# Supplementary material for: Genetic Barrier to Direct Acting Antivirals in HCV Sequences Deposited in the European Databank
Source: PLoS One. 2016 Aug 9;11(8):e0159924. doi: 10.1371/journal.pone.0159924 (PMC4978475; doi:10.1371/journal.pone.0159924)
Supplement: S1 File — (FAS) [file pone.0159924.s001.fas]

>gnl|euhcvdb|M62321_NS3_C1a_NS3_protein_coding_sequence_(ns3_sequence)
GCGCCCATCACGGCGTACGCCCAGCAGACAAGGGGCCTCCTAGGGTGCATAATCACCAGCCTAACTGGCCGGGACAAAAACCAAGTGGAGGGTGAGGTCCAGATTGTGTCAACTGCTGCCCAAACCTTCCTGGCAACGTGCATCAATGGGGTGTGCTGGACTGTCTACCACGGGGCCGGAACGAGGACCATCGCGTCACCCAAGGGTCCTGTCATCCAGATGTATACCAATGTAGACCAAGACCTTGTGGGCTGGCCCGCTCCGCAAGGTAGCCGCTCATTGACACCCTGCACTTGCGGCTCCTCGGACCTTTACCTGGTCACGAGGCACGCCGATGTCATTCCCGTGCGCCGGCGGGGTGATAGCAGGGGCAGCCTGCTGTCGCCCCGGCCCATTTCCTACTTGAAAGGCTCCTCGGGGGGTCCGCTGTTGTGCCCCGCGGGGCACGCCGTGGGCATATTTAGGGCCGCGGTGTGCACCCGTGGAGTGGCTAAGGCGGTGGACTTTATCCCTGTGGAGAACCTAGAGACAACCATGAGGTCCCCGGTGTTCACGGATAACTCCTCTCCACCAGTAGTGCCCCAGAGCTTCCAGGTGGCTCACCTCCATGCTCCCACAGGCAGCGGCAAAAGCACCAAGGTCCCGGCTGCATATGCAGCTCAGGGCTATAAGGTGCTAGTACTCAACCCCTCTGTTGCTGCAACACTGGGCTTTGGTGCTTACATGTCCAAGGCTCATGGGATCGATCCTAACATCAGGACCGGGGTGAGAACAATTACCACTGGCAGCCCCATCACGTACTCCACCTACGGCAAGTTCCTTGCCGACGGCGGGTGCTCGGGGGGCGCTTATGACATAATAATTTGTGACGAGTGCCACTCCACGGATGCCACATCCATCTTGGGCATCGGCACTGTCCTTGACCAAGCAGAGACTGCGGGGGCGAGACTGGTTGTGCTCGCCACCGCCACCCCTCCGGGCTCCGTCACTGTGCCCCATCCCAACATCGAGGAGGTTGCTCTGTCCACCACCGGAGAGATCCCTTTTTACGGCAAGGCTATCCCCCTCGAAGTAATCAAGGGGGGGAGACATCTCATCTTCTGTCATTCAAAGAAGAAGTGCGACGAACTCGCCGCAAAGCTGGTCGCATTGGGCATCAATGCCGTGGCCTACTACCGCGGTCTTGACGTGTCCGTCATCCCGACCAGCGGCGATGTTGTCGTCGTGGCAACCGATGCCCTCATGACCGGCTATACCGGCGACTTCGACTCGGTGATAGACTGCAATACGTGTGTCACCCAGACAGTCGATTTCAGCCTTGACCCTACCTTCACCATTGAGACAATCACGCTCCCCCAGGATGCTGTCTCCCGCACTCAACGTCGGGGCAGGACTGGCAGGGGGAAGCCAGGCATCTACAGATTTGTGGCACCGGGGGAGCGCCCCTCCGGCATGTTCGACTCGTCCGTCCTCTGTGAGTGCTATGACGCAGGCTGTGCTTGGTATGAGCTCACGCCCGCCGAGACTACAGTTAGGCTACGAGCGTACATGAACACCCCGGGGCTTCCCGTGTGCCAGGACCATCTTGAATTTTGGGAGGGCGTCTTTACAGGCCTCACTCATATAGATGCCCACTTTCTATCCCAGACAAAGCAGAGTGGGGAGAACCTTCCTTACCTGGTAGCGTACCAAGCCACCGTGTGCGCTAGGGCTCAAGCCCCTCCCCCATCGTGGGACCAGATGTGGAAGTGTTTGATTCGCCTCAAGCCCACCCTCCATGGGCCAACACCCCTGCTATACAGACTGGGCGCTGTTCAGAATGAAATCACCCTGACGCACCCAGTCACCAAATACATCATGACATGCATGTCGGCCGACCTGGAGGTCGTCACG
>gnl|euhcvdb|EU781804_NS3_C1a_NS3_protein_coding_sequence_(ns3_sequence)
GCGCCCATCACGGCGTACGCCCAGCAGACAAGGGGCCTCCTAGGGTGCATAATCACCAGCCTAACTGGCCGGGACAAAAACCAAGTGGAGGGTGAGGTCCAGATCGTGTCAACTGCTACCCAAACCTTTCTGGCAACGTGCATCAATGGGGTATGCTGGACTGTCTACCACGGAGCCGGGACGAGGACCATTGCATCACCCAAGGGCCCCGTCATCCAGATGTATACCAATGTGGACAAAGACCTCGTGGGCTGGCCCGCTCCTCAAGGTGCCCGCTCATTGACACCCTGCACCTGCGGCTCCTCGGACCTTTACCTGGTCACGAGGCATGCCGATGTCATTCCCGTGCGCCGGCGGGGTGATAGCAGGGGCAGCCTGCTTTCGCCCCGGCCCATTTCCTACTTGAAAGGCTCCTCGGGGGGTCCGCTGTTGTGCCCCGCGGGACACGCCGTCGGCATATTCAAGGCCGCGGTGTGCACCCGTGGAGTGGCTAAGGCGGTGGACTTTATCCCTGTGGAGAGCCTAGAGACAACCATGAGGTCCCCGGTGTTCACGGATAACTCCTCTCCACCAGCAGTGCCCCAGAGCTTCCAGGTGGCCCACCTGCATGCTCCCACAGGCAGCGGTAAAAGCACCAAGGTCCCGGCTGCATACGCAGCTCAGGGCTACAAGGTGCTAGTGCTCAACCCCTCTGTTGCCGCAACACTGGGCTTTGGCGCTTACATGTCCAAGGCCCATGGGGTCGACCCTAACATCAGGACTGGGGTGAGAACAATTACCACTGGCAGCCCTATCACGTACTCCACCTACGGCAAGTTTCTTGCCGACGGCGGGTGCTCAGGGGGTGCTTATGACATAATAATTTGTGACGAGTGCCACTCCACGGATGCCACATCCATCTTGGGCATCGGCACTGTCCTTGACCAAGCAGAGACTGCGGGRGCGAGACTGGTTGTGCTCGCCACCGCTACCCCTCCGGGCTCTATTACTGTGCCCCATCCTAACATCGAGGAGGTTGCTCTGTCCACCACTGGAGAGATCCCTTTTTACGGCAAGGCTATCCCCCTCGAAGTAATCAAGGGGGGGAGACATCTCATCTTCTGCCACTCAAAGAAGAAGTGCGACGAGCTTGCCGCGAAGTTGGTCGCATTGGGCGTCAATGCCGTGGCCTACTACCGCGGCCTTGATGTGTCCGTCATCCCGACCAGCGGCGATGTTGTCGTCGTGGCAACTGATGCTCTCATGACCGGCTATACCGGCGACTTCGACTCGGTGATAGACTGCAACACGTGTGTCACCCAGACAGTCGATTTCAGCCTTGACCCTACTTTCACCATTGAGACAACCACGCTTCCCCAGGATGCTGTCTCCCGCACTCAACGTCGGGGCAGGACTGGCAGAGGGAAGCCAGGCATCTACAGATTTGTGGCACCGGGAGAGCGTCCATCCGGCATGTTCGACTCGTCCATCCTCTGTGAGTGCTATGACGCGGGCTGTGCTTGGTACGAGCTCACGCCCGCCGAGACTACAGTTAGGCTACGAGCGTACATGAACACCCCGGGGCTTCCCGTGTGTCAAGACCATCTTGAATTTTGGGAGGGTGTCTTTACGGGCCTCACCCATATAGATGCCCACTTCCTATCCCAGACAAAGCAGGGCGGGGAAAACTTTCCTTACCTGGTAGCGTACCAAGCCACCGTGTGCGCTAGGGCTCAAGCCCCCCCCCCATCGTGGGACCAGATGTGGAAGTGCTTGACCCGCCTCAAGCCCACCCTCCATGGGCCAACACCCCTGCTATACAGACTGGGCGCTGTTCAAAATGAAGTCACCCTGACGCACCCAATCACCAAATACATCATGACATGCATGTCGGCCGACCTGGAGGTCGTCACG
>gnl|euhcvdb|EU862831_NS3_C1a_NS3_protein_coding_sequence_(ns3_sequence)
GCGCCCATCACGGCATACGCCCAGCAGACAAGAGGCCTCCTAGGGTGTATAATCACCAGCCTGACCGGCCGGGACAAAAATCAAGTGGAGGGCGAGGTCCAGATTGTGTCAACTGCTACCCAGACCTTCCTCGCAACCTGCATTAATGGGGTATGCTGGACTGTCTACCACGGGGCCGGGACGAGGACCATTGCATCACCCAAGGGTCCTGTTATCCAAATGTACACCAATGTGGACCAAGACCTCGTAGGTTGGCCCGCCCCCCAAGGTGCCCGATCACTGACACCCTGCACTTGCGGCTCCTCGGACCTTTACCTGGTCACGAGGCATGCCGATGTCATTCCTGTACGCCGGCGGGGTGATAGCAGGGGCAGCCTGCTTTCGCCCCGGCCCATTTCTTACTTGAAAGGCTCCTCGGGGGGTCCGCTGTTGTGCCCCGCGGGACACGCCGTAGGCATATTCAGGGCCGCGGTGTGTACCCGTGGAGTGGCTAAGGCGGTGGACTTTATCCCCGTAGAGAGCCTAGAGACAACCATGAGGTCCCCGGTGTTCACAGACAACTCCACTCCACCAGCAGTGCCCCAGAGCTTCCAGGTGGCCCATCTGCACGCCCCCACCGGCAGCGGCAAGAGCACCAAGGTCCCGGCTGCATACGCAGCTCAGGGCTATAAGGTGCTGGTGCTCAACCCCTCTGTTGCTGCAACACTGGGTTTTGGTGCTTACATGTCCAAGGCCCATGGAATTGATCCCAACATCAGGACCGGGGTGAGAACCATTACCACTGGCAGCCCAATCACGTACTCCACCTACGGCAAGTTCCTCGCCGACGGCGGGTGCTCAGGGGGCGCTTATGACATAATAATTTGTGACGAGTGCCATTCCACGGATGCCACGTCCATTCTGGGCATCGGCACTGTCCTTGACCAAGCAGAGACTGCGGGGGCGAGACTGGTCGTGCTCGCCACCGCCACTCCTCCGGGCTCTGTCACTGTGCCCCATCCTAACATTGAGGAGGTTGCTCTCTCTACCACCGGAGAGATCCCTTTTTACGGCAAGGCTATCCCCCTTGAGGTAATCAAGGGGGGGAGACATCTCATCTTCTGTCACTCAAAGAAGAAGTGTGACGAACTCGCCGCAAAGCTGGTCGCACTGGGCGTTAATGCCGTGGCTTACTACCGCGGTCTTGACGTGTCCGTCATCCCGACCAGCGGCGATGTTGTTGTCGTGGCAACTGATGCTCTCATGACCGGCTTTACCGGCGACTTCGACTCGGTGATAGACTGCAACACGTGTGTCACCCAGACAGTCGACTTTAGCCTTGACCCTACTTTCACCATTGAGACAACCACGCTTCCCCAGGATGCTGTCTCCCGCACTCAACGTCGGGGCAGGACCGGCAGGGGAAAGCCAGGCATCTACAGATTTGTGGCACCGGGGGAACGCCCCTCCGGCATGTTCGACTCGTCCGTCCTCTGTGAGTGCTATGACGCAGGTTGTGCTTGGTATGAGCTCACACCCGCCGAGACCACAGTTAGGTTGCGAGCGTACATGAACACCCCGGGGCTTCCCGTGTGCCAAGACCATCTTGAATTTTGGGAGGGCGTCTTTACGGGCCTCACCCATATAGATGCCCACTTCCTATCCCAGACAAAACAGAGCGGGGAGAACCTTCCTTACCTGGTAGCGTACCAAGCCACCGTATGCGCTAGGGCTCAAGCCCCTCCCCCATCGTGGGACCAGATGTGGAAGTGTTTGATCCGTCTCAAGCCCACCCTCCATGGGCCAACACCCCTGCTATACAGACTGGGTGCTGTTCAGAACGAAGTCACCCTAACACACCCAATCACCAAATACATCATGACATGCATGTCGGCTGACCTGGAAGTCGTCACG
>gnl|euhcvdb|AB520610_NS3_C1a_NS3_protein_coding_sequence_(ns3_sequence)
GCGCCCATCACGGCGTATGCCCAGCAGACAAGGGGCCTCCTGGGATGCATAATTACTAGCCTGACCGGCCGGGACAAAAACCAGGTGGAGGGTGAGGTCCAGATTGTGTCAACTGCTGCCCAGACCTTCCTGGCAACCTGCATCAACGGAGTGTGCTGGACTGTCTACCACGGGGCCGGAACAAGGACCATCGCGTCACCCAAAGGTCCCGTCATCCAGATGTATACTAATGTAGACCAAGACCTTGTAGGCTGGCCCGCTCCCCAAGGTGCCCGCTCATTGACACCCTGCACTTGCGGCTCCTCGGACCTTTACTTGGTCACGAGGCACGCCGATGTCATTCCCGTGCGCCGGCGGGGTGATAGCAGGGGCAGCCTGCTCTCGCCCCGGCCTATCTCTTACTTGAAAGGCTCTTCGGGGGGCCCATTGCTGTGCCCCGCGGGACACGCCGTAGGCATATTCAGGGCCGCGGTGTGCACCCGTGGAGTGGCTAAGGCGGTGGACTTTATCCCCGTAGAGAGTCTAGAGACAACCATGAGGTCCCCGGTGTTCACAGACAACTCCTCCCCACCAGCAGTGCCCCAGAGCTTCCAGGTGGCCCACCTGCATGCTCCCACCGGCAGCGGTAAGAGTACCAAGGTCCCGGCCGCATACGCGGCTCAGGGCTACAAGGTGCTGGTGCTCAACCCCTCCGTTGCTGCAACACTGGGCTTTGGTGCTTATATGTCCAAGGCCCATGGGATTGATCCTAACATCAGGACTGGGGTGAGGACAATCACTACTGGCAGCCCCATCACGTACTCCACCTACGGCAAGTTCCTTGCTGATGGCGGGTGCTCGGGGGGTGCTTATGACATAATAATTTGTGACGAGTGCCACTCTACGGATGCAACATCCGTCTTGGGCATCGGCACTGTCCTTGACCAAGCAGAGACTGCGGGGGCGAGACTGGTCGTGCTCGCCACCGCTACCCCTCCGGGCTCTGTCACTGTGCCCCATCCTAACATCGAGGAGGTTGCTCTGTCCACCACCGGAGAGATCCCCTTTTACGGCAAGGCTATCCCCCTTGAGGCAATCAAGGGGGGGAGACATCTCATCTTCTGCCATTCAAAAAAGAAGTGCGACGAGCTCGCTGCAAAGCTGGTCGCGATGGGCGTCAATGCCGTGGCTTACTACCGCGGCCTCGACGTGTCCGTCATCCCAACCAGTGGCGATGTTGTCGTCGTGGCAACTGATGCCCTCATGACCGGCTATACCGGCGACTTTGACTCGGTGATAGACTGCAACACGTGTGTCACCCAGACAGTCGACTTCAGCCTTGACCCTACCTTCACCATTGAGACAACCACGCTCCCCCAGGACGCTGTCTCCCGCACTCAACGTCGGGGCAGGACTGGCAGGGGGAAGCCAGGCATCTACAGATTTGTGGCACCGGGGGAGCGCCCCTCCGGCATGTTTGACTCGTCCGTCCTCTGTGAGTGCTATGACGCGGGCTGTGCTTGGTATGAGCTCACACCCGCCGAGACCACAGTTAGGCTACGAGCATATATGAACACCCCGGGGCTCCCCGTGTGCCAAGACCATCTTGAATTTTGGGAGGGCGTCTTCACGGGTCTCACCCATATAGACGCCCATTTCCTATCCCAGACAAAGCAGAGTGGGGAAAACCTTCCTTACCTGGTAGCGTACCAAGCCACCGTGTGCGCTAGGGCTCAGGCCCCCCCCCCATCGTGGGACCAGATGTGGAAGTGCTTGATCCGCCTCAAGCCCACCCTTCATGGGCCAACACCTCTGCTATACAGACTGGGCGCTGTTCAGAATGAAGTCACCCTGACGCACCCAATCACCAAGTACATCATGACATGCATGTCGGCTGACCTGGAGGTCGTCACG
>gnl|euhcvdb|EU781806_NS3_C1a_NS3_protein_coding_sequence_(ns3_sequence)
GCGCCCATCACGGCGTATGCTCAGCAGACAAGAGGCCTCCTAGGGTGCATAATCACCAGCCTGACCGGCCGGGACAAAAACCAAACGGAGGGTGAGGTCCAGATTGTGTCAACTGCTGCTCAAACTTTCCTGGCAACGTGCGTCAATGGGGTATGCTGGACTGTCTACCACGGGGCCGGAACGAGGACCATCGCATCACCCAAGGGTCCTGTTATCCAGATGTATACCAACGTGGACAAAGACCTCGTGGGCTGGCCTGCTCCGCAAGGTGCCCGCTCATTGACACCCTGCACCTGCGGCTCCTCGGACCTTTATCTGGTCACGAGGCACGCCGATGTCATTCCCGTGCGCCGGCGGGGTGATAGCAGGGGTAGCCTGCTTTCGCCCCGGCCCATTTCCTACCTGAAAGGCTCCTCGGGGGGTCCATTGTTGTGCCCCGCGGGACACGCCGTGGGCATATTCAGGGCCGCGGTGTGTACCCGTGGAGTGGCTAAGGCGGTGGATTTTATCCCTGTGGAGAACCTAGAGACAACTATGAGGTCCCCGGTGTTCACGGACAATTCCTCTCCACCGGCAGTGCCCCAGAGCTTCCAGGTGGCCCACCTGCATGCTCCTACAGGCAGCGGTAAGAGCACTAAGGTCCCGGCTGCATATGCAGCTCAGGGCTACAAGGTGCTAGTGCTCAACCCCTCTGTTGCTGCAACACTGGGCTTTGGTGCTTACATGTCCAAGGCCCATGGGATCGATCCTAATATCAGGACCGGGGTGAGAACAATTACCACTGGCAGCCCCATTACGTACTCCACCTACGGTAAGTTCCTTGCTGACGGCGGGTGTTCAGGGGGTGCCTATGACATAATAATTTGTGATGAGTGCCACTCCACGGATGCCACATCCATCTTGGGCATCGGCACTGTCCTTGACCAAGCAGAGACCGCGGGGGCGAGACTGGTCGTGCTCGCCACCGCTACCCCTCCGGGCTCCGTCACCGTGCCCCATCCTAACATCGAGGAGTCTGCTCTGTCCACCACCGGAGAGATCCCTTTTTACGGCAAGGCTATCCCCCTCGAAGTAATCAAGGGGGGGAGACACCTCATCTTCTGTCACTCAAAGAAAAAGTGCGACGAGCTCGCCGCGAAGCTGGTCACATTGGGCGTCAATGCCGTGGCTTACTACCGCGGTCTTGACGTGTCTGTCATCCCGACCAGCGGCGATGTTGTCGTCGTAGCGACTGACGCTCTTATGACTGGCTTCACAGGCGATTTCGACTCGGTGATAGACTGCAACACGTGTGTCACCCAGACGGTCGATTTCAGCCTCGACCCTACTTTCACCATTGAGACAACCACGCTTCCCCAGGATGCTGTCTCCCGCACTCAACGTCGGGGCAGGACTGGCAGGGGGAAGCCAGGCATCTACAGATTTGTGGCACCGGGGGAGCGCCCTTCTGGCATGTTCGACTCGTCCGTTCTCTGTGAGTGCTATGACGCGGGCTGCGCTTGGTATGAGCTCACGCCCGCTGAGACTACAGTTAGGCTACGAGCGTACATGAACACCCCGGGGCTTCCCGTGTGCCAAGACCATCTTGAATTTTGGGAGGGTGTCTTCACAGGCCTCACCCATATAGATGCCCACTTCCTATCCCAGACAAAGCAGAGTGGGGAGAACCTTCCCTACCTGGTAGCGTACCAAGCCACCGTGTGCGCTAGGGCCCAAGCCCCTCCTCCATCGTGGGACCAGATGTGGAAGTGCTTGATCCGCCTCAAACCCACTCTCCATGGGCCAACACCCCTACTATACAGACTGGGCGCTGTTCAGAACGAAGTCACCCTGACACACCCAATCACCAAATATATCATGACATGCATGTCGGCCGACCTGGAGGTCGTCACG
>gnl|euhcvdb|EU781807_NS3_C1a_NS3_protein_coding_sequence_(ns3_sequence)
GCGCCCATCACGGCGTATGCCCAGCAGACAAGGGGCCTCCTGGGATGCATAATTACCAGCCTGACCGGCCGGGACAAGAACCAGGTGGAGGGTGAAGTCCAGATTGTGTCAACTGCAACCCAGACCTTTCTGGCAACCTGCGTCAACGGGGTGTGCTGGACTGTCTACCACGGGGCCGGAACAAGGACCATCGCGTCACCCAAAGGTCCTGTTATCCAGATGTATACTAATGTAGACCAAGACCTCGTAGGCTGGCCCGCTCCCCAAGGTGCTCGCTCGTTGACACCCTGCACTTGCGGCTCCTCGGACCTTTACCTGGTCACGAGGCACGCCGATGTCATTCCCGTGCGCCGGCGGGGTGATAGCAGGGGCAGCCTGCTTTCGCCCCGGCCTATCTCTTACTTGAAAGGCTCCTCGGGGGGCCCACTGCTATGCCCCGCGGGACACGCCGTAGGCATATTCAGAGCCGCGGTATGCACCCGTGGAGTGGCTAAGGCGGTGGACTTTATCCCCGTAGAGAGCCTAGAGACAACCATGAGGTCTCCGGTGTTCACAGACAACTCCTCCCCACCAGCGGTGCCCCAAAGTTTCCAGGTGGCCCACCTGCACGCTCCCACCGGCAGCGGTAAGAGCACCAAGGTCCCGGCTGCATACGCGGCTCAGGGCTACAAGGTGCTGGTGCTCAATCCCTCCGTTGCTGCGACACTGGGTTTTGGAGCTTACATGTCCAAGGCCCATGGGATTGATCCTGGTATCAGGACTGGGGTGAGGACGATTACCACTGGCAGCCCCATCACGTACTCCACCTACGGCAAGTTCCTTGCCGACGGCGGGTGCTCAGGGGGTGCTTATGACATCATAATTTGTGACGAGTACCACTCCACGGATGCAACATCCATCTTGGGCATCGGCACTGTCCTTGACCAAGCAGAGACTGCGGGGGCGAGACTGGTTGTGCTCGCCACCGCCACCCCTCCGGGCTCCGTCACTGTGCCCCATCCTAACATCGAGGAGGTTGCTCTGTCCACCACCGGAGAGATTCCTTTTTACGGCAAGGCTATCCCCCTTGAGGCGATCAAGGGGGGGAGACACCTCATTTTTTGCCACTCAAAGAAGAAGTGCGACGAATTCGCCGCAAAACTGGTCACGATGGGCGTCAATGCTGTGGCCTACTACCGCGGCCTTGACGTGTCCGTCATCCCGACCAGTGGCGACGTTGTCGTCGTGGCAACTGATGCTCTCATGACCGGCTATACCGGCGACTTCGACTCGGTGATAGACTGCAACACGTGTGTCACCCAGACAGTCGACTTCAGCCTTGACCCTACCTTCACCATTGAGACAACCACGCTTCCCCAAGATGCTGTCTCCCGCACTCAACGTCGGGGTAGGACTGGCAGGGGGAAGCCAGGCATCTATAGATATGTGGCACCGGGGGAGCGCCCTTCCGGCATGTTCGACTCGTCTGTCCTCTGTGAGTGCTATGACGCGGGCTGTGCTTGGTATGAGCTCACACCCGCCGAGACCACAGTTAGGCTACGAGCATACATGAACACCCCGGGGCTTCCCGTGTGCCAAGACCATCTTGAATTTTGGGAGGGCGTCTTCACGGGCCTCACCCATATAGACGCCCACTTCCTATCTCAGACAAAGCAGAGCGGGGAAAACTTCCCTTACCTGGTAGCGTACCAAGCCACCGTGTGCGCTAGAGCTCAAGCCCCTCCCCCGTCGTGGGACCAGATGTGGAAGTGCTTGATCCGCCTCAAGCCCACCCTCCATGGGCCAACCCCCCTGCTATATAGACTGGGCGCTGTTCAGAATGAGGTCACCCTGACGCACCCAGTCACCAAATACATCATGACATGCATGTCGGCCGACCTGGAGGTCGTCACG
>gnl|euhcvdb|EU781812_NS3_C1a_NS3_protein_coding_sequence_(ns3_sequence)
GCGCCCATCACGGCGTACGCCCAGCAGACAAGGGGCCTCCTAGGGTGCATAATCACCAGCTTGACTGGCCGGGACAAAAACCAAGCGGAGGGTGAGATCCAGATTGTGTCAACTGCTACCCAAACCTTCCTGGCTACGTGCATCAATGGGGTATGCTGGACTGTCTACCATGGGGCCGGAACAAGGACCATCGCATCACCCAAGGGTCCTGTTATCCAGATGTATACCAATGTGGACAAAGACCTCGTGGGCTGGCCTGCTCCCCAAGGCACCCGCTCGCTGACACCTTGCACCTGCGGTTCCTCGGACCTTTACTTGGTCACGAGGCACGCCGATGTCATTCCCGTGCGCCGGCGGGGTGATAGCAGGGGCAGCCTGCTTTCGCCCCGGCCCATTTCCTACTTGAAAGGCTCCTCGGGGGGTCCGCTGCTGTGCCCCGCGGGACACGCCGTAGGCATATTCAGGGCCGCGGTGTGTACCCGTGGAGTGGCTAAGGCGGTGGACTTTATCCCTGTAGAGAACCTAGAGACAACTATGAGGTCCCCGGTGTTCACGGACAACTCCTCTCCACCAGCAGTGCCCCAGAGCTTCCAGGTGGCCCACCTGCATGCTCCCACCGGCAGCGGTAAGAGCACTAAGGTTCCGGCTGCATACGCGGCTCAGGGCTACAAGGTGCTAGTGCTCAACCCCTCCGTTGCTGCAACACTGGGCTTTGGTGCCTATATGTCCAAGGCCCATGGGATCGATCCTAACATCAGGACCGGGGTGAGAACAATTACCACTGGCAGCTCCATCACGTACTCCACCTACGGCAAATTCCTTGCCGACGGCGGGTGCTCAGGAGGCGCCTATGACATAATAATTTGTGACGAGTGCCACTCCACGGATGCCACATCCATCTTGGGCATCGGCACTGTCCTTGATCAAGCAGAGACTGCGGGGGCGAGACTGGTTGTGCTCGCCACCGCCACTCCTCCGGGCTCCGTCACCGTGCCCCATCCTAACATCGAGGAGGTTGCTCTGTCCACCACCGGAGAGATCCCCTTCTACGGCAAGGCCATCCCCCTCGAGGTGATCAAAGGAGGGAGACATCTCATTTTCTGCCACTCAAAGAAAAAGTGCGACGAGCTCGCCGCAAAACTGGTCGCATTGGGCGTCAATGCCGTAGCTTACTACCGCGGTCTTGACGTGTCTGTCATCCCGGCCAGCGGCGATGTTGTCGTCGTGGCGACCGATGCTCTCATGACTGGCTTTACCGGAGACTTCGACTCGGTGATAGACTGCAACACGTGTGTCACCCAGACGGTCGACTTCAGCCTTGACCCTACCTTCACCATTGAGACAACCACGCTCCCCCAGGATGCTGTCTCCCGTACTCAACGTCGGGGCAGGACCGGCAGGGGGAAGCCAGGCATCTACAGATTTGTGGCACCGGGGGAGCGCCCCTCCGGCATGTTCGACTCGTCCGTCCTCTGTGAGTGCTATGACGCGGGCTGTGCTTGGTATGAGCTCACGCCCGCCGAGACTACAGTTAGGCTACGAGCGTACATGAACACCCCGGGGCTTCCCGTGTGCCAAGACCATCTTGAGTTTTGGGAGGCCGTTTTTACGGGCCTCACTCATATAGATGCCCACTTCCTATCCCAGACAAAGCAGAGCGGGGAGAACCTTCCTTACCTGGTAGCGTACCAAGCCACCGTGTGCGCTAGGGCTCAAGCCCCTCCCCCATCGTGGGACCAGATGTGGAAGTGTTTGATTCGCCTCAAGCCCACCCTTCATGGGCCAACCCCTCTGCTATACAGACTGGGTGCTGTTCAGAATGAGGTCAACCTGACGCACCCAATCACCAAATACATCATGACATGCATGTCGGCCGATCTGGAGGTCGTCACG
>gnl|euhcvdb|AF009606_NS3_C1a_NS3_protein_coding_sequence_(ns3_sequence)
GCGCCCATCACGGCGTACGCCCAGCAGACGAGAGGCCTCCTAGGGTGTATAATCACCAGCCTGACTGGCCGGGACAAAAACCAAGTGGAGGGTGAGGTCCAGATCGTGTCAACTGCTACCCAAACCTTCCTGGCAACGTGCATCAATGGGGTATGCTGGACTGTCTACCACGGGGCCGGAACGAGGACCATCGCATCACCCAAGGGTCCTGTCATCCAGATGTATACCAATGTGGACCAAGACCTTGTGGGCTGGCCCGCTCCTCAAGGTTCCCGCTCATTGACACCCTGCACCTGCGGCTCCTCGGACCTTTACCTGGTCACGAGGCACGCCGATGTCATTCCCGTGCGCCGGCGAGGTGATAGCAGGGGTAGCCTGCTTTCGCCCCGGCCCATTTCCTACTTGAAAGGCTCCTCGGGGGGTCCGCTGTTGTGCCCCGCGGGACACGCCGTGGGCCTATTCAGGGCCGCGGTGTGCACCCGTGGAGTGGCTAAGGCGGTGGACTTTATCCCTGTGGAGAACCTAGAGACAACCATGAGATCCCCGGTGTTCACGGACAACTCCTCTCCACCAGCAGTGCCCCAGAGCTTCCAGGTGGCCCACCTGCATGCTCCCACCGGCAGCGGTAAGAGCACCAAGGTCCCGGCTGCGTACGCAGCCCAGGGCTACAAGGTGTTGGTGCTCAACCCCTCTGTTGCTGCAACGCTGGGCTTTGGTGCTTACATGTCCAAGGCCCATGGGGTTGATCCTAATATCAGGACCGGGGTGAGAACAATTACCACTGGCAGCCCCATCACGTACTCCACCTACGGCAAGTTCCTTGCCGACGGCGGGTGCTCAGGAGGTGCTTATGACATAATAATTTGTGACGAGTGCCACTCCACGGATGCCACATCCATCTTGGGCATCGGCACTGTCCTTGACCAAGCAGAGACTGCGGGGGCGAGACTGGTTGTGCTCGCCACTGCTACCCCTCCGGGCTCCGTCACTGTGTCCCATCCTAACATCGAGGAGGTTGCTCTGTCCACCACCGGAGAGATCCCTTTTTACGGCAAGGCTATCCCCCTCGAGGTGATCAAGGGGGGAAGACATCTCATCTTCTGCCACTCAAAGAAGAAGTGCGACGAGCTCGCCGCGAAGCTGGTCGCATTGGGCATCAATGCCGTGGCCTACTACCGCGGTCTTGACGTGTCTGTCATCCCGACCAGCGGCGATGTTGTCGTCGTGTCGACCGATGCTCTCATGACTGGCTTTACCGGCGACTTCGACTCTGTGATAGACTGCAACACGTGTGTCACTCAGACAGTCGATTTCAGCCTTGACCCTACCTTTACCATTGAGACAACCACGCTCCCCCAGGATGCTGTCTCCAGGACTCAACGCCGGGGCAGGACTGGCAGGGGGAAGCCAGGCATCTACAGATTTGTGGCACCGGGGGAGCGCCCCTCCGGCATGTTCGACTCGTCCGTCCTCTGTGAGTGCTATGACGCGGGCTGTGCTTGGTATGAGCTCACGCCCGCCGAGACTACAGTTAGGCTACGAGCGTACATGAACACCCCGGGGCTTCCCGTGTGCCAGGACCATCTTGAATTTTGGGAGGGCGTCTTTACGGGCCTCACTCATATAGATGCCCACTTTCTATCCCAGACAAAGCAGAGTGGGGAGAACTTTCCTTACCTGGTAGCGTACCAAGCCACCGTGTGCGCTAGGGCTCAAGCCCCTCCCCCATCGTGGGACCAGATGTGGAAGTGTTTGATCCGCCTTAAACCCACCCTCCATGGGCCAACACCCCTGCTATACAGACTGGGCGCTGTTCAGAATGAAGTCACCCTGACGCACCCAATCACCAAATACATCATGACATGCATGTCGGCCGACCTGGAGGTCGTCACG
>gnl|euhcvdb|EU781815_NS3_C1a_NS3_protein_coding_sequence_(ns3_sequence)
GCGCCCATCACGGCGTACGCCCAGCAGACGAGGGGCCTCCTGGGGTGTATAATCACCAGCCTAACTGGCCGGGACAAAAACGAAGTGGAGGGTGAGGTCCAGATTGTGTCAACTGCTGCCCAAACTTTCCTGGCAACGTGCATCAACGGGGTATGCTGGACTGTCTACCACGGGGCTGGAACGAGGACCATCGCATCACCCAGGGGCCCTGTCATCCAAATGTACACCAATGTGGACAAAGACCTGGTGGGCTGGCCCGCTCCTCAAGGTTCCCGCTCATTGACACCCTGCACCTGCGGCTCCTCGGACCTTTACCTGGTCACGAGGCACGCCGATGTCATCCCCGTGCGCCGGCGGGGTGATAGCAGGGGCAGTCTGCTTTCGCCTCGGCCCATTTCTTACTTGAAAGGCTCCTCGGGGGGTCCGTTGTTGTGCCCCGCGGGACACGCCGTGGGCATATTCAGGGCCGCGGTGTGCACCCGTGGAGTGGCTAAGGCTGTGGACTTTATCCCTGTGGAGAACCTAGAGACAACCATGAGGTCCCCGGTGTTCACGGACAACTCCTCTCCACCAGCAGTGCCCCAGAGCTTCCAGGTGGCTCACCTGCATGCTCCCACCGGTAGCGGCAAGAGCACCAAGGTCCCGGCGGCATACGCAGCTCAGGGCTACAAGGTGCTAGTGCTCAACCCTTCTGTCGCTGCAACACTGGGCTTCGGCGCTTACATGTCCAAGGCCCATGGGGTCGATCCTAACATCAGGACCGGGGTGAGAACAATTACCACTGGTAGCCCCATCACGTACTCCACCTACGGCAAGTTCCTTGCCGACGGCGGGTGCTCGGGGGGTGCTTATGACATAATAATTTGTGACGAGTGCCACTCCACGGATGCCACATCCATCTTGGGCATCGGCACCGTCCTTGACCAAGCAGAGACTGCGGGGGCGAGACTGGTTGTGCTCGCCACCGCTACCCCTCCGGGCTCCGTCACTGTGCCCCATCCTAACATCGAGGAGGTTGCTCTGTCTACCACCGGAGAGATCCCTTTTTACGGCAAGGCTATCCCCCTCGAGACAATCAAGGGGGGGAGACATCTCATCTTCTGTCACTCAAAGAAGAAGTGCGATGAGCTCGCCGCGAAGCTGGTCGCATTGGGCATCAACGCCGTGGCCTACTACCGCGGTCTTGACGTGTCTGTCATCCCGACCAGCGGCGACGTTGTCGTCGTGGCGACCGATGCCCTCATGACTGGCTTTACCGGCGACTTCGACTCGGTGATAGACTGCAACACGTGTGTCACCCAGACAGTCGACTTTAGCCTTGACCCTACTTTTACCATTGAGACAACCACGCTCCCCCAGGATGCTGTCTCCCGCACTCAGCGTCGGGGTAGGACTGGCAGGGGGAAGCCAGGCATCTACAGATTTGTGGCACCGGGGGAACGCCCCTCCGGCATGTTCGACTCGTCCGTCCTCTGTGAGTGCTATGACACGGGCTGTGCTTGGTATGAGCTCACGCCCGCCGAGACTACAGTTAGGCTGCGAGCGTACATGAACACCCCGGGGCTTCCCGTGTGCCAGGACCACCTTGAATTTTGGGAGGGCGTCTTTACGGGCCTCACTCATATAGATGCCCACTTCCTATCCCAGACAAAACAGAGTGGGGAGAACCTTCCTTACCTGGTAGCGTACCAAGCCACCGTGTGCGCCAGGGCTCAAGCCCCTCCCCCGTCGTGGGACCAGATGTGGAAGTGTTTGATCCGCCTCAAACCCACCCTCCATGGGCCAACACCCCTGCTATACAGACTGGGTGCTGTTCAGAATGAGGTCACCCTGACACACCCAATCACCAAATACATCATGACATGCATGTCGGCCGACCTGGAGGTCGTCACG
>gnl|euhcvdb|AF011751_NS3_C1a_NS3_protein_coding_sequence_(ns3_sequence)
GCGCCCATCACGGCGTACGCCCAGCAGACGAGAGGCCTCCTAGGGTGTATAATCACCAGCCTGACTGGCCGGGACAAAAACCAAGTGGAGGGTGAGGTCCAGATCGTGTCAACTGCTACCCAAACCTTCCTGGCAACGTGCATCAATGGGGTATGCTGGACTGTCTACCACGGGGCCGGAACGAGGACCATCGCATCACCCAAGGGTCCTGTCATCCAGATGTATACCAATGTGGACCAAGACCTTGTGGGCTGGCCCGCTCCTCAAGGTTCCCGCTCATTGACACCCTGTACCTGCGGCTCCTCGGACCTTTACCTGGTCACGAGGCACGCCGATGTCATTCCCGTGCGCCGGCGAGGTGATAGCAGGGGTAGCCTGCTTTCGCCCCGGCCCATTTCCTACTTGAAAGGCTCCTCGGGGGGTCCGCTGTTGTGCCCCGCGGGACACGCCGTGGGCCTATTCAGGGCCGCGGTGTGCACCCGTGGAGTGGCTAAAGCGGTGGACTTTATCCCTGTGGAGAACCTAGGGACAACCATGAGATCCCCGGTGTTCACGGACAACTCCTCTCCACCAGCAGTGCCCCAGAGCTTCCAGGTGGCCCACCTGCATGCTCCCACCGGCAGCGGTAAGAGCACCAAGGTCCCGGCTGCGTACGCAGCCCAGGGCTACAAGGTGTTGGTGCTCAACCCCTCTGTTGCTGCAACGCTGGGCTTTGGTGCTTACATGTCCAAGGCCCATGGGGTTGATCCTAATATCAGGACCGGGGTGAGAACAATTACCACTGGCAGCCCCATCACGTACTCCACCTACGGCAAGTTCCTTGCCGACGGCGGGTGCTCAGGAGGTGCTTATGACATAATAATTTGTGACGAGTGCCACTCCACGGATGCCACATCCATCTTGGGCATCGGCACTGTCCTTGACCAAGCAGAGACTGCGGGGGCGAGACTGGTTGTGCTCGCCACTGCTACCCCTCCGGGCTCCGTCACTGTGTCCCATCCTAACATCGAGGAGGTTGCTCTGTCCACCACCGGAGAGATCCCCTTTTACGGCAAGGCTATCCCCCTCGAGGTGATCAAGGGGGGAAGACATCTCATCTTCTGCCACTCAAAGAAGAAGTGCGACGAGCTCGCCGCGAAGCTGGTCGCATTGGGCATCAATGCCGTGGCCTACTACCGCGGTCTTGACGTGTCTGTCATCCCGACCAGCGGCGATGTTGTCGTCGTGTCGACCGATGCTCTCATGACTGGCTTTACCGGCGACTTCGACTCTGTGATAGACTGCAACACGTGTGTCACTCAGACAGTCGATTTCAGCCTTGACCCTACCTTTACCATTGAGACAACCACGCTCCCCCAGGATGCTGTCTCCAGGACTCAACGCCGGGGCAGGACTGGCAGGGGGAAGCCAGGCATCTATAGATTTGTGGCACCGGGGGAGCGCCCCTCCGGCATGTTCGACTCGTCCGTCCTCTGTGAGTGCTATGACGCGGGCTGTGCTTGGTATGAGCTCACGCCCGCCGAGACTACAGTTAGGCTACGAGCGTACATGAACACCCCGGGGCTTCCCGTGTGCCAGGACCATCTTGAATTTTGGGAGGGCGTCTTTACGGGCCTCACTCATATAGATGCCCACTTTTTATCCCAGACAAAGCAGAGTGGGGAGAACTTTCCTTACCTGGTAGCGTACCAAGCCACCGTGTGCGCTAGGGCTCAAGCCCCTCCCCCATCGTGGGACCAGATGTGGAAGTGTTTGATCCGCCTTAAACCCACCCTCCATGGGCCAACACCCCTGCTATACAGACTGGGCGCTGTTCAGAATGAAGTCACCCTGACGCACCCAATCACCAAATACATCATGACATGCATGTCGGCCGACCTGGAGGTCGTCACG
>gnl|euhcvdb|EU781817_NS3_C1a_NS3_protein_coding_sequence_(ns3_sequence)
GCGCCCATCACGGCGTATGCTCAGCAGACAAGGGGCCTCTTGGGATGTATAATTACCAGCTTGACCGGCCGGGACAAAAACCAGGTGGAGGGTGAGGTCCAGATTGTGTCAACTGCTGCCCAAACCTTCTTGGCAACCTGCATCAACGGGGTGTGCTGGACTGTCTACCACGGGGCCGGGACGAGGACCATCGCGTCAAGCAAGGGTCCTGTTATCCAGATGTATACCAATGTAGACCAAGACCTCGTAGGCTGGCCCGCTCCCCAAGGTGCCCGCTCGCTGACACCCTGCACTTGCGGCTCCTCGGACCTTTACCTGGTTACGAGGCACGCCGATGTCATTCCCGTGCGCCGGCGGGGTGATAGCAGGGGCAGCCTGCTTTCGCCCCGGCCTATCTCTTACTTGAAAGGCTCCTCGGGGGGGCCACTGCTGTGCCCCGCGGGACACGCCGTAGGCATATTCAGGGCCGCGGTGTGTACCCGTGGAGTGGCTAAGGCGGTGGATTTTATCCCCGTAGAGGGCCTGGAGACAACCATGAGATCTCCGGTGTTCACAGACAACTCCTCCCCACCAGCGGTGCCCCAGAGCTTCCAGGTGGCCCACCTGCACGCTCCCACTGGCAGCGGTAAGAGCACCAAGGTCCCAGCCGCATACGCGGCTCAGGGCTACAAGGTGCTGGTGCTCAACCCTTCCGTTGCTGCAACGCTGGGTTTTGGTGCCTACATGTCCAAGGCTCATGGGATTGATCCTAACATCAGGACTGGGGTGAGGACAATTACTACTGGCAGCCCCATCACGTACTCCACCTACGGCAAGTTCCTCGCCGACGGCGGTTGTTCAGGGGGCGCTTATGACATAATAATTTGTGACGAGTGCCACTCTACGGATGCAACATCCATCTTGGGCATCGGCACCGTCCTTGACCAAGCAGAGACTGCGGGGGCAAGACTGGTTGTGCTCGCCACCGCCACCCCTCCGGGCTCCGTCACTGTGCCCCATCCTAACATCGAGGAGGTTGCTCTGTCCACCACCGGAGAGATCCCCTTTTACGGCAAGGCTATCCCCCTTGAGGCAATCAAGGGGGGGAGACATCTCATCTTCTGCCACTCAAAGAAGAAGTGCGACGAGCTCGCCGCAAAACTGGTCGCGTTGGGCGTCAATGCCGTGGCCTACTACCGCGGTCTCGACGTGTCCGTCATCCCGACCAGTGGCGATGTTGTCGTCGTGGCAACTGATGCCCTCATGACCGGCTTTACCGGCGACTTCGACTCGGTGATAGACTGCAACACGTGTGTCACCCAGACAGTCGACTTTAGCCTTGACCCTACCTTCACCATTGAGACAACCACGCTTCCCCAGGATGCCGTCTCCCGCACTCAACGTCGGGGCAGGACTGGCAGGGGGAAACCAGGCATCTACAGATTTGTGGCACCGGGGGAGCGCCCGTCCGGCATGTTCGACTCGTCCGTCCTCTGTGAGTGCTATGACGCGGGCTGTGCTTGGTATGAGCTCACACCCGCCGAGACCACAGTTAGGCTACGAGCGTACATGAACACCCCGGGGCTTCCCGTGTGCCAAGATCATCTTGAATTTTGGGAGGGCGTCTTTACGGGTCTCACTCATATAGACGCCCACTTCCTATCCCAGACAAAGCAGAGTGGAGAAAACCTTCCTTACCTAGTAGCGTACCAAGCCACCGTGTGCGCTAGAGCCCAAGCCCCTCCCCCATCGTGGGACCAGATGTGGAAGTGCTTGATCCGCCTCAAGCCCACCCTTCACGGGCCAACACCTCTGCTATACAGATTGGGCGCTGTTCAGAATGAAGTCACCCTGACGCACCCAATCACCAAGTACATTATGACATGCATGTCGGCTGACCTGGAGGTCGTCACG
>gnl|euhcvdb|EU781819_NS3_C1a_NS3_protein_coding_sequence_(ns3_sequence)
GCGCCCATCACGGCGTACGCCCAGCAGACAAGGGGCCTCCTAGGGTGCATAATCACCAGCTTAACTGGCCGGGACAAAAACGGAGTGGAGGGTGAGGTCCAGATTGTGTCAACTGCTGCCCAAACTTTCYTGGCAACGTGCATCAATGGRGTATGCTGGACTGTCTACCATGGGGCCGGAACAAGGACCATCGCTTCATCCAAGGGTCCTGTTATCCAGATGTATACCAATGTAGACAAAGACCTTGTGGGCTGGCCTGCTCCTCAAGGTGCCCGCTCATTGACGCCCTGCACCTGCGGTTCCTCGGACCTTTACCTGGTCACGAGGCATGCCGATGTCATTCCCGTGCGCCGGCGGGGTGATAGCAGGGGCAGCCTGCTTTCGCCCCGGCCCATTTCTTACCTGAAAGGCTCCTCGGGGGGTCCGCTGTTGTGCCCCGCGGGACACGCCGTGGGCATATTTAGGGCCGCGGTGTGCACCCGTGGAGTGGCTAAGGCGGTGGACTTTATCCCCGTGGAGAGCCTAGAGACAACCATGAGGTCCCCGGTGTTCACGGATAACTCCACTCCACCAGCAGTGCCCCAGAGCTTCCAGGTGGCCCACCTGCATGCTCCCACAGGCAGCGGCAAGAGCACCAAGGTCCCGGCCGCGTACGCAGCTCAGGGCTATAAGGTGCTAGTGCTCAACCCCTCCGTTGCTGCAACACTGGGTTTTGGTGCTTACATGTCCAAGGCCCATGGGGTCGATCCTAACATCAGGACCGGGGTGAGAACAATTACCACCGGCAGTCCCATCACGTACTCCACCTACGGCAAGTTCCTTGCCGACGGCGGGTGCTCGGGGGGCGCTTATGACATAATAATTTGTGACGAGTGCCATTCCACGGATGCCACATCCATCTTGGGCATCGGCACCGTCCTTGACCAAGCAGAGACTGCGGGGGCGAGACTGGTTGTGCTCGCCACCGCTACCCCTCCAGGCTCTGTCACCGTGCCCCATCCTAACATCGAGGAGGTCGCCCTGCCCACCACCGGGGAGATCCCCTTTTACGGCAAGGCTATCCCCCTCGAAGCAATCAAGGGGGGGAGACATCTCATTTTCTGTCACTCAAAGAAAAAGTGTGACGAGCTCGCCGCAAAGCTAGTCGCACTGGGCATCAATGCCGTGGCCTACTACCGCGGTCTTGACGTGTCTGTCATCCCGACCAGCGGCGATGTTGTCGTCGTGGCAACTGACGCTCTCATGACTGGCTTTACCGGCGACTTCGACTCGGTGATAGACTGCAACACGTGTGTCACCCAGACGGTCGATTTCAGCCTTGACCCTACCTTCACCATTGAGACAACCACGCTTCCCCAGGATGCCGTCTCCCGTACCCAACGTCGGGGCAGGACTGGCAGGGGGAAGCCAGGCATCTACAGATTTGTGGCACCGGGGGAGCGCCCCTCCGGCATGTTCGACTCGTCCGTCCTCTGCGAGTGCTATGACGCGGGCTGTGCTTGGTATGAGCTCACGCCCGCCGAGACCACAGTTAGGCTACGAGCGTACATGAACACCCCGGGACTCCCCGTGTGCCAGGACCATCTTGAATTTTGGGAGGGCGTCTTTACAGGCCTCACTCATATAGATGCCCACTTCCTATCCCAGACAAAGCAGAGCGGGGAGAACCTTCCCTACCTGGTAGCGTACCAAGCCACCGTATGCGCTAGGGCTCAAGCCCCTCCCCCATCGTGGGACCAGATGTGGAAGTGTTTGATCCGCCTCAAACCCACCCTCCATGGACCAACGCCTCTGCTATACAGACTGGGTGCTGTCCAGAATGAAGTCACCCTGACGCACCCAGTCACCAAATACATCATGGCATGCATGTCGGCCGACCTGGAGGTCGTCACG
>gnl|euhcvdb|EU781820_NS3_C1a_NS3_protein_coding_sequence_(ns3_sequence)
GCGCCCATCACAGCGTACGCCCAGCAGACAAGGGGCCTCCTAGGGTGCATAATCACCAGCCTGACTGGCCGGGACAAAAACCAAGTGGAGGGTGAGGTCCAGATTGTGTCAACTGCCGCCCAAACTTTCCTGGCAACGTGCATCAATGGGGTATGCTGGACTGTCTACCACGGGGCCGGAACGAGAACCATTGCATCACCCAAAGGTCCTGTTATTCAGATGTACACCAATGTAGACCAAGACCTTGTGGGCTGGCCCGCTCCGCAAGGTACCCGCTCATTGACACCCTGCACCTGCGGCTCCTCGGACCTCTACCTGGTCACGAGGCACGCCGATGTCATTCCTGTGCGCCGGCGAGGCGATAGCAGGGGCAGCCTGCTTTCGCCCCGGCCCATTTCCTACTTGAAGGGCTCCTCGGGGGGGCCACTGTTGTGCCCCGCGGGGCACGCCGTGGGCATATTCAGGGCCGCGGTGTGCACCCGTGGAGTGGCTAAGGCGGTGGACTTTATCCCTGTGGAGAACCTAGAGACAACCATGAGGTCCCCGGTGTTCACGGACAACTCCTCTCCACCAGCAGTGCCCCAGAGCTTCCAGGTGGCCCACCTGCATGCTCCCACCGGCAGCGGCAAAAGCACCAAGGTCCCGGCTGCATACGCAGCTCAGGGCTATAAGGTGCTAGTGCTCAACCCCTCTGTTGCCGCAACACTGGCCTTTGGCGCTTACATGTCCAAGGCCCATGGGGTCGATCCTAATATCAGGACCGGGGTGAGAACAATTACCACTGGCAGCCCAATCACGTACTCCACCTACGGCAAGTTCCTTGCCGACGGCGGGTGCTCAGGGGGTGCTTATGACATAATAATTTGTGACGAGTGCCACTCTACGGATGCCACGTCCATCTTGGGCATCGGCACTGTCCTCGACCAAGCAGAGACTGCGGGGGCGAGACTGGTTGTGCTCGCCACCGCTACCCCTCCGGGCTCTGTCACCGTGCCCCATCCTAACATCGAGGAGGTTGCTCTGTCCACCACCGGAGAGATCCCTTTTTACGGCAAGGCTATCCCCCTCGAGGTAATCAAGGGGGGGAGACATCTCATTTTCTGTCACTCAAAGAAGAAGTGCGACGAGCTCGCCGCAAAGCTGGTTGCACTGGGCATCAATGCCGTGGCCTACTATCGTGGCCTCGACGTGTCTGTCATCCCGACCAGCGGCGATGTTGTCGTCGTCGCGACCGATGCCCTCATGACCGGCTATACCGGCGACTTTGACTCGGTGATAGACTGCAACACGTGTGTCACCCAGACAGTCGACTTCAGCCTTGACCCTACCTTCACCATTGAGACAACCACGCTCCCCCAGGATGCTGTCTCCCGTACCCAACGTCGGGGTAGGACCGGCAGGGGGAAGCCAGGCATCTACAGATTCGTGGCACCGGGGGAGCGCCCTTCCGGCATGTTCGACTCGTCCGTCCTCTGTGAGTGTTATGACGCGGGCTGTGCTTGGTATGAGCTCACGCCCGCCGAGACTACAGTTAGGCTACGAGCGTACATGAACACCCCGGGGCTTCCCGTGTGCCAAGACCATCTTGAATTTTGGGAGGGCGTCTTTACGGGCCTCACCCATATAGATGCCCACTTCCTATCCCAGACAAAGCAGAGTGGGGAGAACTTTCCTTACCTGGTAGCGTACCAAGCCACCGTGTGCGCTAGGGCTCAAGCCCCTCCCCCATCATGGGACCAGATGTGGAAGTGTTTGATCCGCCTTAAGCCCACCCTCCATGGGCCAACACCTCTGCTGTACAGACTGGGCGCTGTTCAGAATGAAGTCACCCTGACGCACCCAGTCACCAAATACATCATGACATGCATGTCGGCCGACCTGGAGGTCGTCACG
>gnl|euhcvdb|EU781821_NS3_C1a_NS3_protein_coding_sequence_(ns3_sequence)
GCGCCCATCACGGCGTACGCCCAGCAGACGAGAGGCCTCCTAGGGTGTATAATCACCAGCCTAACTGGCCGGGATAAAAACCAAGTGGAGGGTGAGGTTCAAATTGTGTCAACTGCCGCCCAAACTTTCCTGGCAACGTGCATCAATGGGGTATGCTGGACTGTCTACCACGGGGCCGGAACGAGGACCATCGCATCACCCAAGGGTCCTGTTATCCAGATGTACACCAATGTGGACCAAGACCTTGTGGGCTGGCCCGCCCCTCAAGGCTCCCGCTCATTGACACCCTGCACCTGCGGCTCCTCGGACCTTTACCTGGTCACGAGGCATGCCGATGTCATTCCCGTGCGCCGGCGGGGGGATAGCAGGGGCAGCTTGCTTTCGCCCCGGCCCATTTCTTATTTGAAAGGCTCCTCGGGGGGTCCGCTGTTGTGCCCCGCGGGACACGCCGTGGGCATATTCAGGGCCGCGGTGTGCACCCGTGGGGTGGCTAAGGCGGTGGACTTCATCCCTGTGGAGAACCTAGAGACAACCATGAGATCCCCGGTGTTCACGGACAACTCCACTCCACCAGCAGTGCCCCAGTGTTTCCAGGTGGCCCACTTACATGCGGCCACCGGCAGTGGCAAGAGCACCAAGGTCCCGGCTGCGTACGCGGCTCAGGGCTACAAGGTGCTAGTGCTCAACCCCTCTGTTGCTGCAACACTGGGCTTTGGAGCTTACATGTCCAAGGCCCATGGGGTCGATCCTAATATCAGGACCGGGGTGAGAACAATTACCACTGGCAGCCCCATCACGTACTCCACCTACGGCAAGTTCCTTGCCGACGGTGGGTGCTCAGGAGGCGCTTATGACATAATAATTTGTGACGAGTGCCACTCCACAGATGCCACATCCATCTTGGGCATCGGCACCGTCCTTGACCAAGCAGAGACTGCGGGGGCGAGACTGGTTGTGCTCGCCACTGCTACCCCCCCGGGCTCCGTCACTGTGCCCCATCCTAACATCGAGGAGGTTGCTCTGTCCACCACCGGAGAGATCCCTTTTTACGGCAAGGCTATTCCCCTCGAGGTGATCAAGGGGGGAAGACATCTCATCTTCTGTCACTCGAAGAAGAAGTGCGATGAGCTCGCCGCAAAGCTGGTCGCATTGGGCATCAATGCCGTGGCCTACTACCGCGGTCTTGACGTGTCTGTCATCCCGACCAGCGGCGATGTTGTCGTCGTGGCGACCGATGCTCTCATGACTGGCTTCACCGGCGACTTCGACTCTGTGATAGACTGTAACACGTGTGTCACTCAGACAGTCGATTTCAGCCTTGACCCTACCTTCACCATTGAGACAACCACGCTCCCCCAGGATGCTGTCTCCCGGACCCAGCGTCGGGGCAGGACTGGCAGGGGGAGGCCAGGCATTTACAGGTTTGTGGTACCGGGGGAGCGCCCCTCTGGCATGTTCGACTCGTCCGTCCTCTGTGAGTGCTATGACGCGGGCTGTGCTTGGTATGAGCTCACGCCCGCCGAGACTACAGTTAGGCTACGAGCGTACATGAACACCCCGGGGCTTCCCGTGTGCCAGGACCATCTTGAATTTTGGGAGGGCGTCTTTACGGGCCTCACGCATATAGATGCCCACTTTCTATCCCAGACAAAACAGAGTGGGGAGAACCTTCCTTACCTGATAGCGTACCAAGCCACCGTGTGCGCTAGGGCTCAAGCCCCTCCCCCATCGTGGGACCAGATGTGGAAGTGTTTGATCCGCCTCAAACCCACCCTCCACGGGCCAACGCCCCTGCTATACAGACTGGGTGCTGTTCAGAATGAAATCACCCTGACGCACCCAGTCACCAAATACATCATGACATGCATGTCGGCTGACCTGGAGGTCGTCACG
>gnl|euhcvdb|EU781822_NS3_C1a_NS3_protein_coding_sequence_(ns3_sequence)
GCGCCCATCACGGCGTACGCCCAGCAGACAAGGGGCCTCCTAGGGTGTATAATCACCAGCCTAACTGGCCGGGACAAAAACCAAGTGGAAGGTGAGGTCCAGATTGTGTCAACTGCTGCCCAAACTTTTCTGGCAACGTGTATCAATGGGGTATGCTGGACTGTCTATCACGGGGCCGGAACGAGGACCATCGCGTCACCCAAGGGCCCTGTTATCCAGATGTATACCAACATAGACCTAGACCTTGTGGGCTGGCCCGCTCCCCAGGGAGCCCGCTCATTGACACCTTGCACCTGCGGCTCCTCGGACCTTTACCTGGTCACGAGGCACGCCGATGTCATTCCCGTGCGCCGGCGGGGCGATAGCAGGGGCAGCCTGCTTTCGCCCCGGCCCATTTCTTACTTAAAAGGCTCCTCGGGGGGTCCGCTGCTGTGCCCCGCGGGACACGCCGTGGGCATATTCAGGGCCGCAGTGTGCACCCGTGGAGTGGCTAAGGCCGTGGACTTTATCCCTGTAGAGAACCTAGAGACAACCATGAGGTCCCCGGTGTTCACGGACAACTCCACTCCACCAGCGGTGCCCCAAAGCTTCCAGGTGGCCCATCTGCATGCTCCCACAGGCAGCGGCAAGAGCACCAAGGTCCCAGCTGCATACGCAGCCCAGGGCTATAAGGTGCTAGTGCTCAACCCCTCTGTTGCTGCAACACTGGGCTTTGGCGCTTACATGTCCAAGGCCCACGGGATCGATCCCAATATCAGGACCGGGGTGAGAACAATTGCCACTGGCAGCCCCATCACGTACTCCACCTACGGCAAGTTCCTTGCCGATGGCGGGTGCTCCGGGGGCGCTTATGACATAATAATTTGTGACGAGTGCCACTCTACGGATGCCACGTCCATTTTAGGCATCGGCACTGTCCTTGACCAGGCAGAAACCGCGGGGGCGAGACTGGTTGTGCTCGCCACCGCCACCCCTCCGGGCTCTGTCACTGTGCCCCATCCCAACATCGAGGAGGTTGCTCTGTCCACCACCGGAGAGATCCCCTTTTACGGCAAGGCTATTCCCCTCGAAGTCATCAAGGGGGGGAGACATCTCATTTTCTGTCATTCAAAGAAGAAGTGCGACGAGCTCGCCGCAAAGCTGGGCGCATTGGGCATCAATGCCGTGGCCTACTACCGCGGTCTTGACGTGTCTACCATCCCGACCAGCGGCGATGTTGTCGTTGTGGCAACTGATGCTCTCATGACCGGCTTTACCGGCGACTTCGACTCGGTGATAGACTGCAACACGTGTGTCACCCAGACAGTCGATTTCAGCCTTGACCCTACCTTCACCATTGAGACAACCACACTTCCCCAGGATGCCGTCTCCCGCACTCAACGTCGGGGCAGGACTGGCAGGGGGAAGCCAGGCATCTACAGATTTGTGGCACCGGGGGAGCGCCCCTCTGGCATGTTCGATTCGTCCGTCCTCTGTGAGTGCTATGACGCGGGCTGTGCTTGGTACGAGCTCACGCCCGCCGAGACTACAGTTAGGTTACGAGCGTACATGAACACCCCGGGGCTCCCCGTGTGTCAGGACCACCTTGAATTTTGGGAGGGCGTCTTCACAGGCCTCACTCATATAGATGCCCACTTCCTATCCCAGACAAAGCAGAGTGGGGAGAACCTTCCTTACCTGGTGGCGTACCAAGCCACCGTGTGCGCCAGGGCTCAAGCCCCCCCCCCATCGTGGGACCAGATGTGGAAGTGTTTGATCCGCCTCAAACCCACCCTCCATGGGCCAACACCCCTGCTATACAGACTGGGCGCTGTGCAGAATGAAATCACCCTGACGCACCCAGTCACTAAATACATCATGACATGCATGTCGGCCGACCTGGAGGTCGTCACG
>gnl|euhcvdb|EF407443_NS3_C1a_NS3_protein_coding_sequence_(ns3_sequence)
GCGCCCATTACGGCGTACGCCCAGCAGACAAGGGGCCTCCTAGGATGTATAATCACCAGCCTAACTGGCCGGGATAAAAACCAAGTGGAGGGTGAGGTCCAGATTGTGTCAACTGCTACCCAAACTTTCCTGGCAACGTGTATCAATGGGGTGTGCTGGTCCATCTACCATGGGGCCGGAACGAGGACCATCGCATCACCCAATGGTCCTGTCATCCAGATGTATACCAATGTGGACAAAGACCTTGTGGGCTGGCCCGCTCCCCAAGGTGCCCGCTCACTGACACCTTGCACTTGCGGCTCCTCGGACCTTTACCTGGTCACGAGGCACGCCGATGTCATTCCCGTGCGCCGGCGGGGTGATAGCAGGGGCAGCCTACTCTCGCCCCGGCCCATTTCCTACTTGAAAGGCTCCTCGGGGGGTCCGCTGTTGTGCCCCGCGGGACACGCCGTAGGCATATTCAGGGCCGCGGTGTGCACCCGTGGAGTGGCTAAGGCGGTGGACTTTATCCCAGTGGAGAACCTAGAGACAACCATGAGGTCCCCGGTGTTCACGGACAACTCCTCTCCACCAGCGGTGCCCCAGAGCTTCCAGGTGGCCCACCTGCATGCTCCCACAGGCAGCGGCAAAAGCACCAAGGTCCCGGCTGCATACGCGGCTCAGGGCTATAAGGTGCTAGTGCTCAACCCCTCTGTTGCTGCAACACTGGGCTTTGGTGCTTACATGTCCAAGGCCCACGGGATCGATCCTAACATCAGGACCGGGGTGAGGACGATTACCACCGGCAGCCCCATCACGTACTCCACCTACGGCAAGTTCCTTGCCGACGGCGGGTGCTCAGGGGGCGCCTATGACATAATAATTTGTGACGAGTGTCACTCCACGGATGCCACGTCTATCTTGGGCATCGGCACTGTCCTTGACCAGGCAGAGACAGCGGGGGCGAGGCTGGTTGTGCTTGCCACCGCCACCCCTCCGGGCTCCGTCACTGTGCCCCACCCCAACATCGAGGAGGTTGCTCTGTCCACCACTGGAGAGATCCCTTTCTACGGCAAGGCTATTCCCCTCGAGGTAATCAAGGGGGGGAGACATCTCATTTTCTGTCACTCTAAGAAGAAGTGCGACGAGCTCGCCGCAAAGCTGGTCGCATTGGGCGTCAATGCCGTGGCCTACTACCGCGGTCTCGACGTGTCCGTCATCCCGACCAGCGGCGATGTTGTCGTCGTGGCAACTGATGCCCTCATGACCGGCTTCACCGGCGATTTCGACTCGGTAATAGACTGTAACACATGTGTCACCCAGACAGTCGATTTCAGCCTTGACCCTACCTTCACCATTGAGACAACCACGCTTCCCCAGGATGCTGTCTCCCGCACTCAACGTCGGGGCAGGACTGGCAGGGGGAAGCCGGGCATCTACAGGTTCGTGGCACCGGGGGAGCGCCCCTCCGGCATGTTCGACTCGTCCGTCCTCTGCGAGTGCTATGACGCGGGCTGCGCTTGGTATGAGCTCACACCCGCCGAGACTACAGTTAGGCTGCGAGCGTACATGAACACCCCGGGGCTTCCCGTGTGCCAGGACCATCTTGAATTTTGGGAGGGTGTCTTCACAGGCCTCACTCATATAGATGCCCATTTCCTATCCCAGACAAAGCAGAGTGGGGAGAACCTTCCTTACCTGGTAGCATACCAAGCCACCGTGTGCGCCAGGGCTCAAGCCCCTCCCCCATCGTGGGACCAGATGTGGAAGTGTTTGACCCGCCTCAAGCCCACCCTCCATGGGCCAACACCCCTGCTGTACAGACTGGGCGCTGTTCAGAATGAAATCACCCTGACGCACCCGGTCACCAAATACATCATGACATGCATGTCGGCCGACCTGGAGGTCGTCACG
>gnl|euhcvdb|EF407447_NS3_C1a_NS3_protein_coding_sequence_(ns3_sequence)
GCTCCCATCACGGCATACGCTCAGCAGACAAGGGGCCTCTTGGGGTGTATAATCACCAGCTTGACTGGACGGGACAAAAACCAAGTGGAGGGTGAGGTCCAAATTGTATCAACTGCTGCCCAAACTTTCCTGGCAACGTGTATTAATGGGGTATGCTGGACCGTTTACCACGGGGCCGGAACGAGGACCATCGCATCACCCAAGGGTCCCGTTATCCAGATGTATACCAATGTGGACAAGGACCTTGTGGGCTGGCCCGCTCCTCAAGGAGCCCGCTCATTGACACCCTGCACCTGTGGCTCCTCGGACCTTTACCTGGTCACGAGGCACGCCGATGTCATTCCCGTGCGCCGGCGGGGTGATAGCAGGGGCAGCCTGCTTTCGCCACGGCCCATTTCCTACTTGAAAGGCTCCTCGGGGGGTCCGCTGTTGTGCCCCGCGGGACACGCCGTAGGCATATTCAGGGCCGCGGTGTGCACCCGTGGAGTGGCTAAGGCGGTGGACTTTATCCCTGTGGAAAGCCTAGAGACAACCATGAGGTCCCCGGTGTTCACGGACAACTCCTCTCCACCAGCAGTGCCCCAGAGCTTCCAGGTGGCCCACCTGCATGCTCCCACCGGCAGCGGTAAAAGCACCAAAGTCCCGGCTGCATATGCAGCTCAGGGCTACAAAGTGCTGGTGCTTAACCCCTCCGTTGCTGCAACACTGGGCTTTGGCGCCTACATGTCCAAGGCCCATGGGGTCGATCCTAATGTCAGGACCGGGGTGAGAACAATTACCACTGGCAGCCCCATTACGTACTCCACCTACGGCAAGTTCCTTGCCGACGGCGGGTGCTCAGGGGGTGCTTATGACATAATAATTTGTGACGAGTGCCACTCCACGGATGCCACATCCGTCTTGGGCATCGGCACTGTCCTTGACCAAGCAGAAACTGCGGGGGCGAGGCTGGTTGTGCTCGCCACCGCTACCCCTCCGGGCTCCATCACTGTGCCCCATCCTAACATCGAGGAGGTTGCTCTGTCCACCACCGGAGAGATTCCTTTTTACGGCAAGGCTATCCCCCTCGAGGTGATCAAGGGGGGGAGACATCTTATTTTTTGTCACTCAAAGAAGAAGTGTGACGAGCTCGCCGCAAAGCTTGTCGCATTGGGCATCAACGCCGTGGCTTACTACCGCGGCCTTGACGTGTCTGTCATCCCGACCAGCGGCGACGTTGTCGTCGTGGCGACCGATGCTCTCATGACCGGCTATACCGGCGACTTTGACTCGGTGATAGACTGCAACACGTGTGTCACCCAAACAGTCGATTTCAGCCTTGACCCTACCTTCACCATTGAAACAACCACGCTCCCCCAGGATGCTGTCTCCCGTACACAACGTCGAGGCAGGACTGGTAGGGGGAAGCCAGGCATCTATAGATTTGTGGCACCGGGGGAACGCCCCTCCGGCATGTTTGACTCGTCTGTCCTCTGTGAGTGCTATGACGCGGGCTGTGCTTGGTATGAGCTCACGCCCGCCGAGACTACAGTTAGGCTACGGGCATACATGAACACCCCGGGACTTCCCGTGTGCCAGGACCATCTTGAATTTTGGGAGGGCGTCTTTACGGGCCTCACTCATATCGATGCCCACTTCCTATCTCAGACAAAGCAGAGTGGAGAAAACCTTCCTTACCTGGTAGCGTACCAAGCCACTGTGTGCGCTAGGGCTCAAGCCCCCCCCCCATCATGGGACCAGATGTGGAAGTGTTTGATCCGCCTTAAACCCACCCTCCATGGGCCAACACCCCTGTTATACAGACTGGGCGCTGTTCAGAATGAAGTCACCCTGACGCACCCAATCACCAAATATATTATGACATGCATGTCGGCCGACCTGGAAGTCGTCACG
>gnl|euhcvdb|EF407448_NS3_C1a_NS3_protein_coding_sequence_(ns3_sequence)
GCGCCCATCACGGCGTACGCCCAGCAGACAAGGGGCCTCCTAGGGTGTATAATCACCAGCCTAACTGGCCGGGACAAAAACCAAGTGGAAGGTGAGGTCCAGGTTGTGTCAACTGCTACCCAAACTTTCCTGGCAACATGCATAAATGGGGTATGCTGGACTGTCTACCACGGGGCCGGAACGAGGACCATCGCATCACCCAAAGGCCCTGTTATTCAGATGTATACCAATGTGGACAAAGATCTTGTGGGCTGGCCCGCTCCTCAGGGCGCCCGCTCATTGACACCTTGCACCTGCGGCTCCTCGGACCTTTACCTGGTCACGAGGCATGCCGATGTCGTTCCCGTGCGCCGGCGGGGTGATAGCAGGGGCAGCTTGCTTTCGCCCCGGCCCATTTCCTACTTGAAGGGCTCCTCGGGGGGTCCGCTGTTGTGCCCCGCGGGACACGCCGCAGGCATATTCAGGGCCGCGGTGTGCACCCGTGGTGTGGCCAAGGCGGTGGACTTTATCCCTGTAGAGAACCTAGAGACAACCATGAGGTCCCCGGTGTTCACGGACAACTCCTCTCCGCCAGCGGTGCCCCAGAGCTTCCAGGTGGCTCATCTGCATGCTCCTACAGGCAGTGGTAAAAGCACCAAGGTCCCGGCTGCATACGCAGCTCAGGGCTATAAGGTGCTAGTGCTCAACCCCTCCGTTGCTGCAACGCTGGGCTTTGGTGCTTACATGTCCAAGGCCCATGGAATTGACCCTAACATCAGAACCGGGGTGAGAACAATTACCACTGGCAGCCCCATCACGTACTCCACCTACGGCAAGTTCCTCGCCGACGGTGGGTGCTCAGGGGGCGCTTATGACATAATAATTTGTGACGAGTGCCACTCCACGGATGCCACGTCCATCTTGGGCATCGGCACTGTCCTTGACCAGGCAGAGACTGCGGGGGCGAGACTGGTCGTGCTCGCCACCGCTACCCCTCCGGGTTCCGTCACCGTACCCCATCATAACATCGAGGAGGTTGCGCTGTCCACCACCGGAGAGATCCCTTTTTACGGCAAGGCTATCCCCCTCGAAGTGATCAAGGGGGGGAGACATCTCATTTTCTGCCACTCAAAGAAGAAGTGCGATGAGCTCGCCGCAAAGCTGGTCGCATTGGGCATCAATGCCGTGGCCTACTACCGCGGTCTTGACGTGTCTGTCATCCCGACCAGCGGCGATGTTGTCGTCGTGGCAACCGATGCTCTCATGACTGGCTATACCGGCGACTTCGACTCGGTGATAGACTGCAACACGTGTGTCACCCAGACAGTCGATTTCAGCCTTGACCCTACCTTTACCATTGAGACAACCACGCTTCCCCAGGATGCCGTCTCCCGCACTCAACGTCGGGGCAGGACTGGCAGAGGGAAGCCAGGCATCTACAGATTTGTGGCACCGGGGGAACGCCCCTCCGGCATGTTCGACTCGTCTGTCCTCTGCGAGTGCTATGACGCGGGCTGTGCTTGGTATGAGCTCACGCCCGCCGAGACCACAGTTAGGCTACGAGCGTACATGAACACCCCGGGGCTTCCCGTGTGCCAGGACCATCTTGAATTTTGGGAGGGTGTCTTCACAGGCCTCTCTCATATAGATGCCCACTTCCTATCCCAGACAAAGCAGAGTGGGGAGAACTTTCCCTACCTGGTAGCGTACCAAGCCACCGTGTGCGCCAGGGCTCAAGCCCCTCCCCCATCGTGGGACCAGATGTGGAAGTGCTTGGTCCGCCTCAAACCCACTCTCCATGGGCCAACACCCCTGCTATACAGACTGGGCGCTGTTCAGAATGAAGTCACCCTGACACACCCAGTCACCAAATACATCATGACATGCATGTCGGCCGATCTGGAGGTCGTCACG
>gnl|euhcvdb|EF407451_NS3_C1a_NS3_protein_coding_sequence_(ns3_sequence)
GCGCCCATCACGGCGTACGCCCAGCAGACAAGGGGCCTCCTAGGGTGTATAGTCACCAGCCTAACTGGCCGGGACAAAAACCAAGCGGAGGGTGAGGTCCAGATTGTGTCAACTGCTACCCAAACTTTCCTGGCAACATGTATCAATGGGGTATGCTGGACTGTCTACCACGGAGCCGGGCCGAGGACCCTCGCGTCACCCAAGGGCCCTGTTATCCAGATGTATACCAATGTAGACAAAGACCTTGTGGGCTGGTCCGCTCCGCAAGGTACCCGCTCATTGACACCTTGCACCTGCGGCTCCTCGGACCTTTACTTGGTCACGAGGCACGCCGATGTCATTCCCGTGCGCCGGCGGGGCGATAGTAGGGGCAGCCTACTTTCGCCCCGGCCCATTTCCTATCTGAAAGGCTCCTCGGGGGGTCCGTTGTTGTGCCCTGTGGGGCACGCCGTGGGCATATTCAGGGCCGCGGTGTGCACCCGTGGAGTGGCTAAGGCGGTGGACTTTATCCCTGTGGAGAACCTGGAGACAACTATGAGGTCCCCGGTGTTCACGGACAACTCTTCTCCACCAGCAGTGCCCCAGAGCTTCCAGGTGGCTCACCTGCATGCTCCCACAGGCAGCGGTAAGAGCACTAAGGTCCCGGCCGCGTACGCGGCTCAGGGCTACAAGGTGCTAGTGCTCAACCCCTCTGTTGCTGCTACACTGGGCTTTGGTGCTTACATGTCCAAGGCCCATGGGATCGATCCTAATATCAGGACCGGGGTAAGAACAATCACTACTGGCAGCCCCATCACGTACTCCACCTACGGCAAGTTCCTTGCCGACGGTGGGTGTTCGGGGGGTGCTTATGACATAATAATTTGTGACGAGTGCCACTCCACGGATGCTACATCCATCTTGGGCATCGGCACCGCCCTTGACCAAGCAGAGACTGCGGGGGCGAGACTGGTTGTGCTTGCCACCGCTACCCCTCCGGGCTCCGTCACCGTGCCCCATCCCAACATCGAGGAGGTTGCTCTGTCCACCACCGGAGAGATCCCTTTCTATGGCAAGGCTATCCCCCTCGAAGTAGTCAAGGGGGGGAGACATCTCATCTTCTGTCACTCAAAGAAAAAATGCGATGAGCTCGCAGCAAAGCTGGTTGCATTGGGCGTCAATGCCGTGGCTTATTACCGCGGTCTTGACGTCTCCGTCATCCCGACCAGCGGCGATGTTGTCGTCGTGGCAACCGATGCCCTCATGACCGGCTTTACCGGCGACTTCGACTCGGTGATAGACTGCAACACGTGTGTCACCCAGACAGTCGACTTCAGCCTTGACCCTACCTTCACCATTGAGACAACCACGCTTCCCCAGGATGCCGTCTCCCGAACTCAACGTCGGGGTAGGACTGGCAGGGGGAAGCCAGGCATCTACAGATTTGTGGCACCGGGGGAGCGCCCCTCCGGCATGTTCGACTCGTCTGTCCTCTGTGAGTGCTATGACGCGGGCTGTGCTTGGTATGAGCTCACGCCCGCCGAGACTACAGTTAGGCTACGAGCGTACATGAACACCCCGGGACTTCCCGTGTGCCAGGACCATCTTGAATTTTGGGAGGGCGTCTTTACAGGCCTCACTCATATAGATGCCCACTTCCTATCCCAGACAAAGCAGAGTGGGGAGAACCTTCCTTACTTGGTAGCGTATCAAGCCACCGTGTGCGCTAGGGCTCAGGCCCCCCCCCCATCGTGGGACCAGATGTGGAAGTGTTTGACCCGCCTCAAGCCTACCCTCCATGGGCCAACACCCCTGCTATACAGACTGGGTGCTGTTCAGAATGAAGTCACCCTGACACACCCGGTCACCAAATACATCATGACATGCATGTCGGCCGACCTGGAGGTCGTCACG
>gnl|euhcvdb|EF407452_NS3_C1a_NS3_protein_coding_sequence_(ns3_sequence)
GCGCCCATCACGGCGTACGCCCAGCAGACAAGGGGCCTCCTAGGGTGTATAATCACCAGCCTGACTGGCCGGGACAAAAATCAAGTGGAGGGTGAGGTCCAGATTGTGTCAACCGCTACCCAAGCTTTCTTGGCAACATGCATCAGTGGGGTATGCTGGACTGTCTACCATGGGGCTGGAACGAGGACCATCGCAACACCCAAGGGCCCTGTCATCCAGATGTATACCAATGTGGACAAAGACCTTGTGGGCTGGCCCGCTCCTCAAGGTTCCCGCTCACTAACACCCTGCACCTGCGGCTCCTCGGACCTTTACCTGGTCACGAGGCATGCTGATGTCATTCCCGTGCGCCGGCGGGGTGATAGCAGGGGCAGCCTGCTTTCGCCCCGGCCCATTTCTTACTTGAAAGGCTCCTCGGGGGGTCCGCTGTTGTGCCCCGCGGGACACGCCGTAGGCATATTCAGAGCCGCGGTGTGCACCCGTGGAGTGGCTAAGGCGGTGGACTTTATTCCAGTGGAGAACCTAGAGACAACCATGAGATCCCCGGTGTTCACGGACAATTCCTCACCACCAGTTGTGCCGCAGAGCTTTCAGGTGGCCCATCTGCATGCTCCCACCGGCAGCGGTAAGAGCACCAAGGTCCCGGCTGCGTACGCAGCTCAGGGCTACAAAGTGCTAGTGCTCAACCCCTCTGTTGCTGCAACACTGGGTTTTGGTGCTTACATGTCCAAGGCCCATGGGATCGATCCTAACATCAGGACCGGGGTGAGAACAATTACCACCGGCAGCCCCATCACGTACTCCACCTACGGCAAGTTCCTTGCCGACGGCGGGTGCTCAGGGGGTGCTTATGACATAATAATTTGTGACGAGTGCCACTCCACGGATGCCACATCCATCTTGGGCATCGGCACTGTCCTTGACCAAGCAGAGACTGCAGGGGCGAGACTGGTTGTGCTCGCCACTGCTACCCCTCCGGGCTCCGTCACTGTGCCCCATCCTAACATCGAGGAGGTTGCTCTGTCCACCACCGGAGAGATCCCTTTTTACGGCAAGGCTATCCCTCTTGAGGTAATCAAGGGGGGGAGACATCTCATCTTTTGTCACTCAAAGAAGAAGTGTGACGAGCTCGCCGCAAAGCTGGTCGCATTGGGCGTCAATGCCGTGGCCTACTACCGTGGCCTCGATGTGTCTGTCATCCCGACCAGCGGCGATGTTGTCGTCGTGGCGACCGATGCTCTCATGACCGGCTATACCGGCGACTTCGACTCGGTGATAGACTGCAATACGTGTGTCACCCAGACAGTCGATTTCAGCCTTGACCCTACCTTCACCATTGAGACAACCACGCTCCCCCAGGATGCTGTCTCCCGTACTCAACGTCGGGGCAGGACTGGTAGGGGGAAGCCAGGCATCTACAGATTTGTGGCACCAGGAGAGCGTCCCTCCGGCATGTTCGACTCGTCCGTCCTCTGTGAGTGCTATGACGCGGGCTGTGCTTGGTATGAGCTCACGCCCGCCGAGACTACAGTTAGACTACGAGCATACATGAACACCCCGGGGCTTCCCGTGTGCCAGGACCATCTTGAATTTTGGGAGGGAGTCTTCACAGGCCTCACTCATATAGATGCTCACTTCCTATCTCAGACAAAGCAGAGTGGGGAGAACCTTCCATACCTGGTAGCATACCAAGCCACCGTGTGCGCTAGGGCTCAGGCCCCTCCCCCATCGTGGGACCAGATGTGGAAGTGTTTGATCCGCCTTAAGCCCACCCTCCATGGGCCAACACCCTTGCTATACAGACTGGGCGCTGTCCAGAATGAGGTCACCCTGACGCACCCGGTCACCAAGTACATTATGACATGCATGTCGGCCGACCTGGAGGTCGTCACG
>gnl|euhcvdb|AF511950_NS3_C1a_NS3_protein_coding_sequence_(ns3_sequence)
GCCCCCATCACGGCGTACGCCCAGCAGACAAGGGGCCTCCTAGGGTGTATAATCACCAGCCTAACTGGCCGGGACAAAAACCAAGTGGAGGGTGAGGTCCAGATTGTATCAACTGCTGCCCAAACTTTTCTGGCAACGTGCATCAATGGGGTATGCTGGACTGTCTACCATGGGGCCGGAACGAGGACTATGGCAACACCCAAGGGTCCCGTCATCCAGATGTATACCAATGTAGACCAAGACCTTGTAGGCTGGCCCGCTCCCCAAGGCGCCCGCTCATTGGTACCCTGCACCTGCGGCTCCTCGGACCTTTACCTGGTCACGAGGCACGCCGACGTCATTCCCGTGCGCCGGAGGGGTGATAGCAGGGGCAGCCTGCTTTCGCCCCGGCCCATTTCCTACTTGAAGGGTTCCTCGGGGGGTCCGCTGTTGTGCCCCGCGGGACACGCCGTGGGCATATTCAGGGCCGCGGTGTGCACCCGTGGAGTGGCTAAGGCGGTGGACTTTATTCCCGTGGAGAACCTAGAGACAACCATGAGGTCCCCGGTGTTCACGGACAACTCCTCTCCACCAGCAGTGCCCCAGAGCTTCCAGGTGGCCCACCTGCATGCTCCCACAGGCAGCGGCAAGAGCACCAAGGTCCCGGCTGCATACGCAGCCCAGGGCTATAAGGTGCTAGTGCTCAACCCCTCTGTTGCCGCAACACTGGGCTTTGGTGCTTATATGTCCAAAGCCCACGGGATCGATCCTAGTATCAGGACCGGGGTGAGGACAATTACCACTGGCAGCCCCATCACGTACTCCACCTACGGCAAGTTCCTTGCCGACGGCGGGTGCTCGGGGGGTGCCTATGACATAATAATTTGTGACGAGTGCCATTCTACGGATGCCACATCCATCTTGGGCATCGGCACTGTCCTTGACCAGGCAGAGACCGCGGGGGCGAGGCTGGTTGTGCTCGCCACTGCTACCCCTCCGGGCTCCGTCACTGTGCCCCATCCTAACATCGAGGAGGTTGCTCTGTCCACCACCGGAGAGATCCCTTTTTACGGCAAGGCTATCCCCCTCGAAGTAATCAAGGGGGGGAGACACCTCATTTTCTGTCACTCAAAGAAGAAGTGCGACGAGCTCGCCGCAAAGCTGGTCGCATTGGGCATCAATGCCGTGGCCTACTACCGCGGTCTTGACGTGTCTGTCATCCCGACCAGCGGCGATGTTGTTGTCGTGGCAACTGATGCTCTCATGACCGGCTTCACCGGCGACTTCGACTCGGTGATAGACTGCAACACGTGTGTCACCCAGACAGTCGACTTTAGCCTTGACCCTACCTTCACCATTGAGACAACCACGCTTCCCCAGGACGCTGTCTCCCGCACTCAACGTCGGGGCAGGACTGGCAGGGGGAAGCCAGGCATCTACAGATTTGTGGCACCGGGGGAACGCCCTTCCGGCATGTTCGACTCGTCCGTCCTCTGTGAGTGCTATGACGCGGGCTGCGCTTGGTACGAGCTCACGCCCGCCGAGACTACAGTTAGGCTACGAGCGTACATGAACACCCCCGGGCTTCCCGTGTGCCAGGATCACCTTGAATTTTGGGAGGGCGTCTTTACAGGCCTCACTCATATAGATGCCCACTTCCTATCCCAGACAAAGCAGAGTGGGGAGAATTTTCCTTACCTGGTAGCATACCAAGCCACCGTGTGTGCTAGGGCTCAAGCCCCTCCCCCATCGTGGGACCAGATGTGGAAGTGTTTGATCCGCCTCAAACCCACTCTCCATGGGCCAACACCCCTGCTATACAGACTGGGTGCTGTTCAGAATGAAGTCACCCTGACGCATCCAGTCACCAAATACATTATGACATGCATGTCAGCCGACCTGGAGGTCGTCACG
>gnl|euhcvdb|AF271632_NS3_C1a_NS3_protein_coding_sequence_(ns3_sequence)
GCGCCCATCACGGCGTACGCCCAGCAGACAAGGGGCCTCCTAGGGTGCATAATCACCAGCCTAACTGGCCGGGACAAAAACCAAGTGGAGGGTGAGGTCCAGATTGTGTCAACTGCTGCCCAAACCTTCCTGGCAACGTGCATCAATGGGGTGTGCTGGACTGTCTACCACGGGGCCGGAACGAGGACCATCGCGTCACCCAAGGGTCCTGTCATCCAGATGTATACCAATGTAGACCAAGACCTTGTGGGCTGGCCCGCTCCGCAAGGTAGCCGCTCATTGACACCCTGCACTTGCGGCTCCTCGGACCTTTACCTGGTAACGAGGCACGCCGATGTCATTCCCGTGCGCCGGCGGGGTGATAGCAGGGGCAGCCTGCTGTCGCCCCGGCCCATTTCCTACTTGAAAGGCTCCTCGGGGGGTCCGCTGTTGTGCCCCGCGGGGCACGCCGTGGGTATATTTAGGGCCGCGGTGTGCACCCGTGGAGTGGCTAAGGCGGTGGACTTTATCCCTGTGGAGAACCTAGAGACAACCATGAGGTCCCCGGTGTTCACGGATAACTCCTCTCCACCAGTAGTGCCCCAGAGCTTCCAGGTGGCTCACCTCCATGCTCCCACAGGCAGCGGCAAAAGCACCAAGGTCCCGGCTGCATATGCAGCTCAGGGCTATAAGGTGCTAGTACTCAACCCCTCTGTTGCTGCAACACTGGGCTTTGGTGCTTACATGTCCAAGGCTCATGGGATCGATCCTAACATCAGGACCGGGGTGAGAACAATTACCACTGGCAGCCCCATCACGTACTCCACCTACGGCAAGTTCCTTGCCGACGGCGGGTGCTCGGGGGGCGCTTATGACATAATAATTTGTGACGAGTGCCACTCCACGGATGCCACATCCATCTTGGGCATCGGCACTGTCCTTGACCAAGCAGAGACTGCGGGGGCGAGACTGGTTGTGCTCGCCACCGCCACCCCTCCGGGCTCCGTCACTGTGCCCCATCCCAACATCGAGGAGGTTGCTCTGTCCACCACCGGAGAGATCCCTTTTTACGGCAAGGCTATCCCCCTCGAAGTAATCAAGGGGGGGAGACATCTCATCTTCTGTCATTCAAAGAAGAAGTGCGACGAACTCGCCGCAAAGCTGGTCGCATTGGGCATCAATGCCGTGGCCTACTACCGCGGTCTTGACGTGTCCGTCATCCCGACCAGCGGCGATGTTGTCGTCGTGGCAACCGATGCCCTCATGACCGGCTATACCGGCGACTTCGACTCGGTGATAGACTGCAATACGTGTGTCACCCAGACAGTCGATTTCAGCCTTGACCCTACCTTCACCATTGAGACAATCACGCTCCCCCAGGATGCTGTCTCCCGCACTCAACGTCGGGGCAGGACTGGCAGGGGGAAGCCAGGCATCTACAGATTTGTGGCACCGGGGGAGCGCCCCTCTGGCATGTTCGACTCGTCCGTCCTCTGTGAGTGCTATGACGCAGGCTGTGCTTGGTATGAGCTCACGCCCGCCGAGACTACAGTTAGGCTACGAGCGTACATGAACACCCCGGGGCTTCCCGTGTGCCAGGACCATCTTGAATTTTGGGAGGGCGTCTTTACAGGCCTCACTCATATAGATGCCCACTTTCTATCCCAGACAAAGCAGAGTGGGGAGAACCTTCCTTACCTGGTAGCGTACCAAGCCACTGTGTGCGCTAGGGCTCAAGCCCCTCCCCCATCGTGGGACCAGATGTGGAAGTGTTTGATTCGCCTCAAGCCCACCCTCCATGGGCCAACACCCCTGCTATACAGACTGGGCGCTGTTCAGAATGAAATCACCCTGACGCACCCAGTCACCAAATACATCATGACATGCATGTCGGCCGACCTGGAGGTCGTCACG
>gnl|euhcvdb|AJ278830_NS3_C1a_NS3_protein_coding_sequence_(ns3_sequence)
GCGCCCATCACGGCGTACGCCCAGCAGACAAGGGGCCTTTTGGGATGCATAATTACCAGCCTGACCGGCCGGGACAAAAACCAGGTGGAGGGTGAGGTTCAGATTGTGTCAACTGCTGCCCAGACCTTCCTGGCAACCTGCATCAACGGGGTGTGCTGGACTGTCTACCACGGGGCCGGAACAAGGACCATCGCGTCACCCAAGGGTCCCGTTATCCAGATGTATACCAATGTAGACCAAGACCTCGTAGGCTGGCCCGCTCCCCAAGGTGCCCGCTCATTGACACCCTGCACTTGCGGCTCCTCGGACCTTTACCTGGTCACGAGGCACGCCGATGTCATTCCCGTGCGCCGGCGGGGTGATGGCAGGGGCAGCCTGCTTTCGCCCCGACCTATCTCTTACCTGAAAGGCTCCTCCGGGGGCCCACTGCTGTGCCCTGCGGGACACGCCGTGGGCATATTCAGGGCCGCGGTATGTACCCGAGGAGTGGCTAAGGCGGTGGAATTTGTCCCTGTAGAGAACCTAGAGACAACCATGAGGTCCCCGGTGTTCACAGACAACTCTGCCCCACCAGCAGTGCCCCAGAGCTTCCAGGTGGCCCACCTGCATGCTCCCACCGGCAGCGGTAAGAGCACCAAGGTCCCTGCCGCTTACGCGGCTCAGGGTTACAAGGTGCTGGTGCTCAACCCTTCCGTTGCTGCAACACTGGGCTTTGGTGCCTATATGTCCAAGGCCCATGGGATTGATCCTAACATCAGGACTGGGGTGAGGACAATTACCACCGGCAGCCCCATCACGTACTCCACTTACGGCAAGTTCCTTGCCGACGGCGGGTGCTCAGGGGGTGCTTATGACATAATAATTTGTGACGAGTGCCACTCCACGGATGCAACATCCATCTTGGGCATCGGCACTGTCCTTGACCAAGCAGAGACCGCGGGGGCGAGGCTGGTTGTGCTCGCCACCGCTACCCCTCCGGGCTCCGTCACTGTGCCCCATTCTAACATCGAAGAGGTTGCTCTGTCCACCACCGGGGAGATTCCTTTTTACGGCAAGGCTATCCCCCTCGAGGTGATCAAGGGGGGGAGACATCTCATCTTCTGCCACTCAAAGAAGAAGTGCGACGACCTCGCCGCAAAACTGGTCGCGTTGGGCATCAATGCCGTGGCTTACTACCGCGGCCTTGACGTGTCCGTCATCCCGACCAGTGGCGACGTTGTCGTCGTGGCAACAGATGCTCTCATGACCGGCTTTACCGGCGACTTCGACTCGGTGATAGATTGCAACACATGTGTCACCCAGACAGTCGATTTCAGCCTCGACCCTACTTTCACCATTGAGACAACCACGCTTCCCCAGGATGCTGTCTCCCGCACCCAACGTCGGGGCAGGACTGGCAGGGGGAAGCCAGGCATCTACAGATTTGTGGCACCGGGGGAGCGCCCCTCCGGTATGTTCGACTCGGCCGTCCTCTGCGAGTGCTATGACGCGGGCTGTGCTTGGTATGAGCTCACACCCGCCGAGACCACAGTTAGGCTACGAGCATACATGAACACCCCGGGACTTCCCGTGTGCCAAGACCATCTTGAATTTTGGGAGGGCGTCTTCACGGGTCTCACCCATATAGACGCTCACTTCCTATCCCAGACAAAGCAGAGTGGGGAAAACCTTCCTTACCTGGTAGCGTACCAAGCCACCGTGTGCGCTAGAGCCCAAGCCCCTCCCCCATCGTGGGACCAGATGTGGAAGTGCTTGATCCGTCTCAAGCCCACCCTTCATGGGTCAACACCTCTGCTATACAGACTGGGCGCTGTTCAGAATGAAGTCACCCTAACGCACCCAGTCACCAAATATATCATGACATGCATGTCGGCTGATCTGGAGATCGTCACG
>gnl|euhcvdb|EF560539_NS3_P1a_NS3_protein_coding_sequence_(ns3_sequence)
GCGCCTATCACGGCGTATGCTCAGCAGACAAGGGGCCTCCTGGGATGCATAATTACCAGTCTGACCGGCCGGGACAAAAACCAGGTGGAGGGTGAGGTCCAGATTGTGTCAACTGCTACCCAGACCTTTCTGGCAACCTGCATCAACGGGGTATGCTGGACTGTCTACCACGGAGCCGGAACAAGGACCATCGCGTCACCCAAGGGTCCTGTTATCCAGATGTACACCAATGTAGACCAAGACCTCGTAGGCTGGCCCGCTCCCCAAGGTGCCCGTTCATTGACACCCTGCACTTGCGGCTCCTCAGACCTTTACCTGGTCACGAGGCACGCCGATGTCATTCCCGTGCGCCGGCGGGGTGATAGTAGGGGCAGCCTGCTTTCGCCCCGGCCTATCTCTTACTTAAAAGGCTCCTCGGGGGGTCCGCTGCTGTGCCCCGCGGGACACGCCGTAGGCATATTCAGGGCCGCGGTGTGCACCCGTGGAGTGGCTAAGGCGGTGGACTTTATCCCCGTAGAGAGCCTGGAGACAACCATGAGGTCCCCGGTGTTCACAGACAATTCCTCCCCACCAGCAGTGCCCCAGAGCTTCCAGGTGGCTCATCTGCATGCTCCCACTGGCAGCGGCAAGAGCACCAAGGTCCCGGCCGCATATGCGGCCCAGGGCTACAAGGTGCTAGTGCTCAACCCCTCCGTTGCCGCAACACTAGGCTTTGGTGCCTACATGTCCAAGGCCCATGGGATTGATCCTAACATCAGGACTGGGGTGAGGACGATCACTACCGGCAGCCCCATCACGTACTCCACCTACGGCAAATTCCTTGCCGATGGCGGGTGCTCAGGGGGTGCTTATGACATAATAATCTGTGACGAGTGCCGCTCCACGGACGCAACATCCATCTTGGGCATCGGCACCGTCCTTGACCAAGCAGAGACTGCGGGGGCGAGACTGGTCGTGCTCGCCACCGCTACCCCTCCGGGCTCCGTCACCGTGCCCCATCCTAACATCGAGGAGGTTGCTCTGTCCACCACGGGAGAGATCCCCTTTTACGGCAAGGGTATCCCCCTTGAGGTAATCAAGGGGGGGAGACATCTCATCTTCTGCCACTCAAAGAAGAAGTGCGACGAGCTCGCCGCAAAACTGGTCGCGTTGGGTATCAATGCCGTGACTTACTACCGCGGCCTTGACGTATCCGTCATCCCGACCAGTGGCGATGTCGTCGTTGTGGCAACTGACGCCCTCATGACCGGCTATACCGGCGATTTCGACTCGGTGATAGACTGCAACACGTGTGTCACCCAAACAGTCGACTTCAGCCTTGACCCTACCTTTACCATTGAGACAACCACGCTTCCCCAGGATGCTGTCTCCCGCACTCAACGTCGGGGTAGGACCGGCAGGGGGAAGCCAGGCATCTACAGATTTGTGGCACCGGGGGAGCGCCCCTCCGGCATGTTTGACTCGTCCGTCCTCTGCGAGTGCTATGACGCGGGTTGTGCTTGGTATGAGCTCACACCTGCCGAGACCACAGTTAGGCTACGAGCATACATGAACACTCCGGGGCTCCCCGTGTGCCAAGACCATCTTGAATTTTGGGAGGGCGTCTTTACGGGTCTCACCCATATAGACGCCCACTTCCTATCCCAGACAAAGCAGAGTGGGGAAAACTTTCCTTACCTGGTAGCGTACCAAGCCACTGTGTGCGCTAGGGCTCAAGCCCCTCCCCCGTCGTGGGACCAGATGTGGAAGTGCTTGATCCGGCTCAAGCCCACCCTTCATGGGCCAACGCCTCTGCTATACAGATTGGGCGCTGTTCAGAATGAAGTCACCCTGACGCACCCAGTCACCAAGTAC---------------------------------------
>gnl|euhcvdb|HM000540_NS3_P1a_NS3_protein_coding_sequence_(ns3_sequence)
GCGCCCATCACAGCATACGCCCAGCAGACAAGGGGCCTCTTGGGATGCATAATTACCAGCTTGACCGGCCGGGACAAAAACCAGGTGGAGGGTGAGGTCCAGATTGTGTCAACTGCTACTCAGACCTTCTTGGCAACCTGTATCAACGGGGTGTGCTGGACTGTCTACCACGGGGCCGGAACAAGGACCATCGCGTCATCCAAGGGTCCTGTTATCCAGATGTACACCAATGTAGACCAAGACCTCGTGGGCTGGCCCTCTCCCCAAGGTGCCCGCTCATTGACACCCTGCACTTGCGGCTCCTCGGACCTCTACTTGGTCACGAGGCACGCCGATGTCATTCCCGTGCGCCGGCGGGGTGATAGCAGGGGCAGCCTACTTTCGCCCCGGCCTATCTCCTACCTGAAAGGCTCCTCGGGGGGCCCACTGTTGTGCCCCGCGGGACACGCCGTGGGCATTTTCAGGGCCGCGGTGTGCACCCGTGGAGTGGCTAAGGCGGTGGACTTTATCCCCGTAGAGAGCCTAGAGACAACCATGAGGTCCCCGGTGTTCACAGACAACTCCTCCCCACCAGCAGTGCCCCAGAGCTTCCAGGTGGCCCACCTGCATGCTCCCACCGGCAGCGGTAAGAGCACCAAGGTCCCGGCCGCATACGCGGCTCAGGGCTACAAGGTGATGGTGCTCAACCCCTCCGTCGCTGCAACGCTGGGCTTTGGCGCTTACATGTCCAAGGCCCATGGGATTGATCCTAACATCAGGACTGGGGTGAGGACAATTACTACTGGCAGCCCCATCACGTATTCCACCTACGGCAAGTTCCTTGCCGACGGCGGGTGCTCAGGGGGTGCTTATGACATAATAATTTGTGATGAGTGCCACTCCACAGATGCAACATCCATCCTAGGCATTGGCACTGTCCTTGACCAAGCAGAGACTGCGGGGGCGAGATTGGTTGTGCTCGCCACCGCCACCCCTCCGGGCTCTGTCACTGTGCCCCATCCTAATATCGAGGAGGTTGCTCTGTCCACCACCGGTGAGATTCCCTTTTACGGCAAGGCTATCCCCCTTGAGGCAATCAAGGGGGGGAGGCATCTTATCTTCTGCCACTCAAAGAAGAAGTGCGACGAACTCGCCGCAAAACTGGTCGCGTTGGGCATCAATGCTGTGGCTTACTACCGCGGCCTTGACGTGTCCGTCATCCCGACCAGCGGTGATGTTGTCGTCGTGGCAACCGATGCTCTCATGACCGGCTATACCGGCGACTTCGACTCGGTGATAGACTGCAACACGTGTGTCACCCAGACAGTCGACTTCAGCCTTGACCCTACCTTCACCATTGAGACAACCACGCTCCCCCAGGATGCTGTCTCCCGCACTCAGCGTCGGGGCAGGACTGGCAGGGGGAAGCCAGGCATCTACAGATTTGTGGCACCGGGGGAGCGCCCTTCCGGCATGTTCGACTCGTCCGTCCTCTGTGAGTGTTATGACGCGGGCTGTGCTTGGTACGAGCTTACACCCGCCGAGACCACAGTTAGACTGCGAGCATACATGAACATCCCGGGGCTTCCCGTGTGCCAAGACCATCTTGAATTTTGGGAGGGCGTCTTTACGGGTCTCACCCATATAGATGCTCACTTCCTGTCCCAGACAAAGCAGAGCGGGGAAAACCTTCCTTACCTGGTAGCGTACCAAGCCACCGTGTGCGCTAGGGCCCAAGCCCCTCCCCCATCGTGGGACCAGATGTGGAAGTGCTTGATCCGTCTCAAACCCACCCTCCATGGACCAACACCTCTGCTATACAGACTGGGCGCTGTCCAGAATGAAATCACTCTGACGCACCCAATCACCAAGTACATCATGGCATGCATGTCGGCCGA----------------
>gnl|euhcvdb|EU155215_NS3_C1a_NS3_protein_coding_sequence_(ns3_sequence)
GCTCCCATCACGGCGTACGCCCAGCAGACAAGGGGTCTCCTGGGGTGCATAATCACCAGCCTAACTGGCCGGGACAAAAACCAAGTGGAGGGTGAGGTCCAGATTGTGTCAACCGCTGCCCAAACTTTCCTGGCAACGTGCATCAATGGGGTATGCTGGACTGTCTACCACGGGGCTGGAACGAGGACCATCGCATCACCCAAGGGCCCTGTTATCCAGATGTATACCAATGTGGATAAAGATCTCGTGGGCTGGCCCGCTCCTCAAGGCTCCCGCTCATTGACACCCTGCACCTGCGGCTCCTCGGATCTCTACCTGGTCACGAGGCACGCCGATGTCATCCCCGTGCGCCGGCGGGGTGATAGCAGGGGCAGCCTGCTTTCGCCTCGGCCCATTTCTTACCTGAAAGGCTCCTCGGGGGGTCCGCTGTTGTGCCCCGCGGGACACGCAGTGGGCATATTCAGGGCCGCGGTGTGCACCCGTGGAGTGGCTAAGGCTGTGGACTTTATCCCTGTGGAGAGCCTAGAGACAACCATGAGGTCCCCGGTGTTTACGGACAACTCCTCTCCACCAGCAGTGCCCCAGAGCTTCCAGGTGGCTCACCTGCATGCTCCCACCGGCAGCGGCAAGAGTACCAAGGTCCCGGCTGCGTATGCGGCCCAGGGCTACAAGGTGCTGGTGCTCAACCCTTCCGTTGCCGCAACACTGGGCTTCGGTGCTTACATGTCCAAGGCCCATGGGGTCGATCCCAATATCAGGACCGGGGTGAGGACAATTACCACTGGCAGCCCCATTACGTACTCCACCTACGGCAAGTTCCTTGCCGACGGCGGGTGCTCAGGGGGTGCTTATGACATAATAATTTGTGACGAGTGCCACTCCACGGATGCCACATCCATCTTGGGCATCGGCACCGTCCTTGACCAAGCAGAGACTGCGGGGGCGAGACTGGTCGTGCTCGCCACCGCTACCCCTCCGGGCTCCGTCACTGTGCCCCATCCAAACATCGAGGAGGTTGCTCTGTCCACTGCTGGGGAGATCCCCTTTTACGGCAAGGCTATCCCCCTCGAGGCAATCAAGGGGGGAAGACATCTCATCTTCTGTCATTCAAAGAAGAAGTGCGACGAGCTCGCCGCAAAGCTGGTCGCATTGGGCATCAACGCCGTGGCCTACTACCGCGGTCTTGACGTGTCTGTCATCCCGACCAGCGGCGATGTTGTCGTCGTAGCAACCGATGCTCTCATGACCGGCTTTACCGGCGACTTCGACTCGGTGATAGACTGCAATACGTGTGTCACCCAGACAGTTGATTTCAGCCTTGACCCTACCTTCACCATTGAGACAACCACGCTCCCCCAGGATGCTGTCTCCCGTACTCAACGTCGGGGTAGGACTGGCAGGGGGAAGCCAGGCATCTACAGGTATGTGACACCGGGGGAGCGCCCTTCCGGCATGTTCGACTCGTCCGTCCTCTGTGAGTGCTATGACGCGGGCTGTGCTTGGTATGAGCTTACACCCGCCGAGACTACAGTCAGGCTGCGAGCGTACATGAACACCCCGGGGCTTCCCGTGTGCCAGGACCATCTTGAATTTTGGGAGGGCGTCTTTACGGGCCTCACTCATATAGATGCCCACTTCCTATCCCAGACAAAGCAGAGTGGGGAGAACCTTCCTTACCTGGTAGCATACCAAGCCACCGTGTGCGCCAGGGCTCAAGCCCCTCCCCCATCGTGGGACCAGATGTGGAAGTGTTTGATCCGCCTCAAACCCACCCTCCATGGGCCGACACCTCTGCTATACAGACTGGGCGCTGTCCAGAATGAGATCATCCTGACGCACCCAATCACCAAATACATCATGACATGCATGTCGGCCGACCTGGAGGTCGTCACG
>gnl|euhcvdb|EU155216_NS3_C1a_NS3_protein_coding_sequence_(ns3_sequence)
GCGCCCATCACGGCGTACGCCCAGCAGACGAGGGGCCTCCTGGGGTGCATAATCACCAGCCTAACTGGCCGGGACAAGAACCAAGCGGAGGGTGAGGTTCAGATTGTGTCAACTGCTGCCCAAACTTTCCTGGCAACGTGCATCAACGGGGTATGCTGGACTGTCTATCACGGGGCCGGAACGAGGACCATCGCGTCACCGAAGGGTCCCGTCATCCAGATGTATACCAATGTGGACAAAGACCTTGTGGGCTGGCCCGCTCCGCAAGGTACCCGCTCTTTGACACCCTGCACCTGCGGCTCCTCGGACCTTTACCTGGTCACGAGGCACGCCGATGTCATTCCCGTGCGCCGACGGGGTGATAGCAGGGGTAGCCTGCTTTCGCCCCGGCCCATTTCCTACCTGAAAGGCTCCTCGGGGGGTCCGTTGCTGTGCCCCGCGGGACACGCCGTAGGCATATTCAGGGCCGCGGTGTGCACCCGCGGAGTGGCTAAGGCGGTGGACTTTATCCCCGTGGAGAACCTAGAGACAACTATGAGGTCCCCGGTGTTCACGGACAACTCTTCTCCACCAGTGGTGCCCCAGAGCTTCCAGGTGGCACACCTGCATGCTCCCACAGGCAGCGGCAAGAGCACCAAGGTCCCGGCTGCATACGCAGCTCAGGGTTACAAGGTGCTAGTGCTCAATCCCTCTGTTGCTGCAACACTGGGCTTTGGTGCTTACATGTCCAAGGCCTATGGGATCGATCCTAACATCAGGACCGGGGTGAGAACAATTACCACCGGCAGCCCCATCACGTACTCCACCTACGGCAAGTTCCTCGCCGATGGCGGGTGCTCAGGGGGTGCCTATGACATAATAATCTGTGACGAGTGCCACTCCACGGATGCCACATCCATCTTGGGTATAGGCACTGTCCTTGACCAAGCAGAGACCGCGGGGGCGAGACTGGTTGTGCTCGCTACCGCTACCCCTCCGGGCTCCGTCACCGTGCCCCATCCTAACATCGAGGAGGTTGCTCTGTCCACCACCGGAGAGATCCCTTTCTACGGCAAGGCTATCCCTCTCGAAGTAATCAAGGGGGGGAGACATCTTATCTTCTGTCACTCAAAGAAAAAGTGCGACGAGCTCGCCGCAAAACTGGTCGGATTGGGCATCAATGCCGTGGCCTACTACCGCGGTCTTGACGTGTCTGTCATCCCGACCAGCGGCGATGTTGTCGTCGTAGCGACTGATGCTCTGATGACCGGCTTCACCGGCGACTTCGACTCAGTGATAGACTGCAACACGTGCGTCACTCAGACAGTCGATTTCAGCCTTGACCCCACTTTCACCATTGAGACAACCACGCTTCCCCAGGACGCTGTCTCCCGCACTCAACGTCGGGGCAGGACTGGCAGAGGGAAGCCAGGCGTCTACAGGTTCGTGGCACCGGGGGAGCGCCCCTCCGGTATGTTCGACTCGTCCGTCCTCTGTGAGTGCTATGACGCGGGCTGCGCTTGGTATGAGCTCACGCCCGCCGAGACTACAGTTAGGTTGCGAGCGTACATGAACACCCCGGGGCTTCCCGTGTGCCAGGACCATCTTGAATTTTGGGAGGGCGTCTTCACGGGCCTCACCCATATAGATGCCCACTTCCTATCCCAAACAAAGCAGAGTGGGGAGAACCTTCCTTACCTGGTAGCGTACCAAGCCACCGTATGCGCTAGGGCTCAAGCCCCTCCCCCATCGTGGGACCAGATGTGGAAGTGTTTGACCCGCCTCAAACCCACCCTCCATGGGGCCACACCTCTGCTATACAGGCTGGGCGCTGTTCAGAATGAAATCACCCTGACGCACCCAATCACCAAATACATCATGACATGCATGTCGGCCGACCTGGAGGTCGTCACG
>gnl|euhcvdb|HM000539_NS3_P1a_NS3_protein_coding_sequence_(ns3_sequence)
GCGCCCATCACAGCATACGCCCAGCAGACAGGGGGCCTCTTGGGATGCATAATTACCAGCTTGACCGGCCGGGACAAAAACCAGGTGGAGGGTGAGGTCCAGATTGTGTCAACTGCTACTCAGACCTTCTTGGCAACCTGTATCAACGGGGTGTGCTGGACTGTCTACCACGGGGCCGGAACAAGGACCATCGCGTCATCCAAGGGTCCTGTTATCCAGATGTACACCAATGTAGACCAAGACCTCGTGGGCTGGCCCTCTCCCCAAGGTGCCCGCTCATTGACACCCTGCACTTGCGGCTCCTCGGACCTCTACTTGGTCACGAGGCACGCCGATGTCATTCCCGTGCGCCGGCGGGGTGATAGCAGGGGCAGCCTACTTTCGCCCCGGCCTATCTCCTACCTGAAAGGCTCCTCGGGGGGCCCACTGTTGTGCCCCGCGGGACACGCCGTGGGCATATTCAGGGCCGCGGTGTGCACCCGCGGAGTGGCTAAGGCGGTGGACTTTATCCCCGTAGAGAGCCTAGAGACAACCATGAGGTCCCCGGTGTTCACAGACAACTCCTCCCCACCAGCAGTGCCCCAGAGCTTCCAGGTGGCCCACCTGCATGCTCCCACCGGCAGCGGTAAGAGCACCAAGGTCCCGGCCGCATACGCGGCTCAGGGCTACAAGGTGATGGTGCTCAACCCCTCCGTCGCTGCAACACTGGGCTTTGGCGCTTACATGTCCAAGGCCCATGGGATTGATCCTAACATCAGGACTGGGGTGAGGACAATTACTACTGGCAGCCCCATCACGTATTCCACCTACGGCAAGTTCCTTGCCGACGGCGGGTGCTCAGGGGGTGCTTATGACATAATAATTTGTGATGAGTGCCACTCCACAGATGCAACATCCATCCTAGGCATTGGCACTGTCCTTGACCAAGCAGAGACTGCGGGGGCGAGATTGGTTGTGCTCGCCACCGCCACCCCTCCGGGCTCTGTCACTGTGCCCCATCCTAATATCGAGGAGGTTGCTCTGTCCACCACCGGTGAGATTCCCTTTTACGGCAAGGCTATCCCCCTTGAGGCAATCAAGGGGGGGAGGCATCTTATCTTCTGCCACTCAAAGAAGAAGTGCGACGAACTCGCCGCAAAACTGGTCGCGTTGGGCATCAATGCTGTGGCTTACTACCGCGGCCTTGACGTGTCCGTCATCCCGACCAGCGGTGATGTTGTCGTCGTGGCAACCGATGCTCTCATGACCGGCTATACCGGCGACTTCGACTCGGTGATAGACTGCAACACGTGTGTCACCCAGACAGTCGACTTCAGCCTTGACCCTACCTTCACCATTGAGACAACCACGCTCCCCCAGGATGCTGTCTCCCGCACTCAGCGTCGGGGCAGGACTGGCAGGGGGAAGCCAGGCATTTACAGATTTGTGGCACCGGGGGAGCGCCCTTCCGGCATGTTCGACTCGTCCGTCCTCTGTGAGTGTTATGACGCGGGCTGTGCTTGGTACGAGCTCACACCCGCCGAGACCACAGTTAGACTGCGAGCATACATGAACATCCCGGGGCTTCCCGTGTGCCAAGACCATCTTGAATTTTGGGAGGGCGTCTTTACGGGTCTCACCCATATAGATGCTCACTTCCTGTCCCAGACAAAGCAGAGCGGGGAAAACCTTCCTTACCTGGTAGCGTACCAAGCCACCGTGTGCGCTAGGGCCCAAGCCCCTCCCCCATCGTGGGACCAGATGTGGAAGTGCTTGATCCGTCTCAAACCCACCCTCCATGGACCAACACCTCTGCTATACAGACTGGGCGCTGTCCAGAATGAAATCACTCTGACGCACCCAATCACCAAGTACATCATGACATGCATGTCGGCCG-----------------
>gnl|euhcvdb|EF560540_NS3_P1a_NS3_protein_coding_sequence_(ns3_sequence)
GCGCCTATCACGGCGTATGCTCAGCAGACAAGGGGCCTCCTGGGATGCATAATTACCAGTCTGACCGGCCGGGACAAAAACCAGGTGGAGGGTGAGGTCCAGATTGTGTCAACTGCTACCCAGACCTTTCTGGCAACCTGCATCAACGGGGTATGCTGGACTGTCTACCACGGAGCCGGAACAAGGACCATCGCGTCACCCAAGGGTCCTGTTATCCAGATGTACACCAATGTAGACCAAGACCTCGTAGGCTGGCCCGCTCCCCAAGGTGCCCGTTCATTGACACCCTGCACTTGCGGCTCCTCAGACCTTTACCTGGTCACGAGGCACGCCGATGTCATTCCCGTGCGCCGGCGGGGTGATAGCAGGGGCAGCCTGCTTTCGCCCCGGCCTATCTCTTACTTAAAAGGCTCCTCGGGGGGTCCGCTGCTGTGCCCCGCGGGACACGCCGTAGGCATATTCAGGGCCGCGGTGTGCACCCGTGGAGTGGCTAAGGCGGTGGACTTTATCCCCGTAGAGAGCCTGGAGACAACCATGAGGTCCCCGGTGTTCACAGACAATTCCTCCCCACCAGCAGTGCCCCAGAGCTTCCAGGTGGCTCATCTGCATGCTCCCACTGGCAGCGGCAAGAGCACCAAGGTCCCGGCCGCATATGCGGCCCAGGGCTACAAGGTGCTAGTGCTCAACCCCTCCGTTGCCGCAACACTAGGCTTTGGTGCCTACATGTCCAAGGCCCATGGGATTGATCCTAACATCAGGACTGGGGTGAGGACGATCACTACCGGCAGCCCCATCACGTACTCCACCTACGGCAAATTCCTTGCCGATGGCGGGTGCTCAGGGGGTGCTTATGACATAATAATCTGTGACGAGTGCCACTCCACGGACGCAACATCCATCTTGGGCATCGGCACCGTCCTTGACCAAGCAGAGACTCCGGGGGCGAGACTGGTCGTGCTCGCCACCGCTACCCCTCCGGGCTCCGTCACCGTGCCCCATCCTAACATCGAGGAGGTTGCTCTGTCCACCACGGGAGAGATCCCCTTTTACGGCAAGGGTATCCCCCTTGAGGTAATCAAGGGGGGGAGACATCTCATCTTCTGCCACTCAAAGAAGAAGTGCGACGAGCTCGCCGCAAAACTGGTCGCGTTGGGTATCAATGCCGTGGCTTACTACCGCGGCCTTGACGTATCCGTCATCCCGACCAGTGGCGATGTCGTCGTTGTGGCAACTGACGCCCTCATGACCGGCTATACCGGCGATTTCGACTCGGTGATAGACTGCAACACGTGTGTCACCCAAACAGTCGACTTCAGCCTTGACCCTACCTTTACCATTGAGACAACCACGCTTCCCCAGGATGCTGTCTCCCGCACTCAACGTCGGGGTAGGACCGGCAGGGGGAAGCCAGGCATCTACAGATTTGTGGCACCGGGGGAGCGCCCCTCCGGCATGTTTGACTCGTCCGTCCTCTGCGAGTGCTATGACGCGGGTTGTGCTTGGTATGAGCTCACACCTGCCGAGACCACAGTTAGGCTACGAGCATACATGAACACTCCGGGGCTCCCCGTGTGCCAAGACCATCTTGAATTTTGGGAGGGCGTCTTTACGGGTCTCACCCATATAGACGCCCACTTCCTATCCCAGACAAAGCAGAGTGGGGAAAACTTTCCTTACCTGGTAGCGTACCAAGCCACTGTGTGCGCTAGGGCTCAAGCCCCTCCCCCGTCGTGGGACCAGATGTGGAAGTGCTTGATCCGGCTCAAGCCCACCCTTCATGGGCCAACGCCTCTGCTATACAGATTGGGCGCTGTTCAGAATGAAGTCACCCTGACGCACCCAGTCACCAAGTAC---------------------------------------
>gnl|euhcvdb|EF407453_NS3_C1a_NS3_protein_coding_sequence_(ns3_sequence)
GCGCCCATCACGGCGTACGCCCAGCAGACGAGGGGCCTCCTAGGGTGCATAATCACCAGCCTGACTGGCCGGGACAAAAACCAAGTGGAGGGTGAGGTCCAGATTGTGTCAACTGCTGCCCAAACTTTCCTGGCAACGTGCATCAATGGGGTATGCTGGACCGTCTACCATGGGGCTGGAACGAGGACCATCGCATCACCCAAGGGTCCTGTTATTCAGATGTATACCAACGTGGACAAGGACCTCGTGGGCTGGCCCGCCCCTCAAGGTTCCCGCTCATTGACGCCCTGCACCTGCGGCTCCTCAGACCTTTACTTGGTCACGAGGCACGCCGATGTCATTCCCGTGCGCCGGCGAGGTGATGGCAGGGCCAGCCTGCTTTCGCCCCGGCCCATTTCCTACTTGAAAGGCTCCTCGGGGGGTCCGCTGTTGTGCCCCGCGGGACACGCTGTAGGCATATTCAGGGCCGCGGTGTGCACCCGTGGAGTGGCTAAGGCGGTGGACTTTATCCCTGTGGAGAGCCTAGAGACAACCATGAGGTCCCCGGTGTTCACGGACAACTCCTCTCCACCGGTAGTGCCCCAGAGCTTCCAGGTGGCCCATCTGCATGCTCCCACCGGCAGCGGTAAGAGCACTAAGGTCCCGGCTGCATACGCAGCTCAGGGTTACAAAGTGCTAGTACTCAATCCCTCCGTTGCCGCAACACTGAGCTTTGGTGCCTACATGTCCAAGGCCCATGGGGTCGAACCTAACATCAGGACCGGGGTGAGAACAATTACCACTGGCAGCCCCATTACGTACTCCACCTACGGCAAGTTCCTTGCAGACGGTGGGTGCTCAGGGGGTGCTTATGACATAATAATTTGTGATGAGTGCCACTCCACGGATGCCACATCCATCTTGGGCATCGGCACTGTCCTTGACCAAGCAGAGACTGCGGGGGCGAGACTGGTTGTGCTCGCTACCGCCACTCCTCCGGGCTCCATCACTGTGCCCCATCCCAACATCGAGGAGGTTGCTCTGTCCACCACCGGAGAGATCCCTTTTTATGGCAAGGCCATCCCCCTCGAAGTGATCAAGGGGGGGAGACATCTCATCTTCTGTCACTCAAGAAAGAAGTGTGACGAGCTCGCCGCAAAGCTGGTCGCGTTGGGCGTCAATGCCGTGGCCTACTACCGCGGTCTCGACGTTTCTGTCATCCCGACCAGCGGCGATGTTGTCGTCGTGGCGACCGATGCTCTCATGACCGGCTATACCGGCGATTTCGACTCGGTGATAGACTGCAACACGTGTGTCACCCAGACAGTCGATTTCAGCCTTGACCCTACCTTCACCATTGAGACAACCACGCTCCCCCAGGACGCTGTCTCCCGTACTCAACGTCGAGGCAGGACTGGCAGGGGGAAGCCAGGCATCTACAGATTTGTGGCACCCGGGGAGCGCCCCTCCGGCATGTTCGACTCATCTGTCCTCTGTGAGTGCTATGACGCGGGCTGTGCTTGGTATGAGCTCACGCCCGCCGAGACTACAGTTAGGTTACGAGCGTACATGAACACCCCGGGGCTGCCCGTGTGCCAGGACCATCTTGAATTTTGGGAGGGCGTCTTCACGGGCCTCACCCACATAGATGCCCACTTTCTATCCCAGACAAAGCAGAGTGGGGAAAACTTTCCTTACCTGGTAGCGTACCAAGCCACCGTGTGCGCTAGGGCTCAAGCTCCTCCCCCATCATGGGACCAGATGTGGAAGTGTTTGGTCCGCCTCAAACCCACCCTTCACGGGCCAACCCCCCTGCTATACAGACTGGGTGCAGTTCAGAATGAAGTCACCTTGACGCACCCGGTCACCAAATACATCATGACATGCATGTCGGCCGACCTGGAGGTTGTCACG
>gnl|euhcvdb|EF407455_NS3_C1a_NS3_protein_coding_sequence_(ns3_sequence)
GCGCCCATTACGGCGCACGCCCAGCAGACAAGGGGCCTCCTAGGCTGTATAATCACCAGCCTGACTGGCCGGGATAAGAACCAAGTGGAGGGTGAAGTCCAGATTGTGTCAACTGCCGCCCAAACTTTCCTGGCAACGTGCATCAATGGGGTGTGCTGGACTGTCTACCATGGGGCCGGAACGAGGACCATGGCATCACCCAAGGGTCCCGTCCTCCAGATGTACACCAATGTAGACAAGGACCTTGTGGGCTGGCCCGCTCCTCAAGGCGCTCGCTCATTGACACCCTGCACATGTGGCTCCTCGGACCTTTATCTGGTCACGAGGCACGCCGATGTCATTCCTGTGCGCCGGCGGGGTGATAGCAGGGGCAGTCTGCTTTCGCCCCGGCCCATTTCCTACTTGAAAGGCTCCTCGGGGGGTCCGCTACTGTGCCCCGCGGGACACGCCGTGGGCATTTTCAGGGCCGCGGTGTGCACTCGCGGAGTGGCTAAGGCGGTGGACTTTATCCCTGTGGAGAACCTAGAGACAACCATGAGGTCCCCGGTGTTCACGGACAACTCCTCTCCACCAGTGGTGCCCCAGAGCTTCCAGGTGGCCCACCTGCATGCTCCTACAGGCAGCGGTAAGAGCACCAAGGTCCCGGCTGCATACGCGGCTCAGGGTTACAAGGTGCTAGTGCTCAACCCCTCTGTTGCTGCAACACTGGGCTTTGGTGCTTACATGTCCAAGGCCCACGGAATTGATCCTAACATCAGGACTGGGGTGAGAACAATTACCACTGGCAGCCCCATCACATACTCCACCTACGGCAAGTTCCTTGCCGACGGCGGGTGCTCAGGGGGCGCTTATGACATAATAATTTGTGACGAGTGCCACTCCACTGATGCCACGTCCATCTTGGGCATCGGCACTGTCCTTGACCAAGCAGAGACTGCGGGGGCGAGACTAGTTGTGCTTGCCACCGCTACCCCTCCGGGCTCTGTCACTGTGCCCCACCCTAACATCGAGGAGGTTGCCCTGTCCACCACCGGAGAGATCCCTTTTTACGGCAAGGCCATCCCCCTTGAAGCAATCAAGGGGGGGAGACATCTCATTTTCTGTCATTCAAAGAAGAAGTGTGACGAGCTCGCCGCAAAGCTGACCGCGCTGGGCATCAATGCCGTGGCCTTCTACCGCGGTCTTGACGTGTCTGTCATCCCGACCAGCGGCGATGTTGTCGTTGTGGCAACTGACGCTCTCATGACTGGCTTTACCGGCGACTTCGACTCGGTGATAGACTGTAACACGTGTGTCACCCAGACAGTCGATTTCAGCCTTGACCCTACTTTCACCATTGAGACAACCACGCTTCCCCAGGATGCTGTCTCCCGCACTCAACGTCGCGGCAGGACTGGCAGGGGGAAGCCAGGCATCTACAGATTTGTGACACCGGGGGAGCGCCCCTCCGGCATGTTCGACTCGTCCATCCTCTGTGAGTGCTATGACGCGGGCTGTGCTTGGTATGAGCTCACGCCCGCCGAGACTACAGTTAGGCTGCGAGCGTACATGAACACCCCGGGGCTTCCCGTGTGCCAGGACCATCTTGAATTTTGGGAGGGCGTCTTCACAGGCCTCACTCATATAGATGCCCATTTCCTATCCCAGACAAAGCAGAGTGGGGAGAACCTTCCTTACCTGGTAGCGTACCAAGCCACCGTGTGCGCTAGGGCTCAAGCCCCTCCCCCATCGTGGGACCAGATGTGGAAGTGTTTGATCCGCCTCAAACCCACCCTTCATGGGCCAACACCTTTATTATATAGGCTGGGCGCCGTTCAGAATGAAGTCACCCTGACGCACCCAGTCACTAAATACATCATGACATGCATGTCAGCCGACCTGGAGGTCGTCACG
>gnl|euhcvdb|AY615798_NS3_C1a_NS3_protein_coding_sequence_(ns3_sequence)
GCGCCCATCACGGCGTATGCCCARCAGACAAGGGGCCTCTTAGGATGCATAATCACCAGTCTGACCGGCCGGGACAAAAACCAGGTGGAGGGTGAGATTCAGATTGTGTCAACTGCTGCCCAGACTTTCCTGGCAACATGCATCAACGGGGTGTGCTGGACTGTCTACCACGGGGCCGGAACAAGGACCATCGCGTCACCCAAGGGTCCTGTCATCCAGATGTATACTAATATAGACCAAGACCTCGTAGGCTGGCCCGCTCCCCAAGGCGCCCGCTCATTGACGCCCTGCACTTGTGGCTCCTCGGACCTTTACCTGGTCACGAGGCATGCTGATGTCATTCCCGTGCGCCGGCGGGGTGATAGCAGGGGCAGCCTGCTTTCGCCCCGGCCTATCTCTTACCTGAAAGGCTCCTCGGGGGGCCCACTGCTGTGCCCCGCGGGGCACGCCGTAGGCATATTCAGGGCCGCGGTGTGCACCCGTGGAGTGGCTAAGGCGGTGGACTTTATTCCCGTAGAGAACCTAGAGACAACCATGAGGTCCCCGGTGTTCACAGACAACTCCTCCCCACCGGCGGTGCCCCAGAGCTTCCAGGTGGCCCACCTGCATGCTCCCACCGGCAGTGGTAAGAGCACCAAGGTCCCGGCCGCGTATGCGGCCCAGGGCTACAAGGTGCTGGTGCTCAACCCCTCCGTTGCCGCTACACTGGGCTTCGGCGCTTATATGTCCAAGGCCCACGGGGTTGATCCTAACATCAGGACTGGGGTGAGGACAATTACTACTGGCAGCCCCATCACGTACTCCACCTACGGCAAGTTTCTTGCCGACGGCGGGTGCTCAGGGGGTGCTTATGACATAATAATTTGCGACGAGTGCCATTCCACGGATGCAACATCCATCTTGGGCATCGGCACCGTCCTTGACCAAGCAGAGACTGCAGGGGCTAGACTGGTTGTGCTCGCCACCGCTACCCCTCCGGGCTCCATCACTGTGCCCCATCCTAACATCGAGGAGGTTGCTCTGTCCACCACCGGAGAGATCCCTTTTTATGGCAAGGCTATCCCCCTTGAGGCAATCAAGGGGGGGAGACATCTCATTTTCTGTCACTCAAAGAAGAAATGCGACGAGCTCGCCGCAAAACTGGTCGCGTTGGGCATCAACGCCGTGGCTTACTACCGCGGCCTTGACGTGTCCGTCATCCCGACCAGTGGCGACGTTGTCGTCGTAGCAACTGATGCTCTCATGACCGGCTTTACCGGCGACTTTGACTCGGTGATAGACTGCAACACGTGTGTCACCCAGACAGTCGACTTCAGCCTTGACCCTACCTTCACCATTGAGACAACCACACTTCCCCAGGATGCTGTCTCCCGCACTCAACGCCGGGGTAGGACCGGCAGGGGGAAGCCAGGCATCTACAGATTTGTGGCGCCGGGGGAGCGCCCTTCCGGCATGTTTGACTCGTCCGTCCTCTGCGAGTGCTATGACGCGGGTTGTGCTTGGTATGAGCTCACACCCGCCGAGACCACAGTTAGGCTACGAGCATACATGAACACCCCGGGGCTTCCCGTGTGCCAAGACCATCTTGAATTTTGGGAGGGCGTTTTCACGGGTCTTACCCACATAGACGCCCACTTCCTATCCCAGACAAAGCAGAGTGGGGAGAACCTTCCTTACCTGGTGGCGTACCAAGCCACCGTGTGCGCTAGAGCTCAAGCCCCCCCCCCGTCGTGGGACCAGATGTGGAAGTGCTTGATCCGCCTCAAGCCCACACTCCATGGGCCAACACCTCTGCTATACAGGCTGGGTGCCGTTCAGAATGAAGTCACCCTGACGCACCCAGTCACCAAGTACATCATGACATGCATGTCGGCCGACCTGGAGGTCGTCACG
>gnl|euhcvdb|EF560545_NS3_P1a_NS3_protein_coding_sequence_(ns3_sequence)
GCGCCCATCACGGCGTACGCCCAGCAGACAAGGGGCCTCCTAGGATGCATAATCACCAGCCTGACTGGCCGGGACAAGAACCAGGTGGAGGGAGAGGTCCAGATTGTATCAACCACTACTCAAACTTTCCTGGCAACGTGCGTTAACGGGGTATGCTGGACTGTCTACCACGGGGCTGGAACGAGGACCATCGCATCACCCAAGGGCCCTGTTATCCAGATGTATACTAATGTGGACAAAGACCTCGTGGGCTGGCCCGCTCCTCAAGGTGCCCGCTCATTGACACCCTGTACCTGCGGCTCCTCGGACCTTTACCTGGTCACGAGGCACGCCGATGTCATTCCCGTGCGCCGGCGGGGTGATAGTAGGGGCAGCCTGCTTTCGCCCCGGCCCATCTCCTACTTGAAAGGCTCCTCGGGGGGTCCGCTGCTGTGCCCCGCGGGGCACGCCGCAGGCATATTCAGGGCCGCGGTGTGCACCCGTGGAGTGGCTAAGGCGGTGGACTTTGTCCCTGTGGAGAGTCTAGAGACAACCATGAGGTCCCCGGTGTTTACGGACAACTCCTCTCCACCAGCAGTGCCCCAGAGCTTCCAGGTCGCCCACCTGCATGCTCCCACGGGCAGTGGTAAGAGCACCAAGGTCCCGGCTGCATACGCGGCTCAGGGTTACAAGGTGCTAGTGCTCAACCCCTCTGTTGCCGCAACACTGGGCTTTGGCGCTTATATGTCCAAGGCCCATGGGATTGATCCTAATATCAGGACCGGGGTGAGAACAATTACCACCGGCAGCCCCATCACGTACTCCACCTACGGCAAGTTCCTTGCCGACGGTGGGTGTTCAGGGGGCGCTTACGATATAATAATTTGCGACGAGTGCCACTCCACGGATGCCACATCCATCTTGGGCATCGGCACCGTCCTTGACCAAGCAGAGACCGCGGGGGCAAGACTGGTTGTACTCGCCACCGCTACTCCTCCGGGCTCCGTCACCGTGCCCCATCCTAACATCCAGGAGATAGCTCTGTCCACCACCGGAGAGATCCCTTTTTACGGCAAGGCCATCCCTCTCGAGGTAATCAAGGGGGGGAGACATCTCATCTTCTGTCACTCAAAGAAGAAGTGCGACGAGCTCGCCGCAAAGCTGGTCGCGATGGGCATCAATGCCGTGGCCTACTACCGCGGTCTTGACGTGTCTGTCATCCCGACCAGCGGCGATGTCGTCGTCGTGGCGACCGATGCCCTCATGACCGGCTATACCGGCGACTTCGACTCGGTGATAGACTGCAACACGTGTGTCACCCAGACAGTCGATTTCAGCCTTGACCCCACTTTTACCATTGAGACAACCACTCTCCCCCAGGATGCTGTCTCCCGCACTCAGCGTCGGGGTAGGACTGGCAGGGGGAAGCCAGGCATCTACAGATTTGTGGCGCCGGGGGAGCGCCCCTCTGGCATGTTCGACTCGTCCGTCCTCTGCGAGTGCTATGACGCGGGCTGTGCTTGGTATGAGCTCACGCCCGCCGAGACTACAGTTAGGCTACGAGCGTACATGAACACCCCGGGGCTTCCCGTGTGCCAAGACCATCTTGAGTTTTGGGAGGGCGTCTTTACAGGCCTCACTCATATAGACGCCCACTTCCTATCCCAGACAAAACAGAGTGGGGAGAACCATCCTTATCTGGTAGCGTACCAAGCCACCGTATGCGCCAGGGCTCAAGCCCCTCCCCCATCGTGGGACCAGATGTGGAAGTGTTTGATCCGTCTCAAGCCCACCCTCCATGGGCCAACACCCCTGCTATACAGACTGGGTGCTGTTCAGAATGAGATCACCCTGACGCACCCGATCACCAAATAC---------------------------------------
>gnl|euhcvdb|AY956468_NS3_C1a_NS3_protein_coding_sequence_(ns3_sequence)
GCGCCCATCACGGCGTATGCCCAGCAAACAAGGGGCCTCTTGGGATGCATAATTACTAGCCTGACCGGCCGGGACAAAAACCAGGTGGAGGGTGAGGTTCAGATTGTATCCACTGCTGCCCAGACCTTCCTGGCAACCTGCATCAACGGGGTGTGTTGGACTGTCTACCACGGGGCCGGAACAAGGACCATTGCGTCACCCAAGGGTCCTGTTATCCAGATGTATACCAATGTAGACCAAGACCTCGTAGGCTGGCCCGCTCCCCAAGGCGCCCGTTCATTGACACCCTGCACTTGCGGCTCCTCGGACCTCTACCTGGTCACGAGGCACGCCGATGTCATTCCCGTGCGCCGGCGGGGAGATAGCAGGGGCAGTCTGCTTTCGCCCCGGCCCATCTCTTACTTGAAAGGCTCTTCGGGGGGCCCGCTGCTGTGCCCCGCGGGGCACGCCGTAGGCATATTCAGAGCCGCGGTATGCACCCGTGGAGTGGCTAAGGCGGTGGACTTTATCCCCGTAGAGAGCCTAGAGACAACCATGAGGTCCCCGGTGTTTACAGACAACTCCTCTCCCCCAGCAGTGCCCCAGAGTTACCAGGTGGCCCACCTGCATGCTCCCACCGGCAGCGGTAAGAGCACCAAGGTCCCGGCCGCGTACGCGGCTCAGGGCTACAAGGTGCTGGTGCTCAACCCCTCCGTTGCTGCAACACTGGGCTTTGGTGCCTACATGTCCAAGGCCCATGGGATTGATCCTAACATCAGGACTGGGGTGAGGACAATCACTACTGGCGCCCCTATCACGTACTCCACCTACGGCAAGTTTCTTGCCGACGGCGGGTGCTCAGGGGGGGCTTATGACATAATAATTTGTGACGAGTGCCACTCCACGGATGCAACATCCGTTCTGGGCATTGGCACCGTCCTTGACCAGGCAGAGACTGCGGGGGCGAGACTGGTCGTGCTCGCCACCGCTACCCCTCCGGGCTCCGTCACTGTGCCCCATCCTAACATCGAAGAGGTTGCTCTGTCCACCACCGGAGAGATCCCCTTCTACGGCAAGGCTATCCCCCTTGAGGCAATCAAAGGGGGGAGACACCTCATCTTCTGCCACTCAAAGAAGAAGTGCGACGAACTCGCCGCGAAACTGGTCGCGTTGGGCGTCAATGCTGTGGCCTATTACCGCGGCCTTGACGTGTCCGTCATTCCGACCAGTGGCGATGTTGTCGTCGTGGCAACTGATGCTCTCATGACCGGCTACACCGGCGACTTCGACTCGGTGATAGACTGCAACACGTGTGTCACCCAGACAGTCGACTTCAGCCTTGACCCTACCTTCACCATTGAGACAACCACACTTCCCCAGGATGCCGTCTCCCGCACTCAACGTCGGGGCAGGACTGGCAGGGGGAAGCCGGGCATCTACAGATTTGTGGCACCGGGGGAGCGCCCTTCCGGCATGTTCGACTCGTCCGTCCTCTGTGAGTGCTATGACGCGGGTTGTGCTTGGTATGAACTCACACCCGCCGAGACTACAGTTAGGCTACGGGCGTACATGAACACCCCGGGGCTCCCCGTGTGCCAAGACCATCTTGAATTTTGGGAGGGCGTCTTCACGGGTCTCACCCATATAGACGCCCACTTCCTATCCCAGACAAAGCAGAGTGGGGAAAACTTTCCTTACCTGGTAGCGTACCAAGCCACTGTGTGCGCTAGGGCCCAAGCCCCTCCCCCATCGTGGGACCAGATGTGGAAGTGTTTGATCCGCCTTAAGCCCACCCTTCATGGGCCAACACCTCTGCTATACAGACTGGGCGCCGTCCAGACTGAAGTCACCCTGACGCACCCAGTCACCAAATACATCATGACATGCATGTCAGCTGACCTGGAGGTCGTCACG
>gnl|euhcvdb|EF407456_NS3_C1a_NS3_protein_coding_sequence_(ns3_sequence)
GCGCCCATCACGGCGTACGCCCAGCAGACAAGGGGCCTCCTTGGGTGTATAATCACCAGCCTAACCGGCCGGGACAAAAACCAAGCGGAGGGTGAGGTCCAGATTGTGTCAACAGCTGCCCAAACTTTCCTGGCAACATGCATCAACGGGGTATGCTGGACTGTCTACCATGGGGCCGGAACGAGGACCCTCGCATCATCCAAGGGTCCCGTTATCCAGATGTATACCAATGTAGACCAAGACCTCGTGGGCTGGCCCGCTCCTCAAGGTGCCCGCTCATTGACACCCTGCACCTGCGGCTCCTCGGACCTTTACCTGGTCACGAGGCACGCCGATGTCATTCCCGTGCGCCGGCGGGGTGATAGCAGGGGCAGCCTGCTTTCGCCCCGGCCCATCTCCTACTTGAAAGGCTCCTCGGGGGGTCCGCTGCTGTGCCCCGCGGGACACGCCGTGGGCATATTCAGGGCCGCGGTGTGCACCCGTGGAGTGGCTAAGGCGGTGGACTTTATCCCTGTGGAAAACCTAGAGACAACCATGAGGTCCCCGGTGTTCACGGACAACTCCACTCCACCAGCAGTGCCCCAGAGCTTCCAGGTAGCCCACCTGCATGCTCCCACAGGCAGCGGCAAGAGTACCAAGGTCCCGGCTGCATACGCAGCTCAGGGTTATAAGGTGCTAGTGCTCAACCCATCTGTTGCTGCAACACTGGGCTTTGGTGCTTACATGTCCAAGGCCCACGGGATCGATCCCAACATCAGGACCGGGGTGAGAACAATTACCACTGGCAGCTCCATCACGTACTCCACCTACGGCAAGTTCCTTGCCGACGGCGGGTGCTCAGGGGGCGCTTATGACATAATAATTTGTGACGAGTGCCACTCCACGGATGCCACATCCATCTTGGGCATCGGCACTGTCCTTGACCAAGCAGAGACTGCGGGGGCGAGACTGGTCGTGCTCGCCACTGCTACCCCTCCGGGTTCTGTCACTGTGCCCCATCCTAACATCGAGGAGGTTGCTCTGTCCACCACCGGAGAGATCCCTTTTTACGGCAAGGCTATCCCCCTCGAAGCGATCAAGGGGGGGAGACATCTCATTTTCTGCCACTCAAAGAAGAAGTGTGACGAGCTCGCCGCAAAGTTGGTCGCATTGGGCATCAATGCCGTGGCCTTCTACCGCGGTCTTGACGTGTCCGTCATCCCAACCAGCGGCGATGTTGTCGTCGTGGCAACCGATGCTCTCATGACCGGCTATACCGGCGACTTCGACTCGGTGATAGACTGCAACACGTGTGTCACCCAAACAGTCGATTTCAGCCTTGACCCTACCTTCACCATTGAGACAACCACGCTTCCCCAGGATGCCGTCTCCCGCACTCAACGTCGGGGCAGGACTGGCAGGGGGAAGCCAGGCATCTACAGATTTGTGACACCGGGGGAGCGCCCCTCCGGCATGTTCGACTCGTCCATCCTCTGTGAGTGCTATGACGCAGGCTGTGCTTGGTATGAGCTCACGCCCGCCGAGACTACAGTTAGGCTACGAGCGTACATGAACACCCCGGGCCTCCCCGTGTGCCAGGACCATCTTGAATTCTGGGAGGGCGTCTTCACAGGCCTCACCCATATAGATGCCCATTTCTTATCTCAGACAAAGCAGAGTGGGGAGAACCTTCCTTACCTGGTAGCGTACCAAGCCACCGTGTGCGCTAGGGCTCAGGCCCTTCCCCCATCGTGGGACCAGATGTGGAAGTGCTTGATTCGTCTCAAGCCCACCCTCCATGGGCCAACACCCCTGCTATACAGACTGGGCGCTGTTCAGAATGAAATCACCCTGACGCACCCAATCACCAAATACATCATGACATGCATGTCGGCCGACCTGGAGGTCGTCACG
>gnl|euhcvdb|EF560546_NS3_P1a_NS3_protein_coding_sequence_(ns3_sequence)
GCGCCCATCACGGCGTACGCCCAGCAGACAAGGGGCCTCCTAGGATGCATAATCACCAGCCTGACTGGCCGGGACAAGAACCAGGTGGAGGGAGAGGTCCAGATTGTATCAACCACTACTCAAACTTTCCTGGCAACGTGCGTTAACGGGGTATGCTGGACTGTCTACCACGGGGCTGGAACGAGGACCATCGCATCACCCAAGGGCCCTGTTATCCAGATGTATACTAATGTGGACAAAGACCTCGTGGGCTGGCCCGCTCCTCAAGGTGCCCGCTCATTGACACCCTGTACCTGCGGCTCCTCGGACCTTTACCTGGTCACGAGGCACGCCGATGTCATTCCCGTGCGCCGGCGGGGTGATAGTAGGGGCAGCCTGCTTTCGCCCCGGCCCATCTCCTACTTGAAAGGCTCCTCGGGGGGTCCGCTGTTGTGCCCTGCGGGGCACGCCGCAGGCATATTCAGGGCCGCGGTGTGCACCCGTGGAGTGGCTAAGGCGGTGGACTTTGTCCCTGTGGAGAGTCTAGAGACAACCATGAGGTCCCCGGTGTTTACGGACAACTCCTCTCCACCAGCAGTGCCCCAGAGCTTCCAGGTCGCCCACCTGCATGCTCCCACGGGCAGTGGTAAGAGCACCAAGGTCCCGGCTGCATACGCGGCTCAGGGTTACAAGGTGCTAGTGCTCAACCCCTCTGTTGCCGCAACACTGGGCTTTGGCGCTTATATGTCCAAGGCCCATGGGATTGATCCTAATATCAGGACCGGGGTGAGAACAATTACCACCGGCAGCCCCATCACGTACTCCACCTACGGCAAGTTCCTTGCCGACGGTGGGTGTTCAGGGGGCGCTTACGATATAATAATTTGCGACGAGTGCCACTCCACGGATGCCACATCCATCTTGGGCATCGGCACCGTCCTTGACCAAGCAGAGACCGCGGGGGCAAGACTGGTTGTACTCGCCACCGCCACTCCTCCGGGCTCCGTCACCGTGCCCCATCCTAACATCCAGGAGGTAGCTCTGTCCACCACCGGAGAGATCCCTTTTTACGGCAAGGCCATCCCTCTCGAGGTAATCAAGGGGGGGAGACATCTCATCTTCTGTCACTCAAAGAAGAAGTGCGACGAGCTCGCCGCAAAGCTGGTCGCGATGGGCATCAATGCCGTGGCCTACTACCGCGGTCTTGACGTGTCTGTCATCCCGACCAGCGGCGATGTCGTCGTCGTGGCGACCGATGCCCTCATGACCGGCTATACCGGCGACTTCGACTCGGTGATAGACTGCAACACGTGTGTCACCCAGACAGTCGATTTCAGCCTTGACCCCACTTTTACCATTGAGACAACCACTCTCCCCCAGGATGCTGTCTCCCGCACTCAGCGTCGGGGTAGGACTGGCAGGGGGAAGCCAGGCATCTACAGATTTGTGGCGCCGGGGGAGCGCCCCTCTGGCATGTTCGACTCGTCCGTCCTCTGCGAGTGCTATGACGCGGGCTGTGCTTGGTATGAGCTTACGCCCGCCGAGACTACAGTTAGGCTACGAGCGTACATGAACACCCCGGGGCTTCCCGTGTGCCAAGACCATCTTGAGTTTTGGGAGGGCGTCTTTACAGGCCTCACTCATATAGACGCCCACTTCCTATCCCAGACAAAACAGAGTGGGGAGAACCATCCTTATCTGGTAGCGTACCAAGCCACCGTATGCGCCAGGGCTCAAGCCCCTCCCCCATCGTGGGACCAGATGTGGAAGTGTTTGATCCGTCTCAAGCCCACCCTCCATGGGCCAACACCCCTGCTATACAGACTGGGTGCTGTTCAGAATGAGATCACCCTGACGCACCCGATCACCAAATAC---------------------------------------
>gnl|euhcvdb|EF407457_NS3_C1a_NS3_protein_coding_sequence_(ns3_sequence)
GCGCCCATTACGGCGTACGCCCAGCAGACAAGAGGCCTCCTAGGGTGCATAATCACCAGCCTGACCGGCCGGGACAAAAACCAAGTGGAGGGCGAGGTCCAGATTGTGTCAACTGCTGCCCAGACCTTCCTGGCAACATGCATCAACGGGGTATGCTGGACCGTCTACCACGGGGCCGGAACGAGGACCATTGCATCACCCAAGGGTCCTGTTATCCAAATGTATACCAATGTAGACCAAGACCTCGTAGGCTGGCCCGCTCCCCAAGGTACCCGGTCACTGACACCCTGCACCTGCGGCTCCTCAGACCTTTACCTGGTCACGAGGCATGCCGATGTCATTCCCGTGCGCCGGCGGGGTGATAGCAGGGGCAGCCTGCTTTCGCCCCGGCCCATTTCTTACTTGAAAGGCTCCTCGGGGGGTCCGCTGTTGTGCCCCGCGGGGCACGCCGTAGGCATATTCAGGGCCGCGGTGTGTACCCGTGGAGTGGCTAAGGCGGTGGACTTTATCCCCGTGGAGAACCTAGAGACAACCATGAGGTCCCCGGTGTTCACGGACAACTCCTCTCCACCAGCAGTGCCTCAGAGCTTCCAGGTGGCCCACCTGCATGCCCCCACTGGCAGCGGTAAGAGCACCAAGGTCCCGGCTGCATACGCAGCGCAGGGTTACACGGTGCTGGTGCTCAACCCCTCTGTTGCTGCAACACTGGGTTTTGGTGCTTACATGTCCAAGGCCCATGGAATTGATCCTAACATCAGGACCGGGGTGAGAACAATTACCACTGGCAGCTCCATCACGTACTCCACCTACGGCAAATTCCTTGCTGATGGCGGGTGCTCAGGGGGTGCTTATGACATAATAATTTGTGACGAGTGCCACTCCACAGATGCCACATCCATCTTGGGCATCGGCACTGTCCTTGACCAAGCAGAGACTGCGGGGGCGAGACTGGTCGTGCTCGCCACCGCCACCCCTCCGGGCTCCGTCACTGTGCCCCATCCTAACATCGAGGAGGTTGCTCTATCCACCACCGGGGAGATCCCCTTTTACGGCAAGGCTATCCCCCTTGAGTTAATCAAGGGGGGGAGGCACCTCATCTTCTGTCATTCAAAGAAGAAGTGCGACGAGCTCGCCGCAAAGCTGGTCGCACTGGGCGTCAATGCTGTGGCATACTACCGCGGTCTCGACGTGTCCGTCATCCCGACCAGCGGCGATGTTGTTGTCGTGGCAACCGACGCCCTCATGACCGGCTATACCGGCGACTTCGACTCGGTGATAGACTGCAACACGTGTGTCACCCAGACGGTCGATTTCAGCCTTGATCCTACTTTCACCATTGAGACAACCACGCTTCCCCAGGACGCCGTCTCCCGCACTCAACGTCGGGGCAGGACTGGCAGAGGGAAGCCGGGTATCTACAGATTTGTGGCACCGGGGGAACGCCCCTCCGGCATGTTCGACTCGTCCGTCCTCTGTGAGTGCTATGACGCAGGTTGTGCTTGGTATGAGCTCACACCCGCCGAGACTACAGTTAGGCTACGAGCGTACTTGAACACCCCAGGGCTTCCCGTGTGCCAGGACCATCTTGAATTTTGGGAGGGCGTCTTCACGGGCCTCACCCATATAGATGCCCACTTTCTATCCCAGACAAAACAGAGCGGAGAGAACTTTCCTTACCTGGTAGCGTACCAAGCCACCGTGTGCGCTAGGGCTCAAGCCCCTCCCCCATCGTGGGACCAGATGTGGAAGTGTTTGATCCGCCTCAAGCCCACCCTCCATGGGCCAACACCCCTGCTGTACAGACTGGGCGCTGTTCAGAATGAAGTCACCCTGACGCACCCAATCACCAAATACATCATGACATGCATGTCGGCTGACCTGGAGGTCGTCACG
>gnl|euhcvdb|DQ838743_NS3_C1a_NS3_protein_coding_sequence_(ns3_sequence)
GCGCCCATCACAGCGTACGCCCAGCAGACAAGGGGGCTCCTAGGGTGCATAATCACCAGCTTAACTGGCCGGGACAAAAACCAAGTGGAGGGCGAGGTCCAGATTGTGTCAACCGCTGCCCAGACTTTCCTGGCAACGTGCATCAATGGGGTATGCTGGACTGTCTACCACGGAGCCGGAACGAGGACCATCGCATCACCCAAGGGTCCTGTCATCCAGATGTACACCAATGTGGACAAGGACCTTGTGGGCTGGCCCGCTCCTCAAGGTGCCCGCTCTCTGACACCCTGCACCTGCGGCTCCTCGGACCTTTACCTGGTCACGAGGCACGCTGATGTCATTCCCGTGCGCCGGCGGGGTGATAGCAGGGGCAGCCTGCTTTCGCCCCGGCCCATTTCCTACTTGAAAGGCTCCTCGGGGGGTCCACTGTTGTGCCCCGCGGGACACGCCGTGGGCATATTCAGGGCCGCGGTGTGCACCCGCGGAGTGGCTAAGGCGGTGGACTTTATCCCTGTGGAGAACCTAGAGACAACCATGAGGTCCCCGGTGTTCACGGACAACTCCTCTCCACCAGCAGTGCCCCAGAGCTTCCAGGTGGCCCACCTGCATGCCCCCACAGGCAGCGGTAAGAGCACCAAGGTCCCGGCTGCGTATGCAGCTCAGGGCTATAAGGTGCTAGTGCTCAACCCCTCTGTTGCTGCAACACTGGGCTTTGGCGCTTACATGTCCAAGGCCCACGGGATCGATCCTAACATCAGGACCGGGGTGAGAACAATTACCACTGGCAGCCCCATCACGTACTCCACCTACGGCAAGTTCCTTGCCGACGGCGGGTGCTCAGGGGGCGCCTATGACATAATAATTTGTGACGAGTGCCACTCCACGGATGCCACATCCATCTTGGGCATCGGCACTGTCCTTGACCAAGCAGAGACTGCGGGGGCGAGAATGGTTGTGCTCGCCACCGCCACCCCTCCGGGCTCCATCACTGTGCCCCATCCTAACATCGAGGAGGTCGCTCTGTCCACCACCGGAGAGATCCCTTTTTACGGCAAGGCTATCCCCCTCGAAGTAATCAAGGGGGGGAGACATCTCATTTTTTGTCACTCAAAGAAGAAGTGCGACGAGCTCGCCGCAAAGCTAGTCGCATTGGGCATCAATGCTGTGGCCTTCTACCGCGGTCTTGACGTGTCTGTCATTCCGACCAGCGGCGATGTTGTCGTCGTGGCAACTGATGCTCTCATGACCGGCTTTACCGGCGACTTCGACTCGGTGATAGACTGCAACACGTGTGTCACCCAGACAGTCGATTTCAGCCTTGACCCCACCTTCACCATTGAGACAACCACGCTTCCCCAGGATGCCGTCTCCCGCACTCAACGTCGGGGCAGAACTGGCAGGGGGAAGCCAGGCATCTACAGATTTGTGGCACCGGGGGAGCGCCCCTCCGGCATGTTCGACTCGTCCGTCCTCTGTGAGTGCTATGACGCGGGCTGTGCTTGGTATGAGCTCATGCCCGCCGAGACTACAGTTAGGCTACGAGCGTACATGAACACCCCGGGGCTTCCCGTGTGCCAGGACCATCTTGAATTCTGGGAGGGCGTCTTTACAGGCCTCACTCATATAGATGCCCACTTCCTATCCCAGACAAAGCAGAGTGGGGAGAACCTTCCTTACCTGGTAGCGTACCAAGCCACCGTGTGCGCTAGGGCCCAGGCCCCTCCCCCATCGTGGGACCAGATGTGGAAGTGCTTGAACCGGCTCAAACCCACCCTTCATGGGCCAACACCCCTGCTATACAGACTGGGCGCTGTTCAGAATGAAGTCACCCTGACGCACCCAGTCACCAAATACATCATGACATGCATGTCGGCTGACCTGGAGGTCGTCACC
>gnl|euhcvdb|EF560550_NS3_P1a_NS3_protein_coding_sequence_(ns3_sequence)
GCGCCCATCACGGCGTACGCCCAGCAGACAAGGGGCCTCCTAGGGTGCATAATCACCAGCCTGACTGGCCGGGACAAGAACCAAGTGGAGGGTGAGGTCCAGATTGTGTCAACTGCTGCCCAAACTTTCCTGGCAACGTGCATCAATGGGGTATGCTGGACTGTCTACCACGGGGCCGGAACGAGGACCATCGCATCACCCAAGGGCCCTGTTATCCAGATGTATACCAACGTAGACAAAGACCTCGTGGGCTGGCCCGCTCCTCAAGGCACCCGCTCATTGACACCCTGCACCTGCGGCTCCTCGGACCTTTATCTGGTCACGAGGCACGCCGACGTCATTCCCGTGCGCCGGCGGGGTGATAGCAGGGGAAGCCTGCTTTCGCCCCGGCCCATTTCCTACTTGAAAGGCTCCTCGGGGGGTCCGCTGTTGTGCCCCGCGGGACACGCCGTGGGCATATTTAGGGCCGCGGTGTGTACCCGTGGAGTGGCTAAGGCGGTGGACTTTATCCCTGTGGAGAATCTAGAAACAACTATGAGGTCTCCGGTGTTCACGGACAACTCCTCCCCACCAGCAGTGCCCCAGAGCTTCCAGGTGGCCCACCTGCACGCTCCCACTGGCAGCGGTAAGAGCACCAAGGTCCCGGCTGCATACGCGGCTCAGGGCTACAAGGTGCTAGTGCTCAATCCTTCTGTTGCTGCAACACTGGGCTTTGGTGCTTACATGTCCAAGTCCCATGGGATCGATCCTAACATCAGGACCGGGGTGAGAACAATTACCACTGGCAGCCCCATCACGTACTCCACCTACGGCAAGTTTCTTGCCGACGGCGGGTGCTCAGGGGGTGCTTATGACATAATAATTTGCGACGAGTGCCACTCCACGGATGCCACATCCATTTTGGGCATCGGCACCGTCCTTGACCAAGCAGAGACTGCGGGGGCGAGACTGGTTGTGCTCGCCACCGCCACCCCTCCGGGCTCCGTCACCGTGCCCCATCCTAACATCGAGGAGGCTGCTCTGTCCACCACCGGAGAGATCCCTTTTTACGGCAAGGCTATCCCCCTCGAGGTAATCAAGGGGGGGAGACATCTCATCTTCTGTCACTCAAAGAAGAAGTGCGACGAGCTCGCCGCAAAGCTGGTCGCAATGGGCATCAACGCCGTGGCCTACTACCGCGGTCTCGACGTGTCTGTCATCCCGACCAGCGGCGATGTTGTCGTCGTGGCGACCGATGCCCTCATGACCGGCTATACCGGCGACTTCGACTCGGTGATAGACTGCAATACGTGTGTCACCCAGACAGTCGATTTCAGCCTTGACCCTACCTTCACCATTGAGACTACCACGCTCCCCCAGGATGCTGTCTCCCGTACTCGACGTCGAGGCAGGACTGGCAGGGGGAAGCCAGGTATCTACAGATTTGTGACACCGGGGGAACGCCCCTCCGGCATGTTTGACTCGTCCGTCCTCTGTGAGTGCTATGACGCGGGCTGTGCTTGGTACGAGCTCACGCCCGCCGAGACTACAGTTAGGCTACGAGCGTACATGAATACCCCGGGGCTTCCCGTGTGCCAGGACCATCTTGAATTCTGGGAGGGCGTCTTTACGGGCCTCACTCACATAGATGCCCACTTCCTATCCCAGACAAAGCAGAGCGGGGAGAACCTTCCTTACCTGGTAGCGTACCAAGCCACCGTGTGCGCCAGGGCTCAAGCCCCTCCCCCATCGTGGGACCAGATGTGGAAGTGTTTAATACGCCTCAAGCCCACCCTCCATGGGCCAACACCCCTGCTATACAGACTGGGCGCTGTTCAGAATGAGGTCACCCTGACGCACCCAATCACCAAATAC---------------------------------------
>gnl|euhcvdb|HM000542_NS3_P1a_NS3_protein_coding_sequence_(ns3_sequence)
GCGCCCATCACAGCATACGCCCAGCAGACAAGGGGCCTCTTGGGATGCATAATTACCAGCTTGACCGGCCGGGACAAAAACCAGGTGGAGGGTGAGGTCCAGATTGTGTCAACTGCTACTCAGACCTTCTTGGCAACCTGTATCAACGGGGTGTGCTGGACTGTCTACCACGGGGCCGGAACAAGGACCATCGCGTCATCCAAGGGTCCTGTTATCCAGATGTACACCAATGTAGACCAAGACCTCGTGGGCTGGCCCTCTCCCCAAGGTGCCCGCTCATTGACACCCTGCACTTGCGGCTCCTCGGACCTCTACTTGGTCACGAGGCACGCCGATGTCATTCCCGTGCGCCGGCGGGGTGATAGCAGGGGCAGCCTACTTTCGCCCCGGCCTATCTCCTACCTAAAAGGCTCCTCGGGGGGCCCACTGTTGTGCCCCGCGGGACACGCCGTGGGCATATTCAGGGCCGCGGTGTGCACCCGTGGAGTGGCTAAGGCGGTGGACTTTATCCCCGTAGAGAGCCTAGAGACAACCATGAGGTCCCCGGTGTTCACAGACAACTCCTCCCCACCAGCAGTGCCCCAGAGCTTCCAGGTGGCCCACCTGCATGCTCCCACCGGCAGCGGTAAGAGCACCAAGGTCCCGGCCGCATACGCGGCTCAGGGCTACAAGGTGATGGTGCTCAACCCCTCCGTCGCTGCAACACTGGGCTTTGGTGCTTACATGTCCAAGGCCCATGGGATTGATCCTAACATCAGGACTGGGGTGAGGACAATTACTACTGGCAGCCCCATCACGTATTCCACCTACGGCAAGTTCCTTGCCGACGGCGGGTGCTCAGGGGGTGCTTATGACATAATAATTTGTGATGAGTGCCACTCCACAGATGCAACATCCATCCTAGGCATTGGCACTGTCCTTGACCAAGCAGAGACTGCGGGGGTGAGATTGGTTGTGCTCGCCACCGCCACCCCTCCGGGCTCTGTCACTGTGCCCCATCCTAATATCGAGGAGGTTGCTCTGTCCACCACCGGTGAGATTCCCTTTTACGGCAAGGCTATCCCCCTTGAGGCAATCAAGGGGGGGAGGCATCTTATCTTCTGCCACTCAAAGAAGAAGTGCGACGAACTCGCCGCAAAACTGGTCGCGTTGGGCATCAATGCTGTGGCTTACTACCGCGGCCTTGACGTGTCCGTCATCCCGACCAGCGGTGATGTTGTCGTCGTGGCAACCGATGCTCTCATGACCGGCTATACCGGCGACTTCGACTCGGTGATAGACTGCAACACGTGTGTCACCCAGACAGTCGACTTCAGCCTTGACCCTACCTTCACCATTGAGACAACCACGCTCCCCCAGGATGCTGTCTCCCGCACTCAGCGTCGGGGCAGGACTGGCAGGGGGAAGCCAGGCATCTACAGATTTGTGGCACCGGGGGAGCGCCCTTCCGGCATGTTCGACTCGTCCGTCCTCTGTGAGTGTTATGACGCGGGCTGTGCTTGGTACGAGCTTACACCCGCCGAGACCACAGTTAGACTGCGAGCATACATGAACATCCCGGGGCTTCCCGTGTGCCAAGACCATCTTGAATTTTGGGAGGGCGTCTTTACGGGTCTCACCCATATAGATGCTCACTTCCTGTCCCAGACAAAGCAGAGCGGGGAAAACCTTCCTTACCTGGTAGCGTACCAAGCCACCGTGTGCGCTAGGGCCCAAGCCCCTCCCCCATCGTGGGACCAGATGTGGAAGTGCTTGATCCGTCTCAAACCCACCCTCCATGGACCAACACCTCTGCTATACAGACTGGGCGCTGTCCAGAATGAAATCACTCTGACGCACCCAATCACCAAGTACATCATGACATGCATGTCGGCTG-----------------
>gnl|euhcvdb|DQ061321_NS3_P1a_NS3_protein_coding_sequence_(ns3_sequence)
GCGCCCATCACGGCGTACGCCCAGCAGACAAGGGGCCTTTTGGGATGCATAATCACCAGCCTGACCGGCCGGGACAAAAACCAGGTGGAGGGTGAGGTCCAGATTGTATCAACTGCTGCCCGGACCTTCCTGGCAACCTGCATCAACGGGGTGTGCTGGACTGTCTACCACGGGGCCGGAACAAGGACCATTGCGTCACCCAAGGGTCCCGTCATCCAGATGTATACCAATGTAGACCAAGACCTCGTAGGCTGGCCCGCTCCACCAGGCGCCCGCTCACTGACACCCTGCACTTGCGGCTCCTCGGACCTTTACCTGGTCACGAGGCATGCCGATGTCATCCCCGTGCGCCGGCGGGGTGATAGCAGGGGCAGCCTGCTTTCGCCCCGGCCTATCTCTTACTTGAAAGGCTCCTCGGGGGGGCCACTGCTGTGCCCCGCGGGACACGCCGTAGGCATATTCAGGGCCGCGGTGTGCACCCGTGGAGTGGCTAAGGCGGTGGACTTTATCCCCGTAGAGAGCCTAGAGACAACCATGAGGTCCCCGGTGTTCACAGACAACTCCTCCCCGCCAGCAGTGCCCCAGAGCTTCCAGGTGGCCCACCTGCATGCTCCCACCGGCAGCGGTAAAAGCACCAAGGTCCCGGCCGCATACGCGGCCCAGGGCTACAAGGTGCTGGTGCTCAACCCCTCCGTTGCAGCAACACTGGGCTTTGGTGCTTACATGTCCAAGGCCCATGGAATTGATCCTAACATCAGGACTGGGGTAAGGACAATTACTACTGGCAGCCCCATTACGTACTCCACCTACGGCAAGTTCCTTGCCGATGGCGGGTGCTCAGGGGGTGCTTATGACATAATAATTTGTGACGAGTGCCACTCCACAGATGCAACATCCATCTTAGGCATCGGCACTGTCCTTGACCAGGCAGAGACTGCGGGGGCGAGACTAGTTGTGCTCGCCACCGCTACCCCTCCGGGCTCAGTCACTGTGCCCCATCCCAACATCGAGGAGGTTGCTCTGTCCACCACCGGTGAGATTCCCTTTTACGGCAAGGCTATCCCCCTTGAGGCAATCAAGGGGGGGAGACATCTCATCTTCTGCCACTCAAAAAAGAAGTGCGACGAGCTCGCCGCGAAGCTGGTCGCGATGGGCATCAATGCCGTGGCTTACTACCGCGGACTTGACGTGTCCGTCATCCCGACCAGTGGCGATGTTGTCGTTGTGGCAACCGATGCTCTCATGACCGGCTATACCGGCGACTTTGACTCGGTGATAGACTGCAACACGTGTGTCACCCAGACAGTCGACTTCAGCCTTGACCCTACCTTCACCATTGAGACAACCACGCTTCCCCAGGACGCCGTCTCCCGCACTCAACGTCGGGGCAGGACTGGCAGAGGGAAACCAGGCATCTACAGATTTGTGGCACCGGGAGAGCGCCCTTCCGGTATGTTCGACTCGTCCGTCCTCTGCGAGTGCTATGACGCGGGCTGTGCTTGGTATGAGCTCACACCCGCCGAGACCACAGTTAGGCTACGAGCATACATGAACACCCCGGGGCTCCCCGTGTGCCAAGACCATCTTGAATTTTGGGAGGGCGTCTTCACGGGTCTCACCCATATAGACGCCCACTTCCTATCCCAGACAAAGCAGAGTGGGGAAAACCTTCCTTACCTGGTAGCGTACCAAGCCACCGTGTGCGCTAGAGCTCAGGCTCTTCCCCCGTCGTGGGACCAGATGTGGAAGTGCTTGATTCGCCTCAAGCCCACCCTTCATGGGCCAACACCTCTGCTATACAGACTGGGCGCTGTTCAGAATGAAGTCACCCTGACGCACCCAATCACCAAGTAC---------------------------------------
>gnl|euhcvdb|DQ061322_NS3_P1a_NS3_protein_coding_sequence_(ns3_sequence)
GCGCCCATCACGGCGTACGCCCAGCAGACAAGGGGCCTTTTGGGATGCATAATCACCAGCCTGACCGGCCGGGACAAAAACCAGGTGGAGGGTGAGGTCCAGATTGTATCAACTGCTGCCCAGACCTTCCTGGCAACCTGCATCAACGGGGTGTGCTGGACTGTCTACCACGGGGCCGGAACAAGGACCATTGCGTCACCCAAGGGTCCCGTCATCCAGATGTATACCAATGTAGACCAAGACCTCGTAGGCTGGCCCGCTCCACCAGGCGCCCGCTCACTGACACCCTGCACTTGCGGCTCCTCGGACCTTTACCTGGTCACGAGGCATGCCGATGTCATCCCCGTGCGCCGGCGGGGTGATAGCAGGGGCAGCCTGCTTTCGCCCCGGCCTATCTCTTACTTGAAAGGCTCCTCGGGGGGGCCACTGCTGTGCCCCGCGGGACACGCCGTAGGCATATTCAGGGCCGCGGTGTGCACCCGTGGAGTGGCTAAGGCGGTGGACTTTATCCCCGTAGAGAGCCTAGAGACAACCATGAGGTCCCCGGTGTTCACAGACAACTCCTCCCCGCCAGCAGTGCCCCAGAGCTTCCAGGTGGCCCACCTGCATGCTCCCACCGGCAGCGGTAAAAGCACCAAGGTCCCGGCCGCATACGCGGCCCAGGGCTACAAGGTGCTGGTGCTCAACCCCTCCGTTGCAGCAACACTGGGCTTTGGTGCTTACATGTCCAAGGCCCATGGAATTGATCCTAACATCAGGACTGGGGTAAGGACAATTACTACTGGCAGCCCCATTACGTACTCCACCTACGGCAAGTTCCTTGCCGATGGCGGGTGCTCAGGGGGTGCTTATGACATAATAATTTGTGACGAGTGCCACTCCACAGATGCAACATCCATCTTAGGCATCGGCACTGTCCTTGACCAGGCAGAGACTGCGGGGGCGAGACTAGTTGTGCTCGCCACCGCTACCCCTCCGGGCTCAGTCACTGTGCCCCATCCCAACATCGAGGAGGTTGCTCTGTCCACCACCGGTGAGATTCCCTTTTACGGCAAGGCTATCCCCCTTGAGGCAATCAAGGGGGGGAGACATCTCATCTTCTGCCACTCAAAAAAGAAGTGCGACGAGCTCGCCGCGAAGCTGGTCGCGATGGGCGTCAATGCCGTGGCTTACTACCGCGGACTTGACGTGTCCGTCATCCCGACCAGTGGCGATGTTGTCGTTGTGGCAACCGATGCTCTCATGACCGGCTATACCGGCGACTTTGACTCGGTGATAGACTGCAACACGTGTGTCACCCAGACAGTCGACTTCAGCCTTGACCCTACCTTCACCATTGAGACAACCACGCTTCCCCAGGACGCCGTCTCCCGCACTCAACGTCGGGGCAGGACTGGCAGAGGGAAGCCAGGCATCTACAGATTTGTGGCACCGGGAGAGCGCCCTTCCGGTATGTTCGACTCGTCCGTCCTCTGCGAGTGCTATGACGCGGGCTGTGCTTGGTATGAGCTCACACCCGCCGAGACCACAGTTAGGCTACGAGCATACATGAACACCCCGGGGCTCCCCGTGTGCCAAGACCATCTTGAATTTTGGGAGGGCGTCTTCACGGGTCTCACCCATATAGACGCCCACTTCCTATCCCAGACAAAGCAGAGTGGGGAAAACCTTCCTTACCTGGTAGCGTACCAAGCCACCGTGTGCGCTAGAGCTCAGGCTCTTCCCCCGTCGTGGGACCAGATGTGGAAGTGCTTGATTCGCCTCAAGCCCACCCTTCATGGGCCAACACCTCTGCTATACAGACTGGGCGCTGTTCAGAATGAAGTCACCCTGACGCACCCAATCACCAAGTAC---------------------------------------
>gnl|euhcvdb|HM000537_NS3_P1a_NS3_protein_coding_sequence_(ns3_sequence)
GCGCCCATTACGGCGTATGCCCAGCAGACAAGGGGCCTCCTGGGATGCATAATCACCAGTCTGACCGGCCGGGACAAAAACCAGGTGGAGGGTGAGGTTCAGATTTTGTCAACTGCTGCCCAGACCTTCCTAGGAACTTGCATCAACGGGGTGTGTTGGACTGTCTACCACGGGGCCGGAACAAGGACCATCGCGTCACCCAAAGGTCCCGTTATCCAGATGTATACCAATGTAGACCAAGACCTCGTAGGCTGGCCCGCTCCCCAGGGCACCCGTTCATTGACACCCTGTACTTGCGGCTCCTCGGACCTTTACCTGGTCACGAGGCACGCCGATGTCATTCCCGTGCGCCGGCGGGGTGATAGCAGGGGCAGCCTGCTTTCGCCCCGGCCTATCTCTTACTTGAAAGGCTCCTCGGGGGGCCCACTGCTGTGCCCCGCGGGACACGCCGTGGGCATATTCAGGGCCGCGGTGTGCACCCGTGGTGTGGCTAAGGCGGTGGACTTTATCCCCGTAGAGAGCCTAGAGACAACTATGAGGTCCCCGGTGTTCACGGACAACTCCTCCCCACCAGCAGTGCCCCAGACCTTCCAGGTGGCCCACCTGCATGCTCCCACCGGCAGCGGTAAGAGCACCAAGGTCCCGGCCGCATACGCGGCCCAGGGCTACAAGGTGCTGGTACTCAACCCCTCCGTTGCTGCAACACTAGGCTTTGGTGCATACATGTCCAAGGCCCATGGGATAGAGCCTAACATCAGGACTGGGGTGAGGACAATTACTACTGGCAGCCCCATCACGTACTCCACCTACGGCAAGTTCCTTGCCGACGGCGGGTGCTCAGGGGGTGCTTATGACATAATAATTTGTGATGAGTGCCACTCCACGGATGCAACATCCATCTTAGGCATCGGCACAGTCCTTGACCAAGCAGAGACTGCGGGGGCGAGACTGGTTGTGCTCGCTACCGCTACCCCTCCGGGCTCCGTCACAGTGCCCCATCCTAACATCGAGGAGGTCGCTCTGTCCACCACCGGTGAGATTCCCTTTTATGGCAAGGCTATCCCCCTTGAGGCAATCAGGGGGGGGAGGCATCTCATCTTCTGCCACTCAAAAAAAAAGTGCGACGAGCTCGCCGCAAAACTGGTCGCGTTAGGCGTTAATGCCGTAGCTTACTACCGCGGCCTTGACGTGTCCGTCATCCCGACCAGCGGCGATGTTGTCGTCGTGGCAACTGATGCTCTCATGACCGGCTTTACCGGCGACTTCGACTCGGTGATAGACTGCAACACGTGTGTCACCCAAACAGTCGACTTCAGCCTTGACCCCACCTTCACCATTGAGACAACCACGCTTCCCCAGGATGCTGTCTCCCGCACTCAACGTCGAGGCAGGACTGGCAGAGGGAAGCCGGGCATCTATAGATTTGTGGCACCGGGGGAGCGCCCTTCCGGCATGTTTGACTCGTCCGTCCTCTGTGAGTGCTATGACGCGGGCTGCGCTTGGTATGAGCTCACGCCCGCCGAGACCACAGTTAGGCTACGAGCATACATGAACACTCCGGGGCTTCCCGTATGCCAAGACCATCTTGAATTTTGGGAGGGCGTCTTCACGGGTCTCACCCATATAGACGCCCACTTCTTATCCCAAACAAAGCAGAGTGGGGAAAACCTTCCTTACCTGGTAGCGTACCAAGCCACCGTGTGCGCCAGAGCTCAGGCCCCTCCCCCATCGTGGGACCAGATGTGGAAGTGTTTGATCCGCCTCAAGCCCACCCTTCATGGGCCAACACCTCTGCTATACAGACTGGGCGCTGTTCAGAATGAAATCACCCTGACGCACCCAATCACTAAGTACATCATGACATGCATGTCGGCCGA----------------
>gnl|euhcvdb|EU155236_NS3_C1a_NS3_protein_coding_sequence_(ns3_sequence)
GCGCCCATTACGGCGTACGCCCAGCAGACAAGGGGCCTCCTAGGGTGTATAATCACCAGCCTGACTGGCCGGGACAAAAACCAAGTGGAGGGTGAGGTCCAGATTGTGTCAACTGCCGCCCAAACTTTCTTGGCAACGTGCATCAATGGGGTATGCTGGACTGTCTACCACGGGGCCGGAACGAGAACCATCGCATCACCCAAGGGTCCTGTTATCCAGATGTATACCAATGTAGACCAAGACCTCGTGGGCTGGCCCGCTCCTCAGGGTAGCCGTTCATTAACACCCTGCACCTGCGGCTCCTCGGACCTTTACTTGGTCACGAGGCACGCCGATGTCATTCCGGTGCGCCGACGGGGTGATAGCAGGGGCAGCCTACTTTCGCCCCGGCCCATTTCCTACTTGAAAGGCTCCTCGGGGGGTCCGCTGCTGTGCCCCGCGGGACACGCCGTAGGCATATTCAGGGCCGCGGTGTGCACTCGCGGAGTGGCCAAGGCGGTGGACTTCATCCCTGTGGAGAACCTAGAGACAACCATGAGGTCCCCGGTGTTCACAGACAACTCCTCCCCACCGGCAGTGCCCCAGAGCTTCCAGGTGGCCCACCTGCATGCTCCTACCGGCAGCGGCAAGAGCACCAAGGTCCCGGCTGCATACGCAGCTCAGGGTTACACAGTGCTAGTGCTCAACCCCTCCGTTGCTGCAACACTGGGCTTCGGTGCTTACATGTCCAAGGCCCACGGGGTCGATCCTAATATCAGGACCGGGGTGAGAACAATTACCACTGGCAGCCCCATTACGTATTCCACCTACGGCAAGTTCCTTGCCGACGGCGGGTGCTCAGGGGGTGCTTATGACATAATAATTTGTGACGAGTGCCATTCCACGGATGCCACATCCATCTTGGGCATCGGCACCGTCCTTGACCAAGCAGAGACCGCAGGGGCGAGACTGGTTGTGCTCGCTACCGCCACCCCTCCGGGCTCCGTCACTGTGCCCCATCCTAACATCGAGGAGGTTGCTCTGTCCACCACTGGAGAGATCCCTTTTTACGGCAAGGCTATCCCCCTCGAGGTGATCAAGGGGGGGAGACATCTCATCTTCTGTCACTCAAAGAAGAAGTGCGACGAGCTCGCCGCAAAGCTGGTTGCATTGGGCATCAATGCCGTGGCCTACTACCGCGGTCTTGACGTGTCTGTCATCCCGACCAGCGGCGATGTTGTCGTCGTGGCAACCGATGCCCTCATGACCGGCTATACCGGCGACTTCGACTCGGTGATAGACTGCAACACGTGTGTCACCCAGACAGTCGACTTCAGCCTTGACCCTACCTTCACCATTGAGACAACCACGCTCCCCCAGGATGCTGTCTCCCGTACTCAACGTCGAGGCAGGACCGGCAGGGGGAAGCCAGGCATCTATAGGTTTGTGGCGCCGGGGGAGCGCCCTTCTGGCATGTTCGACTCGTCCGTCCTCTGTGAGTGCTATGACGCGGGCTGTGCTTGGTATGAGCTCACGCCCGCCGAGACTACAGTTAGGCTACGGGCATACGCGAACACCCCGGGGCTCCCCGTGTGCCAGGACCATCTTGAATTTTGGGAGGGCGTCTTCACAGGCCTCACCCACATAGATGCCCACTTTCTATCCCAGACAAAGCAGAGTGGTGAGAACTTCCCTTACCTGGTAGCGTACCAAGCCACCGTGTGCGCTAGGGCTCAAGCCCCTCCCCCATCATGGGACCAGATGTGGAAGTGTTTGATCCGCCTCAAACCCACCCTCCATGGGCCAACACCCTTGCTATACAGGCTGGGCGCTGTTCAGAATGAAGTCACCCTGACGCACCCAATCACCAAATACATCATGACATGTATGTCGGCTGACCTGGAGGTCGTCACG
>gnl|euhcvdb|D10749_NS3_C1a_NS3_protein_coding_sequence_(ns3_sequence)
GCGCCCATTACGGCGTACGCCCAGCAGACAAGGGGCCTCCTAGGGTGTATAATCACCAGCCTAACTGGCCGGGATAAAAACCAAGTGGAGGGCGAGGTCCAGATTGTGTCAACTGCTGCCCAAACTTTTCTGGCAACGTGCATCAATGGGGTATGCTGGACTGTCTACCACGGGGCCGGAACGAGGACCATCGCATCACCCAAGGGTCCTGTTATCCAGATGTATACCAACGTAGACCAAGACCTCGTTGGCTGGCCCGCTCCTCAAGGTGCCCGCTCATTGACACCCTGCACCTGCGGCTCCTCGGACCTTTACTTGGTCACGAGGCACGCCGATGTCATTCCCGTGCGCCGGCGGGGTGATAGCAGGGGCAGCCTGCTGTCACCCCGGCCCATTTCCTACTTGAAAGGCTCCTCGGGGGGTCCGCTGTTGTGCCCCGCGGGACACGTCGTAGGCATATTCAGGGCCGCGGTGTGCACCCGTGGAGTGGCTAAGGCGGTGGACTTTATCCCTGTGGAGAGCCTAGAGACAACCATGAGGTCCCCGGTGTTTACGGACAACTCCTCTCCACCAGCAGTGCCCCAGAGCTTCCAGGTGGCCCACCTGCATGCTCCCACGGGCAGCGGCAAGAGCACCAAGGTCCCGGCTGCATATGCAGCTCAGGGCTATAAGGTGCTAGTGCTCAACCCCTCTGTTGCCGCAACACTGGGCTTTGGTGCTTACATGTCCAAGGCCCACGGGATTGATCCTAATATCAGGACCGGGGTGAGAACAATTACCACTGGCAGCCCCATCACGTACTCTACCTACGGCAAGTTCCTTGCTGATGGCGGGTGCTCGGGGGGCGCTTATGACATAATAATTTGTGACGAGTGCCACTCCACGGATGCCACATCCGTCTTGGGCATCGGTACCGTCCTTGACCAGGCAGAGACCGCGGGGGCGAGACTGGTTGTGCTCGCCACCGCCACCCCTCCGGGCTCGATCACCGTGCCCCATGCCAACATCGAGGAGGTCGCTCTGTCCACCACCGGAGAGATCCCATTTTACGGCAAGGCCATCCCCCTCGAAGCAATCAAGGGGGGGAGACATCTCATTTTCTGCCACTCAAAAAAAAAGTGTGACGAGCTCGCCGCGAAGCTGGTCGCATTGGGCGTCAATGCTGTGGCCTACTACCGCGGTCTTGACGTGTCTGTCATCCCGACCAGCGGCGATGTTGTTGTCGTGGCAACTGATGCTCTCATGACTGGCTATACCGGCGACTTCGACTCGGTGATAGACTGCAACACGTGTGTCACCCAGACAGTCGATTTCAGCCTTGACCCTACCTTCACCATTGAGACAACCACGCTTCCCCAGGATGCTGTCTCCCGCACTCAGCGTCGGGGCAGGACTGGCAGGGGGAAGCCAGGCATCTACAGATTTGTGGCACCGGGGGAGCGTCCTTCCGGCATGTTCGACTCGTCCATCCTCTGTGAGTGCTATGACACGGGCTGTGCTTGGTATGAGCTCACGCCCGCCGAGACTACAGTTAGGCTGCGAGCGTACATGAACACCCCGGGGCTTCCCGTGTGCCAGGACCATCTTGAATTTTGGGAGGGCGTCTTTACAGGCCTCACCCATATAGATGCCCACTTCCTATCCCAGACAAAGCAGGGTGGGGAGAACTTTCCTTACCTGGTAGCGTACCAAGCCACCGTGTGCGCTAGGGCTCAAGCCCCTCCCCCATCGTGGGACCAGATGTGGAAGTGCTTGATCCGCCTCAAACCCACCCTCCATGGGCCAACACCTCTGCTATACAGACTGGGCGCTGTCCAGGGTGAAGTCACCCTGACGCACCCAGTCACCAAATACATCATGACATGCATGTCGGCCGACCTGGAGGTCGTCACG
>gnl|euhcvdb|EF560557_NS3_P1a_NS3_protein_coding_sequence_(ns3_sequence)
GCGCCCACCACGGCGTACGCCCAGCAAACAAGGGGCCTCCTAGGATGCATAATCACCAGCCTGACCGGCCGGGACAAAAACCAGGTGGAGGGCGAGGTTCAGATTGTATCAACTGCTGCCCAGACCTTCCTGGCAACCTGCATCAACGGGGTGTGCTGGACTGTCTATCACGGGGCCGGGACAAGGACCATTGCGTCACCTAAGGGTCCTGTTATCCAGATGTACACCAATGTAGACCAGGACCTCGTAGGCTGGCCCGCTCCCCAAGGCGCCCGCTCACTGACACCCTGCACTTGCGGCTCCTCGGACCTTTACCTGGTCACGAGGCACGCCGATGTCATCCCCGTGCGCCGGCGAGGCGATAGCAGAGGCAGTCTGCTTTCGCCCCGGCCTATTTCTTACTTGAAAGGCTCCTCGGGGGGCCCGCTGCTGTGCCCCGCGGGGCACGCCGTAGGCATATTCAGGGCCGCGGTGTGCACCCGTGGAGTGGCTAAGGCGGTGGACTTTATCCCCGTAGAGAGCTTGGAGACAACCATGAGGTCCCCGGTGTTCACAGACAACTCCTCCCCACCGGCAGTGCCCCAGGGCTTCCAGGTGGCCCACCTGCATGCCCCCACCGGCAGCGGTAAGAGCACCAAGGTCCCGGCTGCGTACGCGGCTCAGGGCTACAAGGTGCTGGTGCTCAACCCTTCCGTTGCTGCAACACTGGGCTTTGGCGCCTACATGTCCAAGGCCCATGGGATCGATCCTAACATCAGGACTGGGGTGAGGACAATCACTACTGGCAGCCCCATCACGTACTCCACCTACGGCAAGTTCCTTGCCGATGGCGGGTGCTCAGGGGGTGCTTATGACATAATAATTTGTGACGAGTGCCACTCCACGGATGCAACATCCATCTTGGGCATCGGCACTGTCCTTGACCAAGCAGAGACTGCGGGGGCGAGGTTGGTTGTACTCGCCACCGCTACCCCTCCGGGCTCCATCACCGTGCCCCATCCTAACATCGAGGAGGTTGCTCTGTCCACCACCGGTGAGATCCCCTTTTACGGCAAGGCTATCCCCCTTGAGGCAATCAAGGGGGGGAGACATCTCATCTTCTGCCACTCAAAGAAGAAGTGCGACGAGCTCGCCGCGAAACTGGTCGCGTTGGGCATCAATGCCGTGGCCTATTACCGCGGCCTTGACGTGTCCGTTATCCCGACCAGTGGCGACGTTGTCGTCGTGGCAACTGATGCCCTCATGACCGGCTATACCGGCGACTTCGACTCAGTGATAGACTGCAACACGTGTGCCACCCAGACAGTCGACTTCAGCCTTGACCCTACCTTTACCATTGAGACAACCACGCTTCCCCAGGATGCCGTCTCCCGCACTCAACGTCGGGGCAGGACTGGCAGAGGGAAGCCAGGCATCTACAGATTTGTGGCACCGGGGGAGCGCCCTTCCGGCATGTTTGACTCGTCTGTCCTCTGCGAGTGCTATGACGCGGGCTGTGCTTGGTATGAACTCACACCCGCCGAGACCACAGTTAGACTACGAGCATACATGAACACCCCGGGGCTCCCCGTGTGCCAAGACCATCTTGAATTCTGGGAGGGCGTCTTTACGGGTCTCACCCATATAGACGCCCACTTCCTATCTCAGACAAAGCAGAGTGGAGAGAACCTTCCTTACCTGGTAGCGTACCAAGCCACCGTGTGCGCTAGGGCTCAAGCCCCTCCCCCATCGTGGGACCAGATGTGGAAGTGCCTGACCCGCCTCAAGCCCACACTTCATGGGCCAACACCGCTGCTATACAGACTGGGCGCTGTTCAGAATGAAGTCACCCTGACGCACCCAATCACCAAGTAC---------------------------------------
>gnl|euhcvdb|EU781746_NS3_C1a_NS3_protein_coding_sequence_(ns3_sequence)
GCGCCCATCACGGCGTACGCCCAGCAGACAAGGGGCCTCCTAGGGTGCATAATCACCAGCTTGACTGGCCGGGACAAGAACCAAGTGGAGGGTGAGATCCAGATTGTGTCAACCGCTGCCCAAACATTCCTGGCGACGTGCATCAATGGGGTATGCTGGACTGTCTACCACGGGGCCGGAACGAGGACCATTGCATCACCCAAGGGTCCCGTTATCCAGATGTATACCAATGTGGACAAAGACCTTGTGGGCTGGCCTGCTCCCCAAGGTGCCCGCTCATTGACACCCTGCACCTGCGGCTCCTCGGACCTCTACCTGGTCACGAGGCACGCCGATGTCATTCCCGTGCGCCGGCGGGGTGATAGCAGGGGCAGCCTGCTTTCGCCCCGGCCCATTTCCTACTTGAAAGGCTCCTCAGGGGGTCCGCTGTTGTGCCCCGCGGGACACGCCGTGGGCATATTTAGGGCCGCGGTGTGCACCCGTGGGGTGGCTAAGGCGGTGGACTTTATCCCTGTGGAGAACCTAGAGACAACTATGAGGTCCCCGGTGTTCACGGACAACTCTTCTCCACCAGCAGTGCCCCAGAGCTTCCAGGTGGCCCACCTGCATGCTCCCACCGGCAGCGGCAAGAGCACCAAGGTCCCGGCTGCTTATGCAGCTCAGGGCTACAAGGTGCTGGTGCTCAACCCCTCTGTTGCTGCAACACTGGGCTTTGGTGCCTACATGTCCAAGGCCCATGGGGTCGATCCTAATGTCAGGACCGGGGTGAGAACAATTACCACTGGCAGCCCCATCACGTACTCCACCTACGGCAAGTTCCTTGCCGACGGCGGGTGCTCAGGGGGTGCTTATGACATAATAATCTGTGACGAGTGCCACTCCACGGATGCCACATCCATCTTGGGCATCGGCACCGTCCTTGACCAAGCAGAGACTGCGGGGGCGAGACTGGTTGTGCTCGCCACCGCTACTCCTCCGGGCTCCGTCACCGTGCCCCATCCTAACATCGAGGAGGTTGCTTTGTCCACCACTGGAGAGATCCCTTTCTACGGCAAGGCCATCCCCCTCGAAGTAATCAAGGGGGGGAGACATCTCATCTTCTGTCACTCGAAGAAGAAGTGTGACGAGCTCGCCGCGAAGCTGGTCGCATTGGGCATCAATGCCGTGGCCTACTACCGCGGTCTTGACGTGTCCGTCATCCCGACCAGCGGCGACGTTGTCGTCGTAGCGACTGATGCTCTCATGACCGGCTTTACCGGAGACTTCGACTCGGTGATAGACTGCAACACGTGTGTCACCCAGACAGTCGACTTCAGCCTTGACCCTACCTTCACCATTGAGACAACCACGCTCCCCCAGGATGCCGTCTCCCGCACTCAGCGTCGGGGTAGGACCGGCAGGGGGAAGCCAGGCATCTACAGATTTGTGGCACTAGGGGAGCGCCCTTCCGGCATGTTCGACTCGTCTGTCCTCTGTGAGTGCTATGACGCGGGCTGTGCTTGGTATGAGCTCACGCCCGCCGAGACTACAGTTAGGCTACGAGCGTACATGAACACCCCGGGGCTCCCCGTGTGCCAGGACCATCTTGAATTTTGGGAGGGCGTCTTTACGGGCCTCACTCATATAGATGCCCACTTCCTATCCCAGACAAAGCAGAGTGGGGAGAACCTTCCTTACCTGGTAGCGTACCAAGCCACCGTGTGCGCTAGGGCTCAAGCCCCTCCCCCATCGTGGGACCAGATGTGGAAGTGCTTGAACCGCCTCAAGCCCACCCTCCATGGGCCAACACCCCTGCTGTACAGACTGGGCGCTGTTCAGAATGAAGTCACCCTGACGCACCCAATCACCAAATACATCATGACATGCATGTCGGCCGACCTGGAGATCGTCACG
>gnl|euhcvdb|AY956464_NS3_C1a_NS3_protein_coding_sequence_(ns3_sequence)
GCGCCTATCACGGCGTATGCCCAGCAGACAAGGGGCCTCCTGGGATGCATAATTACCAGCCTGACCGGCCGGGACAAAAACCAGGTGGAGGGTGAGGTCCAGATTGTGTCAACTGCTGCCCAGACCTTCCTGGCAACCTGTATCAACGGGGTGTGCTGGACTGTCTACCACGGGGCCGGAACAAGGACCATCGCGTCACCCAAGGGCCCCGTTATTCAGATGTATACCAATGTAGACCAGGACCTCGTAGGCTGGCCGGCTCCCCAAGGTGCCCGCTCATTGACACCCTGCACTTGCGGCTCCTCGGACCTTTACCTGGTCACGAGGCACGCCGATGTCATTCCCGTACGCCGGCGGGGTGATAGCAGAGGCAGCCTACTTTCGCCCCGGCCTATCTCTTATTTGAAAGGCTCCTCGGGGGGCCCACTGCTGTGCCCCGCGGGGCACGCCGTAGGCATATTCAGAGCCGCGGTGTGCACCCGCGGAGTGGCTAAGGCGGTGGACTTTATCCCCGTAGAGAGCCTAGAGACAACCATGAGATCCCCGGTATTCACAGACAACTCCTCCCCGCCGGCAGTGCCCCAGAGCTTCCAGGTGGCCCACCTGCATGCTCCCACCGGCAGCGGCAAAAGCACTAAGGTCCCAGCTGCATACGCGGCTCAGGGCTACAAGGTGCTGGTGCTCAACCCCTCCGTTGCTGCGACACTGGGCTTTGGCGCTTACATGTCCAAGGCCCATGGGATTGATCCTAACATCAGGACTGGGGTGAGGACAATTACTACTGGCAGCCCCATTACGTACTCCACCTACGGCAAGTTCCTTGCCGACGGCGGGTGCTCAGGGGGTGCTTATGACATAATAATTTGTGATGARTGCCATTCCACGGATGCAACATCCATCTTGGGCATCGGCACTGTCCTTGACCAAKCTGAGACTGCGGGGGCGAGACTGGTTGTGCTCGCCACCGCTACCCCTCCGGGCTCAGTCACTGTGCCCCATYCTAACATCGAGGAGGTTGCTCTGTCTACCACCGGAGAGATCCCCTTTTACGGCAAGGCTATTCCCCTTGAGGCAATCAAGGGGGGGAGGCATCTCATCTTCTGCCACTCAAAGAAGAAATGCGACGAGCTCGCCGCAAAACTAGTCACGCTGGGCATCAATGCCGTGGCCTACTACCGCGGTCTTGACGTGTCCGTCATCCCGACCAGTGGCGATGTCGTCGTCGTGGCAACTGATGCTCTAATGACCGGTTTTACCGGCGACTTCGACTCGGTGATAGACTGCAACATATGTGTCACCCAAACAGTCGACTTCAGCCTTGACCCTACCTTCACCATTGAGACAACCACGCTCCCCCAGGAYGCYGTCTCCCGCACTCAACGTCGGGGCAGGACTGGCAGGGGGAAGCCAGGCATCTACAGATTTGTGGCACCGGGGGAGCGCCCTTCTGGCATGTTCGACTCGTCCGTCCTCTGTGAGTGCTATGACGCAGGTTGTGCTTGGTACGAGCTCACACCCGCCGAGACCACAGTCAGGCTACGAGCATACATGAACACCCCGGGGCTTCCCGTGTGCCAAGATCATCTTGAATTTTGGGAGGGCGTCTTCACGGGTCTCACCCATATAGACGCCCATTTCCTATCCCAGACAAAGCAGAGTGGGGAAAATCTTCCTTACCTGGTAGCGTACCAAGCCACCGTGTGCGCTAGAGCTCAAGCCCCTCCCCCATCGTGGGACCAGATGTGGAAGTGCTTGATCCGTCTCAAGCCCACCCTTCACGGGCCAACACCTCTGCTATATAGACTGGGTGCTGTTCAGAATGAAGTCACCCTGACGCACCCAATCACTAAGTACATCATGACATGCATGTCGGCTGACCTGGAGGTCGTCACG
>gnl|euhcvdb|AY956465_NS3_C1a_NS3_protein_coding_sequence_(ns3_sequence)
GCGCCCATCACGGCATATGCTCAGCAGACAAGGGGCCTCCTGGGATGCATAATTACCAGCCTGACTGGCAGGGACAAAAACCAGGTGGAGGGTGAAGTTCAGATTGTGTCAACTGCAGCTCAGACCTTTCTGGCGACCTGCATCAACGGGGTGTGCTGGACTGTCTACCACGGGGCCGGAACAAGGACCATCGCGTCACCTAAGGGTCCTGTTATCCAGATGTATACTAATGTAGACCAAGACCTCGTGGGCTGGCCCGCCCCCCAAGGTGCCCGCTCACTGACACCCTGCACTTGTGGCTCCTCAGACCTTTACCTGGTCACGAGGCACGCCGATGTCATTCCAGTGCGCCGGCGGGGTGATAGCAGGGGCAGCCTGCTCTCGCCCCGGCCCATCTCTTACTTGAAAGGCTCCTCGGGGGGCCCGCTGCTGTGCCCCGCGGGACACGCCGTAGGCGTATTCAGGGCCGCGGTGTGCACCCGTGGAGTGGCTAAGGCGGTGGATTTCATCCCCGTAGAGAGCTTAGAGACAACCATGAGGTCTCCGGTGTTCACAGACAACTCCTCCCCACCAGCAGTGCCCCAGAGCTTCCAGGTGGCCCACCTGCACGCTCCCACCGGCAGCGGTAAGAGCACCAAGGTCCCGGCCGCATACGCAGCTCAGGGCTACAAAGTGCTGGTGCTCAACCCCTCCGTTGCCGCAACACTGGGTTTCGGTGCTTACATGTCCAAGGCCCATGGGATTGATCCTAACATCAGGACTGGGGTGAGGACGATTACCACTGGCAGCCCCATCACGTACTCCACCTACGGCAAGTTCCTTGCCGACGGCGGGTGCTCAGGGGGTGCTTATGACATAATAATTTGTGACGAGTGCCACTCCACGGATGCAACATCCATCTTGGGCATCGGCACTGTCCTTGACCAAGCAGAGACTGCGGGGGCGAGACTGGTTGTGCTCGCCACCGCTACCCCTCCGGGCTCCGTCACTGTGCCCCACCCTAACATCGAGGAAGTTGCTCTGTCCACCACCGGGGAGATTCCCTTTTACGGCAAGGCTATCCCCCTTGAGGTAATCAAAGGGGGGAGACATCTCATCTTTTGCCACTCAAAAAAGAAGTGTGATGAGCTCGCCGCAAAACTGGTCGCGATGGGCGTCAATGCTGTGGCCTACTACCGCGGCCTCGACGTATCCGTCATTCCGACCAGTGGCGACGTTGTCGTCGTGGCAACTGATGCTCTCATGACCGGCTTTACCGGCGATTTCGACTCGGTGATAGACTGTAACACGTGTGTCACCCAGACGGTCGACTTCAGCCTTGACCCTACCTTCACCATTGAGACAACCACACTTCCCCAAGATGCTGTCTCCCGCACTCAACGCCGGGGCAGGACTGGCAGGGGGAAGCCAGGCATCTACAGATTTGTGGCACCGGGGGAGCGCCCCTCCGGCATGTTTGACTCGTCCGTCCTCTGCGAGTGCTATGACGCGGGCTGTGCTTGGTATGAGCTCACACCCGCCGAGACCACAGTTAGGCTACGAGCATACATGAACACCCCGGGGCTTCCCGTGTGCCAAGACCATCTTGAATTTTGGGAGGGCGTCTTCACGGGTCTCACCCATATAGACGCCCATTTCTTGTCCCAGACGAAGCAGAGTGGGGAAAACCTTCCTTACCTGGTAGCGTACCAAGCCACTGTGTGCGCTAGGGCTCAGGCTCCCCCCCCATCGTGGGACCAGATGTGGAAGTGCTTGATCCGCCTTAAGCCCACCCTTCATGGGCCAACCCCCCTGCTATACAGACTGGGCGCTGTTCAGAATGAAGTCACCCTGACTCACCCAATCACCAAGTACATCATGACATGCATGTCGGCTGACCTGGAGGTCGTCACG
>gnl|euhcvdb|AY956466_NS3_C1a_NS3_protein_coding_sequence_(ns3_sequence)
GCGCCCATCACGGCGTATGCCCAGCAGACAAGGGGCCTTTTGGGATGCATAATTACCAGCCTGACAGGCCGGGACAAAAACCAGGTGGAGGGTGAGGTCCAAATAGTGTCAACTGCCGCCCAGACTTTCCTGGCAACCTGCATCAACGGGGTGTGTTGGACTGTCTACCACGGGGCGGGAACAAGAACCATCGCGTCACCCAAGGGTCCTGTCATCCAGATGTACACCAATGTAGACCAAGACCTCGTGGGCTGGCCCGCTCCCCAAGGTGCCCGCTCACTGACACCCTGCACTTGCGGCTCCTCGGACCTTTACCTGGTCACGAGGCACGCCGATGTCATTCCCGTGCGCCGGCGGGGTGATAGCAGGGGCAGCCTGCTTTCGCCCCGGCCTATCTCTTACTTGAAAGGCTCTTCGGGGGGCCCACTCCTGTGCCCCGCGGGACACGCCGTAGGCATTTTCAGGGCCGCGGTGTGCACCCGTGGAGTGGCTAAGGCGGTGGACTTTATCCCCGTAGAGAGCCTAGAGACAACCATGAGGTCCCCGGTGTTCACAGACAACTCCTCCCCACCAGCAGTGCCCCAGAGCTTCCAGGTGGCCCACCTGCATGCTCCCACCGGCAGCGGTAAGAGCACCAAGGTCCCGGCCGCATACGCGGCTCAGGGCTACAAGGTGCTGGTGCTCAACCCCTCCGTTGCCGCAACACTGGGCTTTGGCGCCTACATGTCCAGGGCCCACGGGATTGATCCTAACATCAGGACTGGGGTGAGGACAATTACTACTGGCAGCCCCATCACGTACTCCACCTACGGCAAGTTTCTCGCCGACGGTGGGTGCTCGGGGGGAGCTTATGACATAATAATTTGTGACGAGTGCCACTCCACGGATGCAACATCCATCTTGGGTATCGGCACCGTCCTTGACCAAGCAGAGACTGCGGGGGCGAGATTGGTCGTGCTCGCCACCGCCACCCCTCCGGGCTCCGTCACTGTGCCCCACCCTAACATCGAGGAGGTTGCTCTGTCCACCACCGGAGAGATCCCCTTTTATGGCAAGGCTATCCCCCTTGAGGCAATCAAGGGGGGGAGACATCTCATCTTCTGCCATTCAAAGAAGAAGTGCGACGAGCTCGCCGCAAAACTGGTCGCGTTGGGCATCAATGCCGTGGCTTATTACCGTGGCCTTGACGTGTCCGTCATCCCGACCGGTGGCGACGTTGTCGTCGTGGCAACTGATGCTCTCATGACCGGCTATACCGGCGACTTCGACTCGGTGATAGACTGCAACACGTGTGTCACCCAGACAGTCGACTTCAGCCTTGACCCTACCTTCACCATTGAGACAACCACGCTTCCTCAGGACGCCGTCTCCCGCACTCAACGTCGGGGCAGGACTGGCAGGGGAAAGCCAGGCATCTACAGGTTTGTGGCACCGGGAGAGCGCCCTTCCGGCATGTTCGACTCGTCCGTCCTCTGTGAGTGCTATGACGCAGGCTGTGCTTGGTATGAGCTCACACCCGCCGAGACCACAGTTAGGCTACGAGCGTACATGAACACCCCGGGGCTTCCCGTGTGCCAAGACCATCTTGAATTTTGGGAGGGCGTCTTCACGGGCCTCACCCATATAGACGCCCACTTCCTATCTCAGACAAAGCAGAGTGGGGAAAATTTTCCTTACCTGGTAGCGTACCAAGCCACCGTGTGCGCTAGAGCTCAAGCTCCCCCTCCATCGTGGGACCAGATGTGGAAGTGTTTGACCCGCCTCAAGCCCACTCTTCATGGGCCTACACCTCTGCTATACAGACTGGGCGCTGTTCAGAATGAAGTCACCCTGACGCACCCAATCACCAAGTACATCATGACATGCATGTCGGCTGACCTGGAGGTCGTCACG
>gnl|euhcvdb|EU781748_NS3_C1a_NS3_protein_coding_sequence_(ns3_sequence)
GCGCCCATCACGGCGTACGCCCAGCAGACAAGAGGCCTTCTAGGGTGTATAATCACCAGCCTGACCGGCCGGGATAAAAACCAAGTGGAGGGCGAGATCCAGATTGTGTCAACTGCCACTCAGACCTTCCTGGCAACATGCATCAATGGGGTATGCTGGACTGTCTACCACGGGGCCGGGACGCGGACCATCGCATCACCCAAGGGTCCTGTTATCCAAATGTATACTAATGTAGACCAGGACCTCGTAGGCTGGCCCTCTCCTCAGGGTGCCCGTTCATTGACGCCTTGCACCTGCGGCTCCTCGGACCTTTACCTGGTCACGAGGCACGCCGATGTCATTCCCGTGCGCCGGCGGGGTGATAGCAGGGGCAGCCTACTTTCGCCCCGACCCATTTCTTACTTGAAAGGCTCCTCGGGGGGTCCGTTGTTGTGCCCCGCGGGACACGCTGTAGGCATATTCAGGGCCGCGGTGTGTACCCGTGGAGTGGCTAAGGCGGTGGACTTTATTCCCGTGGAGAGCCTAGAAACAACTATGAGGTCCCCGGTGTTCACGGACAACTCCTCTCCACCAGCAGTGCCCCAGAGCTTCCAGGTGGCCCACCTGCATGCTCCCACCGGTAGCGGTAAGAGCACCAAGGTCCCGGCCGCATACGCGGCTCAGGGCTACAAAGTGCTGGTGCTCAACCCCTCTGTTGCTGCAACATTGGGTTTTGGCGCTTACATGTCCAAGGCTCATGGAATTGATCCTAACATCAGGACCGGGGTGAGAACAATTACCACTGGCAGCCCTATCACGTACTCCACCTATGGCAAATTCCTTGCCGACGGCGGGTGCTCAGGGGGTGCTTATGACATAATAATCTGTGACGAGTGCCATTCTACGGATGCCACATCCATCTTGGGCATCGGCACCGTCCTTGACCAAGCAGAGACTGCGGGGGCGAGGCTGGTTGTGCTCGCCACCGCCACCCCTCCGGGCTCCGTCACTGTGCCCCATTCCAACATTGAGGAGGTCGCTCTATCCACCACCGGAGAGATCCCTTTTTACGGCAAGGCTATCCCCCTTGAGGTAATCAAGGGGGGGAGACATCTCATCTTCTGTCACTCAAAGAAGAAGTGCGACGAGCTCGCCGCAAAGCTGGTCGCACTGGGCATTAATGCCGTGGCTTACTACCGCGGTCTTGACGTGTCCGTCATCCCGACCAGCGGTGATGTTGTCGTCGTGGCAACTGATGCTCTCATGACCGGCTATACCGGCGACTTCGACTCGGTGATAGACTGCAACACGTGCGTCACCCAAACAGTCGATTTCAGCCTTGACCCTACCTTTACCATTGAGACAACCACGCTTCCCCAGGATGCCGTCTCCCGCACTCAACGTCGGGGCAGGACCGGCAGGGGAAAGCCAGGTATCTACAGATTTGTGGCACCGGGGGAGCGCCCCTCCGGCATGTTCGACTCGTCCGTCCTCTGTGAGTGTTATGACGCAGGTTGTGCTTGGTATGAGCTCACGCCCGCCGAGACCACAGTTAGGTTACGAGCGTACATGAATACCCCGGGGCTTCCCGTGTGCCAGGACCATCTTGAATTTTGGGAGGGCGTCTTTACGGGTCTCACCCATATAGATGCCCACTTCCTATCCCAGACAAAGCAGAGCGGGGAAAACCTTCCTTACCTGGTAGCGTACCAAGCCACCGTGTGCGCTAGGGCTCAAGCCCCTCCCCCATCGTGGGACCAGATGTGGAAGTGCTTGATCCGCCTCAAGCCCACCCTCCATGGGCCGACACCCCTGCTCTACAGACTGGGCGCCGTTCAGAATGAAGTCACCCTAACGCACCCAGTCACCAAGTACATCATGACATGCATGTCGGCTGACCTGGAGGTCGTCACG
>gnl|euhcvdb|DQ430813_NS3_C1a_NS3_protein_coding_sequence_(ns3_sequence)
GCGCCTATCACGGCGTATGCCCAGCAGACGAGGGGCCTCCTAGGRTGTATAATCACCAGTCTAACTGGCCGGGACAAAAACCAAGCGGAGGGTGAGGTCCAGATTGTGTCAACCGCTGCCCAAACTTTCCTGGCAACGTGCATCAATGGGGTGTGTTGGACTGTCTACCAYGGGGCCGGAACGAGGACCATCGCRTCACCCAAGGGYCCTGTCATCCAGATGTATACCAATGTGGACAAAGACCTTGTGGGCTGGCCTGCTCCTCAAGGTACCCGCTCACTGACACCCTGCACCTGCGGCTCCTCGGACCTTTACCTGGTCACGAGGCACGCCGATGTCATTCCCGTGCGCCGGCGGGGTGATAGCAGGGGCAGCCTGCTTTCGCCCCGGCCCATCTCCTACTTGAAAGGCTCTTCGGGGGGTCCACTGCTGTGCCCCATGGGCCACGCCGTGGGCATATTCAGGGCCGCGGTGTGTACCCGTGGAGTGGCTAATGCGGTGGACTTTATCCCTGTGGAGAGCCTAGAGACAACCATGAGGTCCCCGGTGTTCACGGACAACTCYTCTCCACCAGTAGTACCCCAGAGCTTCCAGGTGGCTCACCTGCATGCTCCCACARGCAGCGGCAAGAGCACCAAGGTCCCGGCTGCTTACGCAGCTCAGGGCTAYAARGTGCTAGTGCTCAACCCTTCTGTTGCTGCAACACTWGGCTTTGGTGCCTACATGTCCAAGGMCCACGGGATCGATCCTAACATCAGGACCGGGGTGAGAACAATTACCACTGGCAGCCCCATCACGTACTCCACCWACGGCAAGTTCCTTGCCGACGGCGGATGCTCAGGGGGTGCYTATGACATCATAATTTGTGACGAGTGCCACTCCACGGATGCCACATCCGTCTTGGGCATCGGCACTGTCCTTGACCAAGCAGAGACCGCGGGGGCGAGGCTGGTTGTGCTCGCCACCGCTACCCCTCCGGGCTCCGTCACTGTGCCCCATCCCAACATYGAGGAGGTTGCTCTGTCCACCACCGGAGAGATCCCTTTTTACGGCAAGGCTATTCCCCTCGAAGCAATCAAGGGGGGGAGACATCTCATCTTCTGTCATTCRAAGAAGAAGTGCGACGAGCTCGCCGCAAAGCTGGTCGCATTGGGCATCAATGCCGTGGCCTACTACCGCGGTCTTGACGTGTCYGTCATCCCGWCCAGCGGCGATGTTGTCGTCGTGGCAACTGATGCCCTCATGACCGGCTTTACCGGCGAYTTCGACTCGGTGATAGACTGCAACACGTGTGTCACCCAGACAGTCGATTTCAGCCTTGACCCTACCTTCACCATTGAGACAACCACGCTTCCCCAGGAYGCCGTCTCCCGCACTCAACGTCGGGGTAGGACTGGCAGRGGGAGGCCAGGCATCTACAGGTTTGTRGCACCGGGGGAGCGCCCCTCCGGCATGTTCGACTCGTCYGTCCTCTGTGAGTGCTATGACGCGGGCTGCGCTTGGTATGAGCTCACGCCCGCCGAGACTACAGTYAGGCTACGAGCGTACATGAACACCCCGGGGCTTCCCGTGTGCCAGGACCATCTTGAATTTTGGGAGGGCGTCTTTACGGGTCTCACTCATATAGATGCCCACTTTCTATCCCAGACAAAGCAGAGTGGGGAGAACTTTCCTTACCTGGTAGCGTACCAAGCCACCGTGTGCGCTAGGGCTCAAGCCCCTCCTCCATCGTGGGACCAGATGTGGAAGTGTTTGAACCGCCTCAAACCCACYCTTCATGGGCCAACACCTCTGCTATACAGACTGGGCGCTGTTCAGAATGAAGTCACCCTGACGCACCCAATCACCAAATACATCATGACATGCATGTCGGCCGACCTGGAGGTCGTCACA
>gnl|euhcvdb|DQ430814_NS3_P1a_NS3_protein_coding_sequence_(ns3_sequence)
GCGCCTATCACGGCGTATGCCCAGCAGACGAGGGGCCTCCTAGGRTGTATAATCACCAGTCTAACTGGCCGGGACAAAAACCAAGCGGAGGGTGAGGTCCAGATTGTGTCAACCGCTGCCCAAACTTTCCTGGCAACGTGCATCAATGGGGTGTGTTGGACTGTCTACCAYGGGGCCGGAACGAGGACCATCGCRTCACCCAAGGGYCCTGTCATCCAGATGTATACCAATGTGGACAAAGACCTTGTGGGCTGGCCTGCTCCTCAAGGTACCCGCTCACTRACACCCTGCACCTGCGGCTCCTCGGACYTTTACCTGGTCACGAGGCACGCCGATGTCATTCCCGTGCGCCGGCGGGGTGATAGCAGGGGCAGCCTGCTTTCGCCCCGGCCYATYTCCTACTTGAAAGGCTCTTCGGGGGGTCCRCTGCTGTGCCCCATGGGCCACGCCGTGGGCATATTCAGGGCCGCGGTGTGTACCCGYGGAGTGGCTAAYGCGGTGGACTTTATCCCYGTRGAGAGCCTAGAGACAACCATGAGGTCCCCGGTGTTCACGGACAACTCCTCTCCACCAGYAGTACCCCAGAGCTTCCAGGTGGCTCACYTGCATGCTCCCACARGCAGCGGYAAGAGCACCAAGGTCCCGGCTGCWTACGCAGCTCAGGGCTAYAARGTGCTAGTGCTCAACCCTTCTGTTGCTGCAACACTWGGCTTTGGTGCCTACATGTCCARGGMCCACGGGRTYGAYCCTAACATCAGGACCGGGGTGAGAACAATTACCACTGGCAGCCCCATCACGTACTCCACCWACGGCAAGTTCCTTGCCGACGGCGGATGCTCAGGGGGTGCYTATGACATCATAATTTGTGAYGAGTGCCACTCYACGGATGCCACATCCGTCTTGGGCATCGGCACTGTCCTTGACCAAGCAGAGACYGCGGGGGCGAGGCTGGTTGTGCTCGCCACCGCTACCCCTCCGGGCTCCGTCACTGTGCCCCATCCCAACATYGAGGAGGTTGCTCTGTCCACCACCGGAGAGATCCCTTTTTACGGCAAGGCTATTCCCCTCGAAGCAATCAAGGGGGGGAGACATCTCATCTTCTGTCATTCRAAGAAGAAGTGCGACGAGCTCGCCGCAAAGCTGGTCGCATTGGGCATCAATGCCGTGGCCTACTACCGCGGTCTTGACGTGTCYGTCATCCCGWCCAGCGGCGATGTTGTCGTCGTGGCAACTGATGCCCTCATGACCGGCTTTACCGGCGAYTTCGACTCGGTGATAGACTGCAACACGTGTGTCACCCAGACAGTCGATTTCAGCCTTGACCCTACCTTCACCATTGAGACAACCACGCTTCCCCAGGAYGCCGTCTCCCGCACTCAACGTCGGGGTAGGACTGGCAGRGGGAGGCCAGGCATCTACAGGTTTGTRGCACCGGGGGAGCGCCCCTCCGGCATGTTCGACTCGTCYGTCCTCTGTGAGTGCTATGACGCGGGCTGCGCTTGGTATGAGCTCACGCCCGCCGAGACTACAGTYAGGCTACGAGCGTACATGAACACCCCGGGGCTTCCCGTGTGCCAGGACCATCTTGAATTTTGGGAGGGCGTCTTTACGGGTCTCACTCATATAGATGCCCACTTTCTATCCCAGACAAAGCAGAGTGGGGAGAACTTTCCTTACCTGGTAGCGTACCAAGCCACCGTGTGCGCTAGGGCTCAAGCCCCTCCTCCATCGTGGGACCAGATGTGGAAGTGTTTGAACCGCCTCAAACCCACYCTTCATGGGCCAACACCTCTGCTATACAGACTGGGCGCTGTTCAGAATGAAGTCACCCTGACGCACCCAATCACCAAATACATCATGACATGCATGTCGGCCGACCTGGAGGTCGTCACA
>gnl|euhcvdb|DQ061304_NS3_P1a_NS3_protein_coding_sequence_(ns3_sequence)
GCGCCCATCACGGCATACGCTCAGCAGACAAGGGGCCTCTTGGGATGCATAATCACCAGCCTGACCGGCCGGGACAAAAACCAGGTGGAGGGTGAGGTTCAGATTGTGTCAACTGCTGCCCAGACCTTCCTGGCAACCTGCATCAACGGGGTGTGCTGGACTGTCTACCACGGGGCGGGAACAAGGACCATCGCGTCACCCAAGGGTCCTGTTATCCAGATGTATACCAATGTAGACCAAGACCTCGTAGGCTGGCCCGCTCCCCAAGGTGCCCGCTCATTGACACCCTGCACTTGCGGCTCCTCGGACCTTTACCTGGTCACGAGGCACGCCGACGTCATTCCCGTGCGCCGGCGGGGCGATGGCAGGGGCAGCCTACTTTCGCCCCGGCCTATCTCTTACTTGAAAGGCTCCTCGGGGGGTCCACTGCTGTGCCCCGCGGGACACGCCGTAGGCATATTCAGGGCTGCGGTGTGCACCCGTGGTGTGGCCAAGGCGGTGGACTTTATCCCCGTAGAGAGCCTAGAGACAACCATGAGATCCCCGGTGTTCACAGACAACTCCTCCCCACCAGCAGTGCCTCAGAGCTTCCAGGTGGCCCACCTGCATGCTCCCACCGGCAGTGGTAAGAGTACCAAGGTTCCGGCCGCATACGCGGCTCAGGGCTACAAGGTGCTGGTGCTCAACCCTTCCGTCGCTGCAACACTGGGCTTTGGTGCTTACATGTCCAGGGCCCATGGGGTTGATCCTAACATCAGGACTGGGGTAAGGACAATTACTACTGGCAGCCCCATCACGTACTCCACCTACGGCAAGTTCCTTGCCGACGGCGGGTGCTCAGGAGGTGCCTATGACATAATAATTTGTGACGAGTGCCACTCCACAGATGCAACATCCATCTTGGGCATCGGCACCGTCCTTGACCAAGCAGAGACTGCGGGGGCGAGACTGGTCGTACTCGCCACCGCTACCCCTCCGGGCTCCGTCACAGTGCCCCATCCTAACATCGAGGAGGTTGCTCTGTCCACCACCGGTGAGATCCCCTTTTACGGCAAGGCTATCCCCCTTGAGGTAATCAAGGGGGGGAGACATCTCATCTTCTGCCACTCAAAGAAGAAGTGCGACGAGCTCGCCGCAAAACTGGCCGCGCTGGGCATCAATGCCGTGGCCTATTACCGCGGCCTTGACGTGTCCGTTATCCCGACCAGTGGCGATGTCGTCGTTGTAGCAACTGATGCTCTCATGACCGGCTTTACCGGCGACTTCGACTCGGTGATAGACTGCAACACGTGTGTCACCCAGACAGTCGACTTCAGCCTTGACCCTACTTTCACCATTGAGACAACCACGCTTCCCCAGGAGGCTGTCTCCCGCACCCAACGCCGGGGCAGGACTGGCAGGGGGAAGCCAGGCATCTACAGATTTGTGGCACCGGGGGAGCGCCCTTCCGGCATGTTTGACTCGTCCGTCCTCTGCGAGTGCTATGACGCGGGCTGTGCTTGGTATGAGCTCACACCCGCCGAGACCACAGTTAGGCTACGAGCATACATGAACACCCCGGGGCTTCCCGTGTGCCAAGACCATCTTGAATTTTGGGAGGGCGTCTTCACGGGTCTTACCCATATAGACGCCCATTTCTTGTCCCAAACAAAGCAGAGCGGGGAAAACCTTCCTTACCTGGTAGCGTACCAAGCCACCGTGTGCGCTAGAGCTCAAGCCCCTCCCCCATCGTGGGACCAGATGTGGAAGTGCTTGATCCGCCTCAAACCCACCCTTCATGGGCCAACACCTCTGCTATACAGACTGGGCGCTGTTCAAAATGAAGTCACCCTGACGCACCCAGTCACTAAGTAC---------------------------------------
>gnl|euhcvdb|AF011753_NS3_C1a_NS3_protein_coding_sequence_(ns3_sequence)
GCGCCCATCACGGCGTACACCCAGCAGACGAGAGGCCTCCTAGGGTGTATAATCACCAGCCTGACTGGCCGGGACAAAAACCAAGTGGAGGGTGAGGTCCAGATCGTGTCAACTGCTACCCAAACCTTCCTGGCAACGTGCATCAATGGGGTATGCTGGACTGTCTACCACGGGGCCGGAACGAGGACCATCGCATCACCCAAGGGTCCTGTCATCCAGATGTATACCAATGTGGACCAAGACCTTGTGGGCTGGCCCGCTCCTCAAGGTTCCCGCTCATTGGCACCCTGCACCTGCGGCTCCTCGGACCTTTACCTGGTCACGAGGCACGCCGATGTCATTCCCGTGCGCCGGCGAGGTGATAGCAGGGGTAGCCTGCTTTCGCCCCGGCCCATTTCCTACTTGAAAGGCTCCTCGGGGGGTCCGCTGTTGTGCCCCGCGGGACACGCCGTGGGCCTATTCAGGGCCGCGGTGTGCACCCGTGGAGTGGCTAAGGCGGTGGACTTTATCCCTGTGGAGAACCTAGGGACAACCATGAGATCCCCGGTGTTCACGGACAACTCCTCTCCACCAGCAGTGCCCCAGAGCTTCCAGGTGGCCCACCTGCATGCTCCCACCGGCAGCGGTAAGAGCACCAAGGTCCCGGCTGCGTACGCAGCCCAGGGCTACAAGGTGTTGGTGCTCAACCCCTCTGTTGCTGCAACGCTGGGCTTTGGTGCTTACATGTCCAAGGCCCATGGGGTTGATCCTAATATCAGGACCGGGGTGAGAACAATTACCACTGGCAGCCCCATCACGTACTCCACCTACGGCAAGTTCCTTGCCGACGGCGGGTGCTCAGGAGGTGCTTATGACATAATAATTTGTGACGAGTGCCACTCCACGGATGCCACATCCATCTTGGGCATCGGCACTGTCCTTGACCAAGCAGAGACTGCGGGGGCGAGACTGGTTGTGCTCGCCACTGCTACCCCTCCGGGCTCCGTCACTGTGTCCCATCCTAACATCGAGGAGGTTGCTCTGTCCACCACCGGAGAGATCCCCTTTTACGGCAAGGCTATCCCCCTCGAGGTGATCAAGGGGGGAAGACATCTCATCTTCTGCCATTCAAAGAAGAAGTGCGACGAGCTCGCCGCGAAGCTGGTCGCATTGGGCATCAATGCCGTGGCCTACTACCGCGGTCTTGACGTGTCTGTCATCCCGACCAGCGGCGATGTTGTCGTCGTGTCGACCGATGCTCTCATGACTGGCTTTACCGGCGACTTCGACTCTGTGATAGACTGCAACACGTGTGTCACTCAGACAGTCGATTTCAGCCTTGACCCTACCTTTACCATTGAGACAACCACGCTCCCCCAGGATGCTGTCTCCAGGACTCAACGCCGGGGCAGGACCGGCAGGGGGAAGCCAGGCATCTATAGATTTGTGGCACCGGGGGAGCGCCCCTCCGGCATGTTCGACTCGTCCGTCCTCTGTGAGTGCTATGACGCGGGCTGTGCTTGGTATGAGCTCACGCCCGCCGAGACTACAGTTAGGCTACGAGCGTACATGAACACCCCGGGGCTTCCCGTGTGCCAGGACCATCTTGAATTTTGGGAGGGCGTCTTTACGGGCCTCACTCATATAGATGCCCACTTTCTATCCCAGACAAAGCAGAGTGGGGAGAACTTTCCTTACCTGGTAGCGTACCAAGCCACCGTGTGCGCTAGGGCTCAAGCCCCTCCCCCATCGTGGGACCAGATGTGGAAGTGTTTGATCCGCCTTAAACCCACCCTCCATGGGCCAACACCCCTGCTATACAGACTGGGCGCTGTTCAGAATGAAGTCACCCTGACGCACCCAATCACCAAATACATCATGACATGCATGTCGGCCGACCTGGAGGTCGTCACG
>gnl|euhcvdb|DQ061323_NS3_P1a_NS3_protein_coding_sequence_(ns3_sequence)
GCGCCCATCACGGCGTACGCCCAGCAGACAAGGGGCCTCCTAGGATGCATAATCACCAGCCTGACTGGCCGGGACAAAAACCAAGCGGAGGGTGAAGTCCAGATTGTGTCAACCGCTGCCCAAACTTTCCTGGCGACGTGCATCAATGGGGTATGCTGGACTGTCTACCGCGGGGCCGGAACGAGGACCATCGCATCACCCAAGGGTCCTGTCATCCAAATGTACACCGATGTAGACAAGGACCTTGTGGGCTGGCCTGCTCCTCAGGGTTCCCGCTCATTGACACCCTGCACCTGCGGCTCCTCGGACCTTTACCTGGTCACGAGGCACGCCGATGTCATTCCCGTGCGCCGGCGGGGTGATAGCAGGGGCAGCCTGCTTTCGCCCCGGCCTATTTCCTACTTGAAGGGCTCCTCGGGGGGTCCGCTGTTGTGCCCCGCGGGACACGCCGTAGGCATATTCAGGGCCGCGGTGTGCACCCGTGGAGTGGCTAAGGCGGTGGACTTTATCCCTGTGGAGAACCTAGAGACGACCATGAGGTCCCCGGTGTTCACGGACAACTCCTCTCCACCGGCAGTGCCCCAGAGCTTCCAGGTGGCCCACCTGCATGCTCCCACCGGCAGCGGTAAGAGTACCAAGGTCCCAGCCGCATACGCGGCTCAGGGCTACAAGGTGCTGGTGCTTAACCCCTCTGTTGCCGCAACACTGGGCTTCGGCACTTACATGTCCAAGGCCCATGGGATCGATCCTAACATCAGGACCGGGGTGAGAACCATTACCACTGGCAGCTCCATCACGTACTCCACCTACGGCAAGTTTCTCGCCGATGGCGGGTGCTCAGGGGGTGCGTATGACATAATAATCTGTGACGAGTGCCACTCCGTAGATGCCACATCCATCTTGGGCATCGGCACTGTCCTTGACCAAGCAGAGACTGCGGGGGCGAGACTGGTCGTGCTCGCCACCGCTACCCCTCCGGGCTCTGTCACTGTGCCCCATCCTAACATCGAGGAGGTTGCTCTGTCCACCACCGGAGAGATCCCTTTCTACGGCAAGGCTATCCCCCTCGAGGTAATCAAGGGGGGGAGACATCTCATCTTCTGTCACTCGAAGAAGAAGTGTGATGAGCTCGCCTCAAAGCTGGTCGCATTGGGCATCAACGCCGTGGCCTATTACCGCGGTATTGACGTATCTGTCATCCCGACCAGCGGCGATGTCGTCGTCGTGGCGACTGACGCTCTCATGACCGGCTACACCGGCGATTTCGACTCGGTGATAGACTGCAACACGTGTGTCACCCAAACAGTCGATTTCAGCCTTGACCCTACTTTCACCATTGAGACAACCACGCTACCCCAGGATGCCGTCTCCCGTACTCAACGTCGGGGCAGGACTGGCAGGGGGAAGCTGGGTATCTACAGATTTGTGGCACCGGGGGAGCGCCCCTCTGGCATGTTTGACTCGTCCGTCCTCTGTGAATGCTATGACGCGGGCTGTGCTTGGTATGAGCTCACGCCCGCCGAGACTACAGTTAGGCTACGAGCGTACATGAACACCCCGGGACTTCCCGTGTGCCAGGACCATCTTGAATTTTGGGAGGGCGTCTTTACAGGCCTCACCCACATAGATGCCCACTTCCTATCTCAGACAAAGCAGAGTGGGGAGAACTTTCCTTACCTGGTAGCGTACCAAGCCACCGTGTGCGCTAGGGCTCAGGCCCCTCCCCCATCGTGGGACCAGATGTGGAAGTGTTTGATCCGCCTCAAACCCACCCTCCAAGGGCCAACACCTCTGCTATACAGACTGGGCGCTGTCCAGAATGAAGTCATCCTGACGCACCCAATTACCAAATAC---------------------------------------
>gnl|euhcvdb|EF621489_NS3_C1a_NS3_protein_coding_sequence_(ns3_sequence)
GCGCCCATCACGGCGTACGCCCAGCAAACGAGGGGCCTCCTAGGGTGTATAATCACCAGTCTGACCGGCCGGGACAAAAACCAAGTGGAGGGTGAGATCCAGATTGTGTCAACTGCTGCCCAAACCTTCCTGGCAACGTGCATCAACGGGGTTTGCTGGACCGTCTACCACGGGGCCGGAACGAGGACCATCGCATCACCCAAGGGTCCGGTTATCCAAATGTATACCAATGTGGACAAAGACCTTGTGGGCTGGCCCGCTCCTCAAGGTGCCCGCTCACTGACACCCTGTACCTGCGGCTCCTCGGACCTTTACCTGGTCACGAGGCACGCCGATGTCATTCCCGTGCGCCGGCGGGGTGATAGCAGGGGCAGCCTGCTTTCGCCCCGGCCCATTTCCTACTTGAAAGGCTCCTCGGGGGGTCCGCTGCTGTGCCCCGCGGGACACGCCGTAGGCTTATTCAGGGCCGCGGTGTGCACCCGTGGAGTGGCTAAGGCGGTGGACTTCATCCCTGTGGAGAACCTAGAGACAACCATGAGGTCCCCGGTGTTCACGGACAACTCCTCTCCACCAGCAGTGCCCCAGAGCTTCCAGGTGGCCCACCTGCATGCTCCCACCGGCAGCGGCAAAAGCACCAAGGTCCCGGCTGCATACGCAGCTCAGGGCTATAAGGTGCTAGTGCTCAACCCCTCTGTCGCTGCAACACTGGGCTTTGGTGCTTACATGTCCAAGGCCCATGGGGTCGATCCTAATATCAGGACCGGGGTGAGAACAATTACCACTGGCAGCCCCATCACGTACTCCACCTACGGCAAGTTCCTTGCCGACGGCGGGTGTTCAGGGGGTGCTTATGACATAATAATTTGTGACGAGTGCCACTCCACGGATGCCACATCCATCTTGGGCATCGGCACCGTTCTTGACCAAGCAGAGACCGCGGGGGCGAGACTGGTTGTGCTCGCCACCGCTACCCCTCCGGGCTCCATCACCGTGCCCCATCCTAACATCGAGGAGGTTGCTCTGTCCACTACCGGAGAGATCCCTTTTTACGGCAAGGCTATCCCCCTCGAGGCGATCAAGGGGGGGAGACATCTCATCTTCTGTCACTCAAAGAAGAAGTGCGACGAGCTCGCCGCAAAGCTGGTCGCATTGGGCATCAATGCCGTGGCCTACTACCGCGGTCTTGACGTGTCTGTCATCCCAACCAGCGGCGATGTTGTCGTCGTGGCGACCGATGCTCTTATGACTGGCTATACCGGCGACTTTGACTCGGTGATAGACTGCAACACGTGTGTCACCCAGACAGTCGACTTCAGCCTTGACCCTACCTTCACCATTGAGACGACCACGCTCCCCCAGGACGCTGTCTCCCGCACACAACGCCGGGGCAGGACTGGCAGGGGGAAGCCAGGCATCTACAGATTCGTGGCACTGGGGGAGCGCCCCTCCGGCATGTTCGACTCGTCCGTTCTCTGTGAGTGCTATGACGCGGGCTGTGCTTGGTATGAGCTCACGCCCGCCGAGACTACAGTTAGACTACGAGCGTACATGAACACCCCGGGGCTCCCTGTGTGCCAGGACCATCTTGAATTTTGGGAGGGCGTCTTTACAGGCCTCACCCATATAGATGCCCATTTCCTATCTCAGACAAAGCAGAGCGGGGAAAACTTTCCTTACCTGGTAGCATACCAAGCAACCGTGTGCGCTAGGGCTCAAGCCCCTCCCCCATCGTGGGACCAGATGTGGAAGTGTTTGACTCGCCTCAAGCCCACCCTCCATGGGCCAACACCCTTGCTATACAGACTGGGCGCTGTTCAGAATGAAGTCACCCTGACGCACCCAATCACCAAATACATCATGACATGCATGTCGGCCGACCTGGAGGTCGTCACG
>gnl|euhcvdb|DQ061301_NS3_P1a_NS3_protein_coding_sequence_(ns3_sequence)
GCGCCTATCACGGCGTATGCCCAGCAGACAAGGGGCCTCTTGGGATGCATAATCACCAGCCTGACCGGCCGAGACAAAAACCAGGTGGAGGGTGAGGTTCAGATTGTGTCAACTGCTGCCCAGACCTTCCTGGCAACCTGCATCAACGGAGTGTGCTGGACTGTCTACCACGGGGCCGGGACAAGGACCATCGCGTCACCAAAGGGTCCTGTTATCCAGATGTATACCAATGTAGACCAAGACCTCGTGGGCTGGCCCGCTCCCCAAGGTGCCCGCTCATTGACACCCTGCACTTGCGGCTCCTCGGACCTTTACCTGGTCACGAGACACGCCGATGTCATCCCCGTGCGCCGGCGAGGTGATAGCAGGGGCAGCCTGCTCTCGCCCCGGCCTATCTCTTACTTGAAAGGTTCTTCGGGGGGCCCACTGCTGTGCCCCGCGGGACACGCCGTAGGCATATTCAGGGCCGCGGTGTGCACCCGCGGAGTGGCTAAGGCGGTGGACTTTATCCCCGTAGAGAACCTAGAGACAACCATGAGGTCCCCGGTGTTCACAGACAACTCCTCCCCACCAGCGGTGCCCCAGAGCTTCCAGGTGGCCCACCTGCATGCTCCCACCGGCAGCGGTAAGAGCACCAAGGTCCCGGCCGCATACGCGGCTCAGGGCTACAAGGTGCTCGTGCTCAACCCCTCCGTTGCCGCAACGCTGGGCTTTGGTGCTTACATGTCCAAGGCCCATGGGATCGATCCTAACATCAGGACTGGGGTGAGGACAATTACCACAGGCAGCCCCATCACGTACTCCACCTACGGCAAGTTCCTTGCCGACGGCGGGTGCTCAGGGGGCGCTTATGACATAATAGTTTGTGACGAGTGCCACTCCACGGATGCAACATCCATCTTGGGCATCGGCACCGTCTTTGACCCCCCAGAGAATGCGGGGGCGAGACTGGTTGTGCTCGCCACCGCTACCCCTCCGGGCTCCGTCACCGTGTCCCACCCTAACATCGAGGAGGTTGCTCTGTCCACCACAGGTGAGATCCCCTTTTACGGCAAGGCTATCCCCCTTGAGGCAATCAAGGGGGGGAGACATCTTATTTTCTGCCACTCAAAGAAGAAGTGCGACGAGCTCGCCGCAAAACTGGTTGCGTTGGGCATCAACGCCGTGGCCTACTACCGCGGCCTTGACGTGTCCGTCATCCCGACCAGCGGCGATGTTGTCGTCGTGGCAACTGATGCTCTCATGACCGGCTATACCGGCGACTTCGACTCGGTGATAGACTGCAACACGTGTGTCACCCAGACAGTCGACTTCAGCCTTGACCCTACCTTCACCATTGAGACAACCACGCTTCCCCAGGATGCTGTCTCCCGCACTCAACGTCGGGGTAGGACCGGCAGGGGGAAGCCAGGCATCTACAGATTTGTGACACCAGGGGAGCGCCCCTCCGGCATGTTCGACTCGTCCGTCCTCTGTGAGTGCTATGACGCGGGCTGTGCTTGGTATGAGCTCACACCCGCCGAGACCACAGTCAGGCTACGGGCATACCTGAACACCCCGGGGCTTCCCGTGTGCCAAGACCATCTTGAATTTTGGGAGGGCGTCTTCACGGGTCTTACCCATATAGATGCCCACTTCCTATCCCAGACAAAGCAGAGTGGAGAAAACCTTCCTTACCTGGTAGCGTACCAAGCCACCGTGTGCGCTAGGGCTCAGGCCCCTCCTCCATCGTGGGACCAGATGTGGAAGTGCTTGATCCGCCTCAAGCCCACCCTTCATGGGCCAACACCTCTGCTATACAGACTGGGCGCTGTTCAGAATGAAGTCACCCTGACGCACCCTATCACCAAGTAC---------------------------------------
>gnl|euhcvdb|EU781767_NS3_C1a_NS3_protein_coding_sequence_(ns3_sequence)
GCGCCCATCACGGCGTATGCCCAGCAGACAAGAGGCCTTTTGGGGTGTATAATTACCAGCCTGACCGGCCGGGACAAAAACCAGGTGGAGGGTGAGGTTCAGATTGTGTCAACTGCTGCCCAGACTTTCCTGGCAACCTGCATCAACGGGGTGTGCTGGACTGTCTACCACGGGGCAGGGACAAGGACCATCGCGTCGCCCAAGGGTCCTGTTATCCAGATGTATACCAATGTAGACCAAGACCTCGTAGGCTGGCCCGCTCCCCAAGGTGCTCGCTCACTGACGCCCTGCACTTGCGGCTCCTCGGACCTCTACCTGGTCACGAGGCATGCCGATGTCATTCCCGTACGCCGGCGGGGTGATAGCAGGGGCAGCCTGCTTTCGCCCCGGCCTATCTCCTACTTGAAAGGCTCCTCGGGGGGCCCACTACTGTGCCCCGCGGGACACGCCGTAGGCATATTCAGGGCCGCGGTGTGCACCCGTGGAGTGGCTAAGGCGGTGGACTTTATCCCCGTAGAGAACCTAGAGACAACCATGAGGTCCCCGGTGTTCACAGACAACTCCTCCCCACCAGCAGTGCCCCAGAGCTTCCAGGTGGCCCACCTGCATGCTCCCACCGGCAGCGGTAAGAGCACCAAGGTCCCGGCCGCGTACGCGGCCCAGGGCTACAAGGTGCTGGTACTCAACCCTTCCGTTGCCGCAACACTGGGCTTTGGTGTTTACATGTCCAAGGCCCACGGGATTGATCCTAACATCAGGACTGGGGTGAGGACAATTACTACTGGCAGTTCCATCACGTACTCCACCTACGGCAAGTTCCTCGCCGACGGCGGGTGCTCGGGGGGTGCTTATGACATAATAATTTGTGACGAGTGCCACTCCACGGATGCAACATCCATCTTGGGCATCGGCACCGTCCTTGACCAAGCAGAGACTGCGGGGGCGAGACTGGTTGTGCTCGCCACCGCTACCCCTCCGGGCTCCGTCACTGTGCCCCACCCTAACATCGAGGAGGTTGCTCTGTCCACCACCGGAGAGGTCCCCTTCTACGGCAAGGCTATCCCCCTTGAGGTGATCAAGGGGGGGAGACATCTCATTTTTTGCCACTCAAAGAAGAAGTGCGACGAGCTCGCCGCGAAACTGGTCGCGTTGGGCATCAATGCCGTGGCTTACTACCGCGGCCTTGACGTGTCCGTCATCCCGACCAGTGGCGACGTTGTCGTCGTGGCAACTGATGCTCTCATGACCGGCTTTACCGGCGACTTTGACTCGGTGATAGACTGCAACACGTGTGTCACCCAGACAGTCGATTTTAGCCTTGACCCTACATTCACCATTGAGACAACCACGCTTCCTCAGGACGCCGTCTCCCGCACCCAACGTCGGGGCAGGACCGGCAGAGGGAAGCGAGGCATCTACAGATTTGTGGCACCGGGGGAGCGCCCCTCCGGCATGTTCGACTCGTCCGTCCTCTGCGAGTGCTATGACGCGGGCTGTGCTTGGTATGAGCTCACACCCGCCGAGACCACAGTTAGGCTACGAGCATACATGAACACCCCGGGGCTTCCCGTGTGCCAAGACCATCTTGAATTTTGGGAGGGCGTCTTCACGGGTCTCACCCACATAGACGCTCACTTCCTATCCCAGACAAAGCAGAGTGGGGAAAACCTTCCTTACCTGGTAGCGTACCAAGCCACCGTGTGCGCTAGAGCTCAAGCCCCCCCCCCATCGTGGGACCAGATGTGGAAGTGCTTGATCCGCCTCAAGCCCACCCTTCATGGGCCAACACCTCTGCTATACAGGCTGGGCGCTGTTCAGAATGAAATCACCCTGACGCACCCAGTCACCAAGTACATCATGACATGCATGTCGGCCGACCTGGAGGTCGTCACG
>gnl|euhcvdb|DQ061302_NS3_P1a_NS3_protein_coding_sequence_(ns3_sequence)
GCGCCTATCACGGCGTATGCCCAGCAGACAAGGGGCCTCTTGGGATGCATAATCACCAGCCTGACCGGCCGAGACAAAAACCAGGTGGAGGGTGAGGTTCAGATTGTGTCAACTGCTGCCCAGACCTTCCTGGCAACCTGCATCAACGGAGTGTGCTGGACTGTCTACCACGGGGCCGGGACAAGGACCATCGCGTCACCAAAGGGTCCTGTTATCCAGATGTATACCAATGTAGACCAAGACCTCGTGGGCTGGCCCGCTCCCCAAGGTGCCCGCTCATTGACACCCTGCACTTGCGGCTCCTCGGACCTTTACCTGGTCACGAGGCACGCCGATGTCATCCCCGTGCGCCGGCGAGGTGATAGCAGGGGCAGCCTGCTCTCGCCCCGGCCTATCTCTTACTTGAAAGGTTCTTCGGGGGGCCCACTGCTGTGCCCCGCGGGACACGCCGTAGGCATATTCAGGGCCGCGGTGTGCACCCGCGGAGTGGCTAAGGCGGTGGACTTTATCCCCGTAGAGAACCTAGAGACAACCATGAGGTCCCCGGTGTTCACAGACAACTCCTCCCCACCAGCGGTGCCCCAGAGCTTCCAGGTGGCCCACCTGCATGCTCCCACCGGCAGCGGTAAGAGCACCAAGGTCCCGGCCGCATACGCGGCTCAGGGCTACAAGGTGCTCGTGCTCAACCCCTCCGTTGCTGCAACGCTGGGCTTTGGTGCTTACATGTCCAAGGCCCATGGGATCGATCCTAACATCAGGACTGGGGTGAGGACAATTACCACAGGCAGCCCCATCACGTACTCCACCTACGGCAAGTTCCTTGCCGACGGCGGGTGCTCAGGGGGCGCTTATGACATAATAATTTGTGACGAGTGCCACTCCACGGACGCAACATCCATCTTGGGCATCGGCACCGTCCTTGACCAAGCAGAGACTGCGGGGGCGAGACTGGTTGTGCTCGCCACCGCTACCCCTCCGGGCTCCGTCACCGTGTCCCACCCTAACATCGAGGAGGTTGCTTTGTCCACCACAGGTGAGATCCCCTTTTACGGCAAGGCTATCCCCCTTGAGGCAATCAAGGGGGGGAGACACCTTATTTTCTGCCACTCAAAGAAGAAGTGCGACGAGCTCGCCGCAAAACTGGTTGCGTTGGGCATCAACGCCGTGGCCTACTACCGCGGCCTTGACGTGTCCGTCATCCCGACCAGCGGCGATGTTGTCGTCGTGGCAACTGATGCTCTCATGACCGGCTTTACCGGCGACTTCGACTCGGTGATAGACTGCAACACGTGTGTCACCCAGACAGTCGACTTCAGCCTTGACCCTACCTTCACCATTGAGACAACCACGCTTCCCCAGGATGCTGTCTCCCGCACTCAACGTCGGGGTAGGACCGGCAGGGGGAAGCCAGGCATCTACAGATTTGTGACACCAGGGGAGCGCCCCTCCGGCATGTTCGACTCGTCCGTCCTCTGTGAGTGCTATGACGCGGGCTGTGCTTGGTATGAGCTCACACCCGCCGAGACCACAGTCAGGCTACGGGCATACCTGAACACCCCGGGGCTTCCCGTGTGCCAAGACCATCTTGAATTTTGGGAGGGCGTCTTCACGGGTCTTACCCATATAGATGCCCACTTCCTATCCCAGACAAAGCAGAGTGGAGAAAACCTTCCTTACCTGGTAGCGTACCAAGCCACCGTGTGCGCTAGGGCTCAGGCCCCTCCTCCATCGTGGGACCAGATGTGGAAGTGCTTGATCCGCCTCAAGCCCACCCTTCATGGGCCAACACCTCTGCTATACAGACTGGGCGCTGTTCAGAATGAAGTCACCCTGACGCACCCAATCACCAAGTAC---------------------------------------
>gnl|euhcvdb|DQ061307_NS3_P1a_NS3_protein_coding_sequence_(ns3_sequence)
GCGCCCATCACGGCATACGCTCAGCAGACAAGGGGCCTCTTGGGATGCATAATCACCAGCCTGACCGGCCGGGACAAAAACCAGGTGGAGGGTGAGGTTCAGATTGTGTCAACTGCTGCCCAGACCTTCCTGGCAACCTGCATCAACGGGGTGTGCTGGACTGTCTACCACGGGGCGGGAACAAGGACCATCGCGTCATCCAAGGGTCCTGTTATCCAGATGTATACCAATGTAGACCAAGACCTCGTAGGCTGGCCCGCTCCCCAAGGTGCCCGCTCATTGACACCCTGCACTTGCGGCTCCTCGGACCTTTACCTGGTCACGAGGCACGCCGACGTCATTCCCGTGCGCCGGCGGGGCGATGGCAGGGGCAGCCTACTTTCGCCCCGGCCTATCTCTTACTTGAAAGGCTCCTCGGGGGGTCCACTGCTGTGCCCCGCGGGACACGCCGTAGGCATATTCAGGGCTGCGGTGTGCACCCGTGGTGTGGCCAAGGCGGTGGACTTTATCCCCGTAGAGAGCCTAGAGACAACCATGAGATCCCCGGTGTTCACAGACAACTCCTCCCCACCAGCAGTGCCTCAGAGCTTCCAGGTGGCCCACCTGCATGCTCCCACCGGCAGTGGTAAGAGTACCAAGGTTCCGGCCGCATACGCGGCTCAGGGCTACAAGGTGCTGGTGCTCAACCCTTCCGTCGCTGCAACACTGGGCTTTGGTGCTTACATGTCCAGGGCCCATGGGGTTGATCCTAACATCAGGACTGGGGTAAGGACAATTACTACTGGCAGCCCCATCACGTACTCCACCTACGGCAAGTTCCTTGCCGACGGCGGGTGCTCAGGAGGTGCCTATGACATAATAATTTGTGACGAGTGCCACTCCACAGATGCAACATCCATCTTGGGCATCGGCACCGTCCTTGACCAAGCAGAGACTGCGGGGGCGAGACTGGTCGTACTCGCCACCGCTACCCCTCCGGGCTCCGTCACAGTGCCCCATCCTAACATCGAGGAGGTTGCTCTGTCCACCACCGGTGAGATCCCCTTTTACGGCAAGGCTATCCCCCTTGAGGCAATCAAGGGGGGGAGACATCTCATCTTCTGCCACTCAAAGAAGAAGTGCGACGAGCTCGCCGCAAAACTGGCCGCGCTGGGCATCAATGCCGTGGCCTACTACCGCGGCCTTGACGTGTCCGTTATCCCGACCAGTGGCGATGTCGTCGTTGTAGCAACTGATGCTCTCATGACCGGCTTTACCGGCGACTTCGACTCGGTGATAGACTGCAACACGTGTGTCACCCAGACAGTCGACTTCAGCCTTGACCCTACCTTCACCATTGAGACAACCACGCTTCCCCAGGATGCTGTCTCCCGCACCCAACGCCGGGGCAGGACTGGCAGGGGGAAGCCAGGCATCTACAGATTTGTGGCACCGGGGGAGCGCCCTTCCGGCATGTTTGACTCGTCCGTCCTCTGCGAGTGCTATGACGCGGGCTGTGCTTGGTATGAGCTCACACCCGCCGAGACCACAGTTAGGCTACGAGCATACATGAACACCCCGGGGCTTCCCGTGTGCCAAGACCATCTTGAATTTTGGGAGGGCGTCTTCACGGGTCTTACCCATATAGACGCCCATTTCTTGTCCCAAACAAAGCAGAGCGGGGAAAACCTTCCTTACCTGGTAGCGTACCAAGCCACCGTGTGCGCTAGAGCTCAAGCCCCTCCCCCATCGTGGGACCAGATGTGGAAGTGCTTGATCCGCCTCAAACCCACCCTTCATGGGCCAACACCTCTGCTATACAGACTGGGCGCTGTTCAAAATGAAGTCACCCTGACGCACCCAGTCACTAAGTAT---------------------------------------
>gnl|euhcvdb|DQ061308_NS3_P1a_NS3_protein_coding_sequence_(ns3_sequence)
GCGCCCATCACGGCGTACGCTCAGCAGACAAGGGGCCTCCTGGGATGCATAATCACCAGCCTGACCGGCCGGGACAAAAATCAGGTGGAGGGTGAAGTCCAAATTGTGTCAACTGCTGCCCAGACATTCCTGGCAACCTGCATCAACGGGGTGTGCTGGACTGTCTACCACGGGGCCGGAACAAGGACCATCGCGTCACCCAAGGGTCCTGTTATCCAGATGTATACCAATGTAGACCAAGACCTCGTAGGCTGGCCCACTCCCCAAGGTGCTCGCTCATTGACACCCTGCACTTGCGGCTCCTCGGACCTTTACCTGGTCACGAGGCACGCCGATGTCATTCCCGTGCGCCGGCGGGGTGATAGCAGGGGTAGCCTGCTTTCGCCCCGGCCCATCTCTTACTTGAAAGGCTCCTCGGGGGGCCCACTGCTGTGCCCCGCGGGACACGCCGTAGGCATATTCAGAGCCGCGGTGTGCACCCGTGGAGTGGCTAAGGCAGTGGACTTTATCCCCGTAGAGAGTCTGGAGACAACCATGAGGTCCCCGGTTTTCACAGACAACTCCTCCCCACCGGCAGTGCCCCAGAGCTTCCAGGTGGCCCACCTGCATGCTCCCACCGGCAGCGGTAAGAGCACCAAGGTCCCGGCTGCATACGCGGCTCAGGGCTACAAGGTGCTGGTGCTCAACCCCTCCGTTGCTGCAACATTGGGCTTTGGTGCTTACATGTCCAAGGCCCACGGGATTGATCCTAACATCAGGACTGGGGTGAGGACAATCACTACTGGCAGCCCCATCACATACTCCACCTACGGCAAGTTTCTTGCCGACGGTGGGTGCTCAGGGGGTGCATATGACATAATAATCTGTGACGAGTGCCACTCCACGGATGCAACATCCATCTTGGGCATCGGCACTGTCCTTGACCAAGCAGAGTCTGCGGGGGCGAGACTGGTTGTGCTCGCCACCGCTACCCCTCCGGGCTCCGTCACCGTGCCCCATCCTAACATCGAGGAGGTTGCTCTGTCCACCACCGGTGAGATCCCCTTTTATGGCAAGGCTATCCCCCTTGAGGCAATCAAGGGGGGGAGACATCTCATCTTCTGCCACTCAAAGAAGAAGTGCGACGAACTCGCCGCAAAACTGGTCGCGTTGGGCATCAATGCCGTGGCCTATTACCGCGGCCTTGACGTGTCCGTCATCCCGACCAGTGGTGATGTTGTCGTCGTGGCAACTGATGCTCTCATGACCGGTTATACCGGCGACTTCGACTCGGTGATAGACTGCAACACGTGCGTCACCCAGACAGTCGACTTCAGCCTTGACCCTACCTTCACCATTGAGACAACCACGCTTCCCCAGGATGCTGTCTCCCGCACTCAACGTCGGGGTAGGACTGGCAGGGGGAAGCCGGGCATCTACAGATTTGTGGCACCGGGGGAGCGCCCCTCTGGCATGTTCGACTCGTCTGTCCTCTGCGAGTGCTATGACGCGGGTTGTGCTTGGTATGAGCTCACACCCGCCGAGACCACAGTTAGGCTACGAGCATACATGAACACCCCGGGGCTTCCCGTGTGCCAAGACCATCTTGAATTTTGGGAGGGCGTCTTCACGGGTCTCACCCACATAGACGCCCACTTCCTATCCCAGACAAAGCAGAGTGGAGAAAACTTTCCTTACCTGGTAGCGTACCAAGCCACCGTGTGCGCTAGAGCTCAGGCCCCTCCCCCATCGTGGGACCAGATGTGGAAGTGTTTGATCCGCCTCAAGCCCACCCTCCATGGGCCAACACCTCTGCTATACAGGCTGGGCGCTGTCCAGAATGAAGTCACCCTGACGCACCCAGTCACCAAGTAC---------------------------------------
>gnl|euhcvdb|EU781768_NS3_C1a_NS3_protein_coding_sequence_(ns3_sequence)
GCGCCCATCACAGCATACGCCCAGCAAACAAGGGGCCTCCTAGGGTGCATAATCACCAGCCTGACTGGCCGGGACAAAAATCAGGCGGAGGGTGAGGTCCAGATTGTGTCAACTGCTACCCAAACGTTCCTGGCAACATGCATCAATGGGGTATGCTGGACCGTCTACCACGGGGCCGGAACGAGGACCATCGCATCACCCAAGGGTCCTGTTATCCAGATGTACACCAATGTGGATCAGGACCTTGTGGGCTGGCCTGCCCCTCAGGGCACCCGCTCATTGACACCCTGCACCTGCGGCTCCTCCGACCTTTACCTGGTCACGAGGCACGCCGATGTCATTCCCGTGCGCCGGCGGGGTGATAGCAGGGGCAGCCTGCTTTCGCCCCGGCCCATTTCCTACCTAAAAGGCTCCTCGGGGGGTCCGCTGTTGTGCCCCGCGGGACACGCCGTAGGCATATTCAGGGCCGCGGTGTGCACCCGTGGAGTGGCTAAGGCAGTGGACTTCATCCCTGTGGAGAACCTAGAGACAACTATGAGGTCCCCGGTGTTCACGGACAACTCCTCTCCACCAGCAGTGCCCCAGAGCTTCCAGGTGGCCCACCTGCATGCTCCCACCGGCAGCGGTAAGAGCACCAAGGTCCCGGCTGCATACGCAGCTCAGGGCTACAAGGTGCTAGTGCTCAACCCATCCGTTGCTGCAACACTGGGCTTTGGTGCCTACATGTCCAAGGCCCACGGGGTCGATCCTAACATCAGGACTGGGGTGAGAACAATTACCACAGGCAGCCCCATCACGTACTCTACCTACGGCAAGTTCCTTGCCGACGGTGGGTGCTCAGGGGGTGCTTATGACATAATAATTTGTGACGAGTGCCACTCCACGGATGCCACATCCGTCTTGGGCATCGGCACCGTCCTTGACCAAGCAGAGACCGCGGGGGCGAGACTGGTTGTACTCGCCACCGCTACCCCTCCGGGCTCTATCACTGTGCCCCATCCTAACATCGAGGAGGTTGCTCTGTCCACCACTGGAGAGATCCCTTTTTACGGCAAGGCCATCCCCCTCGAGGCAATCAAGGGGGGGAGACATCTCATCTTCTGTCACTCAAAGAAGAAGTGTGACGAGCTCGCCGCAAAGTTGGTCGCATTGGGCCTCAATGCCGTGGCCTACTACCGCGGCCTTGACGTGTCTGTCATCCCGGCCAGCGGCGATGTTGTCGTCGTGGCGACCGATGCTCTCATGACCGGCTTTACCGGCGACTTCGACTCGGTGATAGACTGCAATACGTGTGTCACCCAGACAGTCGATTTCAGCCTTGACCCTACCTTCACAATTGAGACAACCACGCTTCCCCAGGATGCAGTCTCCCGTACTCAACGTCGGGGCAGGACTGGCAGGGGGAAGCCAGGCATCTACAGATTTGTAGCACCGGGGGAGCGCCCCTCCGGCATGTTCGACTCGTCTGTCCTCTGTGAGTGCTATGACGCGGGCTGTGCTTGGTACGAGCTCACGCCTGCCGAGACTACAGTTAGGCTACGAGCGTACATGAACACCCCGGGGCTTCCCGTGTGCCAGGACCATCTTGAATTTTGGGAGGGCGTCTTTACGGGCCTCACTCATATAGATGCTCATTTCCTATCCCAGACAAAGCAGAGCGGGGAGAACTTTCCTTACCTGGTAGCGTACCAAGCCACCGTGTGCGCTAGGGCTCAAGCCCCTCCCCCATCGTGGGACCAGATGTGGAAGTGTTTGATCCGCCTCAAGCCCACCCTCCATGGGCCAACACCCCTGCTATACAGATTGGGCGCTGTCCAGAATGAAATCACCCTGACACACCCAATCACCAAGTACATCATGACATGCATGTCGGCTGACCTGGAGGTCGTCACG
>gnl|euhcvdb|DQ061309_NS3_P1a_NS3_protein_coding_sequence_(ns3_sequence)
GCGCCCATCACGGCGTACGCTCAGCAGACAAGGGGCCTCCTGGGATGCATAATCACCAGCCTGACCGGCCGGGACAAAAATCAGGTGGAGGGTGAAGTCCAAATTGTGTCAACTGCTGCCCAGACCTTCCTGGCAACCTGCATCAACGGGGTGTGCTGGACTGTCTACCACGGGGCCGGAACAAGGACCATCGCGTCACCCAAGGGTCCTGTTATCCAGATGTATACCAATGTAGACCAAGACCTCGTAGGCTGGCCCACTCCCCAAGGTGCTCGCTCATTGACACCCTGCACTTGCGGCTCCTCGGACCTTTACCTGGTCACGAGGCACGCCGATGTCATTCCCGTGCGCCGGCGGGGTGATAGCAGGGGTAGCCTGCTTTCGCCCCGGCCCATCTCTTACTTGAAAGGCTCCTCGGGGGGCCCACTGCTGTGCCCCGCGGGACACGCCGTAGGCATATTCAGAGCCGCGGTGTGCACCCGTGGAGTGGCTAAGGCAGTGGACTTTATCCCCGTAGAGAGTCTGGAGACAACCATGAGGTCCCCGGTTTTCACAGACAACTCCTCCCCACCGGCAGTGCCCCAGAGCCTCCAGGTGGCCCACCTGCATGCTCCCACCGGCAGCGGTAAGAGCACCAAGGTCCCGGCTGCATACGCGGCTCAGGGCTACAAGGTGCTGGTGCTCAACCCCTCCGTTGCTGCAACATTGGGCTTTGGTGCTTACATGTCCAAGGCCCACGGGATTGATCCTAACATCAGGACTGGGGTGAGGACAATCACTACTGGCAGCCCCATCACATACTCCACCTACGGCAAGTTTCTTGCCGACGGTGGGTGCTCAGGGGGTGCATATGACATAATAATCTGTGACGAGTGCCACTCCACGGATGCAACATCCATCTTGGGCATCGGCACTGTCCTTGACCAAGCAGAGTCTGCGGGGGCGAGACTGGTTGTGCTCGCCACCGCTACCCCTCCGGGCTCCGTCACCGTGCCCCATCCTAACATCGAGGAGGTTGCTCTGTCCACCACCGGTGAGATCCCCTTTTATGGCAAGGCTATCCCCCTTGAGGCAATCAAGGGGGGGAGACATCTCATCTTCTGCCACTCAAAGAAGAAGTGCGACGAACTCGCCGCAAAACTGGTCGCGTTGGGCATCAATGCCGTGGCCTATTACCGCGGCCTTGACGTGTCCGTCATCCCGACCAGTGGTGATGTTGTCGTCGTGGCAACTGATGCTCTCATGACCGGTTATACCGGCGACTTCGACTCGGTGATAGACTGCAACACGTGCGTCACCCAGACAGTCGACTTCAGCCTTGACCCTACCTTCACCATTGAGACAACCACGCTTCCCCAGGATGCTGTCTCCCGCACTCAACGTCGGGGTAGGACTGGCAGGGGGAAGCCGGGCATCTACAGATTTGTGGCACCGGGGGAGCGCCCCTCTGGCATGTTCGACTCGTCTGTCCTCTGCGAGTGCTATGACGCGGGTTGTGCTTGGTATGAGCTCACACCCGCCGAGACCACAGTTAGGCTACGAGCATACATGAACACCCCGGGGCTTCCCGTGTGCCAAGACCATCTTGAATTTTGGGAGGGCGTCTTCACGGGTCTCACCCACATAGACGCCCACTTCCTATCCCAGACAAAGCAGAGTGGAGAAAACTTTCCTTACCTGGTAGCGTACCAAGCCACCGTGTGCGCTAGAGCTCAGGCCCCTCCCCCATCGTGGGACCAGATGTGGAAGTGTTTGATCCGCCTCAAGCCCACCCTCCATGGGCCAACACCTCTGCTATACAGGCTGGGCGCTGTCCAGAATGAAGTCACCCTGACGCACCCAGTCACCAAGTAC---------------------------------------
>gnl|euhcvdb|EU781769_NS3_C1a_NS3_protein_coding_sequence_(ns3_sequence)
GCGCCCATCACGGCGTATGCCCAGCAAACAAGGGGTCTCCTAGGGTGCATAATCACCAGCCTGACCGGCCGGGATAAAAACCAAGTGGAGGGTGAGGTCCAGATTGTGTCAACTGCTGCCCAAACTTTCTTGGCAACATGCATCAATGGGGTATGCTGGACCGTCTACCACGGGGCCGGAACGAGGACCATCGCATCACCTAAGGGTCCTGTTATCCAGATGTACACCAATGTGGATCTAGACCTCGTAGGCTGGACCGCCCCTCAAGGTGCCCGCTCATTGACACCCTGCACTTGCGGCTCCTCGGACCTTTACCTGGTTACGAGGCACGCCGATGTCATTCCCGTGCGCCGGCGGGGTGATAGCAGGGGCAGCCTGCTTTCGCCCCGGCCCATCTCTTACTTGAAAGGCTCCTCGGGGGGTCCGCTGTTGTGCCCCGCGGGACACGCCGTGGGCATATTCAGGGCCGCGGTGTGTACCCGTGGAGTGGCTAAGGCGGTGGACTTTATCCCTGTGGAGAACCTAGAGACAACCATGAGGTCCCCGGTGTTCACGGACAACTCCGCTCCACCGGCAGTGCCTCAGAGCTTCCAGGTGGCCCACTTGCATGCTCCCACTGGCAGTGGCAAAAGCACCAAGGTCCCGGCTGCGTACGCAGCCCAGGGCTACAAGGTGCTAGTACTCAACCCCTCTGTTGCTGCAACACTCGGCTTTGGTGCCTACATGTCCAAGGCTCATGGGATTGATCCTAACATCAGGACCGGGGTGAGAACAATTACCACTGGCAGCCCCATTACGTACTCTACCTACGGCAAGTTCCTTGCCGACGGCGGGTGCTCGGGGGGTGCTTATGACATAATAATTTGTGACGAGTGCCACTCCACGGATGCCACATCCATCTTGGGCATCGGCACTGTCCTTGACCAAGCAGAGACTGCGGGGGCGAGACTAGTTGTGCTCGCCACCGCTACCCCTCCAGGCTCTATCACTGTGCCCCATCCCAACATCGAGGAGGTTGCTCTGTCCACCACCGGAGAGATCCCTTTCTACGGCAAGGCTATCCCCCTTGAGGCAATTAAGGGGGGGAGACATCTCATCTTTTGCCACTCAAAGAAGAAGTGCGACGAGCTCGCCGCGAAGCTGGTCGCATTGGGCATCAACGCCGTGGCCTACTACCGCGGTCTTGACGTGTCTGTCATCCCGACCAGCGGCGATGTTGTCGTCGTGGCAACTGATGCCCTCATGACTGGCTTTACTGGCGACTTCGACTCGGTGATAGACTGCAACACGTGTGTCACCCAGACAGTCGACTTCAGCCTTGACCCTACCTTTACCATTGAGACAACAACGCTTCCCCAAGATGCTGTCTCCCGTACTCAACGTCGGGGCAGGACTGGCAGGGGGAGGCCAGGCATCTACAGATTTGTGGCACCGGGGGAGCGCCCCTCCGGCATGTTCGACTCGTCTGTCCTCTGTGAGTGCTATGACGCGGGCTGCGCTTGGTATGAGCTCACGCCCGCCGAGACCACAGTTAGGTTACGAGCGTACATGAACACCCCGGGGCTCCCCGTGTGTCAGGACCATCTTGAGTTCTGGGAGGGCGTCTTCACGGGCCTCACCCATATAGATGCCCACTTCTTATCCCAGACAAAGCAGAGTGGGGAGAACTTTCCTTACCTGGTAGCGTACCAAGCCACCGTGTGCGCTAGGGCTCAAGCCCCCCCCCCATCGTGGGACCAGATGTGGAAGTGTTTGACCCGCCTCAAGCCCACCCTTCATGGGCCAACACCTCTGCTATACAGACTGGGCGCGGTTCAGAATGAAGTCACCCTGACGCACCCAATTACCAAATACATCATGACATGCATGTCGGCTGACCTGGAGGTCGTCACG
>gnl|euhcvdb|EU781777_NS3_C1a_NS3_protein_coding_sequence_(ns3_sequence)
GCGCCCATCACGGCGTACGCCCAGCAGACAAGGGGCCTCCTAGGGTGTATAATCACCAGCCTGACTGGCCGGGACAAAAACCAAGTGGAGGGTGAGGTCCAGATTGTGTCAACTGCTGCCCAAACTTTCCTGGCGACGTGCATCAATGGGGTATGCTGGACTGTCTACCACGGGGCCGGAACGAGGACCATCGCATCACCTAAGGGTCCCGTTATCCAGATGTATACCAATGTAGACAAAGACCTTGTGGGCTGGCCCGCTCCTCCGGGCTCCCGCTCATTGACACCCTGCACCTGCGGCTCCTCGGACCTTTACCTGGTCACGAGGCACGCCGATGTCATCCCCGTGCGCCGGCGGGGTGATAGCAGGGGCAGTCTGCTTTCGCCCCGGCCTATTTCTTACTTGAAAGGCTCCTCGGGGGGTCCGCTGTTGTGCCCCGCGGGACACGCCGTTGGCATATTCAGGGCCGCGGTGTGCACCCGTGGAGTGGCTAAAGCGGTGGACTTTATCCCTGTGGAGAACCTAGAGACAACCATGAGGTCCCCGGTGTTCACGGACAACTCCTCTCCACCAGTAGTGCCCCAGAGCTTCCAGGTGGCCCACCTGCATGCTCCCACCGGCAGCGGTAAGAGCACCAAGGTCCCGGCTGCGTACGCGGCTCAGGGCTACAAGGTGCTAGTGCTCAACCCTTCCGTTGCTGCAACACTTGGCTTTGGCGCTTATATGTCCAAGGCCCACGGGGTCGATCCCAATGTCAGGACCGGGGTGAGAACAATTACCACTGGCAGCCCCATCACGTACTCCACCTACGGCAAGTTCCTTGCCGACGGCGGGTGCTCAGGGGGCGCTTATGACATAATAATTTGTGACGAGTGCCACTCCACGGATGCCACATCCATCTTGGGCATCGGCACCGTCCTTGACCAAGCAGAGACTGCGGGAGCGAGACTGGTTGTGCTCGCCACCGCCACCCCTCCGGGCTCCGTCACTGTGCCCCATCCTAACATCGAGGAGGTTGCTCTGTCCACCACCGGAGAGATCCCTTTCTACGGCAAGGCTATCCCCCTCGAGGCAATCAAGGGGGGAAGACATCTCATCTTCTGTCACTCAAAGAAGAAGTGTGACGAGCTCGCCGCAAAGCTGGTCGCATTGGGCATCAATGCCGTGGCCTACTACCGCGGCCTTGACGTGTCTGTCATCCCGACCAGCGGCGATGTTGTCGTCGTGGCGACCGATGCTCTCATGACCGGCTTTACCGGCGACTTCGACTCGGTGATAGACTGCAACACGTGTGTCACCCAGACGGTCGATTTCAGCCTTGACCCTACCTTCACCATTGAGACGACCACGCTCCCCCAGGACGCTGTCTCCCGTACCCAACGCCGGGGCAGGACTGGCAGGGGGAAGCGGGGCATCTACAGATTTGTGGCACCGGGGGAGCGCCCCTCCGGCATGTTCGACTCGTCCGTCCTCTGTGAGTGCTATGACGCGGGCTGCGCTTGGTATGAGCTCACGCCCGCCGAGACTACAGTTAGGCTACGAGCGTACATGAACACCCCGGGGCTTCCTGTGTGCCAGGATCATCTTGAGTTTTGGGAGGGCGTCTTTACGGGCCTCACCCATATAGATGCCCACTTCTTATCTCAGACAAAGCAGAGTGGGGAGAACCTTCCTTACCTGGTAGCGTACCAAGCCACCGTGTGCGCTAGGGCTCAAGCCCCTCCCCCATCGTGGGACCAGATGTGGAAGTGTTTGATCCGTCTCAAACCCACCCTCCATGGGCCAACCCCCCTGTTATACAGACTGGGTGCTGTTCAGAATGAGGTCACCTTGACGCACCCAATCACCAAATACATCATGACATGCATGTCGGCCGACCTGGAGGTCGTCACG
>gnl|euhcvdb|DQ061312_NS3_P1a_NS3_protein_coding_sequence_(ns3_sequence)
GCGCCCATCACGGCATACGCTCAGCAGACAAGGGGCCTCCTGGGATGCATAATCACCAGCCTGACCGGCCGGGACAAAAATCAGGTGGAGGGTGAAGTCCAAATTGTGTCAACTGCTGCCCAGACCTTCCTGGCAACCTGCATCAACGGGGTGTGCTGGACTGTCTACCACGGGGCCGGAACAAGGACCATCGCGTCACCCAAGGGTCCTGTTATCCAGATGTATACCAATGTAGACCAAGACCTCGTAGGCTGGCCCGCTCCCCAAGGTGCTCGCTCATTGACACCCTGCACTTGCGGCTCCTCGGACCTTTACCTGGTCACGAGGCACGCCGATGTCATTCCCGTGCGCCGGCGGGGTGATAGCAGGGGTAGCCTGCTTTCGCCCCGGCCCATCTCTTACTTGAAAGGCTCCTCGGGGGGCCCACTGCTGTGCCTCGCGGGACACGCCGTAGGCATATTCAGAGCCGCGGTGTGCACCCGTGGAGTGGCTAAGGCAGTGGACTTTATCCCCGTAGAGAGTCTGGAGACAACCATGAGGTCCCCGGTTTTCACAGACAACTCCTCCCCACCGGCAGTGCCCCAGTGCTTCCAGGTGGCCCACCTGCATGCTCCCACCGGCAACGGTAAGAGCACCAAGGTCCCGGCTGCATACGCGGCTCAGGGCTACAAGGTGCTGGTGCTCAACCCCTCCGTTGCTGCAACATTGGGCTTTGGTGCTTACATGTCCAAGGCCCACGGGATTGATCCTAACATCAGGACTGGGGTGAGGACAATCACTACTGGCAGCCCCATCACATACTCCACCTACGGCAAGTTTCTTGCCGACGGTGGGTGCTCAGGGGGTGCATATGACATAATAATCTGTGACGAGTGCCACTCCACGGATGCAACATCCATCTTGGGCATCGGCACTGTCCTTGACCAAGCAGAGTCTGCGGGGGCGAGACTGGTTGTGCTCGCCACCGCTACCCCTCCGGGCTCCGTCACCGTGCCCCATTCTAACATCGAGGAGGTTGCTCTGTCCACCACCGGTGAGATCCCCTTTTATGGCAAGGCTATCCCCCTTGAGGCAATCAAGGGGGGGAGACATCTCATCTTCTGCCGCTCAAAGAAGAAGTGCGACGAACTCGCCGCAAAACTGGTCGCGTTGGGCATCAATGCCGTGGCCTATTACCGCGGCCTTGACGTGTCCGTCATCCCGACCAGTGGTGATGTTGTCGTCGTGGCAACTGATGCTCTCATGACCGGTTATACCGGCGACTTCGACTCGGTGATAGACTGCAACACGTGCGTCACCCAGACAGTCGACTTCAGCCTTGACCCTACCTTCACCATTGAGACAACCACGCTTCCCCAGGATGCTGTCTCCCGCACTCAACGTCGGGGTAGGACTGGCAGGGGGAAGCCGGGCATCTACAGATTTGTGGCACCGGGGGAGCGCCCCTCTGGCATGTTCGACTCGTCTGTCCTCTGCGAGTGCTATGACGCGGGTTGTGCTTGGTATGAGCTCACACCCGCCGAGACCACAGTTAGGCTACGAGCATACATGAACACCCCGGGGCTTCCCGTGTGCCAAGACCATCTTGAATTTTGGGAGGGCGTCTTCACGGGTCTCACCCACATAGACGCCCACTTCCTATCCCAGACAAAGCAGAGTGGAGAAAACTTTCCTTACCTGGTAGCGTACCAAGCCACCGTGTGCGCTAGAGCTCAGGCCCCTCCCCCATCGTGGGACCAGATGTGGAAGTGTTTGATCCGCCTCAAGCCCACCCTCCATGGGCCAACACCTCTGCTATACAGGCTGGGCGCTGTCCAGAATGAAGTCACCCTGACGCACCCAGTCACCAAGTAC---------------------------------------
>gnl|euhcvdb|DQ061313_NS3_P1a_NS3_protein_coding_sequence_(ns3_sequence)
GCGCCCATCACGGCGTACGCTCAGCAGACAAGGGGCCTCCTGGGATGCATAATCACCAGCCTGACCGGCCGGGACAAAAATCAGGTGGAGGGTGAAGTCCAAATTGTGTCAACTGCTGCCCAGACCTTCCTGGCAACCTGCATCAACGGGGTGTGCTGGACTGTCTACCACGGGGCCGGAACAAGGACCATCGCGTCACCCAAGGGTCCTGTTATCCAGATGTATACCAATGTAGACCAAGACCTCGTAGGCTGGCCCGCTCCCCAAGGTGCTCGCTCATTGACACCCTGCACTTGCGGCTCCTCGGACCTTTACCTGGTCACGAGGCACGCCGATGTCATTCCCGTGCGCCGGCGGGGTGATAGCAGGGGTAGCCTGCTTTCGCCCCGGCCCATCTCTTACTTGAAAGGCTCCTCGGGGGGCCCACTGCTGTGCCCCGCGGGACACGCCGTAGGCATATTCAGAGCCGCGGTGTGCACCCGTGGAGTGGCTAAGGCAGTGGACTTTATCCCCGTAGAGAGTCTGGAGACAACCATGAGGTCCCCGGTTTTCACAGACAACTCCTCCCCACCGGCAGTGCCCCAGAGCTTCCAGGTGGCCCACCTGCATGCTCCCACCGGCAGCGGTAAGAGCACCAAGGTCCCGGCTGCATACGCGGCTCAGGGCTACAAGGTGCTGGTGCTCAACCCCTCCGTTGCTGCAACATTGGGCTTTGGTGCTTACATGTCCAAGGCCCACGGGATTGATCCTAACATCAGGACTGGGGTGAGGACAATCACTACTGGCAGCCCCATCACATACTCCACCTACGGCAAGTTTCTTGCCGACGGTGGGTGCTCAGGGGGTGCATATGACATAATAATCTGTGACGAGTGCCGCTCCACGGATGCAACATCCATCTTGGGCATCGGCACTGTCCTTGACCAAGCAGAGTCTGCGGGGGCGAGACTGGTTGTGCTCGCCACCGCTACCCCTCCGGGCTCCGTCACCGTGCCCCATCCTAACATCGAGGAGGTTGCTCTGTCCACCACCGGTGAGATCCCCTTTTATGGCAAGGCTATCCCCCTTGAGGCAATCAAGGGGGGGAGACATCTCATCTTCTGCCACTCAAAGAAGAAGTGCGACGAACTCGCCGCAAAACTGGTCGCGTTGGGCATCAATGCCGTGGCCTATTACCGCGGCCTTGACGTGTCCGTCATCCCGACCAGTGGTGATGTTGTCGTCGTGGCAACTGATGCTCTCATGACCGGTTATACCGGCGACTTCGACTCGGTGATAGACTGCAACACGTGCGTCACCCAGACAGTCGACTTCAGCCTTGACCCTACCTTCACCATTGAGACAACCACGCTTCCCCAGGATGCTGTCTCCCGCACTCAACGTCGGGGTAGGACTGGCAGGGGGAAGCCGGGCATCTACAGATTTGTGGCACCGGGGGAGCGCCCCTCTGGCATGTTCGACTCGTCTGTCCTCTGCGAGTGCTATGACGCGGGTTGTGCTTGGTATGAGCTCACACCCGCCGAGACCACAGTTAGGCTACGAGCATACATGAACACCCCGGGGCTTCCCGTGTGCCAAGACCATCTTGAATTTTGGGAGGGCGTCTTCACGGGTCTCACCCACATAGACGCCCACTTCCTATCCCAGACAAAGCAGAGTGGAGAAAACTTTCCTTACCTGGTAGCGTACCAAGCCACCGTGTGCGCTAGAGCTCAGGCCCCTCCCCCATCGTGGGACCAGATGTGGAAGTGTTTGATCCGCCTCAAGCCCACCCTCCATGGGCCAACACCTCTGCTATACAGGCTGGGCGCTGTCCAGAATGAAGTCACCCTGACGCACCCAGTCACCAAGTAC---------------------------------------
>gnl|euhcvdb|DQ061319_NS3_P1a_NS3_protein_coding_sequence_(ns3_sequence)
GCGCCCATCACGGCGTACGCCCAGCAGACAAGGGGCCTTTTGGGATGCATAATCACCGGCCTGACCGGCCGGGACAAAAACCAGGTGGAGGGTGAGGTCCAGATTGTATCAACTGCTGCCCAGACCTTCCTGGCAACCTGCATCAACGGGGTGTGCTGGACTGTCTACCACGGGGCCGGAACAAGGACCATTGCGTCACCCAAGGGTCCCGTCATCCAGATGTATACCAATGTAGACCAAGACCTCGTAGGCTGGCCCGCTCCACCAGGCGCCCGCTCACTGACACCCTGCACTTGCGGCTCCTCGGACCTTTACCTGGTCACGAGGCATGCCGATGTCATCCCCGTGCGCCGGCGGGGTGATAGCAGGGGCAGCCTGCTTTCGCCCCGGCCTATCTCTTACTTGAAAGGCTCCTCGGGGGGGCCACTGCTGTGCCCCGCGGGACACGCCGTAGGCATATTCAGGGCCGCGGTGTGCACCCGTGGAGTGGCTAAGGCGGTGGACTTTATCCCCGTAGAGAGCCTAGAGACAACCATGAGGTCCCCGGTGTTCACAGACAACTCCTCCCCGCCAGCAGTGCCCCAGAGCTTCCAGGTGGCCCACCTGCATGCTCCCACCGGCAGCGGTAAAAGCACCAAGGTCCCGGCCGCATACGCGGCCCAGGGCTACAAGGTGCTGGTGCTCAACCCCTCCGTTGCAGCAACACTGGGCTTTGGTGCTTACATGTCCAAGGCCCATGGAATTGATCCTAACATCAGGACTGGGGTAAGGACAATTACTACTGGCAGCCCCATTACGTACTCCACCTACGGCAAGTTCCTTGCCGATGGCGGGTGCTCAGGGGGTGCTTATGACATAATAATTTGTGACGAGTGCCACTCCACAGATGCAACATCCATCTTAGGCATCGGCACTGTCCTTGACCAGGCAGAGACTGCGGGGGCGAGACTAGTTGTGCTCGCCACCGCTACCCCTCCGGGCTCAGTCACTGTGCCCCATCCCAACATCGAGGAGGTTGCTCTGTCCACCACCGGTGAGATTCCCTTTTACGGCAAGGCTATCCCCCTTGAGGCAATCAAGGGGGGGAGACATCTCATCTTCTGCCACTCAAAAAAGAAGTGCGACGAGCTCGCCGCGAAGCTGGTCGCGATGGGCATCAATGCCGTGGCTTACTACCGCGGACTTGACGTGTCCGTCATCCCGACCAGTGGCGATGTTGTGGTTGTGGCAACCGATGCTCTCATGACCGGCTATACCGGCGACTTTGACTCGGTGATAGACTGCAACACGTGTGTCACCCAGACAGTCGACTTCAGCCTTGACCCTACCTTCACCATTGAGACAACCACGCTTCCCCAGGACGCCGTCTCCCGCACTCAACGTCGGGGCAGGACTGGCAGAGGGAAGCCAGGCATCTACAGATTTGTGGCACCGGGAGAGCGCCCTTCCGGCATGTTCGACTCGTCCGTCCTCTGCGAGTGCTATGACGCGGGCTGTGCTTGGTATGAGCTCACACCCGCCGAGACCACAGTTAGGCTACGAGCATACATGAACACCCCGGGGCTCCCCGTGTGCCAAGACCATCTTGAATTTTGGGAGGGCGTCTTCACGGGTCTCACCCATATAGACGCCCACTTCCTATCCCAGACAAAGCAGAGTGGGGAAAACCTTCCTTACCTGGTAGCGTACCAAGCCACCGTGTGCGCTAGAGCTCAGGCTCCTCCCCCGTCGTGGGACCAGATGTGGAAGTGCTTGATTCGCCTCAAGCCCACCCTTCATGGGCCAACACCTCTGCTATACAGACTGGGCGCTGTTCAGAATGAAGTCACCCTGACGCACCCAATCACCAAGTAC---------------------------------------
>gnl|euhcvdb|DQ061320_NS3_P1a_NS3_protein_coding_sequence_(ns3_sequence)
GCGCCCATCACGGCGTACGCCCAGCAGACAAGGGGCCTTTTGGGATGCATAATCACCAGCCTGACCGGCCGGGACAAAAACCAGGTGGAGGGTGAGGTCCAGATTGTATCAACTGCTGCCCAGACCTTCCTGGCAACCTGCATCAACGGGGTGTGCTGGACTGTCTACCACGGGGCCGGAACAAGGACCATTGCGTCACCCAAGGGTCCCGTCATCCAGATGTATACCAATGTAGACCAAGACCTCGTAGGCTGGCCCGCTCCACCAGGCGCCCGCTCACTGACACCCTGCACTTGCGGCTCCTCGGACCTTTACCTGGTCACGAGGCATGCCGATGTCATCCCCGTGCGCCGGCGGGGTGATAGCAGGGGCAGCCTGCTTTCGCCCCGGCCTATCTCTTACTTGAAAGGCTCCTCGGGGGGACCACTGCTGTGCCCCGCGGGACACGCCGTAGGCATATTCAGGGCCGCGGTGTGCACCCGTGGAGTGGCTAAGGCGGTGGACTTTATCCCCGTAGAGAGCCTAGAGACAACCATGAGGTCCCCGGTGTTCACAGACAACTCCTCCCCGCCAGCAGTGCCCCAGAGCTTCCAGGTGGCCCACCTGCATGCTCCCACCGGCAGCGGTAAAAGCACCAAGGTCCCGGCCGCATACGCGGCCCAGGGCTACAAGGTGCTGGTGCTCAACCCCTCCGTTGCAGCAACACTGGGCTTTGGTGCTTACATGTCCAAGGCCCATGGAATTGATCCTAACATCAGGACTGGGGTAAGGACAATTACTACTGGCAGCCCCATTACGTACTCCACCTACGGCAAGTTCCTTGCCGATGGCGGGTGCTCAGGGGGTGCTTATGACATAATAATTTGTGACGAGTGCCACTCCACAGATGCAACATCCATCTTAGGCATCGGCACTGTCCTTGACCAGGCAGAGACTGCGGGGGCGAGACTAGTTGTGCTCGCCACCGCTACCCCTCCGGGCTCAGTCACTGTGCCCCATCCCAACATCGAGGAGGCTGCTCTGTCCACCACCGGTGAGATTCCCTTTTACGGCAAGGCTATCCCCCTTGAGGCAATCAAGGGGGGGAGACATCTCATCTTCTGCCACTCAAAAAAGAAGTGCGACGAGCTCGCCGCGAAGCTGGTCGCGATGGGCATCAATGCCGTGGCTTACTATCGCGGACTTGACGTGTCCGTCATCCCGACCAGTGGCGATGTTGTGGTTGTGGCAACCGATGCTCTCATGACCGGCTATACCGGCGACTTTGACTCGGTGATAGACTGCAACACGTGTGTCACCCAGACAGTCGACTTCAGCCTTGACCCTACCTTCACCATTGAGACAACCACGCTTCCCCAGGACGCCGTCTCCCGCACTCAACGTCGGGGCAGGACTGGCAGAGGGAAGCCAGGCATCTACAGATTTGTGGCACCGGGAGAGCGCCCTTCCGGCATGTTCGACTCGTCCGTCCTCTGCGAGTGCTATGACGCGGGCTGTGCTTGGTATGAGCTCACACCCGCCGAGACCACAGTTAGGCTACGAGCATACATGAACACCCCGGGGCTCCCCGTGTGCCAAGACCATCTTGAATTTTGGGAGGGCGTCTTCACGGGTCTCACCCATATAGACGCCCACTTCCTATCCCAGACAAAGCAGAGTGGGGAAAACCTTCCTTACCTGGTAGCGTACCAAGCCACCGTGTGCGCTAGAGCTCAGGCTCCTCCCCCGTCGTGGGACCAGATGTGGAAGTGCTTGATTCGCCTCAAGCCCACCCTTCATGGGCCAACACCTCTGCTATACAGACTGGGCGCTGTTCAGAATGAAGTCACCCTGACGCACCCAATCACCAAGTAC---------------------------------------
>gnl|euhcvdb|EU155278_NS3_C1a_NS3_protein_coding_sequence_(ns3_sequence)
GCGCCCATCACGGCGTATGCCCAGCAGACAAGGGGCCTCCTAGGGTGTATAATCACCAGCCTGACCGGCCGAGACAAAAACCAAGTGGAGGGTGAGGTCCAGATTGTGTCAACTACTACCCAAACCTTTCTGGCAACATGTATCAATGGGGTATGCTGGACTGTCTACCACGGGGCCGGAACGAGGACCATCGCATCACCCAAGGGTCCTGTCATCCAGATGTACACCAATGTAGACCAAGACCTCGTAGGCTGGCCCGCTCCCCAAGGCGCCCGCTCATTGACTCCCTGCACCTGCGGCTCCTCGGACCTTTACCTGGTCACGAGGCATGCCGATGTCATTCCCGTGCGCCGGCGAGGTGATAGCAGGGGCAGCCTGCTTTCGCCCCGGCCCATCTCTTACTTGAAAGGCTCCTCGGGGGGTCCGCTGTTGTGCCCCGCGGGACACGCCGTAGGCATATTCAGGGCCGCGGTGTGCACCCGTGGAGTGGCTAAGGCGGTGGACTTCATCCCCGTGGAGAGCCTAGAGACAACCATGAGGTCCCCGGTGTTTACGGACAACTCTACTCCACCGGCAGTGCCCCAGAGCTACCAGGTGGCTCATCTGCATGCTCCTACCGGCAGCGGCAAGAGCACCAAGGTCCCGGCTGCATATGCGGCCCAGGGCTACAAGGTGCTGGTGCTCAATCCTTCTGTTGCTGCAACACTTGGCTTTGGTGCTTACATGTCCAAGGCTCATGGGATTGACCCTAACATCAGGACCGGGGTGAGGACAATTACCACTGGCAGCCCCATCACGTACTCCACCTACGGCAAGTTCCTTGCCGACGGCGGGTGCTCGGGGGGTGCTTATGACATAATAATTTGTGATGAGTGCCATTCCACGGATGCCACATCCATCTTGGGCATCGGCACTGTCCTTGACCAAGCAGAGACCGCGGGGGCGAGGCTAGTCGTGCTCGCCACCGCTACCCCTCCGGGCTCCGTCACCGTGCCCCATCCTAACATCGAGGAGGTTGCTCTGTCCACCACCGGAGAGATCCCTTTCTACGGCAAGGCTATCCCCCTTGAGGTGATCAAGGGGGGAAGACACCTCATTTTCTGCCACTCAAAGAAGAAGTGCGACGAGCTCGCCGCAAAGCTGGTCGCATTGGGCGTCAATGCCGTGGCTTTCTACCGCGGTCTCGACGTCTCTGTCATCCCGACCAGCGGCGATGTTGTCGTCGTGGCAACTGATGCCCTCATGACCGGCTATACCGGCGACTTCGACTCGGTGATAGACTGTAACACGTGTGTCACCCAGACAGTGGACTTTAGCCTTGACCCTACCTTCACCATTGAGACAACCACGCTTCCCCAGGACGCTGTCTCCCGCACTCAACGCCGGGGCAGGACTGGCAGGGGGAAGCCAGGCATCTATAGATTTGTGGCACCGGGGGAGCGCCCCTCCGGCATGTTCGACTCGTCCGTCCTCTGTGAGTGCTATGACGCGGGCTGCGCTTGGTATGAGCTCACCCCCGCCGAGACTACAGTTAGGCTACGATCGTACATGAACACCCCGGGGCTTCCCGTGTGCCAGGACCATCTTGAGTTTTGGGAGGGCGTCTTTACGGGCCTCACCCATATAGATGCCCACTTCTTATCCCAGACAAAGCAGAGTGGGGAGAACTTTCCTTACCTGGTAGCGTATCAAGCCACCGTATGCGCTAGGGCTCAAGCCCCTCCCCCATCGTGGGACCAGATGTGGAAGTGTTTGAACCGCCTCAAGCCTACCCTCCATGGGCCAACACCTCTGCTATACAGACTGGGCGCTGTTCAGAATGAAATCACCCTGACGCACCCAATCACCAAATACATCATGACATGCATGTCGGCTGACCTGGAGGTCGTCACG
>gnl|euhcvdb|EU781779_NS3_C1a_NS3_protein_coding_sequence_(ns3_sequence)
GCGCCTATCACGGCGTACGCCCAACAGACAAGGGGCCTCTTGGGGTGCATAGTTACCAGCCTGACCGGCCGGGACAAAAATCAGGTGGAGGGTGAGGTTCAGATTGTGTCAACTGCTGCCCAGACCTTTCTGGCAACCTGCATCAACGGGGTGTGCTGGACTGTTTACCATGGGGCCGGAACAAGGACCATCGCGTCACCCAAGGGTCCTGTTATCCAGATGTATACCAATGTAGACCAGGACCTCGTAGGCTGGCCCGCTCCCCAAGGTGCCCGCTCACTGACACCCTGCACTTGCGGCTCCTCGGACCTTTATCTGGTCACGAGGCACGCCGATGTCATTCCCGTGCGCCGGCGGGGTGATAGCAGGGGCAGCCTGCTTTCGCCCCGGCCTATCTCTTACTTAAAAGGCTCCTCGGGGGGCCCACTGCTGTGCCCCGCGGGACACGCCGTAGGCATATTTAGGGCCGCGGTGTGCACCCGCGGAGTGGCTAAGGCGGTGGACTTTATCCCCGTAGAGAGCTTAGAGACAACCATGAGGTCCCCGGTGTTCACAGACAACTCCTCCCCACCAGCAGTGCCCCAGAGCTTCCAGGTGGCCCACCTGCATGCACCCACCGGCAGCGGTAAGAGCACCAAGGTCCCGGCCGCATACGCGGCTCAGGGCTACAAGGTGCTGGTGCTCAATCCCTCCGTTGCTGCAACACTGGGCTTTGGTGCTTACATGTCCAAGGCCCATGGGATTGATCCTAACATCAGGACTGGGGTGAGGACAATTACTACCGGCAGCCCCATCACGTACTCCACGTACGGCAAGTTCCTTGCCGACGGCGGGTGCTCAGGGGGTGCTTATGACATAATAATCTGTGATGAGTGCCACTCCACGGACGCAACATCCATCTTGGGCATCGGCACCGTCCTTGACCAAGCAGAGACCGCGGGAGCGAGACTGGTTGTGCTCGCCACCGCTACCCCTCCGGGCTCCGTCACCGTGCCCCATCCTAACATCGAGGAGGTTGCTCTGTCCACCACCGGTGAGATCCCCTTTTACGGCAAGGCTATCCCCCTTGAGGCAATCAAGGGGGGAAGACACCTCATCTTCTGTCACTCAAAGAGGAAGTGCGACGAGCTCGCCACAAAACTGGTTGCGTTGGGCATCAATGCCGTGGCCTATTACCGCGGCCTTGACGTGTCCGTCATCCCGACCAGCGGCGATGTTGTCGTCGTGGCAACCGATGCTCTCATGACCGGCTTTACCGGCGACTTCGACTCGGTGATAGACTGCAACACGTGTGTCACCCAGACAGTCGACTTCAGCCTTGACCCTACCTTCACCATTGAGACAACTACGCTTCCCCAAGATGCCGTCTCCCGCACTCAACGTCGAGGCAGGACTGGCAGGGGGAGGCCGGGCATCTACCGATTCGTGGCACCGGGGGAGCGCCCTTCCGGCATGTTCGACTCGTCCGTCCTCTGTGAGTGCTATGACGCGGGCTGTGCTTGGTATGAGCTCACACCCGCCGAGACCACAGTTAGGCTACGAGCATACATGAACACCCCGGGGCTTCCCGTGTGCCAAGACCATCTTGAATTTTGGGAGGGCGTCTTCACAGGTCTTACCCATATAGATGCCCACTTCCTATCCCAGACAAAGCAGAGTGGGGAAAACCTCCCTTACCTGGTAGCGTACCAAGCCACCGTGTGCGCTAGAGCTCAAGCCCCTCCCCCATCGTGGGACCAGATGTGGAAGTGTTTGACCCGCCTCAAGCCCACACTTCATGGGCCAACACCTCTGCTATACAGACTGGGCGCTGTTCAGAATGAAGTCACCCTGACGCACCCGATCACCAAGTACATCATGACATGCATGTCGGCTGATCTAGAGGTCGTCACG
>gnl|euhcvdb|DQ061324_NS3_P1a_NS3_protein_coding_sequence_(ns3_sequence)
GCGCCCATCACGGCGTACGCCCAGCAGACAAGGGGCCTCCTAGGATGCATAATCACCAGCCTGACTGGCCGGGACAAAAACCAAGTGGAGGGTGAAGTCCACATTGTGTCAACCGCTGCCCAAACTTTCCTGGCGACGTGCATCAATGGGGTATGCTGGACTGTCTACCACGGGGCCGGAACGAGGACCATCGCATCACCCAAGGGTCCTGTCATCCAAATGTACACCAATGTAGACAAGGACCTTGTGGGCTGGCCTGCTCCTCAGGGTTCCCGCTCATTGACACCCTGCACCTGCGGCTCCTCGGACCTTTACCTGGTCACGAGGCACGCCGATGTCATTCCCGTGCGCCGGCGGGGTGATAGCAGGAGCAGCCTGCTTTCGCCCCGGCCTATTTCCTACTTGAAGGGCTCCTCGGGGGGTCCGCTGTTGTGCCCCGCGGGACACGCCGTAGGCATATTCAGGGCCGCGGTGTGCACCCGTGGAGTGGCTAAGGCGGTGGACTTTATCCCTGTGGAGAACCTAGAGACAACCATGAGGTCCCCGGTGTTCACGGACAACTCCTCTCCACCGGCAGTGCCCCAGAGCTTCCAGGTGGCCCACCTGCATGCTCCAACCGGCAGCGGTAAGAGTACCAAGGTCCCAGCCGCATACGCGGCTCAGGGCTACAAGGTGCTGGTGCTTAACCCCTCTGTTGCCGCAACACTGGGCTTCGGCGCTTACATGTCCAAGGCCCATGGGATCGATCCTAACATCAGGACCGGGGTGAGAACCATTACCACTGGCAGCTCCATCACGTACTCCACCTACGGCAAGTTTCTCGCCGATGGCGGGTGCTCAGGGGGTGCGTATGACATAATAATCTGTGACGAGTGCCACTCCGTAGATGCCACATCCATCCTGGGCATCGGCACTGTCCTTGACCAAGCAGAGACTGCGGGGGCGAGACTGGTCGTGCTCGCCACCGCTACCCCTCCGGGCTCTGTCACTGTGCCCCATCCTAACATCGAGGAGGTTGCTCTGTCCACCACCGGAGAGATCCCTTTCTACGGCAAGGCTATCCCCCTCGAGGTAATCAAGGGGGGGAGACATCTCATCTTCTGTCACTCGAAGAAGAAGTGTGATGAGCTCGCCTCAAAGCTGGTCGCATTGGGCATCAACGCCGTGGCCTACTACCGCGGTATTGACGTATCTGTCATCCCGACCAGCGGCGATGTCGTCGTCGTGGCGACTGACGCTCTCATGACCGGCTACACCGGCGATTTCGACTCGGTGATAGACTGCAACACGTGTGTCACCCAAACAGTCGATTTCAGCCTCGACCCTACTTTCACCATTGAGACAACCACGCTACCCCAGGATGCCGTCTCCCGTACTCAACGTCGGGGCAGGACTGGCAGGGGGAAGCCGGGCATCTACAGATTTGTGGCACCGGGGGAGCGCCCCTCTGGCATGTTTGACTCGTCCGTCCTCTGTGAATGCTATGACGCGGGCTGTGCTTGGTATGAGCTCACGCCCGCCGAGACTACAGTTAGGCTACGAGCGTACATGAACACCCCGGGACTTCCCGTGTGCCAGGACCATCTTGAATTTTGGGAGGGCGTCTTTACAGGCCTCACCCACATAGATGCCCACTTCCTATCTCAGACAAAGCAGAGTGGGGAGAACTTTCCTTACCTGGTAGCGTACCAAGCCACCGTGTGCGCTAGGGCTCAGGCCCCTCCCCCATCGTGGGACCAGATGTGGAAGTGTTTGATCCGCCTCAAACCCACCCTCCAGGGGCCAACACCTCTGCTATACAGACTGGGCGCTGTCCAGAATGAAGTCATCCTGACGCACCCAATTACCAAATAC---------------------------------------
>gnl|euhcvdb|DQ061327_NS3_P1a_NS3_protein_coding_sequence_(ns3_sequence)
GCGCCCATCACGGCGTACGCCCAGCAGACAAGGGGCCTCCTAGGATGCATAATCACCAGCCTGACTGGCCGGGACAAAAACCAAGTGGAGGGTGAAGTCCAGATTGTGTCAACCGCTGCCCAAACTTTCCTGGCGACGTGCATCAATGGGGTATGCTGGACTGTCTACCACGGGGCCGGAACGAGGACCATCGCATCACCCAAGGGTCCTGTCATCCAAATGTACACCAATGTGGACAAGGACCTTGTGGGCTGGCCTGCTCCTCAGGGTTCCCGCTCATTGACACCCTGCACCTGCGGCTCCTCGGACCTTTACTTGGTCACGAGGCACGCCGATGTCATTCCCGTGCGCCGGCGGGGTGATAGCAGGGGCAGCCTGCTTTCGCCCCGGCCCATTTCCTACTTGAAGGGCTCCTCGGGGGGTCCGCTGTTGTGCCCCGCGGGACACGCCGTAGGCACATTCAGGGCCGCGGTGTGCACCCGTGGAGTGGCTAAGGCGGTGGACTTTATCCCTGTGGAGAACCTAGAGACAACCATGAGGTCCCCGGTGTTCACGGACAACTCCTCTCCACCGGCAGTGCCCCAGAGCTTCCAGGTGGCCCACCTGCATGCTCCCACCGGCAGCGGTAAGAGTACCAAGGTCCCAGCCGCATACGCGGCCCAGGGCTACAAGGTGCTGGTGCTCAACCCCTCTGTTGCCGCAACACTGGGCTTCGGCGCTTACATGTCCAAGGCCCACGGGATCGATCCTAACATCAGGACCGGGGTGAGAACAATTACCACTGGCAGCTCCATCACGTACTCCACCTACGGCAAGTTTCTCGCCGATGGCGGGTGCTCGGGGGGTGCGTATGACATAATAATCTGTGACGAGTGCCACTCCGTAGATGCCACATCCATCTTGGGCATCGGCACTGTCCTTGACCAAGCAGAGACTGCGGGGGCGAGACTGGTCGTGCTCGCCACCGCTACCCCTCCGGGCTCTGTCACTGTGCCCCATCCTAACATCGAGGAGGTTGCTCTGTCCACCACCGGAGAGATCCCTTTCTACGGCAAGGCTATCCCCCTCGAGGTAATCAAGGGGGGGAGACATCTCATCTTCTGTCACTCGAAGAGGAAGTGTGATGAGCTCGCCTCAAAGCTGGTCACATTGGGCATCAACGCCGTGGCCTACTACCGCGGTATTGACGTATCTGTCATCCCGACCAGCGGCGATGTCGTCGTCGTGGCGACTGACGCTCTCATGACCGGCTTCACCGGCGATTTCGACTCGGTGATAGACTGCAACACGTGTGTCACCCAAACAGTCGATTTCAGCCTTGACCCTACTTTCACCATTGAGACAACCACGCTCCCCCAGGATGCCGTCTCCCGTACTCAACGTCGGGGCAGGACTGGCAGGGGGAAGCCGGGCATCTACAGATTTGTGGCGCCGGGGGAGCGCCCCTCTGGCATGTTTGACTCGTCCGTCCTCTGTGAATGCTATGACGCGGGCTGTGCTTGGTATGAGCTCACGCCCGCCGAGACTACAGTTAGGCTACGAGCGTACATGAACACCCCGGGACTTCCCGTGTGCCAGGACCATCTTGAATTTTGGGAGGGCGTCTTTACAGGCCTCACTCATATAGATGCCCACTTCCTATCTCAGACAAAGCAGAGTGGGGAGAACTTTCCTTACCTGGTAGCGTACCAAGCCACCGTGTGCGCTAGGGCTCAGGCCCCTCCCCCATCGTGGGACCAGATGTGGAAGTGTTTGATCCGCCTCAAACCCACCCTCCAAGGGCCAACACCTCTGCTATACAGACTGGGCGCTGTCCAGAATGAAGTCATCCTGACGCACCCAATTACCAAATAC---------------------------------------
>gnl|euhcvdb|DQ061328_NS3_P1a_NS3_protein_coding_sequence_(ns3_sequence)
GCGCCCATCACGGCGTACGCCCAGCAGACAAGGGGCCTCCTAGGATGCATAATCACCAGCCTGACTGGCCGGGACAAAAACCAAGTGGAGGGTGAAGTCCAGATTGTGTCAACCGCTGCCCAAACTTTCCTGGCGACGTGCATCAATGGGGTATGCTGGACTGTCTACCACGGGGCCGGAACGAGGACCATCGCATCACCCAAGGGTCCTGTCATCCAAATGTACACCAATGTGGACAAGGACCTTGTGGGCTGGCCTGCTCCTCAGGGTTCCCGCTCATTGACACCCTGCACCTGCGGCTCCTCGGACCTTTACTTGGTCACGAGGCACGCCGATGTCATTCCCGTGCGCCGGCGGGGTGATAGCAGGGGCAGCCTGCTTTCGCCCCGGCCCATTTCCTACTTGAAGGGCTCCTCGGGGGGTCCGCTGTTGTGCCCCGCGGGACACGCCGTAGGCATATTCAGGGCCGCGGTGTGCACCCGTGGAGTGGCTAAGGCGGTGGACTTTATCCCTGTGGAGAACCTAGAGACAACCATGAGGTCCCCGGTGTTCACGGACAACTCCTCTCCACCGGCAGTGCCCCAGAGCTTCCAGGTGGCCCACCTGCATGCTCCCACCGGCAGCGGTAAGAGTACCAAGGTCCCAGCCGCATACGCGGCCCAGGGCTACAAGGTGCTGGTGCTCAACCCCTCCGTTGCCGCAACACTGGGCTTCGGCGCTTACATGTCCAAGGCCCACGGGATCGATCCTAACATCAGGACCGGGGTGAGAACAATTACCACTGGCAGCTCCATCACGTACTCCACCTACGGCAAGTTTCTCGCCGATGGCGGGTGCTCGGGGGGTGCGTATGACATAATAATCTGTGACGAGTGCCACTCCGTAGATGCCACATCCATCTTGGGCATCGGCACTGTCCTTGACCAAGCAGAGACTGCGGGGGCGAGACTGGTCGTGCTCGCCACCGCTACCCCTCCGGGCTCTGTCACTGTGCCCCATCCTAACATCGAGGAGGTTGCTCTGTCCACCACCGGAGAGATCCCTTTCTACGGCAAGGCTATCCCCCTCGAGGTAATCAAGGGGGGGAGACATCTCATCTTCTGTCACTCGAAGAGGAAGTGTGATGAGCTCGCCTCAAAGCTGGTCACATTGGGCATCAACGCCGTGGCCTACTACCGCGGTATTGACGTATCTGTCATCCCGACCAGCGGCGATGTCGTCGTCGTGGCGACTGACGCTCTCATGACCGGCTTCACCGGCGATTTCGACTCGGTGATAGACTGCAACACGTGTGTCACCCAAACAGTCGATTTCAGCCTTGACCCTACTTTCACCATTGAGACAACCACGCTCCCCCAGGATGCCGTCTCCCGTACTCAACGTCGGGGCAGGACTGGCAGGGGGAAGCCGGGCATCTACAGATTTGTGGCGCCGGGGGAGCGCCCCTCTGGCATGTTTGACTCGTCCGTCCTCTGTGAATGCTATGACGCGGGCTGTGCTTGGTATGAGCTCACGCCCGCCGAGACTACAGTTAGGCTACGAGCGTACATGAACACCCCGGGACTTCCCGTGTGCCAGGACCATCTTGAATTTTGGGAGGGCGTCTTTACAGGCCTCACTCATATAGATGCCCACTTCCTATCTCAGACAAAGCAGAGTGGGGAGAACTTTCCTTACCTGGTAGCGTACCAAGCCACCGTGTGCGCTAGGGCTCAGGCCCCTCCCCCATCGTGGGACCAGATGTGGAAGTGTTTGATCCGCCTCAAACCCACCCTCCAAGGGCCAACACCTCTGCTATACAGACTGGGCGCTGTCCAGAATGAAGTCATCCTGACGCACCCAATTACCAAATAC---------------------------------------
>gnl|euhcvdb|DQ061330_NS3_P1a_NS3_protein_coding_sequence_(ns3_sequence)
GCGCCCATCACGGCGTACGCCCAGCAGACAAGGGGCCTCCTAGGATGCATAATCACTAGCCTGACTGGCCGGGACAAAAACCAAGTGGAGGGTGAAGTCCAGATTGTGTCAACCGCTGCCCAAACTTTCCTGGCGACGTGCATCAATGGGGTATGCTGGACTGTCTACCACGGGGCCGGAACGAGGACCATCGCATCACCCAAGGGTCCTGTCATCCAAATGTACACCAATGTGGACAAGGACCTTGTGGGCTGGCCTGCTCCTCAGGGTTCCCGCTCATTGACACCCTGCACCTGCGGCTCCTCGGACCTTTACTTGGTCACGAGGCACGCCGATGTCATTCCCGTGCGCCGGCGGGGTGATAGCAGGGGCAGCCTGCTTTCGCCCCGGCCCATTTCCTACTTGAAGGGCTCCTCGGGGGGTCCGCTGTTGTGCCCCGCGGGACACGCCGTAGGCATATTCAGGGCCGCGGTGTGCACCCGTGGAGTGGCTAAGGCGGTGGACTTTATCCCTGTGGAGAACCTAGAGACAACCATGAGGCCCCCGGTGTTCACGGACAACTCCTCTCCACCGGCAGTGCCCCAGAGCTTCCAGGTGGCCCACCTGCATGCTCCCACCGGCAGCGGTAAGAGTACCAAGGTCCCAGCCGCATACGCGGCCCAGGGCTACAAGGTGCTGGTGCTCAACCCCTCTGTTGCCGCAACACTGGGCTTCGGCGCTTACATGTCCAAGGCCCACGGGATCGATCCTAACATCAGGACCGGGGTGAGAACAATTACCACTGGCAGCTCCATCACGTACTCCACCTACGGCAAGTTTCTCGCCGATGGCGGGTGCTCGGGGGGTGCGTATGACATAATAATCTGTGACGAGTGCCACTCCGTAGATGCCACATCCATCTTGGGCATCGGCACTGTCCTTGACCAAGCAGAGACTGCGGGGGCGAGACTGGTCGTGCTCGCCACCGCTACCCCTCCGGGCTCTGTCACTGTGCCCCATCCTAACATCGAGGAGGTTGCTCTGTCCACCACCGGAGAGATCCCTTTCTACGGCAAGGCTATCCCCCTCGAGGTAATCAAGGGGGGGAGACATCTCATCTTCTGTCACTCGAAGAAGAAGTGTGATGAGCTCGCCTCAAAGCTGGTCACATTGGGCATCAACGCCGTGGCCTACTACCGCGGTATTGACGTATCTGTCATCCCGACCAGCGGCGATGTCGTCGTCGTGGCGACTGACGCTCTCATGACCGGCTTCACCGGCGATTTCGACTCGGTGATAGACTGCAACACGTGTGTCACCCAAACAGTCGATTTCAGCCTTGACCCTACTTTCACCATTGAGACAACCACGCTCCCCCAGGATGCCGTCTCCCGTACTCAACGTCGGGGCAGGACTGGCAGGGGGAAGCCGGGCATCTACAGATTTGTGGCGCCGGGGGAGCGCCCCTCTGGCATGTTTGACTCGTCCGTCCTCTGTGAATGCTATGACGCGGGCTGTGCTTGGTATGAGCTCACGCCCGCCGAGACTACAGTTAGGCTACGAGCGTACATGAACACCCCGGGACTTCCCGTGTGCCAGGACCATCTTGAATTTTGGGAGGGCGTCTTTACAGGCCTCACTCATATAGATGCCCACTTCCTATCTCAGACAAAGCAGAGTGGGGAGAACTTTCCTTACCTGGTAGCGTACCAAGCCACCGTGTGCGCTAGGGCTCAGGCCCCTCCCCCATCGTGGGACCAGATGTGGAAGTGTTTGATCCGCCTCAAACCCACCCTCCAAGGGCCAACACCTCTGCTATACAGACTGGGCGCTGTCCAGAATGAAGTCATCCTGACGCACCCAATTACCAAATAC---------------------------------------
>gnl|euhcvdb|EU155288_NS3_C1a_NS3_protein_coding_sequence_(ns3_sequence)
GCGCCCATCACAGCGTACGCCCAGCAGACGAGAGGCCTCCTAGGGTGTATAATCACCAGCCTGACTGGCCGGGACAAAAACCAAGTGGAGGGCGAGGTCCAGATCGTGTCAACAGCCGCCCAAACCTTCCTGGCGACGTGCATCAATGGAGTATGCTGGACTGTCTATCACGGGGCCGGAACGAGGACTATCGCATCACCCAAGGGTCCTGTCATCCAAATGTACACCAATGTGGACCAAGACCTTGTGGGTTGGACCGCTCCTCAGGGTTCCCGCTCACTGACACCCTGCACCTGCGGCTCCTCGGACCTTTACCTGGTCACGAGGCACGCCGATGTCATTCCCGTGCGCCGGCGGGGTGATAGCAGGGGCAGCCTGCTTTCGCCCCGGCCCATTTCCTACTTGAAAGGCTCCTCGGGGGGTCCGCTGTTGTGCCCCGCGGGACACGCCGTGGGCATATTCAGGGCCGCAGTGTGCACCCGTGGCGTGGCTAAGGCGGTGGACTTTATCCCTGTGGAGAACCTAGAGACAACCATGAGATCCCCGGTGTTCACGGACAACTCCTCTCCGCCAGCAGTGCCCCAGAGCTTCCAGGTAGCCCACCTGCATGCTCCCACCGGCAGCGGTAAGAGCACCAAGGTCCCCGCTGCGTACGCAGCTCAGGGCTACAAGGTGCTCGTGCTCAACCCTTCTGTTGCCGCAACACTGGGCTTTGGTGCTTACATGTCCAAGGCCCATGGGGTCGATCCTAATATCAGGACCGGGGTGAGAACAATTACTACTGGCAGCCCCATCACGTACTCCACCTACGGCAAATTCCTTGCTGACGGCGGGTGCTCAGGGGGTGCTTATGACATAATAATTTGTGACGAGTGCCACTCCACGGATGCCACATCCATCTTGGGCATCGGCACTGTCCTTGACCAAGCGGAGACTGCGGGGGCGAGACTGGTTGTGCTCGCCACTGCTACCCCTCCGGGCTCCATCACTGTGCCTCATCCCAACATCGAGGAGGTTGCTCTGTCCACCACCGGAGAGATCCCATTTTACGGCAAGGCTATCCCCCTCGAGGTGATCAAGGGGGGAAGGCATCTCATCTTCTGTCACTCGAAGAAGAAGTGTGACGAGCTCGCCGCAAAGCTGGTCGCATTGGGCATCAATGCCGTGGCCTACTACCGCGGCCTTGACGTATCTGTCATCCCGACCAGCGGCGATGTTGTCGTCGTGGCAACCGATGCTCTCATGACTGGCTATACCGGCGACTTCGACTCTGTGATAGACTGCAACACGTGTGTCACCCAGACAGTCGATTTCAGCCTTGACCCCACCTTCACCATTGAGACAACCACGCTCCCCCAGGATGCTGTCTCCAGGACTCAACGTCGAGGCAGGACTGGCAGGGGGAAGCCAGGCATCTACAGATTTGTGGCACCGGGAGAGCGCCCCTCCGGCATGTTCGACTCGTCTGTCCTCTGTGAGTGCTATGACGCGGGCTGCGCTTGGTATGAGCTCACGCCCGCCGAGACTACAGTTAGGCTACGAGCGTACATGAACACCCCGGGCCTTCCCGTGTGCCAGGACCATCTTGAATTTTGGGAGGGCGTCTTTACGGGCCTTACTCATATAGATGCCCACTTTCTTTCCCAGACAAAGCAGAGTGGGGAGAACTTTCCTTACCTGGTAGCGTACCAAGCCACCGTGTGCGCTAGGGCTCAAGCCCCTCCCCCATCGTGGGACCAGATGTGGAAGTGTTTGACCCGCCTCAAGCCCACCCTCCATGGGCCAACACCTCTGCTATACAGACTGGGCGCTGTTCAGAATGAAATCACCCTGACGCACCCAATCACTAAATACATCATGACATGCATGTCGGCTGACCTGGAGGTCGTCACG
>gnl|euhcvdb|EU781780_NS3_C1a_NS3_protein_coding_sequence_(ns3_sequence)
GCACCCATTACGGCGTATGCCCAGCAGACAAGAGGCCTCCTAGGGTGCATAATCACCAGCCTGACCGGCCGGGATAAAAACCAAGTGGAGGGCGAAGTCCAGATTGTGTCAACTGCTGCCCAGACTTTCCTGGCAACATGCATCAATGGGGTATGCTGGACTGTCTACCATGGGGCCGGGACGAGGACCATCGCGTCACCCAAGGGCCCTGTTATTCAAATGTACACCAATGTAGACCAAGACCTCGTAGGCTGGCCCGCTCCTCAAGGAGCCCGTTCATTGACACCCTGCACCTGCGGCTCCTCGGACCTTTACCTGGTCACGAGGCATGCCGATGTCATCCCCGTGCGCCGGCGGGGTGATAGCAGGGGCAGCCTGCTTTCGCCCCGGCCCATCTCTTACTTGAAAGGCTCCTCGGGGGGTCCGCTGTTGTGCCCCGCGGGTCACGCCGTAGGCATATTCAGGGCCGCGGTGTGTACCCGTGGTGTGGCTAAGGCGGTGGACTTTATCCCCGTGGAGAGCCTAGAGACAACCATGAGGTCCCCGGTGTTCACAGACAACTCCTCTCCACCGGCAGTGCCCCAGAGCTTCCAAGTGGCCCACCTGCATGCCCCCACCGGCAGCGGTAAGAGCACCAAGGTCCCGGCTGCATACGCAGCTCAGGGCTACAAGGTGCTAGTGCTCAACCCCTCTGTTGCTGCAACACTGGGTTTTGGTGCTTACATGTCCAAGGCCCATGGAGTTGATCCTAACATCAGGACTGGGGTGAGAACAATTACCACTGGCAGCTCCATTACGTACTCCACCTACGGCAAGTTCCTTGCCGACGGTGGGTGCTCGGGGGGCGCTTATGACATAATAATCTGTGACGAGTGCCATTCCACGGATGCCACATCCATCTTGGGCATCGGCACTGTCCTTGACCAAGCAGAGACCGCGGGGGCGAGATTGGTTGTGCTCGCCACTGCCACCCCTCCGGGCTCCATCACCGTGCCCCATCCTAACATTGAGGAGGTCGCTCTATCCACCACCGGAGAGATCCCTTTTTATGGCAAGGCTATCCCCCTTGAGGTAATCAAGGGGGGGAGACATCTCATCTTCTGTCACTCAAAGAAGAAGTGTGACGAGCTCGCCGCAAAGCTGGTTGCACTGGGCGTCAATGCCGTGGCCTACTACCGTGGTCTTGACGTGTCCGTCATTCCGACCAGCGGTGATGTTGTCGTCGTGGCAACTGATGCTCTCATGACCGGCTTCACCGGCGATTTCGACTCGGTGATAGACTGCAACACGTGTGTCACCCAGACAGTCGATTTCAGCCTTGACCCTACCTTCACCATTGAGACGACCACGCTTCCCCAGGATGCCGTCTCCCGCACTCAACGGCGAGGCAGAACCGGCAGGGGAAAGCCAGGCATCTACAGATTTGTGGCACCGGGGGAGCGCCCCTCCGGCATGTTCGACTCTTCTGTCCTCTGTGAGTGCTATGACGCAGGTTGTGCTTGGTACGAGCTCACACCCGCCGAGACCACAGTTAGGCTACGAGCGTACATGAACACCCCGGGGCTTCCCGTGTGCCAGGACCATCTTGAATTTTGGGAGGGCGTCTTTACGGGCCTCACCCATATAGATGCCCACTTCCTATCTCAGACAAAACAGAGCGGAGAGAACTTTCCTTACCTGGTAGCGTACCAAGCCACCGTGTGCGCTAGGGCTCAAGCCCCTCCCCCATCGTGGGATCAGATGTGGAAGTGTTTGATCCGCCTCAAGCCCACCCTCCACGGGCCAACACCCCTGCTATACAGACTGGGTGCTGTGCAGAATGAAGTCACCCTGACGCACCCGGTCACCAAGTACATCATGACATGCATGTCGGCTGACCTGGAGGTCGTCACG
>gnl|euhcvdb|EU255984_NS3_C1a_NS3_protein_coding_sequence_(ns3_sequence)
GCGCCCATTACGGCATATGCCCAGCAGACAAGGGGCCTCTTGGGATGCATAATCACCAGCCTAACTGGCCGGGACAAAAACCAGGTGGAGGGTGAAGTTCAGATTGTGTCAACTGCTGCCCAGACCTTTCTGGCAACCTGCATCAACGGAGTGTGCTGGACTGTCTACCACGGGGCCGGAACAAGGACCATCGCGTCACCCAAGGGTCCTGTTATCCAAATGTATACCAATGTAGACCAAGACCTCGTAGGCTGGCCCGCTCCCCAAGGTGCCCGCTCATTGACACCCTGCACTTGCGGCTCCTCGGACCTTTACCTGGTCACGAGGCACGCCGATGTCATTCCCGTGCGCCGGCGGGGTGATAGCAGGGGCAGCCTGCTCTCGCCCCGGCCTATTTCTTACTTGAAAGGCTCCTCGGGGGGCCCGCTGCTGTGCCCCGCGGGACACGCCGTAGGCATATTCAGGGCCGCGGTGTGCACCCGTGGAGTGGCTAAGGCGGTGGACTTTATCCCCGTAGAGAGCCTAGAGACAACCATGAGGTCCCCGGTGTTCACAGACAACTCCTCCCCACCAGCAGTGCCCCAGAGCTTCCAGGTGGCCCACCTGCATGCTCCTACCGGCAGCGGTAAGAGCACCAAGGTCCCGGCCGCATATGCGGCTCAGGGCTACAAGGTGCTGGTGCTCAATCCCTCCGTCGCTGCAACACTGGGCTTTGGTGCTTACATGTCCAAGGCCCATGGGATTGATCCGAACATCAGGACTGGGGTGAGGACAATTACTACTGGCAGCCCCATCACGTACTCCACCTACGGCAAGTTTCTTGCCGACGGCGGGTGTTCAGGGGGCGCTTATGACATAATAATTTGTGACGAGTGCCATTCCACGGATGCAACATCTATCTTGGGCATCGGCACTGTCCTTGACCAAGCAGAGACTGCGGGGGCGAGACTGGTCGTGCTCGCCACCGCTACCCCTCCGGGCTCCGTCACTGTGCCCCATCCTAACATCGAGGAGGTTGCTTTGTCCACCACCGGAGAGATCCCCTTCTACGGCAAGGCTATTCCCCTCGAGGTAATCAAGGGGGGGAGGCATCTCATCTTTTGCCACTCAAAGAAGAAGTGCGACGAGCTCGCCGCAAAGCTGAGCGCGTTGGGTATCAATGCCGTGGCCTACTACCGCGGCCTTGACGTGTCCGTCATCCCGACCAGTGGCGATGTTGTTGTCGTGGCAACTGATGCTCTCATGACCGGCTTTACCGGCGATTTCGACTCGGTGATAGACTGCAACACGTGTGTCACCCAGACAGTCGACTTCAGCCTTGACCCTACCTTCACCATTGAGACAACCACGCTTCCCCAGGATGCTGTCTCCCGCACTCAACGTCGGGGCAGGACTGGCAGGGGGAAGCCAGGCATCTACAGATTTGTGGCACCGGGGGAGCGCCCTTCCGGCATGTTTGACTCGTCCGTCCTCTGCGAGTGCTATGACGCGGGCTGTGCTTGGTATGAGCTCACGCCCGCCGAGACTACAGTTAGGCTACGAGCGTACATGAACACCCCGGGGCTTCCCGTGTGCCAAGACCATCTTGAATTTTGGGAGGGCGTCTTCACGGGTCTCACTCATATAGACGCCCACTTTCTATCCCAGACAAAGCAGAGTGGGGAAAACTTTCCTTACCTGGTAGCGTACCAAGCCACCGTGTGCGCTAGAGCTCAAGCCCCTCCCCCATCGTGGGACCAGATGTGGAAGTGCTTGATCCGCCTCAAGCCCACCCTTCATGGGCCAACTCCTCTGCTATACAGACTGGGCGCTGTTCAGAATGAAGTCACCCTGACGCACCCAGTCACCAAATACATCATGACATGCATGTCGGCCGACCTGGAGGTCGTCACA
>gnl|euhcvdb|EU781783_NS3_C1a_NS3_protein_coding_sequence_(ns3_sequence)
GCGCCCATCACGGCGTACGCTCAGCAGACAAGGGGCCTCCTAGGGTGTATAATCACCAGCCTGACTGGCCGGGACAAAAACCAAGTGGAGGGTGAAGTCCAGATAGTGTCAACTGCTGCCCAGACTTTCCTGGCAACGTGCATCAATGGGGTATGCTGGACTGTCTACCACGGGGCCGGAACGAGGACCATCGCATCACCCAAGGGTCCTGTCATCCAGATGTATACCAATGTAGACAAAGACCTTGTGGGCTGGCCCGCTCCTCAAGGCGCCCGCTCACTGACACCCTGCACCTGCGGCTCCTCGGACCTTTACCTGGTCACGAGGCACGCCGATGTCATTCCCGTGCGCCGGCAGGGTGATAGCAGGGGCAGCCTGCTTTCGCCCCGGCCCATTTCCTACTTGAAAGGCTCCTCGGGGGGTCCGCTGTTGTGCCCCGCGGGACACGCCGTAGGCATATTCAGGGCCGCGGTGTGCACCCGTGGAGTGGCTAAGGCGGTGGACTTTATCCCTGTGGAGAACCTAGAGACAACCATGAGGTCCCCGGTGTTCACGGACAACTCCTCTCCGCCAGCGGTGCCCCAGAGCTTCCAGGTGGCCCACCTACATGCTCCCACCGGCAGCGGTAAGAGCACCAAGGTCCCGGCCGCATACGCAGCTCAGGGCTACAAGGTGTTAGTGCTAAACCCCTCTGTTGCTGCAACATTGGGCTTTGGTGCTTACATGTCCAAGGCCCACGGGGTCGATCCTAACATCAGGACCGGGGTGAGGACAATTACCACTGGCAGCCCCATTACGTACTCCACCTACGGCAAGTTCCTTGCCGACGGCGGGTGCTCAGGGGGTGCCTATGACATAATAATCTGTGACGAGTGCCACTCCACGGATGCCACATCCATCTTGGGCATCGGCACTGTCCTTGACCAAGCAGAGACCGCGGGGGCGAGACTGGTCGTGCTCGCCACCGCTACCCCTCCGGGCTCCGTCACTGTGCCCCATCCTAACATCGAGGAGGTTGCTCTGTCCACCACCGGAGAGATCCCTTTTTACGGCAAGGCTATCCCCCTCGAGGTAATCAAGGGGGGGAGACATCTCATCTTCTGTCACTCAAAGAGAAAGTGCGACGAGCTCGCCGCAAAGCTGGTCGCATTGGGCATCAATGCCGTGGCCTACTACCGCGGTCTTGACGTGTCTGTCATCCCGACCAGCGGCGATGTTGTCGTCGTGGCAACCGATGCTCTCATGACCGGTTATACCGGCGACTTCGACTCGGTGATAGACTGCAACACATGTGTCACCCAGACAGTCGATTTCAGCCTTGACCCTACCTTCACCATTGAGACAACCACGCTCCCCCAGGATGCCGTCTCCCGCACTCAGCGTCGGGGCAGGACTGGCAGGGGGAAGCCAGGCATCTACAGATTTGTGACACCGGGGGAGCGCCCCTCCGGCATGTTCGACTCGTCCGTCCTCTGTGAGTGCTATGACACGGGCTGTGCTTGGTATGAGCTCACGCCCGCCGAGACTACAGTTAGGCTGCGAGCGTACATGAACACCCCGGGGCTTCCCGTGTGTCAGGACCATCTTGAATTTTGGGAGGGCGTCTTTACGGGCCTCACTCATATAGATGCCCACTTCCTATCCCAGACAAAGCAGAGTGGGGAGAACCTTCCTTACCTAGTAGCGTACCAAGCCACCGTGTGCGCTAGGGCTCAAGCCCCTCCCCCATCATGGGACCAGATGTGGAAGTGTTTGATCCGCCTCAAACCCACCCTCCATGGGCCTACACCCTTGCTATACAGACTGGGCGCTGTTCAGAATGAAGTCACCCTGACGCACCCAATCACCAAATACATCATGACATGCATGTCGGCCGACCTGGAGGTCATCACG
>gnl|euhcvdb|EU781784_NS3_C1a_NS3_protein_coding_sequence_(ns3_sequence)
GCGCCTATCACGGCGTACGCCCAGCAGACAAGGGGCCTCCTAGGGTGCATAATCACCAGCCTGACTGGCCGGGACAAAAACCAAGCGGAGGGTGAGGTCCAGATTGTGTCAACTGCTACCCAAACTTTTCTGGCAACGTGCATCAATGGGGTATGCTGGACCGTCTACCATGGGGCCGGAACGAGGACCATCGCATCACCCAAGGGTCCCGTTATCCAGATGTATACCAATGTGGACAAAGACCTTGTGGGTTGGCCCGCTCCCCAAGGCACCCGTTCGCTGACACCCTGCACCTGCGGCTCCTCAGACCTTTACCTGGTCACGAGGCACGCCGATGTCATTCCCGTGTGCCGGCGGGGTGATAGCAGAGGCAGCCTGCTGTCGCCCCGGCCCATTTCCTACTTGAAAGGCTCCTCGGGGGGTCCGCTGTTGTGCCCCGCGGGACACGTCGTAGGCATATTCAGGGCCGCGGTGTGCACCCGTGGAGTGGCTAAGGCGGTGGACTTTATCCCTGTAGAAAACCTAGAGACAACCATGAGGTCCCCGGTGTTCACGGACAACTCCTCTCCACCAGCAGTGCCCCAGAGCTTCCAGGTGGCCCACCTGCATGCTCCCACCGGCAGCGGTAAGAGCACTAAGGTCCCGGCTGCATACGCAGCCCAGGGCTACAAGGTGCTAGTTCTCAACCCCTCCGTTGCCGCAACACTGGGCTTTGGTGCTTACATGTCTAAAGCCCATGGGGTCGATCCTAACATCAGGACCGGGGTGAGGACAATTACCACTGGTAGCCCCATCACGTACTCCACCTACGGCAAGTTCCTTGCCGACGGCGGGTGCTCAGGGGGTGCTTATGACATAATAATTTGTGATGAGTGCCACTCCACGGATGCCACATCCATCTTGGGCATCGGCACTGTCCTTGACCAAGCAGAGACTGCGGGGGCGAGGCTAGTTGTGCTCGCCACCGCTACCCCTCCGGGCTCCGTCACCGTGCCCCATCCTAACATCGAGGAGGTTGCTCTGTCCACCACCGGAGAGATCCCTTTTTACGGCAAGGCTATCCCCCTCGAGGTAATCAAGGGGGGGAGACATCTAATCTTCTGTCACTCAAAGAAGAAGTGCGACGAGCTCGCCGCAAAGCTGGTCGCATTGGGCATCAATGCCGTGGCCTACTACCGCGGCCTTGACGTGTCTGTCATCCCGACCAGCGGCGATGTTGTCGTCGTGGCGACTGATGCTCTCATGACCGGTTACACCGGCGATTTCGACTCGGTGATAGATTGCAACACATGTGTCACCCAGACAGTTGATTTCAGCCTTGACCCTACCTTCACCATTGAGACAACCACGCTCCCCCAGGACGCTGTCTCCCGTACTCAACGGCGGGGCAGGACTGGCAGGGGGAAGCCAGGCATCTACAGATTTGTGGCACCGGGGGAGCGCCCCTCCGGCATGTTCGACTCGTCTGTCCTCTGTGAGTGCTATGACGCGGGCTGCGCTTGGTATGAGCTCACGCCCGCCGAGACCACAGTTAGGCTACGAGCATACATGAACACCCCGGGGCTTCCCGTGTGCCAAGACCATCTTGAATTCTGGGAGGGCGTCTTTACGGGCCTCACTCATATAGATGCCCACTTCCTATCCCAGACAAAGCAGAGCGGGGAGAACTTTCCTTACCTGGTAGCGTACCAAGCCACCGTGTGCGCTAGGGCGCAAGCCCCTCCCCCATCGTGGGACCAGATGTGGAAGTGCTTGATCCGTCTCAAACCCACCCTTCATGGGCCAACACCCCTGCTATACAGACTGGGCGCCGTTCAGAATGAGGTCACCCTGACGCACCCAATCACCAAATACATCATGACATGCATGTCGGCCGACCTGGAGGTCGTCACG
>gnl|euhcvdb|EU781785_NS3_C1a_NS3_protein_coding_sequence_(ns3_sequence)
GCGCCCATCACGGCGTACGCCCAGCAGACAAGGGGCCTCCTAGGGTGCATAATCACCAGCCTGACTGGCCGGGACAAGAATCAAGTGGAGGGCGAGGTCCAGATTGTGTCAACTGCTGCCCAAACTTTCCTGGCAACGTGCATCAATGGGGTATGCTGGACTGTCTACCATGGGGCCGGAACGAGGACCATGGCATCACCCAAGGGCCCTGTTATCCAGATGTATACCAATGTAGACCAAGACCTTGTGGGCTGGCCCGCTCCCCAAGGCGCCCGCTCATTGACACCCTGCACCTGCGGCTCCTCAGACCTCTACCTGGTCACGAGGCACGCCGATGTCATTCCCGTGCGCCGGCGGGGTGATAGCAGGGGCAGCCTGCTTTCGCCCCGGCCAATCTCCTACTTGAAAGGCTCCTCGGGGGGCCCGTTGTTGTGCCCCGCGGGACATGCCGTGGGCATATTCAGGGCCGCGGTGTGCACCCGTGGAGTGGCTAAGGCGGTGGACTTTATCCCTGTGGAGAACCTAGAGACGACCATGAGGTCCCCGGTGTTCACGGACAACTCCTCTCCACCAGCAGTGCCCCAGAGCTTTCAGGTGGCCCACCTGCATGCTCCCACCGGCAGCGGCAAGAGCACTAAGGTCCCGGCTGCATACGCAGCTCAGGGCTACAAGGTGCTAGTGCTCAACCCCTCTGTTGCTGCAACACTGGGCTTTGGTGCTTACATGTCCAAGGCCCATGGGATCGATCCCAACATCAGGACTGGGGTGAGAACAATTACTACTGGCAGCCCTATCACGTACTCCACCTACGGCAAGTTCCTAGCCGACGGCGGGTGCTCAGGGGGTGCTTATGACATAATAATTTGTGACGAGTGCCACTCCACGGATGCCACATCCATCTTGGGCATCGGCACTGTCCTTGACCAAGCAGAGACTGCGGGGGCGAGACTGGTTGTGCTCGCTACCGCTACCCCTCCGGGCTCCATCACCGTGCCCCATCCTAACATCGAGGAGGTTGCTCTGTCCACCACCGGAGAGATCCCTTTTTACGGCAAGGCTATCCCCCTCGAGGTAATCAAGGGGGGGAGACATCTCATCTTCTGTCACTCAAAGAAGAAGTGCGACGAACTCGCCGCAAAGCTGGTCGCATTGGGCGTCAATGCCGTGGCCTACTACCGCGGTCTTGACGTGTCTGTCATCCCGACCAGCGGCGACGTTGTCGTCGTAGCAACCGATGCTCTCATGACCGGCTTTACCGGCGACTTCGACTCGGTGATAGACTGCAACACGTGTGTCACCCAGACAGTCGACTTCAGCCTTGACCCCATCTTCACCATTGATACAACCACGCTCCCCCAGGACGCTGTCTGCCGTACTCAACGTCGGGGCAGGACTGGTAGGGGGAAGCCAGGTATCTACAGATTTGTGGCACCGGGGGAGCGCCCCTCCGGCATGTTCGACTCGTCCGTTCTCTGCGAGTGCTATGACGCGGGCTGTGCTTGGTATGAGCTCACGCCCGCCGAGACTACAGTTAGGCTACGAGCGTACATGAACACCCCGGGGCTTCCCGTGTGCCAGGACCATCTTGAATTTTGGGAGGGCGTCTTTACGGGCCTCACTCATATAGATGCTCACTTCCTATCCCAGACAAAGCAGAGTGGGGAGAACCTTCCTTACCTGGTAGCGTACCAAGCCACCGTGTGCGCTAGGGCCCAAGCTCCTCCCCCATCGTGGGACCAGATGTGGAAGTGCTTGATCCGCCTCAAACCCACCCTCCATGGACCAACACCCCTGCTATACAGACTGGGTGCTGTTCAGAATGAAGTCACCCTGACGCACCCAGTCACCAAGTACATCATGACATGCATGTCGGCCGACCTGGAGGTCGTCACG
>gnl|euhcvdb|EU781791_NS3_C1a_NS3_protein_coding_sequence_(ns3_sequence)
GCGCCCATCACGGCGTACGCGCAGCAGACGAGAGGTCTCTTAGGGTGCATAATTACCAGCCTAACCGGCCGGGACAAAAACGGAGTGGAGGGTGAGGTCCAGATTGTGTCAACTGCTGCCCAGACCTTCCTGGCAACATGCATCAACGGGGTATGCTGGACTGTCTACCACGGGGCCGGAACAAGGACCCTCGCATCACCCAAGGGTCCTGTTATCCAGATGTACACCAATATAGACAAGGACCTTGTGGGCTGGCCCGCCCCTCAAGGTTCCCGCTCATTGACACCCTGCACCTGCGGCTCCTCGGACCTTTACTTGGTCACGAGGCACGCCGATGTCATTCCCGTGCGCCGGCGGGGTGATGGCAGGGGTAGCCTGCTTTCGCCCCGGCCTATTTCCTACTTGAAAGGCTCCTCGGGGGGTCCGCTGCTGTGCCCTGCGGGACACGCCGTGGGTATATTCAGGGCCGCGGTGTGTACCCGTGGAGTGGCTAAGGCGGTGGACTTCATCCCTGTGGAAAGCCTAGAGACAACCATGAGGTCCCCGGTGTTCACGGATAACTCCTCCCCACCAGTAGTGCCCCAGAGCTTCCAGGTGGCCCACCTGCATGCTCCCACAGGCAGCGGCAAGAGCACCAAGGTCCCGGCTGCATACGCAGCCCAGGGTTATAAGGTGCTAGTGCTCAACCCCTCTGTTGCTGCAACACTGGGCTTTGGTGCTTATATGTCCAAGGCTCATGGGATCGATCCTAACATCAGGACCGGGGTGAGAACAATTACCACTGGCAGCCCCATCACGTACTCCACCTACGGCAAGTTCCTTGCCGACGGTGGGTGTTCAGGGGGCGCTTATGATATAATAATTTGTGACGAGTGCCACTCCACGGATGCCACGTCCATCTTGGGCATCGGCACTGTCCTTGACCAAGCGGAGACTGCGGGGGCGAGACTGGTTGTACTCGCCACCGCTACCCCTCCCGGCTCCATCACTGTGCCCCATCCTAACATCGAGGAGGTTGCTCTGTCCACCACCGGAGAGATCCCTTTTTATGGCAAGGCTATCCCCCTCGAAACGATCAAGGGGGGAAGACATCTCATCTTCTGCCACTCAAAGAAGAAGTGTGACGAGCTCGCCGCAAAGCTGGTCGCATTGGGCATCAACGCCGTGGCCTACTATCGCGGCCTTGACGTGTCCGTCATCCCGACCAGCGGTGATGTTGTCGTCGTGGCAACTGATGCTCTCATGACCGGCTATACCGGCGACTTCGACTCGGTGATAGACTGTAACACGTGTGTCACCCAGACAGTCGATTTCAGCCTTGACCCTACCTTCACCATTGAGACAACCACGCTTCCCCAGGATGCTGTCTCCCGCACTCAACGTCGGGGTAGGACTGGCAGGGGGAAGCCAGGCATCTACAGATTTGTGGCACCGGGGGAGCGCCCCTCCGGCATGTTTGACTCGTCCATCCTCTGTGAGTGTTATGACGCAGGCTGTGCTTGGTATGAGCTCACGCCCGCTGAGACTACAGTTAGGCTACGGGCATACATGAACACCCCGGGGCTTCCCGTGTGTCAAGACCATCTTGAGTTCTGGGAGGGCGTCTTTACAGGTCTCACTCACATAGATGCCCACTTCCTATCCCAGACAAAGCAGAGTGGGGAAAACTTTCCTTACCTGGTAGCGTACCAAGCCACCGTGTGCGCTAGGGCTCAAGCCCCTCCCCCATCGTGGGACCAGATGTGGAAGTGTTTGAACCGCCTCAAGCCCACCCTCCATGGGCAAACACCCCTGCTGTACAGACTGGGCGCTGTTCAGAATGAAGTCACCTTGACGCACCCAATCACCAAATATATCATGACATGCATGTCGGCCGACCTGGAGGTCGTCACG
>gnl|euhcvdb|EU781792_NS3_C1a_NS3_protein_coding_sequence_(ns3_sequence)
GCGCCTATCACGGCGTACGCCCAGCAGACAAGGGGCCTCCTAGGATGCATAATCACCAGCCTGACCGGCCGGGACAAAAACCAAGTGGAGGGTGAGGTCCAAATTGTGTCAACCGCTGCCCAAACTTTCCTGGCAACATGCATCAACGGGGTATGCTGGACCGTCTACCACGGGGCCGGAACGAGGACCATTGCATCACCCAAGGGTCCTGTTATCCAGATGTATACCAATGTGGACCAAGACCTCGTAGGCTGGCCCGCCCCTCAAGGCGCCCGTTCATTGACACCCTGCACCTGCGGCTCCTCGGACCTTTACCTGGTTACGAGGCACGCCGACGTCATTCCCGTGCGCCGGCGGGGTGATAGCAGGGGCAGCCTGCTCTCGCCCCGGCCCATCTCTTACTTGAAGGGTTCCTCGGGGGGTCCGCTGTTGTGCCCCGCGGGACACGCCGTAGGCATATTTAGGGCCGCGGTGTGCACCCGTGGAGTGGCTAAGGCAGTGGACTTTATCCCTGTGGAAAACCTAGAGACAACCATGAGGTCCCCGGTGTTCACGGACAACTCCTCTCCACCGGCAGTGCCCCAGAGCTATCAGGTGGCCCACTTGCATGCTCCCACCGGCAGCGGCAAGAGCACCAAGGTCCCGGCTGCGTACGCAGCCCAGGGCTATAAGGTGCTAGTGCTCAACCCCTCTGTTGCTGCAACACTTGGCTTCGGTGCTTACATGTCCAAGGCCCATGGGATTGATCCTAGTATCAGGACCGGGGTGAGAACAATTACCACTGGCAGCCCCATCACGTACTCCACCTACGGCAAGTTCCTTGCCGACGGCGGGTGCTCGGGGGGTGCTTATGACATAATAATTTGTGACGAGTGCCACTCCACGGACGCCACATCCATCCTGGGCATTGGCACTGTCCTTGACCAAGCAGAGACTGCGGGGGCGAGACTGGTTGTGCTCGCCACCGCTACCCCTCCGGGCTCCGTCACTGTGCCCCATCCTAACATCGAGGAGGTTGCTCTGTCCACCACCGGAGAGATCCCTTTCTACGGCAAGGCTATTCCCCTTGAGGCAATCAAGGGGGGGAGACATCTCATCTTCTGCCACTCAAAGAAGAAGTGCGCCGAGCTCGCCACGAAGCTGGTTGCATTGGGCGTCAATGCCGTGGCCTACTACCGCGGTCTTGACGTATCTGTCATCCCGACCAGCGGCGATGTTGTCGTCGTGGCGACCGACGCTCTCATGACCGGTTATACCGGCGATTTCGACTCGGTGATAGACTGCAACACGTGTGTCACCCAGACAGTCGACTTCAGCCTTGACCCTACCTTTACCATTGAGACAACTACACTTCCCCAGGATGCCGTCTCCCGTACTCAACGTCGGGGCAGGACTGGCAGGGGGAAGCCAGGCATCTATAGATTTGTGACACCGGGGGAGCGCCCCTCCGGCATGTTCGACTCGTCTGTCCTCTGTGAGTGCTATGACGCGGGCTGTGCTTGGTATGAGCTCACGCCCGCCGAGACTACAGTTAGGCTACGAGCGTACATGAACACCCCGGGGCTTCCCGTTTGTCAGGACCATCTTGAGTTTTGGGAGGGCGTCTTTACGGGCCTCACCCATATAGATGCCCATTTCCTATCCCAGACAAAGCAGAGTGGGGAAAACTTTCCTTACCTGGTAGCGTACCAAGCCACCGTGTGCGCCAGGGCTCAAGCCCCTCCCCCATCGTGGGACCAGATGTGGAAGTGTTTGATCCGCCTCAAACCCACCCTCCATGGGCCAACACCTCTGCTATACAGACTGGGTGCTGTTCAGAATGAAGTCACCCTGACACACCCGATCACCAAATACATCATGACATGCATGTCGGCCGACCTGGAGGTCGTCACG
>gnl|euhcvdb|EU781793_NS3_C1a_NS3_protein_coding_sequence_(ns3_sequence)
GCGCCCATCACGGCGTACGCCCAGCAGACAAGGGGCCTCCTAGGGTGCATAATCACCAGCCTAACTGGCCGGGACAAAAACCAAGCGGAGGGTGAGGTCCAGATTGTGTCAACTGCCGCCCAAACATTCCTGGCAACATGCATCAATGGGGTGTGCTGGACTGTCTACCATGGGGCCGGGACGAGGACCATCGCATCACCCAAGGGCCCTGTTATCCAGATGTACACCAATGTAGACAAAGACCTCGTGGGTTGGCCTGCTCCTCAAGGTGCTCGCTCATTGACACCCTGCGCCTGCGGCTCCTCGGACCTTTACCTGGTCACGAGGCACGCCGATGTCATTCCCGTGCGCCGGCGGGGTGATAGCAGGGGTAGCCTGCTGTCGCCCCGGCCCATTTCCTACTTGAAAGGCTCCTCGGGGGGTCCGCTGCTGTGCCCCGCGGGACACGCCGTGGGCATATTCAGGGCCGCGGTGTGCACCCGTGGAGTGGCTAAGGCGGTGGACTTTATCCCTGTGGAGAACCTAGAGACAACCATGAGGTCCCCGGTGTTCACGGACAACTCCTCTCCACCAGCAGTGCCCCAGAGCTTCCAGGTGGCTCACCTGCATGCTCCCACAGGCAGCGGCAAGAGCACCAAGGTTCCGGCTGCATATGCGGCTCAGGGCTATAAGGTGCTAGTGCTCAACCCCTCTGTCGCTGCAACACTGGGCTTTGGTGCTTACATGTCCAAGGCTCATGGGATCGATCCTAACATCAGGACCGGAGTGAGGACAATTACCACTGGCAGCTCCATCACGTACTCCACCTACGGCAAATTTCTTGCCGACGGCGGGTGCTCAGGGGGCGCTTATGACATAATAATTTGTGACGAGTGCCACTCCACGGATGCCACGTCCATCTTGGGCATCGGCACTGTCCTTGACCAAGCAGAGACTGCAGGGGCAAGGCTGGTTGTGCTCGCCACCGCTACTCCTCCGGGCTCCGTCACCGTGCCCCATCATAACATCGAGGAAGTTGCTCTGTCCACCACCGGAGAGATCCCTTTTTACGGCAAGGCTATCCCCCTCGAAGTAATCAAGGGGGGGAGACATCTCATTTTCTGTCACTCAAAGAAAAAGTGTGACGAGCTCGCCGCAAAGCTGGTCGCATTGGGCGTCAATGCCGTGGCCTATTACCGCGGTCTTGACGTGTCCGTCATCCCTACCAGCGGTGATGTTGTCGTCGTGGCAACTGACGCTCTTATGACCGGCTTTACCGGCGACTTCGACTCGGTGATAGACTGCAACACGTGTGTCACCCAGACAGTCGATTTCAGCCTTGACCCTACCTTCACCATTGAGACAACCACGCTCCCCCAGGATGCTGTCTCCCGCACTCAACGTCGGGGCAGGACTGGTAGGGGGAAGCCAGGCATCTACAGATTTGTGGCACCGGGGGAGCGCCCCTCCGGCATGTTCGATTCGTCTGTCCTCTGTGAGTGCTATGACGCGGGTTGTGCTTGGTATGAGCTCACGCCCGCCGAGACTACAGTTAGGCTACGAGCGTACATGAACACCCCGGGGCTTCCCGTGTGCCAGGACCATCTTGAATTTTGGGAGGGAGTCTTTACAGGCCTCACTCATATAGATGCCCACTTCCTATCCCAGACAAAGCAGAGCGGGGAGAACCTTCCTTACCTGGTAGCGTACCAAGCCACCGTGTGCGCTAGGGCTCAAGCCCCTCCCCCATCGTGGGACCAGATGTGGAAGTGTCTGACCCGCCTCAAGCCCACCCTTCATGGGCCGACACCCCTGCTATACAGACTGGGCGCCGTTCAGAATGAAGTCACCCTGACGCACCCAATCACCAAATACATCATGACATGCATGTCGGCTGACCTGGAGGTCGTCACG
>gnl|euhcvdb|EU781794_NS3_C1a_NS3_protein_coding_sequence_(ns3_sequence)
GCGCCCATCACGGCGTATGCCCAGCAGACAAGGGGCCTCCTAGGGTGTATAATCACCAGCCTAACTGGCCGGGACAAAAATCAGGTGGAGGGTGAGGTCCAGATTGTATCGACTGCTGCCCAGACTTTCCTGGCGACGTGCATCAATGGGGTATGCTGGACTGTCTACCACGGAGCTGGAACGAGGACCATCGCATCACCCAAGGGTCCTGTTATCCAGATGTATACCAATGTGGACAAAGACCTTGTGGGCTGGCCCGCTCCTCAAGGTACCCGCTCGTTGACACCCTGCACCTGCGGCTCCTCGGACCTTTACCTGGTCACGAGGCACGCCGATGTCATTCCCGTGCGCCGGCGGGGTGATAGCAGGGGCAGCCTGCTGTCGCCCCGGCCCATTTCCTACTTGAAAGGCTCCTCGGGGGGCCCACTGTTGTGCCCCGCGGGACACGCCGTAGGCATATTCAGGGCCGCGGTGTGCACCCGCGGAGTGGCTAAGGCGGTGGACTTTATCCCTGTGGAGAACCTAGAGACAACTATGAGATCTCCGGTGTTCACGGACAACTCCTCTCCGCCAGCAGTGCCTCAGAGCTTCCAGGTGGCCCACCTGCATGCTCCCACAGGCAGCGGCAAGAGCACCAAGGTCCCGGCTGCGTACGCAGCTCAGGGCTACAAGGTGCTAGTGCTCAACCCCTCTGTTGCTGCAACACTGGGCTTTGGGGCTTATATGTCCAAGGCCCACGGGATCGATCCCAATATCAGGACTGGGGTAAGAACCATCACCACAGGCAGCTCCATCACGTACTCCACCTATGGCAAGTTCCTTGCTGACGGCGGGTGTTCGGGGGGTGCTTATGACATAATAATTTGTGATGAGTGCCACTCCACGGATGCCACATCCATCTTGGGCATCGGCACTGTCCTTGATCAAGCAGAGACCGCGGGGGCGAGACTGGTTGTGCTCGCCACCGCCACCCCTCCGGGCTCCGTCACTGTGCCCCACCCTAACATCGAGGAGGTTGGTTTGTCCACCACTGGGGAGATCCCTTTTTACGGCAAGGCTATTCCCCTCGAAGTAATCAAGGGGGGGAGACATCTCATCTTCTGTCACTCGAAGAAGAAGTGCGACGAGCTCGCCGCGAAGTTGGTCGCATTGGGCGTCAATGCCGTGGCTTACTACCGCGGTCTTGACGTGTCTGTCATCCCGACCAGCGGCGATGTTGTTGTCGTAGCAACTGATGCTCTCATGACCGGCTTCACCGGCGACTTCGACTCGGTGATAGACTGCAACACGTGTGTCACCCAGACAGTCGATTTTAGCCTTGACCCTACCTTCACCATTGAGACAACCACGCTTCCCCAGGATGCTGTCTCCCGCACTCAACGTCGGGGCAGGACCGGCAGGGGGAGGCCAGGCATCTACAGATTTGTGGCACCGGGGGAGCGCCCATCCGGCATGTTCGACTCGTCCGTCCTCTGTGAGTGCTATGACGCAGGCTGCGCTTGGTATGAGCTCACGCCCGCCGAGACCACAGTTAGGCTACGAGCGTACATGAACACCCCGGGGCTCCCCGTGTGCCAGGACCATCTTGAATTTTGGGAGGGCGTCTTTACGGGCCTCACTCATATAGATGCCCACTTTCTATCCCAGACAAAGCAGAGTGGGGAGAACTTTCCTTACCTGGTAGCGTACCAAGCCACCGTGTGCGCTAGGGCTCAAGCCCCCCCCCCATCGTGGGACCAGATGTGGAAATGTTTGATCCGGCTCAAACCCACCCTCCATGGGCCAACACCTCTGCTATACAGACTGGGCGCTGTTCAGAATGAGGTCACCCTGACGCACCCAATCACCAAATACATCATGACATGCATGTCGGCCGACCTGGAGGTCGTCACG
>gnl|euhcvdb|DQ838739_NS3_C1a_NS3_protein_coding_sequence_(ns3_sequence)
GCGCCCATCACGGCGTACGCCCAGCAGACAAGGGGCCTCCTAGGGTGTATAATCACCAGCTTAACCGGCCGGGACAAAAACCAAGTGGAGGGTGAGGTCCAGATTGTGTCAACTGCTGCCCAAACTTTCCTGGCAACGTGCATCAATGGGGTGTGCTGGACTGTCTACCACGGAGCCGGAACGAGGACCATCGCATCACCCAAGGGTCCTGTTATCCAGATGTATACCAATGTAGACAAGGACCTTGTGGGCTGGCCCGCTCCTCAAGGTGCTCGCTCTCTGACACCCTGCACCTGCGGCTCCTCGGACCTTTACCTGGTCACGAGGCACGCCGATGTCATTCCCGTGCGCCGGCGAGGTGACAGCAGGGGCAGCCTGCTTTCGCCCCGGCCCATTTCCTACTTGAAAGGCTCCTCGGGGGGTCCGCTGTTGTGCCCCGCAGGACACGCCGTGGGCATATTCAGGGCCGCGGTGTGCACCCGCGGAGTGGCTAAGGCGGTGGACTTTATCCCTGTGGAGAACCTAGAGACAACCATGAGGTCCCCGGTGTTCACGGACAACTCCTCTCCACCAGCAGTGCCCCAGAGCTTCCAGGTGGCCCACCTGCATGCTCCCACAGGCAGCGGTAAGAGCACCAAGGTCCCGGCTGCGTACGCAGCTCAGGGCTACAAGGTGCTAGTGCTCAACCCCTCTGTTGCTGCAACACTGGGCTTTGGCGCTTACATGTCCAAGGCCCACGGGATCGATCCTAACATCAGGACCGGGGTGAGAACAATTACCACTGGCAGCCCCATCACGTACTCCACCTACGGCAAGTTCCTTGCCGACGGCGGGTGCTCAGGGGGCGCCTATGACATAATAATTTGTGACGAGTGCCACTCCACGGATGCCACATCCATCTTGGGCATCGGCACTGTCCTTGACCAAGCAGAGACTGCGGGGGCGAGACTGGTTGTGCTCGCCACCGCCACCCCTCCGGGCTCCATCACTGTGCCCCATCCTAACATCGAGGAGGTTGCTCTGTCCACCACCGGAGAGATCCCTTTTTACGGCAAGGCTATCCCCCTCGAAGTGATCAAGGGGGGGAGACATCTCATTTTCTGTCACTCAAAGAAGAAGTGCGACGAGCTCGCCGCAAAGCTGGTCGCATTGGGCATCAATGCCGTGGCCTTCTACCGCGGTCTTGACGTGTCTGTCATCCCGACCAGCGGCGATGTTGTCGTCGTGGCAACTGATGCTCTCATGACCGGCTTTACCGGCGACTTCGACTCGGTGATAGACTGCAACACGTGTGTCACCCAGACAGTCGATTTCAGCCTTGACCCTACCTTCACCATTGAGACAACCACGCTTCCCCAGGATGCCGTCTCCCGCACTCAACGTCGGGGCAGAACTGGCAGGGGGAAGCCAGGCATCTACAGATTTGTGGCACCGGGGGAGCGCCCCTCCGGCATGTTCGACTCGTCCGTCCTCTGTGAGTGCTATGACGCGGGCTGTGCTTGGTATGAGCTCACGCCCGCCGAGACTACAGTTAGGCTACGAGCGTACATGAACACCCCGGGGCTTCCCGTGTGCCAGGACCATCTTGAATTCTGGGAGGGCGTCTTTACAGGCCTCACTCATATAGATGCCCACTTCCTATCCCAGACAAAGCAGAGTGGGGAGAACCTTCCTTACCTGGTAGCGTACCAAGCCACCGTGTGCGCTAGGGCCCAGGCCCCTCCCCCATCGTGGGACCAGATGTGGAAGTGTTTGACCCGCCTCAAACCCACCCTTCATGGGCCAACACCCCTGCTATACAGACTGGGCGCTGTCCAGAATGAAGTCACCCTGACGCACCCGGTCACCAAATACATCATGACATGCATGTCGGCCGACCTGGAGATCGTCACT
>gnl|euhcvdb|DQ838740_NS3_C1a_NS3_protein_coding_sequence_(ns3_sequence)
GCGCCCATTACGGCGTATGCCCAGCAGACAAGAGGCCTCCTAGGGTGTATAGTCACCAGCTTGACTGGCCGGGACAAAAACCAAGTGGAGGGTGAGGTCCAGATTGTGTCAACTGCTGCCCAAACCTTCCTGGCAACGTGCATCAATGGGGTGTGCTGGACTGTCTATCACGGAGCCGGAACGAGGACCATCGCATCACCCAAGGGTCCTGTTATCCAGATGTATACCAATGTAGACAAGGACCTTGTGGGCTGGCCCGCTCCTCAAGGTGCTCGCTCTCTGATGCCCTGCACCTGCGGCTCCTCGGACCTTTACCTGGTCACGAGGCACGCCGATGTCATTCCCGTGCGCCGGCGGGGTGACAGCAGGGGCAGCCTGCTTTCGCCCCGGCCCATTTCCTACTTGAAGGGCTCCTCGGGAGGTCCGCTGTTGTGCCCCGCAGGACACGCCGTGGGCATATTCAGGGCCGCGGTGTGCACCCGCGGAGTGGCTAAGGCGGTGGACTTTATCCCTGTGGAGAACCTAGAGACAACCATGAGGTCTCCGGTGTTCACGGACAACTCCTCTCCACCAGCAGTGCCCCAGAGCTTCCAGGTGGCCCACCTGCATGCCCCCACAGGCAGCGGTAAGAGCACCAAGGTCCCGGCTGCGTATGCAGCTCAGGGCTATAAGGTGCTAGTGCTCAACCCCTCTGTTGCTGCAACACTGGGCTTTGGCGCTTACATGTCCAAGGCCCACGGGATCGATCCTAACATCAGGACCGGGGTGAGAACGATTACCACTGGCAGCCCCATCACGTACTCCACCTACGGCAAGTTCCTTGCCGACGGCGGGTGCTCAGGGGGCGCCTATGACATAATAATTTGTGACGAGTGCCACTCCACGGATGCCACATCCATCTTGGGCATCGGCACTGTCCTTGACCAAGCAGAGACTGCGGGGGCGAGAATGGTTGTGCTCGCCACCGCCACCCCTCCGGGTTCCATCACTGTGCCCCATCCTAACATCGAGGAGGTCGCTCTGTCCACCACCGGAGAGATCCCTTTTTACAGCAAGGCTATCCCCCTCGAAGTAATCAAGGGGGGAAGACATCTCATCTTTTGTCACTCAAAGAAGAAGTGCGACGAGCTCGCCGCAAAGCTGGTCGCATTGGGCATCAATGCTGTGGCCTTCTACCGCGGTCTTGACGTGTCTGTCATCCCGACCAGCGGCGATGTTGTCGTCGTGGCGACTGATGCTCTCATGACCGGCTTTACCGGCGACTTTGACTCGGTGATAGACTGCGACACGTGTGTCACCCAGACAGTCGATTTCAGCCTTGACCCTACCTTCACCATTGAGACAACCACGCTTCCCCAGGATGCTGTCTCCCGCACTCAACGTCGGGGCAGAACTGGCAGGGGGAAGCCAGGCATCTACAGATTTGTGGCACCGGGGGAGCGCCCCTCCGGCATGATCGACTCGTCCATCCTCTGTGAGTGCTATGACGCGGGCTGTGCTTGGTATGAGCTCACGCCCGCCGAGGCTACAGTTAGGCTACGAGCGTACATGAACACCCCGGGGCTTCCCGTGTGCCAGGATCATCTTGAATTCTGGGAGGGCGTCTTTACAGGCCTCACTCATATAGATGCCCACTTCCTATCCCAGACAAAGCAGAGTGGGGAGAACTTTCCTTACCTGGTAGCGTACCAAGCCACCGTGTGCGCTAGGGCCCAGGCCCCTCCCCCATCGTGGGACCAGATGTGGAAGTGTTTGAACCGCCTCAAACCTACCCTTCATGGGCCAACACCCCTGCTATACAGACTGGGCGCTGTTCAGAATGAAGTCACCCTGACGCACCCAGTCACCAAATACATCATGACATGCATGTCGGCTGACCTGGAGGTCGTCACC
>gnl|euhcvdb|DQ838741_NS3_C1a_NS3_protein_coding_sequence_(ns3_sequence)
GCGCCCATTACGGCGTATGCCCAGCAGACAAGGGGCCTCCTAGGGTGTATAGTCACCAGCTTGACTGGCCGGGACAAAAACCAAGTGGAGGGTGAGGTCCAGATTGTGTCAACTGCTGCCCAAACCTTCCTGGCAACGTGCATCAATGGGGTGTGCTGGACTGTTTATCACGGAGCCGGAACGAGGACCATCGCATCACCCAAGGGTCCTGTTATCCAGATGTATACCAATGTAGACAAGGACCTTGTGGGCTGGCCCGCTCCCCAAGGTGCTCGCTCTCTGATGCCCTGCACCTGCGGCTCCTCGGACCTTTACCTGGTCACGAGGCACGCCGATGTTATTCCCGTGCGCCGGCGGGGTGACAGCAGGGGCAGCTTGCTTTCGCCCCGGCCCATTTCCTACTTGAAGGGCTCCTCGGGAGGTCCGCTGTTGTGCCCCGCAGGACACGCCGTGGGCATATTCAGGGCCGCGGTGTGCACCCGCGGAGTGGCTAAGGCGGTGGACTTTATCCCTGTGGAGAACCTAGAGACAACCATGAGGTCCCCGGTGTTCACGGACAACTCCTCTCCACCAGCAGTGCCCCAGAGCTTCCAGGTGGCCCACCTGCATGCCCCCACAGGCAGCGGTAAGAGCACCAAGGTCCCGGCTGCGTATGCAGCTCAGGGCTATAAGGTGCTAGTGCTCAACCCCTCTGTTGCTGCAACACTGGGCTTTGGCGCTTACATGTCCAAGGCCCACGGGATCGATCCTAACATCAGGACCGGGGTGAGAACAATTACCACTGGCAGCCCCATCACGTACTCCACCTACGGCAAGTTCCTTGCCGACGGCGGGTGCTCAGGGGGCGCCTATGACATAATAATTTGTGACGAGTGCCACTCCACGGATGCCACATCCATCTTGGGCATCGGCACTGTCCTTGACCAAGCAGAGACTGCGGGGGCGAGAATGGTTGTGCTCGCCACCGCCACCCCTCCGGGCTCCATTACTGTGCCCCATCCTAACATCGAGGAGGTCGCTCTGTCCACCACCGGAGAGATCCCTTTTTACGGCAAGGCTATCCCCCTAGAAGTAATCAAGGGGGGGAGACATCTCATTTTTTGTCACTCAAAGAAGAAGTGCGACGAGCTCGCCGCAAAGCTGGTCGCATTGGGCATCAATGCTGTGGCCTTCTACCGCGGTCTTGACGTGTCTGTCATCCCGACCAGCGGCGATGTTGTCGTCGTGGCAACTGATGCTCTCATGACCGGCTTTACCGGCGACTTCGACTCGGTGATAGACTGTAACACGTGTGTCACCCAGACAGTCGATTTCAGCCTTGACCCTACCTTCACCATTGAGACAACCACGCTTCCCCAGGATGCCGTCTCCCGCACCCAACGTCGGGGCAGAACTGGCAGGGGGAAGCCAGGCATCTACAGATTTGTGGCACCGGGGGAACGCCCCTCCGGCATGTTTGACTCGTCTGTCCTCTGTGAGTGCTATGACGCGGGCTGTGCTTGGTATGAGCTCATGCCCGCCGAGACTACAGTTAGGCTACGAGCGTACATGAACACCCCGGGGCTTCCCGTGTGCCACGACCATCTTGAATTCTGGGAGGGCGTTTTTACCCGCCTCACTCATATAGATGCCCACTTCCTGTCCCACACAAAGCAGAGTGGGGAGAACCTTCCTTACCTGGTATCGTACCAAGCCACCGTGTGCGCTAGGGCCCAGGTCCCTCCCCCATCGTGGGACCAGATGTGGAAGCGCTTGAAACGCCTCAAACCCACCCTTCATGGGCCAACACCCCTGCTATACAGACTGGGCGCTGTTCAGAACGAAGTCACCCTGACGCACCCAGTCACCAAATACATCATGACATGCATGTCGGCTGACCTGGAGGTCGTCACC
>gnl|euhcvdb|DQ838744_NS3_C1a_NS3_protein_coding_sequence_(ns3_sequence)
GCGCCCATCACGGCGTACGCCCAGCAGACAAGGGGCCTCCTAGGTTGTATAATCACCAGCTTAACCGGCCGGGACAAGAACCAAGTGGAGGGTGAGGTCCAAATTGTGTCAACTGCTGCCCAAACTTTCCTGGCAACGTGCATCAATGGGGTGTGCTGGACTGCCTACCACGGAGCCGGAACGAGGACCATCGCATCACCCAAGGGTCCTGTTATCCAGATGTACACCAATGTAGACAAGGATCTTGTGGGCTGGCCGGCTCCTCAGGGTGCTCGTTCTCTGACACCCTGCACCTGCGGCTCCTCGGACCTTTACCCGGTCACGAGGCACGCCGATGTCATTCCTGTGCGCCGGCGAGGTGACAGCAGGGGCAGCCTGCTTTCGCCCCGGCCCATTTCCTACTTGAAAGGCTCCTCGGGGGGTCCGCTGTTGTGCCCCGCGGGACACGCCGTGGGCATATTCAGGGCCGCGGTGTGCACCCGCGGAGTGGCTAAGGCGGTGGACTTTATCCCTGTGGAGAACCTAGAGACAACCATGAGGTCCCCGGTGTTCACGGACAACTCCTCTCCACCAGCAGTGCCCCAGAGCTTTCAGGTGGCCCACCTGCATGCTCCCACGGGCAGCGGTAAGAGTACCAAGGTCCCAGCTGCGTACGCAGCTCAGGGCTACAAGGTGCTAGTGCTCAACCCCTCTGTTGCTGCAACACTGGGCTTTGGCGCTTATATGTCCAAGGCCCACGGGATTGATCCTAACATCAGGACCGGGGTGAGAACAATTACCACTGGCAGCCCCATCACGTACTCCACCTACGGCAAGTTTCTTGCCGACGGCGGGTGCTCAGGGGGCGCCTATGACATAATAATTTGTGACGAGCGCCACTCCACGGATGCCACATCCATCCTAGGCATCGGCACTGTCCTTGACCAAGCAGAGACTGCGGGGGCGAGACTGGTTGTGCTCGCCACCGCCACCCCTCCGGGCTCTATCACTGTGCCCCATCCTAACATCGAGGAGGTTGCTCTGTCCACCACCGGAGAGATCCCTTTCTACGGCAAGGCTATCCCCCTCGAGGTGATCAAGGGGGGGAGACATCTCATTTTCTGTCACTCAAAGAAGAAGTGCGACGAGCTCGCCGCAAAGCTGGTCGCACTGGGCATCAATGCCGTGGCCTTCTACCGCGGTCTTGACGTGTCTGTCATCCCGACCAGCGGCGACGTTGTCGTCGTGGCAACTGATGCTCTCATGACCGGCTTTACCGGCGACTTCAACTCGGTGATAGACTGCAACACGTGTGTCACCCAGACAGTCGATTTCAGCCTTGACCCTACCTTCACTATTGAGACAACCACGCTTCCCCAGGATGCCGTCTCCCGCACTCAACGTCGGGGCAGAACTGGCAGGGGGAAGCCAGGCATCTACAGATTTGTGGCACCGGGGGAGCGCCCCTCCGGCATGTTCGACTCGTCCGTCCTCTGTGAGTGCTATGACGCGGGCTGTGCTTGGTATGAGCTCACGCCCGCCGAGACTACAGTTAGGCTACGAGCGTACATGAACACCCCGGGGCTTCCCGTGTGCCAGGACCATCTTGAATTCTGGGAGGGCGTCTTTACAGGCCTCACTCATATAGATGCCCACTTCCTATCCCAGACAAAGCAGAGTGGGGAGAACCTTCCTTACCTGGTAGCGTACCAAGCCACCGTGTGCGCTAGGGCCCAGGCCCCTCCCCCATCGTGGGACCAGATGTGGAAGTGTTTGACCCGCCTCAAACCCACCCTTCATGGGCCAACACCCCTGCTGTACAGACTGGGCGCTGTCCAGAATGAAGTCACCCTGACGCACCCGGTCACCAAATACATCATGACATGCATGTCGGCCGACCTGGAAATCGTCACT
>gnl|euhcvdb|EU781796_NS3_C1a_NS3_protein_coding_sequence_(ns3_sequence)
GCGCCCATCACGGCGTATGCCCAGCAGACAAGAGGCCTCTTGGGGTGCATAATTACCAGCTTGACCGGCCGGGACAAAAACCAGGTGGAGGGCGAGGTTCAGATTGTGTCTACTGCTACCCAGACCTTCCTGGCAACCTGCATCAACGGGGTGTGCTGGACTGTCTACCACGGGGCCGGAACAAGGACCATCGCGACGCCGAAGGGTCCTGCCATCCAGATGTATACCAATGTAGACCAAGACCTCGTAGGCTGGCCCGCTCCCCAAGGTGCCCGCTCATTGACACCCTGCACTTGTGGCTCCTCGGACCTCTATCTGGTCACGAGGCACGCCGATGTCATCCCCGTGCGCCGGCGGGGTGATAGCAGGGGCAGCCTGCTTTCGCCCCGGCCTATCTCTTACTTGAAAGGCTCCTCGGGGGGCCCGCTGCTGTGCCCCGCAGGACACGCCGTAGGCATATTCAGGGCCGCGGTGTGTACCCGTGGAGTGGCTAAGGCGGTGGACTTTATCCCCGTGGAGAGCCTAGAGACATCCATGAGGTCCCCAGTGTTCACAGACAATTCCTCCCCACCAGCAGTGCCCCAGAGCTTCCAGGTGGCCCACTTGCATGCTCCCACCGGCAGCGGTAAGAGCACCAAGGTCCCGGCCGCATACGCGGCTCAAGGATACAAGGTGATGGTGCTCAACCCCTCCGTTGCTGCAACATTGGGCTTTGGTACCTACATGTCCAAGGCCCATGGGATTGATCCTAACATCAGGACTGGGGTGAGAACAATTACTACTGGCAGCCCCATCACGTACTCCACCTACGGCAAGTTCCTTGCCGACGGCGGGTGCTCGGGGGGTGCTTATGACATAATAATTTGTGACGAGTGCCACTCCACGGATGCAACAACTATCTTGGGCATCGGCACTGTCCTAGACCAAGCAGAGACTGCGGGGGCGAGACTGGTTGTGCTCGCAACCGCCACTCCTCCGGGCTCCGTCACCGTGCCCCACCCCAACATCGAGGAGGTTGCTCTGTCCACCACCGGAGAGATCCCCTTTTACGGCAAGGCTATCCCCCTTGAGGTAATCAAGGGGGGGAGACACCTCATCTTTTGCCACTCAAAGAGGAAGTGCGACGAGCTCGCCGCAAAACTGGTCGCGTTGGGCATCAATGCCGTGGCCTATTACCGCGGCCTTGACGTGTCCGTCATCCCGACCAGCGGCGATGTTGTCGTCGTGGCAACTGATGCTCTCATGACCGGCTTTACCGGCGACTTCGACTCGGTGATAGACTGCAACACGTGCGTCACCCAGACGGTCGACTTCAGCCTTGACCCTACCTTCACTATTGAGACAACCACAGTTCCCCAGGATGCTGTCTCCCGCACTCAACGTCGGGGCAGGACTGGCAGGGGGAAGCCAGGCATCTACAGATTTGTGGCACCGGGGGAACGCCCTTCCGGCATGTTTGACTCGTCTGTCCTCTGCGAGTGCTATGACGCGGGATGTGCTTGGTACGAGCTCACACCCGCTGAGACCACAGTTAGGCTACGAGCATACATGAACACCCCGGGGCTTCCCGTGTGCCAAGACCACCTTGAATTTTGGGAAGGCGTCTTCACGGGTCTCACCCATATAGACGCCCACTTCCTATCCCAGACAAAGCAGAGTGGGGAAAACTTTCCTTACCTGGTAGCGTACCAAGCCACCGTGTGCGCTAGAGCCCAAGCTCCTCCCCCATCGTGGGACCAGATGTGGAAGTGCTTGATCCGCCTCAAGCCCACCCTTCATGGGCCAACACCTCTGCTATACAGACTGGGCGCAGTTCAGAATGAAGTCACCCTGACGCACCCGGTCACCAAATACATCATGACATGCATGTCGGCTGACCTGGAGGTAGTCACG
>gnl|euhcvdb|EU781798_NS3_C1a_NS3_protein_coding_sequence_(ns3_sequence)
GCGCCCATCACGGCGTACGCCCAGCAGACAAGAGGCCTCCTAGGGTGCATAATCACCAGCCTAACTGGCCGGGACAAAAACCAAGTGGAGGGTGAGGTCCAGATTGTGTCAACTGCTGCCCAAACTTTCCTGGCAACGTGCATCAATGGAGTGTGCTGGACTGCCTACCATGGGGCCGGAACGAGGACCATTGCATCGCCCAAGGGTCCTGTCATCCAGATGTATACCAACGTAGACAAAGACCTCGTGGGCTGGCCCGCTCCCCAAGGTGCCCGCTCATTGACACCCTGCACCTGCGGCTCCTCGGACCTCTACCTGGTCACGAGGCACGCCGATGTCATTCCCGTGCGCCGGCGGGGTGATAGCAGGGGCAGCCTGCTTTCGCCCCGGCCCATTTCCTACTTGAAAGGCTCCTCGGGGGGCCCGCTGTTGTGCCCCGCGGGACACGCTGTAGGCATATTCAGGGCCGCGGTGTGCACCCGTGGAGTGGCTAAGGCGGTGGACTTCATCCCTGTGGAGAACCTAGAGACAACTATGAGGTCCCCGGTGTTCACAGACAACTCCTCTCCACCAGCAGTGCCCCAGAGCTTCCAGGTGGCCCACCTGCATGCCCCCACAGGCAGCGGTAAGAGCACCAAGGTCCCAGCCGCATACGCAGCTCAGGGCTACAAGGTGCTAGTGCTCAACCCCTCTGTCGCTGCAACACTGGGCTTTGGTGCTTACATGTCCAAGGCCCATGGGATCGATCCTAACATCAGGACCGGGGTGAGAACAATTACCACCGGCAGCCCCATCACGTACTCCACCTACGGCAAGTTCCTTGCCGACGGTGGGTGCTCAGGGGGTGCCTATGACATAATAATTTGTGACGAGTGCCACTCCACGGATGCCACATCCATCTTGGGCATCGGCACCGTCCTTGACCAGGCAGAGACGGCGGGGGCGAGACTGGTCGTGCTCGCCACCGCCACCCCTCCGGGCTCCGTCACTGTGCCCCATCCCAGCATCGAGGAGGTTGCTCTGCCCACCACCGGAGAGATCCCCTTTTACGGCAAGGCTATCCCCCTCGAAGTGATCAAGGGGGGGAGGCATCTCATCTTTTGCCACTCAAAGAAGAAATGCGACGAGCTCGCCGCAAAGCTGGTCGCACTGGGCATCAATGCCGTCGCCTACTACCGCGGTCTGGACGTGTCTGTCATCCCGACCAGCGGCGATGTTGTCGTCGTGGCAACTGATGCTCTCATGACCGGCTTCACCGGCGACTTCGACTCGGTGATAGACTGCAACACGTGTGTCACCCAGACAGTCGATTTCAGCCTTGACCCTACTTTCACTATTGAGACAACCACACTTCCCCAGGACGCTGTCTCCCGCACTCAACGTCGGGGTAGGACTGGCAGGGGAAAGCCAGGCATCTACAGATTTGTGGCACCGGGGGAGCGCCCCTCTGGCATGTTCGACTCATCCGTCCTCTGTGAGTGCTATGACGCGGGCTGCGCTTGGTACGAGCTCACGCCCGCCGAGACCACAGTTAGGTTGCGAGCGTACATGAACACCCCGGGGCTTCCCGTGTGCCAGGACCATCTTGAATTTTGGGAGGGCGTCTTTACGGGCCTCACCCATATAGATGCCCACTTTCTATCTCAGACAAAGCAGAGTGGGGAGAACCTTCCTTACCTGGTAGCGTACCAGGCCACCGTGTGCGCTAGGGCTCAAGCCCCTCCCCCATCGTGGGACCAGATGTGGAAGTGCCTGATCCGCCTCAAACCCACCCTCCACGGGCCAACACCTCTGCTGTACAGACTGGGTGCTGTCCAGAATGAAATCACTCTGACGCACCCAATCACCAAGTATATCATGACATGCATGTCGGCTGACCTGGAGGTCGTCACG
>gnl|euhcvdb|EU781799_NS3_C1a_NS3_protein_coding_sequence_(ns3_sequence)
GCTCCCATTACGGCGTACGCCCAGCAGACAAGGGGCCTCCTAGGGTGTATAATCACCAGCCTAACTGGTCGGGACAAAAATCAAGTGGAGGGTGAGGTCCAGATTGTGTCAACTGCTACCCAAACTTTCCTGGCGACGTGCATCAACGGGGTATGCTGGACTGTCTACCACGGGGCTGGAACGAGGACCATCGCGTCACCCAAAGGTCCTGTTATCCAGATGTATACCAACGTGGATAAAGACCTAGTAGGCTGGCCCTCTCCCCAAGGTGCCCGCTCATTGACACCCTGCACCTGCGGCTCCTCGGACCTTTACCTGGTCACGAGGCACGCCGATGTCATCCCAGTACGCCGGCGGGGTGATAGCAGGGGCAGCCTGCTTTCGCCCCGGCCCATTTCCTACCTGAAAGGCTCCTCGGGGGGCCCGCTGCTGTGCCCCGCGGGACACGCCGTGGGCATATTCAGGGCTGCGGTGTGCACTCGTGGGGTGGCCAAAGCGGTGGACTTTATCCCTGTGGAGAACCTAGAGACAACTATGAGGTCCCCCGTGTTCACGGACAACTCCTCTCCACCGGCAGTACCCCAGAGCTTCCAGGTGGCCCACCTGCATGCTCCCACAGGCAGCGGTAAGAGCACCAAGGTCCCGGCTGCGTACGCGGCTCAGGGCTACAAGGTGCTAGTGCTCAATCCCTCCGTTGCTGCAACACTGGGCTTTGGCTCTTATATGTCCAAGGCCCATGGGGTCGATCCTAACATTAGGACCGGGGTGAGAACGATTACCACAGGCAGCCCCATTACGTACTCCACCTACGGCAAGTTCCTTGCCGACGGCGGGTGCTCAGGGGGTGCTTATGACATAATAATTTGTGATGAGTGCCACTCCACGGATGCCACATCCATCTTGGGCATCGGCACTGTCCTTGACCAAGCGGAGACTGCGGGGGCGAGACTGGTTGTGCTCGCCACCGCCACCCCTCCGGGCTCTGTCACTGTGCCCCATCCTAACATCGAGGAGGTTGCTCTGTCCACCACCGGGGAGATCCCTTTTTACGGCAAGGGCATCCCCCTCGAAGTGATCAAGGGGGGGAGACATCTCATCTTCTGCCACTCAAAGAAGAAGTGCGACGAGCTCGCCGCAAAGCTGGTTGCATTAGGCGTCAATGCCGTGGCCTACTACCGCGGTCTTGACGTGTCTGTCATTCCAGCCAGCGGCGATGTTGTCGTTGTGGCAACCGACGCTCTCATGACCGGCTTTACCGGCGACTTCGACTCGGTGATAGACTGCAACACGTGTGTCACCCAGACAGTCGATTTCAGCCTTGACCCTACCTTCACTATTGAGACAACCACGCTTCCCCAGGATGCTGTCTCCCGCACTCAACGTCGGGGCAGGACTGGCAGGGGGAAGCCAGGTATCTACAGATTTGTGGCACCGGGGGAGCGCCCATCTGGAATGTTCGACTCGTCCGTCCTCTGTGAGTGCTATGACGCGGGCTGTGCTTGGTATGAACTCACGCCCGCCGAGACTACAGTTAGGCTACGAGCGTACATGAACACCCCTGGGCTCCCCGTGTGCCAGGACCATCTTGAATTTTGGGAGGGCGTCTTTACGGGCCTCACTCATATAGATGCCCACTTCCTATCCCAGACAAAGCAGAGTGGAGAGAACTTTCCTTACCTGGTAGCGTACCAAGCCACCGTGTGCGCTAGGGCTCAAGCCCCTCCCCCGTCGTGGGACCAGATGTGGAAGTGTTTGATCCGCCTTAAACCCACTCTCCATGGGCCAACACCTCTGCTGTACAGACTGGGCGCTGTTCAGAATGAAGTCACCTTGACGCACCCAGTCACCAAATACATCATGACATGCATGTCGGCCGACCTGGAGGTCGTCACG
>gnl|euhcvdb|DQ889263_NS3_P1a_NS3_protein_coding_sequence_(ns3_sequence)
GCGCCCATCACGGCGTACGCCCAACAGACAAGGGGCCTCCTAGGGAGTATAATCACCAGCCTAACTGGCCGGGACAAAAACCAAGTGGAGGGTGAGGTCCAGATTGTGTCAACTGCTGTCCAAACTTTCCTGGCAACGTGCATTAATGGGGTATGCTGGACTGTCTACCATGGGGCCGGAACGAGGACCATCGCATCACCAAAGGGTCCTGTTATCCAGATGTATACCAATGTAGACAAAGACCTTGTGGGCTGGCCCGCCCCCCAAGGCGCCCGCTCACTGACACCCTGCACCTGCGGCTCCTCAGACCTCTACCTGGTCACGAGGCACGCCGATGTCATTCCCGTGCGCCGGCGGGGTGATAGCAGGGGCAGCCTGCTTTCGCCCCGGCCCATTTCCTACTTGAAAGGCTCCTCGGGGGGTCCGCTGTTGTGCCCCGCGGGACACGCCGTGGGCATATTTAGAGCCGCGGTGTGCACCCGTGGAGTGGCTAAGGCGGTGGACTTTATCCCTGTGGAGAGCCTAGAGACAACCATGAGGTCCCCGGTGTTCACGGACAACTCCTCTCCACCAGCAGTGCCCCAGAGCTTCCAGGTGGCCCACCTGCATGCTCCCACAGGCAGCGGCAAGAGCACCAAGGTCCCGGCTGCGTATGCGGCTCAGGGCTACAAGGTGCTAGTGCTCAACCCCTCTGTTGCTGCAACACTGGGCTTTGGTGCTTACATGTCCAAGGCCCATGGGATCGATCCTAATATCAGGACTGGGGTGAGAACAATTACCACTGGCAGCCCCATTACGTACTCCACCTATGGCAAGTTCCTTGCTGACGGTGGGTGTTCGGGGGGTGCTTATGACATAATAATTTGTGACGAGTGCCACTCCACGGATGCCACATCCATCTTGGGCATCGGCACCGTCCTTGACCAGGCAGAGACCGCGGGGGCGAGACTGGTCGTGCTCGCCACCGCCACCCCTCCGGGCTCCGTTACTGTGCCCCATCCTAACATCCAGGAGGTTGCTCTGTCCACCACCGGAGAGATCCCCTTTTACGGCAAGGCTATCCCCCTCGAAGTAATCAAGGGAGGGAGACATCTTATCTTCTGTCACTCAAAGAAGAARTGTGATGAGCTCGCCGCAAAGCTGGTCGCATTGGGCGTCAACGCCGTGGCTTACTACCGCGGTCTTGACGTGTCTGTCATCCCGACCAGCGGCGATGTTGTCGTCGTGGCAACTGATGCTCTCATGACCGGCTTTACCGGCGACTTCGACTCGGTGATAGACTGCAATACGTGTGTCACCCAGACGGTCGATTTTAGCCTTGACCCCACCTTCACCATTGAGACAACCACGCTTCCCCAGGATGCCGTCTCCCGCACGCAACGTCGGGGCAGGACTGGCAGGGGGAAGCCAGGCATCTACAGATATGTGGCACCGGGGGAGCGCCCCTCTGGCATGTTCGACTCGTCCGTCCTCTGTGAGTGCTATGACGCGGGCTGTGCCTGGTAYGAGCTTACGCCCGCCGAGACTACAGTTAGACTACGAGCGTACATGAACACCCCGGGGCTTCCCGTGTGCCAAGACCACCTTGAATTCTGGGAGGGCGTCTTTACGGGTCTCACTCATATAGATGCCCACTTCCTATCTCAGACAAAACAGAGTGGAGAGAACCTTCCTTACCTGGTAGCGTACCAAGCCACCGTGTGCGCTAGGGCTCAAGCCCCTCCCCCATCGTGGGACCAGATGTGGAAGTGTTTGATCCGCCTCAAACCTACCCTCCATGGGCCAACACCCCTGCTGTACAGACTGGGCGCTATTCAGAACGAGATCACTCTGACGCACCCAGTCACCAAATACATCATGACATGCATGTCGGCCGACCTGGAGGTCGTCACG
>gnl|euhcvdb|EU781750_NS3_C1a_NS3_protein_coding_sequence_(ns3_sequence)
GCGCCCATTACAGCGTACGCCCAGCAGACAAGAGGCCTCCTAGGGTGTATAATCACCAGCCTGACCGGCCGGGACAAAAACCAAGTGGAGGGCGAGGTCCAGATTGTGTCAACTGCTGCCCAGACCTTTCTGGCAACATGCATCAATGGGGTGTGCTGGACTGTCTACCACGGGGCCGGGACGAGGACCATCGCATCACCCAAAGGTCCCGTCATCCAAATGTATACCAACGTGGACCAAGACCTCGTAGGCTGGCCCGCTCCTCAAGGTGCCCGCTCATTGACACCCTGCACCTGCGGCTCCTCGGACCTTTATTTGGTCACGAGGCATGCCGATGTCATTCCCGTGCGCCGGAGGGGTGATAGCAGGGGCAGCCTGCTTTCGCCCCGGCCCATTTCTTACTTGAAAGGCTCCTCGGGAGGTCCGCTGTTGTGCCCCGCGGGACACGCCGTAGGCATATTCAGGGCTGCGGTGTGCACCCGTGGAGTGGCTAAGGCGGTGGACTTTATCCCCGTGGAGAGCCTAGAGACAACCATGAGGTCCCCGGTGTTCACGGACAACTCCTCTCCACCAGCAGTGCCCCAGAGCTTCCAGGTGGCCCACCTGCATGCTCCCACCGGCAGCGGCAAGAGCACCAAGGTCCCGGCTGCATACGCAGCTCAGGGCTACAAGGTGCTGGTGCTCAACCCCTCTGTTGCTGCAACACTGGGCTTTGGAGCTTACATGTCTAAAGCCCATGGGATTGATCCTAACATCAGGACCGGGGTGAGAACAATTACCACTGGCAGCTCCATCACGTACTCCACCTACGGTAAGTTCCTTGCCGACGGCGGGTGTTCAGGGGGTGCTTATGACATAATAATCTGTGACGAGTGCCATTCCACGGATGCCACATCCATCTTGGGCATCGGCACCGTCCTTGACCAAGCAGAGACTGCGGGGGCGAGACTGGTTGTGCTCGCCACCGCCACCCCTCCGGGCTCCGTCACCGTGCCCCACCCTAACATTGAGGAGGTTGCTCTGTCCACCACCGGAGAGATCCCTTTTTACGGCAAGGCTATCCCCCTAGAGGTGATCAAGGGGGGGAGACATCTCATCTTCTGTCACTCAAAGAAGAAGTGCGACGAGCTCGCCGCAAAGCTGGTCGCATTGGGCATCAACGCCGTGGCCTATTACCGCGGCCTTGACGTGTCCGTCATCCCGACCAGCGGCGACGTTGTCGTCGTGGCAACTGATGCTCTCATGACCGGCTATACTGGCGACTTCGACTCGGTGATAGACTGCAACACGTGTGTCACCCAGACAGTCGATTTCAGCCTTGACCCTACCTTCACCATTGAGACAACCACGCTTCCCCAGGACGCTGTCTCCCGCACTCAACGTCGGGGTAGGACCGGCAGGGGGAAGCCAGGCATCTACAGATTTGTGGCACCGGGGGAGCGCCCCTCCGGCATGTTCGACTCATCCGTCCTCTGTGAGTGCTATGACGCAGGCTGTGCTTGGTATGAGCTCACGCCCGCCGAGACCACAGTTAGGCTACGAGCGTACATGAACACCCCGGGGCTTCCCGTGTGCCAGGACCATCTTGAATTTTGGGAGGGCGTCTTTACGGGCCTCACCCATATAGATGCCCACTTCCTATCCCAGACAAAACAGAGCGGGGAGAACTTTCCTTACCTGGTAGCGTACCAAGCCACCGTGTGCGCTAGGGCTCAAGCCCCTCCCCCATCGTGGGACCAGATGTGGAAGTGCTTAATCCGCCTCAAACCCACCCTCCATGGGCCAACACCCCTGCTATACAGGCTGGGTGCTGTTCAGAATGAAGTCACCCTGACGCACCCAATTACCAAATACATCATGACATGCATGTCGGCTGACCTGGAGGTCGTCACG
>gnl|euhcvdb|EU781751_NS3_C1a_NS3_protein_coding_sequence_(ns3_sequence)
GCGCCCATCACGGCGTACGCCCAGCAGACAAGGGGCCTCCTAGGGTGCATAATCACCAGCCTGACTGGCCGGGACAAAAACCAAGTGGAGGGTGAGGTCCAGATTGTGTCAACCGCTGCCCAAACTTTCCTGGCAACGTGCATCAATGGGGTATGCTGGACTGTCTACCACGGGGCCGGAACGAGGACCATCGCATCACCCAAGGGTCCCGTTATCCAGATGTATACCAATGTGGACAAAGACCTTGTGGGCTGGCCCGCTCCCCAAGGTGCCCGCTCACTGACACCCTGCACCTGCGGCTCCTCGGACCTTTACCTGGTCACGAGGCACGCCGATGTCATTCCCGTGCGCCGGCGGGGTGATAGCAGGGGCAGCCTGCTCTCGCCCCGGCCCATTTCCTACTTGAAAGGCTCCTCGGGGGGTCCGCTGTTATGCCCCGCGGGACACGCCGTGGGCATATTCAGGGCCGCGGTGTGCACCCGTGGAGTGGCTAAGGCGGTGGACTTTATCCCTGTGGAGAACCTAGAGACAACCATGAGGTCCCCGGTGTTCACGGACAACTCCTCTCCACCAGCAGTGCCCCAGAGCTTCCAGGTGGCCCACCTGCACGCTCCCACTGGCAGCGGCAAGAGCACCAAGGTCCCGGCTGCATACGCAGCTCAGGGCTATAAGGTGTTAGTGCTCAACCCCTCTGTTGCTGCAACACTGGGCTTTGGTGCTTACATGTCCAAGGCACATGGAATCGATCCTAACATCAGGACCGGGGTGAGGACGATTACTACTGGCAGCCCCATCACGTACTCCACCTACGGCAAGTTCCTTGCCGACGGTGGGTGTTCAGGGGGTGCTTATGACATAATAATTTGTGACGAGTGCCATTCCACGGATGCCACATCCATCTTGGGCATCGGCACCGTCCTTGACCAAGCAGAGACTGCGGGAGCGAGACTGGTTGTGCTCGCCACCGCCACCCCTCCGGGCTCCATCACCGTGCCTCATCCTAACATCGAGGAGGTTGCTCTGTCCACCACCGGAGAGATCCCTTTTTACGGCAAGGCTATCCCCCTCGAGGCAATCAAGGGGGGGAGACATCTAATCTTCTGTCACTCAAAGAAGAAGTGCGACGAGCTCGCCGCAAAGCTGGTCGCATTGGGCATCAATGCCGTGGCCTACTACCGCGGTCTTGACGTGTCTGTCATCCCGACCAGCGGCGATGTTGTCGTCGTTGCGACCGATGCCCTCATGACCGGCTTTACCGGCGACTTCGACTCGGTGATAGACTGCAACACGTGTGTCACCCAGACAGTCGATTTCAGCCTTGACCCTACCTTCACCATTGAGACAACCACGCTCCCCCAGGATGCTGTCTCCCGCACTCAACGTCGGGGCAGGACTGGCAGGGGGAAGCCAGGCATCTACAGATTTGTGGCACCAGGGGAGCGCCCCTCTGGCATGTTCGACTCGTCTGTCCTCTGTGAGTGCTATGACGCGGGCTGCGCTTGGTATGAGCTCACGCCCGCCGAGACTACAGTTAGGCTACGAGCGTACATGAACACCCCGGGGCTTCCCGTGTGCCAAGACCATCTTGAATTTTGGGAGGGCGTCTTTACGGGCCTCACCCACATAGATGCCCACTTCCTATCCCAGACAAAGCAGAGTGGGGAGAACCTTCCTTACCTGGTAGCGTACCAAGCCACCGTGTGCGCTAGGGCGCAAGCCCCTCCCCCATCGTGGGACCAGATGTGGAAGTGTTTGACCCGTCTCAAACCCACCCTTCATGGGCCAACACCTCTGCTATACAGACTGGGCGCTGTTCAGAATGAAGTCACCCTGACGCACCCAATCACCAAATACATCATGACATGCATGTCGGCCGACCTGGAGGTCGTCACG
>gnl|euhcvdb|DQ889264_NS3_P1a_NS3_protein_coding_sequence_(ns3_sequence)
GCGCCCATTACGGCGTACGCCCAGCAGACAAGGGGCCTCCTGGGGTGTATAATCACCAGCYTAACTGGYCGGGACAAAAACCARGTGGAGGGTGAGGTCCAGATTGTGTCAACTGCTACCCAAACTTTCTTGGCAACGTGCATTAACGGGGTATGCTGGACCGTCTACCATGGAGCTGGAACGAGGACCATCGCATCACCCAAGGGTCCTGTCATCCAGATGTATACCAATGTAGACAAAGACCTTGTAGGCTGGCCCGCCCCTCAAGGCACCCGCTCACTAACACCCTGCACTTGCGGCTCCTCGGACCTCTAYCTGGTCACGAGGCACGCCGATGTCATTCCCGTGCGCCGGAGGGGTGATAGCAGGGGCAGCCTGCTTTCGCCCCGGCCCATCTCCTACYTGAAAGGCTCCTCGGGGGGTCCGCTGCTGTGCCCCGCGGGACACGCCGTGGGCATATTTAGGGCCGCGGTGTGCACCCGTGGGGTGGCTAAGGCGGTGGACTTTATCCCCGTGGAGAGCCTAGAGACAACCATGAGGTCCCCGGTGTTTACGGATAACTCCTCCCCACCAGCGGTGCCCCAGAGCTTCCAGGTGGCTCACCTGCATGCTCCCACAGGCAGCGGTAAAAGCACCAAAGTCCCGGCTGCATATGCAGCTCAGGGCTACAAGGTGCTAGTACTCAACCCCTCTGTTGCTGCAACACTGGGCTTTGGCGTTTACATGTCCAAGGCCCATGGGATCGATCCCAACATCAGGACCGGGGTGAGAACAATTACCACTGGTAGCTCCATCACGTACTCCACCTACGGCAAGTTCCTCGCCGACGGCGGGTGTTCAGGGGGTGCTTATGACATAATAATATGTGACGAGTGCCATTCCACGGATGCCACATCCATCATGGGCATCGGCACCGTCCTTGACCAGGCAGAGACCGCGGGGGCGAGACTGGTTGTACTCGCCACCGCTACCCCTCCGGGCTCCGTCACCGTGCCCCATCCTAACATCGAGGAGGTTGCTCTGTCCACCACCGGAGAGATCCCTTTTTACGGCAAGGCTATCCCCCTCGAAGCAATCAAGGGGGGGAGACATCTCATCTTCTGTCACTCAAAGAAGAAGTGTGACGAGCTCGCCGCAAAGCTGGTCGCATTGGGCATCAATGCCGTGGCCTACTACCGCGGTCTTGACGTGTCTGTCATCCCGACCAGCGGCGATGTTGTCGTCGTGGCAACTGATGCTCTCATGACCGGCTATACCGGCGACTTCGACTCGGTGATAGACTGCAACACGTGTGTCACCCAGTCGGTCGATTTCAGCCTTGACCCTACCTTCACTATTGAGACAAYCACRCTTCCCCAGGACGCYGTCTCCCGCACTCAACGTCGGGGCAGGACTGGCAGGGGGAAGCCAGGCATCTAYAGATATGTRACACCGGGGGAGCGCCCCTCCGGCATGTTCGACTCGTCCGTCCTCTGTGAGTGCTATGACGCRGGCTGTGCTTGGTAYGAGCTCACGCCCGCCGAGACTACAGTTAGGCTACGAGCGTACATGAACACCCCGGGGCTGCCYGTGTGCCAGGACCATCTTGAATTTTGGGAGGGCGTCTTTACRGGCCTCACCCATATAGATGCCCAYTTCTTATCCCAGACAAAGCAAAGTGGGGAGAACTTTCCTTACCTGGTAGCGTACCAAGCCACCGTGTGCGCTAGGGCTCAAGCCCCTCCCCCATCGTGGGACCAGATGTGGAAGTGTTTGATCCGCCTCAARCCCACYCTCCATGGGCCAACACCCCTGCTATACAGGCTGGGCGCTGTTCAGAATGAAGTCACCCTGACGCACCCAGTCACCAAATACATCATGACATGCATGTCGGCCGACCTGGAGGTCGTCACG
>gnl|euhcvdb|EU256105_NS3_C1a_NS3_protein_coding_sequence_(ns3_sequence)
GCGCCCATCACGGCGTACGCCCAGCAGACAAGGGGCCTCCTAGGGTGTATAATCACCAGCCTGACTGGCCGGGATAAGAACCAAGCGGAGGGTGAGGTCCAGATCGTCTCAACCGCCACCCAGACCTTCCTGGCAACATGCATCAATGGGGTATGCTGGACTGTCTACCACGGGGCCGGGACGAGAACCATTGCGTCACCTAAAGGTCCTGTCATCCAGATGTATACCAATGTAGACAAAGACCTCGTGGGCTGGCCCGCTCCGCAAGGTACCAGCTCGTTGACACCCTGCACCTGCGGCGCCTCGGACCTTTTCTTGGTCACGAGGCACGCCGATGTCATCCCCGTGCGCCGGCGGGGCGATAGCAGGGGCAGCCTGCTTTCGCCCCGGCCCATTTCCTACTTGAAAGGCTCCTCGGGGGGGCCGCTGCTGTGCCCCGCGGGGCACGCCGTGGGCATATTCAGGGCCGCGGTGTGTGCCCGTGGAGTGGCCAAAGCGGTGGACTTTATCCCTGTGGAGAACCTGGAAACGACCATGAGGTCCCCGGTGTTCACAGACAACTCCTCTCCACCGGCAGTGCCCCAGAGCTTCCAGGTGGCCCACCTGCATGCTCCCACCGGCAGCGGTAAGAGCACCAAGGTCCCGGCTGCATACGCGGCTCAGGGCTACAGCGTGCTGGTGCTCAACCCCTCCGTTGCTGCGACACTGGGTTTTGGTGCCTACATGTCCAAGGCCCATGGGGTCGATCCTAACATCAGGACCGGGGTGAGAACAATCAACACTGGCAGCCCCATCACGTACTCCACCTACGGCAAGTTTCTTGCCGACGGCGGGTGCTCGGGGGGTGCGTATGACATAATAATTTGTGACGAGTGCCACTCCACGGATGCCACGTCCATCTTGGGCATCGGCACTGTCCTTGACCAAGCGGAGACTGCGGGGGCGAGGCTGGTCGTGCTTGCCACCGCTACCCCCCCGGGCTCCGTCACTGTGCCCCATCCTAACATCGAGGAGGTTGCTCTCTCCACCACCGGTGAGATCCCCTTTTACGGCAAGGCTATCCCCCTCGAGGCAATCAAAGGGGGGAGACATCTCATCTTCTGTCACTCGAAGAAGAAGTGCGACGAGCTCGCCGCAAAGCTGGTCGCGTTGGGCATCAATGCCGTGGCCTACTACCGCGGTCTTGATGTGTCCACCATCCCGACCAGCGGCGATGTTGTCGTCGTGGCAACAGATGCCCTCATGACCGGCTTCACCGGCGACTTCGACTCGGTGATAGACTGCAACACGTGTGTCACCCAGACAGTCGATTTCAGCCTTGACCCCACCTTCACCATCGAGACGACCACGCTCCCCCAGGATGCTGTCTCCCGTACTCAACGTCGGGGCAGGACTGGCAGGGGGAAGCCGGGCATCTATAGATTCGTGGCACCGGGGGAGCGCCCCTCTGGCATGTTCGACTCGTCCGTCCTCTGTGAGTGCTATGACGCGGGCTGTGCTTGGTACGAGCTCACACCCGCCGAGACTACAGTTAGGCTACGAGCGTACATGAACACCTCGGGGCTCCCCGTGTGCCAGGACCATCTTGAATTTTGGGAAGGCGTCTTTACAGGCCTCAATCACATAGATGCCCACTTTCTATCTCAGACAAAGCAGAGCGGGGAGAACCTTCCTTACCTGGTAGCGTACCAAGCCACCGTGTGCGCTAGGGCTCAGGCCCCTCCCCCATCGTGGGACCAGATGTGGAAGTGTTTGATCCGTCTCAAACCCACCCTCCACGGGCCAACACCCCTGCTATACAGACTGGGCGCTGTTCAGAATGAGGTCACCCTGACGCACCCAGTCACTAAATACATTATGACATGCATGTCGGCTGACCTGGAAGTCGTCACG
>gnl|euhcvdb|EU781753_NS3_C1a_NS3_protein_coding_sequence_(ns3_sequence)
GCGCCCATTACGGCGTACGCCCAGCAGACAAGGGGCCTCTTGGGATGCATAATTACCAGCCTGACCGGCCGGGACAAAAACCAGGTGGAGGGTGAGGTTCAGATTGTGTCAACGGCTGCCCAGACCTTCCTGGCAACCTGCATCAACGGGGTGTGCTGGACTGTCTACCACGGGGCCGGAACRAGGACCATAGCGTCACCCAAGGGTCCTGTTATCCAGATGTATACCAACGTAGACCAAGACCTCGTGGGCTGGCCCGCYCCCCAAGGCGCCCGCTCACTGGTGCCCTGCACTTGCGGCTCCTCGGACCTTTACCTGGTTACGAGGCACGCCGATGTCATTCCCGTGCGCCGGCGGGGTGATAGCAGGGGCAGCCTGCTTTCGCCCCGGCCCATCTCTTACCTGAAAGGCTCYTCAGGGGGCCCACTGCTGTGCCCCGCGGGACACGCCGTAGGCATATTCAGGGCCGCGGTGTGCACCCGTGGAGTGGCTAAGGCGGTGGACTTTATCCCCGTAGAGAGCTTGGAGACAACCATGAGGTCCCCGGTGTTCACAGACAACTCCTCTCCGCCAGCAGTGCCCCAGAGCTTCCAGGTGGCCCACCTGCATGCTCCCACCGGCAGCGGTAAGAGCACCAAGGTCCCGGCCGCGTACGCGGCTCAAGGCTACAAGGTGCTAGTGCTCAACCCCTCCGTTGCTGCAACACTGGGCTTTGGTGCTTACATGTCCAAGGCCCATGGGATTGATCCTAACATCAGGACTGGGGTAAGGACAATTACTACTGGCAGCCCCATCACGTACTCCACCTACGGCAAGTTCCTTGCCGACGGCGGGTGCTCAGGGGGTGCTTATGACATAATAATTTGTGACGAATGCCACTCYACGGATGCAACATCCATCTTGGGCATCGGAACTGTCCTTGACCAAGCAGAGACTGCGGGGGCGAGACTGGTTGTGCTCGCCACCGCTACCCCTCCGGGCTCCGTCACTGTGCCCCATCCTAACATCGAGGAGGTTGCTCTGTCCACCACCGGTGAGATCCCCTTTTACGGCAAGGCTATCCCCCTCGAGGCAATCAAGGGGGGGAGGCATCTCATCTTCTGCCACTCAAAGAAGAAGTGCGACGAACTCGCCGCGAAACTGGTCGCGTTGGGCATCAATGCCGTGGCTTACTACCGCGGCCTTGACGTGTCCGTCATCCCGACCAGTGGCGATGTYGTCGTCGTAGCAACTGATGCCCTCATGACCGGCTTTACCGGCGATTTCGATTCGGTGATAGACTGTAACACGTGTGTCACCCAGACAGTCGACTTCAGCCTTGACCCTACCTTCACCATTGAGACAACCACGCTTCCCCAGGATGCTGTCTCCCGCACTCAACGTCGGGGCAGGACTGGCAGGGGGAAGCCAGGCATCTACAGATTTGTGGCRCCGGGGGAGCGCCCTTCCGGCATGTTCGACTCGTCTGTCCTCTGTGAGTGCTATGACGCGGGCTGTGCTTGGTATGAACTCACACCCGCCGAGACCACAGTTAGGCTACGAGCATATATGAACACCCCAGGGCTCCCCGTRTGCCAAGACCATCTTGAATTTTGGGAGGGCGTTTTTACRGGTCTCACCCATATAGACGCCCACTTCCTATCTCAGACAAAACAGAGCGGGGAAAACCTTCCTTACCTGGTAGCGTACCAAGCCACTGTGTGCGCTAGGGCCCAAGCCCCTCCCCCATCGTGGGACCAGATGTGGAAGTGTCTGATCCGCCTCAAGCCCACACTTCATGGGCCAACACCTCTGTTATACAGACTGGGTGCTGTTCAGAATGAAGTCACCCTGACACACCCAATTACCAAGTACATCATGACATGCATGTCGGCTGACCTGGAGGTCGTCACG
>gnl|euhcvdb|EU781755_NS3_C1a_NS3_protein_coding_sequence_(ns3_sequence)
GCGCCAATCACAGCGTACGCCCAGCAAACAAGGGGTCTCCTAGGGTGCATAATCACCAGCCTGACTGGCCGGGACAAAAACCAAGTGGAGGGTGAGGTCCAGATTGTGTCAACTGCTGCCCAGACCTTCCTGGCAACGTGCATCAATGGGGTATGCTGGACCGTCTACCACGGGGCCGGAACGAGGACCATCGCATCACCCAAGGGTCCTGTTATCCAGATGTACACCAATGTAGACAAAGACCTTGTGGGCTGGCCTGCTCCTCAAGGTGCCCGCTCGCTGACACCCTGCACCTGCGGCTCCTCGGACCTTTACTTGGTCACGAGGCACGCCGATGTCATTCCCGTGCGCCGACGGGGTGATAGCAGGGGCAGCCTGCTTTCGCCCCGGCCTATTTCCTACTTGAAAGGCTCCTCGGGGGGTCCGCTGCTGTGCCCCGCGGGACACGCCGTAGGCATATTCAGGGCCGCGGTGTGCACCCGTGGAGTGGCTAAGGCGGTGGACTTCATCCCTGTGGAGAACCTAGAGACAACCATGAGGTCCCCGGTGTTCACGGACAACTCTTCTCCACCAGCAGTGCCCCAGAGCTTCCAGGTGGCTCACCTGCATGCTCCCACCGGCAGTGGCAAAAGCACCAAGGTTCCGGCTGCATACGCTGCTCAGGGCTACAAGGTGCTAGTGCTCAACCCCTCTGTTGCTGCAACACTGGGGTTTGGTGCTTACATGTCCAAGGCCCATGGGGTCGATCCTAATGTCAGGACCGGGGTGAGAACAATTACCACTGGCAGCCCCATCACGTACTCCACCTACGGCAAGTTCCTTGCCGACGGCGGGTGCTCAGGGGGTGCTTATGACATAATAATTTGTGACGAGTGCCACTCTACGGATGCCACATCCATCTTGGGCATTGGCACTGTCCTTGACCAAGCAGAGACTGCGGGGGCGAGACTGGTTGTGCTCGCCACCGCTACCCCTCCAGGCTCCGTCACTGTGCCCCATCCCAACATTGAGGAGGTTGCTCTGTCCACCACCGGAGAGATCCCTTTTTACGGCAAGGCTATCCCCCTCGAGACAATCAAGGGGGGGAGACATCTCATTTTCTGTCACTCAAAGAAGAAGTGCGACGAGCTCGCCGCAAAGCTGGTCGCATTGGGCATCAATGCCGTGGCCTACTACCGCGGTCTTGACGTGTCTGTCATTCCGACCAGCGGTGATGTTGTCGTCGTGGCAACCGATGCCCTCATGACCGGCTATACTGGTGACTTCGACTCGGTGATAGACTGCAACACGTGTGTCACCCAGACAGTCGACTTCAGCCTTGACCCTACCTTCACCATTGAGACAACCACGCTCCCCCAGGACGCCGTCTCCCGTACTCAACGACGGGGCAGGACTGGCAGGGGGAAGCCAGGCATCTATAGATTCGTGGCACCGGGGGAGCGCCCCTCCGGCGTGTTCGACTCGTCTGTCCTCTGTGAGTGCTATGACGCGGGCTGTGCGTGGTACGAGCTCACGCCCGCCGAGACTACAGTTAGGCTACGAGCGTACATGAACACCCCGGGGCTTCCCGTGTGCCAGGATCACCTTGAATTCTGGGAGGGCGTCTTTACGGGCCTCACTCATATAGATGCCCACTTCCTATCCCAGACAAAACAGAGTGGGGAGAATCTTCCTTACCTGGTAGCGTACCAAGCCACCGTGTGCGCTAGGGCTCAGGCCCTTCCCCCATCGTGGGATCAGATGTGGAAGTGCTTGACTCGCCTCAAACCCACCCTCCATGGGCCAACACCCCTGCTATACAGACTGGGCGCTGTTCAGAATGAAATCACCCTGACGCACCCAATCACCAAATACATCATGACATGCATGTCGGCCGACCTGGAGGTCGTCACG
>gnl|euhcvdb|EU781756_NS3_C1a_NS3_protein_coding_sequence_(ns3_sequence)
GCACCCATCACGGCGTACGCCCAGCAGACAAGGGGCCTCCTAGGATGTATAATCACCAGCCTAACTGGCCGGGACAAAAACCAAGTGGAGGGTGAGGTCCAGATTGTGTCAACTGCTGCCCAGACCTTCCTGGCGACGTGCATCAATGGGGTATGCTGGACTGTCTACCACGGAGCTGGAACGAGGACCATCGCATCATCTAAGGGTCCTGTTATTCAGATGTACACCAATGTGGACAAAGACCTTGTAGGCTGGCCCGCTCCCCAAGGTGCCCGCTCACTGACACCCTGCGCCTGCGGCTCCTCAGACCTTTACCTGGTCACGAGGCACGCCGATGTCATTCCCGTGCGCCGGCGAGGTGATAGCAGGGGCAGCCTGCTTTCGCCCCGGCCCATCTCCTACTTGAAAGGCTCCTCGGGGGGTCCGCTGTTGTGCCCCGCGGGGCACGCCGTAGGCATATTCAGGGCCGCGGTGTGCACTCGTGGAGTGGCTAAGGCGGTGGACTTTATCCCTGTGGAGAACCTAGAGACAACTATGAGGTCCCCCGTGTTCACGGACAACTCCTCTCCACCAGCAGTGCCCCAGAGCTTCCAGGTAGCCCACCTGCATGCTCCCACAGGCAGCGGTAAGAGCACCAAGGTCCCGGCCGCATACGCGGCTCAGGGCTACAAGGTGCTAGTGCTCAACCCCTCCGTTGCTGCAACATTGGGCTTTGGTTCTTATATGTCCAAGGCCCACGGGATCGATCCTAACATCAGGACCGGGGTGAGAACAATTACCACAGGCAGCCCCATCACGTATTCCACCTACGGCAAGTTCCTTGCCGACGGCGGGTGCTCAGGGGGTGCTTATGACATAATAATTTGTGATGAGTGCCATTCCACGGATGCCACATCCATCTTGGGCATCGGCACTGTCCTTGACCAAGCAGAGACTGCGGGGGCGAGATTGGTTGTGCTCGCCACCGCCACCCCTCCGGGCTCCGTCACTGTGCCCCATCCCAACATCGAGGAGGTTGCTCTGTCCACCACCGGGGAGATCCCTTTTTATGGCAAGGCTATCCCCCTCGAAGTGATCAAGGGGGGGAGGCACCTCATCTTCTGCCACTCAAAGAAGAAGTGCGACGAGCTCGCTGCGAAGTTGGTCGCGTTGGGCGTCAATGCCGTGGCCTACTACCGCGGTCTCGACGTATCTGTCATCCCGACCAGCGGCGATGTTGTCGTTGTGGCAACCGATGCTCTCATGACCGGCTATACCGGCGACTTCGACTCGGTGATAGACTGCAACACGTGTGTCACCCAGACAGTCGATTTCAGCCTTGACCCTACCTTCACTATTGAGACAACCACGCTTCCCCAGGATGCTGTCTCCCGCACTCAACGTCGGGGCAGGACTGGCAGGGGGAAGCCAGGCATCTACAGATTTGTGGCACCGGGGGAGCGCCCATCCGGCATGTTCGACTCGTCTGTTCTCTGTGAGTGCTATGACGCGGGCTGTGCTTGGTACGAGCTCACGCCCGCCGAGACTACAGTCAGGCTACGAGCGTACATGAACACCCCGGGGCTCCCCGTGTGCCAGGACCATCTTGAATTTTGGGAGGGCGTCTTTACGGGTCTCACTCATATAGATGCCCACTTCCTATCCCAGACAAAGCAGAGTGGGGAGAACTTTCCTTACCTGGTAGCGTACCAAGCCACCGTGTGCGCTAGGGCTCAAGCCCCTCCCCCATCGTGGGACCAGATGTGGAAGTGTTTGATCCGCCTCAAGCCCACCCTCCACGGGCCAACACCTCTGCTATACAGACTGGGCGCTGTTCAGAATGAAGTCACCCTGACGCACCCAATCACCAAATACATCATGACATGCATGTCGGCCGACCTGGAGGTCGTCACG
>gnl|euhcvdb|EU781757_NS3_C1a_NS3_protein_coding_sequence_(ns3_sequence)
GCGCCCATCACGGCGTATGCCCAGCAGACAAGGGGCCTCTTGGGATGCATAATCACCAGCCTGACCGGCCGTGATAAGAACCAGGTGGAGGGTGAGGTTCAGATTGTATCAACTGCTGCCCAGACCTTCCTGGCGACCTGCATCAACGGAGTGTGCTGGACTGTCTACCACGGGGCCGGAACAAGGACTATCGCGTCATCTAAGGGTCCTGTCATCCAGATGTACACCAATGTAGACCAAGACCTCGTAGGTTGGCCCGCTCCCCAAGGTGCCCGCTCATTGACACCCTGCACTTGCGGCTCCTCGGACCTTTACCTGGTCACGAGGCACGCCGATGTCATTCCCGTGCGCCGGCGGGGTGATAGCAGGGGCAGCCTGCTTTCGCCCCGGCCTATCTCTTACTTGAAGGGCTCTTCGGGGGGCCCGCTGCTGTGCCCCGCGGGGCACGCCGTAGGCATATTCAGGGCCGCGGTGTGCACCCGTGGAGTGGCTAAAGCGGTGGACTTTATCCCCGTAGAGAGCCTAGAGACAACCATGAGATCTCCGGTGTTCACAGACAACTCCTCCCCACCAGCAGTACCCCAGAGCTTCCAGGTGGCCCACCTGCATGCTCCCACCGGTAGTGGTAAGAGCACCAAGGTCCCGGCCGCATACGCGGCCCAGGGCTACAAGGTGCTGGTACTCAATCCCTCCGTCGCTGCAACACTGGGCTTTGGTGCCTACATGTCCAAGGCCCATGGGATTGATCCTAACATCAGGACTGGGGTGAGGACAATTACTACTGGCAGCCCCATCACGTACTCCACCTACGGCAAGTTCCTCGCCGACGGCGGATGCTCAGGGGGCGCTTATGACATAATAATCTGTGACGAGTGCCACTCCACGGACGCAACATCCATTCTGGGCATCGGCACTGTCCTTGACCAAGCAGAGACTGCGGGGGCGAGGCTGGTTGTGCTCGCCACCGCTACCCCTCCGGGGTCCGTCACTGTGCCCCATCCTAACATCGAGGAGGTTGCTCTGTCCACCACCGGAGAGATTCCTTTTTATGGCAAGGCTATCCCCCTAGAGGCAATCAAGGGGGGGAGACATCTCATTTTCTGCCACTCAAAGAAGAAGTGCGCCGAGCTCGCCGCGAAGCTGGTCGGGCTAGGCATCAATGCTGTGGCCTACTACCGCGGCCTTGACGTGTCCGTCATTCCGACCAGTGGCGATGTTGTCGTCGTGGCAACTGATGCTCTCATGACCGGCTATACCGGCGACTTCGACTCGGTGATAGACTGCGTCAAGTGTGTCACTCAGACAGTCGACTTCAGCCTTGACCCTACCTTTACCATTGAGACAACCACGCTTCCCCAGGATGCCGTCTCTCGCACTCAACGTCGGGGCAGGACTGGCAGAGGGAAGCCAGGCATCTATAGATTTGTGGCACCGGGGGAGCGCCCTTCCGGCATGTTTGACTCGTCCGTCCTCTGTGAGTGCTATGACGCGGGCTGTGCTTGGTATGAGCTCACGCCCGCCGAGACCACAGTTAGGCTACGAGCATACATGAACACCCCGGGGCTTCCCGTGTGCCAAGACCACCTTGAATTTTGGGAGGGCGTCTTCACGGGCCTCACCCATATAGACGCCCACTTCCTATCCCAGACAAAGCAGAGTGGGGAAAACCTTCCTTACCTGGTAGCGTACCAAGCCACCGTGTGCGCTAGGGCTCAAGCCCCTCCCCCATCGTGGGACCAGATGTGGAAGTGCCTGCTCCGCCTCAAGCCCACCCTCCATGGACCGACACCTCTGCTGTACAGACTGGGTGCTGTCCAGAATGAAGTCACCCTGACGCACCCAATCACCAAATACATCATGACATGCATGTCGGCTGACCTGGAGGTCGTCACG
>gnl|euhcvdb|EU781759_NS3_C1a_NS3_protein_coding_sequence_(ns3_sequence)
GCGCCCATTACGGCGTATGCTCAGCAGACAAGGGGCCTCTTGGGATGCATAATTACTAGCCTGACCGGCCGGGACAAAAACCAGGTGGAGGGTGAGGTTCAGATTGTGTCAACTGCTGCCCAGACCTTCCTGGCAACCTGCATCAACGGGGTGTGCTGGACTGTCTACCACGGGGCCGGAACAAGGACCATCGCGTCACCAAAGGGTCCTGTCATCCAGATGTATACTAATGTAGACCAAGACCTCGTAGGCTGGCCCGCTCCCCAAGGTGCTCGTTCACTGACACCCTGCACTTGCGGCTCCTCGGACCTTTACCTGGTCACGAGGCACGCCGATGTCATTCCCGTGCGCCGGCGGGGTGATAGCAGGGGCAGCCTGCTTTCGCCCCGGCCTATCTCTTACCTGAAGGGCTCATCGGGGGGCCCACTGCTGTGCCCCGCGGGACACGCCGTAGGCATATTCAGGGCCGCGGTGTGCACCCGTGGAGTGGCTAAGGCGGTGGACTTTATCCCCGTGGAGAGCCTGGAGACAACCATGAGGTCCCCGGTGTTCACAGACAACTCCACTCCACCGGCAGTGCCCCAGAGCTTCCAGGTGGCCCACCTGCACGCTCCCACCGGCAGCGGCAAGAGCACCAAGGTCCCGGCTGCATACGCGGCTCAGGGCTATAAGGTGCTAGTGCTCAACCCCTCCGTTGCTGCGACACTGGGCTTTGGTGCTTACATGTCCAAGGCCCATGGGATTGATCCTAACATCAGGACTGGGGTGAGGACAATCACTACTGGCAGCCCCATCACGTACTCCACCTACGGGAAGTTCCTTGCCGACGGCGGGTGCTCAGGGGGTGCTTATGACATAATAATTTGTGACGAGTGCCACTCCACGGATGCAACATCCATCTTGGGCATCGGCACCGTCCTTGACCAAGCAGAGACCGCGGGGGCGAGACTGGTTGTGCTCGCCACCGCTACCCCTCCGGGCTCTGTCACTGTGCCCCATTCTAACATCGAGGAGGTTGCTCTGTCCACCACCGGAGAGATCCCCTTTTATGGCAAGGCTATCCCCCTTGAGGCAATCAAGGGGGGGAGACATCTCATCTTCTGCCACTCAAAGAAGAAGTGCGACGAACTCGCCGCAAAACTGGTCGCGATGGGCATCAACGCCGTGGCCTACTACCGCGGCCTTGACGTGTCCGTCATCCCGACCAATGGCGATGTTGTCGTCGTGGCAACTGATGCCCTCATGACCGGCTATACCGGCGACTTCGACTCGGTGATAGACTGCAACACGTGTGTCACCCAGACAGTCGACTTCAGCCTTGACCCTACATTCACCATTGAGACAACCACGCTCCCCCAAGATGCTGTCTCCCGCACTCAACGTCGGGGCAGGACTGGCAGGGGGAAGCCAGGCATCTACAGATTTGTGGCACCGGGGGAACGCCCTTCCGGCATGTTTGACTCGTCCGTCCTCTGCGAGTGCTATGACGCGGGCTGTGCTTGGTATGAGCTCACACCCGCCGAGACCACAGTTAGACTACGAGCATACATGAACACCCCGGGGCTTCCCGTGTGCCAAGACCATCTTGAGTTTTGGGAGGGCGTCTTTACGGGACTCACCCATATAGATGCCCACTTCCTATCCCAGACAAAGCAGAGTGGGGAAAACTTCCCTTACCTGGTAGCGTACCAAGCCACCGTGTGCGCTAGAGCCCAGGCCCCTCCCCCATCGTGGGACCAGATGTGGAAGTGCTTGATCCGCCTCAAGCCCACCCTTCATGGGCCGACACCTCTGCTGTATAGACTGGGCGCTGTTCAGAATGAAGTCACCCTGACGCACCCAATCACCAAGTACATCATGACATGCATGTCGGCTGACCTGGAGGTCGTCACG
>gnl|euhcvdb|EU781760_NS3_C1a_NS3_protein_coding_sequence_(ns3_sequence)
GCGCCCATCACGGCGTACGCCCAGCAGACAAGGGGCCTCCTGGGGTGCATAATCACCAGTCTAACTGGGCGGGACAAAAACCAAGCGGAGGGTGAGGTCCAGATTGTGTCAACTGCTGCCCAAACTTTCCTGGCAACGTGCATCAATGGGGTGTGTTGGACTGTCTACCACGGGGCCGGAACGAGGACCATCGCATCACCCAAGGGCCCCGTCATCCAGATGTACACCAATGTAGACAAAGACCTTGTGGGTTGGCCCGCTCCCCAAGGTACCCGCTCATTGACACCCTGCACCTGCGGCTCCTCGGACCTTTACCTGGTCACGAGGCACGCCGATGTCATTCCCGTGCGCCGGCGGGGCGATAGCAGGGGCAGCCTGCTTTCGCCCCGGCCCATCTCTTACTTGAAAGGCTCCTCGGGGGGTCCGCTGTTGTGCCCCGCGGGACACGCCGTGGGCATATTCAGGGCCGCGGTGTGCACCCGTGGAGTGGCCAAGGCGGTGGACTTTATCCCTGTGGAGAACCTAGAGACAACCATGAGGTCCCCGGTGTTTACGGACAACTCCTCTCCACCAGCAGTACCCCAGAGCTTCCAGGTGGCTCACCTGCATGCTCCCACAGGCAGCGGCAAGAGCACCAAGGTCCCGGCTGCGTACGCAGCTCAGGGCTACAAGGTGCTGGTGCTCAACCCCTCTGTTGCTGCTACATTAGGCTTTGGTGCTTACATGTCCAAGGCCCATGGGATCGATCCTAACATCAGGACCGGGGTGAGAACAATTACCACTGGCAGCCCCATTACGTACTCCACCTACGGCAAGTTCCTTGCCGACGGCGGGTGCTCGGGGGGTGCTTACGACATCATAATTTGTGACGAGTGCCACTCCACGGATGCCACATCCGTCTTGGGCATCGGCACTGTCCTTGACCAAGCAGAGACCGCGGGGGCGAGACTAGTTGTGCTCGCCACCGCTACCCCTCCGGGCTCCGTCACTGTGCCCCATCCTAACATCGAGGAGGTTGCTCTGTCCACCACCGGAGAGATCCCTTTTTACGGCAAGGCTATCCCCCTCGAAGCAATCAAGGGGGGGAGACATCTCATCTTCTGTCACTCAAAGAAGAAATGCGACGAGCTCGCCGCAAAGCTGGTCGCATTGGGCATCAATGCCGTGGCCTACTACCGCGGTCTTGACGTGTCTGTCATCCCGACCAGCGGCGATGTTGTCGTTGTGGCAACCGATGCCCTCATGACCGGCTATACCGGCGACTTCGACTCGGTGATAGACTGCAACACGTGTGTCACCCAGACAGTCGATTTCAGCCTTGACCCTACCTTCACCATTGAGACGACCACGCTTCCCCAGGATGCTGTCTCCCGCACTCAACGTCGGGGTAGGACTGGCAGGGGGAGGCCAGGCATCTACAGGTTTGTGGCACCGGGGGAGCGCCCCTCCGGCATGTTCGACTCGTCTGTCCTCTGTGAGTGCTATGACGCGGGCTGTGCTTGGTATGAGCTCACGCCCGCCGAGACTACAGTTAGACTACGAGCGTACATGAACACCCCGGGGCTTCCCGTGTGCCAGGACCATCTTGAATTTTGGGAGGGCGTCTTTACGGGCCTCACCCATATAGATGCCCACTTTCTATCCCAGACAAAGCAGAGTGGGGAGAACCTTCCTTACCTGGTAGCGTACCAAGCCACCGTGTGCGCTAGGGCTCAAGCCCCCCCCCCATCGTGGGACCAGATGTGGAAGTGTTTGATCCGCCTCAAACCCACCCTTCATGGGCCAACACCTCTGCTATACAGACTGGGCGCTGTTCAGAATGAAGTCACCCTGACGCACCCAATCACCAAATACATCATGACATGCATGTCGGCCGACCTGGAGGTCGTCACG
>gnl|euhcvdb|EU781761_NS3_C1a_NS3_protein_coding_sequence_(ns3_sequence)
GCGCCCATCACGGCGTATGCCCAGCAGACAAGGGGCCTCCTAGGGTGCATAATCACCAGTCTAACTGGCCGGGACAAAAACCAAGCGGAGGGTGAGGTCCAGATTGTGTCAACTGCTGCCCAAACTTTCCTGGCAACGTGCATCAATGGGGTGTGCTGGACTGTCTACCACGGGGCCGGAACGCGGACCATCGCATCACCCAAGGGTCCTGTCATCCAGATGTATACCAATGTGGACAAAGACCTCGTGGGCTGGCCCGCTCCTCAAGGAACCCGATCACTGACACCCTGCACTTGCGGCTCCTCGGACCTTTACCTGGTCACGAGGCACGCCGATGTCATTCCCGTGCGCCGGCGGGGCGACAGCAGGGGCAGCCTGCTCTCGCCCCGGCCCATCTCCTACTTGAAAGGCTCCTCGGGGGGTCCGCTATTGTGCCCCGCGGGGCACGCCGTGGGCATATTCAGGGCCGCGGTGTGCACCCGTGGAGTGGCCAAGGCGGTGGACTTTATCCCTGTGGAGAACCTAGAGACAACCATGAGGTCCCCGGTGTTCACGGACAACTCCTCTCCACCGGTAGTGCCCCAGAGCTTCCAGGTGGCGCACCTGCATGCTCCCACGGGCAGCGGCAAGAGCACCAAGGTCCCGGCTGCATACGCGGCCCAGGGCTACAAGGTGCTAGTGCTCAACCCCTCTGTTGCTGCAACACTAGGCTTTGGTGCTTACATGTCCAAGGCCCATGGGATCGATCCTAACATCAGGACCGGGGTGAGAACAATTACCACTGGCAGCCCCATCACATACTCCACCTACGGCAAGTTCCTTGCCGACGGCGGGTGCTCAGGGGGTGCTTATGACATCATAATTTGTGACGAGTGCCACTCCACGGATGCCACGTCCATCTTGGGCATCGGCACTGTCCTTGACCAAGCAGAGACTGCGGGGGCGAGACTGGTCGTGCTCGCCACCGCTACCCCTCCGGGCTCCGTCACTGTGCCCCATCCTAACATCGAGGAGGTTGCTCTGTCCACCACCGGAGAGATCCCTTTTTACGGCAAGGCTATCCCCCTCGAAACAATCAAGGGGGGGAGACATCTCATCTTCTGTCACTCAAAGAAAAAGTGTGACGAGCTCGCCGCAAAGCTGACCGCATTGGGCATCAACGCCGTGGCCTACTACCGCGGTCTTGACGTGTCTGTCATCCCGTCCAGCGGCGATGTTGTCGTCGTGGCAACTGATGCTCTCATGACCGGCTTTACCGGCGATTTCGACTCGGTGATAGACTGTAACACGTGTGTCACCCAGACAGTCGATTTCAGCCTTGACCCTACCTTCACCATTGAGACAACCACGCTTCCCCAGGATGCTGTCTCCCGGACTCAACGTCGGGGTAGAACTGGCAGGGGGAAGCCAGGCATCTACAGGTTTGTGGCACCGGGGGAGCGCCCCTCCGGCATGTTCGACTCGTCTATCCTCTGTGAGTGCTATGACGCGGGCTGTGCTTGGTATGAGCTCACGCCCGCCGAGACTACAGTTAGGCTACGAGCGTACATGAACACCCCGGGGCTTCCCGTGTGCCAGGACCATCTTGAATTTTGGGAGGGCGTCTTTACGGGCCTCACTCATATAGATGCCCACTTTCTATCCCAGACAAAGCAGAGTGGGGAGAACTTTCCTTACCTGGTAGCGTACCAAGCCACCGTGTGCGCTAGGGCTCAAGCCCCTCCCCCATCGTGGGACCAGATGTGGAAGTGTTTGAACCGCCTCAAACCCACCCTCCATGGGCCAACACCCCTGCTATACAGACTGGGCGCCGTTCAGAACGAAGTCACCCTGACGCACCCAATCACCAAATACATCATGACATGTATGTCGGCCGACCTGGAGGTCGTCACG
>gnl|euhcvdb|EU781763_NS3_C1a_NS3_protein_coding_sequence_(ns3_sequence)
GCGCCCATCACGGCGTACGCCCAGCAGACAAGAGGCCTCTTGGGGTGCATAATCACCAGTCTAACTGGCCGGGACAAAAACCAAGCGGAGGGTGAGGTCCAGATTGTGTCAACTGCCACCCAGACCTTCCTGGCAACGTGCATCAATGGGGTATGCTGGACTGTCTACCACGGGGCCGGAACGAGGACCATCGCATCACCCAAGGGTCCTGTTATCCAGATGTATACCAATGTAGACCAAGACCTTGTGGGCTGGCCCGCTCCTCAGGGTACCCGCTCATTGACACCCTGCACCTGCGGCTCCTCGGACCTTTACCTGGTCACGAGGCACGCCGATGTCATCCCCGTGCGCCGGCGGGGTGATAGCAGGGGCAGCCTGCTTTCGCCCCGGCCCATCTCCTACTTGAAAGGCTCCTCGGGGGGTCCGCTGTTGTGCCCCGCGGGACACGCCGTAGGCATATTCAGGGCCGCGGTGTGCACCCGTGGAGTGGCTAAGGCGGTAGACTTTATCCCTGTGGAGAACCTGGAGACAACCATGAGGTCCCCGGTGTTCACGGACAACTCCTCTCCACCAGCAGTTCCCCAGAGCTTCCAGGTGGCCCACCTGCATGCTCCCACAGGCAGCGGCAAGAGCACTAAGGTCCCAGCTGCATACGCAGCTCAGGGCTACAAGGTGCTAGTGCTCAACCCCTCTGTTGCTGCAACACTGGGCTTTGGTGCTTACATGTCCAAGGCCCATGGGATCGATCCTAACATCAGGACCGGGGTGAGAACAATTACCACTGGCAGCCCCATCACGTACTCCACCTACGGCAAGTTCCTTGCCGACGGCGGGTGCTCAGGGGGTGCTTATGACATAATAATTTGTGACGAGTGCCACTCCACGGATGCCACATCCATCTTGGGCATCGGCACTGTCCTTGACCAAGCGGAGACTGCGGGGGCGAGACTGGTTGTCCTCGCCACCGCTACCCCTCCGGGCTCCATCACCGTGCCCCATCCTAACATCGAGGAGGTTGCTCTGTCCACCACCGGAGAGATCCCTTTTTACGGCAAGGCTATCCCCCTCGAAGTAATCAAGGGGGGGAGACATCTCATCTTCTGCCATTCAAAGAAGAAATGCGACGAGCTCGCCGCAAGGCTGGTCGCACTGGGCGTCAATGCTGTGGCCTTCTACCGCGGTCTTGACGTGTCTGTCATCCCGACCAGCGGCGATGTTGTCGTCGTGGCAACTGATGCTCTCATGACTGGCTTTACCGGCGATTTTGACTCGGTGATAGACTGCAACACGTGTGTCACCCAGACAGTCGATTTCAGCCTTGACCCGACCTTCACCATTGAGACAACTACGCTTCCCCAGGATGCTGTCTCCCGTACTCAACGTCGGGGCAGGACTGGCAGAGGGAAGCCAGGCATTTACAGATTTGTGGCACCGGGGGAACGCCCCTCTGGCATGTTCGACTCGTCTATCCTCTGTGAGTGCTATGACGCGGGCTGTGCTTGGTATGAGCTCACGCCCGCCGAGACTACAGTTAGGCTACGAGCGTACATGAATACCCCGGGGCTTCCCGTGTGCCAGGACCATCTTGAATTTTGGGAGGGCGTCTTTACGGGTCTTACCCATATAGATGCTCACTTCCTATCCCAGACAAAACAGAGTGGGGAGAACCTTCCTTACCTGGTAGCGTACCAAGCCACCGTGTGCGCTAGGGCCCAAGCCCCTCCCCCATCGTGGGACCAGATGTGGAAGTGTTTGACTCGCCTCAAGCCCACCCTCCATGGGCCAACACCCCTATTATACAGGCTGGGTGCTGTCCAGAATGAAATCACCCTGACGCACCCAATCACCAAATACATCATGACATGTATGTCGGCTGACCTGGAGGTCGTCACA
>gnl|euhcvdb|DQ889290_NS3_P1a_NS3_protein_coding_sequence_(ns3_sequence)
GCGCCCATCACGGCRTACGCCCAGCAGACAAGGGGCCTCCTRGGGTGTATAATCACCAGCCTAACTGGCCGGGACAAAAAYCAAGTGGAGGGTGAGGTCCAGATTGTGTCAACCGCTGCCCAAACTTTCCTGGCAACGTGCATCAATGGRGTGTGCTGGACYGTTTACCACGGGGCCGGAACGAGGACCATYGCATCACCCAAGGGTCCTGTYATCCAGATGTAYACYAATGTAGACCAAGACCTTGTGGGCTGGCCCGCTCCYCAAGGTGCCCGCTCACTGACACCCTGCACCTGCGGCTCCTCGGACCTTTACTTGGTCACGAGGCACGCCGATGTYRTTCCCGTGCGCCGGCGGGGTGATAGCAGGGGCAGCCTGCTTTCGCCCCGGCCCATCTCCTACTTGAAAGGCTCCTCGGGGGGTCCGCTGTTGTGCCCCGCGGGACACGCCGTAGGCATATTCAGGGCCGCGGTGTGCACCCGTGGAGTGGCTAAGGCGGTGGACTTTATCCCTGTGGAGAACCTGGAGACAACTATGAGGTCCCCGGTGTTCACGGACAACTCCTCTCCACCAGCAGTGCCCCAGAGCTTCCAGGTGGCCCACCTGCATGCTCCCACRGGCAGCGGTAAGAGCACCAAGGTCCCGGCTGCATACGCAGCTCAGGGCTATAAGGTGCTAGTSCTCAACCCCTCTGTCGCTGCAACRCTGGGCTTTGGCGCTTACATGTCCAAGGCCCATGGGATCGATCCTAATATCAGGACCGGGGTGAGAACAATTACCACCGGCAGCCCCATCACGTACTCCACCTACGGCAAGTTCCTTGCCGACGGCGGGTGCTCAGGGGGCGCCTATGACATAATAATTTGTGACGAGTGCCACTCCACGGAYGCCACATCCATCTTGGGCATCGGCACTGTCCTTGACCAAGCAGAGACTGCGGGGGCGAGACTGGTTGTGCTCGCCACTGCTACYCCTCCGGGCTCYGTCACTGTGCCCCATCCTAACATCGAGGAGGTTGCTCTGTCCACCACCGGAGAGATCCCCTTTTACGGCAAGGCTATCCCYCTCGAAGTAATCAAGGGGGGGAGACATCTCATTTTCTGTCACTCAAAGAAGAAATGYGACGAGTTCGCCGCAAAGCTGGTCGCATTGGGYGTCAATGCCGTGGCCTACTACCGCGGTCTTGACGTGTCTGTCATCCCRACCAGCGGCGACGTTGTCGTCGTGGCAACTGATGCTCTCATGACCGGCTTTACCGGCGACTTCGACTCGGTGATAGACTGCAAYACGTGYGTCACCCAGACAGTCGATTTCAGCCTTGACCCTACCTTCACCATTGAGACAACCACGCTTCCCCAGGAYGCCGTCTCCCGCACTCAACGTCGGGGTAGGACCGGCAGGGGGAAGCCAGGCATCTACAGATTTGTGGCACCGGGGGAACGCCCCTCCGGCATGTTCGACTCGTCCGTCCTCTGTGAGTGCTATGACGCGGGCTGTGCTTGGTATGAGCTCACGCCCGCCGAGACTACAGTTAGGCTGCGAGCGTACATGAACACCCCGGGGCTTCCCGTGTGCCAGGACCATCTTGAATTTTGGGAGGGCGTCTTYACAGGCCTCACTCATATAGATGCCCACTTCCTATCCCAGACAAAGCAGAGTGGGGAGAACCTTCCTTACCTGGTAGCGTACCAAGCCACCGTGTGCGCTAGGGCTCAAGCCCCTCCCCCATCGTGGGACCAGATGTGGAAGTGTTTGATCCGCCTCAAACCCACCCTCCATGGGCCAACACCCCTGCTATACAGAYTGGGCGCTGTCCAGAATGAAGTCACCCTGACGCACCCAGTCACCAAATACATCATGACATGCATGTCGGCCGACCTGGAGGTCAYCACG
>gnl|euhcvdb|DQ889291_NS3_P1a_NS3_protein_coding_sequence_(ns3_sequence)
GCGCCCATCACGGCGTACGCCCAGCAGACGAGAGGCCTCCTAGGGTGTATAATCACCAGCYTGACTGGCCGGGACAAAAACCAAGTGGAGGGTGAGGTCCAGATCGTGTCAACTGCTGCCCAAACCTTCCTGGCAACGTGCATCAATGGGGTATGCTGGACCGTCTACCACGGGGCCGGATCGAGGACYATCGCATCACCCAAGGGTCCTGTTATCCAGATGTATACCAACGTGGACCAGGACCTCGTGGGCTGGCCCGCTCCTCAAGGTTCCCGCTCACTGACACCCTGCACCTGCGGCTCCTCGGACCTTTACCTGGTCACGAGGCACGCCGACGTCATTCCCGTGCGCCGGCGGGGTGATAGCAGGGGCAGCCTGCTTTCGCCCCGGCCCATCTCCTACTTGAAAGGCTCCTCGGGGGGTCCGCTGTTGTGTCCCGCGGGACACGCCGTGGGCATATTCAGGGCCGCGGTGTGCACCCGTGGAGTGGCTAAGGCAGTGGACTTTATCCCTGTGGAGAACCTAGAGACAACCATGAGATCCCCGGTGTTCACGGACAATTCCTCTCCACCAGCAGTGCCCCAGTGTTTCCAGGTGGCCCACCTGCATGCTCCCACCGGCAGCGGTAAGAGCACCAAGGTCCCGGCCGCGTACGCAGCCCAGGGCTACAAGGTGCTAGTGCTCAACCCCTCTGTTGCTGCWACACTGAGCTTTGGYGCTTACATGTCCAAGGCCCACGGGGTCGAACCTAACATCAGGACCGGGGTGAGAACAATTACCACTGGCAGCCCCATCACGTACTCCACCTACGGCAAGTTTCTTGCCGACGGCGGGTGCTCAGGGGGTGCCTATGACATAATAATTTGTGACGAGTGCCAYTCCACGGATGCCACATCCATCTTGGGCATCGGCACTGTCCTTGACCAAGCAGAGACCGCGGGGGCGAGACTGGTCGTGCTCGCCACTGCTACCCCTCCGGGCTCCGTCACTGTGCCCCATCCTAACATCGAGGAGGTTGCTCTGTCCACCACCGGAGAGATCCCCTTTTATGGCAAGGCTATTCCCCTCGAGGTGATCAAGGGGGGAAGACATCTCATCTTCTGTCACTCAAAGAAAAAGTGTGACGAGCTCGCCGCGAAGCTGGTCGCATTGGGCGTCAATGCCGTGGCCTACTACCGCGGTCTTGACGTGTCTGTCATCCCGACCAACGGCGATGTCGTCGTCGTGGCGACCGACGCTCTCATGACTGGCTTTACCGGCGACTTCGACTCTGTGATAGACTGCAATACGTGTGTCACCCAGACAGTCGATTTCAGCCTTGACCCTACCTTCACCATTGAGACAACCACGCTTCCCCAGGATGCCGTCTCCCGGACCCAACGTCGGGGTAGGACTGGCAGGGGGAAGCCAGGCGTCTACAGATTTGTGGCGCCGGGGGAGCGCCCTTCCGGCATGTTCGACTCGTCCGTCCTCTGTGAGTGCTATGACGCGGGCTGTGCTTGGTATGAGCTCACGCCCGCCGAGACTACAGTTAGGCTACGAGCGTACATGAACACCCCAGGGCTCCCCGTGTGCCAGGACCATCTTGAATTTTGGGAGGGCGTCTTTACGGGCCTCACCCACATAGATGCCCACTTTCTATCCCAGACAAAGCAGAGTGGAGAGAACTTTCCTTACCTGGTAGCGTACCAAGCCACCGTGTGCGCTAGGGCTCAAGCCCCTCCCCCGTCGTGGGACCAGATGTGGAAGTGTTTGATCCGTCTCAAGCCCACCCTCCATGGGCCAACACCCCTGCTATATAGACTGGGCGCCGTTCAGAATGAAGTCACCCTGACGCACCCAGTCACCAAATACATCATGACATGCATGTCGGCTGACCTGGAGGTCGTCACG
>gnl|euhcvdb|DQ889295_NS3_P1a_NS3_protein_coding_sequence_(ns3_sequence)
GCGCCCATCACGGCCTACGCCCAGCAGACAAGGGGCCTCTTGGGATGCATAATTACCAGCCTGACCGGCCGGGATAAAAACCAGGTGGAGGGTGAGGTTCAGATTGTGTCAACTGCTACCCAGACCTTCCTGGCAACCTGCATCAACGGGGTGTGCTGGACCGTCTACCACGGGGCCGGAACAAGGACCATCGCGTCGCCCAAGGGTCCTGTTATCCAGATGTACACCAATGTGGACCAAGACCTCGTGGGCTGGCCCGCTCCCCAAGGTGCYCGYTCACTAACACCCTGCACTTGCGGCTCCTCGGACCTTTACCTGGTCACGAGGCACGCCGATGTCATTCCCGTGCGCCGGCGGGGTGATAGCAGGGGCAGCCTGCTCTCGCCCCGGCCCATCTCTTACTTGAAAGGCTCCTCGGGGGGCCCACTGCTGTGCCCCGCAGGGCACGCCGCAGGCATATTCAGGGCCGCGGTGTGCACTCGTGGAGTGGCTAAGGCGGTGGACTTCATCCCCGTAGAGAGCCTAGAGACAACCATGAGGTCCCCGGTGTTCACGGACAACTCCTCCCCACCAGCAGTGCCCCAGAGCTACCAAGTGGCCCACCTGCATGCTCCCACCGGCAGCGGTAAGAGCACCAAGGTCCCGGCCGCATACGCGGCCCAGGGCTATAAGGTGCTGGTGCTCAACCCCTCCGTTGCTGCAACGCTGGGCTTTGGTGCTTACATGTCCAAAGCCCACGGGATTGATCCTAACATCAGGACTGGGGTGAGGACAATTACTACTGGCAGCCCCATCACGTACTCCACCTACGGCAAGTTCCTTGCTGACGGCGGGTGCTCAGGGGGTGCTTATGACATAATAATTTGTGACGAGTGCCACTCCACGGATGCGACATCCATCTTGGGYATCGGCACCGTCCTTGACCAAGCAGAGACTGCGGGGGCGAGACTGGTTGTGCTCGCCACCGCTACCCCTCCGGGCTCCGTCACTGTGCCCCATCCTAACATCGAGGAGGTTGCTCTGTCCACCACCGGAGAGATCCCCTTCTACGGCAAGGCTATCCCCCTTGAGGTAATCAAGGGGGGGAGACATCTCATCTTTTGCCACTCAAAGAAGAAGTGCGACGAACTCGCCGCAAAACTGGTCGCGTTGGGCATCAATGCCGTGGCCTACTACCGCGGCCTTGACGTGTCCGTCATCCCGGCCAGTGGCGATGTTGTCGTCGTGGCAACTGATGCCCTCATGACCGGTTTTACCGGCGATTTCGACTCGGTGATAGACTGCAACACGTGTGTCACCCAGACAGTCGACTTCAGCCTTGACCCTACCTTTACCATTGAAACAACCACGCTCCCCCAGGACGCCGTCTCCCGCACTCAACGTCGGGGCAGGACTGGCAGGGGGAAGCCAGGCATCTACAGATTTGTGGCACCGGGGGAGCGCCCTTCCGGCATGTTCGACTCGTCCGTCCTCTGTGAGTGCTATGACGCGGGTTGTGCTTGGTACGAGCTCACACCCGCCGAGACCACAGTTAGGCTACGAGCATACATGAACACCCCGGGGCTTCCCGTGTGCCAAGACCATCTTGAATTTTGGGAGGGCGTCTTCACGGGTCTTACCCACATAGACGCCCACTTCCTATCCCAGACAAAGCAGAGTGGGGAAAACTTCCCTTACCTGGTAGCGTACCAAGCCACCGTGTGCGCTAGGGCTCAAGCCCTTCCCCCATCGTGGGACCAGATGTGGAAGTGCTTGATCCGTCTCAAGCCCACCCTTCATGGACCAACACCTCTGCTATACAGGCTGGGCGCCGTTCAGAATGAAGTCACTCTGACGCACCCAATCACCAAGTACATCATGACATGCATGTCGGCTGACCTGGAGGTCGTCACG
>gnl|euhcvdb|DQ889312_NS3_P1a_NS3_protein_coding_sequence_(ns3_sequence)
GCGCCTATCACGGCGTACGCCCAGCAGACAAGGGGCCTCCTAGGGTGCATAATCACCAGCCTGACTGGCCGAGACAAGAACCAAGTGGAGGGTGAGGTCCAGATTGTGTCAACTGCTACCCAAACTTTTCTGGCAACGTGCATCAATGGGGTGTGCTGGACTGTCTACCACGGGGCCGGGTCGAGAACCATCGCATCACCTAAGGGTCCTGTCATCCAGATGTACACCAATGTAGACAAGGACCTTGTGGGCTGGCCCGCTCCTCAGGGTTCCCGTTCATTGACACCCTGCACCTGCGGCTCCTCGGACCTTTACCTGGTCACGAGGCACGCCGATGTCATTCCCGTGCGCCGGCGAGGTGATAGCAGGGGTGCCCTGCTTTCGCCCCGGCCCATTTCCTACTTGAAAGGCTCCTCGGGGGGCCCGCTGCTGTGCCCCGCGGGACACGCCGTAGGCATATTCAGGGCCGCGGTGTGCACCCGTGGAGTGGCTAAGGCGGTGGACTTCATCCCTGTGGAGAACCTAGAGACAACCATGAGGTCCCCGGTGTTCACGGACAACTCCTCTCCACCAGCAGTGCCCCAGAGCTTCCAGGTGGCCCACCTGCATGCTCCCACTGGCAGCGGCAAAAGCACCAAGGTCCCGGCTGCATACGCGGCCCAGGGCTACAAGGTGCTGGTGCTCAACCCTTCTGTTGCTGCAACACTGGGCTTTGGCGCCTACATGTCCAAGGCTCATGGGGTCGATCCTAATATCAGGACCGGGGTGAGGACAATTACCACTGGCAGCCCCATTACGTACTCCACCTACGGCAAGTTCCTTGCCGACGGGGGGTGCTCTGGGGGCGCCTATGACATAATAATTTGTGACGAGTGCCACTCCACGGATGCCACATCCATCTTGGGCATCGGCACTGTCCTTGACCAAGCAGAGACTGCGGGGGCGAGACTGGTTGTGCTCGCCACCGCTACCCCTCCGGGCTCCATCACTGTGCCCCATCCTAACATCGAGGAGGTTGCTCTGTCCACCACCGGAGAGATCCCTTTTTACGGCAAGGCTATCCCCCTCGAGGTAATCAAGGGGGGGAGACATCTCATCTTCTGTCACTCAAAGAAGAAGTGTGACGAGCTCGCCGCAAAGCTGGTCGCGCTGGGCGTCAATGCCGTGGCCTATTACCGCGGTCTCGACGTGTCTGTCATCCCGTCCAGCGGCGATGTCGTCGTCGTGGCGACCGATGCTCTCATGACCGGCTTTACCGGCGACTTCGACTCGGTGATAGACTGCAACACATGTGTCACCCAAACAGTCGATTTCAGCCTTGACCCTACCTTCACCATTGAGACAACCACGCTCCCCCAGGATGCTGTCTCCCGTACTCAACGACGGGGCAGGACTGGCAGGGGGAGGCCAGGCATCTACAGGTTCGTGGCGCCGGGGGAGCGCCCTTCCGGCATGTTCGACTCGTCTGTCCTCTGTGAGTGCTATGACGCGGGCTGTGCTTGGTATGAGCTCACGCCTGCCGAGACCACAGTTAGGCTACGAGCGTACATGAACACCCCGGGACTTCCCGTGTGCCAGGACCATCTTGAATTTTGGGAGGGCGTCTTTACGGGCCTCACTCATATAGATGCCCACTTCCTATCCCAGACAAAGCAAAGTGGGGAGAACTTTCCTTACCTGGTAGCGTACCAAGCCACCGTGTGCGCTAGGGCTCAAGCCCCTCCCCCATCTTGGGACCAGATGTGGAAGTGTTTGGTCCGYCTTAAACCCACCCTCCATGGGCCAACACCCCTGCTATACAGACTGGGCGCTGTTCAGAATGAAGTCACCCTGACGCACCCAATTACCAAATACATCATGACATGCATGTCGGCCGACCTGGAGGTCGTCACG
>gnl|euhcvdb|DQ889314_NS3_P1a_NS3_protein_coding_sequence_(ns3_sequence)
GCGCCCATCACGGCGTACGCCCAGCAGACRAGGGGGCTCCTRGGATGCATAATCACCAGCCTGACTGGCCGGGACAARAACCAAGCGGAGGGYGARGTCCARATYGTGTCRACTGCTGCCCARACYTTCCTGGCRACRTGCATCAATGGRGTGTGCTGGACTGTCTATCACGGGGCCGGAACGAGGACCATCGCRTCACCCAAGGGYCCYGTTATCCAGATGTAYACCAATGTGGACAARGACCTTGTGGGYTGGCCCGCTCCYCARGGYWCCCGCTCATTGACACCCTGCACCTGCGGCTCCTCGGACCTYTAYCTGGTCACGAGGCACGCYGATGTCATYCCCGTGCRCCGGCGRGGYGATAGCAGGGGCAGCCTGCTTTCGCCCCGGCCCATTTCCTACTTGAAAGGCTCCTCGGGGGGTCCGCTGTTGTGCCCCGCGGGACACGCCGTGGGCATATTCAGGGCCGCGGTGTGCACCCGTGGAGTGGCYAAGGCGGTGGACTTTATCCCYGTGGARAACCTAGAGACAACCATGAGGTCCCCGGTGTTCACGGACAACTCCTCTCCACCAGCAGTGCCCCAGAGCTTCCAGGTGGCCCACCTGCATGCTCCCACYGGCAGCGGCAAGAGCACCAAGGTCCCGGCTGCRTAYGCAGCTCAGGGCTACAAGGTGCTAGTSCTYAACCCCTCYGTTGCCGCAACACTGGGCTTTGGYGCTTACATGTCCAAGGCCCATGGGGTCGATCCYAACRTCAGGACCGGGGTGAGAACAATTACCACTGGCAGCCCCATCACATACTCCACCTACGGCAAGTTCCTTGCCGACGGCGGGTGTTCAGGGGGTGCTTATGACATAATAATTTGTGACGAGTGCCATTCCACGGATGCCACATCCATCTTGGGCATCGGCACTGTCCTTGACCAAGCAGAGACTGCGGGGGCGAGACTGGTTGTGCTCGCCACCGCTACCCCTCCGGGGTCCGTCACTGTGCCCCATCCTAACATCGAGGAGGTTGCTCTGTCCACCACCGGAGAGATCCCTTTTTACGGCAAGGCTATCCCTCTCGAAGTAATCAAGGGGGGGAGACATCTCATCTTCTGCCACTCAAAGAAGAAGTGTGACGAGCTCGCCGCAAAACTGGTCGCATTGGGCGTTAACGCCGTGGCCTACTACCGCGGTCTCGACGTGTCTGTCATCCCGACCAGCGGTGATGTTGTCGTCGTGGCGACTGATGCCCTCATGACCGGCTTTACTGGCGACTTCGACTCGGTGATAGACTGCAATACGTGTGTCACTCAGACAGTCGACTTCAGCCTTGACCCAACCTTCACCATTGAGACAACCACGCTTCCTCAGGATGCTGTCTCCCGCACTCAACGTCGGGGCAGGACTGGCAGGGGGAAACCAGGCATCTACAGATTTGTGGCACCGGGGGAGCGCCCCTCCGGCATGTTCGACTCGTCCGTCCTCTGTGAGTGCTATGACACGGGCTGTGCTTGGTATGAGCTCACACCCGCCGAGACTACAGTTAGGCTGCGAGCGTACATGAACACCCCGGGGCTTCCCGTGTGCCAGGACCATCTTGAATTTTGGGAGGGCGTCTTTACGGGTCTCACCCATATAGATGCCCACTTCCTATCCCAGACAAAGCAGAGTGGGGAAAACCTTCCTTACCTGGTAGCGTACCAAGCCACCGTGTGCGCTAGGGCTCAAGCCCCTCCCCCATCGTGGGACCAGATGTGGAAGTGTTTGATTCGCCTCAAACCCACCCTCCATGGGCCAACACCCCTGCTATACAGACTGGGCGCTGTTCAGAATGAAGTCACCCTGACGCACCCAATCACCAAATACATYATGACATGCATGTCGGCCGACCTGGAGGTCGTCACG
>gnl|euhcvdb|EF407441_NS3_C1a_NS3_protein_coding_sequence_(ns3_sequence)
GCGCCCATCACGGCGTACGCCCAACAGACAAGGGGCCTCCTGGGGTGCATAATCACCAGCCTGACTGGGCGGGACAAAAACCAAGTGGAAGGTGAGGTCCAGATTGTGTCAACTGCTACCCAAACTTTCCTGGCAACGTGTATCAATGGGGTATGCTGGACTGTCTACCACGGGGCCGGAACGAGGACCATCGCATCGCCTAAGGGTCCTGTTATCCAGATGTATACCAATGTGGACAAGGACCTTGTAGGCTGGCCCGCTCCTCAGGGTACCCGCTCATTAACACCCTGCACATGCGGCTCCTCGGACCTCTACCTGGTCACGAGGCACGCCGATGTCATTCCCGTGCGCCGGCGGGGTGATAGCAGGGGCAGCCTGCTTTCGCCCCGGCCCATTTCTTATTTGAAAGGTTCCTCGGGGGGCCCGCTGTTGTGCCCCGCGGGACACGCCGCAGGCATATTCAGGGCCGCGGTGTGTACCCGTGGAGTGGCCAAGGCGGTGGACTTTATCCCTGTGGAGAACCTAGAGACAACCATGAGGTCCCCGGTGTTCACGGACAACTCCTCCCCACCAGCAGTGCCCCAGAGCTTTCAGGTGGCCCACCTGCATGCTCCCACCGGCAGCGGTAAGAGCACCAAGGTCCCGGCTGCATACGCGGCTCAGGGCTACAAGGTGCTAGTGCTCAACCCCTCCGTTGCTGCAACACTGGGCTTTGGTGTTTACATGTCCAAGGCCCATGGGGTCGATCCTAACATCAGGACCGGGGTGAGAACAATTACCACTGGCAGCCCCATTACGTACTCCACCTACGGCAAGTTCCTTGCCGACGGCGGGTGCTCAGGGGGTGCTTATGACATAATAATCTGTGACGAGTGCCATTCCACGGATGCCACATCCATCTTGGGCATCGGCACTGTCCTTGACCAAGCAGAGACTGCAGGGGCGAGACTGGTTGTGCTCGCCACCGCCACCCCTCCGGGGTCCGTCACTGTGCCCCATCCTAACATCGAGGAGGTCGCTCTGTCCACCACCGGAGAGATCCCTTTTTACGGCAAGGCTATCCCCCTCGAAGCAATCAAGGGGGGGAGACATCTCATCTTCTGTCACTCAAAGAAGAAGTGTGACGAGCTCGCCGCAAAGCTGGTCGCATTGGGCGTCAACGCCGTGGCCTACTACCGCGGTCTCGACGTGTCTGTCATCCCGACCAACGGCGATGTnGTCGTCGTGGCGACTGATGCTCTCATGACCGGCTATACCGGCGACTTCGACTCGGTGATAGACTGCAACACGTGTGTCACCCAGACAGTCGACTTCAGCCTTGACCCTACCTTCACCATTGAGACGACCACGCTCCCCCAAGATGCTGTTTCCCGCACTCAACGCCGGGGCAGGACTGGCAGGGGGAAGCCAGGCATCTACAGATTTGTGGCACCGGGGGAGCGCCCCTCCGGCATGTTCGACTCGTCCGTCCTCTGCGAGTGCTATGACGCGGGCTGTGCTTGGTATGAGCTCACGCCCGCCGAGACTACAGTTAGGCTACGAGCGTACATGAACACCCCGGGGCTTCCCGTGTGCCAGGACCATCTTGAATTTTGGGAGGGCGTCTTTACGGGTCTCACTCATATAGATGCCCACTTCCTATCCCAGACAAAGCAGAGTGGGGAGAACTTTCCTTACCTGGTAGCGTACCAAGCCACCGTGTGCGCTAGGGCTCAAGCCCCTCCCCCGTCGTGGGACCAGATGTGGAAGTGTTTGATTCGCCTCAAACCCACCCTCCATGGGCCAACACCCCTGCTATACAGACTGGGCGCCGTTCAGAATGAAGTCACCCTGACGCACCCGGTCACCAAATACATCATGACATGCATGTCGGCCGACCTGGAGGTCGTCACG
>gnl|euhcvdb|EF407444_NS3_C1a_NS3_protein_coding_sequence_(ns3_sequence)
GCGCCCATCACGGCGTATGCCCAGCAGACGAGGGGCCTCCTAGGGTGTATAATCACCAGCCTAACTGGCCGGGACAAGAACCAGGTGGAGGGTGAGGTCCAGATTGTGTCAACTGCTGCCCAAACTTTCCTGGCGACGTGCATCAATGGGGTATGCTGGACTGTCTACCACGGAGCTGGAACGAGGACCATCGCATCACCCAACGGTCCTGTCATCCAGATGTATACCAATGTGGACAAAGACCTTGTAGGCTGGCCCGCTCCTCAAGGTGCCCGCTCACTGACACCCTGCACCTGCGGCTCCTCGGACCTTTACCTGGTCACGAGGCATGCCGATGTCATTCCCGTGCGCCGGCGGGGTGATAGCAGGGGCAGCCTGCTTTCGCCCCGGCCCATTTCTTACTTGAAAGGCTCCTCGGGGGGTCCGCTGTTGTGCCCCGCGGGACACGCCGTGGGCATATTTAGGGCCGCGGTGTGCACCCGTGGAGTGGCTAAGGCGGTGGACTTTATCCCTGTGGAGAACCTAGAGACAACTATGAGGTCCCCGGTGTTCACGGACAACTCCTCTCCACCAGTTGTGCCCCAGAGTTTCCAGGTGGCCCACCTGCACGCTCCCACAGGCAGCGGTAAGAGCACCAAGGTCCCGGCTGCATACGCAGCTCAGGGCTACAAGGTGCTAGTGCTCAACCCCTCCGTTGCTGCAACACTGGGCTTTGGTTCTTATATGTCCAAAGCCCATGGGGTCGATCCTAACATCAGGACCGGGGTGAGGACAATTACTACAGGCAGCCCCATCACGTACTCCACATACGGCAAGTTCCTTGCCGATGGCGGGTGCTCAGGGGGTGCTTATGACATAATAATTTGTGATGAGTGCCACTCCACGGATGCCACATCCATCTTAGGCATCGGCACTGTCCTTGACCAAGCAGAGACTGCGGGGGCGAGACTGGTCGTGCTCGCCACCGCCACCCCTCCGGGCTCTATCACTGTACCCCATCCTAACATCGAGGAGGTTGCTCTGTCCACCACCGGGGAGATCCCTTTTTACGGCAAGGCTATCCCCCTCGAAGTGATCAAGGGGGGGAGACATCTCATCTTCTGCCACTCGAAGAAGAAGTGCGATGAGCTCGCCGCAAAGTTGGTCGCACTGGGCATCAATGCCGTAGCCTTCTACCGCGGTCTTGACGTGTCTGTCATCCCGACCAGCGGTGATGTTGTCGTTGTGGCAACTGATGCTCTCATGACCGGCTATACCGGCGACTTCGACTCGGTGATAGACTGCAACACGTGTGTCACCCAGACAGTCGACTTCAGCCTTGACCCTACCTTCACTATTGAGACAACCACGCTTCCCCAGGATGCCGTCTCCCGCACTCAACGTCGGGGCAGGACTGGCAGGGGGAAGCCAGGCATCTACAGATTTGTGGCACCGGGAGAGCGCCCATCTGGCATGTTCGACTCGTCCGTCCTCTGTGAGTGCTATGACGCGGGCTGTGCTTGGTATGAGCTGACGCCCGCCGAGACCACTGTCAGGCTACGAGCGTACATGAACACCCCGGGGCTCCCCGTGTGCCAGGACCATCTTGAATTCTGGGAGGGCGTCTTTACCGGCCTCACCCATATAGATGCCCACTTCCTATCTCAGACAAAACAGAGTGGGGAGAACTTTCCTTACCTGGTAGCGTACCAAGCCACTGTGTGCGCTAGGGCTCAAGCCCCTCCCCCATCGTGGGACCAGATGTGGAAGTGTTTGACCCGCCTCAAACCCACTCTCCATGGACCAACACCTCTGCTATACAGACTGGGTCCTGTGCAGAATGAACTCACCCTGACGCACCCAGTCACCAAATACATCATGACATGCATGTCGGCTGACCTGGAGGTCGTCACG
>gnl|euhcvdb|EF407445_NS3_C1a_NS3_protein_coding_sequence_(ns3_sequence)
GCGCCCATCACGGCGTACGCCCAGCAGACAAGGGGCCTTCTAGGGTGCATAATCACCAGCCTAACTGGCCGGGACAAAAACCAAGTGGAGGGTGAGATCCAGATTGTGTCAACTGCTGCCCAAACTTTCCTGGCAACGTGCATCAATGGGGTATGCTGGACTGTCTACCACGGGGCCGGAACGAGGACCATCGCATCATCCAAGGGTCCTGTTATCCAGATGTATACCAACGTGGACAAAGACCTTGTGGGCTGGCTCGCTCCTCAAGGTGCCCGCTCATTGACACCCTGCACCTGCGGCTCCTCGGACCTTTACCTGGTCACGAGGCATGCCGATGTCATTCCCGTGCGCCGGCGGGGTGATAGCAGGGGCAGCCTGCTCTCGCCCCGGCCCATCTCCTACTTGAAAGGCTCCTCGGGGGGTCCGCTGTTGTGCCCCGCGGGACACGCCGTAGGCATATTCAGGGCCGCGGTGTGCACTCGTGGAGTGGCTAAGGCGGTGGACTTTATCCCTGTGGAGAACCTAGAGACTACCATGAGGTCACCGGTGTTCACGGACAACTCCTCCCCACCAGCAGTGCCTCAGAGCTTCCAGGTTGCCCACCTGCATGCTCCCACAGGCAGCGGCAAGAGCACCAAGGTCCCGGCTGCATATGCAGCTCAGGGCTATAAGGTGCTAGTGCTCAACCCCTCTGTTGCTGCAACACTGGGCTTTGGTGCTTACATGTCCAAGGCCCACGGGATCGATCCTAATATCAGGACCGGGGTGAGAACTATTACCACTGGCAGCCCCATTACGTACTCCACCTACGGCAAGTTCCTTGCTGACGGCGGGTGCGGGGGGGGCGCTTATGACATAATAATTTGTGACGAGTGCCACTCCACGGATGCCACATCCATCTTGGGCATCGGCACTGTCCTTGACCAGGCAGAGACCGCGGGAGCGAGGTTGGTTGTGCTCGCCACCGCTACCCCTCCGGGCTCCATCACTGTGCCCCATCCTAACATCGAGGAGGTTGCCCTATCCACCACCGGAGAGATCCCTTTTTACGGCAAGGCTATCCCCCTCGAAGTAATCAAGGGGGGGAGACATCTCATCTTCTGTCACTCAAAGAAGAAGTGCGACGAGCTCGCCGCGAAGCTGGTGGCATTGGGCCTTAATGCTGTGGCCTACTACCGCGGTCTTGACGTGTCTGTCATCCCGACCAGCGGCGATGTTGTCGTCGTGGCAACTGATGCTCTCATGACCGGCTTCACCGGCGACTTCGACTCGGTGATAGACTGCAACACGTGTGTCACCCAGACAGTCGACTTCAGCCTTGACCCTACCTTTACCATTGAGACAACCACGCTTCCCCAGGATGCTGTCTCCCGCACTCAACGTCGGGGTAGGACTGGCAGGGGGAGGCCAGGCATCTACAGATTTGTGGCACCGGGGGAGCGCCCTTCCGGCATGTTTGACTCGTCCGTCCTCTGTGAGAGCTATGACGCGGGCTGTGCTTGGTATGAGCTCACGCCCGCCGAGACTACAGTTAGGCTACGAGCGTACATGAACACTCCGGGGCTCCCCGTGTGCCAGGACCATCTTGAATTTTGGGAGGGTGTCTTTACAGGCCTCACTCATATAGATGCCCACTTTTTATCTCAGACAAAGCAGAGTGGGGAGAATCTTCCTTACCTGGTAGCGTACCAAGCCACCGTGTGCGCTAGGGCCCAGGCCCCTCCCCCGTCGTGGGACCAGATGTGGAAGTGTTTGACACGCCTCAAACCCACCCTCCATGGGCCAACACCCCTACTATACAGATTGGGCGCTGTTCAGAATGAAATCACCCTGACGCACCCAGTCACCAAATACATCATGACATGCATGTCGGCCGACCTGGAGGTCGTCACG
>gnl|euhcvdb|EF407446_NS3_C1a_NS3_protein_coding_sequence_(ns3_sequence)
GCGCCCATCACGGCGTACGCCCAGCAGACGAGGGGCCTCCTAGGGTGCATAATCACCAGCCTAACTGGCCGGGACAAAAACCAAGTGGAGGGTGAAGTCCAGATTGTGTCAACCGCTGCCCAAACTTTTCTGGCAACGTGCATCAATGGGGTATGCTGGACTGTTTACCACGGGGCCGGGACGAGGACCATCGCATCACCCAACGGTCCTGTTATCCAGATGTATACCAATGTGGACAAGGACCTTGTGGGCTGGCCCGCTCCTCTGGGTTCTCGCTCATTGACACCCTGCACCTGCGGCGCCTCAGACCTTTACTTGGTCACAAGGCACGCCGATGTCATTCCCGTGCGCCGGCGAGGTGATAGCAGGGGCAGCCTGCTTTCGCCCCGGCCCATTTCCTACTTGAAAGGCTCCTCGGGGGGTCCGCTGCTGTGCCCTTCGGGGCACGCCGTGGGCATATTCAGGGCCGCGGTGTGCACCCGTGGAGTGGCTAAGGCGGTGGACTTTATCCCTGTGGAGAGCCTAGAGACAACCATGAGGTCCCCGGTGTTTACTGACAACTCCTCTCCACCAGCAGTGCCCCAGAGCTTCCAGGTGGCCTACCTGCATGCTCCTACCGGCAGCGGTAAGAGCACCAAGGTCCCGGCTGCATACGCAGCTCAGGGCTACAAAGTGCTGGTGCTCAACCCCTCTGTTGCTGCAACACTGAGCTTTGGTGCTTACATGTCCAAGGCCCACGGGGTCGATCCTAACATCAGGACCGGGGTGAGAACAATTACCACTGGCAGCCCCATTACGTACTCCACCTACGGCAAGTTCCTTGCCGACGGCGGGTGCTCAGGGGGTGCTTATGATATAATAATTTGTGACGAGTGCCACTCCACGGATGCCACATCCATCTTGGGCATCGGCACTGTCCTTGACCAAGCAGAGACTGCGGGGGCGAGACTGGTTGTGCTCGCCACCGCTACTCCTCCGGGCTCCGTCACTGTGCCCCATCCTAACATCGAGGAGGTTGCTCTGTCCACCACCGGAGAGATCCCTTTTTACGGCAAGGCCATCCCCCTCGAAGTAATCAAGGGGGGGAGACATCTCATCTTCTGTCATTCAAAGAAGAAATGCGATGAGCTCGCCGCAAAGCTGGTCGCGTTGGGCGTCAATGCCGTGGCCTACTACCGTGGTCTTGACGTTTCTGTCATCCCGGCCAACGGCGATGTTGTCGTCGTGGCGACCGACGCTCTCATGACCGGCTATACTGGCGACTTCGACTCGGTGATAGACTGCAACACGTGTGTCACCCAGACAGTCGATTTCAGCCTTGACCCTACCTTCACCATTGACACAACCACGCTCCCCCAGGACGCTGTTTCCCGCACTCAACGTCGGGGCAGAACTGGCAGGGGGAAGCCGGGCACCTACAGGTTTGTGGCACCGGGGGAGCGCCCCTCCGGCATATTCGACTCGTCTATCCTCTGTGAGTGCTATGACGCGGGCTGCGCTTGGTATGAGCTCACGCCCGCCGAGACTACAGTTAGGCTACGAGCGTACATGAACACCCCGGGGCTTCCCGTGTGCCAGGACCATCTTGAATTCTGGGAGGGCGTCTTTACGGGCCTTACCCATATAGATGCCCACTTTTTATCCCAAACAAAGCAGAGTGGGGAGAACTTTCCTTACCTGGTAGCGTACCAAGCCACCGTGTGCGCTAGGGCTCAGGCCCCTCCCCCGTCGTGGGACCAGATGTGGAAGTGTTTGATCCGCCTCAAGCCCACCCTCCACGGGCCAACACCTCTGCTATACAGACTGGGTGCTGTCCAGAATGAAGTCACCCTGACGCACCCAGTCACCAAATACATCATGACATGCATGTCGGCCGACCTGGAGGTCGTCACG
>gnl|euhcvdb|DQ889268_NS3_P1a_NS3_protein_coding_sequence_(ns3_sequence)
GCGCCCATTACGGCGTACGCCCAGCAGACGAGGGGCCTYCTAGGGTGYATAATCACCAGCCTAACTGGCCGGGACAAARACCAGGCGGAGGGTGAGGTCCAGATTGTGTCAACTGCWGCYCAGACCTTCCTGGCGACGTGCATCAACGGRGTATGCTGGACTGTCTACCACGGGGCCGGRACGAGGACCATCGCATCACCCAAGGGTCCTGTWATCCAGATGTAYACCAATGTAGACAARGACCTCGTGGGCTGGCCCGCTCCCCAAGGTACYCGCTCACTGACACCCTGCACYTGCGGCTCCTCGGACCTTTATTTGGTCACGAGGCACGCCGATGTCATTCCCGTGCGCCGGCGGGGTGATAGCAGGGGWAGCCTTCTTTCGCCCCGGCCCATTTCYTACTTGAAAGGCTCCTCGGGGGGTCCGCTGCTGTGCCCCGCGGGACACGCCGTGGGCATATTCAGGGCCGCGGTGTGYACCCGTGGAGTGGCCAAGGCAGTGGACTTCATCCCCGTGGAGAACCTRGAGACAACCATGAGGTCCCCGGTGTTCACGGACAACTCCTCTCCACCAGCAGTGCCCCAGAGCTTCCAGGTGGCTCACCTGCACGCTCCCACAGGCAGCGGTAAGAGCACCAAGGTCCCGGCTGCATACGCAGCTCAGGGCTACAAGGTGCTGGTGCTSAACCCCTCTGTTGCTGCAACACTGGGCTTTGGCGCTTACATGTCCAAGGCCCATGGGATCGATCCTAACATCAGGACCGGGGTGCGAACAATTACCACTGGTAGCCCCATCACGTACTCCACCTACGGCAAGTTYCTTGCCGACGGCGGGTGCTCAGGGGGTGCTTATGACATAATAATTTGTGACGAGTGCCACTCCACGGATGCCACATCCATCTTGGGCATYGGCACTGTCCTTGACCAAGCAGAGACCGCGGGGGCGAGACTGGTTGTGCTYGCYACCGCCACCCCTCCGGGCTCCRTTACTGTGCCCCATCCCAACATCGAGGAGGTTGCTCTGTCCACCACCGGAGAGATCCCTTTTTACGGCAAGGCTATCCCCCTCGAAGYAATCAAGGGGGGRAGACATCTCATCTTCTGTCACTCAAAGAAGAAGTGTGACGAGCTCGCCGCAAAGCTGGTCGCATTGGGCATCAACGCCGTGGCCTACTACCGCGGCCTTGACGTRTCTGTCATCCCGACCAGCGGCGATGTCGTCGTTGTGGCAACTGACGCTCTCATGACCGGCTTTACTGGCGACTTCGACTCGGTGATAGAYTGCAACACGTGTGTCACCCAGACAGTCGACTTCAGCCTTGACCCWACCTTTACCATTGAGACAACCACGCTTCCCCAWGATGCTGTCTCCCGCACTCAACGTCGGGGCAGGACTGGYAGGGGGARGCCAGGCATCTACAGATTTGTGGCACCGGGGGAGCGCCCCTCCGGCATGTTCGACTCGTCCGTCCTCTGTGAGTGCTATGACGCGGGCTGYGCTTGGTATGAGCTCACGCCCGCCGAGACTACAGTTAGRCTRCGAGCGTACATGAACACCCCGGGGCTTCCCGTGTGTCAAGACCATCTTGAATTTTGGGAGGGCGTCTTTACGGGCCTCACTCATATAGATGCCCACTTYCTATCCCAGACAAAGCAGRGTGGGGAGAACCTTCCTTATCTGGTAGCGTACCAAGCCACCGTGTGCGCTAGGGCTCAAGCCCCTCCTCCATCGTGGGACCAGATGTGGAAGTGYCTGACCCGCCTCAARCCCACCCTCCATGGGCCAACACCTCTGCTATACAGACTGGGCGCTGTTCAGAATGARGTCACCCTGACGCACCCAATCACCAAATACATCATGACATGCATGTCGGCCGACCTGGAGGTTGTCACG
>gnl|euhcvdb|EF407449_NS3_C1a_NS3_protein_coding_sequence_(ns3_sequence)
GCGCCTATCACGGCGTACGCCCAGCAGACGAGGGGCCTCCTAGGGTGCATAATCACCAGCCTGACTGGTCGGGACAAAAACCAAGTGGAGGGTGAGATCCAGATTGTGTCAACCGCTACCCAAACTTTCCTGGCAACGTGCATCAATGGGGTATGCTGGACTGTCTACCACGGGGCCGGAACGAGAACCATCGCATCACCCAAGGGTCCTGTTATCCAGATGTACACCAATGTGGACCAAGACCTCGTGGGCTGGCCCGCTCCCCAAGGTGCCCGCTCACTGACACCCTGCACCTGCGGCTCCTCGGACCTTTATCTGGTCACGAGGCACGCCGATGTCATTCCCGTGCGCCGGCGGGGTGATAGCAGGGGCAGCCTGCTTTCGCCCCGGCCCATTTCCTACTTGAAAGGCTCCTCGGGGGGTCCGCTGTTGTGCCCCGCGGGGCACGCCGTGGGCATATTCAGGGCCGCGGTGTGCACCCGCGGAGTGGCTAAGGCGGTGGACTTTATCCCTGTGGAGAACCTGGAGACAACCATGAGGTCCCCGGTGTTCACGGACAACTCCTCTCCACCAGCAGTGCCCCAGAGCTTCCAGGTGGCCCACCTGCATGCTCCCACCGGCAGCGGCAAGAGCACCAAGGTCCCGGCTGCATACGCAGCTCAAGGCTACAAGGTGCTAGTGCTCAACCCCTCTGTTGCTGCAACACTGGGCTTTGGTGCTTATATGTCCAAGGCCCATGGGGTCGATCCTAATATCAGGACCGGGGTGAGAACAATTACCACTGGCAGCCCCATCACGTACTCCACCTACGGCAAGTTCCTCGCCGACGGTGGGTGCTCAGGGGGTGCTTATGACATAATAATTTGTGATGAGTGCCACTCCACGGATGCCACATCCATCTTGGGCATCGGCACTGTGCTTGACCAAGCGGAGACCGCGGGGGCGAGACTGGTTGTGCTCGCCACCGCTACCCCTCCGGGCTCCGTCACTGTGCCCCATCCAAACATCGAGGAGGTTGGCCTGTCCACCACCGGAGAGATCCCCTTTTACGGCAAGGCTATCCCCCTCGAGGTAATCAAGGGGGGGAGACATCTCATCTTCTGTCACTCAAAGAAGAAGTGCGATGAGCTCGCCGCAAAGCTGGTCGCGTTGGGCGTCAACGCCGTGGCCTACTACCGTGGTCTCGACGTGTCCGTCATCCCGACTAGCGGCGATGTTGTCGTCGTGGCGACCGATGCTCTCATGACTGGCTATACCGGCGACTTCGACTCGGTGATAGACTGTAACACGTGTGTCACCCAGACAGTCGATTTTAGCCTTGACCCTACCTTCACCATTGAGACAACCACGCTCCCTCAGGATGCCGTCTCCCGCACTCAACGTCGGGGCAGGACTGGCAGGGGGAAGCCAGGCATCTACAGATTTGTGGCACCGGGGGAGCGCCCCTCCGGCATGTTCGACTCGTCCGTCCTCTGTGAGTGCTATGACGCGGGCTGTGCTTGGTATGAGCTCACGCCCGCCGAGACTACAGTTAGGCTACGAGCGTACATGAACACCCCGGGGCTTCCCGTGTGCCAGGACCATCTTGAATTTTGGGAGGGCGTCTTTACAGGCCTCACTCATATAGATGCCCACTTCCTATCCCAGACAAAGCAGAGTGGAGAGAACCTTCCTTACCTGGTAGCGTATCAAGCCACCGTGTGCGCTAGGGCTCAGGCCCCTCCCCCATCGTGGGACCAGATGTGGAAGTGTTTGATCCGCCTCAAGCCCACCCTCCATGGGCCAACACCTCTGCTATACAGACTGGGCGCTGTTCAGAATGAAGTCACCCTGACGCACCCGGTCACCAAATACATCATGACATGCATGTCGGCCGACCTGGAGGTCGTCACG
>gnl|euhcvdb|EF407450_NS3_C1a_NS3_protein_coding_sequence_(ns3_sequence)
GCGCCCATCACGGCGTATGCTCAGCAGACAAGGGGCCTCCTGGGGTGTATAATCACCAGTCTAACTGGCCGGGACAAAAACCAAGTGGAGGGTGAGGTCCAGATTGTGTCAACAGCTGCCCAGACTTTCCTGGCAACGTGCATCAACGGGGTATGCTGGACTGTCTATCACGGGGCCGGAACGAGGACCCTCGCGTCACCCAAGGGTCCCGTTATCCAGATGTACACCAATGTGGACAAAGATCTTGTGGGCTGGCCCGCTCCTCAAGGCTCCCGCTCATTGACACCCTGCACCTGCGGCTCCTCGGACCTTTATTTGGTCACGAGGCACGCCGATGTCATTCCCGTGCGCCGGCGGGGTGACAGCAGGGGCAGCCTGCTCTCGCCCCGGCCCATTTCCTACCTGAAGGGCTCCTCGGGGGGTCCGCTGTTGTGCCCCGCGGGACACGCCGTGGGCATATTCAGGGCCGCGGTATGCACCCGTGGAGTGGCTAAGGCGGTGGACTTTATCCCTGTGGAGAACCTAGAGACAACCATGAGGTCCCCGGTGTTCACGGACAACTCCTCTCCACCAGTGGTACCCCAGAGCTTCCAGGTGGCTCATCTGCATGCTCCCACAGGCAGCGGCAAGAGCACCAAAGTCCCGGCTGCATACGCAGCTCAGGGCTATAAGGTGCTAGTGCTCAACCCCTCTGTTGCTGCAACATTGGGCTTCGGCGCTTACATGTCCAAGGCCCATGGGATCGATCCCAATATCAGAACTGGGGTGAGAACAATTACCACTGGCAGCCCCATCACGTATTCCACCTACGGCAAGTTCCTTGCCGACGGCGGGTGCTCGGGGGGTGCTTATGACATCATAATTTGTGACGAGTGCCACTCCACGGATGCCACATCCATCTTGGGCATCGGCACTGTCCTTGACCAAGCAGAGACTGCGGGGGCGAGACTGGTCGTGCTCGCCACCGCTACCCCTCCGGGCTCTGTCACCGTGCCCCATCCCAACATCGAGGAGGTTGCTCTGTCCACCACCGGAGAGATCCCCTTTTACGGCAAGGCTATCCCCCTCGAAGCAATCAAGGGGGGGAGACATCTCATCTTCTGTCACTCGAAGAGGAAGTGCGACGAACTCGCCGCGAAGCTGGTCGCATTGGGCGTCAATGCCGTGGCCTACTACCGCGGTCTTGACGTGTCTGTCATCCCGACCAGCGGCGATGTTGTCGTCGTGGCAACTGATGCTCTCATGACCGGCTATACCGGCGACTTCGACTCGGTGATAGACTGCAACACGTGTGTCACCCAGACAGTCGATTTCAGCCTTGACCCCACCTTCACCATCGAGACAACTACGCTTCCCCAGGATGCTGTCTCCCGCACTCAACGTCGGGGCAGGACTGGCAGGGGGAAGCCGGGCATCTACAGATTTGTGACACCGGGGGAGCGCCCCTCCGGCATGTTCGACTCGTCTGTCCTCTGTGAGTGCTATGACGCGGGCTGTGCTTGGTATGAGCTCACGCCCGCCGAGACCACAGTTAGGCTACGAGCGTACATGAACACCCCGGGGCTCCCCGTGTGCCAGGACCATCTTGAATTTTGGGAGGGCGTCTTTACGGGTCTCACTCATATAGATGCCCACTTCCTATCTCAGACAAAACAGAGTGGGGAGAACCTTCCTTACCTGGTAGCGTACCAAGCCACCGTGTGCGCTAGGGCTCAAGCCCCTCCCCCATCGTGGGACCAGATGTGGAAGTGTTTGATCCGCCTCAAGCCCACCCTCCATGGGCCAACACCCCTGCTATACAGACTGGGCGCTGTTCAGAATGAAGTCACCCTGACGCACCCAATCACAAAATACATCATGACATGCATGTCGGCTGACCTGGAGGTCGTCACG
>gnl|euhcvdb|EF560536_NS3_P1a_NS3_protein_coding_sequence_(ns3_sequence)
GCGCCCATCACGGCGTACGCCCAGCAGACAAGGGGCCTCCTAGGGTGTATAATCACCAGCCTAACTGGCCGGGACAAAAACCAGGTGGAGGGCGAGGTCCAGATTGTGTCAACTGCTGCCCAAACTTTCCTGGCAACGTGCATCAACGGGGTATGCTGGACTGTCTACCACGGGGCCGGAACGAGGACCATCGCGTCACCCAAGGGCCCTGTTATCCAAATGTACACCAATGTAGACAAAGACCTCGTGGGCTGGCCCGCCCCCCAAGGTTCCCGCTCATTGACACCCTGCACCTGCGGCTCCTCGGACCTTTACCTGGTCACGAGGCACGCCGATGTCATCCCTGTGCGCCGGCGAGGTGATAGCAGGGGCAGCCTGCTCTCGCCCCGGCCCACTTCCTACTTGAAAGGCTCCTCGGGGGGTCCGCTGTTGTGCCCCGCGGGGCACGCCGTAGGCATATTCAGGGCCGCGGTGCGCACCCGTGGAGTGGCTAAGGCGGTGGACTTCATCCCCGTGGAGAGCCTAGAGACAACCATGAGGTCCCCGGTGTTCACGGACAACTCTTCTCCACCAGTGGTGCCCCAGAGCTTCCAGGTGGCTCACCTGCATGCTCCCACGGGCAGCGGCAAGAGCACCAAGGTCCCGGCTGCATACGCAGCTCAGGGCTACAAGGTACTGGTGCTTAACCCCTCCGTTGCTGCAACACTGGGTTTTGGTGCCTACATGTCCAAGGCTCATGGGATCGATCCTAACATCAGGACCGGGGTGAGAACAATTACCACTGGCAGCCCCATCACGTACTCCACCTACGGCAAGTTCCTTGCCGACGGCGGGTGCTCAGGGGGTGCTTATGACATAATAATTTGTGACGAGTGCCACTCCACGGATGCTACATCCATCTTGGGCATCGGCACTGTCCTTGACCAAGCAGAGACTGCGGGGGCGAGATTGGTTGTGCTCGCCACCGCCACTCCTCCGGGCTCTGTTACTGTGCCCCATCCTAATATCGAGGAGGCTGCTCTGTCCACCACCGGAGAGATCCCTTTTTACGGCAAGGCTATCCCCCTCGAAACGATCAAGGGGGGGAGACACCTCATCTTCTGTCACTCAAAGAAAAAGTGTGACGAGCTCGCCGCAAAGCTAGTCGCATTGGGCATCAATGCCGTGGCTTACTACCGCGGCCTTGACGTGTCTGTCATCCCGACCAGCGGCGATGTCGTCGTCGTGGCAACTGATGCTCTCATGACTGGCTACACCGGCGACTTCGACTCGGTGATAGACTGCAACACGTGTGTCACCCAGACAGTCGATTTCAGCCTTGACCCTACTTTCACCATTGAGACCACTACGCTCCCCCAGGATGCTGTCTCCCGCACTCAACGTCGAGGCAGGACTGGCAGGGGGAAGCCAGGTATCTACAGATTTGTGGCACCGGGGGAACGCCCCTCCGGCATGTTCGACTCGTCCGTCCTCTGTGAGTGCTATGACGCGGGCTGTGCTTGGTATGAGCTCACACCCGCTGAGACTACAGTTAGGCTACGAGCGTACATGAACACTCCGGGGCTTCCCGTGTGCCAAGACCATCTTGAGTTTTGGGAGGGCGTCTTTACGGGCCTCACTCATATAGATGCCCACTTCCTATCCCAGACAAAGCAGAGTGGGGAGAACTTTCCTTACCTGGTAGCGTACCAAGCCACCGTGTGCGCTAGGGCTCAAGCCCCTCCCCCGTCGTGGGACCAGATGTGGAAGTGCTTGATCCGCCTCAAGCCCACCCTCCATGGACCAACACCCCTGCTATACAGGCTGGGTGCTGTTCAGAATGAGGTCACCCTGACGCACCCAATCACCAAATAC---------------------------------------
>gnl|euhcvdb|EF560537_NS3_P1a_NS3_protein_coding_sequence_(ns3_sequence)
GCGCCCATCACGGCGTACGCCCAGCAGACAAGGGGGCTCCTAGGGTGTATAATCACCAGCCTAACTGGCCGGGACAAAAACCAAGTGGAGGGCGAGGTCCAGATTGTGTCAACTGCTGCCCAAACTTTCCTGGCAACGTGCATCAACGGGGTATGCTGGACTGTCTACCACGGGGCTGGAACAAGGACTATCGCGTCACCCAAGGGCCCTGTTATCCAAATGTACACCAATGTAGACAAAGACCTCGTGGGCTGGCCCGCCCCCCAAGGTTCCCGCTCATTGACACCCTGCACCTGCGGCTCCTCGGACCCTTACCTGGTCACGAGGCACGCCGATGTCATTCCTGTGCGCCGGCGAGGTGATAGCAGGGGCAGCCTGCTCTCGCCCCGGCCCATTTCCTACTTGAAAGGTTCCTCGGGGGGTCCGCTGCTGTGCCCCGCGGGGCACGCCGTAGGCATATTCAGAGCCGCGGTGTGCACCCGTGGAGTGGCTAAGGCGGTGGACTTCATCCCCGTGGAGAGCCTAGAGACAACCATGAGGTCCCCGGTGTTCACAGACAACTCTTCTCCACCAGTGGTGCCCCAGAGCTTCCAGGTGGCTCATTTGCACGCTCCCACAGGCAGCGGCAAGAGCACCAAGGTCCCGGCTGCATACGCAGCTCAGGGCTACAAGGTACTAGTGCTTAACCCCTCCGTTGCTGCAACACTGGGTTTTGGTGCCTACATGTCCAGGGCTCATGGGATCGATCCTAACATCAGGACCGGGGTGAGAACAATTACCACTGGCAGCCCCATCACGTACTCCACCTACGGCAAGTTCCTTGCCGACGGCGGGTGCTCAGGGGGTGCTTATGACATAATAATTTGTGACGAGTGCCACTCCACGGATGCTACATCCATCTTGGGCATCGGCACTGTCCTTGACCAAGCAGAGACTGCGGGGGCGAGATTGGTCGTGCTCGCCACCGCTACTCCTCCGGGCTCCGTCACTGTGCCCCATCCTAATATCGAGGAGGCTGCTCTGTCCACCACCGGAGAGATCCCTTTTTACGGCAAGGCTATCCCCTTCGAAACGATCAAGGGGGGGAGACACCTCATCTTCTGTCACTCAAAGAAAAAGTGTGACGAGCTCGCCGCAAAGCTAGTCGCATTGGGCATCAATGCCGTGGCTTACTACCGCGGCCTTGACGTGTCTGTCATCCCGACCAGCGGCGATGTCGTCGTCGTGGCAACTGATGCTCTCATGACCGGCTACACCGGCGACTTCGACTCGGTGATAGACTGCAACACGTGTGTCACCCAGACAGTCGATTTCAGCCTTGACCCTACTTTCACCATTGAGACCACTACGCTCCCCCAGGATGCTGTCTCCCGCTCTCAACGCCGAGGCAGGACTGGCAGGGGGAAGCCAGGTATCTACAGATTTGTGGCACCGGGGGAACGCCCCTCCGGCATGTTCGACTCGTCCGTCCTCTGTGAGTGCTATGACGCGGGCTGTGCTTGGTATGAGCTCACACCCGCTGAGACTACAGTTAGGCTACGAGCGTACATGAACACTCCGGGGCTTCCCGTGTGCCAGGACCATCTTGAGTTTTGGGAGGGCGTCTTTACGGGCCTCACTCATATAGATGCCCACTTCCTATCCCAGACAAAGCAGAGTGGGGAGAACTTTCCTTACCTGGTAGCGTACCAAGCCACCGTGTGCGCTAGGGCTCAAGCCCCTCCCCCGTCGTGGGACCAGATGTGGAAGTGCTTGATCCGCCTCAAGCCCACCCTTCATGGACCAACACCCCTGCTATACAGGCTGGGTGCTGTTCAGAATGAAGTCACCCTGACGCACCCAATCACCAAGTAC---------------------------------------
>gnl|euhcvdb|EF560541_NS3_P1a_NS3_protein_coding_sequence_(ns3_sequence)
GCGCCTATCACGGCGTATGCTCAGCAGACAAGGGGCCTCCTGGGATGCATAATTACCAGTCTGACCGGCCGGGACAAAAACCAGGTGGAGGGTGAGGTCCAGATTGTGTCAACTGCTACCCAGACCTTTCTGGCAACCTGCATCAACGGGGTATGCTGGACTGTCTACCACGGAGCCGGAACAAGGACCATCGCGTCACCCAAGGGTCCTGTGATCCAGATGTACACCAATGTAGACCAAGACCTCGTAGGCTGGCCCGCTCCCCAAGGTGCACGCTCATTGACACCCTGCACTTGCGGCTCCTCAGACCTTTACCTGGTCACGAGGCACGCTGATGTCATTCCCGAGCGCCGGCGGGGTGATAGCAGGGGCAGCCTACTTTCGCCCCGGCCTATCTCTTACTTAAAAGGCTCCTCGGGGGGTCCACTGCTGTGCCCCGCGGGACACGCCGTAGGCATATTCAGGGCCGCGGTGTGCACCCGTGGAGTGGCTAAGGCGGTGGACTTTGTCCCCGTAGAGAGCCTGGAGACAACCATGAGGTCCCCGGTGTTCACAGACAACTCCTCCCCACCAGCAGTGCCCCAGAGCTTCCAGGTGGCTCATCTGCATGCTCCCACTGGCAGCGGCAAGAGCACCAAGGTCCCGGCCGCATACGCGGCCCAGGGCTACAAGGTGCTAGTGCTCAACCCCTCCGTTGCCGCAACACTAGGCTTTGGTGCCTACATGTCTAAGGCCCATGGGATTGATCCTAACATCAGGACTGGGGTGAGGACGATCACCACCGGCAGCCCCATCACGTACTCCACCTACGGCAAGTTCCTTGCCGATGGCGGGTGCTCAGGGGGTGCTTATGACATAATAATCTGTGACGAGTGCCACTCCACGGACGCAACATCCATCTTGGGCATCGGCACCGTCCTTGACCAAGCAGAGACTGCGGGGGCGAGACTGGTCGTGCTCGCCACCGCTACCCCTCCGGGCTCCGTCACCGTGCCCCATCCTAACATCGAGGAGGTTGCTCTGTCCACCACGGGAGAGATCCCCTTTTACGGCAAGGGCATCCCCCTTGAGGCAATCAAGGGGGGGAGACATCTCATCTTCTGCCACTCAAAGAAGAAGTGCGACGAGCTCGCCGCAAAACTGGTCGCGTTGGGTGTCAATGCCGTGGCTTACTACCGCGGCCTTGACGTATCCGTCATCCCGACCAGTGGCGACGTCGTCGTTGTGGCAACTGATGCCCTCATGACCGGCTATACCGGCGACTTCGACTCGGTGATAGACTGCAACACGTGTGTCACCCAGACAGTCGACTTCAGCCTTGACCCTACCTTTACCATTGAGACAACCACGCTTCCCCAGGATGCTGTCTCCCGCACTCAACGTCGGGGTAGAACCGGCAGGGGGAAGCCAGGCATCTACAGATTTGTGGCACCGGGGGAACGCCCCTCCGGCATGTTTGACTCGTCCGTCCTCTGCGAGTGCTATGACGCGGGTTGTGCTTGGTATGAGCTCACACCTGCCGAGACCACAGTTAGGCTACGAGCATACATGAACACTCCGGGGCTCCCCGTGTGCCAAGACCATCTTGAATTTTGGGAGGGCGTCTTTACGGGTCTCACCCATATAGACGCCCACTTCCTATCCCAGACAAAGCAGAGTGGGGAAAACTTTCCTTACCTGGTAGCGTACCAAGCCACTGTGTGCGCTAGGGCTCAAGCCCCTCCCCCGTCGTGGGACCAGATGTGGAAGTGCTTGACCCGGCTCAGGCCCACCCTTCATGGGCCAACGCCTCTGCTATACAGATTGGGCGCTGTTCAGAATGAAATCACCCTGACGCACCCAGTCACCAAGTAC---------------------------------------
>gnl|euhcvdb|EF407454_NS3_C1a_NS3_protein_coding_sequence_(ns3_sequence)
GCGCCAATCACGGCCTACGCCCAGCAGACAAGGGGCCTCCTAGGGTGCATAATCACCAGCCTGACCGGCCGGGACAAAAACCAAGCGGAGGGTGAGGTCCAGATTGTGTCAACTGCCACCCAAACGTTCCTGGCAACGTGCGTCAACGGGGTGTGCTGGACTGTCTATCACGGGGCCGGAACGAGGACCATCGCATCGCCCAAAGGTCCTGTTATCCAGATGTACACCAATGTGGACCAAGATCTTGTGGGTTGGCCCGCTCCTCAAGGTACCCGCTCATTGACACCCTGCACCTGCGGCTCCTCGGACCTTTACCTGGTCACGAGGCACGCCGATGTCATTCCCGTACGCCGGCGAGGCGATAGTAGGGGCAGCCTGCTTTCGCCCCGGCCCATTTCCTACTTGAAAGGCTCCTCGGGGGGTCCGCTGTTGTGCCCCGCGGGTCACGCCGTGGGCATATTCAGGGCCGCGGTGTGCACCCGTGGAGTGGCTAAGGCAGTGGACTTTATCCCTGTGGAGAACCTAGAGACAACCATGAGGTCCCCGGTGTTCACAGACAACTCCTCTCCACCAGTAGTGCCCCAGAGCTTCCAGGTGGCCCACCTGCATACTCCCACCGGCAGCGGTAAGAGCACCAAGGTCCCGGCTGCGTATGCAGCTCAGGGCTACAAGGTGCTAGTGCTCAACCCCTCTGTCGCTGCCACATTGGGCTTCGGTGCTTACATGTCCAAGGCCCATGGGATCGATCCTAACATCAGGACCGGGGTGAGGACAATTACCACTGGCAGCCCCATCACGTACTCCACCTACGGCAAGTTCCTCGCCGACGGTGGGTGCTCAGGGGGTGCTTATGACATAATAATTTGTGATGAGTGCCACTCCACGGATGCCACATCCATCTTGGGCATCGGCACCGTTCTTGACCAAGCGGAGACTGCGGGGGCGAGACTGGTTGTGCTCGCCACCGCTACCCCTCCAGGTTCTGTCACCGTACCCCATCCTAACATCGAGGAGGTTGCTCTGTCCACCACCGGAGAGATCCCTTTTTACGGCAAGGCTATTCCCCTCGAGGTAATCAAGGGGGGGAGGCATCTCATTTTTTGTCACTCAAAGAAGAAGTGCGACGAGCTCGCCGCGAAGTTGGTCGCATTGGGCGTCAATGCTGTGGCCTACTACCGCGGTCTCGACGTGTCTGTCATCCCGACCAGTGGCGATGTTGTCGTCGTGGCGACCGACGCCCTCATGACCGGCTTTACCGGCGACTTCGACTCGGTGATAGACTGCAATACGTGTGTCACCCAGACAGTCGATTTCAGCCTTGACCCTACCTTTACCATTGAGACAACCACGCTCCCCCAGGACGCTGTCTCCCGTACCCAACGTCGGGGCAGGACTGGCAGGGGGAAGCCAGGCATCTACAGATTTGTGGCACCGGGGGAGCGCCCCTCCGGCATGTTCGACTCATCAGTCCTCTGTGAGTGCTATGACGCGGGCTGTGCTTGGTATGAGCTCACGCCCGCCGAGACTACAGTTAGGCTACGAGCGTACATGAACACCCCGGGGCTCCCCGTGTGCCAAGACCATCTTGAATTTTGGGAGGGCGTCTTTACGGGCCTCACCCATATAGATGCTCACTTCCTATCCCAGACAAAGCAGAGTGGGGAGAACCTTCCTTACCTGGTAGCGTACCAAGCCACCGTGTGCGCTAGGGCTCAGGCCCCTCCCCCATCGTGGGACCAGATGTGGAAGTGTTTGATCCGCCTCAAACCCACCCTCCATGGGCCAACACCTCTGCTATACAGACTGGGCGCTGTCCAGAATGAAGTCACCCTGACGCACCCAGTCACCAAATATATCATGACATGTATGTCGGCTGACCTGGAGGTCGTCACG
>gnl|euhcvdb|EF560548_NS3_P1a_NS3_protein_coding_sequence_(ns3_sequence)
GCGCCCATTACGGCGTACGCCCAGCAGACGAGGGGCCTCCTAGGGTGCATAATCACCAGCCTGACTGGCCGGGACAAGAACCAAGTGGAGGGTGAGGTCCAGATTGTGTCAACTGCTGCCCAAACTTTCCTGGCAACGTGCATCAATGGGGTATGCTGGACTGTCTACCACGGGGCCGGAACGAGGACCATCGCATCACCCAAGGGCCCTGTTATCCAGATGTATACCAACGTAGACAAAGACCTCGTGGGCTGGCCCGCTCCTCAAGGCACCCGCTCATTGACACCCTGCACCTGCGGCTCCTCGGACCTTTACCTGGTCACGAGGCACGCCGACGTCATTCCCGTGCGCCGGCGGGGTGATAGCAGGGGAAGCCTGCTTTCGCCCCGGCCTATTTCCTACTTGAAAGGCTCCTCGGGGGGTCCGCTGTTGTGCCCCGCGGGACACGCCGTGGGCATATTTAGGGCCGCGGTGTGCACCCGTGGAGTGGCTAAGGCAGTGGACTTTATCCCTGTGGAGAATCTAGAAACAACTATGAGGTCTCCGGTGTTCACGGACAACTCCTCCCCACCAGCAGTGCCCCAGAGCTTCCAGGTGGCCCACCTGCACGCTCCCACTGGCAGCGGTAAGAGCACCAAGGTCCCGGCCGCATACGCGGCTCAAGGCTACAAGGTGCTAGTGCTCAATCCTTCTGTTGCCGCAACACTGGGCTTCGGTGCTTACATGTCCAAGTCCCATGGGATCGATCCTAACATCAGGACCGGGGTGAGAACAATTACCACTGGCAGCCCCATCACGTACTCCACCTACGGCAAGTTTCTTGCCGACGGCGGGTGCTCAGGGGGTGCTTATGACATAATAATTTGCGACGAGTGCCACTCCACGGATGCCACATCCATCTTGGGCATCGGCACCGTCCTTGACCAAGCAGAGACTGCGGGGGCGAGACTGGTTGTGCTCGCCACCGCCACCCCTCCGGGCTCCGTCACCGTGCCCCATCCTAACATCGAGGAGGCTGCTCTGTCCACCACCGGAGAGATCCCTTTTTACGGCAAGGCTATCCCCCTCGAGGTGATCAAGGGGGGGAGACATCTCATCTTCTGTCACTCAAAGAAGAAGTGCGACGAGCTCGCCGCAAAGCTGGTCGCAATGGGCATCAATGCCGTGGCCTACTACCGCGGCCTCGACGTGTCTGTCATCCCGACCAGCGGCGATGTTGTCGTCGTGGCGACCGATGCCCTCATGACCGGCTATACCGGCGACTTCGACTCGGTGATAGACTGCAATACGTGTGTCACCCAGACAGTCGATTTCAGCCTTGACCCTACCTTCACCATTGAGACTACCACGCTCCCCCAGGATGCTGTCTCCCGTACTCAACGTCGAGGCAGGACTGGCAGGGGGAAGCCAGGCATCTACAGATTTGTGACACCGGGGGAGCGCCCCTCCGGCATGTTTGACTCGTCTGTCCTCTGTGAGTGCTATGACGCGGGCTGTGCTTGGTACGAGCTCACGCCCGCCGAGACTACAGTTAGGCTACGAGCGTACATGAATACCCCGGGGCTTCCCGTGTGCCAGGACCATCTTGAATTCTGGGAGGGCGTCTTTACGGGCCTCACTCACATAGATGCCCACTTCCTATCCCAGACAAAACAGAGCGGGGAGAACCTTCCTTACCTGGTAGCGTACCAAGCCACCGTGTGCGCCAGGGCTCAAGCCCCTCCCCCATCGTGGGACCAGATGTGGAAGTGTTTGATACGCCTCAAGCCCACCCTCCATAGGCCAACACCCCTGCTATACAGACTGGGCGCTGTTCAGAATGAGGTCACCCTGACGCACCCAATCACCAAATAC---------------------------------------
>gnl|euhcvdb|EF560519_NS3_P1a_NS3_protein_coding_sequence_(ns3_sequence)
GCGCCCATCACAGCATACGCCCAGCAGACAAGGGGCCTCCTGGGATGCATAATTACCAGCCTGACCGGCCGGGACAAAAACCAGGTGGAGGGTGAGGTTCAGATTGTGTCAACTGCTGCTCAGACTTTCCTGGCGACCTGCATCAACGGGGTGTGCTGGACCGTCTACCACGGGGCCGGAACAAGGACCATCGCGTCACCCAAGGGTCCTGTCATCCAGATGTATACCAATGTAGACCAAGACCTCGTAGGCTGGCCCGCTCCCCAAGGTGCCCGCTCATTGACACCCTGCACTTGCGGCTCCTCGGACCTTTACCTGGTCACGAGGCACGCCGATGTCATCCCCGTGCGCCGGCGGGGTGATAGCAGGGGCAGCCTGCTTTCGCCCCGGCCTATCTCTTACTTGAAAGGCTCTTCGGGGGGCCCACTGCTGTGCCCCGCGGGACACGCCGTAGGCATATTCAGAGCCGCGGTGTGCACCCGTGGAGTGGCTAAGGCGGTGGACTTTATCCCCGTAGAGAGCCTGGAGACAACCATGAGGTCCCCGGTGTTCACAGACAACTCCTCTCCACCAGCAGTGCCCCAGAGCTTCCAGGTAGCCCACCTGCATGCTCCCACCGGCAGCGGTAAGAGCACCAAGGTCCCGGCCGCGTACGCGGCTCAGGGCTACAAGGTGCTGGTGCTCAACCCCTCCGTTGCTGCAACACTGGGTTTTGGTGCTTATATGTCCAAGGCCCATGGGGTTGATCCTAACATCAGGACTGGGGTGAGGACAATTACTACTGGCAGCCCCATCACGTACTCCACCTACGGCAAGTTCCTCGCCGACGGCGGGTGCTCAGGGGGTGCTTATGACATAATAATTTGTGACGAGTGCCACTCCACGGATGCAACATCCATCTTAGGCATCGGCACTGTCCTTGACCAAGCAGAGACTGCGGGGGCGAGACTGGTTGTGCTCGCCACCGCCACCCCTCCGGGCTCCGTCACCGTGCCCCATCCCAACATCGAGGAGGTTGCTCTGTCCACCACCGGTGAGATCCCCTTTTATGGCAAGGCTATCCCCCTTGAGGCAATTAAGGGGGGGAGACATCTCATCTTATGCCACTCGAAGAAGAAGTGCGACGAGCTCGCCGCGAAACTGGTCGCGTTGGGCATCAATGCCGTGGCCTACTACCGCGGCCTTGACGTGTCCGTCATCCCGACCAGTGGCGATGTTGTCGTCGTGGCAACTGATGCTCTCATGACCGGCTTTACCGGCGACTTCGACTCGGTGATAGACTGCAACACGTGTGTCACCCAGACAGTCGATTTCAGCCTTGACCCTACCTTCACCATTGAGACAACCACGCTTCCCCAGGACGCTGTCTCCCGCACTCAACGTCGGGGCAGGACTGGCAGAGGGAAGCCAGGCATCTACAGATTTGTGGCACCGGGGGAACGCCCTTCCGGCATGTTTGACTCGTCCGTCCTCTGTGAGTGCTATGACGCGGGCTGTGCTTGGTATGAGCTCACACCCGCTGAGACCACAGTTAGACTACGAGCATACATGAACACCCCGGGGCTTCCCGTGTGCCAAGACCATCTTGAATTTTGGGAGGGTGTCTTCACGGGTCTCACCCACATAGACGCCCACTTCCTATCCCAGACAAAGCAGAGTGGGGAAAACCTTCCTTACCTGGTAGCGTACCAAGCCACCGTGTGCGCTAGAGCTCAAGCTCCTCCCCCATCGTGGGACCAGATGTGGAAGTGTTTGATCCGCCTCAAGCCCACCCTTCATGGGCCAACACCTCTGCTGTACAGACTGGGCGCCGTTCAGAATGAGATCACCCTGACGCACCCAATCACCAAGTAC---------------------------------------
>gnl|euhcvdb|EF560520_NS3_P1a_NS3_protein_coding_sequence_(ns3_sequence)
GCGCCCATCACAGCATACGCCCAGCAGACAAGGGGCCTCCTGGGATGTATAATCACCAGCTTGACCGGCCGGGACAAAAACCAGGTGGAGGGTGAGGTTCAAATTGTGTCAACTGCTGCCCAGACTTTCCTGGCGACCTGCATCAATGGGGTGTGCTGGACTGTCTACCACGGGGCCGGAACAAGGACCATAGCGTCACCCAAGGGTCCTGTCATCCAGATGTATACCAATGTAGACCAAGACCTCGTAGGCTGGCCCGCTCCCCAAGGCGCCCGCTCATTGACACCCTGCACTTGCGGCTCCTCGGACCTTTATCTGGTCACGAGGCACGCCGATGTCATTCCCGTGCGCCGGCGGGGTGATAGCAGAGGCAGCCTGCTTTCGCCCCGGCCCATCTCTTACTTAAAAGGCTCCTCGGGGGGCCCACTGCTGTGCCCCGCGGGACACGCCGTAGGCATATTCAGGGCCGCGGTGTGCACCCGTGGTGTGGCTAAAGCGGTGGACTTTGTCCCCGTGGAGAGCCTGGAGACAACCATGAGGTCCCCAGTGTTCACAGACAACTCCTCTCCACCAGCAGTGCCCCAGAGCTTCCAGGTGGCCCACCTGCATGCTCCCACCGGCAGCGGTAAGAGCACCAAGGTCCCGGCCGCGTATGCGGCCCAGGGCTACAAGGTGCTGGTGCTCAACCCCTCCGTTGCTGCAACATTGGGCTTTGGTGCTTACATGTCCAAGGCCCATGGGATTGACCCTAACATCAGGACTGGGGTGAGGACAATTACAACTGGCAGCCCCATCACGTACTCCACCTACGGCAAGTTCCTCGCCGACGGCGGGTGCTCAGGGGGTGCTTATGACATAATAATTTGTGACGAGTGCCACTCCACGGATGCGACATCCATCTTGGGCATCGGCACTGTCCTTGACCAAGCAGAGACTGCGGGGGCGAGACTGGTTGTGCTCGCCACCGCCACCCCTCCGGGCTCCGTCACTGTGCCCCATCCTAACATCGAGGAGGTCGCTCTGTCCACCACCGGTGAGATCCCCTTTTACGGCAAGGCTATCCCCCTTGAGGCAATCAAGGGGGGGAGACATCTCATCTTCTGCCACTCGAAGAAGAAGTGCGACGAACTCGCCGCAAAACTGGTCGCGTTGGGCATCAATGCCGTGGCCTACTACCGCGGCCTTGACGTGTCCGTCATACCGACCAGTGGCGATGTCGTCGTCGTGGCAACTGATGCTCTCATGACCGGCTATACCGGCGACTTCGACTCGGTGATAGACTGCAACACATGTGTCACCCAGACAGTCGATTTCAGCCTTGACCCTACCTTCACCATTGAGACAACCACGCTTCCCCAGGATGCTGTCTCCCGCACTCAGCGTCGGGGCAGGACCGGCAGAGGGAAGCCAGGCATCTACAGATTTGTGGCGCCGGGGGAACGCCCTTCCGGCATGTTCGACTCGTCCGTCCTCTGTGAGTGCTATGACGCGGGTTGTGCTCGGTATGAGCTCACACCCGCCGAGACCACAGTTAGGCTACGAGCGTACATGAACACCCCGGGGCTTCCCGTGTGCCAAGACCATCTTGAATTTTGGGAGGGTGCCTTCACGGGTCTTACCCACATAGACGCCCACTTCCTATCCCAGACAAAGCAGAGTGGGGAAAACCTTCCTTACCTGGTAGCGTACCAAGCCACCGTATGCGCCAGAGCTCAAGCCCCTCCCCCATCGTGGGACCAGATGTGGAAGTGTTTGATCCGCCTCAAGCCCACTCTTCATGGGCCAACGCCTCTGCTATACAGACTGGGCGCTGTTCAGAATGAAGTCACCCTGACGCACCCGGTCACCAAGTAC---------------------------------------
>gnl|euhcvdb|EF560522_NS3_P1a_NS3_protein_coding_sequence_(ns3_sequence)
GCGCCCATCACGGCGTACGCCCAGCAGACAAGAGGCCTCTTAGGGTGCATAATCACCAGCCTGACTGGCCGGGACAAGAACCAAGCGGAGGGTGAGGTCCAGATTGTGTCAACCGCTGCCCAAACTTTTCTGGCAACGTGCATCAATGGGGTATGCTGGACTGTCTACCACGGGGCTGGAACGAGGACCATCGCGTCACCCAAGGGCCCTGTCATCCAGATGTATACCAATGTAGACAAAGACCTCGTGGGCTGGCCCGCCCCTCAAGGTACCCGCTCATTGACACCCTGCACCTGCGGCTCCTCGGACCTTTACCTGGTCACGAGGCACGCCGATGTCATCCCCGTGCGCCGGCGGGGTGATAGCAGGGGCAGCCTGCTTTCGCCCCGGCCCATCTCCTACTTGAAAGGCTCCTCGGGGGGTCCGCTGTTGTGCCCCGCGGGACACGCCGTAGGCATATTCAGGGCCGCGGTGTGCACCCGTGGAGTGGCTAAGGCGGTGGACTTTATCCCTGTGGAGAATCTAGAGACAACTATGAGGTCACCGGTGTTCACGGACAACTCCTCTCCACCAGCAGTGCCCCAGAGCTTCCAGGTGGCTCACCTGCATGCTCCCACCGGCAGCGGCAAGAGCACCAAGGTCCCGGCTGCATACGCGGCTCAGGGTTACAAGGTGCTGGTGCTCAACCCCTCTGTTGCTGCAACACTGGGCTTTGGCGCTTACATGTCCAAGGCCCATGGGATCGATCCTAACATCAGGACCGGGGTGAGAACAATTACCACCGGCAGCCCCATCACGTACTCCACCTACGGCAAGTTCCTTGCCGACGGCGGGTGCTCAGGGGGTGCTTATGACATAATAATTTGCGACGAGTGCCACTCCACGGATGCCACATCCATCTTGGGCATCGGCACCGTCCTTGACCAAGCAGAGACTGCGGGAGCGAGACTGGTTGTGCTCGCCACTGCTACCCCTCCGGGCTCCGTCACCGTGCCCCATCCTAACATCGAGGAGGTTGCTCTGTCCACCACCGGAGAGATCCCTTTTTACGGCAAGGCTATCCCCCTCGAAGCAATCAAGGGGGGGAGACATCTCATCTTCTGTCATTCAAAGAAGAAGTGCGACGAGCTCGCCGCAAAGCTGGTCGCAATGGGCATCAATGCCGTGGCCTACTACCGCGGTCTTGACGTGTCTGTCATCCCGACCAGCGGCGATGTTGTCGTCGTAGCGACCGATGCCCTCATGACCGGCTTTACCGGCGACTTCGACTCGGTGATAGACTGCAACACGTGTGTCACCCAGACAGTCGATTTCAGCCTTGACCCTACCTTCACCATTGAGACAACCACGCTCCCCCAGGATGCCGTCTCCCGCACTCAACGTCGGGGCAGGACTGGCAGGGGGAGGCCAGGCATCTACAGATTTGTGACACCGGGGGAACGCCCCTCCGGCATGTTCGACTCGTCTGTCCTCTGTGAGTGCTATGACGCGGGCTGTGCTTGGTACGAGCTCACGCCCGCCGAGACTACAGTTAGGCTACGAGCGTACATAAACACCCCGGGGCTTCCCGTGTGCCAGGACCATCTTGAGTTTTGGGAGGGCGTCTTTACGGGTCTCACGCATATAGATGCCCACTTCCTATCCCAGACAAAGCAGAGTGGAGAGAACCTTCCTTACCTGGTAGCGTACCAAGCCACCGTGTGCGCTAGGGCTCAAGCCCCTCCCCCATCGTGGGACCAGATGTGGAAGTGTCTAATCCGCCTCAAGCCCACCCTCCATGGGCCAACACCCCTGCTATACAGACTGGGCGCTGTTCAGAATGAGGTCACTCTGACACACCCAATCACCAAATAC---------------------------------------
>gnl|euhcvdb|EF560558_NS3_P1a_NS3_protein_coding_sequence_(ns3_sequence)
GCGCCCATCACGGCGTACGCCCAGCAAACAAGGGGCCTCCTGGGGTGCATAATCACCAGCCTGACCGGCCGGGACAAAAACCAGGTGGAGGGTGAGGTTCAGATTGTGTCAACTGCTGCCCAGACCTTCCTGGCAACCTGCATCAACGGGGTGTGCTGGACCGTCTATCACGGGGCCGGGACAAGGACCATCGCGTCACCTAAGGGTCCTGTTATCCAGATGTACACCAATGTAGACCAGGACCTCGTAGGCTGGCCCGCTCCCCAAGGCGCCCGCTCACTGACACCCTGCACTTGCGGCTCCTCGGACCCTTACCTGGTCACGAGGCACGCCGATGTCATCCCCGTGCGCCGGCGAGGCGATAGCAGAGGCAGTCTGCTTTCGCCCCGGCCTATTTCTTACTTGAAAGGCTCCTCGGGGGGCCCGCTGCTGTGCCCCGCGGGACACGCCGTAGGCATATTCAGGGCCGCGGTGTGCACCCGTGGAGTGGCTAAGGCGGTGGACTTTATCCCCGTAGAGAGCTTGGAGACAACCATGAGGTCCCCGGTGTTCACAGACAACTCCTCCCCACCAGCAGTGCCCCAGAGCTTCCAGGTGGCCCACCTGCATGCCCCCACCGGCAGCGGTAAGAGCACCAAGGTCCCGGCTGCGTACGCGGCTCAGGGCTACAAGGTGCTGGTGCTCAACCCTTCCGTTGCTGCAACACTGGGCTTCGGCGCCTACATGTCCAAGGCCCATGGGATCGATCCTAACATCAGGACTGGGGTGAGGACAATCACTACTGGCAGCCCCATCACGTACTCCACCTACGGCAAGTTCCTCGCCGATGGCGGGTGCTCAGGGGGTGCTTATGACATAATAATTTGTGACGAGTGCCACTCCACGGATGCAACATCCATCTTGGGCATCGGCACTGTCCTTGACCAAGCAGAGACTGCGGGGGCGAGGTTGGTTGTACTCGCCACCGCTACCCCTCCGGGCTCCATCACCGTGCCCCATCCTAACATCGAGGAGGTTGCTCTGTCCACCACCGGTGAGATCCCCTTTTACGGCAAGGCTATCCCCCTTGAGGCAATCAAGGGGGGGAGACATCTCATCTTCTGCCACTCAAAGAAGAAGTGCGACGAGCTCGCCGCGAAACTGGTCGCGTTGGGCATCAATGCCGTGGCCTATTACCGCGGCCTTGACGTGTCCGTTATCCCGACCAGTGGCGATGTTGTCGTCGTGGCAACTGATGCCCTCATGACCGGCTATACCGGCGACTTCGACTCGGTGATAGACTGCAACACGTGTGTCACCCAGACAGTCGACTTCAGCCTTGACCCTACCTTCACCATTGAGGCAACCACGCTTCCCCAGGATGCCGTCTCCCGCACTCAGCGTCGGGGCAGGACTGGCAGAGGGAAGCCGGGCATCTACAGATTTGTGGCACCGGGAGAGCGCCCTTCCGGCATGTTTGACTCGTCTGTCCTCTGCGAGTGCTATGACGCGGGCTGTGCTTGGTATGAACTCACACCCGCCGAGACCACAGTTAGACTACGAGCATACATGAACACCCCGGGGCTCCCCGTGTGCCAAGACCATCTTGAATTCTGGGAGGGCGTCTTTACGGGTCTCACCCATATAGACGCCCACTTCCTATCTCAGACAAAGCAGAGTGGAGAGAACCTTCCTTACCTGGTAGCGTACCAAGCCACCGTGTGCGCTAGGGCTCAAGCCCCTCCCCCATCGTGGGACCAGATGTGGAAGTGCCTGACCCGCCTCAAGCCCACACTTCATGGGCCAACACCGCTGCTATACAGACTGGGCGCTGTTCAGAATGAAGTCACCCTGACGCACCCAATCACCAAGTAC---------------------------------------
>gnl|euhcvdb|EF560524_NS3_P1a_NS3_protein_coding_sequence_(ns3_sequence)
GCGCCCATCACGGCGTACGCCCAGCAGACAAGGGGCCTCTTGGGATGCATAATTACCAGCCTGACCGGCCGGGACAAGAACCAGGTGGAGGGTGAGGTTCAGATTGTGTCAACTGCTGCCCAGACCTTCCTGGCAACCTGCATCAACGGGGTGTGCTGGACTGTCTACCACGGGGCCGGAACAAGGACCATAGCGTCACCCAAGGGTCCTGTTATCCAGATGTATACCAATGTAGACCAAGACCTCGTTGGCTGGCCCGCTCCCCAAGGTGCCCGCTCATTGACACCCTGCACTTGCGGCTCCTCGGACCTTTATCTGGTCACGAGGCACGCCGATGTCATTCCCGTGCGCCGGCGGGGTGATAGCAGGGGCAGCCTGCTTTCGCCCCGGCCTATCTCTTACCTGAAGGGCTCCTCGGGGGGCCCACTGCTGTGCCCCGCGGGGCACGCCGTAGGCATATTCAGGGCCGCGGTGTGCACCCGTGGAGTGGCTAAGGCGGTGGACTTTATCCCCGTAGAGAGCCTGGAGACAACCATGAGGTCCCCGGTGTTCACAGATAACTCCTCCCCACCAGCAGTGCCCCAGGCCTTCCAGGTGGCCCACCTGCATGCTCCCACCGGCAGCGGTAAAAGCACCAAGGTCCCGGCTGCATACGCGGCTCAGGGCTACAAGGTGCTGGTGCTCAACCCCTCCGTTGCTGCGACGCTGGGCTTTGGTGCTTACATGTCCAAGGCCCATGGGATTGATCCTAACATCAGGACTGGGGTGAGGACAATTACTACTGGCAGCCCCATCACATACTCCACCTACGGCAAGTTCCTTGCCGACGGCGGGTGCTCAGGGGGTGCTTATGACATAATAATTTGTGACGAGTGCCACTCCACGGACGCAACATCCATCCTGGGTATTGGCACCGTCCTTGACCAAGCAGAGACTGCGGGGGCGAGACTCGTCGTGCTCGCCACCGCCACCCCTCCGGGCTCCGTCACAGTGCCCCATCCTAACATCGAGGAGGTTGCTCTGTCCACCACTGGTGAGATCCCCTTTTACGGCAAGGCTATCCCCCTCGAAGCAATCAAGGGGGGGAGACATCTCATCTTCTGCCACTCAAAGAAGAAGTGCGACGAGCTCGCCGCAAAACTGGTTGGGTTGGGCATCAATGCTGTGGCCTACTACCGCGGCCTTGACGTGTCCGTCATCCCGTCCAGTGGCGATGTTGTCGTCGTGGCGACTGATGCTCTCATGACCGGCTTTACCGGCGACTTCGACTCGGTGATAGACTGCAATACGTGTGTCACCCAGACAGTCGACTTTAGCCTTGACCCTACCTTCACCATTGAGACAACCACGCTTCCCCAGGATGCTGTCTCCCGTACTCAACGTCGGGGCAGGACTGGCAGGGGGAAGCCAGGCATCTACAGATTTGTGGCACCGGGGGAGCGCCCTTCCGGCATGTTTGACTCGTCTGTCCTCTGCGAGTGCTATGACGCGGGCTGTGCTTGGTATGAGCTCACACCCGCCGAGACCACAGTTAGGCTACGAGCGTACATGAACACCCCGGGGCTTCCCGTGTGCCAAGACCATCTTGAATTTTGGGAGGGCGTCTTCACGGGTCTCACCCATATAGACGCCCACTTCTTATCCCAGACAAAGCAGAGTGGGGAAAACTTTCCTTACCTGGTAGCGTACCAAGCCACCGTATGCGCTAGGGCTAAAGCCCCTCCCCCATCGTGGGACCAGATGTGGAAGTGCTTGACCCGACTCAAGCCCACCCTTCATGGGCCAACACCTCTGCTATACAGACTGGGCGCTGTTCAGAATGAAGTCACCCTGACGCACCCAATCACCAAGTAC---------------------------------------
>gnl|euhcvdb|EF560527_NS3_P1a_NS3_protein_coding_sequence_(ns3_sequence)
GCGCCCATCACGGCGTACGCCCAGCAGACGAGGGGCCTCCTGGGGTGTATAGTCACCAGCCTAACTGGCCGGGACAAAAACCAGGTGGAGGGTGAGGTCCAGATTGTGTCAACCGCTGCCCAAACTTTCCTGTCAACGTGCATCAATGGGGTATGCTGGACTGTCTACCACGGGGCTGGAACGAGGACCATGGCATCACCCAAGGGCCCCGTTATCCAGATGTATACTAATGTAGACCAAGACCTTGTGGGCTGGCCCGCCCCTCAGGGCGCCCGCTCGCTGACACCTTGCACTTGCGGCTCCTCGGACCTTTACCTGGTCACGAGGCACGCCGATGTCATTCCCGTGCGCCGGCGGGGTGATAGCAGGGGCAGCCTGCTTTCGCCTCGGCCCATCTCCTACTTGAAAGGTTCCTCGGGGGGTCCGCTGTTGTGCCCCGCGGGACACGCCGTGGGCATATTCAGGGCCGCGGTGTGTACCCGTGGAGTGGCTAAGGCGGTGGACTTTATCCCTGTGGAGAACCTAGAGACAACCATGAGGTCCCCGGTGTTCACGGACAACTCCTCTCCACCAGCAGTGCCCCAGAGCTTCCAGGTGGCTCACCTACATGCTCCCACTGGCAGCGGCGAGAGCACCAAGGTCCCGGCTGCGTACGCAGCTCAGGGCTACAAAGTGCTGGTGCTCAACCCCTCTGTTGCTGCAACGCTGGGTTTTGGTGCCTACATGTCCAAGGCCCATGGGGTCGATCCTAATATCAGGACCGGGGTGAGAACAATTACCACGGGTAGCCCCATCACGTACTCCACCTACGGCAAGTTCCTTGCCGACGGCGGGTGCTCAGGGGGTGCCTATGACATAATAATTTGTGACGAGTGCCACTCCACGGATGCCACATCCATCTTGGGCATCGGCACCGTCCTGGACCAAGCAGAGACTGCGGGGGCGAGACTGGTTGTACTCGCCACCGCTACCCCTCCGGGCTCTGTCGCTGTGCCCCATCCTAACATCGAGGAGGTTGCTCTGTCCACCACCGGAGAGATCCCTTTTTACGGCAAGGCTATCCCCCTCGAGACAATCAAGGGGGGGAGACACCTCATCTTCTGTCACTCTAAGAAGAAGTGCGACGAGCTCGTCGCAAAGCTGGTCGCATTGGGCATCAATGCCGTGGCCTACTACCGCGGCCTTGACGTATCTGTCATCCCGGCCAGCGGCGATGTTGTCGTCGTGGCGACCGATGCTCTCATGACCGGCTTTACTGGCGACTTCGACTCGGTGATAGACTGCAACACGTGTGTCACCCAGACAGTCGATTTCAGCCTTGACCCTACTTTCACCATTGAGACAACCACGCTTCCCCAGGACGCTGTCTCCCGCACTCAACGTCGGGGCAGGACTGGCAGAGGGAAGCCAGGCATCTACAGGTTTGTGGCACCGGGGGAGCGCCCCTCCGGCATGTTCGACTCGTCTGTCCTCTGTGAGTGCTATGACACGGGCTGCGCTTGGTATGAGCTCACGCCCGCCGAGACTGCAGTTAGGCTACGAGCGTACATGAACACTCCGGGGCTTCCCGTGTGCCAAGACCATCTTGAATTTTGGGAAGGCGTCTTTACGGGCCTCACTCATATAGACGCCCATTTCCTATCCCAGACAAAGCAGAGTGGGGAGAACTTTCCTTACCTGGTAGCGTACCAAGCCACCGTGTGCGCCAGGGCTCAAGCCCCTCCCCCATCTTGGGACCAGATGTGGAAGTGTTTGACCCGGCTTAAACCCACTCTCCATGGGCCAACACCCCTACTATACAGACTGGGCGCTGTTCAAAATGAAGTCACCCTGACGCACCCAATCACCAAATAC---------------------------------------
>gnl|euhcvdb|EF560528_NS3_P1a_NS3_protein_coding_sequence_(ns3_sequence)
GCGCCCATCACGGCGTACGCCCAGCAGACGAGGGGCCTCCTGGGGTGTATAGTCACCAGCCTAACTGGCCGGGACAAAAACCAGGTGGAGGGTGAGGTCCAGATTGTGTCAACCGCTGCCCAAACTTTCCTGTCAACGTGCATCAATGGGGTATGCTGGACTGTCTACCACGGGGCTGGAACGAGGACCATGGCATCACCCAAGGGCCCCGTTATCCAGATGTATACTAATGTAGACCAAGACCTTGTGGGCTGGCCCGCCCCTCAGGGCGCCCGCTCGCTGACACCTTGCACTTGCGGCTCCTCGGACCTTTACCTGGTCACGAGGCACGCCGATGTCATTCCCGTGCGCCGGCGGGGTGATAGCAGGGGCAGCCTGCTTTCGCCTCGGCCCATCTCCTACTTGAAAGGTTCCTCGGGGGGTCCGCTGTTGTGCCCCGCGGGACACGCCGTGGGCATATTCAGGGCCGCGGTGTGTACCCGTGGAGTGGCTAAGGCGGTGGACTTTATCCCTGTGGAGAACCTAGAGACAACCATGAGGTCCCCGGTGTTCACGGACAACTCCTCTCCACCAGCAGTGCCCCAGAGCTTCCAGGTGGCTCACCTGCATGCTCCCACTGGCAGCGGCAAGAGCACCAAGGTCCCGGCTGCGTACGCAGCTCAGGGCTACAAAGTGCTGGTGCTCAACCCCTCTGTTGCTGCAACGCTGGGTTTTGGTGCCTACATGTCCAAGGCCCATGGGGTCGATCCTAATATCAGGACCGGGGTGAGAACAATTACCACGGGTAGTCCCATCACGTACTCCACCTACGGCAAATTCCTTGCCGACGGCGGGTGCTCAGGGGGTGCCTATGACATAATAATTTGTGACGAGTGCCACTCCACGGATGCCACATCCATCTTGGGCATCGGCACCGTCCTGGACCAAGCAGAGACTGCGGGGGCGAGACTGGTTGTACTCGCCACCGCTACCCCTCCGGGTTCTGTCACTGTGCCCCATCCTAACATCGAGGAGGTTGCTCTGTCCACCACCGGAGAGATCCCTTTTTACGGCAAGGCTATCCCCCTCGAGACAATCAAGGGGGGGAGACACCTCATCTTCTGTCACTCTAAGAAGAAGTGCGACGAGCTCGCCGCAAAGCTGGTCGCATTGGGCATCAATGCCGTGGCCTACTACCGCGGCCTTGACGTGTCTGTCATCCCGACCAGCGGCGATGTTGTCGTCGTGGCGACCGATGCTCTCATGACCGGCTTTACTGGCGACTTCGACTCGGTGATAGACTGCAACACGTGTGTCACCCAGACAGTCGATTTCAGCCTTGACCCTACTTTCACCATTGAGACAACCACGCTTCCCCAGGACGCTGTCTCCCGCACTCAACGTCGGGGCAGGACTGGCAGAGGGAAGCCAGGCATCTACAGATTTGTGGCACCGGGGGAGCGCCCCTCCGGCATGTTCGACTCGTCTGTCCTCTGTGAGTGCTATGACACGGGCTGTGCTTGGTATGAGCTCACGCCCGCCGAGACTACAGTTAGGCTACGAGCGTACATGAACACTCCGGGGCTTCCCGTGTGCCAAGACCATCTTGAATTTTGGGAAGGCGTCTTTACGGGCCTCACTCATGTAGACGCCCATTTCCTATCCCAGACAAAGCAGAGTGGGGAGAACTTTCCTTACCTGGTAGCGTACCAAGCCACCGTGTGCGCCAGGGCTCAAGCCCCTCCCCCATCTTGGGACCAGATGTGGAAGTGTTTGACCCGCCTTAAACCCACTCTCCACGGGCCAACACCCCTGCTATACAGACTGGGCGCTGTTCAGAATGAAGTCACCCTGACGCACCCAATCACCAAATAC---------------------------------------
>gnl|euhcvdb|EF560529_NS3_P1a_NS3_protein_coding_sequence_(ns3_sequence)
GCGCCCATCACGGCATACGCTCAGCAGACAAGGGGCCTTCTGGGGTGTATAGTCACCAGCTTAACTGGCCGGGACAAGAACCAAGTGGAGGGTGAGGTCCAGATTGTGTCAACCGCTGCCCAAACTTTCCTGGCAACGTGCATCAATGGGGTATGCTGGACTGTCTACCACGGGGCTGGGACGAGGACCATCGCATCACCCAAGGGCCCTGTTATCCAGATGTATACCAATGTAGACCAAGACCTTGTGGGCTGGCCCGCTCCTCAGGGTGCCCGCTCGCTGACACCTTGCACTTGCGGCTCCTCGGACCTTTACCTGGTCACGAGGCACGCCGATGTCATTCCCGTGCGCCGGCGGGGTGATAGCAGGGGCAGCCTGCTTTCGCCTCGGCCCATCTCCTACTTGAAAGGCTCCTCGGGGGGTCCGCTGTTGTGCCCCGCGGGACACGCCGTGGGCATATTCAGGGCCGCGGTGTGCACCCGTGGAGTGGCTAAGGCGGTGGACTTTATCCCTGTGGAGAGCCTAGAGACAACCATGAGATCCCCGGTGTTCACAGACAACTCCTCTCCACCAGCAGTGCCCCAGAGCTTCCAGGTGGCTCACCTGCATGCTCCCACCGGCAGCGGTAAGAGCACCAAGGTCCCGGCTGCGTACGCAGCTCAGGGCTATAAAGTGCTGGTGCTCAACCCCTCTGTTGCTGCAACGCTGGGTTTTGGTGCCTACATGTCCAAGGCCCATGGGGTTGATCCTAACATCAGGACCGGGGTGAGAACGATTACCACGGGTAGCCCCATCACATACTCCACCTACGGCAAGTTCCTTGCCGACGGCGGGTGCTCAGGGGGTGCTTATGACATAATAATTTGTGACGAGTGCCACTCCACGGATGCCACATCAATCTTGGGCATCGGCACCGTCCTAGACCAAGCAGAGACTGCGGGGGCGAGACTGGTTGTACTCGCCACCGCTACCCCTCCGGGCTCCATCACTGTGCCCCATCCTAACATCGAGGAGGTCGCTCTGTCCACCACCGGAGAGATTCCTTTTTACGGCAAGGCTATCCCCCTCGAGACAATCAAGGGGGGGAGACACCTCATCTTCTGTCACTCTAAGAAGAAGTGCGACGAGCTCGCCGCAAAGCTGGTCGCATTGGGCATCAATGCCGTGGCTTACTACCGCGGCCTTGACGTGTCTGTCATCCCGACCAGCGGCGATGTTGTCGTCGTAGCGACCGATGCCCTCATGACCGGCTATACCGGCGACTTCGACTCGGTGATAGACTGCAACACGTGTGTCACCCAGACAGTCGATTTCAGCCTTGACCCTACTTTTACCATTGAGACAACCACGCTTCCCCAGGACGCTGTCTCCCGCACTCAACGTCGGGGCAGGACTGGCAGAGGGAAGCCAGGCATCTACAGATTTGTGGCACCGGGGGAGCGCCCCTCCGGCATGTTCGACTCGTCTGTCCTCTGTGAGTGCTATGACACGGGCTGTGCTTGGTATGAGCTCACGCCCGCCGAGACTACAGTTAGGCTACGAGCGTACATGAACACCCCGGGGCTTCCCGTGTGCCAAGACCATCTTGAATTTTGGGAGGGCGTCTTTACGGGCCTTACTCATATAGACGCCCATTTCCTATCCCAGACAAAACAGAGTGGGGAGAACTTTCCTTACCTGGTAGCGTACCAAGCCACCGTGTGCGCCAGGGCTCAAGCCCCTCCCCCATCGTGGGACCAGATGTGGAAGTGTTTGACCCGCCTTAAGCCCACCCTCCATGGGCCAACGCCCCTACTGTACAGACTGGGCGCTGTTCAGAATGAAGTCACCCTGACGCACCCAATCACCAAGTAC---------------------------------------
>gnl|euhcvdb|EF560530_NS3_P1a_NS3_protein_coding_sequence_(ns3_sequence)
GCGCCCATCACGGCGTACGCTCAGCAGACAAGGGGCCTCCTGGGGTGTATAGTCACCAGCTTAACTGGCCGGGACAAGAACCAAGTGGAGGGTGAGGTCCAGATTGTGTCAACCGCTGCCCAGACTTTCCTGGCAACGTGCATCAATGGGGTATGCTGGACTGTCTACCACGGGGCCGGGACGAGGACCATCGCATCACCCAAGGGCCCTGTTATCCAGATGTATACCAATGTAGACCAAGACCTTGTGGGCTGGCCCGCTCCTCAGGGTGCCCGCTCGCTGACACCTTGCACTTGCGGCTCCTCGGACCTTTACCTGGTCACGAGGCACGCCGATGTCATTCCCGTGCGCCGGCGGGGTGATAGCAGGGGCAGCCTGCTTTCGCCTCGGCCCATCTCCTACTTGAAAGGCTCCTCGGGGGGTCCGCTGTTGTGCCCCGCGGGACACGCCGTGGGCATATTCAGGGCCGCGGTGTGCACCCGTGGAGTGGCTAAGGCGGTGGACTTTATCCCTGTGGAGAGCCTAGAGACAACCATGAGATCCCCGGTGTTCACAGACAACTCCTCTCCACCAGCAGTGCCCCAGAGCTTCCAGGTGGCTCACCTGCATGCTCCCACCGGCAGCGGCAAGAGCACCAAGGTCCCGGCTGCGTACGCAGCTCAGGGCTATAAAGTGCTGGTGCTCAACCCCTCTGTTGCTGCAACGCTGGGTTTTGGCGCCTACATGTCCAAGGCCCATGGGGTCGATCCTAACATCAGGACCGGGGTGAGAACAATTACCACGGGTAGCCCCATCACGTACTCCACATACGGCAAGTTCCTCGCCGACGGCGGGTGCTCAGGGGGTGCTTATGACATAATAATTTGTGACGAGTGTCACTCCACGGATGCCACATCAATCTTGGGCATCGGCACCGTCCTAGACCAAGCAGAGACTGCGGGGGCGAGACTGGTTGTACTCGCCACCGCTACCCCTCCGGGCTCCATCACTGTGCCCCATCCTAACATCGAGGAGGTTGCTCTGTCCACCACCGGAGAGATTCCTTTTTACGGCAAGGCTATCCCCCTCGAGACAATCAAGGGGGGGAGACACCTCATCTTCTGTCACTCTAAGAAGAAGTGCGACGAGCTCGCCGCAAAGCTGGTCGCATTGGGCATCAATGCCGTGGCTTACTACCGCGGCCTTGACGTGTCTGTCATCCCGACCAACGGCGATGTTGTCGTCGTGGCGACCGATGCTCTCATGACCGGCTATACCGGCGACTTCGACTCGGTGATAGACTGCAACACGTGTGTCACCCAGACAGTCGATTTCAGCCTTGACCCTACTTTTACCATTGAGACAACCACGCTTCCCCAGGACGCTGTCTCCCGCACTCAACGTCGGGGCAGGACTGGCAGAGGGAAGCCAGGCATCTACAGATTTGTGGCACCGGGGGAGCGCCCCTCCGGCATGTTCGACTCGTCTGTCCTCTGTGAGTGCTATGACACGGGCTGTGCTTGGTATGAGCTCACGCCCGCCGAGACTACAGTTAGGCTACGAGCGTACATGAACACTCCGGGACTTCCCGTGTGCCAAGACCATCTTGAATTTTGGGAGGGCGTCTTTACGGGCCTTACTCATATCGACGCCCATTTCCTATCCCAGACAAAACAGAGTGGGGAGAACTTTCCTTACCTGGTAGCGTACCAAGCCACCGTGTGCGCCAGGGCTCAAGCCCCTCCCCCATCGTGGGACCAGATGTGGAAGTGTTTGACCCGCCTTAAGCCCACCCTCCATGGGCCAACACCCCTACTGTACAGACTGGGCGCTGTTCAGAATGAAGTCACCCTGACGCACCCAATCACCAAGTAC---------------------------------------
>gnl|euhcvdb|DQ061326_NS3_P1a_NS3_protein_coding_sequence_(ns3_sequence)
GCGCCCATCACGGCGTACGCCCAGCAGACAAGGGGCCTCCTAGGATGCATAATCACCAGCCTGACTGGCCGGGACAAAAACCAAGTGGAGGGTGAAGTCCAGATTGTGTCAACCGCTGCCCAAACTTTCCTGGCGACGTGCATCAATGGGGTATGCTGGACTGTCTACCACGGGGCCGGAACGAGGACCATCGCATCACCCAAGGGTCCTGTCATCCAAATGTACACCAATGTGGACAAGGACCTTGTGGGCTGGCCTGCTCCTCAGGGTTCCCGCTCATTGACACCCTGCACCTGCGGCTCCTCGGACCTTTACTTGGTCACGAGGCACGCCGATGTCATTCCCGTGCGCCGGCGGGGTGATAGCAGGGGCAGCCTGCTTTCGCCCCGGCCCATTTCCTACTTGAAGGGCTCCTCGGGGGGTCCGCTGTTGTGCCCCGCGGGACACGCCGTAGGCATATTCAGGGCCGCGGTGTGCACCCGTGGAGTGGCTAAGGCGGTGGACTTTATCCCTGTGGAGAACCTAGAGACAACCATGAGGTCCCCGGTGTTCACGGACAACTCCTCTCCACCGGCAGTGCCCCAGAGCTTCCAGGTGGCCCACCTGCATGCTCCCACCGGCAGCGGCAAGAGTACCAAGGTCCCAGCCGCATACGCGGCTCAGGGCTACAAGGTGCTGGTGCTCAACCCCTCTGTTGCCGCAACACTGGGCTTCGGCGCTTACATGTCCAAGGCCCACGGGATCGATCCTAACATCAGGACCGGGGTGAGAACAATTACCACTGGCAGCTCCATCACGTACTCCACCTGCGGCAAGTTTCTCGCCGATGGCGGGTGCTCGGGGGGTGCGTATGACATAATAATCTGTGACGAGTGCCACTCCGTAGATGCCACATCCATCTTGGACATCGGCACTGTCCTTGACCAAGCAGAGACTGCGGGGGCGAGACTGGTCGTGCTCGCCACCGCTACCCCTCCGGGCTCTGTCACTGTGCCCCATCCTAACATCGAGGAGGTTGCTCTGTCCACCACCGGAGAGATCCCTTTCTACGGCAAGGCTATCCCCCTCGAGGTAATCAAGGGGGGGAGACATCTCATCTTCTGTCACTCGAAGAAGAAGTGTGATGACCTCGCCTCAAAGCTGGTCGCAATGGGCATCAACGCCGTGGCCTACTACCGCGGTATTGACGTATCTGTCATCCCGACCAGCGGCGATGTCGTCGTCGTGGCGACTGACGCTCTCATGACCGGCTTCACCGGCGATTTCGACTCGGTGATAGACTGCAACACGTGTGTCACCCAAACAGTCGATTTCAGCCTTGACCCTACTTTCACCATTGAGACAACCACGCTCCCCCAGGATGCCGTCTCCCGTACTCGACGTCGGGGCAGGACTGGCAGGGGGAAGCCGGGCATCTACAGATTTGTGGCACCGGGGGAGCGCCCCTCTGGCATGTTTGACTCGTCCGTCCTCTGTGAATGCTATGACGCGGGCTGTGCTTGGTATGAGCTCACGCCCGCCGAGACTACAGTTAGGCTACGAGCGTACATGAACACCCCGGGACTTCCCGTGTGCCAGGACCATCTTGAATTTTGGGAGGGCGTCTTTACAGGCCTCACTCATATAGATGCCCACTTCCTATCTCAGACAAAGCAGAGTGGGGAGAACTTTCCTTACCTGGTAGCGTACCAAGCCACCGTGTGCGCTAGGGCTCAGGCCCCTCCCCCATCGTGGGACCAGATGTGGAAGTGTCTGATCCGCCTCAAACCCACCCTCCAAGGGCCAACACCTCTGCTATACAGACTGGGCGCTGTCCAGAATGAAGTCATCCTGACGCACCCAATTACCAAATAC---------------------------------------
>gnl|euhcvdb|DQ430811_NS3_C1a_NS3_protein_coding_sequence_(ns3_sequence)
GCGCCTATCACGGCGTATGCCCAGCAGACGAGGGGCCTCTTRGGRTGTATAATCACCAGTCTAACTGGCCGGGACAAAAACCAAGCGGAGGGTGAGGTCCAGATTGTGTCAACCGCTGCCCAAACTTTCCTGGCAACGTGCATCAATGGGGTGTGTTGGACTGTCTACCACGGGGCCGGAACGAGGACCATCGCATCRCCCAAGGGYCCTGTCATCCAGATGTATACCAATGTGGACAAAGACCTTGTGGGYTGGCCTGCTCCTCAAGGCACCCGCTCACTKACGCCCTGCACYTGCGGCTCCTCRGACCTYTACCTGGTCACGAGGCACGCYGATGTCATTCCCGTGCGCCGGCGGGGTGATAGCAGGGGCAGCCTGCTTTCGCCCCGGCCCATCTCTTACTTGAAAGGCTCCTCGGGGGGTCCRCTGCTGTGCCCCGCGGGCCACGCCGTMGGCATATTCAGGGCCGCGGTGTGCACCCGTGGAGTGGCTAAGGCGGTGGACTTTATCCCYGTAGAGAACCTAGAGACAACCATGAGGTCCCCGGTGTTCACGGACAACTCCYCTCCACCAGYAGTACCCCAGAGCTTCCAGGTGGCYCACCTGCATGCTCCCACAGGCAGCGGTAAGAGCACCAAGGTCCCGGCTGCATACGCAGCYCAGGGCTACAAGGTGCTAGTRCTCAACCCTTCTGTTGCTRCAACACTAGGCTTYGGTGCCTACATGTCCARGGCCCACGGGRTCGATCCTAACATCAGGACCGGGGTGAGAACAATTACCACTGGCAGCCCCATCACGTACTCCACCTACGGCAAGTTCCTTGCCGACGGCGGATGCTCAGGGGGTGCYTATGACATCATAATTTGTGACGAGTGCCACTCCACGGATGCCACATCCATCTTGGGCATCGGCACTGYCCTTGACCAAGCAGAGACCGCGGGGGCGAGGCTGGTTGTGCTCGCCACCGCYACCCCTCCGGGCTCCRTCACTGTGCCCCATCCCAACATTGAGGAGGTTGCTCTGTCCACCACCGGAGAGATCCCTTTTTACGGCAAGGCTATTCCCCTCGARGCAATCAAGGGGGGGAGACATCTCATCTTCYGTCACTCAARGAAGAAGTGCGACGAGCTCGCCGCAAAGCTRGTCGCATTGGGCATCAATGCCGTGGCCTACTACCGCGGTCTTGACRTGTCYGTCATCCCGWCCAGCGGCGAYGTTGTCGTCGTGGCAACTGATGCCCTCATGACCGGCTTYACCGGCGATTTCGACTCGGTGATAGACTGCAACACGTGTGTCACCCAGACAGTCGATTTCAGCCTTGACCCTACCTTCACCATTGAGACAACCACGCTTCCCCAGGACGCCGTCTCCCGCACTCAACGTCGGGGTAGGACTGGCAGAGGGAGGCCAGGCATCTACAGGTTTGTRGCACCGGGGGAGCGCCCCTCCGGCATGTTCGACTCGTCTGTCCTCTGTGAGTGCTATGACGCGGGCTGCGCTTGGTATGAGCTCACGCCCGCCGAGACTACAGTCAGGCTACGAGCGTACATGAACACCCCGGGGCTTCCCGTGTGCCAGGACCATCTTGAATTTTGGGAGGGCGTCTTTACGGGTCTCACTCATATAGATGCCCACTTTCTATCCCAGACAAAGCAGAGTGGGGAGAACTTTCCTTACCTGGTAGCGTACCAAGCCACCGTGTGCGCTAGGGCTCAAGCCCCTCCTCCATCGTGGGACCAGATGTGGAAGTGTTTGAACCGCCTCAAACCCACCCTTCATGGGCCAACACCTCTGCTATACAGACTGGGCGCTGTTCAGAATGARGTCACCCTGACGCACCCAATCACCAAATACATCATGACATGCATGTCGGCCGACCTGGAGGTCGTCACA
>gnl|euhcvdb|DQ430812_NS3_P1a_NS3_protein_coding_sequence_(ns3_sequence)
GCGCCTATCACGGCGTATGCCCAGCAGACGAGGGGCCTCYTAGGGTGTATAATCACCAGTCTAACTGGCCGGGACAAAAACCAAGCGGAGGGTGAGGTCCAGATTGTGTCAACCGCTGCCCAAACTTTCCTGGCAACGTGCATCAATGGGGTGTGTTGGACTGTCTACCAYGGGGCCGGAACGAGGACCATCGCRTCACCCAAGGGCCCTGTCATCCAGATGTATACCAATGTGGACAAAGACCTTGTGGGCTGGCCTGCTCCTCAAGGCACCCGCTCACTGACACCCTGCACCTGCGGCTCCTCGGACCTTTACCTGGTCACGAGGCACGCCGATGTCATTCCCGTGCGCCGGCGGGGTGATAGCAGGGGCAGCCTGCTKTCGCCCCGGCCCATCTCCTACTTGAAAGGCTCTTCGGGGGGTCCGCTGCTGTGCCCCAYGGGCCACGCCGTGGGCATATTCAGGGCCGCGGTGTGTACCCGTGGAGTGGCTAASGCGGTGGACTTTRTCCCYGTAGAGARCCTAGAGACAACCATGAGGTCCCCGGTGTTCACGGACAACTCCTCTCCACCAGYAGTACCCCAGAGCTTCCAGGTGGCTCACCTGCATGCTCCCACAGGCAGCGGYAAGAGCRCCAAGGTCCCGGCTGCWTACGCAGCTCAGGGCTAYAARGTGCTAGTRCTCAACCCTTCTGTTGCTGCAACRCTWGGCTTTGGTGCCTACATGTCCAAGGMCCACGGGRTCGATCCTAACATCAGGACCGGGGTGAGAACAATTACCACTGGCAGCCCCATCACGTACTCCRCCTACGGYAAGTTCCTTGCCGACGGCGGATGCTCAGGGGGTGCTTATGACATCATAATTTGTGACGAGTGCCACTCCACGGATGCCACATCCRTCTTGGGCATCGGCACTGTCCTTGACCAAGCAGAGACYGCGGGGGCGAGGCTGGTTGTGCTCGCCACCGCTACCCCTCCGGGCTCCGTCACTGTGCCCCATCCCAACATYGAGGAGGTTGCTCTGTCCACCACCGGAGAGATCCCTTTTTACGGCAAGGCTATTCCCCTCGAAGCAATCAAGGGGGGGAGACATCTCATCTTCTGTCACTCRAAGAAGAAGTGCGACGAGCTCGCCGCAAAGCTGGTCGCATTGGGCATCAATGCCGTGGCCTACTACCGCGGTCTTGACGTGTCYGTCATCCCGWCCAGCGGCGATGTTGTCGTCGTGGCAACTGATGCCCTCATGACCGGCTTYACCGGCGATTTCGACTCGGTGATAGACTGCAACACGTGTGTCACCCAGACAGTCGATTTCAGCCTTGACCCTACCTTCACCATTGAGACAACCACGCTTCCCCAGGACGCCGTCTCCCGCACTCAACGTCGGGGTAGGACTGGCAGAGGGAGGCCAGGCATCTACAGGTTTGTRGCACCGGGGGAGCGCCCCTCCGGCATGTTCGACTCGTCTGTCCTCTGTGAGTGCTATGACGCGGGCTGCGCTTGGTATGAGCTCACGCCCGCCGAGACTACAGTCAGGCTACGAGCGTACATGAACACCCCGGGGCTTCCCGTGTGCCAGGACCATCTTGAATTTTGGGAGGGCGTCTTTACGGGTCTCACTCATATAGATGCCCACTTTCTATCCCAGACAAAGCAGAGTGGGGAGAACTTTCCTTACCTGGTAGCGTACCAAGCCACCGTGTGCGCTAGGGCTCAAGCCCCTCCTCCATCGTGGGACCAGATGTGGAAGTGTTTGAACCGCCTCAAACCCACCCTTCATGGGCCAACACCTCTGCTATACAGACTGGGCGCTGTTCAGAATGARGTCACCCTGACGCACCCAATCACCAAATACATCATGACATGCATGTCGGCCGACCTGGAGGTCGTCACA
>gnl|euhcvdb|EU781766_NS3_C1a_NS3_protein_coding_sequence_(ns3_sequence)
GCGCCTATCACGGCGTACGCCCAGCAGACAAGGGGTCTCCTAGGATGCATAATCACCAGCCTGACCGGCCGGGACAAAAACCAAGTGGAGGGTGAGGTCCAAATTGTGTCAACCGCTGCTCAAACTTTCCTGGCAACATGTATCAATGGGGTATGCTGGACCGTCTACCACGGGGCCGGAACGAGAACCATTGCATCACCCAAGGGTCCTGTTATCCAGATGTATACCAATGTGGACCAAGACCTCGTAGGCTGGCCCGCCCCTCAAGGCGCCCGTTCATTGACACCCTGCACCTGCGGCTCCTCGGACCTTTACCTGGTTACGAGGCACGCCGACGTCATTCCCGTGCGCCGGCGGGGTGATAGCAGGGGCAGCCTGCTCTCGCCCCGGCCCATCTCTTACTTGAAGGGTTCCTCGGGGGGTCCGCTGCTGTGCCCCGCGGGACACGCCGTAGGCATATTTAGGGCCGCGGTGTGCACCCGTGGAGTGGCTAAGGCAGTGGACTTTATCCCTGTGGAAAACCTAGAGACAACCATGAGGTCCCCGGTGTTCACGGACAACTCCTCTCCACCGGCAGTGCCCCAGAGCTTCCAGGTGGCCCACTTGCATGCTCCCACCGGCAGCGGCAAGAGCACCAAGGTCCCGGCTGCGTACGCAGCCCAGGGCTATAAGGTGCTAGTGCTCAACCCCTCTGTCGCTGCAACACTTGGCTTCGGTGCTTACATGTCCAAGGCCCATGGGATTGATCCTAGTGTCAGGACCGGGGTGAGAACAATTACTACTGGCAGCCCCATCACGTACTCCACCTACGGCAAGTTCCTTGCCGACGGCGGATGCTCGGGGGGTGCTTATGACATAATAATTTGTGACGAGTGCCACTCCACGGACGCCACATCCATCCTGGGCATTGGCACTGTCCTTGACCAAGCAGAGACTGCGGGGGCGAGACTGGTTGTGCTCGCCACCGCTACCCCTCCGGGTTCCGTCACTGTGCCCCATCCAAACATCGAGGAGGTTGCTCTGTCCACCACCGGAGAGATCCCTTTCTACGGCAAGGCTATTCCCCTTGAGGTAATCAAGGGGGGGAGACATCTCATCTTCTGCCACTCAAAGAAGAAGTGCGATGAGCTCGCCGCAAAGCTGGTTGCATTGGGCGTCAATGCCGTGGCCTACTACCGCGGTCTTGACGTATCTGTCATCCCGACCAGCGGCGATGTTGTCGTCGTGGCAACCGACGCTCTCATGACCGGCTATACCGGCGACTTCGACTCGGTGATAGACTGCAACACGTGTGTCACCCAGACAGTCGACTTTAGCCTTGACCCTACCTTTACCATTGAGACAACTACGCTTCCCCAGGATGCCGTCTCCCGTACTCAACGTCGGGGCAGGACTGGCAGGGGGAAGCCAGGCACCTATAGATTTGTGGCACCGGGGGAGCGCCCCTCCGGCATGTTCGACTCGTCTGTCCTCTGTGAGTGCTATGACGCGGGCTGTGCTTGGTATGAGCTCACGCCCGCCGAGACTACAGTTAGGCTACGAGCGTACATGAACACCCCGGGGCTCCCCGTTTGTCAGGACCATCTTGAGTTTTGGGAGGGCGTCTTTACGGGCCTCACCCATATAGATGCCCACTTCCTATCCCAGACAAAGCAGAGTGGGGAAAACTTTCCTTACCTGGTAGCGTACCAAGCCACCGTGTGCGCCAGGGCTCAAGCCCCTCCCCCATCGTGGGACCAGATGTGGAAGTGTTTGATCCGCCTCAAACCCACCCTCCATGGGCCAACACCTCTGCTATACAGACTGGGTGCTGTTCAGAATGAAGTCACCCTGACACACCCAATCACCAAATACATCATGACATGCATGTCGGCCGACCTGGAGGTCGTCACG
>gnl|euhcvdb|EU781770_NS3_C1a_NS3_protein_coding_sequence_(ns3_sequence)
GCTCCCATCACGGCGTACGCCCAGCAGACAAGGGGCCTCCTAGGGTGTATAATCACCAGCCTGACTGGCCGGGACAAAAACCAAGTGGAGGGTGAGATCCAGATTGTGTCAACTGCTGCCCAAACTTTCCTGGCAACGTGCATCAATGGGGTATGCTGGACTGTCTACCACGGGGCCGGGACGAGGACCATTGCATCACCCAAGGGTCCTGTTATCCAGATGTATACCAATGTAGACAAGGACCTTGTGGGCTGGCCCTCTCCTCAAGGGTCCCGCTCATTGACACCCTGCACCTGTGGCTCCTCGGACCTTTACCTGGTCACGAGGCACGCCGATGTCATTCCCGTGCGCCGGCGGGGTGATAGCAGGGGCAGCCTGCTTTCGCCCCGGCCCATTTCCTACTTGAAAGGCTCCTCGGGGGGTCCGCTGTTGTGCCCCGCGGGACACGCCGTCGGCATATTCAGGGCCGCGGTGTGCACCCGTGGAGTGGCTAAGGCGGTGGACTTTATCCCTGTGGAGAACCTAGAGACAACCATGAGGTCCCCGGTGTTCACGGACAACTCCTCTCCACCAGCAGTGCCCCAAAGCTTCCAGGTGGCCCACCTGCATGCTCCCACTGGCAGCGGCAAAAGCACCAGAGTCCCGGCTGCATACGCGGCTCAGGGCTACAAGGTGCTAGTGCTCAACCCCTCTGTTGCTGCAACACTGGGCTTTGGCGCTTACATGTCCAAGGCCCATGGGGTCGACCCTAATATCAGGACCGGGGTGAGGACAATTACCACTGGCAGCCCCATCACGTACTCCACCTACGGCAAATTCCTTGCCGACGGCGGGTGCTCAGGGGGTGCCTATGACATAATAATTTGTGACGAGTGCCACTCCACGGATGCCACATCCATCTTGGGCATCGGCACCGTCCTTGACCAAGCAGAGACTGCGGGGGCGAGACTGGTCGTGCTCGCCACCGCTACCCCTCCGGGCTCCGTCACTGTGCCCCATCCTAACATCGAGGAGGTTGCTCTGTCCACCACCGGAGAGATCCCTTTCTACGGCAAGGCTATCCCCCTCGAGACAATCAAGGGGGGGAGACATCTTATCTTCTGTCACTCAAAGAAGAAGTGCGACGAGCTCGCCGCAAAGCTGGTCGCATTGGGCATCAACGCCGTGGCCTACTACCGCGGTCTTGACGTGTCTGTCATCCCGACCAGCGGCGATGTTGTCGTCGTGGCAACCGATGCTCTCATGACCGGCTATACCGGCGACTTCGACTCGGTGATAGACTGCAACACGTGTGTCACCCAGACAGTCGACTTCAGCCTTGACCCTACCTTCACCATTGAGACAACTACGCTCCCCCAGGATGCTGTCTCCCGCACTCAACGTCGGGGCAGGACTGGCAGGGGGAAGCCAGGCATTTACAGGTTTGTGACACCGGGGGAGCGCCCCTCCGGCATGTTCGACTCGTCCGTCCTCTGTGAGTGCTATGACGCGGGCTGCGCTTGGTACGAGCTCACGCCCGCCGAGACCACAGTTAGACTACGAGCGTACATGAACACCCCGGGGCTTCCCGTATGCCAGGACCATCTTGAATTTTGGGAGGGCGTCTTTACGGGTCTCACTCATATAGATGCCCACTTTCTATCCCAGACAAAGCAGAGTGGGGAGAACTTTCCTTACCTGGTAGCGTACCAAGCCACCGTGTGCGCTAGGGCTCAAGCCCCTCCTCCATCGTGGGACCAGATGTGGAAGTGTTTGATCCGCCTTAAACCCACCCTCCATGGGCCAACACCCCTGCTATACAGACTGGGCGCCGTCCAGAATGAGGTCACCCTGACGCACCCAATCACCAAATACATCATGACATGCATGTCAGCTGACCTGGAAGTCGTCACG
>gnl|euhcvdb|EU781771_NS3_C1a_NS3_protein_coding_sequence_(ns3_sequence)
GCGCCCATCACGGCGTATGCCCAGCAGACAAGGGGCCTCTTGGGATGCATAATTACCAGCCTGACCGGCCGGGACAAAAACCAGGTGGAGGGTGAGGTTCAGATTGTGTCAACAGCTGCCCAGACCTTCCTGGCATCCTGCATCAACGGGGTGTGCTGGACTGTCTATCACGGGGCTGGAACAAGGACCATCGCATCACCCAAGGGTCCTGTTATCCAGATGTACACCAATGTAGACCAAGACCTCGTGGGTTGGCCCGCTCCCCAAGGTGCCCGCTCATTGACACCCTGCACTTGCGGCTCCTCGGACCTTTACCTGGTCACGAGGCACGCCGATGTCATTCCCGTGCGCCGGCGGGGTGATAGCAGGGGCAGCCTGCTTTCGCCCCGGCCTATCTCCTACCTGAAAGGCTCCTCGGGGGGCCCCCTGCTGTGCCCCGCGGGACACGCCGTAGGCATATTCAGAGCCGCGGTGTGCACCCGTGGAGTGGCTAAAGCAGTGGACTTTATCCCCGTAGAGAGCCTAGAGACAACCATGAGGTCCCCGGTGTTCACAGACAACTCCTCCCCACCAGCAGTACCCCAGAGCTTCCAGGTGGCCCACCTGCATGCTCCCACCGGCAGCGGTAAGAGCACCAAGGTCCCGGCCGCATACGCAGCTCAGGGCTACAAGGTGCTGGTGCTCAACCCCTCCGTTGCTGCAACATTGGGCTTTGGTGCTTATATGTCTAAGGCCCATGGGATTGATCCTAACATCAGGACTGGGGTGAGAACAATTACTACTGGCAGCCCCATCACGTACTCCACCTACGGCAAGTTCCTTGCCGACGGCGGGTGCTCAGGGGGTGCTTATGACATAATAATTTGTGACGAGTGCCACTCCACGGATGCAACATCCATCTTGGGCATCGGCACTGTCCTTGACCAAGCAGAGACTGCGGGGGCGAGACTGGTTGTGCTCGCTACCGCTACCCCTCCGGGCTCCGTCACCGTGCCCCATCCTAACATCGAGGAGGTTGCTCTGTCCACCACCGGAGAGATCCCCTTTTACGGCAAGGCTATCCCCCTCGAGACAATCAAGGGGGGGAGACATCTCATCTTCTGCCACTCAAAGAAGAAGTGCGACGAACTCGCCGCAAAACTGGTCGCGATGGGCATCAATGCCGTGGCTTACTACCGCGGCCTTGACGTGTCCGTCATCCCGACCAGTGGCGATGTTGTCGTCGTGGCAACTGATGCTCTCATGACCGGTTATACCGGCGACTTCGACTCGGTGATAGACTGCAACACGTGTGTCACCCAGACAGTCGACTTCAGCCTTGACCCTACTTTCACCATTGAGACAACCACGCTTCCCCAGGATGCTGTCTCCCGCACCCAACGTCGGGGCAGGACTGGCAGGGGGAAGCCAGGCATTTACAGATTTGTGGCACCTGGAGAGCGTCCTTCCGGCATGTTCGACTCGTCCGTCCTCTGTGAGTGCTATGACGCGGGCTGTGCTTGGTATGAGCTCACACCCGCCGAGACCACAGTTAGGCTGCGGGCATACATGAACACCCCGGGACTTCCCGTGTGCCAAGACCATCTTGAATTTTGGGAGGGCGTCTTCACGGGTCTCACCCATATAGACGCCCACTTCCTATCCCAGACAAAGCAGAGTGGGGAAAACCTTCCTTACCTGGTAGCGTACCAAGCCACCGTGTGCGCTAGAGCCCAAGCCCCTCCCCCGTCGTGGGACCAGATGTGGAAGTGTTTGATCCGCCTCAAGCCCACCCTCCATGGGCCAACACCTCTGCTATACAGACTGGGCGCTGTTCAGAATGAAGTCACCCTGACGCACCCAATCACCAAGTATATCATGACATGCATGTCGGCTGACCTGGAGGTCGTCACG
>gnl|euhcvdb|EU781772_NS3_C1a_NS3_protein_coding_sequence_(ns3_sequence)
GCGCCCATCACAGCGTACGCCCAGCAGACAAGGGGCCTTCTGGGGTGTATAATCACCAGCCTAACTGGCCGGGACAAAAACCARGCGGAGGGTGAGGTCCAGATTGTGTCAACYGCTGCYCAAACMTTCCTGGCAACGTGCATCAATGGGGTGTGYTGGACTGTCTACCACGGGGCCGGAACGAGRACCATCGCATCACCCAAGGGTCCTGTTATTCAGATGTACACCAATGTTGACAAAGACCTTGTGGGTTGGCCCGCTCCTCAAGGTACCCGCTCATTGACACCTTGCACCTGCGGCTCCTCGGACCTTTACCTGGTTACGAGGCACGCCGATGTCATTCCCGTGCGCCGGCGGGGTGATAGCAGGGGCAGCCTGCTCTCGCCCCGGCCCATTTCCTACTTGAAAGGCTCCTCGGGGGGTCCGCTGTTGTGCCCCGCGGGACACGCCGTGGGCATATTCAGGGCCGCGGTGTGCACCCGTGGAGTGGCTAAGGCGGTGGACTTTATCCCTGTGGAGAACCTAGAAACAACCATGAGGTCCCCGGTGTTCACGGACAACTCCTCTCCACCAGCAGTGCCCCAGAGCTTCCAGGTGGCTCACCTGCATGCTCCCACAGGCAGCGGCAAGAGCACCAAGGTCCCGGCTGCATACGCGGCTCAGGGCTATAAGGTGCTAGTGCTTAACCCCTCTGTTGCTGCAACATTGGGCTTTGGCGCTTACATGTCCAAGGCCCATGGGATCGATCCCAAYATCAGGACCGGGGTGAGAACAATTACCACTGGCAGCCCTATCACGTACTCCACCTATGGCAAGTTCCTTGCCGACGGCGGGTGCTCAGGGGGCGCTTATGACATAATAATTTGTGACGAGTGCCATTCTACGGATGCCACATCCATCTTGGGCATCGGCACCGTCCTTGACCAAGCAGAGACTGCGGGGGCGAGATTGGTTGTGCTCGCCACCGCCACCCCTCCGGGCTCCGTCACTGTACCCCATCCTAACATCGAGGAGGTTGCTCTGTCCACCACCGGAGAGATCCCCTTTTACGGCAAGGCYATCCCCCTTGAGGTGATTAAGGGGGGGAGACATCTCATCTTCTGTCATTCAAAGAAGAAGTGCGACGAGCTCGCCGCAAAGCTGGTCGCATTGGGCATCAATGCCGTGGCTTACTACCGCGGTCTTGAYGTGTCTGTCATCCCGACCAGCGGCGACGTTGTCGTCGTAGCGACTGATGCTCTCATGACCGGCTATACCGGCGACTTCGACTCGGTGATAGACTGCAACACATGTGTCACCCAGACAGTCGATTTCAGCCTAGACCCTACTTTCACTATTGAGACAACCACGCTTCCCCAGGATGCTGTYTCCCGCACTCAACGTCGGGGCAGGACTGGCAGRGGGAAGCCAGGCATCTACAGATTTGTGGCACCGGGGGAGCGCCCCTCCGGCATGTTCGACTCGTCCGTCCTCTGTGAGTGCTATGACGCAGGCTGTGCTTGGTATGAGCTCACGCCCGCCGAGACCACAGTTAGGCTACGATCGTACATGAACACCCCGGGACTTCCYGTRTGCCAGGACCATCTTGAATTTTGGGAGGGCGTTTTYACAGGCCTCACTCATATAGATGCCCACTTCCTATCTCAGACAAAACAGAGTGGGGAGAACCTTCCTTACCTGGTAGCGTACCAAGCCACCGTGTGCGCTAGGGCTCARGCCCCTCCCCCATCGTGGGACCAGATGTGGAAGTGCTTGATCCGCCTCAAACCCACCCTCCATGGGCCAACGCCCCTGCTGTACAGACTGGGCGCTGTTCAGAACGAAGTCACTCTGACGCACCCAGTCACYAAATACATCATGACATGCATGTCGGCCGACCTGGAGGTCGTCACG
>gnl|euhcvdb|EU781773_NS3_C1a_NS3_protein_coding_sequence_(ns3_sequence)
GCGCCCATCACGGCGTACGCCCAACAGACAAGGGGCCTCCTRGGGTGCATAATCACCAGCCTGACTGGCCGGGACAARAACCAAGTGGAGGGTGAGGTCCAAATTGTGTCAACTGCTGCCCAAACYTTCCTGGCAACGTGCATCAATGGGGTATGCTGGACTGTCTACCACGGGGCCGGAACGAGGACCATCGCRTCACCCAAGGGTCCYGTTATCCAGATGTATACCAAYGTAGACAAGGACCTAGTGGGYTGGCCCTCTCCTCARGGTGCCCGCTCATTAACACCCTGCACTTGCGGCTCCTCGGACCTTTACCTGGTCACGAGGCACGCCGATGTCATTCCCGTGCGCCGGCGGGGTGATAGCAGGGGCAGCCTGCTTTCGCCCCGGCCCATTTCCTACTTGAAAGGCTCCTCGGGGGGTCCGCTGTTGTGCCCCGCGGGACACGCCGTGGGCATATTCAGGGCCGCGGTGTGTACCCGTGGAGTGGCTAAGGCGGTGGACTTCATCCCTGTGGAGAACCTAGAGACAACCATGAGGTCCCCGGTGTTCACGGACAATTCCTCTCCACCAGCAGTGCCCCAGAGCTTCCAGGTGGCCCACCTGCATGCTCCCACCGGCAGCGGTAAGAGCACCAAGGTTCCGGCTGCATACGCAGCYCAAGGCTACAAGGTGCTAGTGCTCAACCCCTCCGTTGCTGCAACATTGGGCTTTGGTGCTTACATGTCCAGGGCCCATGGGGTCGATCCTAACATCAGGACCGGGGTGAGAACAATTACCACTGGCAGCCCCATCACGTACTCCACCTACGGCAAGTTCCTTGCCGACGGCGGGTGCTCAGGGGGTGCTTATGACATAATAATCTGTGACGAGTGCCACTCCACGGATGCCACATCCATCTTGGGCATCGGCACTGTCCTTGACCAAGCAGAGACTGCGGGAGCGAGACTGGTTGTGCTCGCCACCGCTACCCCTCCGGGCTCCGTYACTGTGCCCCATCCTAACATCGAGGAGGTTGCTCTGTCCACCACCGGAGAGATCCCTTTTTACGGCAAGGCTATCCCCCTCGAGGTAATCAAGGGGGGGAGACATCTCATCTTCTGTCACTCAAAGAAGAAGTGCGACGAGCTCGCCGCAAAGCTGGTCGCATTGGGCATCAATGCCGTGGCTTACTACCGCGGCCTTGACGTGTCTGTCATCCCGACCAGCGGAGATGTTGTCGTCGTGGCGACCGATGCTCTCATGACCGGCTACACCGGCGACTTYGACTCGGTGATAGACTGCAACACGTGTGTCACCCAGACAGTCGAYTTCAGCCTTGACCCYACTTTTACCATTGAGACAACCACGCTYCCYCAGGACGCCGTCTCCCGTACTCAACGTCGGGGCAGGACGGGCAGGGGGAAGCCAGGYATCTACAGRTTTGTGGCGCCGGGGGAGCGCCCCTCCGGCATGTTCGACTCGTCYGTCCTCTGTGAGTGCTATGACGCGGGCTGTGCTTGGTATGAGCTCACTCCCGCCGAGACCACAGTTAGGCTACGAGCGTACATGAACACCCCGGGGCTTCCCGTRTGCCAGGACCATCTTGAATTTTGGGAGGGCGTCTTTACGGGCCTCACYCATATAGATGCCCATTTCCTATCCCAGACAAAGCAGAGTGGGGAGAACTTTCCTTACCTGGTAGCATACCAAGCCACCGTGTGCGCTAGGGCTCAAGCCCCTCCCCCGTCGTGGGACCAGATGTGGAAGTGTTTAACCCGCCTCAAGCCCACCCTCCATGGGCCAACACCYCTGCTATACAGACTGGGCGCYGTTCAGAATGAAGTCACCCTGACGCACCCAATCACCAAATACATCATGACATGCATGTCGGCCGACCTGGAGGTCGTCACG
>gnl|euhcvdb|EU781774_NS3_C1a_NS3_protein_coding_sequence_(ns3_sequence)
GCGCCTATTACAGCTTACGCCCAGCAAACCAGGGGTCTCCTGGGGTGCATAATCACCAGCCTGACTGGCCGGGACAAAAACCAAGCGGAGGGTGAGGTCCAGATTGTGTCAACTGCAACCCAAACTTTCCTGGCAACGTGCATCAATGGGGTATGCTGGACCGTCTACCATGGGGCCGGGACGAGGACCATCGCATCACCCAAGGGTCCTGTTATCCAGATGTATACCAATGTGGACCAGGATCTTGTGGGCTGGCCCGCTCCCCAAGGTACCCGCTCATTGACACCCTGCACCTGCGGCTCCTCGGACCTTTACCTGGTCACGAGGCACGCCGACGTCATTCCCGTGCGCCGGCGGGGTGATAGCAGGGGCAGCCTGCTTTCGCCCCGGCCCATCTCCTACTTGAAAGGCTCCTCGGGGGGTCCGCTGTTGTGCCCCGCGGGACACGCCGTAGGCATATTCAGGGCCGCGGTGTGCACCCGTGGAGTGGCTAAAGCGGTGGACTTTATCCCTGTGGAGAACCTAGAGACAACCATGAGGTCCCCGGTGTTCACGGACAACTCCTCTCCGCCAGCAGTGCCCCAGAGCTTCCAGGTGGCCCACCTGCATGCTCCCACCGGCAGCGGTAAGAGCACCAAGGTCCCGGCCGCTTACGCAGCTCAGGGCTACAAAGTGCTGGTGCTCAACCCCTCTGTTGCTGCAACATTGGGCTTTGGTGCTTATATGTCCAAGGCCCATGGGGTCGATCCCAACATCAGGACCGGGGTGAGAACAATTACCACTGGCAGCCCCATCACGTACTCCACCTACGGCAAGTTCCTTGCCGACGGCGGGTGCTCAGGGGGTGCCTATGACATAATAATTTGTGACGAGTGCCACTCTACGGATGCCACATCCATCTTAGGCATCGGCACTGTCCTTGACCAAGCAGAGACTGCGGGGGCGCGACTGGTTGTGCTTGCCACCGCTACCCCTCCGGGGTCCATTACCGTACCCCATCCTAACATCGAGGAGGTCGCTCTGTCCACCACCGGAGAGATCCCTTTTTACGGCAAGGCTATCCCCCTCGAAGTAATCAAGGGGGGGAGACATCTCATCTTCTGTCATTCAAAGAAGAAGTGTGCCGAGCTCGCCGCGAAGCTGGTCGCATTGGGTATCAACGCCGTGGCCTACTACCGCGGCCTCGACGTGTCTGTCATTCCGACCAGCGGCGATGTTGTCGTCGTGGCGACCGATGCCCTCATGACCGGCTATACCGGCGACTTCGACTCGGTGATAGACTGCAACACGGGTGTCACCCAGACAGTCGACTTCAGCCTTGACCCTACCTTTACCATTGAGACAACCACGCTCCCCCAGGATGCTGTTTCCCGCACTCAACGTCGGGGCAGGACTGGCAGGGGGAAGCCAGGCATCTACAGATTTGTGGCACCGGGGGAGCGCCCCTCCGGCATGTTCGACTCGTCCGTCCTCTGTGAGTGCTATGACGCGGGCTGTGCTTGGTATGAGCTCACGCCCGCCGAGACAACGGTCAGGCTGCGAGCGTACTTGAACACCCCGGGGCTTCCCGTGTGCCAGGACCATCTTGAATTTTGGGAGGGCGTCTTTACGGGTCTCACCCATATAGATGCCCACTTCCTATCCCAGACAAAACAGAGTGGGGAGAACTTCCCTTACCTGGTAGCGTACCAAGCCACCGTGTGCGCTAGGGCTCAAGCCCCTCCCCCATCGTGGGACCAGATGTGGAAGTGTTTGATTCGCCTCAAACCCACCCTCCATGGACCAACACCCCTGCTATACAGACTGGGCGCTGTCCAGAATGAAGTCACCCTGACGCACCCAATCACAAAATACATCATGACATGCATGTCGGCTGACCTGGAAGTCGTCACG
>gnl|euhcvdb|EU781775_NS3_C1a_NS3_protein_coding_sequence_(ns3_sequence)
GCGCCCATTACGGCATATGCCCAGCAGACAAGGGGCCTCCTAGGGTGCATAATCACCAGCCTGACCGGCCGGGACAAGAACCAAGTGGAGGGTGAGGTCCAGATTGTGTCAACTGCTGCCCAAACTTTCTTGGCAACATGCATCAATGGGGTATGCTGGACCGTCTACCACGGGGCCGGAACGAGGACCATCGCGTCACCCAAGGGTCCTGTCATCCAGATGTATACCAATGTAGACCAAGACCTCGTAGGCTGGCCCGCCCCTCAGGGCGCCCGCTCATTGACACCCTGCACCTGCGGCTCCTCGGACCTTTACCTGGTCACGAGGCACGCCGATGTCATTCCCGTGCGCCGGCGGGGTGATAGCAGGGGCAGCCTGCTCTCGCCCCGGCCCATCTCTTACTTGAAAGGCTCCTCGGGGGGTCCGCTGTTGTGCCCCGCGGGGCACGCCGTGGGTATATTCAGGGCCGCGGTGTGCACCCGTGGAGTGGCTAAGGCAGTGGACTTCATCCCTGTGGAGAACCTAGAGACAACCATGAGGTCCCCGGTGTTCACGGACAACTCCTCTCCACCGGCGGTGCCCCAGAGCTTCCAGGTGGCCCATTTGCATGCTCCCACCGGCAGCGGCAAGAGCACCAAGGTCCCGGCTGCATATGCGGCCCAGGGCTACAAGGTGCTAGTGCTCAACCCCTCCGTTGCTGCAACACTTGGCTTTGGTGCCTACATGTCCAAGGCCCACGGGATTGATCCTAACATCAGGACCGGGGTGAGAACAATTACCACTGGCAGCCCCATCACGTACTCCACCTACGGCAAGTTCCTTGCCGACGGCGGGTGCTCGGGGGGTGCTTATGACATAATAATTTGTGACGAGTGCCACTCCACGGATGCCACATCCATCTTGGGCATCGGCACTGTCCTTGACCAAGCAGAGACTGCGGGGGCGAGACTGGTTGTGCTCGCTACCGCTACCCCTCCGGGCTCCATCACCGTGCCCCATCCTAACATCGAGGAGGTTGCTCTGTCCACCACCGGAGAGATCCCTTTCTACGGCAAGGCTATCCCCCTTGAGGCAATCAAGGGGGGGAGACATCTCATCTTTTGCCACTCAAAGAAGAAGTGCGACGAGCTCGCCGCGAAGCTGGTTGCATTGGGCATCAATGCCGTGGCCTACTACCGCGGTCTTGACGTGTCTGTCATCCCGACCAGCGGCGATGTTGTCGTCGTAGCAACTGATGCTCTCATGACCGGCTATACCGGCGACTTCGACTCGGTGATAGACTGTAACACGTGTGTCACCCAGACAGTCGACTTCAGCCTTGACCCTACCTTTACCATTGAGACAACCACGCTTCCCCAGGATGCCGTCTCCCGCACTCAACGTCGGGGCAGGACTGGCAGGGGGAAGCCAGGCATCTACAGATTTGTGGCACCGGGGGAACGCCCCTCCGGCATGTTCGACTCGTCTATCCTTTGTGAGTGCTATGACGCGGGCTGCGCTTGGTATGAGCTCACGCCCGCCGAGACCACAGTTAGGCTACGAGCGTACATGAACACCCCGGGGCTTCCCGTGTGTCAGGACCATCTTGAGTTTTGGGAGGGCGTCTTCACGGGCCTCACCCATATAGATGCCCACTTCCTATCCCAGACAAAGCAGAGCGGGGAGAACTTTCCTTACCTGGTAGCGTACCAAGCCACCGTGTGCGCCAGGGCTCAAGCCCCTCCCCCATCGTGGGACCAGATGTGGAAGTGTTTGACCCGCCTCAAACCCACTCTCCATGGGCCAACACCTCTGCTGTACAGACTGGGCGCTGTTCAGAATGAAATCACCCTGACGCACCCAGTCACCAAATACATCATGACATGTATGTCGGCCGACCTAGAGGTCGTCACG
>gnl|euhcvdb|EU781776_NS3_C1a_NS3_protein_coding_sequence_(ns3_sequence)
GCTCCCATCACGGCGTACGCCCAGCAGACAAGGGGCCTCTTAGGGTGTATAATCACCAGCCTGACTGGCCGGGACAAAAACCAAGTGGAGGGTGAGGTTCAGATCGTGTCAACTGCTGCCCAAACCTTCCTGGCAACGTGCATCAATGGGGTATGCTGGACTGTCTACCACGGGGCTGGAACGAGGACCCTCGCATCACCCAAGGGTCCCGTTATCCAGATGTATACCAATGTAGACAAAGACCTTGTGGGCTGGTCCGCTCCCCAAGGTGCCCGCTCCTTGACACCTTGCACCTGCGGCTCCTCGGACCTTTACCTGGTCACGAGGCACGCCGATGTCATTCCCGTGCGCCGGCGGGGTGATAGCAGGGGCAGCCTGCTTTCGCCCCGGCCCATTTCCTACTTGAAAGGCTCCTCGGGGGGCCCGCTGCTGTGCCCCGCGGGACACGCCGCAGGCATATTCAGGGCTGCGGTGTGTACCCGTGGAGTGGCTAAGGCGGTGGACTTTATCCCTGTGGAGAACCTAGAGACAACCATGAGGTCCCCGGTGTTCACGGACAACTCCTCTCCACCAGTAGTGCCCCAGAGCTTCCAGGTGGCCCACCTGCATGCTCCCACCGGCAGCGGCAAGAGCACCAAGGTCCCGGCTGCATACGCAGCTCAGGGCTACAAGGTGCTAGTGCTCAATCCCTCCGTTGCTGCAACACTGGGCTTCGGTGCTTACATGTCCAAGGCCCACGGGATCGATCCTAATGTCAGGACTGGGGTGAGAACAATTACCACTGGCAGCCCCGTCACGTACTCCACCTACGGCAAGTTCCTTGCCGACGGCGGGTGCTCGGGGGGCGCTTATGACATAATAATTTGTGACGAGTGCCACTCTACGGATGCCACATCCATCTTGGGCATTGGCACTGTCCTTGACCAAGCAGAGACCGCGGGGGCGAGACTAGTTGTGCTCGCCACCGCCACCCCTCCGGGCTCCATCACTGTGCCCCATCCTAACATCGAGGAGGTTGCTCTGTCCACCACCGGAGAGATCCCTTTTTACGGCAAGGCTATTCCCCTCGAGGTCATCAAGGGGGGGAGACATCTCATCTTCTGTCACTCAAAGAAGAAGTGCGACGAACTCGCCGCAAAGCTGGTCGCATTGGGCGTCAATGCCGTGGCCTACTACCGTGGTCTTGACGTGTCTGTCATTCCGACCAGCGGCGATGTTGTCGTCGTGGCAACTGATGCTCTCATGACCGGCTACACCGGTGACTTCGACTCGGTGATAGACTGCAACACGTGTGTCACCCAGACAGTCGATTTCAGCCTTGACCCTACCTTCACCATTGAGACAACCACGCTTCCCCAGGATGCCGTCTCCCGCACTCAACGTCGGGGCAGGACTGGCAGGGGGAAGCCAGGCATCTACAGATTTGTGGCACCGGGGGAGCGCCCCTCCGGCATGTTCGACTCGTCTGTCCTCTGTGAGTGCTATGACGCGGGCTGTGCTTGGTATGAGCTCACGCCCGCCGAGACTACAGTTAGGCTACGCGCGTACATGAACACCCCGGGCCTTCCCGTGTGCCAGGACCATCTTGAATTTTGGGAGGGCGTCTTTACGGGCCTCACTCATATAGATGCCCACTTCCTATCCCAAACAAAGCAGAGTGGGGAGAACCTTCCTTACCTGGTAGCGTACCAAGCCACCGTGTGCGCTAGAGCTCAAGCCCCTCCCCCATCGTGGGACCAGATGTGGAAGTGTTTGATTCGCCTCAAACCCACCCTCCATGGGCCAACGCCCCTGTTATACAGACTGGGCGCTGTTCAGAATGAAGTCACCCTGACGCACCCAATCACCAAATACATCATGACATGTATGTCGGCCGACCTGGAGGTCGTCACG
>gnl|euhcvdb|EU781778_NS3_C1a_NS3_protein_coding_sequence_(ns3_sequence)
GCGCCCATCACGGCGTATGCCCAGCAGACAAGGGGCCTCTTGGGATGCATAATCACCAGTCTGACCGGCCGGGACAAAAACCAGGTGGAGGGTGAGGTTCAGATTGTGTCAACTGCTGCCCAGACTTTTCTGGCAACCTGCATCAACGGGGTGTGCTGGACTGTCTACCACGGGGCCGGAACAAGGACCATTGCGTCACCCAAGGGTCCTGTTATCCAGATGTACACCAATGTAGACCAAGACCTCGTAGGCTGGCCCGCTCCCCAAGGTGCTCGCTCACTGACACCCTGCACTTGCGGCTCCTCGGACCTTTACCTGGTCACGAGGCACGCCGATGTCATTCCTGTGCGCCGGCGGGGTGATAGCAGGGGTAGCCTGCTTTCGCCCCGGCCTATCTCTTACTTGAAAGGTTCCTCGGGGGGTCCGCTACTGTGCCCCGCGGGACACGCCGTAGGCATATTCAGGGCCGCGGTGTGCACCCGTGGAGTGGCTAAGGCGGTGGACTTTATCCCCGTAGAGAGCCTAGAGACAACCATGAGGTCCCCGGTGTTCACAGACAACTCCTCCCCACCAGCAGTGCCCCAGAGCTTCCAGGTGGCCCACCTGCACGCTCCCACCGGCAGTGGTAAGAGCACCAAGGTCCCGGCCGCTTACGCGGCTCAGGGCTACAAGGTGCTGGTGCTCAACCCCTCCGTTGCTGCAACACTGGGCTTTGGTGCTTATATGTCCAAGGCCCATGGGATTGATCCTAACATCAGGACTGGGGTGAGGACAATTACTACTGGCAGCCCCATCACATACTCCACCTACGGCAAGTTCCTTGCCGACGGCGGGTGCTCAGGGGGCGCTTATGACATAATAATTTGTGACGAGTGCCACTCCACGGATGCAACATCCATCTTGGGCATCGGCACCGTCCTTGACCAAGCGGAGACTGCGGGGGCGAGACTGGTTGTGCTCGCCACCGCCACCCCTCCGGGCTCCGTCACTGTGCCCCATCCTAACATCGAGGAGGTTGCTCTGTCCACCACCGGAGAAATTCCGTTTTACGGCAAGGCTATCCCCCTTGAGACAATCAAGGGGGGGAGACATCTCATTTTCTGCCACTCAAAGAAGAAGTGCGACGAGCTCGCCGCAAAACTGGTCGCGTTGGGCATCAATGCCGTGGCGTACTACCGCGGCCTTGACGTGTCCGTCATCCCGACCAGTGGCGATGTTGTCGTCGTGGCAACTGATGCTCTCATGACCGGCTATACCGGCGACTTCGACTCGGTGATAGACTGCAATACGTGTGTCACCCAGACAGTCGACTTCAGCCTTGACCCTACCTTCACCATTGAGACAACCACGCTTCCTCAGGACGCCGTCTCCCGCACTCAACGTCGGGGCAGGACTGGCAGGGGGAAGCCAGGCATCTACAGATTTGTGTCACCGGGGGAGCGCCCTTCCGGCATGTTTGACTCGTCCATCCTCTGCGAGTGCTATGACGCGGGCTGTGCTTGGTATGAGCTCACGCCCGCCGAGACCACAGTTAGGCTACGAGCATACATGAACACCCCGGGGCTTCCCGTGTGCCAAGACCATCTTGAGTTTTGGGAGGGCGTTTTCACGGGTCTCACCCACATAGACGCCCACTTCCTATCCCAAACAAAGCAGAGTGGGGAGAACCTTCCTTACCTGGTAGCGTACCAAGCCACCGTGTGCGCTAGAGCTCAAGCCCCTCCTCCATCGTGGGACGTGATGTGGAAGTGTTTGATCCGCCTCAAGCCCACCCTCCATGGGCCAACACCTCTGCTATACAGGCTGGGTGCTGTTCAGAATGAAGTCACCCTGACACACCCAATCACCAAGTACATCATGACATGCATGTCGGCTGACCTGGAGGTCGTCACG
>gnl|euhcvdb|EU781781_NS3_C1a_NS3_protein_coding_sequence_(ns3_sequence)
GCGCCTATTACGGCGTACGCCCAGCAGACAAGGGGCCTCCTAGGGTGCATAGTCACCAGTCTGACCGGCCGGGACAAGAACCAAGTGGAGGGTGAGATCCAGATTGTGTCAACAGCAGCCCAAACCTTTCTGGCAACATGCATCAATGGGGTATGCTGGACTGTCTACCACGGGGCCGGAACGAGGACCATTGCATCACCAAAGGGTCCTGTTATCCAAATGTACACCAATGTAGACCAAGACCTCGTGGGCTGGCCTGCTCCCCCAGGTGCTCGCTCACTGACACCCTGCACCTGCGGCTCCTCGGACCTTTACCTGGTCACGAGGCACGCCGATGTCATTCCCGTGCGCCGGCGGGGTGACAGCAGGGGCAGCCTGCTTTCGCCCCGGCCCATCTCTTACTTGAAAGGTTCCTCGGGGGGCCCGCTGCTGTGCCCCGCGGGACACGCCGTGGGCATATTCAGGGCCGCGGTGTGCACCCGCGGAGTGGCCAAGGCAGTGGACTTTATCCCCGTGGAGAGCCTAGAGACAACCGTGAGGTCCCCGGTGTTCACAGACAACTCCACTCCACCAGCAGTGCCCCAGAGCTACCAGGTGGCCCACCTTCACGCTCCCACCGGCAGCGGTAAGAGCACAAGGGTCCCGGCTGCATACGCGGCTCAGGGCTACAAAGTGCTGGTGCTCAACCCCTCTGTTGCTGCAACACTGGGCTTTGGTGCTTACATGTCCAAGGCCCATGGGATTGATCCCAACATCAGGACCGGGGTGAGGACAATTACCACTGGCAGCCCCATCACGTACTCCACCTACGGCAAGTTCCTTGCCGACGGTGGGTGCTCAGGGGGTGCTTATGACATCATAATTTGTGATGAGTGCCACTCCACGGATGCCACATCCATCTTGGGCATCGGCACCGTCCTTGACCAAGCAGAGACTGCGGGGGCGAGACTGGTCGTACTCGCCACCGCCACCCCTCCGGGCTCCATCACTGTGCCCCATTCCAACATTGAGGAGGTTGCTCTGTCCACCACCGGAGAGATCCCTTTTTACGGCAAGGCCATCCCCCTTGAGGCGATCAAGGGGGGAAGACATCTCATCTTCTGTCACTCGAAGAAGAAGTGCGACGAGCTCGCCGCAAAGCTGGTCGCATTGGGCATCAATGCCGTGGCATACTACCGCGGCCTTGACGTGTCCGTCATCCCGACCAGCGGCGATGTTGTCGTCGTGGCAACTGATGCCCTCATGACCGGCTACACCGGCGACTTCGATTCGGTGATAGACTGTAACACGTGTGTCACCCAGACAGTTGATTTCAGCCTTGACCCTACCTTCACCATTGAGACAACCACGCTCCCCCAGGACGCTGTCTCCCGCACTCAACGTCGGGGCAGGACTGGCAGGGGGAAGCCGGGCATCTACAGATTTGTGGCACCGGGGGAGCGCCCCTCCGGCATGTTCGACTCGTCTGTCCTCTGTGAGTGCTATGACGCGGGCTGTGCTTGGTATGAGCTCACGCCCGCCGAGACCACGGTTAGACTACGATCGTACATGAACACCCCGGGGCTACCCGTATGCCAAGACCATCTTGAATTTTGGGAGGGCGTCTTCACGGGCCTCACCCATATAGACGCCCACTTCCTATCTCAAACAAAGCAGAGTGGGGAGAACTTTCCTTACCTGGTAGCGTACCAAGCCACCGTGTGCGCTAGGGCTCAAGCCCCTCCCCCGTCGTGGGACCAGATGTGGAAGTGCTTGAACCGCCTCAAGCCCACCCTTCATGGGCCAACACCCCTGCTATACAGACTGGGTGCTGTTCAGAACGAGATCATCCTGACGCATCCAATCACCAAATACATAATGACATGCATGTCGGCTGACCTGGAGGTCGTCACG
>gnl|euhcvdb|EU781782_NS3_C1a_NS3_protein_coding_sequence_(ns3_sequence)
GCGCCCATCACGGCGTACGCCCAGCAAACAAGGGGCCTCCTAGGGTGCATAATCACCAGCCTAACCGGCCGGGACAAAAACCAAGCGGAGGGTGAGGTCCAGATTGTGTCAACTGCTGCTCAAACTTTCCTGGCAACGTGCATCAATGGGGTGTGTTGGACTGTCTACCACGGGGCCGGGACGCGGACCATCGCATCACCCAAGGGTCCTGTCATCCAGATGTACACCAATGTAGACAAGGACCTTGTGGGCTGGCCCGCTCCTCAAGGTACCCGTTCACTGACACCTTGCACCTGCGGCTCCTCGGACCTTTACCTGGTCACGAGGCACGCCGATGTCATTCCTGTGCGCCGGCGGGGTGATAGCAGGGGCAGCCTGCTTTCGCCCCGGCCCATCTCCTACTTGAAGGGCTCCTCGGGTGGTCCGCTGTTGTGCCCCGCGGGACACGCCGTAGGCATATTCAGGGCCGCGGTGTGTACCCGTGGAGTGGCCAAGGCGGTGGACTTTATCCCTGTGGAGAACCTAGAGACAACCATGAGGTCCCCGGTGTTCACGGACAACTCCTCTCCACCAGTAGTACCCCAGAGCTTCCAGGTGGCTCACCTACATGCTCCCACAGGCAGCGGCAAGAGCACCAAAGTCCCGGCTGCATACGCAGCGCAGGGCTACAAGGTGCTAGTGCTCAACCCCTCTGTTGCTGCGACACTAGGCTTTGGTGCCTACATGTCCAAGGCCCATGGGATCGATCCTAATATCAGGACCGGGGTGAGAACAATTACCACTGGCAGCCCCATTACGTACTCCACCTACGGCAAGTTCCTTGCCGACGGCGGATGCTCAGGGGGTGCTTATGACATCATAATTTGTGACGAGTGCCACTCCACGGATGCCACATCCATCTTGGGCATCGGCACTGTCCTCGACCAAGCAGAGACCGCGGGGGCGAGACTGGTCGTGCTCGCCACCGCCACTCCCCCGGGCTCCGTCACTGTGCCCCATCCCAGCATCGAGGAGGTTGCTCTGTCCACCACCGGGGAGATCCCTTTTTACGGCAAGGCCATCCCCCTCGAAGCGATCAAGGGGGGGAGACATCTCATCTTCTGTCACTCAAAAAAGAAGTGTGCCGAGCTCGCCGCAAAGCTGGTCGCATTGGACATCAATGCCGTGGCCTACTACCGCGGTCTTGACGTGTCTGTCATCCCGACCAGCGGCGATGTTGTCGTCGTGGCAACCGATGCTCTCATGACCGGCTATACCGGCGACTTCGACTCGGTGATAGACTGCAACACGTGTGTCACCCAGACAGTCGATTTTAGCCTTGACCCTACCTTCACCATTGAGACAACCACGCTTCCCCAGGATGCTGTCTCCCGCACTCAACGTCGGGGTAGGACTGGCAGGGGGAAGCCAGGCATCTACAGGTTTGTAGCACCGGGGGAGCGCCCCTCCGGCATGTTCGACTCGTCTGTCCTCTGTGAGTGCTATGACGCGGGCTGTGCTTGGTATGAGCTCACGCCCGCCGAGACCACAGTTAGGCTTCGAGCGTACATGAACACCCCGGGGCTTCCCGTGTGCCAGGACCATCTTGAATTCTGGGAGGGCGTCTTCACGGGCCTCACTCATATAGATGCCCACTTCCTATCCCAGACAAAGCAGAGTGGGGAGAACCTTCCTTACCTGGTAGCGTACCAAGCCACCGTGTGCGCTAGGGCTCAAGCCCCTCCCCCATCGTGGGACCAGATGTGGAAGTGTTTGATCCGCCTCAAGCCCACCCTCCATGGGCCAACACCTCTGCTATACAGACTGGGCGCTGTTCAGAATGAAGTCACCCTGACGCACCCAATCACCAAATACATCATGACATGCATGTCGGCCGACCTGGAGGTCGTCACG
>gnl|euhcvdb|EU781786_NS3_C1a_NS3_protein_coding_sequence_(ns3_sequence)
GCGCCCATCACGGCGTACGCCCAGCAGACAAGGGGCCTCCTAGGGTGCATAATCACCAGCCTAACTGGCCGGGACAAAAACCAAGTGGAGGGTGAGGTCCAGATTGTGTCAACTGCCGCCCAAACTTTCCTGGCAACGTGCATCAATGGGGTGTGCTGGACTGTCTACCACGGGGCCGGGACGAGGACCATCGCGTCACCCAAGGGCCCTGTTATCCAGATGTATACCAATGTAGACAAAGACCTCGTGGGCTGGCCCGCTCCCCAAGGTACCCGCTCATTGACACCCTGCGCCTGCGGCTCCTCGGACCTTTACCTGGTCACGAGGCACGCCGACGTCATTCCCGTGCGCCGGCGGGGTGATAGCAGGGGCAGCCTGCTTTCGCCCCGGCCCATTTCCTACTTGAAAGGCTCCTCGGGGGGTCCGCTATTGTGCCCCGCGGGACACGCCGTAGGCATATTCAGGGCCGCGGTGTGCACCCGTGGAGTGGCTAAGGCGGTGGACTTTATCCCTGTGGAGAACCTAGAGACAACCATGAGGTCCCCGGTGTTCACAGACAACTCTTCTCCACCAGCAGTGCCCCAGAGCTTCCAGGTGGCCCACCTGCATGCTCCCACAGGCAGCGGTAAGAGCACCAAGGTCCCGGCTGCATACGCAGCCCAGGGCTACAAGGTGCTAGTGCTCAACCCCTCTGTCGCTGCAACACTGGGCTTTGGTGCCTACATGTCCAAGGCCCATGGGGTCGATCCTAATATCAGGACCGGGGTGAGAACAATTACCACCGGCAGCCCCATCACGTACTCCACCTACGGCAAGTTCCTCGCCGACGGCGGGTGCTCAGGGGGCGCCTATGACATAATAATTTGCGACGAGTGCCACTCCACGGATGCCACATCCATCTTGGGCATCGGCACCGTCCTTGACCAAGCAGAGACCGCGGGGGCGAGACTGGTTGTGCTCGCCACCGCCACCCCTCCGGGCTCCATCACCGTGCCCCATCCTAATATCGAGGAGGTTGCTCTGTCCACCACCGGAGAGATCCCTTTTTACGGCAAAGGTATCCCCCTCGAAGTCATCAAGGGGGGGAGACATCTCATCTTCTGTCACTCAAAGAAAAAGTGTGACGAGCTTGCCGCGAAGCTGGTCGCATTGGGCATCAATGCCGTGGCCTACTACCGCGGTCTTGACGTGTCGGTCATCCCAACTAGCGGCGACGTCGTCGTCGTGGCGACTGATGCTCTCATGACCGGCTATACCGGCGACTTCGACTCGGTGATAGACTGCAACACGTGTGTCACCCAGACAGTCGATTTCAGCCTTGACCCTACCTTCACCATTGAGACAACCACGCTTCCCCAGGATGCCGTCTCCCGCACTCAACGTCGGGGTAGGACCGGCAGGGGAAAGCCAGGCATCTACAGATTTGTGGCACCGGGGGAGCGCCCCTCTGGCATGTTCGACTCATCTGTCCTCTGTGAGTGCTATGACGCGGGCTGTGCTTGGTACGAGCTCACGCCCGCCGAGACTACAGTTAGGCTGCGAGCGTACATGAACACCCCGGGGCTTCCCGTGTGCCAGGACCATCTTGAATTTTGGGAGGGCGTCTTTACGGGCCTCACCCATATAGATGCCCACTTTCTATCCCAGACAAAGCAGTGTGGGGAGAACTTTCCTTACCTGGTAGCGTACCAAGCCACCGTGTGCGCTAGGGCTCAAGCCCCTCCCCCATCGTGGGACCAGATGTGGAAGTGCCTGATCCGCCTCAAACCCACCCTCCATGGACCAACACCTCTGCTATACAGACTGGGCGCTGTCCAGAATGAAGTCACCCTGACGCACCCGGTCACCAAATATATCATGACATGCATGTCGGCCGACCTGGAGGTCGTCACG
>gnl|euhcvdb|EU781787_NS3_C1a_NS3_protein_coding_sequence_(ns3_sequence)
GCGCCCATCACGGCGTACGCCCAGCAGACAAGAGGCCTTCTAGGGTGTATAATCACCAGCCTGACCGGCCGGGATAAGAACCAAGTGGAGGGCGAGGTCCAGATTGTGTCAACTGCTGCTCAGACTTTCTTGGCAACATGCATCAATGGGGTATGCTGGACTGTCTACCACGGGGCCGGAACGAGGACCATTGCATCACCCAAGGGTCCTGTTATCCAAATGTATACCAATGTGGATCAAGATCTCGTAGGCTGGCCCGCTCCCCAAGGTGCCCGTTCACTGACACCCTGCACCTGCGGCTCCTCGGACCTCTACTTGGTCACGAGGCATGCCGATGTCATCCCCGTGCGCCGGCGGGGTGACAGCAGGGGCAGCCTGCTCTCGCCCCGGCCCATATCTTACCTGAAAGGCTCCTCGGGGGGTCCGCTGTTGTGCCCCGCGGGACACGCCGTAGGCATATTCAGAGCCGCGGTGTGTACCCGTGGAGTGGCTAAGGCGGTGGACTTTATCCCTGTGGAGAACCTAGAGACAACCATGAGGTCCCCGGTGTTCACGGACAACTCTTCCCCACCAGCAGTGCCTCAGAGCTTCCAGGTAGCTCACCTGCATGCTCCCACCGGCAGTGGTAAGAGCACCAAGGTCCCGGCAGCATACGCAGCTCAAGGCTATAAGGTGCTGGTGCTTAACCCTTCTGTTGCTGCAACACTGGGTTTTGGTGCCTACATGTCCAAGGCCCATGGGATTGATCCTAACATCAGGACCGGGGTGAGAACAATTACCACTGGCAGCCCCATCACGTACTCCACCTACGGCAAGTTCCTCGCCGACGGCGGGTGCTCAGGGGGTGCTTATGACATAATAATTTGTGACGAGTGCCATTCCACGGATGCCACATCCATCTTGGGCATCGGCACTGTCCTTGACCAAGCAGAGACTGCGGGGGCGAGACTGGTTGTGCTCGCCACCGCCACCCCTCCGGGTTCTATCACTGTGCCCCATCCCAACATTGAGGAGGTTGCTCTGTCCACCACCGGAGAGATCCCCTTTTATGGCAAGGCTATCCCCCTTGAGGTAATCAAGGGGGGGAGACATCTCATCTTCTGCCACTCAAAGAAGAAGTGCGACGAGCTCGCGGCAAAGCTGGTAGCACTGGGCGTCAATGCCGTGGCCTACTACCGCGGTCTTGACGTGTCCGTCATCCCGACCAGCGGTGATGTTGTTGTCGTGGCAACTGATGCTCTCATGACCGGCTTTACCGGCGACTTCGACTCGGTGATAGACTGTAACACGTGTGTCACCCAGACAGTCGATTTCAGCCTTGACCCTACCTTCACCATTGAGACAACCACGCTTCCCCAGGATGCCGTCTCCCGCACTCAACGTCGGGGTAGGACCGGCAGGGGGAAGCCAGGCATCTACAGATTTGTGGCTCCGGGGGAGCGCCCCTCCGGCATGTTCGACTCGTCTGTCCTCTGTGAGTGCTATGACGCAGGTTGTGCTTGGTATGAGCTCACACCCGCCGAGACCACAGTTAGGCTACGAGCATACATGAACACCCCGGGGCTTCCCGTGTGCCAGGACCATCTTGAGTTTTGGGAGGGCGTCTTCACGGGCCTCACCCATATAGATGCCCATTTCCTATCCCAAACAAAGCAGAGCGGGGAGAACCTTCCCTACCTGGTAGCGTACCAAGCCACCGTGTGCGCTAGGGCTCAGGCCCCTCCCCCATCGTGGGACCAGATGTGGAAGTGTCTGATCCGCCTCAARCCCACCCTCCACGGGCCAACRCCCTTACTATACAGACTGGGCGCTGTTCAGAATGAGGTCACCCTGACACACCCAGTCACTAAATACATCATGACATGCATGTCGGCTGACCTGGAGGTCGTCACG
>gnl|euhcvdb|EU781788_NS3_C1a_NS3_protein_coding_sequence_(ns3_sequence)
GCGCCTATCACGGCGTACGCCCAGCCGACACGGGGCCTCTTGGGGTGCATAGTTACCAGCCTGACCGGCCGGGACAAAAACCAGGTGGAGGGTGAGGTTCAGGTTGTATCAACTGCTACCCAGACCTTCTTGGCAACCTGCATCAACGGGGTATGCTGGACTGTCTACCACGGGGCTGGAACAAGGACCATGGCGTCACCCAAGGGTCCCGTTATCCAGATGTATACCAATGTAGACCAAGACCTCGTAGGCTGGCCCGCTCCCCAAGGTGCCCGCTCATTGACACCCTGCACCTGCGGCTCCTCGGACCTTTACCTGGTCACGAGGCACGCCGATGTCATTCCCGTGCGCCGGCGGGGTGATAGCAGGGGCAGCCTGCTTTCGCCCAGGCCTATCTCTTACTTGAAAGGCTCCTCAGGGGGCCCACTGCTGTGCCCCGCGGGACACGCCGTAGGCATATTTAGGGCCGCGGTGTGCACCCGTGGAGTGGCTAAGGCGGTGGACTTTATCCCTGTGGAGAGCTTAGAGACAACCATGAGGTCCCCGGTGTTCACAGACAATTCCTCCCCACCAGCAGTGCCCCAGAGCTTCCAGGTGGCCCACCTGCATGCTCCCACCGGCAGCGGTAAGAGCACTAAGGTTCCGGCCGCGTACGCGGCTCAGGGCTACAAGGTGCTGGTGCTCAACCCCTCCGTTGCTGCAACACTGGGCTTTGGCGCTTACATGTCCAGGGCCCACGGGATTGATCCTAACATCAGGACTGGGGTGAGGACAATCACTACTGGCAGCCCCATCACGTACTCCACCTACGGCAAGTTCCTTGCCGACGGCGGGTGCTCAGGGGGCGCTTATGACATAATAATTTGTGACGAGTGCCACTCCACGGATGCAACATCCATCTTGGGCATCGGCACTGTCCTTGACCAAGCAGAGACTGCGGGGGCGAGACTGGTTGTGCTCGCCACCGCTACCCCTCCGGGCTCCATCACTGTGCCCCATCCTAACATCGAGGAGGTTGCTCTGTCCACCACCGGTGAGATCCCCTTTTACGGCAAGGCTATTCCTCTTGAGGCAATCAAGGGGGGGAGACATCTCATCTTCTGCCACTCGAAGAAGAAGTGCGACGAGCTCGCCGCAAAACTGGTCTCGTTGGGCGTCAATGCCGTGGCCTACTACCGCGGTCTTGACGTGTCCGTCATCCCGACCAGTGGCGATGTTGTCGTTGTGGCGACTGATGCTCTCATGACCGGTTATACCGGCGATTTCGACTCGGTGATAGACTGCAACACGTGCGTCACCCAGACGGTCGACTTCAGCCTTGACCCTACCTTCACCATTGAGACAACCACGCTTCCCCAGGATGCCGTCTCCCGCACTCAACGTCGGGGCAGGACTGGCAGGGGGAAGCCAGGCATCTACAGATTTGTGGCGCCAGGGGAGCGCCCTTCCGGCATGTTCGACTCGTCTGTCCTCTGCGAGTGCTATGACGCGGGCTGTGCTTGGTATGAACTCACACCCGCCGAGACCACAGTTAGGCTACGAGCGTACATGAACACCCCGGGGCTCCCCGTGTGCCAAGACCATCTTGAATTTTGGGAGGGCGTCTTCACGGGTCTCACCCATATAGACGCCCACTTCCTATCCCAGACAAAGCAGAGCGGGGAAAACCTCCCTTACCTGGTAGCGTACCAAGCCACCGTGTGCGCTAGGGCTCAAGCCCCTCCCCCATCGTGGGACCAGATGTGGAAGTGCTTGACCCGCCTCAAGCCCACACTTCATGGGCCAACACCTCTGCTATACAGACTGGGCGCTGTCCAGAATGAGGTCACCCTGACGCACCCAATCACCAAGTACATCATGACATGCATGTCGGCTGATCTGGAGGTCGTCACG
>gnl|euhcvdb|EU781789_NS3_C1a_NS3_protein_coding_sequence_(ns3_sequence)
GCGCCCATCACGGCGTACGCCCAGCAGACAAGAGGCCTTCTAGGGTGTATAATCACCAGCCTGACCGGCCGGGATAAAAACCAAGTGGAGGGCGAGGTCCAGATTGTGTCAACTGCTGCCCAGACCTTCTTGGCAACATGTATCAATGGGGCATGCTGGACTGTCTACCACGGGGCCGGAACGAGAACCATCGCAACACCCAAGGGTCCTGCTATCCAAATGTATACCAATGTAGACCAAGACCTCGTAGGTTGGCCCGCTCCTCAAGGTGCCCGTTCACTGACACCCTGCACCTGCGGCTCCTCGGACCTTTATCTGGTCACGAGGCATGCCGATGTCATCCCCGTGCGCCGGCGGGGTGATAGCAGGGGCAGCCTGCTTTCGCCCCGGCCCATTTCTTACCTGAAAGGCTCCTCGGGGGGTCCGCTGCTGTGCCCCGCGGGACACGCCGTAGGCATATTCAGAGCCGCGGTGTGTACTCGTGGAGTGGCTAAGGCGGTGGACTTTATCCCTGTGGAGAGCCTAGAGACAACCATGAGGTCCCCGGTGTTCACGGACAACTCCTCTCCACCAGCGGTGCCCCAAAGCTTCCAGGTGGCCCACCTGCATGCCCCCACCGGCAGCGGTAAGAGCACCAAGGTCCCGGCTGCATACGCAGCTCAGGGATACAAGGTGCTGGTGCTCAACCCTTCTGTTGCCGCAACTCTGGGTTTTGGAGCTTACATGTCCAGGGCCCATGGGATTGATCCTAACATCAGGACTGGGGTGCGAACAATTACCACCGGCAGCCCCATCACGTACTCCACTTATGGCAAGTTCCTTGCAGACGGCGGGTGCTCAGGGGGTGCTTATGACATAATAATTTGTGACGAGTGCCATTCCACGGATGCCACGTCCATCTTGGGCATCGGCACTGCCCTTGACCAAGCAGAGACTGCGGGGGCGAGACTGGTCATACTCGCCACCGCCACCCCTCCGGGCTCCGTCACTGTGCCCCATCCTAACATTGAGGAGGTTGCTCTATCCACCACCGGAGAGATCCCTTTTTACGGCAAGGCTATCCCCCTTGAGGTAATCAAGGGGGGGAGGCACCTCATCTTCTGTCATTCAAAGAAGAAGTGCGATGAGCTCGCCGCAAAGCTGGTCGCACAGGGCGTCAATGCCGTGGCCTACTACCGCGGTCTTGACGTGTCCGTCATCCCGACCAGCGGTGATGTTGTCGTTGTGGCAACCGATGCTCTCATGACCGGCTATACCGGCGACTTCGACTCGGTGATAGACTGCAACACGTGTGTCACCCAGACAGTCGATTTCAGCCTTGACCCTACCTTCACCATTGATACGACCACACTTCCCCAGGACGCCGTCTCCCGCACTCAACGTCGGGGCAGGACTGGCAGGGGGAAGCCAGGTATCTACAGATTTGTGGCACCGGGGGAGCGCCCCTCTGGCATGTTCGACTCGTCCATCCTCTGTGAGTGCTATGACGCGGGCTGTGCTTGGTATGAGCTCACGCCCGCCGAGACTACAGTTAGGCTACGATCGTACATGAACACCCCGGGGCTTCCTGTGTGCCAGGACCATCTTGAATTTTGGGAGGGCGTCTTCACGGGTCTCACCCGTATAGATGCCCACTTCCTATCTCAGACAAAACAAAGCGGGGAGAACTTTCCCTACCTGGTAGCGTACCAAGCCACCGTGTGCGCTAGGGCTCAAGCCCCTCCCCCATCGTGGGACCAGATGTGGAAGTGTCTGACCCGCCTCAAACCCACTCTCCATGGGCCAACACCCCTGTTATATAGGCTGGGCGCTGTTCAGAACGAAGTCACCCTGACGCACCCCGTCACCAAATACATCATGACATGCATGTCAGCTGACCTGGAGGTCGTCACG
>gnl|euhcvdb|EU781790_NS3_C1a_NS3_protein_coding_sequence_(ns3_sequence)
GCGCCCATTACAGCGTATGCCCAGCAGACAAGGGGTCTCTTGGGATGCATAATTACCAGCCTGACCGGCCGAGACAAAAATCAGGTGGAGGGTGAAGTTCAGATTGTGTCAACTGCTGCCCAGACCTTCCTAGCAACCTGCATCAACGGGGTGTGCTGGACTGTCTATCACGGGGCCGGGACAAGGACCATTGCATCACCCAAGGGTCCTGTTATCCAGATGTATACCAATGTAGACCAAGACCTCGTAGGCTGGCCCGCTCCCCAAGGAGCCCGCTCACTGACACCCTGCACTTGCGGCTCCTCGGACCTTTATTTGGTCACGAGGCACGCCGATGTCATTCCCGTGCGCCGGCGGGGTGATAGCAGGGGCAGCCTACTTTCGCCCCGGCCTATCTCTTACTTGAAGGGCTCCTCGGGGGGCCCACTGCTGTGCCCCGCTGGACACGCCGTAGGCATATTCAGGGCCGCGGTGTGCACCCGTGGAGTGGCTAAGGCGGTGGACTTTATCCCCGTGGAGGGCCTAGAGACAACCATGAGGTCCCCGGTGTTCACGGACAACTCCTCTCCACCAGCAGTGCCCCAGAGCTTCCAGGTGGCCCACCTGCATGCTCCCACCGGCAGCGGTAAGAGCACCAAGGTCCCGGCCGCATATGCGGCTCAGGGTTACAAGGTGCTAGTGCTCAACCCCTCCGTTGCTGCAACACTGGGCTTTGGTGCTTACATGTCCAAGGCCCATGGGATTGATCCTAACATCAGGACTGGGGTAAGGACAATTACTACTGGCAGCTCCATCACATACTCCACCTACGGCAAGTTTCTTGCCGACGGCGGGTGCTCAGGGGGTGCTTATGACATAATAATTTGTGACGAATGCCACTCCACGGATGCAACATCCATCTTGGGCATCGGCACTGTCCTTGACCAGGCAGAGACTGCGGGGGCGAGACTGGTTGTGCTCGCCACCGCTACCCCTCCGGGCTCCGTTACTGTGCCCCATCCTAACATCGAGGAGGTTGCTCTGTCCACCACCGGAGAGATTCCCTTTTACGGCAAGGCTATCCCCCTTGAGGCAATCAAGGGGGGGAGACACCTCATCTTTTGCCACTCAAAGAAGAAGTGCGACGAGCTCGCCACAAAACTGGTCGCGTTGGGCATCAATGCCGTGGCCTACTACCGCGGTCTTGACGTGTCCGTCATCCCGACCAGTGGCGATGTCGTCGTTGTGGCAACTGATGCTCTCATGACCGGCTTTACCGGCGACTTCGACTCGGTGATAGACTGCAACACGTGTGTCACCCAGACAGTCGACTTCAGCCTTGACCCTACCTTCCCCATTGAGACAACCACGCTCCCCCAGGATGCTGTCTCCCGTACTCAACGTCGGGGCAGGACTGGCAGGGGGAAGCCAGGCACCTACAGATATGTGGCACCGGGGGAGCGCCCTTCCGGTATGTTCGACTCGTCCGTCCTCTGCGAGTGCTATGACGCGGGCTGTGCTTGGTATGAGCTTACTCCCGCCGAGACCACAGTTAGGCTGCGAGCATACATGAACACCCCGGGGCTCCCCGTGTGCCAAGACCATCTTGAATTTTGGGAGGGCGTCTTCACGGGTCTCACCCATATAGACGCCCATTTCCTATCCCAGACAAAGCAGAGTGGGGAAAACCTTCCTTACCTGGTAGCGTACCAAGCCACAGTGTGCGCTAGGGCTCAGGCCCCCCCCCCATCGTGGGACCAGATGTGGAAGTGCCTGATCCGCCTCAAGCCCACCCTTCATGGGCCAACTCCTCTGCTATACAGACTGGGTGCCGTTCAGAATGAAGTCACTCTGACGCACCCAATCACCAAGTACATCATGACATGCATGTCGGCTGACCTGGAGGTCGTCACG
>gnl|euhcvdb|EU781795_NS3_C1a_NS3_protein_coding_sequence_(ns3_sequence)
GCGCCCATCACGGCGTACGCCCAGCAGACAAGGGGCCTCTTGGGATGCATAATTACCAGCCTGACCGGCCGGGACAAAAACCAGGTGGAGGGTGAGGTTCAGATTGTGTCAACTGCTGCCCAGACCTTCCTGGCAACCTGCATCAACGGGGTGTGCTGGACTGTCTACCACGGGGCCGGAACAAGGACCATTGCGTCACCCAAGGGTCCTGTTATCCAGATGTATACCAATGTAGACCAAGACCTCGTAGGCTGGCCCGCTCCCCAAGGTGCCCGCTCATTGACACCCTGCACTTGCGGCTCCTCAGACCTTTACCTGGTCACGAGGCACGCCGATGTCATTCCCGTGCGCCGGCGGGGTGATAGCAGGGGCAGCCTGCTTTCGCCCCGGCCTATCTCCTACCTGAAAGGCTCCTCAGGGGGCCCACTGCTGTGCCCTGCGGGACACGCCGTAGGCATATTTAGGGCCGCGGTGTGCACCCGTGGAGTGGCTAAGGCGGTGGACTTTATCCCCGTGGAGAACTTGGAGACAACCATGAGGTCCCCGGTGTTCACAGACAACTCCTCCCCACCAGCAGTGCCCCAGAGCTTCCAGGTGGCCCACCTGCATGCTCCCACCGGCAGCGGTAAGAGCACTAAGGTCCCGGCCGCGTACGCAGCTCAGGGCTACAAGGTGCTGGTGCTTAACCCATCTGTTGCTGCAACATTGGGCTTTGGTGCTTACATGTCCAAGGCCCACGGGATTGACCCTAACATCAGGACTGGGGTGAGGACAATTACTACTGGCAGCCCCATCACGTACTCCACCTACGGCAAGTTCCTTGCCGATGGCGGGTGCTCAGGGGGTGCTTATGACATAATAATTTGTGACGAGTGCCACTCCACGGATGCAACATCCATCTTGGGCATCGGCACTGTCCTTGACCAAGCAGAGACTGCGGGGGCGAGACTGGTTGTGCTCGCCACCGCTACCCCTCCGGGCTCCGTCACTGTGCCCCATCCTAACATCGAGGAGGTTGCTCTGTCCACCACCGGTGAGATCCCCTTTTACGGCAAGGCTATCCCCCTTGAGGCAATCAAGGGGGGGAGACATCTCATCTTCTGCCACTCAAAGAAAAAGTGCGACGAGCTCGCCGCAAAACTGGTCGCGTTGGGCATCAATGCCGTGGCCTACTACCGCGGCCTTGACGTGTCCGTCATCCCGACCAGTGGCGATGTTGTCGTCGTGGCAACTGATGCTCTCATGACCGGCTTTACCGGCGACTTCGACTCGGTGATAGACTGTAACACGTGTGTCACCCAGACAGTCGACTTCAGCCTTGACCCTACCTTCACCATTGAGACAACCACGCTTCCCCAGGATGCTGTCTCCCGCACTCAACGTCGGGGTAGGACTGGCAGGGGGAAGCCAGGCATCTACAGATTTGTGGCACCGGGGGAGCGCCCTTCTGGCATGTTCGACTCGTCCGTCCTCTGTGAGTGCTATGACGCGGGCTGTGCTTGGTATGAACTCACACCCGCCGAGACCACAGTTAGGCTACGAGCATATATGAACACCCCGGGGCTCCCCGTGTGCCAAGACCATCTTGAATTTTGGGAGGGCGTCTTCACGGGTCTTACTCATATAGACGCCCACTTCCTATCCCAGACAAAGCAGAGCGGGGAAAACCTTCCTTACCTGGTAGCGTACCAAGCCACCGTGTGCGCTAGAGCTCAGGCCCCTCCCCCATCGTGGGACCAGATGTGGAAGTGTTTGATCCGCCTCAAGCCCACACTTCATGGGCCAACACCTCTGCTATACAGACTGGGTGCTGTTCAGAACGAAGTCACCCTGACGCACCCAATCACCAAGTACATCATGACATGCATGTCGGCTGATCTGGAGGTCGTCACG
>gnl|euhcvdb|EU781797_NS3_C1a_NS3_protein_coding_sequence_(ns3_sequence)
GCGCCCATCACGGCGTACGCCCAGCAGACAAGGGGCCTCCTAGGGTGCATAATCACCAGCCTAACTGGCCGGGACAAAAACCAAGTGGAGGGTGAGGTCCAGATTGTGTCAACCGCTGCCCAAACGTTCCTGGCAACGTGCATCAATGGGGTATGCTGGACCGTCTATCACGGGGCTGGAACGAGGACCATTGCATCACCTAAGGGTCCCGTTATCCAGATGTATACCAATGTAGACAAGGATCTTGTGGGCTGGTCCGCTCCTCAAGGCTCCCGCTCATTGACACCCTGCACCTGCGGCTCCTCGGACCTATACCTGGTCACGAGGCACGCCGATGTCATTCCCGTGCGCCGGCGGGGTGATAGCAGGGGCAGCCTGCTTTCGCCCCGGCCCATTTCCTACCTGAAAGGCTCCTCGGGAGGTCCGCTGCTGTGCCCCGCGGGACACGCCGTCGGCATATTCAGGGCCGCGGTGTGTACCCGTGGAGTGGCTAAGGCGGTGGACTTCATCCCTGTGGAGAACCTAGAGACAACCATGAGGTCCCCGGTGTTCACGGACAACTCCTCTCCACCAGTAGTGCCCCAGAGCTTCCAGGTGGCCCACCTGCATGCTCCCACCGGCAGCGGTAAGAGCACCAAGGTCCCGGCTGCATACGCAGCCCAGGGCTACAAGGTGCTCGTGCTCAACCCCTCCGTTGCTGCAACACTGGGCTTTGGTGTTTACATGTCCAAGGCCCATGGGGTCGACCCTAATGTCAGGACTGGGGTGAGAACAATTACCACTGGCAGCCCCATCACGTACTCCACCTACGGCAAGTTCCTTGCCGACGGTGGGTGCTCGGGAGGCGCTTATGACATAATAATTTGCGACGAGTGCCATTCCACGGATGCCACGTCCATCTTGGGCATCGGCACTGTCCTTGACCAAGCAGAGACTGCGGGGGCGAGACTGGTCGTGCTCGCCACCGCCACCCCTCCGGGCTCTGTCACCGTGCCCCATCCTAACATCGAGGAGGTTGCTCTGTCCACCACCGGAGAGATCCCATTTTACGGCAAGGCCATCCCCCTCGAGACAATCAAGGGGGGGAGACATCTCATCTTCTGTCACTCGAAAAAAAAGTGTGACGAGCTCGCCGCTAAGCTGGTCGCATTGGGCGTCAATGCCGTGGCCTACTACCGCGGCCTTGACGTGTCTGTCATCCCAACCAGCGGCGACGTTGTCGTCGTGGCGACCGATGCTCTCATGACCGGCTATACCGGCGACTTCGACTCGGTGATAGACTGTAACACGTGTGTCACCCAGACAGTCGACTTCAGCCTTGACCCTACATTCACCATTGAGACAACCACGCTCCCCCAGGATGCTGTCTCGCGTACTCAACGTCGGGGCAGGACCGGCAGGGGGAAGCCAGGCATCTACAGATTTGTGGCACCGGGGGAGCGCCCCTCCGGCATGTTCGACTCGTCCGTCCTCTGTGAGTGCTATGACGCGGGCTGCGCTTGGTATGAGCTCACGCCCGCCGAGACTACAGTCAGGCTACGAGCGTACATGAACACCCCGGGGCTTCCCGTATGCCAGGACCACCTTGAATTTTGGGAGGGCGTCTTTACGGGCCTCACTCATATAGATGCCCACTTCTTATCCCAGACAAAGCAGAGTGGGGAGAACCTTCCTTACCTGGTAGCGTACCAAGCCACCGTGTGCGCCAGGGCTCAAGCCCCTCCCCCATCATGGGACCAGATGTGGAAGTGTTTGATCCGCCTCAAACCCACCCTCCATGGGCCAACACCTCTGCTATACAGACTGGGCGCTGTTCAGAATGAGGTCATCCTGACGCACCCAATTACCAAATACATCATGACATGCATGTCGGCCGACCTGGAGGTCGTCACG
>gnl|euhcvdb|DQ889271_NS3_P1a_NS3_protein_coding_sequence_(ns3_sequence)
GCGCCCATCACGGCGTACGCCCAGCAGACGAGAGGCCTCCTAGGGTGCATMATCACCAGCCTGACTGGCCGGGACAAAAACCAAGTGGAGGGTGAGGTCCAGATCGTGTCAACTGCTACCCAAACTTTCCTGGCAACGTGCATCAATGGGGTATGCTGGACTGTCTACCATGGGGCTGGAACRAGGACCATAGCATCACCCAAGGGTCCTGTYATCCARATGTATACCAATGTGGACCAAGACCTTGTGGGCTGGYCAGCTCCCCAAGGTTCCCGCTCATTGACACCCTGCACCTGCGGCTCCTCGGACCTTTACYTGGTCACGAGGCACGCCGAYGTCATYCCYGTGCGCCGGCGGGGTGATAGCAGGGGCAGCCTGCTTTCGCCCCGGCCCATTTCTTACTTGAAGGGCTCCTCGGGGGGTCCGCTGCTGTGCCCCGCGGGGCACGCCGTAGGCATATTCAGGGCCGCGGTGTGCACCCGTGGAGTGGCTAAGGCRGTGGACTTTATCCCTGTGGAGAACCTAGAGACAACCATGAGATCCCCGGTGTTCACGGACAACTCCTCTCCACCGGCAGTGCCCCAGAGCTTCCAGGTGGCCCACCTGCATGCTCCCACCGGCAGCGGTAAGAGCACCAAGGTCCCGGCTGCGTAYGCAGCCCAGGGCTATAAGGTGCTAGTGCTCAACCCCTCYGTTGCTGCAACAYTGGCCTTTGGTGCTTAYATGTCCAAGGCCCATGGGGTCGATCCTAAYATCAGGACCGGGGTGAGAACAATTACCACCGGCAGCCCCATCACGTACTCCACCTACGGCAAGTTCCTTGCCGATGGCGGGTGCTCAGGAGGTGCTTATGACATAATAATTTGTGACGAGTGCCATTCCACGGATGCCACATCCGTTTTGGGCATCGGCACCGTCCTTGACCAAGCAGAGACTGCGGGGGCGAGACTGGTTGTGCTCGCCACTGCTACCCCTCCGGGCTCCGTCACCGTGCCCCATCCCAACATCGAGGAGGTTGCTCTGTCCACCACCGGAGAGATCCCTTTTTACGGCAAGGCTATCCCCCTCGAGGCGATCAAGGGGGGAAGGCACCTCATCTTCTGTCACTCAAAGAAGAAGTGCGACGAGCTCGCCGCAAAGCTGGTCGCATTGGGCATCAACGCTGTGGCCTACTACCGCGGYCTTGACGTGTCCGTCATCCCGACCAGCGGCGATGTTGTCGTCGTGGCAACCGATGCCCTCATGACTGGCTACACCGGCGACTTCGACTCTGTGATAGACTGCAACACGTGTGTCACCCAGACAGTCGATTTCAGCCTTGACCCTACCTTCACCATTGAGACGACCACGCTCCCCCAAGATGCTGTCTCCAGGACTCAACGTCGGGGCAGGACTGGCAGGGGGAAGCCAGGCATCTACAGATTTGTGGCACCGGGGGAGCGCCCCTCCGGCATGTTCGACTCGTCYGTCCTCTGTGAGTGCTATGACGCGGGCTGTGCTTGGTATGAGCTCACGCCCGCCGAGACTACAGTTAGGCTACGAGCGTACATGAACACCCCGGGGCTTCCCGTGTGCCAAGACCACCTTGAATTTTGGGAGGGCGTCTTTACRGGCCTCACYCATATAGATGCCCACTTCCTATCCCAGACAAAGCAGAGTGGGGAGAACTTTCCTTACCTGGTAGCGTACCAAGCCMCCGTGTGCGCTAGGGCTCAGGCCCCCCCCCCATCRTGGGACCAGATGTGGAAGTGTTTGATCCGCCTCAAGCCCACCCTCCATGGGCCAACACCTCTGCTATACAGACTGGGCGCTGTYCAGAATGAAGTCACCCTGACGCACCCARTCACCAAATACATCATGACATGCATGTCGGCTGACCTGGAGRTCRTCACG
>gnl|euhcvdb|EF560521_NS3_P1a_NS3_protein_coding_sequence_(ns3_sequence)
GCGCCCATCACGGCGTATGCCCAGCAGACAAGGGGCCTCTTGGGATGCATAATTACCAGCCCGACCGGCCGGGACAAAAACCAAGTGGAGGGTGAGGTCCAGATTGTGTCAACTGCTGCCCAGACCTTCCTGGCAACCTGCATCAACGGGGTGTGCTGGACCGTCTACCACGGGGCCGGAACGAGGACCATCGCGTCACCTAAGGGCCCTGCTATCCAGATGTATACCAATGTAGACCAAGACCTTGTAGGTTGGCCCGCTCCCCAAGGCGCCCGCTCATTGACACCCTGCACTTGCGGCTCCTCGGACCTTTACCTGGTCACGAGGCACGCAGATGTCATTCCCGTGCGCCGGCGTGGTGATAGCAGGGGCAGCCTGCTTTCGCCCCGGCCCATCTCTTACCTGAAAGGCTCCTCGGGAGGCCCGCTGCTGTGCCCCGCGGGACACGCCGTAGGCATATTCAGGGCCGCGGTGTGCACCCGTGGAGTGGCTAAGGCGGTGGACTTTATCCCCGTAGAGAGCCTAGAGACAACCATGAGGTCCCCGGTGTTCACAGACAACTCTTCTCCACCGGCAGTGCCCCAGAGCTTCCAGGTGGCCCACCTGCATGCTCCCACCGGCAGCGGTAAGAGCACCAAGGTCCCGGCCGCGTACGCAGCTCAGGGCTACAAGGTGCTGGTGCTCAACCCCTCTGTTGCTGCAACACTGGGCTTTGGCGCTTACATGTCCAAGGCCCATGGGATTGATCCTAACATCAGGACTGGGGTGAGGACAATTACCACTGGCAGCCCCATCACGTACTCCACCTACGGCAAGTTCCTTGCCGACGGCGGGTGCTCAGGGGGTGCTTATGACATAATAATTTGTGACGAGTGCCATTCCACGGACGCAACATCCATCCTAGGCATCGGCACCGTCCTTGACCAGGCAGAGACTGCGGGGGCGAGACTGGTTGTGCTCGCCACCGCTACCCCTCCGGGCTCCATCACCGTGCCCCGTCCTAACATCGAGGAGGTTGCTCTGTCCACCACCGGTGAGATCCCCTTTTACGGCAAGGCTATCCCCCTTGAGGCAATCAAGGGGGGGAGACATCTCATCTTCTGCCACTCGAAGAAGAAGTGCGACGAGCTCGCCGCAAAACTGGTCGCGTTGGGCATCAACGCCGTGGCTTACTACCGCGGCCTTGACGTGTCCGTCATCCCGACCAGTGGCGACGTTGTCGTCGTAGCTACTGATGCTCTCATGACCGGCTATACCGGCGATTTCGACTCGGTGATAGACTGTAACACGTGTGTCACCCAAACAGTCGACTTTAGCCTTGACCCTACCTTCACCATTGAGACAACCACGCTTCCCCAGGATGCTGTTTCCCGTACCCAACGTCGGGGCAGGACTGGCAGGGGGAAGCCAGGCATCTACAGATTTGTGGCACCGGGGGAGCGCCCTTCCGGCATGTTTGACTCGTCCGTCCTCTGTGAGTGCTATGACGCGGGTTGTGCTTGGTATGAGCTCACACCCGCCGAGACCACAGTTAGGCTACGAGCATACATGAACACCCCGGGGCTTCCCGTGTGCCAAGACCATCTTGAGTTTTGGGAGGGCGTCTTTACGGGTCTCACCCACATAGACGCCCACTTCCTATCTCAGACAAAGCAGAGTGGGGAAAACCTTCCTTACCTGGTAGCGTACCAAGCCACCGTGTGCGCTAGAGCTCAAGCCCCTCCCCCATCGTGGGACCAGATGTGGAAGTGCTTGATCCGCCTCAAGCCCACCCTTCATGGGCCAACACCTCTGCTATACAGGCTGGGCGCTGTTCAGAATGAAGTCACCCTGACGCACCCAATCACCAAGTAC---------------------------------------
>gnl|euhcvdb|EF560526_NS3_P1a_NS3_protein_coding_sequence_(ns3_sequence)
GCGCCCATCACGGCGTACGCCCAGCAGACAAGGGGCCTCTTGGGATGCATAATTACCAGCCTGACCGGCCGGGACAAGAACCAGGTGGAGGGCGAGGTTCAGATTGTGTCAACTGCTGCCCAGACCTTCCTGGCAACCTGCATCAACGGGGTGTGCTGGACTGTCTACCACGGGGCCGGAACAAGGACCATAGCGTCACCCAAGGGTCCTGTTATCCAGATGTATACCAATGTAGACCAAGACCTCGTTGGCTGGCCCGCTCCCCAAGGTGCCCGCTCATTGACACCCTGCACTTGCGGCTCCTCGGACCTTTATCTGGTCACGAGGCACGCCGATGTCATTCCCGTGCGCCGGCGGGGTGATAGCAGGGGCAGCCTGCTTTCGCCCCGGCCTATCTCTTACCTGAAAGGCTCCTCGGGGGGCCCACTGCTGTGCCCCGCGGGACACGCCGTAGGCATATTCAGGGCCGCGGTGTGTACCCGTGGAGTGGCTAAGGCGGTGGACTTTATCCCCGTGGAGAGCCTGGAGACAACCATGAGGTCCCCGGTGTTCACAGATAACTCCTCCCCACCAGCAGTGCCCCAGACCTTCCAGGTGGCCCACCTGCATGCTCCCACCGGCAGCGGTAAAAGCACCAAGGTCCTGGCTGCATACGCGGCTCAGGGCTACAAGGTGCTGGTGCTCAACCCCTCCGTTGCTGCGACGCTGGGCTTTGGTGCTTATATGTCCAAGGCCCATGGGATTGATCCTAACATCAGGACTGGGGTGAGGACAATTACTACTGGCAGCCCCATCACATACTCCACCTACGGCAAGTTCCTTGCCGACGGCGGGTGCTCAGGGGGTGCTTATGACATAATAATTTGTGACGAGTGCCACTCCACGGACGCAACATCCATCCTGGGTATTGGCACCGTCCTTGACCAAGCAGAGACTGCGGGGGCGAGACTCGTTGTGCTCGCCACCGCCACCCCTCCGGGCTCCGTCACAGTGCCCCATCCCAACATCGAGGAGGTTGCTCTGTCCACCACTGGTGAGATCCCCTTTTACGGCAAGGCTATCCCCCTCGAAGCAATCAAGGGGGGGAGACATCTCATCTTCTGCCACTCAAAGAAGAAGTGCGACGAGCTCGCCGCAAAACTGGTTGGGTTGGGCATCAATGCTGTGGCCTACTACCGCGGCCTTGACGTGTCCGTCATCCCGTCCAGTGGCGATGTTGTCGTCGTGGCAACTGATGCTCTCATGACCGGCTTTACCGGCGACTTCGACTCGGTGATAGACTGCAATACGTGTGTCACCCAGACAGTCGACTTTAGCCTTGACCCTACCTTCACCATTGAGACAACCACGCTTCCCCAGGATGCCGTCTCCCGTACTCAACGTCGGGGCAGGACTGGCAGGGGGAAGCCAGGCATCTACAGATTTGTGGCACCGGGGGAGCGCCCTTCCGGCATGTTTGACTCGTCTGTCCTCTGCGAGTGCTATGACGCGGGCTGTGCTTGGTATGAGCTCACACCCGCCGAGACCACAGTTAGGCTACGAGCGTACATGAACACCCCGGGGCTTCCCGTGTGCCAAGACCATCTTGAATTTTGGGAGGGCGTCTTCACGGGTCTCACCCATATAGACGCCCACTTCTTATCCCAGACAAAGCAGAGTGGGGAAAACTTTCCTTACCTGGTAGCGTACCAAGCCACCGTATGCGCTAGGGCTAAAGCCCCTCCCCCATCGTGGGACCAGATGTGGAAGTGTTTGACCCGGCTCAAGCCCACCCTTCATGGGCCAACACCTCTGCTATACAGACTGGGCGCCGTTCAGAATGAAGTCACCCTGACGCACCCAATCACCAAGTAC---------------------------------------
>gnl|euhcvdb|DQ061329_NS3_P1a_NS3_protein_coding_sequence_(ns3_sequence)
GCGCCCATCACGGCGTACGCCCAGCAGACAAGGGGCCTCCTAGGATGCATAATCACCAGCCTGACTGGCCGGGACAAAAACCAAGTGGAGGGTGAAGTCCAGATTGTGTCAACCGCTGCCCAAACTTTCCTGGCGACGTGCATCAATGGGGTATGCTGGACTGTCTACCACGGGGCCGGAACGAGGACCATCGCATCACCCAAGGGTCCTGTCATCCAAATGTACACCAATGTGGACAAGGACCTTGTGGGCTGGCCTGCTCCTCAGGGTTCCCGCTCATTGACACCCTGCACCTGCGGCTCCTCGGACCTTTACTTGGTCACGAGGCACGCCGATGTCATTCCCGTGCGCCGGCGGGGTGATAGCAGGGGCAGCCTGCTTTCGCCCCGGCCCATTTCCTACTTGAAGGGCTCCTCGGGGGGTCCGCTGTTGTGCCCCGCGGGACACGCCGTAGGCATATTCAGGGCCGCGGTGTGCACCCGTGGAGTGGCTAAGGCGGTGGACTTTATCCCTGTGGAGAACCTAGAGACAACCATGAGGTCCCCGGTGTTCACGGACAACTCCTCTCCACCGGCAGTGCCCCAGAGCTTCCAGGTGGCCCACCTGCATGCTCCCACCGGCAGCGGTAAGAGTACCAAGGTCCCAGCCGCATACGCGGCCCAGGGCTACAAGGTGCTGGTGCTCAACCCCTCTGTTGCCGCAACACTGGGCTTCGGCGCTTACATGTCCAAGGCCCACGGGATCGATCCTAACATCAGGACCGGGGTGAGAACAATTACCACTGGCAGCTCCATCACGTACTCCACCTACGGCAAGTTTCTCGCCGATGGCGGGTGCTCGGGGGGTGCGTATGACATAATAATCTGTGACGAGTGCCACTCCGTAGATGCCACATCCATCTTGGGCATCGGCACTGTCCTTGACCAAGCAGAGACTGCGGGGGCGAGACTGGTCGTGCTCGCCACCGCTACCCCTCCGGGCTCTGTCACTGTGCCCCATCCTAACATCGAGGAGGTTGCTCTGTCCACCACCGGAGAGATCCCTTTCTACGGCAAGGCTATCCCCCTCGAGGTAATCAAGGGGGGGAGACATCTCATCTTCTGTCACTCGAAGAAGAAGTGTGATGAGCTCGCCTCAAAGCTGGTCACATTGGGCATCAACGCCGTGGCCTACTACCGCGGTATTGACGTATCTGTCATCCCGACCAGCGGCGATGTCGTCGTCGTGGCGACTGACGCTCTCATGACCGGCTTCACCGGCGATTTCGACTCGGTGATAGACTGCAACACGTGTGTCACCCAAACAGTCGATTTCAGCCTTGACCCTACTTTCACCATTGAGACAACCACGCTCCCCCAGGATGCCGTCTCCCGTACTCAACGTCGGGGCAGGACTGGCAGGGGGAAGCCGGGCATCTACAGATTTGTGGCGCCGGGGGAGCGCCCCTCTGGCATGTTTGACTCGTCCGTCCTCTGTGAATGCTACGACGCGGGCTGTGCTTGGTATGAGCTCACGCCCGCCGAGACTACAGTTAGGCTACGAGCGTACATGAACACCCCGGGACTTCCCGTGTGCCAGGACCATCTTGAATTTTGGGAGGGCGTCTTTACAGGCCTCACTCATATAGATGCCCACTTCCTATCTCAGACAAAGCAGAGTGGGGAGAACTTTCCTTACCTGGTAGCGTACCAAGCCACCGTGTGCGCTAGGGCTCAGGCCCCCCCCCCATCGTGGGACCAGATGTGGAAGTGTTTGATCCGCCTCAAACCCACCCTCCAAGGGCCAACACCTCTGCTATACAGACTGGGCGCTGTCCAGAATGAAGTCATCCTGACGCACCCAATTACCAAATAC---------------------------------------
>gnl|euhcvdb|EF407411_NS3_C1a_NS3_protein_coding_sequence_(ns3_sequence)
GCGCCCATCACGGCGTATGCCCAGCAGACAAGGGGCCTCCTAGGGTGTATAATTACCAGCTTAACTGGCCGGGACAAGAACCAAGTGGAGGGTGAGATTCAGATTGTGTCGACTGCCGCCCAAACTTTCCTGGCAACGTGCATCAACGGGGTATGCTGGACTGTCTATCACGGGGCCGGAGCGAGGACCATCGCATCGCCCAAGGGCCCTGTCACTCAGATGTACACCAGTGTGGACAAGGACCTTGTGGGCTGGCCCGCTCCTCAAGGTGCTCGTTCATTGACACCCTGTACCTGTGGCTCCTCGGACCTCTACCTGGTCACGAGGCACGCCGATGTCATTCCCGTGCGCCGGCGAGGTGATGGCAGGGGCAGCCTGCTTTCACCACGGCCCATTTCCTACCTGAAAGGCTCCTCGGGGGGTCCGCTGCTGTGCCCCGCGGGGCACGCCGTGGGCTTATTCAGGGCCGCGGTGTGTACTCGTGGAGTGGCTAAGGCGGTGGATTTTATCCCTGTGGAGAGCCTGGAGACAACCATGAGGTCCCCGGTGTTCACGGACAACTCCTCACCACCAGCAGTGCCCCAGAGCTTCCAGGTGACCCACCTGCATGCTCCTACAGGCAGCGGCAAGAGCACCAAGGTCCCGGCTGCGTATGCGGCCCAGGGTTATACGGTGCTAGTGCTTAACCCTTCTGTCGCTGCAACACTGGGCTTTGGTGCTTACATGTCCAAGGCCCATGGGATCGATCCTAACATCAGGACCGGGGTGAGAACAATTACTACTGGCAGCCCCATCACGTACTCCACCTACGGCAAGTTCCTTGCTGACGGCGGGTGCTCAGGGGGTGCCTATGACATAATAATATGTGACGAGTGCCACTCCACGGACGCCACATCCATCTTGGGCATCGGCACTGTCCTTGACCAGGCAGAGACCGCGGGGGCGAGATTGGTAGTGCTCGCCACCGCTACCCCTCCGGGCTCCGTCACTGTGCCCCATCATAATATCGAAGAGGTTGCTCTGTCCACCACCGGAGAGATCCCCTTTTACGGCAAGGCTATTCCCCTCGAAGCGATCAAGGGGGGGAGACATCTCATTTTCTGTCACTCAAAGAAGAAGTGTGACGAGGTCGCCGCAAAGCTGGTCGCAATGGGCATCAATGCCGTGGCCTACTACCGCGGCCTTGACGTGTCTGTCATCCCGACCAGCGGCGATGTTGTCGTCGTGGCAACTGATGCTCTCATGACCGGCTTTACCGGAGACTTCGACTCGGTGATAGACTGCAACACGTGTGTCACCCAGACAGTCGACTTCAGCCTTGACCCTACCTTTACCATTGAGACAACTACGCTTCCCCAGGATGCTGTCTCCCGCACTCAACGTCGGGGCAGGACTGGCAGGGGGAAGCCAGGCATCTACAGATTTGTGGCACCGGGGGAACGCCCCTCCGGCATGTTCGACTCGTCCGTCCTCTGTGAGTGCTATGACGCGGGCTGTGCTTGGTATGAGCTCACGCCCGCCGAGACTACAGTTAGGCTACGAGCGTACATGAACACCCCGGGGCTTCCCGTGTGCCAGGACCATCTCGAATTTTGGGAGGGCGTCTTTACAGGCCTTACTCACATAGATGCTCACTTCCTATCCCAGACTAAGCAGAGTGGGGAGAGCCTTCCTTACCTGGTAGCGTACCAAGCCACCGTGTGCGCTAGGGCTCAAGCCCCTCCCCCGTCGTGGGACCAGATGTGGAAATGTTTGATCCGTCTCAAACCCACCCTCCATGGGCCAACACCCCTGCTATACAGACTGGGCGCCGTTCAGAATGAAGTCACCCTGACGCACCCAATCACCAAATACATCATGACATGCATGTCGGCTGACCTGGAGGTCGTCACG
>gnl|euhcvdb|EF407413_NS3_C1a_NS3_protein_coding_sequence_(ns3_sequence)
GCGCCTATCACGGCGTATGCCCAGCAGACAAGGGGCCTCTTGGGATGCATAATTACCAGTCTGACCGGCCGGGACAAAAATCAGGTGGAGGGTGAGGTTCAGATCGTGTCAACTGCTGCCCAGACCTTCCTGGCAACCTGCATCAACGGGGTGTGCTGGACTGTCTACCACGGAGCCGGAACAAGGACCATCGCGTCACCCAAGGGCCCTGTCATCCAGATGTATACTAATGTAGACCAAGACCTCGTAGGCTGGCCCGCTCCCCAAGGTGCCCGCTCACTGACACCCTGCACTTGCGGCTCCTCGGACCTTTACCTGGTCACGAGGCACGCCGATGTCATTCCCGTGCGCCGGCGGGGTGATAGCAGGGGCAGCCTACTTTCGCCCCGGCCTATCTCTTACTTGAAAGGCTCCTCGGGGGGCCCATTGCTGTGCCCCGCGGGACACGCCGTAGGCATATTCAGGGCCGCGGTGTGCACCCGTGGAGTGGCTAAGGCGGTGGACTTTATCCCCGTAGAGAGCCTGGAGACAACCATGAGGTCCCCGGTGTTCACAGACAACTCCTCCCCACCAGCAGTGCCCCAGAGCTTCCAGGTGGCCCACCTGCATGCTCCCACCGGCAGCGGAAAGAGCACTAAGGTCCCGGCCGCGTACGCGGCTCAGGGCTACAAGGTGCTGGTGCTCAACCCCTCTGTTGCTGCAACACTAGGCTTTGGTGCCTACATGTCTAAGGCCCATGGGGTTGATCCTAACATCAGGACTGGGGTGAGGACGATCACTACCGGCAGCCCCATCACGTACTCCACCTACGGCAAGTTCCTTGCCGACGGCGGGTGCTCTGGGGGTGCTTATGACATAATAATGTGTGATGAGTGCCACTCCACAGATGCAACATCCATCCTAGGCATCGGCACTGTCCTTGACCAAGCAGAGACTGCGGGGGCGAGACTGGTTGTGCTCGCCACCGCTACCCCTCCGGGCTCTATTACTGTGCCCCACCCTAACATCGAGGAGGTTGCTCTGCCCACCACCGGAGAGATCCCATTCTACGGCAAGGCTATCCCCCTTGAGGCAATCAAGGGGGGGAGACATCTCATCTTCTGTCACTCAAAGAAGAAATGCGACGAGCTCGCCGCAAAACTGGTCACGTTGGGCATCAATGCCGTGGCTTACTACCGCGGCCTTGACGTGTCCGTCATCCCGACCAGCGGCGATGTTGTCGTCGTGGCAACTGATGCCCTCATGACCGGCTTTACCGGCGACTTCGACTCGGTGATAGACTGCAACACGTGTGTCACCCAGACAGTCGACTTCAGCCTTGACCCTACCTTCACCATTGAGACAACCACGCTTCCCCAGGATGCTGTCTCTCGCACTCAACGTCGGGGCAGGACTGGCAGGGGGAAGCCAGGCATCTACAGATTTGTGGCACCGGGGGAGCGCCCTTCCGGCATGTTCGACTCGTCCGTCCTATGTGAGTGCTATGACGCGGGCTGCGCTTGGTATGAGCTCACACCCGCCGAGACCACAGTTAGGCTACGAGCATACATGAACACTCCGGGGCTCCCCGTGTGCCAAGATCATCTTGAATTTTGGGAGGGCGTCTTCACGGGTCTCACCCATATAGACGCCCATTTCCTATCCCAGACAAAGCAGAGTGGGGAAAACTTTCCTTACCTGGTAGCGTACCAAGCCACCGTGTGCGCTAGGGCTCAAGCCCCTCCTCCGTCGTGGGATCAGATGTGGAAGTGTTTGATCCGCCTGAAGCCCACCCTTCATGGGCCAACACCTCTGCTATACAGATTGGGCGCCGTTCAGAATGAGATCACTCTGACGCACCCAGTCACCAAGTACATCATGGCATGCATGTCGGCTGACCTGGAGGTCGTCACG
>gnl|euhcvdb|EF407415_NS3_C1a_NS3_protein_coding_sequence_(ns3_sequence)
GCGCCCATCACGGCGTATGCCCAGCAGACGAGGGGTCTCTTAGGATGCATAATTACCAGCTTGACCGGCCGGGACAAAAACCAGGTGGAAGGTGAGGTTCAGATCGTGTCAACTGCTGCCCAGACCTTCTTGGCAACTTGCATTAATGGGGTGTGCTGGACTGTCTACCACGGGGCCGGAACAAGGACCATTGCATCACCTAAGGGTCCTGTTATCCAGATGTATACCAATGTAGACCAAGACCTCGTAGGCTGGCCCGCTCCCCAAGGTGCCCGCTCATTGACACCCTGCACTTGCGGCTCCTCGGACCTTTACCTGGTCACGAGGCACGCCGATGTCATTCCCGTGCGCCGGCGGGGTGATAGCAGGGGCAGCCTGCTTTCGCCCCGGCCTATCTCTTACTTAAAAGGCTCCTCGGGAGGCCCACTGCTGTGCCCCGCGGGACATGCCGTAGGCATATTCAGAGCCGCGGTATGCACCCGTGGAGTGGCTAAGGCAGTGGACTTTATCCCCGTAGAGAGCCTAGAGACAACCATGAGGTCCCCGGTGTTTTCAGACAACTCCTCCCCACCAGCAGTGCCCCAGTGTTATCAGGTGGCCCACCTGCATGCTCCCACCGGCAGCGGTAAAAGCACCAAGGTCCCGGCCGCATACGCGGCTCAGGGCTATAAGGTGCTGGTGCTCAATCCCTCCGTTGCTGCAACACTGGGCTTTGGTGCTTACATGTCCAAGGCCCATGGGATTGATCCTAACATCAGGACTGGGGTAAGGACAATTACTACTGGCAGCCCCATCACGTACTCCACCTATGGCAAGTTCCTTGCCGACGGCGGGTGCTCAGGGGGTGCTTATGACATAATAATTTGTGACGAGTGCCACTCCACAGATGCAACATCCATCTTGGGCATTGGCACTGCCCTTGACCAAGCAGAGACTGCGGGGGTGAGACTGACCGTGCTCGCCACCGCTACCCCTCCGGGCTCTGTCACTGTGCCCCACCCTAACATTGAGGAGGTTGCTCTGTCCACCACCGGAGAGATCCCTTTTTACGGCAAGGCTATCCCCCTTGAGGCAATCAAGGGGGGGAGACATCTCATTTTCTGCCACTCGAAGAAGAAGTGTGACGAGCTAGCCGCAAAACTGGTCGCGTTGGGCGTCAATGCCGTGGCTTATTATCGCGGCCTTGACGTGTCTGTCATCCCAACCAGCGGCGATGTTGTCGTCGTGGCAACTGATGCTCTCATGACCGGTTTTACCGGCGACTTCGATTCGGTGATAGACTGCAATACGTGTGTCACTCAGACAGTTGACTTCAGCCTTGACCCCACCTTCACCATTGAGACAACCACACTTCCCCAGGATGCCGTCTCCCGCACTCAACGTCGGGGTAGGACTGGCAGGGGGAAGCCAGGCATCTACAGATTTGTGGCACCGGGGGAGCGCCCCTCCGGCATGTTCGACTCGTCCATCCTCTGTGAGTGCTATGACGCGGGCTGTGCTTGGTATGAGCTCACACCCGCCGAGACCACAGTTAGGCTACGAGCATACATGAACACCCCGGGACTCCCCGTGTGCCAAGACCATCTTGAATTTTGGGAGGGCGTCTTCACAGGTCTCACCCACATAGACGCCCACTTCCTATCCCAGACAAAGCAGAGTGGAGAAAACTTTCCTTACCTGGTAGCGTACCAAGCCACCGTGTGCGCTAGAGCTCAGGCACCTCCCCCATCGTGGGACCAGATGTGGAAGTGCTTGATCCGCCTCAAGCCCACCCTTCATGGGCCAACACCTCTGCTATATAGGCTGGGTGCTGTTCAGAATGAAATCACCCTGACGCACCCAGTCACCAAGTACATCATGACATGCATGTCGGCTGACCTGGAGGTCGTCACG
>gnl|euhcvdb|EF407419_NS3_C1a_NS3_protein_coding_sequence_(ns3_sequence)
GCGCCCATCACGGCGTACGCCCAACAGACAAGGGGCCTCCTGGGATGCATAATTACCAGCCTGACCGGCCGGGACAAAAACCAGGTGGAGGGTGAGGTTCAGATTGTGTCAACTGCTGCCCAGACCTTCCTGGCGACCTGCATCAACGGGGTGTGCTGGACTGTCTACCACGGGGCCGGATCAAGGACCCTCGCGTCACCCAAGGGTCCTGTTATTCAGATGTATACCAACGTAGACCAAGACCTCGTAGGCTGGCCCGCTCCCCAAGGCGCCCGTTCATTGACACCCTGCACCTGCGGCTCCTCGGACCTTTACCTGGTCACAAGGCACGCCGATGTCATCCCCGTGCGCCGGCGGGGTGATAGCAGGGGCAGCCTGCTTTCGCCCCGGCCTATCTCCTACTTGAAAGGCTCCTCGGGGGGCCCACTGCTGTGCCCCGCGGGACACGCCGTAGGCATATTCAGGGCCGCAGTGTGTACCCGTGGAGTGGCTAAGGCGGTGGACTTTGTCCCCGTAGAGAGCCTAGAGACAACTATGAGGTCCCCGGTGTTCACAGACAATTCCACTCCACCAGCGGTGCCCCAGAGTTACCAGGTGGCCCACCTGCATGCTCCCACCGGCAGCGGCAAGAGCACCAAGGTCCCAGCCGCGTACGCGGCTCAGGGCTACAAGGTGTTGGTACTCAACCCCTCCGTCGCTGCAACATTGGGCTTTGGCGCTTATGTGTCCAAGGCCCATGGGATCGATCCTAACATCAGGACTGGGGTGAGGACAATTACCACTGGCAGCCCCATCACATACTCCACCTACGGCAAGTTTCTTGCCGACGGCGGGTGCTCAGGGGGTGCTTATGACATAATAATTTGTGACGAGTGCCACTCCACGGACGCGACATCCATCTTGGGCATTGGCACCGTCCTTGACCAAGCAGAGACTGCGGGGGCGAGACTGACTGTGCTCGCCACCGCTACCCCTCCGGGCTCCGTCACCGTGCCCCATCCCAACATCGAGGAGGTTGCTCTGTCCACCACAGGTGAGATCCCCTTTTACGGCAAGGCTATCCCCCTTGAGGCAATCAAGGGGGGGAGACATCTCATCTTCTGCCACTCAAGAAAGAAGTGCGACGAGCTCGCCGCAAAACTGGTCGGGCTGGGCATCAATGCCGTGGCCTACTACCGCGGCCTTGACGTGTCCGTCATCCCGGCCAGTGGCGATGTTGTCGTTGTGGCGACTGATGCTCTCATGACCGGCTATACCGGCGACTTCGACTCGGTGATAGACTGTAACACGTGTGTCACCCAAACAGTCGACTTCAGCCTTGACCCTACCTTTACCATTGAGACAACCACGCTTCCCCAGGATGCTGTCTCCCGTACTCAACGTCGGGGTAGGACTGGCAGGGGGAGGCCGGGCATCTACAGATTTGTGGCGCCGGGGGAGCGCCCTTCCGGTATGTTCGACTCGTCCGTCCTCTGTGAGTGCTATGACGCGGGCTGCGCTTGGTATGAGCTCACGCCCGCCGAGACCACAGTTAGGCTACGAGCATATATGAACACCCCGGGGCTCCCCGTGTGCCAAGACCATCTTGAATTTTGGGAGGGCGTCTTCACGGGTCTCACCCATATAGATGCCCACTTCTTATCTCAGACAAAGCAGAGCGGGGAAAACTTTCCTTACCTGGTAGCGTACCAAGCCACCGTGTGCGCTAGAGCTCAGGCTCCTCCCCCATCGTGGGACCAGATGTGGAAGTGCTTGATCCGCCTTAAGCCCACCCTCCATGGGCCAACACCTCTGCTATACAGACTGGGCGCCGTTCAAAATGAAGTCACCCTGACGCACCCAGTCACCAAGTACATCATGACATGCATGTCGGCTGATCTGGAGGTCGTCACG
>gnl|euhcvdb|EF407420_NS3_C1a_NS3_protein_coding_sequence_(ns3_sequence)
GCGCCCATCACGGCGTACGCCCAGCAGACAAGGGGCCTCCTAGGGTGTATAATCACCAGCCTAACTGGCCGGGACAAAAACCAAGCAGAGGGCGAGGTCCAGATTGTGTCAACTGCTGCCCAAACCTTTCTGGCGACGTGCATCAATGGGGTATGCTGGACTGTCTACCACGGGGCCGGGACGCGGACCATCGCATCACCCAAGGGCCCTGTTATCCAGATGTATACTAATGTAGACAAAGACCTCGTGGGCTGGCCCGCTCCGCAAGGTACCCGCTCATTGACGCCCTGCACCTGCGGCTCCTCGGACCTTTACCTGGTCACGAGACACGCCGATGTCATCCCCGTGCGCCGGCGAGGTGATAGTAGGGGCAGCCTGCTCTCGCCCCGGCCCATCTCCTACTTGAAAGGCTCCTCGGGGGGTCCATTGTTGTGCCCTGCGGGGCACGCCGTGGGCATATTCAGGGCCGCGGTGTGCACCCGTGGAGTGGCTAAGGCGGTGGACTTTATCCCTGTGGAGAACCTGGAGACGACTATGAGGTCCCCGGTGTTTACGGACAACTCCTCTCCACCAGCAGTGCCCCAGAGCTTCCAGGTGGCCCACCTGCATGCTCCCACGGGCAGCGGCAAGAGCACCAAGGTCCCGGCCGCATACGCGGCTCAGGGCTACAAGGTGCTTGTGCTCAACCCCTCTGTTGCTGCAACACTGGGCTTCGGCACTTACATGTCCAAGGCCCATGGGATCGATCCTAATATCAGGACCGGGGTGAGAACAATTACCACTGGCAGCCCCATCACGTACTCCACCTACGGTAAGTTCCTTGCCGATGGTGGGTGCTCAGGGGGTGCTTATGACATAATAATTTGTGACGAGTGCCACTCCACGGATGCCACATCCATCTTGGGTATTGGCACCGTCCTTGACCAAGCAGAGACGGCGGGGGCGAGACTGGTTGTGCTTGCCACCGCTACCCCTCCGGGCTCCGTCACCGTGCCCCATCCTAACATCGAGGAGGTTGCTCTGTCCACCACCGGAGAGATCCCTTTTTATGGCAAGGCTATTCCCCTCGAAGTAATCAAGGGGGGGAGACATCTCATTTTTTGTCACTCAAAGAAAAAGTGCGACGAGCTCGCCGCAAAGCTGGTCGCGATGGGCATCAATGCCGTGGCCTACTACCGCGGCCTTGACGTGTCCGTCATCCCGACCAGCGGCGATGTTGTCGTCGTGGCAACTGACGCCCTCATGACCGGCTTTACTGGCGACTTCGACTCTGTGATAGACTGCAATACGTGTGTCACTCAGACAGTCGATTTCAGCCTTGATCCTACCTTCACCATTGAGACAACCACGCTTCCCCAGGATGCTGTCTCCCGCACTCAGCGTCGGGGCAGGACTGGCAGGGGGAAACCAGGCATCTACAGATTTGTGGCACCGGGGGAGCGCCCCTCTGGCATGTTCGACTCGTCTGTCCTCTGTGAGTGCTACGACGCGGGCTGTGCTTGGTATGAGCTCACGCCCGCCGAGACAACAGTTAGGCTACGGGCGTACATGAACACCCCGGGGCTTCCCGTGTGCCAGGACCATCTTGAATTTTGGGAGGGCGTCTTTACGGGCCTCACTCACATAGATGCCCACTTCCTATCCCAGACAAAACAGAGTGGGGAGAACCTTCCTTACCTGGTAGCGTACCAAGCCACCGTGTGCGCTAGGGCTCAAGCCCCTCCCCCATCGTGGGACCAGATGTGGAAGTGTTTGATCCGCCTCAAACCCACCCTCCATGGGCCAACACCCCTGCTATACAGACTGGGCGCTGTTCAGAATGAAGTTACCCTGACGCACCCAATCACCAAATACATCATGACATGCATGTCGGCCGACCTGGAGGTCGTCACG
>gnl|euhcvdb|EF407421_NS3_C1a_NS3_protein_coding_sequence_(ns3_sequence)
GCGCCCATCACGGCATACGCCCAGCAGACAAGGGGCCTCTTAGGGTGTATAGTCACCAGCCTAACAGGCCGGGACAAAAACCAAGTGGAGGGTGAGGTTCAGATTGTGTCAACTGCTGCCCAAACCTTCCTGGCAACGTGCATCAATGGGGTATGCTGGACTGTCTATCACGGGGCCGGAACGAGGACCATCGCATCACCCAAGGGTCCTGTTATCCAGATGTATACCAATGTGGACAAAGACCTTGTGGGCTGGCCCGCTCCGCAAGGTGCCCGTTCATTAACACCCTGCACCTGTGGCTCCTCAGACCTCTACCTGGTCACGCGGCACGCTGATGTCATTCCCGTGCGCCGGCGGGGCGATAGCAGGGGTAGCCTGCTTTCGCCCCGGCCCATTTCTTACTTGAAAGGCTCCTCGGGGGGTCCCCTGCTGTGCCCCGCGGGGCACGCCGTAGGCATATTCAGGGCCGCGGTGTGCACCCGTGGTGTGGCTAAGGCGGTGGACTTTATCCCTGTGGAGAGCCTAGAGACAACCATGAGGTCCCCGGTGTTCACGGACAACTCCTCTCCACCAGCAGTGCCCCAGAGCTTTCAGGTGGCCCACCTGCATGCTCCCACAGGCAGCGGCAAGAGCACCAAGGTTCCGGCTGCATACGCAGCCCAGGGCTATAAGGTGCTGGTGCTCAACCCCTCTGTCGCTGCAACGCTGGGCTTCGGCGCTTACATGTCCAGGGCCCATGGGATCGACCCTAACATCAGGACCGGGGTGAGAACAATTACCACTGGCAGCCCCATCACGTACTCTACCTACGGCAAGTTCCTTGCCGACGGTGGGTGCTCAGGGGGTGCTTATGACATAATAATTTGTGACGAGTGCCACTCCACGGATGCCACATCCATCTTGGGCATCGGCACCGTCCTTGACCAAGCAGAGACTGCGGGGGCGAGACTGGTTGTGCTCGCCACCGCCACCCCTCCGGGCTCCATCACTGTGCCCCATCCTAACATCGAGGAGGTTGCTCTGTCCGCCACCGGAGAGATCCCTTTTTACGGCAAGGCTATTCCCCTCGAAGCAATCAAGGGGGGGAGACACCTCATCTTCTGTCACTCAAAGAAGAAGTGTGACGAGCTCGCCGCAAAGCTGGTCACGTTGGGCATCAATGCCGTGGCCTACTACCGCGGTCTTGACGTGTCTGTCATCCCGACCAGCGGCGATGTTGTCGTCGTGGCGACTGATGCACTCATGACCGGCTTCACCGGCGACTTCGACTCGGTGATAGACTGCAACACGTGTGTCACCCAGACAGTCGATTTCAGCCTTGACCCCACCTTCACCATTGAGACAACCACGCTTCCTCAGGATGCTGTCTCCCGCACTCAACGTCGGGGTAGGACTGGCAGAGGGAAACCAGGCATCTACAGATTTGTGGCACCGGGGGAGCGCCCCTCCGGCATGTTCGACTCATCCATCCTCTGTGAGTGCTATGACGCGGGCTGTGCTTGGTACGAGCTCACGCCCGCCGAGACTACAGTTAGGCTACGAGCGTACATGAACACCCCGGGGCTACCCGTGTGCCAAGACCATCTTGAATTTTGGGAGGGCGTCTTTACGGGTCTCACCCATATAGATGCCCACTTCCTATCTCAAACAAAGCAGAGTGGGGAGAACCTTCCTTACCTGGTAGCGTACCAAGCCACCGTGTGCGCTAGGGCTCAAGCCCCTCCCCCATCATGGGACCAGATGTGGAAGTGTTTGACCCGCCTCAAACCCACTCTCCATGGACCAACACCTCTGCTATACAGACTGGGCGCTGTTCAGAATGAAGTCACCCTGACGCACCCAATCACCAAATACATCATGACATGTATGTCGGCTGACCTGGAGGTCGTCACG
>gnl|euhcvdb|EF407423_NS3_C1a_NS3_protein_coding_sequence_(ns3_sequence)
GCGCCTATCACGGCGTACGCCCAGCAGACAAGGGGCCTCCTAGGGTGCATTATCACCAGCCTGACTGGCCGGGACAAAAACCAAGTGGAGGGTGAGGTCCAGATTGTGTCAACTGCTGCTCAAACCTTCCTGGCAACGTGCATCAATGGGGTATGCTGGACTGTCTACCACGGGGCCGGAACGAGGACCATCGCATCACCCAAGGGTCCTGTCATCCAGATGTACACCAACGTAGACAAGGACCTTGTGGGTTGGCCCGCTCCTCAGGGTGCCCGTTCATTGACACCCTGCACCTGCGGCTCCTCAGACCTTTACCTGGTCACGAGGCACGCCGATGTCATCCCCGTGCGCCGGCGGGGTGATAGCAGGGGCAGCCTGCTTTCGCCCCGGCCCATTTCCTACTTGAAAGGCTCCTCGGGGGGTCCGCTGCTGTGCCCCGCGGGACACGCCGTAGGCATATTCAGGGCCGCGGTGTGTACCCGTGGAGTGGCTAAGGCGGTGGACTTTATCCCTGTGGAGAACCTTGAGACAACCATGAGGTCCCCGGTGTTCACGGACAACTCCTCTCCACCAGCAGTGCCCCAGAGCTTCCAGGTGGCCCACCTGCACGCTCCCACCGGCAGCGGCAAAAGCACCAAAGTCCCGGCCGCATATGCGGCTCAGGGCTATAAGGTGCTAGTGCTCAACCCTTCTGTTGCTGCAACACTGGGCTTTGGTGCTTATATGTCCAAGGCCCATGGGGTCGATCCTAACATCAGGACCGGGGTGAGGACAATTACCACCGGCAGCCCCATCACGTACTCCACCTACGGCAAGTTTCTTGCCGACGGCGGGTGCTCAGGGGGTGCTTATGACATAATAATCTGTGATGAGTGCCACTCCACGGATGCCACATCCATCTTGGGCATCGGCACTGTCCTTGACCAAGCGGAGACTGCGGGGGCGAGACTGGTTGTGCTCGCCACCGCTACCCCTCCGGGCTCCGTCACTGTGCCCCATCCCAACATTGAGGAGGTCGCTCTGTCCACCACCGGAGAGATCCCTTTTTACGGCAAGGCTATCCCCCTCGAGACAATCAAGGGGGGGAGACATCTCATTTTCTGTCACTCAAAGAAGAAATGCGACGAGCTCGCCGCAAAGCTGGTCGCATTGGGCATCAATGCCGTGGCCTACTACCGCGGTCTCGACGTGTCTGTCATCCCGACCAGCGGCGATGTTGTCGTCGTGGCGACCGATGCTCTTATGACTGGCTTTACCGGTGATTTCGACTCGGTGATAGACTGCAACACGTGTGTCACCCAGACAGTCGATTTCAGCCTTGACCCTACCTTCACCATTGAGACAACCACGCTTCCCCAGGACGCTGTCTCCCGTACTCAACGCCGGGGCAGGACTGGCAGAGGGAAGCCAGGCATCTACAGATTCGTGGCACCGGGGGAGCGCCCCTCTGGCATGTTTGACTCGTCTGTCCTCTGTGAGTGCTATGACGCGGGCTGCGCTTGGTATGAGCTCACGCCCGCCGAGACTACAGTTAGGCTACGAGCGTACATGAACACCCCGGGGCTTCCCGTGTGCCAGGACCATCTTGAATTTTGGGAGGGCGTCTTTACGGGCCTCACCCATATAGATGCCCACTTCCTATCTCAGACAAAGCAGAGTGGAGAGAACCTTCCTTACCTGGTAGCGTACCAAGCCACCGTGTGCGCTAGGGCCCAAGCCCCTCCCCCATCGTGGGACCAGATGTGGAAGTGTTTGATCCGCCTCAAACCCACCCTCCATGGGCCAACACCTCTGCTATACAGACTGGGCGCTGTCCAGAATGAAGTCACCCTGACGCACCCAGTCACCAAATATATCATGACATGCATGTCGGCCGACCTGGAGGTCGTCACG
>gnl|euhcvdb|EF032884_NS3_C1a_NS3_protein_coding_sequence_(ns3_sequence)
GCGCCCATTACGGCGTACGCCCAGCAGACAAGGGGCCTCCTGGGGTGTATCATCACCAGCCTGACTGGCCGGGACAAAAATGGAGTGGAGGGTGAAGTCCAGATCGTGTCAACTGCCGCCCAAACTTTCCTGGCAACGTGCATCAATGGGGTATGCTGGACTGTCTACCACGGGGCCGGGACGAGGACCATCGCATCACCCAAAGGTCCTGTCATCCAGATGTACACCAACGTAGACAAGGACCTTGTGGGCTGGCCCGCTCCTCAGGGCTCTCGCTCATTGACACCCTGCACCTGCGGCTCCTCGGACCTTTATCTGGTCACGAGGCACGCCGATGTCATTCCCGTGCGCCGGCGGGGTGATAGCAGAGGCAGCCTGCTCTCGCCCAGGCCCATTTCCTACTTGAAAGGCTCTTCGGGGGGTCCGCTGCTGTGCCCCGCGGGGCACGCCGTAGGCATATTCAGAGCCGCGGTGTGCACCCGCGGAGTGGCTAAGGCGGTGGACTTTATCCCTGTGGAGAACCTAGAGACAACTATGAGGTCCCCGGTGTTCACGGACAACTCCTCTCCACCAGCAGTGCCCCAGAGCTTCCAGGTGGCCCACCTGCATGCTCCCACCGGCAGCGGTAAGAGCACCAAGGTCCCGGCTGCATACGCAGCTCAGGGCTACAAGGTGCTAGTGCTCAACCCCTCCGTTGCCGCAACATTGGGCTTTGGTGCCTACATGTCCAAGGCCCATGGGGTCGATCCTAATGTCAGGACTGGAGTGAGAACAATTACCACTGGCAGCCCCATCACGTACTCCACCTACGGCAAGTTCCTTGCCGACGGCGGGTGCTCAGGGGGTGCTTATGACATAATAATTTGTGACGAGTGCCACTCCACGGATGCCACATCCATCTTGGGCATCGGCACTGTCCTAGACCAAGCAGAGACCGCGGGGGCGAGGCTGGTTGTGCTCGCCACCGCCACCCCTCCAGGTTCCGTCACTGTGCCCCATTCAAACATTGAGGAGGTTGCCCTGTCCACCACCGGAGAGATCCCTTTCTACGGCAAGGCTATTCCCCTCGAGGTAATCAAGGGGGGGAGACATCTCATCTTCTGTCACTCAAAGAAGAAGTGTGACGAGCTCGCCGCAAAGCTGGTCGCAATGGGCGTCAATGCCGTGGCTTACTACCGCGGTCTCGACGTGTCTGTCATCCCGACTAGCGGCGATGTTGTCGTCGTGGCCACCGATGCCCTCATGACCGGCTTTACCGGCGATTTCGACTCGGTGATAGACTGCAACACGTGTGTCACCCAGACAGTCGATTTCAGCCTTGACCCTACCTTCACCATTGAGACAACCACGCTCCCTCAGGATGCCGTCTCCCGTACTCAACGTCGGGGCAGGACCGGCAGAGGGAAGCCAGGCATCTACAGATTTGTGGCACCGGGGGAGCGTCCCTCCGGCATGTTCGACTCGTCCGTCCTCTGTGAGTGCTATGACGCGGGCTGCGCTTGGTATGAGCTCACGCCCGCCGAGACCACAGTTAGGCTACGAGCGTACATGAACACCCCGGGGCTTCCCGTGTGCCAGGACCATCTTGAATTTTGGGAGGGCGTCTTTACGGGCCTCACCCATATAGATGCCCACTTCCTATCCCAGACAAAGCAGAGTGGGGAGAACCTTCCTTACCTGGTAGCGTACCAAGCCACCGTGTGCGCTAGGGCCCAAGCCCCTCCCCCATCGTGGGACCAGATGTGGAAGTGCTTGATCCGCCTCAAGCCCACCCTCCATGGGCCAACACCTCTGCTATACAGACTGGGCGCTGTTCAGAATGAAGTCACTCTGACGCACCCAATCACCAAATACATCATGACATGTATGTCGGCCGACCTGGAGGTCGTCACG
>gnl|euhcvdb|EF032885_NS3_C1a_NS3_protein_coding_sequence_(ns3_sequence)
GCGCCCATTACGGCGTACGCCCAGCAGACAAGGGGCCTCCTGGGGTGTATCATCACCAGCCTGACTGGCCGGGACAAAAATGGAGTGGAGGGTGAAGTCCAGATCGTGTCAACTGCCGCCCAAACTTTCCTGGCAACGTGCATCAATGGGGTATGCTGGACTGTCTACCACGGGGCCGGGACGAGGACCATCGCATCACCCAAAGGTCCTGTCATCCAGATGTACACCAACGTAGACAAGGACCTTGTGGGCTGGCCCGCTCCTCAGGGCTCTCGCTCATTGACACCCTGCACCTGCGGCTCCTCGGACCTTTATCTGGTCACGAGGCACGCCGATGTCATTCCCGTGCGCCGGCGGGGTGATAGCAGAGGCAGCCTGCTCTCGCCCAGGCCCATTTCCTACTTGAAAGGCTCTTCGGGGGGTCCGCTGCTGTGCCCCGCGGGGCACGCCGTAGGCATATTCAGAGCCGCGGTGTGCACCCGCGGAGTGGCTAAGGCGGTGGACTTTATCCCTGTGGAGAACCTAGAGACAACTATGAGGTCCCCGGTGTTCACGGACAACTCCTCTCCACCAGCAGTGCCCCAGAGCTTCCAGGTGGCCCACCTGCATGCTCCCACCGGCAGCGGTAAGAGCACCAAGGTCCCGGCTGCATACGCAGCTCAGGGCTACAAGGTGCTAGTGCTCAACCCCTCCGTTGCCGCAACATTGGGCTTTGGTGCCTACATGTCCAAGGCCCATGGGGTCGATCCTAATGTCAGGACTGGAGTGAGAACAATTACCACTGGCAGCCCCATCACGTACTCCACCTACGGCAAGTTCCTTGCCGACGGCGGGTGCTCAGGGGGTGCTTATGACATAATAATTTGTGACGAGTGCCACTCCACGGATGCCACATCCATCTTGGGCATCGGCACTGTCCTAGACCAAGCAGAGACCGCGGGGGCGAGGCTGGTTGTGCTCGCCACCGCCACCCCTCCAGGTTCCGTCACTGTGCCCCATTCAAACATTGAGGAGGTTGCCCTGTCCACCACCGGAGAGATCCCTTTCTACGGCAAGGCTATTCCCCTCGAGGTAATCAAGGGGGGGAGACATCTCATCTTCTGTCACTCAAAGAAGAAGTGTGACGAGCTCGCCGCAAAGCTGGTCGCAATGGGCGTCAATGCCGTGGCTTACTACCGCGGTCTCGACGTGTCTGTCATCCCGACTAGCGGCGATGTTGTCGTCGTGGCCACCGATGCCCTCATGACCGGCTTTACCGGCGATTTCGACTCGGTGATAGACTGCAACACGTGTGTCACCCAGACAGTCGATTTCAGCCTTGACCCTACCTTCACCATTGAGACAACCACGCTCCCTCAGGATGCCGTCTCCCGTACTCAACGTCGGGGCAGGACCGGCAGAGGGAAGCCAGGCATCTACAGATTTGTGGCACCGGGGGAGCGTCCCTCCGGCATGTTCGACTCGTCCGTCCTCTGTGAGTGCTATGACGCGGGCTGCGCTTGGTATGAGCTCACGCCCGCCGAGACCACAGTTAGGCTACGAGCGTACATGAACACCCCGGGGCTTCCCGTGTGCCAGGACCATCTTGAATTTTGGGAGGGCGTCTTTACGGGCCTCACCCATATAGATGCCCACTTCCTATCCCAGACAAAGCAGAGTGGGGAGAACCTTCCTTACCTGGTAGCGTACCAAGCCACCGTGTGCGCTAGGGCCCAAGCCCCTCCCCCATCGTGGGACCAGATGTGGAAGTGCTTGATCCGCCTCAAGCCCACCCTCCATGGGCCAACACCTCTGCTATACAGACTGGGCGCTGTTCAGAATGAAGTCACTCTGACGCACCCAATCACCAAATACATCATGACATGTATGTCGGCCGACCTGGAGGTCGTCACG
>gnl|euhcvdb|EF407425_NS3_C1a_NS3_protein_coding_sequence_(ns3_sequence)
GCGCCCATCACGGCGTACGCCCAGCAGACAAGGGGTCTCCTGGGGTGTATAATCACCAGCCTAACTGGCCGGGACAAAAACCAAGTGGAGGGCGAGGTCCAGATTGTGTCAACTGCTGCCCAAACTTTCTTGGCAACGTGCATCAATGGGGTATGCTGGACTGTCTACCACGGGGCTGGAACGAGGACCATCGCATCACCCAAGGGCCCTGTTATCCAGATGTATACCAATGTGGACAAAGACCTTGTGGGCTGGCCCGCTCCTCAAGGCTCCCGCTCACTGACACCATGTACCTGCGGCTCCTCGGACCTTTACCTGGTCACGAGGCACGCCGATGTCATCCCCGTGCGCCGGCGGGGTGATAGCAGGGGCAGCCTGCTTTCGCCTCGGCCCATTTCCTACTTGAAAGGCTCCTCGGGGGGTCCGCTGTTGTGCCCCGCGGGACACGCCGTGGGCATATTCAGGGCCGCGGTGTGCACCCGTGGAGTGGCTAAGGCTGTGGACTTTATCCCTGTGGAGAACCTAGAGACAACCATGAGGTCCCCGGTGTTCACGGATAACTCCTCTCCACCAGCAGTGCCCCAGAGCTTCCAGGTGGCTCACCTGCATGCTCCCACCGGCAGCGGCAAGAGCACCAAAGTCCCGGCTGCATATGCAGCTCAGGGCTACAAGGTGCTAGTGCTCAACCCTTCTGTCGCTGCAACGCTGAGCTTTGGTGCCTACATGTCCAAGGCCCATGGGGTCGATCCTAATGTCAGGACCGGGGTGAGAACAATTACCACTGGTAGCCCCATCACGTACTCCACCTACGGCAAGTTCCTTGCCGACGGCGGATGCTCGGGGGGTGCTTATGACATAATAATCTGTGACGAGTGCCACTCCACGGATGCCACATCCATCTTGGGCATCGGCACCGTCCTTGACCAAGCAGAGACTGCGGGGGCGAGACTGGTTGTGCTCGCCACTGCTACCCCTCCAGGGTCCGTCACTGTGCCCCATCCTAACATCGAGGAGGTTGCTCTGTCCGCCACCGGAGAGATCCCTTTTTACGGCAAGGCTATCCCCCTCGAGGCAATCAAGGGGGGAAGACATCTCATCTTCTGTCACTCAAAGAAGAAGTGCGACGAGCTCGCCGCGAAGCTGGTCGCGTTGGGCATCAACGCTGTAGCCTACTACCGCGGTCTTGACGTGTCTGTCATCCCGACCAGCGGCGATGTTGTCGTCGTGGCTACCGATGCTCTCATGACCGGCTATACCGGCGACTTCGACTCGGTGATAGACTGCAACACGTGTGTCACCCAGACAGTCGACTTCAGCCTTGACCCTACCTTCACTATTGAGACAACCACGCTCCCCCAGGATGCTGTCTCCCGTACTCAACGTCGGGGTAGGACTGGCAGGGGGAAGCCAGGCATCTACAGATTTGTGACACCGGGGGAGCGCCCCTCCGGCATGTTCGACTCGTCTGTCCTCTGTGAGTGCTATGACGCGGGCTGTGCTTGGTATGAGCTCACACCCGCCGAGACTACAGTTAGGCTGCGAGCGTACATGAACACCCCGGGGCTTCCCGTGTGCCAAGACCATCTTGAATTTTGGGAGGGCGTCTTTACGGGCCTCACTCATATAGATGCCCACTTCTTATCCCAGACAAAGCAGAGTGGGGAGAACCTTCCTTACCTGGTAGCGTACCAAGCCACCGTGTGCGCCAGGGCTCAAGCCCCTCCCCCGTCGTGGGACCAGATGTGGAAGTGTTTGATCCGCCTCAAGCCCACCCTCCACGGGCCAACACCTCTGCTATACAGACTGGGCGCTGTTCAGAATGAGATCACCCTGACGCACCCAATCACCAAATACATCATGACATGCATGTCGGCTGACCTGGAGGTCGTCACG
>gnl|euhcvdb|EF032886_NS3_C1a_NS3_protein_coding_sequence_(ns3_sequence)
GCGCCCATCACAGCGTACGCCCAACAGACAAGAGGCCTCCTAGGGTGTATAGTCACTAGCCTGACCGGCCGGGATAAAAACCAAGTGGAGGGCGAGGTCCAGATTGTGTCAACTGCTGCCCAGACTTTCCTGGCAACATGTATCAATGGGGTATGCTGGACTGTCTACCACGGGGCCGGAACGAGGACCATCGCATCACCCAAGGGTCCTGTTATCCAGATGTATACCAATGTAGACCAAGACCTCGTAGGCTGGCCCGCTCCTCAAGGTGCCCGTTCATTGACACCCTGCACCTGCGGCTCCTCGGACCTTTATCTGGTCACGAGGCATGCCGATGTCATTCCCGTGCGCCGGCGGGGTGATAGCAGGGGCAGCCTGCTTTCGCCCCGGCCCATTTCTTACTTGAAGGGCTCCTCGGGGGGTCCGCTGCTGTGCCCCGCGGGGCACGCCGTAGGCATATTCAGAGCCGCGGTGTGTACCCGTGGAGTGGCTAAAGCGGTGGACTTTATCCCTGTGGAGAACCTAGAGACAACCATGAGGTCCCCGGTGTTTACGGACAACTCCTCTCCACCAGCAGTGCCCCAAAGCTTCCAGGTGGCCCACCTGCATGCCCCCACCGGCAGCGGTAAGAGCACCAAGGTCCCGGCTGCATACGCAGCTCAGGGCTACAAGGTGTTGGTGCTCAACCCTTCTGTTGCTGCAACATTGGGTTTTGGCGCTTACATGTCCAAGGCCCATGGGRTTGATCCTAACATCAGGACTGGGGTGAGAACAATTACCACTGGCAGCCCCATCACGTACTCCACTTACGGCAAGTTCCTTGCCGACGGCGGGTGCTCAGGGGGTGCTTATGACATAATCATTTGTGACGAGTGCCATTCCACGGATGCCACATCCATCTTGGGCATCGGCACTGTCCTTGACCAAGCAGAGACTGCGGGAGCGAGACTGGTCGTGCTCGCCACCGCCACCCCTCCGGGCTCTGTCACTGTGCCCCATCCTAACATCGAGGAGGTTGCTCTATCCACCACCGGAGAGATCCCCTTTTACGGCAAGGCTATCCCCCTCGAGGTGATCAAGGGGGGAAGACATCTCATCTTCTGCCACTCAAAGAAGAAGTGCGATGAGCTCGCCGCAAAGCTGGTCGCGCTGGGCGTCAACGCCGTGGCCTACTACCGCGGTCTTGACGTGTCCGTCATTCCGACCAGCGGTGATGTTGTCGTCGTGGCAACCGATGCTCTCATGACCGGCTATACCGGCGACTTCGACTCGGTGATAGATTGCAACACATGTGTCACCCAGACAGTCGATTTCAGCCTTGACCCTACCTTCACCATTGAGACAACCACACTTCCCCAGGACGCTGTCTCCCGTACTCAACGTCGGGGCAGGACCGGCAGAGGGAAGCCTGGTATCTACAGATTTGTGGCACCGGGGGAGCGCCCCTCCGGCATGTTCGACTCGTCCGTCCTCTGTGAGTGCTATGACGCGGGCTGTGCTTGGTATGAGCTCACGCCCGCCGAGACTACAGTTAGGCTACGAGCGTACATGAACACCCCGGGGCTCCCTGTGTGCCAGGACCATCTTGAATTTTGGGAGGGCGTCTTTACGGGTCTCACCCATATAGATGCCCACTTCCTATCCCAGACAAAACAGAGCGGGGAGAACTTTCCCTACCTGGTAGCGTACCAAGCCACCGTGTGCGCTAGGGCTCAAGCCCCCCCCCCATCGTGGGACCAGATGTGGAAGTGTCTGACCCGCCTCAAGCCCACCCTCCATGGACCAACACCCCTGTTATACAGACTGGGCGCTGTTCAGAACGAAGTCACCCTGACGCACCCAATCACCAAATACATCATGACATGCATGTCGGCTGACCTGGAGGTCGTCACG
>gnl|euhcvdb|EF032887_NS3_C1a_NS3_protein_coding_sequence_(ns3_sequence)
GCGCCCATCACAGCGTACGCCCAACAGACAAGAGGCCTCCTAGGGTGTATAGTCACTAGCCTGACCGGCCGGGATAAAAACCAAGTGGAGGGCGAGGTCCAGATTGTGTCAACTGCTGCCCAGACTTTCCTGGCAACATGTATCAATGGGGTATGCTGGACTGTCTACCACGGGGCCGGAACGAGGACCATCGCTTCACCCAAGGGTCCTGTTATCCAGATGTATACCAATGTAGACCAAGACCTCGTAGGCTGGCCCGCTCCTCAAGGTGCCCGTTCATTGACACCCTGCACCTGCGGCTCCTCGGACCTTTATCTGGTCACGAGACATGCCGATGTCATTCCCGTGCGCCGGCGGGGTGATAGCAGGGGCAGCCTGCTTTCGCCCCGGCCCATTTCTTACTTGAAGGGCTCCTCGGGGGGTCCGCTGCTGTGCCCCGCGGGGCACGCCGTAGGCATATTCAGAGCCGCGGTGTGTACCCGTGGAGTGGCTAAAGCGGTGGACTTTATCCCTGTGGAGAACCTAGAGACAACCATGAGGTCCCCGGTGTTTACGGACAACTCCTCTCCACCAGCAGTGCCCCAAAGCTTCCAGGTGGCCCACCTGCATGCCCCCACCGGCAGCGGTAAGAGCACCAAGGTCCCGGCTGCATACGCAGCTCAGGGCTACAAGGTGTTGGTGCTCAACCCTTCTGTTGCTGCAACATTGGGTTTTGGCGCTTACATGTCCAAGGCCCATGGGGTTGATCCTAACATCAGGACTGGGGTGAGAACAATTACCACTGGCAGCCCCATCACGTACTCCACTTACGGCAAGTTCCTTGCCGACGGCGGGTGCTCAGGGGGTGCTTATGACATAATCATTTGTGACGAGTGCCATTCCACGGATGCCACATCCATCTTGGGCATCGGCACTGTCCTTGACCAAGCAGAGACTGCGGGAGCGAGACTGGTCGTGCTCGCCACCGCCACCCCTCCGGGCTCTATCACTGTGCCCCATCCTAACATTGAGGAGGTTGCTCTRTCCACCACCGGAGAGATCCCCTTTTACGGCAAGGCTATCCCCCTCGAGGTGATCAAGGGGGGAAGACACCTCATCTTCTGCCACTCAAAGAAGAAGTGCGATGAGCTCGCCGCAAAGCTGGTCGCGCTGGGCGTCAACGCCGTGGCCTACTACCGCGGTCTCGACGTGTCCGTCATTCCGACCAGCGGTGATGTTGTCGTCGTGGCAACCGATGCTCTCATGACCGGCTATACCGGCGACTTCGACTCGGTGATGGACTGCAACACATGTGTCACCCAGACAGTCGATTTCAGCCTTGACCCTACCTTCACCATTGAGACAACCACACTTCCCCAGGACGCTGTCTCCCGCACTCAACGTCGGGGCAGGACCGGCAGAGGGAAGCCTGGTATCTACAGATTTGTAGCACCGGGGGAGCGCCCCTCCGGCATGTTCGACTCGTCCGTCCTCTGTGAGTGCTATGACGCGGGCTGTGCTTGGTATGAGCTCACGCCCGCCGAGACTACAGTTAGGCTACGAGCGTACATGAACACTCCGGGGCTTCCTGTGTGCCAGGACCATCTTGAATTTTGGGAGGGCGTCTTTACGGGTCTCACCCATATAGATGCCCACTTCCTATCCCAGACAAAACAGAGCGGGGAGAACTTTCCCTACCTGGTAGCGTACCAAGCCACCGTGTGCGCTAGGGCTCAAGCCCCCCCCCCATCGTGGGACCAGATGTGGAAGTGTTTGACCCGCCTCAAGCCCACCCTCCATGGACCAACACCCCTGTTATACAGACTGGGCGCTGTTCAGAACGAAGTCACCCTGACGCACCCAATCACCAAATACATCATGACATGCATGTCGGCTGACCTGGAGGTCGTCACG
>gnl|euhcvdb|EF407428_NS3_C1a_NS3_protein_coding_sequence_(ns3_sequence)
GCGCCCATCACAGCGTACGCCCAGCAGACACGGGGCCTCCTGGGATGCATAATCACCAGCCTAACTGGCCGGGATAAAAACCAAGTGGAGGGTGAGGTCCAAATTGTGTCAACTGCTGCCCAAACCTTCCTGGCAACGTGCATCAATGGTGTGTGCTGGACTGTCTACCACGGGGCCGGAACGAGGACCATTGCATCACCCAAGGGTCCTGTTATCCAGATGTATACCAATGTAGACAAAGACCTTGTGGGTTGGCCCGCTCCTCAAGGTGCCCGCTCATTGACACCCTGCACCTGCGGCTCCTCGGACCTTTACCTGGTCACGAGGCACGCTGATGTCATTCCCGTGCGCCGGCGGGGTGATAGCAGGGGCAGCCTGCTTTCGCCCCGACCCATCTCTTACTTGAAAGGCTCCTCGGGGGGTCCGCTGCTGTGCCCCGCGGGACACGCCGTGGGCATATTCAGGGCCGCGGTGTGTACCCGCGGAGTGGCTAAGGCGGTGGACTTTATCCCTGTGGAGAACCTAGAGACAACCATGAGGTCCCCGGTGTTCACGGACAACTCCTCTCCACCAGCAGTGCCCCAGAGCTTCCAGGTGGCCCACCTGCACGCTCCCACAGGCAGTGGTAAGAGCACCAAGGTCCCGGCTGCATACGCAGCCCAGGGCTATCAGGTGCTAGTGCTCAACCCCTCTGTTGCTGCAACACTGGGCTTTGGTGCCTACATGTCCAAGGCCCACGGGATCGATCCTAATATCAGGACCGGGGTGAGGACGATTACCACAGGCAGCCCCATCACGTACTCCACCTACGGCAAGTTCCTTGCCGACGGCGGGTGCTCGGGGGGCGCCTATGACATAATAATTTGTGATGAGTGCCACTCCACGGACGCTACATCTGTCCTGGGCATTGGCACTGTTCTTGACCAGGCGGAGACCGCGGGGGCGAGACTGGTTGTGCTCGCCACCGCTACCCCTCCGGGCTCTGTCACTGTGCCCCATCCTAACATCGAGGAGGTTGCTCTGTCCACCACCGGAGAGATCCCTTTCTACGGCAAGGCTATTCCCCTCGAAGTAATCAAGGGGGGGAGACATCTCATTTTCTGTCACTCAAAAAAGAAGTGCGACGAGCTCGCTGCAAAGCTGGTCGCTTTGGGCATCAATGCCGTGGCCTACTATCGCGGTCTTGACGTGTCCGTCATCCCGACCAGCGGTGATGTTGTCGTCGTAGCAACTGATGCTCTCATGACCGGCTACACTGGCGACTTCGACTCGGTGATAGACTGCAATACGTGTGTCACCCAATCAGTCGATTTTAGCCTTGACCCCACCTTCACCATTGAGACAACCACGCTTCCCCAGGATGCTGTCTCCCGCACTCAACGTCGGGGCAGGACTGGCAGGGGGAAGCCAGGCATCTACAGATTTGTGGCACCGGGGGAGCGCCCCTCCGGCATGTTCGACTCGTCCGTCCTCTGCGAGTGCTATGACGCGGGCTGCGCTTGGTACGAGCTCACGCCCGCCGAGACTACAGTTAGGCTACGAGCGTACATGAACACCCCGGGGCTTCCCGTGTGCCAGGACCATCTTGAATTTTGGGAGGGCGTCTTTACAGGCCTCACTCATATAGATGCCCACTTCCTATCCCAGACAAAGCAGAGTGGGGAGAACCTCCCTTACCTGGTAGCATACCAAGCCACCGTGTGCGCCAGGGCTCGGGCCCCTCCTCCATCGTGGGACCAGATGTGGAAGTGTTTGATCCGCCTCAAACCCACCCTCCATGGGCCAACACCTCTGCTCTACAGACTGGGCGCTGTCCAGAATGAAATCACCCTGACGCACCCAGTCACCAAGTACATCATGACATGCATGTCGGCCGACCTGGAGGTCGTCACG
>gnl|euhcvdb|EF032889_NS3_C1a_NS3_protein_coding_sequence_(ns3_sequence)
GCGCCCATCACAGCATACGCCCAACAGACAAGAGGCCTCCTAGGGTGTATAGTCACTAGCCTGACCGGCCGGGATAAAAACCAAGTGGAGGGCGAGGTCCAGATTGTGTCAACTGCTGCCCAGACTTTCCTGGCAACATGTATCAATGGGGTATGCTGGACTGTCTACCACGGGGCCGGAACGAGGACCATCGCTTCACCCAAGGGTCCTGTTATCCAGATGTATACCAATGTAGACCAAGACCTCGTAGGCTGGCCCGCTCCTCAAGGTGCCCGTTCATTGACACCCTGCACCTGCGGCTCCTCGGACCTTTATCTGGTCACGAGACATGCCGATGTCATTCCCGTGCGCCGGCGGGGTGATAGCAGGGGCAGCCTGCTTTCGCCCCGGCCCATTTCTTACTTGAAGGGCTCCTCGGGGGGTCCGCTGCTGTGCCCCGTGGGGCACGTCGTAGGCATATTCAGAGCCGCGGTGTGTACCCGTGGAGTGGCTAAAGCGGTGGACTTTATCCCTGTGGAGAACCTAGAGACAACCATGAGGTCCCCGGTGTTTACGGACAACTCCTCTCCACCAGCAGTGCCCCARAGCTTCCAGGTGGCCCACCTGCATGCCCCCACCGGCAGCGGTAAGAGCACCAAGGTCCCGGCTGCATACGCAGCTCAGGGCTACAAGGTGTTGGTGCTCAACCCTTCTGTTGCTGCAACATTGGGTTTTGGCGCTTACATGTCCAAGGCCCATGGGGTTGATCCTAACATCAGGACTGGGGTGAGAACAATTACCACTGGCAGCCCCATCACGTACTCCACTTACGGCAAGTTCCTTGCCGACGGCGGGTGCTCAGGGGGTGCTTATGACATAATCATTTGTGACGAGTGCCATTCCACGGATGCCACATCCATCTTGGGCATCGGCACTGTCCTTGACCAAGCAGAGACTGCGGGAGCGAGACTGGTCGTGCTCGCCACCGCCACCCCTCCGGGCTCTATCACTGTGCCCCATCCTAACATCGAGGAGGTTGCTCTACCCACCACCGGAGAGATCCCCTTTTACGGCAAGGCTATCCCCCTCGAGGTGATCAAGGGGGGAAGACATCTCATCTTCTGCCACTCAAAGAAGAAGTGCGATGAGCTCGCCGCAAAGCTGGTCGCGCTGGGCGTCAACGCCGTGGCCTACTACCGCGGTCTCGACGTGTCCGTCATTCCGACCAGCGGTGATGTTGTCGTCGTGGCAACCGATGCTCTCATGACCGGCTATACCGGCGACTTCGACTCGGTGATAGACTGCAACACATGTGTCACCCAGACAGTCGATTTCAGCCTTGACCCTACCTTCACCATTGAGACAACCACACTTCCCCAGGACGCTGTCTCCCGCACTCAACGTCGGGGCAGGACCGGCAGAGGGAAGCCTGGTATCTACAGATTTGTAGCACCGGGGGAGCGCCCCTCCGGCATGTTCGACTCGTCCGTCCTCTGTGAGTGCTATGACGCGGGCTGTGCTTGGTATGAGCTCACGCCCGCCGAGACTACAGTTAGGCTACGAGCGTACATGAACACCCCGGGGCTTCCTGTGTGCCAGGACCATCTTGAATTTTGGGAGGGCGTCTTTACGGGTCTCACCCATATAGATGCCCACTTCCTATCCCAGACAAAACAGAGCGGGGAGAACTTTCCCTACCTGGTAGCGTACCAAGCCACCGTGTGCGCTAGGGCTCAAGCCCCCCCCCCATCGTGGGACCAGATGTGGAAGTGTCTGACCCGCCTCAAGCCCACCCTCCATGGACCAACACCCCTGTTATACAGACTGGGCGCTGTTCAGAACGAAGTCACCCTGACGCACCCAATCACCAAATACATCATGACATGCATGTCGGCTGACCTGGAGGTCGTCACG
>gnl|euhcvdb|EF032890_NS3_C1a_NS3_protein_coding_sequence_(ns3_sequence)
GCGCCCATCACAGCATACGCCCAACAGACAAGAGGCCTCCTAGGGTGTATAGTCACTAGCCTGACCGGCCGGGATAAAAACCAAGTGGAGGGCGAGGTCCAGATTGTGTCAACTGCTGCCCAGACTTTCCTGGCAACATGTATCAATGGGGTATGCTGGACTGTCTACCACGGGGCCGGAACGAGGACCATCGCTTCACCCAAGGGTCCTGTTATCCAGATGTATACCAATGTAGACCAAGACCTCGTAGGCTGGCCCGCTCCTCAAGGTGCCCGTTCATTGACACCCTGCACCTGCGGCTCCTCGGACCTTTATCTGGTCACGAGACATGCCGATGTCATTCCCGTGCGCCGGCGGGGTGATAGCAGGGGCAGCCTGCTTTCGCCCCGGCCCATTTCTTACTTGAAGGGCTCCTCGGGGGGTCCGCTGCTGTGCCCCGTGGGGCACGTCGTAGGCATATTCAGAGCCGCGGTGTGTACCCGTGGAGTGGCTAAAGCGGTGGACTTTATCCCTGTGGAGAACCTAGAGACAACCATGAGGTCCCCGGTGTTTACGGACAACTCCTCTCCACCAGCAGTGCCCCAAAGCTTCCAGGTGGCCCACCTGCATGCCCCCACCGGCAGCGGTAAGAGCACCAAGGTCCCGGCTGCATACGCAGCTCAGGGCTACAAGGTGTTGGTGCTCAACCCTTCTGTTGCTGCAACATTGGGTTTTGGCGCTTACATGTCCAAGGCCCATGGGGTTGATCCTAACATCAGGACTGGGGTGAGAACAATTACCACTGGCAGCCCCATCACGTACTCCACTTACGGCAAGTTCCTTGCCGACGGCGGGTGCTCAGGGGGTGCTTATGACATAATCATTTGTGACGAGTGCCATTCCACGGATGCCACATCCATCTTGGGCATCGGCACTGTCCTTGACCAAGCAGAGACTGCGGGAGCGAGACTGGTCGTGCTCGCCACCGCCACCCCTCCGGGCTCTATCACTGTGCCCCATCCTAACATCGAGGAGGTTGCTCTACCCACCACCGGAGAGATCCCCTTTTACGGCAAGGCTATCCCCCTCGAGGTGATCAAGGGGGGAAGACATCTCATCTTCTGCCACTCAAAGAAGAAGTGCGATGAGCTCGCCGCAAAGCTGGTCGCGCTGGGCGTCAACGCCGTGGCCTACTACCGCGGTCTCGACGTGTCCGTCATTCCGACCAGCGGTGATGTTGTCGTCGTGGCAACCGATGCTCTCATGACCGGCTATACCGGCGACTTCGACTCGGTGATAGACTGCAACACATGTGTCACCCAGACAGTCGATTTCAGCCTTGACCCTACCTTCACCATTGAGACAACCACACTTCCCCAGGACGCTGTCTCCCGCACTCAACGTCGGGGCAGGACCGGCAGAGGGAAGCCTGGTACCTACAGATTTGTAGCACCGGGGGAGCGCCCCTCCGGCATGTTCGACTCGTCCGTCCTCTGTGAGTGCTATGACGCGGGCTGTGCTTGGTATGAGCTCACGCCCGCCGAGACTACAGTTAGGCTACGAGCGTACATGAACACCCCGGGGCTTCCTGTGTGCCAGGACCATCTTGAATTTTGGGAGGGCGTCTTTACGGGTCTCACCCATATAGATGCCCACTTCCTATCCCAGACAAAACAGAGCGGGGAGAACTTTCCCTACCTGGTAGCGTACCAAGCCACCGTGTGCGCTAGGGCTCAAGCCCCCCCCCCATCGTGGGACCAGATGTGGAAGTGTCTGACCCGCCTCAAGCCCACCCTCCATGGACCAACACCCCTGTTATACAGACTGGGCGCTGTTCAGAACGAAGTCACCCTGACGCACCCAATCACCAAATACATCATGACATGCATGTCGGCTGACCTGGAGGTCGTCACG
>gnl|euhcvdb|EF407430_NS3_C1a_NS3_protein_coding_sequence_(ns3_sequence)
GCGCCCATCACGGCGTACGCCCAGCAGACAAGGGGCCTCTTAGGGTGTATAATCACCAGCCTGACAGGCCGGGACAAAAACCAAGTGGAGGGTGAGGTCCAGATTGTGTCAACTGCTGCCCAAACCTTTCTGGCAACGTGCATCAATGGGGTGTGCTGGACTGTCTACCACGGGGCCGGAACGAGGACCATCGCAACACCCAAGGGTCCTGTTATCCAGATGTACACCAATGTAGACAAAGACCTCGTGGGTTGGCCCGCTCCCCAAGGTGCTCGCTCACTGACACCATGCACCTGCGGCTCCTCTGATCTTTACCTGGTCACGAGGCACGCCGATGTCATTCCCGTGCGCCGGCGGGGTGATAGCAGGGGCAGCCTGCTCTCGCCCCGGCCCATTTCCTACTTGAAAGGCTCCTCGGGGGGTCCGCTGTTGTGCCCCGCGGGGCACGCCGTGGGCATATTCAGGGCCGCGGTGTGCACCCGTGGAGTGGCTAAGGCAGTGGACTTTATCCCTGTGGAGAACCTAGAGACAACCATGAGGTCCCCGGTGTTCACGGACAACTCCTCTCCACCAGCAGTGCCCCAGAGCTTCCAGGTGGCCCACCTGCATGCTCCCACCGGCAGCGGTAAGAGCACCAGGGTCCCGGCCGCATACGCAGCTCAGGGCTACAAGGTGCTAGTGCTCAATCCCTCCGTTGCTGCAACACTGGGCTTTGGTGCTTATATGTCCAAGGCCCATGGGATCGATCCTAATATCAGGACTGGGGTGAGAACAATTACCACGGGCAGCCCCATCACGTACTCCACCTACGGCAAGTTTCTTGCCGACGGCGGGTGCTCAGGGGGTGCTTATGACATAATAATTTGTGATGAGTGCCACTCCACGGATGCCACATCCATCTTAGGCATCGGCACTGTCCTTGACCAAGCAGAGACTGCGGGGGCGAGACTGGTTGTGCTCGCCACCGCTACCCCTCCGGGCTCCGTCACCGTGCCCCATCCTAACATCGAGGAGGTTGCTCTGTCTACCACCGGAGAGATCCCTTTTTACGGCAAGGCTATCCCTCTCGAGGTAATCAAGGGGGGGAGACATCTCATCTTTTGTCACTCAAAAAAGAAGTGCGATGAGCTCGCCGCGAAACTGGTCGCAATGGGCATCAATGCCGTGGCTTACTACCGCGGCCTTGACGTGTCTGTCATCCCGACCAGCGGTGATGTTGTCGTCGTGGCAACCGATGCTCTCATGACCGGCTTTACCGGCGACTTCGACTCGGTGATAGACTGCAACACGTGTGTCACCCAGACAGTCGATTTCAGCCTTGACCCTACCTTCACCATTGAGACAACCACGCTCCCCCAGGATGCTGTCTCCCGTACTCAACGTCGGGGTAGGACTGGCAGGGGGAAGCCAGGCATCTACAGATTTGTGGCACCGGGGGAACGCCCCTCCGGCATGTTCGACTCGTCCGTCCTCTGTGAGTGCTATGACGCGGGCTGCGCTTGGTATGAGCTCACGCCCGCCGAGACTACAGTTAGACTACGAGCGTACATGAACACCCCGGGGCTTCCCGTGTGCCAAGACCATCTTGAATTTTGGGAGGGCGTCTTTACGGGCCTCACTCATATAGATGCCCACTTCCTGTCCCAGACAAAGCAAAGTGGAGAGAACCTTCCTTACCTAGTAGCGTACCAAGCCACCGTGTGCGCTAGGGCGCAAGCCCCTCCCCCATCGTGGGACCAGATGTGGAAGTGTTTGATCCGCCTCAAACCCACCCTCCATGGGCCAACACCCCTGCTGTACAGGCTGGGCGCCGTTCAGAATGAGGTCACCCTGACGCACCCAGTCACCAAATACATCATGACATGCATGTCGGCCGACCTGGAGGTCGTCACG
>gnl|euhcvdb|EF407412_NS3_C1a_NS3_protein_coding_sequence_(ns3_sequence)
GCGCCCATCACGGCGTACGCCCAGCAGACAAGGGGCCTCCTGGGGTGTATAATCACCAGCCTAACTGGCCGGGACAAAAACCAAGTGGAGGGTGAGGTCCAGATTGTGTCAACCGCTGCCCAAACTTTCCTAGCAACGTGCATCAATGGGGTATGCTGGACTGTCTACCATGGGGCCGGAACGAGGACCATAGCATCACCCAGGGGTCCCGTTATCCAGATGTATACCAATGTGGACAAAGACCTTGTGGGCTGGCCCGCTCCTCAGGGCTCCCGCTCATTGACACCCTGCACCTGCGGCTCCTCGGACCTTTACCTGGTCACGAGGCATGCCGATGTCATTCCCGTGCGCCGGCGGGGCGATGGCAGGGGCAGCCTGCTTTCGCCCCGACCTATTTCCTACTTGAAAGGCTCCTCGGGGGGTCCGCTGTTGTGCCCCGCGGGACACGCCGTCGGCATATTCAGGGCCGCGGTGTGCACCCGTGGAGTGGCTAAGGCGGTGGACTTCATCCCTGTGGAGAGCCTAGAGACAACCATGAGGTCCCCGGTGTTCACGGACAACTCTTCTCCGCCAGTGGTGCCCCAGAGCTTCCAGGTGGCCCACCTGCATGCTCCCACAGGCAGCGGTAAGAGCACCAAGGTCCCGGCTGCGTACGCAGCTCAGGGCTATAAGGTGCTAGTGCTCAACCCCTCTGTCGCGGCAACACTAGGCTTCGGTGCCTACATGTCCAAGGCCCACGGGATCGATCCTAATCTCAGGACCGGGGTGAGAACAATTACTACTGGCAGCCCCATCACGTACTCCACCTACGGCAAGTTCCTTGCCGACGGCGGGTGCTCAGGGGGCGCTTATGACATAATAATTTGTGACGAGTGCCACTCCACGGACGCCACATCCATCTTGGGCATCGGCACCGTCCTTGACCAAGCAGAGACTGCAGGGGCGAGACTGGTTGTGCTCGCCACAGCTACCCCTCCGGGCTCCGTCACCGTGCCCCATTCCAACATCGAGGAGGTTGCTCTGTCCACCACCGGAGAGATCCCCTTTTACGGTAAGGCTATCCCCCTCGAAGTGATCAAGGGGGGGAGACATCTCATCTTCTGTCACTCAAAGAAGAAGTGCGACGAGCTCGCCGCAAAGCTGGTCACATTGGGCATTAACGCCGTGGCCTACTACCGCGGTCTTGACGTGTCTGTCATCCCGACCAGCGGTGATGTCGTCGTCGTGGCGACTGATGCTCTCATGACTGGCTTTACCGGCGACTTCGACTCGGTGATAGACTGCAATACGTGTGTCACCCAGACAGTCGACTTCAGCCTTGACCCTACCTTCACCATTGAGACAACCACGCTTCCCCAGGATGCTGTCTCCCGCACCCAACGCCGGGGCAGGACTGGCAGGGGGAAGCCGGGCACCTACAGATTTGTGGCACCGGGGGAGCGCCCCTCCGGCATGTTCGACTCGTCCGTCCTCTGTGAGTGCTATGACGCAGGCTGTGCTTGGTACGAGCTCACGCCCGCTGAGACCACAGTTAGACTACGAGCGTACATGAACACCCCGGGGCTTCCCGTGTGCCAGGACCATCTTGAATTTTGGGAGGGCGTCTTTACGGGCCTCACTCATATAGATGCCCATTTCTTGTCCCAGACAAAGCAGAGTGGAGAGAACTTTCCTTACCTGGTAGCGTACCAAGCCACCGTGTGCGCCAGGGCCCAAGCCCCTCCCCCATCGTGGGACCAGATGTGGAAGTGCTTGATCCGTCTCAAACCTACCCTCCATGGGCCAACACCCTTGCTATACAGACTGGGCGCCGTTCAGAATGAAGTCACCCTGACGCACCCAATCACCAAATACATCATGACTTGCATGTCGGCCGACCTGGAGGTCGTCACG
>gnl|euhcvdb|EF407431_NS3_C1a_NS3_protein_coding_sequence_(ns3_sequence)
GCACCCATCACGGCGTATGCTCAGCAAACAAGGGGCCTCTTGGGATGCATAATTACCAGCCTGACCGGCCGGGACAAAAACCAGGTGGAGGGTGAGGTTCAGATTGTGTCAACTGCTGCTCAGACTTTCCTGGCAACCTGCATCAACGGGGTGTGCTGGACTGTCTACCACGGGGCCGGAACAAGGACCATTGCGTCACCCAAGGGTCCTGTAATCCAAATGTACACCAACGTGGACCGAGACCTCGTAGGCTGGCCCGCTCCCCAAGGTGCCCGCTCATTGACACCCTGCGCCTGCGGCTCCTCGGACCTTTACTTGGTCACGAGGCACGCCGATGTCATTCCCGTACGCCGGCGGGGTGATAGCAGGGGCAGCCTGCTTTCGCCCCGGCCTATCTCCTACTTGAAAGGCTCTTCGGGGGGCCCACTACTGTGCCCCGCGGGACACGCCGTAGGCATATTCAGGGCCGCGGTGTGCACCCGTGGAGTGGCTAAGGCGGTGGACTTTATCCCCGTAGAGAGCCTAGAGACAACCATGAGGTCCCCGGTGTTCACAGACAACTCCTCCCCACCTGCAGTACCCCAGAGCTTCCAAGTGGCCCACCTGCATGCTCCTACCGGCAGCGGTAAGAGCACCAAGGTCCCGGCCGCATACGCGGCTCAGGGCTACAAGGTGCTGGTGCTCAACCCCTCCGTTGCCGCGACACTGGGCTTTGGTGCTTACATGTCCAAGGCCCATGGGATCGACCCTAACATCAGGACTGGGGTGAGGACGATTACTACTGGCAGCCCCATTACGTACTCCACCTACGGCAAGTTCCTTGCCGACGGCGGATGCTCGGGGGGCGCTTATGACATAATAATTTGTGACGAGTGCCACTCCACAGATGCAACATCCATCTTAGGCATCGGCACCGTCCTTGACCAAGCAGAGACTGCGGGGGCGAGACTGGTTGTGCTCGCCACCGCTACCCCTCCGGGCTCCATCACTGTGCCCCATCCTAACATCGAGGAGGTTGCTCTGTCCACCACCGGAGAAATCCCTTTTTACGGCAAGGCTATCCCCCTTGAGGCAATCAAGGGGGGGAGACATCTCATTTTTTGCCACTCAAAGAAGAAGTGCGACGAGCTCGCCGCAAAACTGGTCGCGTTGGGCATCAATGCCGTGGCTTACTACCGCGGTCTTGACGTGTCCGTCATCCCGACCAGCGGCGATGTTGTCGTCGTGGCAACTGATGCTCTCATGACCGGCTATACCGGCGACTTCGACTCGGTGATAGACTGCAACACGTGTGTCACCCAGACAGTCGACTTCAGCCTTGACCCTACCTTCACCATCGAGACAACCACGCTTCCTCAGGATGCTGTCTCCCGCACTCAACGTCGGGGCAGGACTGGCAGGGGGAAGGCAGGTATCTACAGATTTGTGGCACCGGGGGAGCGCCCTTCCGGCATGTTTGACTCGTCCGTCCTCTGTGAGTGCTATGACGCGGGCTGTGCTTGGTATGAACTCACACCCGCCGAGACCACAGTTAGGCTACGAGCATACATGAACACTCCGGGGCTTCCCGTGTGCCAGGACCATCTTGAATTTTGGGAGGGCGTCTTCACGGGTCTCACCCATATAGACGCCCACTTCCTATCCCAGACAAAGCAGAGTGGAGAAAACCTTCCTTACCTGGTAGCGTACCAAGCCACCGTGTGCGCTAGAGCTCAAGCCCCCCCCCCATCGTGGGACCAGATGTGGAAGTGCTTGACCCGCCTCAAGCCCACCCTTCATGGGCCAACACCTCTGCTATACAGACTGGGCGCTGTTCAGAATGAAGTCACCCTGACGCACCCAATCACCAAGTACATCATGACATGCATGTCGGCTGACCTGGAGGTCGTCACG
>gnl|euhcvdb|EF407437_NS3_C1a_NS3_protein_coding_sequence_(ns3_sequence)
GCGCCCATCACGGCGTACGCCCAGCAGACAAGGGGCCTCCTAGGGTGTATAATCACCAGCCTGACCGGCCGGGACAAAAACCAAGCGGAGGGTGAGGTCCAGATTGTGTCAACTGCTGCTCAAACTTTCCTGGCAACATGCATCAATGGGGTATGCTGGACTGTCTATCACGGGGCCGGAACAAGAACCATCGCATCACCCAAGGGCCCTGTTATCCAGATGTACACCAATGTGGACCAGGACCTTGTGGGCTGGCCTGCTCCTCAAGGCACCCGCTCATTGACGCCCTGCACTTGCGGCTCCTCAGACCTCTACCTGGTCACGAGGCATGCCGATGTCATTCCCGTGCGCCGGCGGGGTGATAGCAGGGGCAGCCTGCTTTCGCCCCGGCCCATTTCCTACCTGAAAGGCTCCTCGGGGGGTCCGCTGTTGTGCCCCGCGGGACACGCCGTAGGCATATTCAGGGCCGCGGTGTGCACCCGTGGAGTGGCTAAAGCGGTGGACTTTATCCCTGTGGAGAACCTAGAGACAACAATGAGGTCCCCGGTGTTCACGGACAACTCCTCTCCACCAGCAGTGCCCCAGAGCTTCCAGGTGGCCCACCTGCATGCTCCCACCGGCAGCGGAAAGAGCACCAAGGTCCCGGCTGCATACGCAGCCCAGGGCTACAAAGTGTTGGTGCTCAACCCCTCTGTTGCCGCGACGCTGGGCTTTGGTGCTTACATGTCCAAGGCCCATGGGGTCGATCCTAACATCAGGACCGGGGTGAGAACAATTACCACAGGCAGCCCCATCACGTACTCCACCTACGGCAAGTTCCTTGCCGACGGCGGGTGCTCAGGGGGTGCTTATGACATAATAATTTGTGACGAGTGCCACTCCACGGATGCCACATCCATCTTGGGCATCGGCACTGTCCTTGACCAAGCAGAGACTGCGGGAGCGAGACTGGTTGTGCTCGCCACCGCTACCCCTCCGGGCTCCATCACTGTGCCCCATCCTAACATCGAGGAGGTTGCTCTGTCCACCACCGGAGAGATCCCTTTTTACGGCAAGGCTATCCCCCTCGAGGTAATCAAGGGGGGGAGACATCTCATCTTCTGTCACTCAAAGAAGAAGTGTGACGAGCTCGCCGCGAAGCTGGTCGGATTGGGCCTCAATGCCGTGGCCTACTACCGCGGTCTTGACGTGTCAGTCATCCCGACCAGCGGTGACGTCGTCGTCGTGGCGACCGATGCTCTCATGACCGGCTTTACCGGCGACTTCGACTCGGTGATAGACTGCAACACGTGTGTCACCCAGACGGTCGATTTCAGCCTTGACCCTACCTTCACCATTGAGACAACCACGCTTCCCCAGGATGCCGTCTCCCGTACTCAACGTCGGGGCAGGACTGGCAGGGGAAAGCCAGGCATCTACAGATTTGTGGCACCGGGGGAACGCCCCTCCGGCATGTTCGACTCGTCCGTCCTCTGTGAGTGCTATGACGCGGGCTGTGCTTGGTATGAGCTCACGCCCGCCGAGACTACAGTTAGGCTGCGAGCGTACATGAACACCCCGGGGCTTCCCGTGTGCCAGGACCATCTTGAATTTTGGGAGGGCGTCTTTACGGGCCTCACCCATATAGATGCCCACTTCCTATCCCAGACAAAGCAGAGTGGGGAGAACTTTCCTTACCTGGTAGCGTACCAAGCCACCGTGTGCGCTAGGGCTCAAGCCCCTCCCCCATCGTGGGACCAGATGTGGAAGTGTTTGATCCGCCTTAAGCCCACCCTCCATGGGCCAACACCTCTGCTATACAGACTGGGCGCTGTTCAGAATGAAGTCACCCTGACGCACCCAATCACCAAATACATCATGACATGCATGTCGGCCGACCTGGAGGTCGTCACG
>gnl|euhcvdb|HM000514_NS3_P1a_NS3_protein_coding_sequence_(ns3_sequence)
GCGCCCATCACGGCGTACGCCCAGCAGACAAGGGGCCTCCTAGGATGCATAATCACCAGCCTGACTGGCCGGGACAAAAACCAAGTGGAGGGTGAAGCCCAGATTGTGTCAACCGCTGCCCAAACTTTCCTGGCGACGTGCATCAATGGGGTATGCTGGACTGTCTACCACGGGGCCGGAACGAGGACCATCGCATCACCCAAGGGTCCTGTCATCCAAATGTACACCAATGTAGACAAGGACCTTGTGGGCTGGCCTGCTCCTCAGGGTTCCCGCTCATTGACACCCTGCACCTGCGGCTCCTCGGACCTTTACCTGGTCACGAGGCACGCCGATGTCATTCCCGTGCGCCGGCGAGGTGATAGCAGGGGCAGCCTGCTTTCGCCCCGGCCCATCTCCTACTTGAAGGGCTCCTCGGGGGGTCCGCTGTTGTGCCCCGCGGGACACGCCGTAGGCATATTCAGGGCCGCGGTGTGCACCCGTGGAGTGGCTAAGGCGGTGGACTTTATCCCTGTGGAGAACCTAGAGACAACCATGAGGTCCCCGGTGTTCACGGACAACTCCTCCCCACCGGCAGTGCCCCAGAGCTTCCAGGTGGCCCACCTGCATGCTCCCACCGGCAGCGGTAAGAGTACCAAGGTCCCGGCCGCATATGCGGCTCAGGGCTACAAGGTGCTGGTGCTCAACCCCTCTGTTGTCGCAACACTGGGCTTCGGCGCTTACATGTCCAAGGCCCACGGGGTCGATCCTAACATCAGGACCGGGGTGAGAACAATTACCACTGGCAGCCCCATCACGTACTCCACCTACGGCAAGTTTCTCGCCGATGGCGGGTGCTCAGGGGGTGCGTATGACATAATAATCTGTGACGAGTGCCACTCCGTAGATGCCACATCCATTTTGGGCATCGGCACTGTCCTTGACCAAGCAGAGACTGCGGGGGCGAGACTGGTTGTGCTCGCCACCGCCACCCCTCCGGGCTCTGTCACTGTGCCCCATCCTAACATCGAGGAGGTTGCTCTGTCCACCACCGGAGAGATCCCTTTCTACGGCAAGGCTATCCCCCTCGAGGTAATTAAGGGGGGGAGACATCTCATCTTCTGTCACTCGAAGAAGAAGTGTGATGAGCTCGCCTCAAAGCTGGTCGCATTGGGCGTCAACGCCGTGGCCTACTACCGCGGTATTGACGTATCTGTCATCCCGACCAGCGGCGATGTCGTCGTCGTGGCGACTGACGCTCTCATGACCGGCTACACCGGCGACTTCGACTCGGTGATAGACTGCAACACGTGTGTCACCCAGACAGTCGATTTCAGCCTTGACCCTACTTTCACCATTGAGACAACCACGCTCCCCCAGGATGCTGTCTCCCGTACACAACGTCGGGGCAGGACTGGCAGGGGGAAGCGGGGCATCTACAGATTTGTGGCACCGGGGGAGCGCCCCTCTGGCATGTTTGACTCGTCCGTCCTCTGTGAATGCTATGACGCGGGCTGTGCTTGGTATGAGCTCACGCCCGCCGAGACTACAGTTAGGCTACGAGCGTACATGAACACTCCGGGGCTTCCCGTGTGCCAGGACCATCTTGAATTTTGGGAGGGCGTCTTTACAGGCCTCACTCATATAGATGCCCACTTCCTATCTCAGACAAAGCAGAGTGGGGAGAACTTTCCTTACCTGGTAGCGTACCAAGCCACCGTGTGCGCTAGGGCTCAGGCTCCTCCCCCATCGTGGGACCAGATGTGGAAGTGTTTGATCCGCCTCAAACCCACCCTCCAAGGGCCAACACCTCTGCTATACAGACTGGGCGCTGTCCAGAATGAAGTCATCCTGACGCACCCAATTACCAAATACATCATGGCATGCATGTCGGCCG-----------------
>gnl|euhcvdb|EU362879_NS3_C1a_NS3_protein_coding_sequence_(ns3_sequence)
GCGCCCATCACGGCGTACGCCCAGCAGACAAGGGGCCTCTTAGGGTGTATAATCACCAGCCTGACTGGCCGGGACAAAAATCAAGTGGAGGGTGAGGTCCAGATTGTGTCAACCGCTACCCAAGCTTTCTTGGCAACATGCATCAGTGGGGTATGCTGGACTGTCTACCATGGGGCTGGAACGAGGACCATCGCAACACCCAAGGGCCCTGTCATCCAGATGTATACCAATGTGGACAAAGACCTTGTGGGCTGGCCCGCTCCTCAAGGTTCCCGTTCACTAACACCCTGCACCTGCGGCTCCTCGGACCTTTACCTGGTCACGAGGCATGCTGATGTCATTCCCGTGCGCCGGCGGGGTGATAGCAGGGGCAGCCTGCTTTCGCCCCGGCCCATTTCTTACTTGAAAGGCTCCTCGGGGGGTCCGCTGTTGTGCCCCGCGGGACACGCTGTAGGCATATTCAGAGCCGCGGTGTGCACCCGTGGAGTGGCTAAGGCGGTGGACTTTATTCCAGTGGAGAACCTAGAGACAACCATGAGATCCCCGGTGTTCACGGACAATTCCTCACCACCAGTTGTGCCGCAGAGCTTTCAGGTGGCCCATCTGCATGCTCCCACCGGCAGCGGTAAGAGCACCAAGGTCCCGGCTGCGTACGCAGCTCAGGGCTACAAAGTGCTAGTGCTCAACCCTTCTGTTGCTGCAACACTGGGTTTTGGTGCTTACATGTCCAAGGCCCATGGGATCGATCCTAACATCAGGACCGGGGTGAGAACAATTACCACCGGCAGCCCCATCACGTACTCTACCTACGGCAAGTTCCTTGCCGACGGCGGGTGCTCAGGGGGTGCTTATGACATAATAATTTGTGACGAGTGCCACTCCACGGATGCCACATCCATCTTGGGCATCGGCACTGTCCTTGACCAAGCAGAGACTGCAGGGGCGAGACTGGTTGTGCTCGCCACTGCTACCCCTCCGGGCTCCGTCACTGTGCCCCATCCTAACATCGAGGAGGTTGCTCTGTCCACCACCGGAGAGATCCCTTTTTACGGCAAGGCTATCCCTCTTGAGGTAATCAAGGGGGGGAGACATCTCATCTTTTGTCACTCAAAGAAGAAGTGTGACGAGCTCGCCGCAAAGCTGGTCGCATTGGGCGTCAATGCCGTGGCCTACTACCGTGGCCTCGATGTGTCTGTCATCCCGACCAGCGGCGATGTTGTCGTCGTGGCGACTGATGCTCTCATGACCGGCTATACCGGCGACTTCGACTCGGTGATAGACTGCAATACGTGTGTCACCCAGACAGTCGATTTCAGCCTTGACCCTACCTTCACCATTGAGACAACCACGCTCCCCCAGGATGCTGTCTCCCGTACTCAACGTCGGGGCAGGACTGGTAGGGGGAAGCCAGGCATCTACAGATTTGTGGCACCAGGAGAGCGTCCCTCCGGCATGTTCGACTCGTCCGTCCTCTGTGAGTGCTATGACGCGGGCTGTGCTTGGTATGAGCTCACGCCCGCCGAGACTACAGTTAGACTACGAGCATACATGAACACCCCGGGGCTTCCCGTGTGCCAGGACCATCTTGAATTTTGGGAAGGCGTCTTCACAGGCCTCACTCATATAGATGCTCACTTCCTATCTCAGACAAAGCAGAGTGGGGAGAACCTTCCATACCTGGTAGCATACCAAGCCACCGTGTGTGCTAGGGCTCAGGCCCCTCCCCCATCGTGGGACCAGATGTGGAAGTGTTTGATCCGCCTTAAGCCCACCCTCCATGGGCCAACACCCTTGCTATACAGACTGGGCGCTGTCCAGAATGAGGTCACCCTGACGCACCCGGTCACCAAATACATTATGACATGCATGTCGGCCGACCTGGAGGTCGTCACG
>gnl|euhcvdb|EU362882_NS3_C1a_NS3_protein_coding_sequence_(ns3_sequence)
GCGCCCATCACGGCGTATGCCCAGCAAACGAGGGGCCTCTTAGGATGCATAATTACCAGCCTGACCGGCCGGGACAAGAACCAGGTGGAGGGTGAGGTTCAGATTGTGTCAACTGCTGCCCAGACTTTCCTGGCAACCTGCATCAACGGGGTGTGCTGGACTGTCTACCACGGGGCCGGGACAAGGACCATCGCGTCACCTAAGGGTCCTGTAATCCAAATGTATACCAATGTAGACCAAGACCTCGTGGGCTGGCCCGCTCCCCAAGGTGCCCGCTCATTGACACCCTGTACATGCGGCTCCTCGGACCTTTACCTGGTCACGAGGCACGCCGATGTCATTCCCGTACGCCGGCGGGGTGATAGCAGGGGCAGCCTGCTTTCGCCCCGGCCCATCTCTTACTTGAAAGGCTCTTCGGGGGGCCCACTACTGTGCCCCGCGGGACACGCCGTAGGCATATTCAGGGCCGCGGTGTGCACCCGTGGAGTGGCTAAGGCGGTGGACTTTATCCCTGTAGAGAGCCTAGAGACAACCATGAGATCCCCGGTGTTCACAGACAACTCCTCCCCACCTGCGGTGCCCCAGAGCTTCCAGGTGGCCCATCTGCATGCTCCCACCGGCAGCGGCAAGAGCACCAAGGTTCCGGCCGCGTACGCGGCTCAGGGCTACAAGGTGCTAGTGCTCAACCCCTCCGTTGCCGCAACACTGGGCTTCGGTGCTTACATGTCCAAGGCCCATGGGATTGATCCTAACATCAGGACTGGGGTGAGAACAATCACTACTGGCAGCCCTATTACGTACTCCACCTACGGCAAGTTCCTCGCCGACGGCGGGTGCTCGGGGGGCGCTTATGACATAATAATTTGTGACGAGTGCCACTCCACGGATGCAACATCTATCTTGGGCATCGGCACTGTCCTTGACCAAGCAGAGACTGCGGGGGCGAGACTGGTCGTGCTCGCCACCGCTACCCCTCCGGGCTCCGTTACTGTGCCCCACCCTAACATCGAGGAGGTTGCTCTGTCCACCACCGGAGAGATCCCCTTTTATGGCAAGGCTATCCCCCTTGAGGCAATCAGGGGGGGGAGACATCTCATTTTCTGCCACTCAAAGAAGAAGTGCGACGAACTCGCCGCGAAACTGGTCGCGTTGGGCATCAATGCCGTGGCTTACTACCGCGGTCTTGACGTGTCCGTCATCCCGACCAGTGGCGACGTTGTCGTTGTGGCAACTGATGCTCTCATGACCGGCTATACCGGCGACTTCGACTCGGTGATAGACTGCAATACGTGTGTCACCCAGACGGTTGACTTTAGCCTTGACCCCACCTTCACCATCGACATAACCACGCTTCCTCAGGATGCCGTCTCCCGCACCCAACGTCGGGGAAGGACTGGCAGGGGGAAGGCAGGTATTTACAGATTTGTGGCACCGGGGGAGCGCCCTTCCGGCATGTTTGACTCGTCCGTCCTCTGCGAGTGCTATGACGCGGGCTGTGCCTGGTATGAGCTCACACCCGCCGAGACCACAGTTAGGCTACGAGCATACATGAATACCCCGGGGCTTCCCGTGTGCCAAGACCATCTTGAATTTTGGGAGGGCGTCTTCACGGGTCTCACCCATATAGACGCTCACTTCCTATCCCAGACAAAGCAGAGTGGAGAAAACCTTCCTTACCTGGTAGCGTACCAAGCCACCGTGTGCGCTAGGGCTCAAGCCCCCCCCCCATCGTGGGACCAGATGTGGAAGTGCTTGACCCGCCTCAAGCCCACCCTTCATGGGCCAACACCTCTGCTATACAGACTGGGCGCTGTTCAGAATGAAATCACCCTGACGCACCCAATCACCAAGTACATCATGACATGCATGTCGGCTGACCTGGAGGTCGTCACG
>gnl|euhcvdb|EU362884_NS3_C1a_NS3_protein_coding_sequence_(ns3_sequence)
GCGCCCATCACGGCGTACGCCCAGCAGACGAGGGGCCTCCTAGGGTGCATAATCACCAGCCTGACTGGCCGGGACAAAAACCAAGTGGAGGGTGAGGTCCAGATTGTGTCAACTGCTGCCCAAACTTTCCTGGCAACGTGCATCAATGGGGTATGCTGGACCGTCTACCATGGGGCTGGAACGAGGACCATCGCATCACCCAAGGGTCCTGTTATTCAGATGTATACCAACGTGGACAAGGACCTCGTGGGCTGGCCCGCCCCTCAAGGTTCCCGCTCATTGACGCCCTGCACCTGCGGCTCCTCAGACCTTTACTTGGTCACGAGGCACGCCGATGTCATTCCCGTGCGCCGGCGAGGTGATGGCAGGGCCAGCCTGCTTTCGCCCCGGCCCATTTCCTACTTGAAAGGCTCCTCGGGGGGTCCGCTGTTGTGCCCCGCGGGACACGCTGTAGGCATATTCAGGGCCGCGGTGTGCACCCGTGGAGTGGCTAAGGCGGTGGACTTTATCCCTGTGGAGAGCCTAGAGACAACCATGAGGTCCCCGGTGTTCACGGACAACTCCTCTCCACCGGTAGTGCCCCAGAGCTTCCAGGTGGCCCATCTGCATGCTCCCACCGGCAGCGGTAAGAGCACTAAGGTCCCGGCTGCATACGCAGCTCAGGGTTACAAAGTGCTAGTACTCAATCCCTCCGTTGCCGCAACACTGAGCTTTGGTGCCTACATGTCCAAGGCCCATGGGGTCGAACCTAACATCAGGACCGGGGTGAGAACAATTACCACTGGCAGCCCCATTACGTACTCCACCTACGGCAAGTTCCTTGCAGACGGTGGGTGCTCAGGGGGTGCTTATGACATAATAATTTGTGATGAGTGCCACTCCACGGATGCCACATCCATCTTGGGCATCGGCACTGTCCTTGACCAAGCAGAGACTGCGGGGGCGAGACTGGTTGTGCTCGCTACCGCCACTCCTCCGGGCTCCATCACTGTGCCCCATCCCAACATCGAGGAGGTTGCTCTGTCCACCACCGGAGAGATCCCTTTTTATGGCAAGGCCATCCCCCTCGAAGTGATCAAGGGGGGGAGACATCTCATCTTCTGTCACTCAAGAAAGAAGTGTGACGAGCTCGCCGCAAAGCTGGTCGCGTTGGGCGTCAATGCCGTGGCCTACTACCGCGGTCTCGACGTTTCTGTCATCCCGACCAGCGGCGATGTTGTCGTCGTGGCGACCGATGCTCTCATGACCGGCTATACCGGCGATTTCGACTCGGTGATAGACTGCAACACGTGTGTCACCCAGACAGTCGATTTCAGCCTTGACCCTACCTTCACCATTGAGACAACCACGCTCCCCCAGGACGCTGTCTCCCGTACTCAACGTCGAGGCAGGACTGGCAGGGGGAAGCCAGGCATCTACAGATTTGTGGCACCCGGGGAGCGCCCCTCCGGCATGTTCGACTCATCTGTCCTCTGTGAGTGCTATGACGCGGGCTGTGCTTGGTATGAGCTCACGCCCGCCGAGACTACAGTTAGGTTACGAGCGTACATGAACACCCCGGGGCTGCCCGTGTGCCAGGACCATCTTGAATTTTGGGAGGGCGTCTTCACGGGCCTCACCCACATAGATGCCCACTTTCTATCCCAGACAAAGCAGAGTGGGGAAAACTTTCCTTACCTGGTAGCGTACCAAGCCACCGTGTGCGCTAGGGCTCAAGCTCCTCCCCCATCATGGGACCAGATGTGGAAGTGTTTGGTCCGCCTCAAACCCACCCTTCACGGGCCAACCCCCCTGCTATACAGACTGGGTGCAGTTCAGAATGAAGTCACCTTGACGCACCCGGTCACCAAATACATCATGACATGCATGTCGGCCGACCTGGAGGTTGTCACG
>gnl|euhcvdb|HM000518_NS3_P1a_NS3_protein_coding_sequence_(ns3_sequence)
GCGCCCATCACGGCGTACGCCCAGCAGACAAGGGGCCTCCTAGGATGCATAATCACCAGCCTGACTGGCCGGGACAAGAACCAAGTGGAGGGTGAAGTCCAGATTGTGTCAACCGCTGCCCAAACTTTCCTGGCGACGTGCATCAATGGGGTATGCTGGACTGTCTACCACGGGGCCGGAACGAGGACCATCGCATCACCCAAGGGTCCTGTCATCCAAATGTACACCAATGTAGACAAGGACCTTGTGGGCTGGCCTGCTCCTCAGGGTTCCCGCTCATTGACACCCTGCACCTGCGGCTCCTCGGACCTTTACCTGGTCACGAGGCACGCCGATGTCATTCCCGTGCGCCGGCGGGGTGATAGCAGGGGCAGCCTGCTTTCGCCCCGGCCCATCTCCTACTTGAAGGGCTCCTCGGGGGGTCCGCTGTTGTGCCCCGCGGGACACGCCGTAGGCATATTCAGGGCCGCGGTGTGCACCCGTGGAGTGGCTAAGGCGGTGGACTTTATCCCTGTGGAGAACCTAGAGACAACCATGAGGTCCCCGGTGTTCACGGACAACTCCTCCCCACCGGCAGTGCCCCAGAGCTTCCAGGTGGCCCACCTGCATGCCCCCACCGGCAGCGGTAAGAGTACCAAGGTCCCGGCCGCATATGCGGCTCAGGGCTACAAGGTGCTGGTGCTCAACCCCTCTGTTGCCGCAACACTGGGCTTCGGCGCTTACATGTCCAAGGCCCACGGGGTCGATCCTAACATCAGGACCGGGGTGAGAACAATTACCACTGGCAGCCCCATCACGTACTCCACCTACGGCAAGTTTCTCGCCGATGGCGGGTGCTCAGGGGGTGCGTATGACATAATAATCTGTGACGAGTGCCACTCCGTAGATGCCACATCCATCTTGGGCATCGGCACTGTCCTTGACCAAGCAGAGACTGCGGGGGCGAGACTGGTTGTGCTCGCCACCGCCACCCCTCCGGGCTCCGTCACTGTGCCCCATCCTAACATCGAGGAGGTTGCTCTGTCCACCACCGGAGAGATCCCTTTCTACGGCAAGGCTATCCCCCTCGAGGTAATTAAGGGGGGGAGACATCTCATCTTCTGTCACTCGAAGAAGAAGTGTGATGAGCTCGCCTCAAAGCTGGTCGCATTGGGCGTCAACGCCGTGGCCTACTACCGCGGTATTGACGTATCTGTCATCCCGACCAGCGGCGATGTCGTCGTCGTGGCGACTGACGCTCTCATGACCGGCTACACCGGCGACTTCGACTCGGTGATAGACTGCAACACGTGTGTCACCCAGACAGTCGACTTCAGCCTTGACCCTACTTTCACCATTGAGACAACCACGCTTCCCCAGGATGCTGTCTCCCGTACACAACGTCGGGGCAGGACTGGCAGGGGGAAGCGGGGCATCTACAGATTTGTGGCACCGGGGGAGCGCCCCTCTGGCATGTTTGACTCGTCCGTCCTCTGTGAATGCTATGACGCGGGCTGTGCTTGGTATGAGCTCACGCCCGCCGAGACTACAGTTAGGCTACGAGCGTACATGAACACTCCGGGGCTTCCCGTGTGCCAGGACCATCTTGAATTTTGGGAGGGCGTCTTTACAGGCCTCACTCATATAGATGCCCACTTCCTATCTCAGACAAAGCAGAGTGGGGAGAACTTTCCTTACCTGGTAGCGTACCAAGCCACCGTGTGCGCTAGGGCTCAGGCTCCTCCCCCATCGTGGGACCAGATGTGGAAGTGTTTGATCCGCCTCAAACCCACCCTCCAAGGGCCAACACCTCTGCTATACAGACTGGGCGCTGTCCAGAATGAAGTCATCCTGACGCACCCAATTACCAAATACATCATGACATGCATGTCGGCCG-----------------
>gnl|euhcvdb|HM000520_NS3_P1a_NS3_protein_coding_sequence_(ns3_sequence)
GCGCCCATCACGGCGTACGCCCAGCAGACAAGGGGCCTCCTAGGATGCATAATCACCAGCCTGACTGGCCGGGACAAAAACCAAGTGGAGGGTGAAGTCCAGATTGTGTCAACCGCTGCCCAAACTTTCCTGGCGACGTGCATCAATGGGGTATGCTGGACTGTCTACCACGGGGCCGGAACGAGGACCATCGCATCACCCAAGGGTCCTGTCATCCAAATGTACACCAATGTGGACAAGGACCTTGTGGGCTGGCCTGCTCCTCAGGGTTCCCGCTCATTGACACCCTGCACCTGCGGCTCCTCGGACCTTTACTTGGTCACGAGGCACGCCGATGTCATTCCCGTGCGCCGGCGGGGTGATAGCAGGGGCAGCCTGCTTTCGCCCCGGCCCATTTCCTACTTGAAGGGCTCCTCGGGGGGTCCGCTGTTGTGCCCCGCGGGACACGCCGTAGGCATATTCAGGGCCGCGGTGTGCACCCGTGGAGTGGCTAAGGCGGTGGACTTTATCCCTGTGGAGAACCTAGAGACAACCATGAGGTCCCCGGTGTTCACGGACAACTCCTCTCCACCGGCAGTGCCCCAGAGCTTCCAGGTGGCCCACCTGCATGCTCCCACCGGCAGCGGTAAGAGTACCAAGGTCCCAGCCGCATACGCGGCCCAGGGCTACAAGGTGCTGGTGCTCAACCCCTCTGTTGCCGCAACACTGGGCTTCGGCGCTTACATGTCCAAGGCCCACGGGATCGATCCTAACATCAGGACCGGGGTGAGAACAATTACCACTGGCAGCTCCATCACGTACTCCACCTACGGCAAGTTTCTCGCCGATGGCGGGTGCTCGGGGGGTGCGTATGACATAATAATCTGTGACGAGTGCCACTCCGTAGATGCCACATCCATCTTGGGCATCGGCACTGTCCTTGACCAAGCAGAGACTGCGGGGGCGAGACTGGTCGTGCTCGCCACCGCTACCCCTCCGGGCTCTGTCACTGTGCCCCATCCTAACATCGAGGAGGTTGCTCTGTCCACCACCGGAGAGATCCCTTTCTACGGCAAGGCTATCCCCCTCGAGGTAATCAAGGGGGGGAGACATCTCATCTTCTGTCACTCGAAGAGGAAGTGTGATGAGCTCGCCTCAAAGCTGGTCACATTGGGCATCAACGCCGTGGCCTACTACCGCGGTATTGACGTATCTGTCATCCCGACCAGCGGCGATGTCGTCGTCGTGGCGACTGACGCTCTCATGACCGGCTTCACCGGCGATTTCGACTCGGTGATAGACTGCAACACGTGTGTCACCCAAACAGTCGATTTCAGCCTTGACCCTACTTTCACCATTGAGACAACCACGCTCCCCCAGGATGCCGTCTCCCGTACTCAACGTCGGGGCAGGACTGGCAGGGGGAAGCCGGGCATCTACAGATTTGTGGCGCCGGGGGAGCGCCCCTCTGGCATGTTTGACTCGTCCGTCCTCTGTGAATGCTATGACGCGGGCTGTGCTTGGTATGAGCTCACGCCCGCCGAGACTACAGTTAGGCTACGAGCGTACATGAACACCCCGGGACTTCCCGTGTGCCAGGACCATCTTGAATTTTGGGAGGGCGTCTTTACAGGCCTCACTCATATAGATGCCCACTTCCTATCTCAGACAAAGCAGAGTGGGGAGAACTTTCCTTACCTGGTAGCGTACCAAGCCACCGTGTGCGCTAGGGCTCAGGCCCCTCCCCCATCGTGGGACCAGATGTGGAAGTGTTTGATCCGCCTCAAACCCACCCTCCAAGGGCCAACACCTCTGCTATACAGACTGGGCGCTGTCCAGAATGAAGTCATCCTGACGCACCCAATTACCAAATACATCATGACATGCATGTCGGCCGAAGGGCGAATTCTG---
>gnl|euhcvdb|HM000523_NS3_P1a_NS3_protein_coding_sequence_(ns3_sequence)
GCGCCCATCACGGCGTACGCCCAGCAGACAAGGGGCCTCCTAGGATGCATAATCACCAGCCTGACTGGCCGGGACAAAAACCAAGTGGAGGGTGAAGTCCAGATTGTGTCAACTGCTGCCCAAACTTTCCTGGCGACGTGCATCAATGGGGTATGCTGGACTGTCTACCACGGGGCCGGAACGAGGACCATCGCATCACCCAAGGGTCCTGTCATCCAAATGTACACCAATGTGGACAAGGACCTTGTGGGCTGGCCTGCTCCTCAGGGTTCCCGCTCATTGACACCCTGCACCTGCGGCTCCTCGGACCTTTACTTGGTCACGAGGCACGCCGATGTCATTCCCGTGCGCCGGCGGGGTGATAGCAGGGGCAGCCTGCTTTCGCCCCGGCCCATTTCCTACTTGAAGGGCTCCTCGGGGGGTCCGCTGTTGTGCCCCGCGGGACACGCCGTAGGCATATTCAGGGCCGCGGTGTGCACCCGTGGAGTGGCTAAGGCGGTGGACTTTATCCCTGTGGAGAACTTAGAGACAACCATGAGGTCCCCGGTGTTCACGGACAACTCCTCTCCACCGGCAGTGCCCCAGAGCTTCCAGGTGGCCCACCTGCATGCTCCCACCGGCAGCGGTAAGAGTACCAAGGTCCCAGCCGCATACGCGGCCCAGGGCTACAAGGTGCTGGTGCTCAACCCCTCTGTTGCCGCAACACTGGGCTTCGGCGCTTACATGTCCAAGGCCCACGGGATCGACCCTAACATCAGGACCGGGGTGAGAACAATTACCACTGGCAGCTCCATCACGTACTCCACCTACGGCAAGTTTCTCGCCGATGGCGGGTGCTCGGGGGGTGCGTATGACATAATAATCTGTGACGAGTGCCACTCCGTAGATGCCACATCCATCTTGGGCATCGGCACTGTCCTTGACCAAGCAGAGACTGCGGGGGCGAGACTGGTCGTGCTCGCCACCGCTACTCCTCCGGGCTCTGTCACTGTGCCCCATCCTAACATCGAGGAGGTTGCTCTGTCCACCAGCGGAGAGATCCCTTTCTACGGCAAGGCTATCCCCCTCGAGGTAATCAAGGGGGGGAGACATCTCATCTTCTGTCACTCGAAGAGGAAGTGTGATGAGCTCGCCTCAAAGCTGGTCACATTGGGCATCAACGCCGTGGCCTACTACCGCGGTGTTGACGTATCTGTCATCCCGACTAGCGGCGACGTCGTCGTCGTGGCGACTGACGCTCTCATGACCGGCTTCACTGGCGATTTCGACTCGGTGATAGACTGCAACACGTGTGTCACCCAAACAGTCGATTTCAGCCTTGACCCTACTTTCACCATTGAGACAACCACGCTCCCCCAGGATGCCGTCTCCCGTACGCAACGTCGGGGCAGGACTGGCAGGGGGAAGCCGGGCATCTACAGATTTGTGGCGCCGGGGGAGCGCCCCTCTGGCATGTTTGACTCGTCCGTCCTCTGTGAATGCTATGACGCGGGCTGTGCTTGGTATGAGCTCACGCCCGCCGAGACTACAGTTAGGCTACGAGCGTACATGAACACCCCGGGACTCCCCGTGTGCCAGGACCATCTTGAATTTTGGGAGGGCGTCTTTACAGGCCTCACTCATATAGATGCCCACTTCCTATCTCAGACAAAGCAGAGTGGGGAGAACTTTCCTTACCTGGTAGCGTACCAAGCCACCGTGTGCGCTAGGGCTCAGGCCCCTCCCCCATCGTGGGACCAGATGTGGAAGTGTTTGATCCGCCTCAAACCCACCCTCCAAGGGCCAACACCTCTGCTATACAGACTGGGCGCTGTCCAGAATGAAGTCATCCTGACGCACCCAATTACCAAATACATCATGACATGCATGTCGGCCGAAGGGCGAATTCYR---
>gnl|euhcvdb|EU256003_NS3_C1a_NS3_protein_coding_sequence_(ns3_sequence)
GCGCCCATCACGGCGTACGCCCAGCAGACAAGGGGCCTCCTGGGGTGTATAATCACCAGCCTAACCGGCCGGGACAAAAACCAAGTGGAGGGTGAGGTCCAGATTGTGTCAACTGCTGCCCAAACTTTCCTGGCAACATGCATCAATGGGGTATGCTGGACTGTCTACCACGGGGCTGGAACGAGGACCATCGCATCATCCAAAGGCCCTGTCATCCAGATGTATACCAATGTGGACAAAGACCTTGTGGGCTGGCCCGCTCCTCAAGGTTCCCGCTCATTGACACCCTGCACCTGCGGCTCCTCGGACCTTTACCTGGTCACGAGGCATGCCGATGTCATCCCCGTGCGCCGGCGGGGTGATAGCAGGGGCAGCCTGCTTTCGCCTCGGCCCATCTCTTACTTGAAAGGTTCTTCGGGGGGTCCATTGTTATGCCCCGCGGGACACGCCGTGGGCATATTCAGGGCTGCGGTGTGCACCCGTGGAGTGGCCAAGGCTGTGGACTTTATCCCTGTGGAGAGCCTAGAGACAACCATGAGGTCCCCGGTGTTCACGGACAACTCTTCTCCACCAGCAGTGCCCCAGAGCTTCCAGGTGGCTCACCTGCATGCTCCCACCGGCAGCGGCAAGAGCACCAAGGTCCCGGCTGCATACGCAGCTCAGGGCTACAAGGTGCTAGTGCTCAACCCTTCCGTTGCTGCAACACTGGGTTTTGGTGCTTACATGTCCAAGGCCCATGGGGTCGATCCTAATGTCAGGACCGGGGTGAGAACAATTACCACTGGTAGCCCCATCACATACTCCACCTACGGCAAGTTCCTTGCCGACGGCGGGTGTTCAGGGGGTGCTTATGACATAATAATTTGTGACGAGTGTCACTCCACGGATGCCACATCCATCTTAGGTATCGGCACCGTCCTTGACCAAGCAGAGACTGCGGGGGCGAGACTGGTTGTGCTCGCCACCGCTACCCCCCCCGGCTCCGTCACTGTGCCCCATCCCAACATCGAGGAGGCCGCTCTGCCCACCACCGGAGAGATCCCTTTTTACGGCAAGGCTATCCCCCTCGAGGCAATCAAGGGGGGGAGACATCTCATCTTCTGTCACTCAAAGAAGAAGTGCGACGAGCTCGCCGGGAAGCTGGTCGCATTGGGCATCAACGCCGTGGCTTACTACCGCGGCCTTGACGTGTCTGTCATCCCGACCAGCGGCGACGTTGTCGTCGTGGCGACTGATGCTCTCATGACCGGCTTTACCGGCGACTTCGACTCGGTGATAGACTGCAACACGTGTGTCACCCAGACAGTTGATTTCAGCCTTGACCCTACTTTCACCATTGAAACGACCACGCTCCCCCAGGATGCTGTCTCCCGTACTCAGCGTCGGGGTAGGACTGGTAGGGGGAAGCCAGGAATCTACAGATTTGTGGCACCGGGGGAGCGCCCCTCCGGCATGTTCGACTCGTCCGTCCTCTGTGAGTGCTATGACGCGGGCTGTGCTTGGTATGAGCTCACACCCGCCGAGACCACAGTTAGGCTGCGAGCGTACATGAACACCCCGGGGCTACCCGTGTGCCAGGACCATCTTGAATTTTGGGAGGGCGTCTTTACGGGCCTCACTCATATAGATGCCCACTTCCTATCCCAGACGAAGCAGAGTGGGGAGAACCTTCCCTACCTGGTAGCGTACCAAGCCACCGTGTGCGCCAGGGCTCAAGCCCCTCCCCCATCGTGGGACCAGATGTGGAAGTGTTTGATCCGCCTCAAACCCACCCTCCATGGGCCAACACCCCTGCTGTACAGACTGGGTGCTGTTCAGAATGAGGTCACCCTGACACACCCAATCACCAAATACATCATGGCATGCATGTCGGCCGACCTGGAGGTCGTGACG
>gnl|euhcvdb|EU677251_NS3_C1a_NS3_protein_coding_sequence_(ns3_sequence)
GCGCCCATCACGGCGTATGCCCAGCAGACGAGGGGCCTCTTAGGATGCATAATCACCAGCCTGACCGGCCGGGACAAGAACCAGGTGGAGGGTGAGGTCCAGATTGTGTCAACTGCTGCCCAGGCCTTCCTGGCAACCTGCGTCAACGGGGTGTGTTGGACCGTCTACCACGGGGCCGGAACGAGGACCATCGCGTCACCCAAGGGTCCCGTTATCCAGATGTATACCAATGTAGACCAAGACCTCGTAGGCTGGCCCGCTCCTCAAGGTGCCCGCTCATTGACACCCTGCACTTGTGGCTCCTCGGACCTTTATCTGGTCACGAGGCACGCCGATGTCATTCCCGTGCGCCGGCGGGGTGACAGCAGGGGCAGCCTGCTTTCGCCCCGGCCCATCTCTTACCTGAGGGGCTCCTCGGGGGGCCCGCTGCTGTGCCCCGCGGGACACGCCGTAGGCATATTCAGAGCCGCGGTGTGCACCCGTGGAGTGGCTAAGGCGGTGGACTTTATCCCCGTAGAGAGCCTAGAGACAACCATGAGATCCCCGGTGTTCACAGATAACTCCTCCCCACCAGCGGTGCCCCAGAGCTTCCAGGTGGCCCACCTGCATGCTCCCACCGGTAGCGGTAAAAGCACTAAGGTCCCAGCCGCATACGCGGCTCAGGGCTACAAGGTGCTGGTGCTCAACCCTTCCGTTGCCGCAACACTGGGCTTCGGCGCTTACATGTCCAAGGCCCATGGGATTGATCCTAACATCAGGACTGGGGTGAGGACGATCACTACTGGCAGCCCCATCACGTACTCCACCTACGGCAAGTTCCTTGCCGACGGCGGGTGCTCAGGGGGTGCTTATGATATAATAATTTGTGATGAGTGCCACTCCACGGATGCAACATCCATCTTGGGCATCGGCACTGTCCTTGACCAAGCAGAGACTGTGGGGGCGCGGCTGGTTGTGCTCGCCACCGCTACCCCTCCGGGCTCTGTTACTGTGCCCCATCCTAACATCGAGGAGGTTGCTCTGTCCACCACCGGAGAGATCCCCTTTTACGGCAAGGCCATCCCCCTTGAGGCAATTAAGGGGGGGAGACATCTCATCTTCTGCCACTCAAAGAGGAAGTGCGACGAGCTCGCCGCGAAACTGGTCGGGTTGGGCGTCAATGCCGTGGCCTATTACCGCGGTCTTGACGTGTCCGTCATCCCAACCAGCGGCGACGTTGTCGTCGTAGCAACCGATGCTCTCATGACCGGCTACACCGGCGACTTCGACTCGGTGATAGACTGCAACACGTGTGTCACCCAGACAGTCGACTTCAGCCTTGACCCTACTTTTACCATTGAGACAACTACGCTTCCCCAGGATGCCGTCTCCCGCACTCAACGTCGGGGCAGGACTGGCAGAGGGAAGCCAGGTATCTACAGATTTGTGGCACCGGGGGAGCGCCCTTCCGGCATGTTTGACTCTTCCGTCCTCTGTGAGTGCTATGACGCGGGCTGTGCTTGGTACGAGCTCACACCCGCCGAGACCACAGTCAGGCTACGAGCATACATGAATACCCCGGGGCTTCCCGTGTGCCAAGACCATCTTGAGTTTTGGGAGGGCGTTTTCACAGGTCTCACCCATATAGACGCCCACTTCCTATCTCAGACAAAGCAGAGTGGGGAAAACCTTCCTTACCTGGTAGCGTACCAAGCCACCGTGTGCGCTAGAGCCCAAGCCCCCCCCCCATCGTGGGACCAGATGTGGAAGTGCTTGATCCGTCTCAAGCCCACACTCCATGGGCCAACACCTCTGCTATACAGACTGGGCGCCGTTCAGAATGAAGTCGCCCTGACGCACCCAATCACCAAGTACATCATGACATGCATGTCGGCCGACCTGGAGGTCGTCACG
>gnl|euhcvdb|HM000525_NS3_P1a_NS3_protein_coding_sequence_(ns3_sequence)
GCGCCCATCACGGCGTACGCCCAGCAGACAAGGGGCCTCCTAGGATGCATAATCACCAGCCTGACTGGCCGGGACAAAAACCAAGTGGAGGGTGAAGTCCAGATTGTGTCAACCGCTGCCCAAACTTTCCTGGCGACGTGCATCAATGGGGCATGCTGGACTGTCTACCACGGGGCCGGAACGAGGACCATCGCATCACCCAAGGGTCCTGTCATCCAAATGTACACCAATGTGGACAAGGACCTTGTGGGCTGGCCTGCTCCTCAGGGTTCCCGCTCATTGACACCCTGCACCTGCGGCTCCTCGGACCTTTACTTGGTCACGAGGCACGCCGATGTCATTCCCGTGCGCCGGCGGGGTGATAGCAGGGGCAGCCTGCTTTCGCCCCGGCCCATTTCCTACTTGAAGGGCTCCTCGGGGGGTCCGCTGTTGTGCCCCGCGGGACACGCCGTAGGCATATTCAGGGCCGCGGTGTGCACCCGTGGAGTGGCTAAGGCGGTGGACTTTATCCCTGTGGAGAACCTAGAGACAACCATGAGGTCCCCGGTGTTCACGGACAACTCCTCTCCACCGGCAGTGCCCCAGAGCTTCCAGGTGGCCCACCTGCATGCTCCCACCGGCAGCGGTAAGAGTACCAAGGTCCCAGCCGCATACGCGGCCCAGGGCTACAAGGTGCTGGTGCTCAACCCCTCTGTTGCCGCAACACTGGGCTTCGGCGCTTACATGTCCAAGGCCCACGGGATCGATCCTAACATCAGGACCGGGGTGAGAACAATTACCACTGGCAGCTCCATCACGTACTCCACCTACGGCAAGTTTCTCGCCGATGGCGGGTGCTCGGGGGGTGCGTATGACATAATAATCTGTGACGAGTGCCACTCCGTAGATGCCACATCCATCTTGGGCATCGGCACTGTCCTTGACCAAGCAGAGACTGCGGGGGCGAGACTGGTCGTGCTCGCCACCGCTACCCCTCCGGGCTCTGTCACTGTGCCCCATCCTAACATCGAGGAGGTTGCTCTGTCCACCACCGGAGAGATCCCTTTCTACGGCAAGGCTATCCCCCTCGAGGTAATCAAGGGGGGGAGACATCTCATCTTCTGTCACTCGAAGAGGAAGTGTGATGAGCTCGCCTCAAAGCTGGTCGCATTGGGCGTCAACGCCGTGGCCTACTACCGCGGTATTGACGTATCTGTCATCCCGACCAGCGGCGATGTCGTCGTCGTGGCGACTGACGCTCTCATGACCGGCTTCACCGGCGATTTCGACTCGGTGATAGACTGCAACACGTGTGTCACCCAAACAGTCGATTTCAGCCTTGACCCTACTTTCACCATTGAGACAACCACGCTCCCCCAGGATGCCGTCTCCCGTACTCAACGTCGGGGCAGGACTGGCAGGGGGAAGCCGGGCATCTACAGATTTGTGGCGCCGGGGGAGCGCCCCTCTGGCATGTTTGACTCGTCCGTCCTCTGTGAATGCTATGACGCGGGCTGTGCTTGGTATGAGCTCACGCCCGCCGAGACTACAGTTAGGCTACGAGCGTACATGAACACCCCGGGACTTCCCGTGTGCCAGGACCATCTTGAATTTTGGGAGGGCGTCTTTACAGGCCTCACTCATATAGATGCCCACTTCCTATCTCAGACAAAGCAGAGTGGGGAGAACTTTCCTTACCTGGTAGCGTACCAAGCCACCGTGTGCGCTAGGGCTCAGGCCCCTCCCCCATCGTGGGACCAGATGTGGAAGTGTTTGATCCGCCTCAAACCCACCCTCCAAGGGCCAACACCTCTGCTATACAGACTGGGCGCTGTCCAGAATGAAGTCATCCTGACGCACCCAATTACCAAATACATCATGACATGCATGTCGGCCGA----------------
>gnl|euhcvdb|EU677253_NS3_C1a_NS3_protein_coding_sequence_(ns3_sequence)
GCGCCCATCACGGCGTACGCCCAGCAGACAGGAGGCCTCCTGGGGTGTATAGTCACCAGCCTGACCGGCCGGGATAAAAACCAAGTGGAGGGCGAGGTCCAGATTGTGTCAACTGCTGCCCAGACCTTCCTGGCAACATGCATCAATGGGGTATGCTGGACCGTCTACCACGGGGCCGGAACGAGGACCATTGCGTCACCCAAGGGTCCTGTTATCCAAATGTATACCAATGTAGACCAAGACCTCGTTGGCTGGCCTGCTCCTCAAGGTGCCCGTTCATTGACACCCTGCACTTGCGGCTCCTCGGACCTTTATCTGGTCACGAGGCGCGCCGATGTCATTCCCGTGCGCCGGCGAGGTGATAGCAGAGGCAGCCTGCTTTCGCCCCGGCCCATTTCTTACTTGAAAGGCTCCTCGGGGGGTCCGCTGTTGTGCCCCGCAGGGCACGCCGTAGGCATATACAGGGCCGCGGTGTGTACCCGTGGAGTGGCTAAGGCGGTGGACTTTATCCCCGTGGAGAACCTAGAGACAACCATGAGGTCCCCGGTGTTTACGGACAACTCCTCTCCACCAGCAGTGCCCCAGAGCTTCCAGGTGGCCCACCTGCATGCCCCCACCGGCAGCGGTAAGAGCACCAAGGTCCCGGCTGCATACGCGGCTCAAGGCTACAAGGTGCTGGTGCTCAACCCCTCTGTTGCCGCAACATTGGGTTTTGGCGCTTACATGTCCAAGGCCCATGGAATCGATCCTAACATCGGGACCGGGGTGAGAACAATTACTACTGGCAGCCCCATCACGTACTCCACCTACGGCAAGTTTCTTGCTGACGGCGGGTGCTCAGGGGGTGCTTATGACATAATAATTTGTGACGAGTGCCATTCCACGGATGCCACATCCATCTTGGGCATCGGCACCGTCCTTGACCAAGCAGAGACTGCGGGGGCGAGACTGGTCGTGCTCGCCACCGCCACCCCTCCGGGCTCCGTCACTGTGCCCCATCCCAACATCGAGGAGGTTGCTCTGTCCACCGCCGGAGAGATCCCTTTCTACGGCAAGGCTATCCCCCTCGAGGTGATCAAGGGGGGGAGACATCTCATCTTCTGTCATTCAAAGAAGAAGTGTGACGAGCTCGCCGCAAAACTGGTCGCACTGGGCATCAACGCCGTGGCATACTACCGCGGTCTCGACGTGTCCGCCATCCCGACCAGCGGCGATGTTGTCGTCGTGGCAACTGATGCTCTCATGACCGGCTATACCGGCGACTTCGACTCGGTGATAGACTGCAACACGTGTGTCACCCAGACGGTCGATTTCAGCCTTGATCCTACTTTCACCATTGAGACAACCACACTTCCCCAGGATGCCGTCTCCCGCACTCAACGTCGGGGCAGGACAGGCAGGGGGAAGCCAGGTATCTACAGGTTTGTGGCGCCGGGGGAGCGCCCCTCCGGCATGTTCGACTCGTCCGTCCTCTGTGAGTGCTATGACGCAGGCTGTGCTTGGTATGAGCTCACGCCCGCCGAGACTACAGTTAGGCTACGAGCGTACATGAACACCCCGGGGCTTCCCGTGTGCCAGGACCATCTTGAATTTTGGGAGGGCGTCTTCACGGGTCTCACCCATATAGACGCCCACTTCCTATCCCAGACAAAACAGAGCGGGGAGAATTTTCCTTACCTGGTAGCGTACCAAGCCACCGTGTGCGCTAGGGCTCAAGCCCCTCCCCCATCGTGGGACCAGATGTGGAAGTGCTTGATCCGCCTCAAGCCCACCCTCCATGGGCCAACACCCCTGCTATACAGACTGGGCGCTGTTCAGAATGAAGTCACCCTGACGCACCCAATCACCAAATACATCATGACATGCATGTCGGCTGACCTGGAGGTCGTCACG
>gnl|euhcvdb|HM000526_NS3_P1a_NS3_protein_coding_sequence_(ns3_sequence)
GCGCCCATCACGGCGTACGCCCAGCAGACAAGGGGCCTCCTAGGATGCATAATCACCAGCCTGACTGGCCGGGACAAAAACCAAGTGGAGGGTGAAGTCCAGATTGTGTCAACCGCTGCCCAAACTTTCCTGGCGACGTGCATCAATGGGACATGCTGGACTGTCTACCACGGGGCCGGAACGAGGACCATCGCATCACCCAAGGGTCCTGTCATCCAAATGTACACCAATGTGGACAAGGACCTTGTGGGCTGGCCCGCTCCTCAGGGTTCCCGCTCATTGACACCCTGCACCTGCGGCTCCTCGGACCTTTACTTGGTCACGAGGCACGCCGATGTCATTCCCGTGCGCCGGCGGGGTGATAGCAGGGGCAGCCTGCTTTCGCCCCGGCCCATTTCCTACTTGAAGGGCTCCTCGGGGGGTCCGCTGTTGTGCCCCGCGGGACACGCCGTAGGCATATTCAGGGCCGCGGTGTGTACCCGTGGAGTGGCTAAGGCGGTGGACTTTATCCCTGTGGAGAACCTAGAGACAACCATGAGGTCCCCGGTGTTCACGGACAACTCCTCTCCACCGGCAGTGCCCCAGAGCTTCCAGGTGGCCCACCTGCATGCTCCCACCGGCAGCGGTAAGAGTACCAAGGTCCCAGCCGCATACGCGGCCCAGGGCTACAAGGTGCTGGTGCTCAACCCCTCCGTTGCCGCAACACTGGGCTTCGGCGCTTACATGTCCAAGGCCCACGGGATCGATCCTAACATCAGGACCGGGGTGAGAACAATTACCACTGGCAGCTCCATCACGTACTCCACCTACGGCAAGTTTCTTGCCGATGGCGGGTGCTCGGGGGGTGCGTATGACATAATAATCTGTGACGAGTGCCACTCCGTAGATGCCACATCCATCTTGGGCATCGGCACTGTCCTTGACCAAGCAGAGACTGCGGGGGCGAGACTGGTCGTGCTCGCCACCGCTACCCCTCCGGGCTCTGTCACTGTGCCCCATCCTAACATCGAGGAGGTTGCTCTGTCCACCACCGGAGAGATCCCTTTCTACGGCAAGGCTATCCCCCTCGAGGTAATCAAGGGGGGGAGACATCTCATCTTCTGTCACTCGAAGAAGAAGTGTGATGAGCTCGCCTCAAAGCTGGTCGCATTGGGCGTCAACGCCGTGGCCTACTACCGCGGTATTGACGTATCTGTCATCCCGACCAGCGGCGATGTCGTCGTCGTGGCGACTGACGCTCTCATGACCGGCTTCACCGGCGATTTCGACTCGGTGATAGACTGCAACACGTGTGTCACCCAAACAGTCGATTTCAGCCTTGACCCTACTTTCACCATTGAGACAACCACGCTCCCCCAGGATGCCGTCTCCCGTACTCAACGTCGGGGCAGGACTGGCAGGGGGAAGCCGGGCATCTACAGATTTGTGGCGCCGGGGGAGCGCCCCTCTGGCATGTTTGACTCGTCCGTCCTCTGTGAATGCTATGACGCGGGCTGTGCTTGGTATGAGCTCACGCCCGCCGAGACTACAGTTAGGCTACGAGCGTACATGAACACCCCGGGACTTCCCGTGTGCCAGGACCATCTTGAATTTTGGGAGGGCGTCTTTACAGGCCTCACTCATATAGATGCCCACTTCCTATCTCAGACAAAGCAGAGTGGGGAGAACTTTCCTTACCTGGTAGCGTACCAAGCCACCGTGTGCGCTAGGGCTCAGGCCCCTCCCCCATCGTGGGACCAGATGTGGAAGTGTTTGATCCGCCTCAAACCCACCCTCCAAGGGCCAACACCTCTGCTATACAGACTGGGCGCTGTCCAGAATGAAGTCATCCTGACGCACCCAATTACCAAATACATCATGACATGCATGTCGGCCG-----------------
>gnl|euhcvdb|HM000529_NS3_P1a_NS3_protein_coding_sequence_(ns3_sequence)
GCGCCCATCACGGCGTACGCCCAGCAGACGAGGGGCCTCCTAGGGTGCATAATCACCAGCCTGACTGGCCGGGACAAGAACCAAGTGGAGGGTGAGGTCCAGATTGTGTCAACCGCTGCCCAAACTTTCCTGGCAACTTGCATCAATGGGGTATGCTGGACTGTTTACCACGGGGCTGGAACGAGGACCATGGCATCAGCCAAGGGCCCTGTCATCCAGATGTATACTAATGTAGACAAAGACCTCGTGGGCTGGCCCGCCCCCCAAGGTGCCCGCTCACTGACACCCTGCACCTGCGGCTCCTCGGACCTTTACCTGGTCACGAGGCATGCCGATGTCATTCCCGTGCGCCGGCGGGGTGATAGCAGGGGCAGCCTGCTTTCGCCCCGGCCTATTTCCTACTTGAAGGGCTCCTCGGGGGGTCCGCTGTTGTGCCCCGCGGGACACGCCGTAGGCATATTCAGGGCCGCGGTGTGCACCCGTGGAGTGGCTAAGGCGGTGGACTTCATCCCTGTGGAGAACCTAGAGACAACCATGAGGTCCCCGGTGTTCACGGATAACTCCTCCCCACCAGCGGTGCCCCAGAGCTTCCAGGTGGCCCACCTGCACGCTCCCACTGGCAGCGGTAAGAGCACCAAGGTCCCGGCTGCATACGCGGCTCAGGGCTACAAGGTGCTAGTGCTCAACCCCTCTGTTGCTGCAACTCTGAGCTTCGGCGCTTACATGTCCAAGGCCCATGGGATCGATCCTAACATCAGGACCGGGGTGAGAACAATTACCACTGGCAGCCCCATCACATACTCCACCTACGGCAAGTTTCTCGCCGACGGTGGGTGTTCAGGGGGTGCTTATGACATAATAATTTGCGACGAGTGCCATTCTACGGATGCCACATCCATCTTGGGCATCGGCACCGTCCTTGACCAAGCAGAGACCGCGGGGGCGAGACTGGTTGTGCTCGCCACCGCTACCCCTCCGGGCTCCGTCACCGTGCCCCATCCTAACATCGAGGAGGTTGCTCTGTCCACCACCGGAGAGATCCCTTTCTACGGCAAGGCTATCCCCCTTGAGGCAATCAAGGGGGGGAGGCATCTCATCTTTTGTCACTCAAAGAAGAAGTGCGACGAGCTCGCCGCAAAACTGGTCGCAATGGGCATCAACGCCGTGGCCTACTACCGCGGTCTTGACGTGTCTGTCATCCCGACCAGCGGCGATGTCGTCGTCGTGGCGACCGATGCCCTCATGACCGGTTTTACCGGCGACTTCGACTCGGTGATAGACTGCAATACGTGTGTCACCCAGACAGTCGATTTCAGCCTTGACCCTACCTTCACCATTGAGACAACCACGCTCCCCCAGGACGCCGTCTCCCGCACTCAACGTCGGGGCAGGACTGGCAGGGGGAAGCCAGGCATCTACAGATATGTGACACCGGGGGAGCGCCCCTCCGGCATGTTCGACTCGTCCGTCCTCTGCGAGTGCTATGACGCGGGCTGTGCTTGGTACGAGCTCACTCCCGCCGAGACTACAGTTAGGCTACGAGCGTACATGAACACCCCGGGGCTTCCCGTGTGCCAGGACCATCTTGAATTTTGGGAGGGCGTCTTTACGGGCCTCACCCATATAGATGCCCACTTCCTGTCCCAGACAAAGCAGAGTGGAGAGAACCTTCCTTACCTGGTAGCGTACCAAGCCACCGTGTGCGCCAGGGCTCAAGCCCCTCCCCCATCGTGGGACCAGATGTGGAAGTGTTTGATCCGCCTCAAGCCCACCCTCCATGGGCCAACACCCCTGCTATACAGACTGGGCGCTGTCCAGAATGAGGTCACCCTGACGCACCCAATCACCAAATATATCATGACATGCATGTCGGCC------------------
>gnl|euhcvdb|EF032898_NS3_C1a_NS3_protein_coding_sequence_(ns3_sequence)
GCGCCCATCACGGCGTACGCCCAGCAGACAAGAGGCCTCCTAGGGTGCATAATCACCAGCCTGACCGGCCGGGATAAAAACCAAGTGGAGGGCGAGGTCCAGGTCGTGTCAACTGCTACCCAGACTTTCCTGGCAACATGTATCAATGGGGTATGCTGGACTGTCTACCACGGGGCCGGAACGAGGACCATGGCATCACCTAAGGGTCCTGTTATCCAAATGTACACCAATGTAGACCAAGACCTCGTGGGCTGGACCGCTCCTCAAGGTGCCCGTTCACTGACACCCTGCACCTGCGGCTCCTCGGACCTTTACCTGGTCACGAGGCATGCCGATGTCATCCCCGTGCGCCGGCGGGGTGATAGCAGGGGCAGCCTGCTTTCGCCCCGGCCCATTTCCTATTTGAAAGGCTCCTCGGGGGGTCCGCTGCTGTGCCCCGCGGGACACGCCGTAGGCATATTCAGAGCCGCGGTATGTACCCGTGGAGTGGCTAAGGCGGTGGACTTTATCCCCGTGGAGAACCTAGAGACAACCATGAGGTCCCCGGTGTTCACGGACAACTCTTCTCCACCAGCAGTGCCCCAAAGCTTCCAGGTGGCCCACCTGCATGCTCCCACCGGCAGCGGTAAGAGCACCAAGGTCCCGGCTGCATACGCAGCTCAGGGCTACAAAGTGCTGGTGCTCAACCCTTCTGTCGCTGCAACGCTGGGTTTTGGTGCTTACATGTCCAAGGCCCATGGGATTGATCCTAACATCAGGACCGGGGTGAGAACAATTACCACCGGCAGCCCCATCACGTACTCCACCTACGGCAAGTTCCTCGCCGATGGCGGGTGCTCAGGGGGTGCCTATGACATAATAATTTGTGACGAGTGCCATTCCACGGATGCCACATCCATCCTGGGCATCGGCACTGTCCTTGACCAAGCAGAGACTGCGGGGGCGAGACTGGTCGTACTTGCCACCGCCACCCCTCCGGGCTCCGTCACCGTGCCCCATCCTAACATCGAGGAGGTTGCTCTGTCCACCACCGGAGAGATCCCTTTTTACGGCAAGGCTATCCCCCTTGAGGTAATCAAGGGGGGGAGACATCTCATCTTCTGTCACTCAAAGAAGAAGTGCGATGAGCTCGCCGCAAAGCTGGTCGCGCTGGGCGTCAATGCCGTGGCCTACTACCGCGGTCTTGACGTGTCCGTCATCCCGACCAGCGGTGATGTTGTCGTCGTGGCAACCGATGCTCTCATGACCGGCTATACCGGCGACTTCGACTCGGTGATAGACTGCAACACGTGTGTCACACAGACAGTCGATTTCAGCCTTGACCCTACCTTCACCATTGAGACAACCACACTTCCCCAGGATGCTGTCTCCCGCACTCAACGTCGGGGCAGGACTGGCAGGGGGAAGCCAGGCATCTACAGATTTGTGGCACCGGGGGAGCGCCCCTCCGGCATGTTCGACTCGTCCGTCCTCTGTGAGTGCTATGACGCGGGTTGCGCTTGGTACGAGCTGACGCCCGCCGAGACTACAGTTAGGCTACGAGCGTACATGAACACCCCGGGGCTCCCCGTGTGCCAGGACCATCTTGAATTTTGGGAGGGCGTCTTTACAGGCCTCACCCATATAGATGCCCATTTCCTATCCCAGACAAAACAAAGCGGAGAGAACTTTCCCTACCTGGTAGCGTACCAAGCCACCGTGTGCGCTAGGGCTCAAGCCCCTCCCCCATCGTGGGACCAGATGTGGAAGTGTCTGATCCGCCTCAAACCCACCCTCCATGGACCAACACCCCTGTTGTACAGACTGGGCGCTGTTCAGAACGAAGTCACCCTGACGCACCCAATCACCAAATACATCATGACATGCATGTCGGCTGACCTGGAGGTCGTCACG
>gnl|euhcvdb|EU362889_NS3_C1a_NS3_protein_coding_sequence_(ns3_sequence)
GCGCCCATCACGGCGTATGCCCAGCAGACAAGGGGCCTCCTGGGGTGTATTATCACCAGCCTAACTGGTCGGGATAAAAACCAGGTGGAGGGTGAGGTCCAGATTGTATCAACTGCTGCCCAAACTTTCCTGGCGACATGCATCAATGGAGTATGCTGGACTGTCTACCACGGAGCTGGAACGAGGACCATTGCATCACCCAAAGGTCCTGTCATCCAGATGTATACCAATGTGGACAAAGACCTTGTAGGCTGGCCCGCTCCTCAAGGTGCCCGCTCTCTGGTGCCCTGCACCTGCGGCTCCTCGGACCTTTACCTGGTCACGAGGCATGCCGATGTCATCCCCGTGCGCCGGCGGGGTGATAGCAGGGGCAGCCTGCTTTCGCCCCGGCCCATTTCCTACTTGAAAGGCTCCTCAGGGGGTCCGCTGTTGTGCCCCGCGGGACACGCCGTAGGCATATTCAGAGCCGCGGTGTGCACCCGTGGAGTGGCTAAGGCGGTGGACTTTATCCCTGTAGAGAACCTAGAGACAACTATGAGGTCCCCGGTGTTCACGGACAACTCCTCTCCACCAGCAGTGCCCCAGAGCTTCCAGGTAGCCCATCTGCATGCTCCCACAGGCAGCGGTAAGAGCACCAAAGTCCCGGCTGCATACGCGGCTCAGGGCTATAAGGTGCTAGTGCTCAACCCCTCCGTTGCTGCAACACTGGGCTTTGGTTCTTATATGTCCAGGGCCCACGGGGTAGAGCCCAACATCAGGACCGGGGTGAGAACAATTACCACAGGCAGCCCCATTACGTACTCTACATACGGCAAGTTCCTTGCCGATGGCGGGTGCTCAGGGGGTGCTTATGACATAATAATTTGTGATGAGTGCCACTCCACGGATGCCACATCCATCTTGGGCATCGGCACTGTCCTTGACCAAGCAGAGACTGCGGGGGCAAGACTGGTTGTTCTCGCCACCGCCACCCCTCCGGGCTCTATCACAGTACCCCATCCCAACATCGAGGAGGTTGCTCTGTCCACCACCGGGGAGATCCCCTTTTACGGCAAGGCTATCCCCCTCGAAGTGATCAAGGGGGGGAGGCATCTCATCTTCTGCCACTCGAAGAAGAAGTGCGATGAGCTCGCCGCAAAGTTGGTCGCATTGGGCGTCAATGCCGTGGCTTTCTACCGCGGACTTGACGTGTCTGTCATCCCGACCAGCGGCGATGTTGTCGTTGTGGCAACTGATGCCCTCATGACCGGCTTTACCGGCGACTTCGACTCAGTGATAGACTGCAACACGTGTGTCACTCAGACAGTCGATTTCAGCCTTGACCCTACCTTCACTATTGAGACAACCACGCTTCCCCAGGATGCCGTCTCCCGTACTCAACGTCGGGGTAGGACTGGCAGGGGGAAGCCAGGCATCTACAGATTTGTGGCACCGGGAGAGCGCCCATCTGGCATGTTCGACTCGTCCGTCCTCTGTGAGTGCTATGACGCGGGCTGCGCTTGGTATGAGCTCACACCCGCCGAGACTACAGTTAGGCTACGAGCATACATGAACACCCCGGGGCTTCCCGTGTGCCAAGACCATCTTGAATTTTGGGAGGGCGTCTTCACGGGTCTCACCCATATAGACGCCCACTTCCTATCCCAGACAAAGCAGAGTGGGGAAAACCTTCCTTACCTGGTAGCGTACCAAGCCACCGTGTGCGCTAGGGCTTCAGCCCCTCCCCCATCGTGGGACCAGATGTGGAAGTGCTTAATCCGCCTCAAGCCCACCCTTCATGGGCCTACTCCTCTGCTATACAGGCTGGGCGCTGTCCAGAATGAAGTCACCCTGACGCACCCAGTCACCAAGTACATCATGACATGCATGTCGGCTGACCTGGAGGTCGTCACG
>gnl|euhcvdb|EU362890_NS3_C1a_NS3_protein_coding_sequence_(ns3_sequence)
GCGCCCATCACGGCATACGCCCAGCAGACAAGGGGCCTTTTAGGGTGCATAATCACCAGCCTAACTGGCCGGGACAAAAACCAAGTGGAGGGTGAGGTCCAGATTGTGTCAACCGCTGCTCAAACTTTCCTGGCAACGTGCATCAATGGGGTATGCTGGACTGTCTACCACGGAGCTGGAACGAGGACCATCGCATCACCTAAGGGTCCTGTTATCCAGATGTACACCAATGTAGACAAAGACCTTGTGGGCTGGCCCGCTCCTCAAGGCTCTCGTTCATTGACGCCCTGCACCTGCGGTTCCTCGGACCTCTACCTGGTCACGAGGCACGCTGATGTCATCCCCGTGCGCCGGCAGGGTGATAGCAGGGGCAGCTTGCTCTCACCCCGGCCCATTTCATACCTGAAAGGCTCCTCGGGGGGTCCGCTGTTGTGCCCCGCAGGACACGCTGTAGGCATATTCAGGGCCGCGGTGTGCACCCGTGGAGTGGCTAAGGCGGTGGACTTTATCCCTGTGGAGAACTTAGAGACAACCATGAGGTCCCCGGTGTTCACGGACAACTCCTCTCCACCAGCAGTGCCCCAGAGCTTCCAGGTGGCCCACCTGCACGCTCCCACCGGTAGCGGTAAAAGCACTAAGGTCCCGGCCGCGTACGCAGCTCAGGGTTACAAGGTGCTTGTGCTCAACCCCTCTGTTGCTGCGACGCTGGGCTTTGGCGCTTACATGTCAAAGGCCCATGGAGTCGACCCTAACATCAGGACTGGGGTGAGAACAATTACCACTGGCAGCCCCATCACGTACTCCACCTACGGTAAGTTCCTTGCCGACGGCGGGTGCTCAGGGGGTGCTTATGACATAATAATTTGTGACGAGTGCCATTCCACGGATGCCACATCCATCTTGGGCATCGGCACCGTCCTTGACCAAGCAGAGACTGCGGGGGCGAGGCTGGTTGTGCTCGCCACCGCCACCCCTCCGGGCTCCGTCACTGTGCCTCATCCTAACATCGAGGAGGTCGCTCTGTCCACCACCGGAGAGATTCCTTTTTATGGCAAGGCTATCCCCCTCGAGACGATCAAGGGGGGGAGACATCTCATCTTCTGTCACTCAAAGAAGAAGTGCGATGAGCTCGCCGCAAAGCTGGTCACATTGGGTATTAACGCCGTGGCCTATTACCGTGGTCTTGACGTGTCTGTCATCCCGACCAGTGGCGATGTTGTCGTCGTGTCGACCGATGCTCTCATGACCGGCTTTACCGGTGACTTCGACTCGGTGATAGACTGCAACACATGTGTCACCCAGACAGTCGATTTCAGCCTTGATCCTACCTTCACCATTGAGACAACCACGCTTCCCCAGGATGCTGTCTCCCGTACTCAACGTCGGGGCAGAACCGGCAGGGGGAAGCCGGGCATCTACAGATTTGTGACACCGGGGGAGCGCCCCTCCGGCATGTTCGACTCGTCTGTCCTCTGTGAGTGCTATGACGCGGGCTGTGCTTGGTACGAGCTCACGCCCGCCGAGACTACAGTTAGGCTACGAGCGTACATGAACACCCCGGGGCTTCCGGTGTGCCAGGACCATCTTGAATTTTGGGAGGGCGTCTTTACGGGCCTTACCCATATAGATGCCCATTTCCTATCCCAGACAAAGCAAAGTGGGGAAAACTTTCCTTACCTGGTAGCGTACCAAGCCACCGTGTGCGCTAGGGCTCAAGCCCCTCCCCCATCGTGGGACCAGATGTGGAAGTGTTTGATCCGCCTCAAACCCACCCTCCATGGGCCAACACCCCTGCTATACAGACTGGGCGCTGTTCAGAATGAAGTCACCCTGACGCACCCAGTTACCAAATACATCATGACATGCATGTCAGCCGACCTGGAGGTCGTCACG
>gnl|euhcvdb|EU362891_NS3_C1a_NS3_protein_coding_sequence_(ns3_sequence)
GCGCCCATCACGGCGTACGCCCAGCAGACAAGGGGCCTCTTAGGGTGTATAATCACCAGCCTGACTGGCCGGGACAAAAACCAAGTGGAGGGTGAGGTCCAGATCGTGTCAACTGCTGCCCAAACCTTTCTGGCAACGTGCATCAATGGGGTATGCTGGACTGTCTACCACGGGGCCGGAACGAGGACCATCGCAACACCCAAGGGTCCTGTTATCCAGATGTACACCAATGTGGACAAAGACCTTGTGGGTTGGCCCGCTCCCCAAGGTGCTCGCTCACTGACACCCTGCACCTGCGGCTCCTCTGATCTTTACCTGGTCACGAGGCACGCCGATGTCATTCCCGTGCGCCGGCGGGGTGATAGCAGGGGCAGCCTGCTCTCGCCCCGGCCCATTTCCTACTTGAAAGGCTCCTCGGGGGGTCCGCTGTTGTGCCCCGCGGGACACGCCGTCGGCATATTCAGGGCCGCGGTGTGCACCCGTGGAGTGGCTAAGGCGGTGGACTTCATCCCTGTGGAGAACCTAGAGACAACCATGAGGTCCCCGGTGTTCACGGACAACTCCTCTCCACCAGCAGTGCCCCAGAGCTTCCAGGTGGCCCACCTGCATGCTCCGACCGGCAGCGGTAAGAGCACCAAGGTCCCGGCCGCATACGCGGCTCAGGGCTACAAGGTGCTAGTGCTCAATCCCTCCGTTGCTGCAACACTGGGCTTTGGTGCTTACATGTCCAAGGCCCATGGAATCGATCCTAATATCAGGACTGGGGTGAGGACAATTACCACGGGCAGCCCCATCACGTACTCCACCTACGGCAAGTTCCTTGCCGACGGCGGGTGCTCAGGGGGTGCTTATGACATAATAATTTGTGATGAGTGCCACTCCACGGACGCCACATCCATCTTGGGCATCGGCACTGTCCTTGACCAAGCAGAGACTGCGGGGGCGAGACTAGTTGTGCTCGCCACCGCTACCCCTCCGGGCTCCGTCACCGTGCCCCATCCTAACATCGAGGAGGTTGCTCTGTCTACCACCGGAGAGATCCCTTTTTACGGCAAGGCTATCCCTCTTGAGGTAATCAAGGGGGGGAGACATCTCATCTTTTGTCACTCAAAAAAGAAGTGCGATGAGCTCGCCGCGAAACTGGTCGCATTGGGCATCAATGCCGTGGCCTACTACCGCGGCCTTGACGTGTCTGTCATCCCGACCAGCGGCGACGTTGTCGTCGTGGCAACCGATGCTCTCATGACTGGCTTTACCGGCGACTTCGACTCGGTGATAGACTGTAACACGTGTGTCACCCAGACAGTCGATTTCAGCCTTGACCCTACCTTCACCATTGAGACAACCACGCTCCCCCAGGACGCTGTCTCCCGTACTCAACGTCGGGGTAGGACTGGCAGGGGGAAGCCAGGCATCTACAGATTTGTGGCACCGGGGGAACGCCCCTCCGGCATGTTCGACTCGTCCGTCCTCTGTGAGTGCTATGACGCAGGCTGTGCTTGGTATGAGCTCACGCCCGCCGAGACTACAGTTAGACTACGAGCGTACATGAACACCCCGGGGCTTCCCGTGTGCCAAGACCATCTTGAATTTTGGGAGGGCGTCTTTACGGGCCTCACTCATATAGATGCCCACTTCCTGTCCCAGACAAAGCAAAGTGGAGAGAACCTTCCTTACCTAGTAGCGTACCAAGCCACCGTGTGCGCTAGGGCGCAAGCCCCTCCCCCATCGTGGGACCAGATGTGGAAGTGTTTGATCCGCCTCAAACCCACCCTCCATGGGCCAACACCCCTGCTGTACAGGCTGGGCGCCGTTCAGAATGAGGTCACCCTGACGCACCCAGTCACCAAATACATCATGACATGCATGTCGGCCGACCTGGAGGTCGTCACG
>gnl|euhcvdb|EU362893_NS3_C1a_NS3_protein_coding_sequence_(ns3_sequence)
GCGCCCATCACGGCGTACGCCCAGCAGACAAGGGGCCTCTTGGGGTGCATAATTACCAGCCTGACCGGCCGGGACAAGAACCAGGTGGAGGGTGAGGTCCAGATTGTATCAACTGCTGCCCAGACTTTCCTGGCAACCTGCATCAACGGGGTGTGCTGGACTGTCTACCACGGAGCCGGAACAAGGACCATCGCGTCGCCCAAGGGTCCTGTCATCCAGATGTACACCAATGTAGACCAGGACCTCGTGGGCTGGCCCGCTCCCCAAGGTGCACGCTCACTGACACCCTGCACTTGCGGCTCCTCGGACCTCTACCTGGTCACGAGGCACGCCGATGTCATCCCCGTGCGCCGGCGGGGTGATAGCAGGGGTAGCCTGCTTTCGCCCCGGCCTATCTCTTACTTGAAAGGCTCCTCGGGGGGCCCACTACTGTGCCCCGCGGGACACGCCGTAGGCATATTCAGGGCCGCGGTGTGCACCCGTGGAGTGGCTAAGGCGGTGGACTTTATCCCCGTAGAGAGCCTAGAGACAACCATGAGGTCCCCGGTGTTCACAGACAACTCCTCTCCACCAGCAGTGCCCCAGAGTTTCCAGGTGGCCCACCTGCATGCCCCCACTGGCAGCGGTAAGAGCACCAAGGTCCCGGCCGCATATGCGGCGCAGGGGTACAAGGTGCTGGTGCTCAACCCCTCCGTTGCTGCGACACTGGGCTTCGGTGCCTACATGTCCAAAGCCCATGGGATTGATCCTAACATCAGGACTGGGGTGAGAACAATCACTACTGGCAGCCCCATCACGTACTCCACCTACGGCAAGTTCCTCGCCGACGGCGGGTGCTCAGGGGGTGCTTATGACATAATAATTTGTGACGAGTGCCACTCCACGGATGCAACATCTATCCTGGGCATCGGCACCGTCCTTGACCAAGCAGAGACTGCGGGGGCGAGACTGGTTGTGCTCGCTACCGCCACCCCTCCGGGCTCTGTCACAGTGCCCCACCCTAACATCGAGGAGGTTGCTCTGTCCACCACCGGAGAGATCCCCTTTTACGGCAAGGCTATCCCCCTTGAGGCAATCAAGGGGGGGAGACATCTCATTTTCTGCCACTCAAAAAAGAAGTGCGACGAGCTCGCCACGAAACTGGTCGCGTTGGGCATCAACGCCGTGGCTTATTACCGCGGCCTTGACGTGTCCGTCATCCCGACCAGCGGCGACGTTGTCGTCGTAGCAACTGACGCCCTCATGACCGGCTTTACCGGCGACTTCGACTCGGTGATAGACTGTAACACGTGTGTCACCCAGACAGTCGACTTCAGCCTTGACCCTACCTTTACCATTGAGACAACCACGCTTCCTCAGGACGCTGTCTCCCGCACTCAACGTCGGGGCAGGACCGGCAGGGGGAAGCCAGGCATCTACAGGTTCGTGGCACCGGGAGAGCGCCCTTCCGGCATGTTTGACTCGTCCGTCCTCTGTGAGTGCTATGACGCAGGCTGTGCTTGGTATGAGCTCACGCCCGCCGAGACCACAGTTAGGCTGCGAGCATACATGAACACCCCAGGGCTTCCCGTGTGCCAAGACCATCTTGAATTTTGGGAGGGCGTCTTCACGGGGTTGACCCATATAGACGCCCACTTCCTATCTCAGACAAAGCAGAGTGGGGAAAACCTTCCTTACCTGGTAGCGTACCAAGCCACCGTGTGCGCTAGAGCTCAAGCTCTCCCCCCATCGTGGGACCAGATGTGGAAGTGCTTGATCCGCCTCAAGCCCACCCTCCATGGGCCAACACCTCTGCTATACAGACTGGGCGCTGTTCAGAATGAAGTCACCCTGACGCACCCAATCACCAAATACATCATGACATGCATGTCGGCTGACCTAGAGGTCGTCACG
>gnl|euhcvdb|HM000531_NS3_P1a_NS3_protein_coding_sequence_(ns3_sequence)
GCGCCCATCACGGCGTACGCCCAGCAGACGAGGGGCCTCCTAGGGTGCATAATCACCAGCCTGACTGGCCGGGACAAGAACCAAGTGGAGGGTGAGGTCCAGGTTGTGTCAACCGCTGCCCAAACTTTCCTGGCAACTTGCATCAATGGGGTATGCTGGACTGTTTACCACGGGGCTGGAACGAGGACCATGGCATCAGCCAAGGGCCCTGTCATCCAAATGTATACTAATGTAGACAAAGACCTCGTGGGCTGGCCCGCCCCCCAAGGTGCCCGCTCACTGACACCCTGCACCTGCGGCTCCTCGGACCTTTACCTGGTCACGAGGCATGCCGATGTCATTCCCGTGCGCCGGCGGGGTGATAGCAGGGGCAGCCTGCTTTCGCCCCGGCCTATTTCCTACTTGAAGGGTTCCTCGGGGGGTCCGCTGTTGTGCCCCGCGGGACACGCCGTAGGCATATTCAGGGCCGCGGTGTGCACCCGTGGAGTGGCTAAGGCGGTGGACTTCATCCCTGTGGAGAACCTAGAGACAACCATGAGGTCCCCGGTGTTCACGGATAACTCCTCCCCACCAGCGGTGCCCCAGAGCTTCCAGGTGGCCCACCTGCACGCTCCCACTGGCAGCGGTAAGAGCACCAAGGTTCCGGCTGCATACGCGGCTCAGGGCTACAAGGTGCTAGTGCTCAACCCCTCTGTTGCTGCAACTCTGGGCTTCGGCGCTTACATGTCCAAGGCCCATGGGATCGATCCTAACATCAGGACCGGGGTGAGAACAATTACCACTGGCAGCCCCATCACATACTCCACCTACGGCAAGTTTCTCGCCGACGGTGGGTGTTCAGGGGGTGCTTATGACATAATAATTTGCGACGAGTGCCATTCTACGGATGCCACATCCATCTTGGGCATCGGCACCGTCCTTGACCAAGCAGAGACCGCGGGGGCGAGACTGGTTGTGCTCGCCACCGCTACCCCTCCGGGCTCCGTCACCGTGCCCCATCCTAACATCGAGGAGGTTGCTCTGTCCACCACCGGAGAGATCCCTTTCTACGGCAAGGCTATCCCCCTTGAGGCAATCAAGGGGGGGAGGCATCTCATCTTTTGTCACTCAAAGAAGAAGTGCGACGAGCTCGCCGCAAAACTGGTCGCAATGGGCATCAACGCCGTGGCCTACTACCGCGGTCTAGACGTGTCTGTCATCCCGACCAGCGGCGATGTCGTCGTCGTGGCGACCGATGCCCTCATGACCGGTTTTACCGGCGACTTCGACTCGGTGATAGACTGCAATACGTGTGTCACCCAGACAGTCGATTTCAGCCTTGACCCTACCTTCACCATTGAGACAACCACGCTCCCCCAGGACGCCGTCTCCCGCACTCAACGTCGGGGCAGGACTGGCAGGGGGAGGCCAGGCATCTACAGATTTGTGACACCGGGGGAGCGCCCCTCCGGCATGTTCGACTCGTCCGTCCTCTGCGAGTGCTATGACGCGGGCTGTGCTTGGTACGAGCTCACTCCCGCCGAGACTACAGTTAGGCTACGAGCGTACATGAACACCCCGGGGCTTCCCGTGTGCCAGGACCATCTTGAATTTTGGGAGGGCGTCTTTACGGGCCTCACCCATATAGATGCCCACTTCCTGTCCCAGACAAAGCAGAGTGGAGAGAACCTTCCTTACCTGATAGCGTACCAAGCCACCGTGTGCGCCAGGGCTCAAGCCCCTCCCCCATCGTGGGACCAGATGTGGAAGTGTTTGATCCGCCTCAAGCCCACCCTCCATGGGCCAACACCCCTGCTATACAGACTGGGCGCTGTCCAGAATGAGGTCACCCTGACGCACCCAATCACCAAATATATCATGACATGCATGTCGGCCG-----------------
>gnl|euhcvdb|EU362894_NS3_C1a_NS3_protein_coding_sequence_(ns3_sequence)
GCGCCCATCACGGCGTACGCCCAGCAGACAAGGGGCCTCCTAGGGTGTATAGTCACCAGCCTAACTGGCCGGGACAAAAACCAAGCGGAGGGTGAGGTCCAGATTGTGTCAACCGCTACTCAAACTTTCCTGGCAACGTGTATCAATGGGGTATGCTGGACTGTCTACCACGGAGCCGGGCCGAGGACCCTCGCGTCACCCAAGGGCCCTGTTATCCAGATGTATACCAATGTAGACAAAGACCTTGTGGGCTGGTCCGCTCCGCAAGGTACCCGCTCACTGACACCTTGCACCTGCGGCTCCTCGGACCTTTACTTGGTCACGAGGCACGCCGATGTCATTCCCGTGCGCCGGCGAGGCGATAGCAGGGGCAGCCTACTTTCGCCCCGGCCCATTTCCTATCTGAAAGGCTCCTCGGGGGGTCCGTTGTTGTGCCCTGTGGGGCACGCCGTGGGCATATTCAGGGCCGCGGTGTGCACCCGTGGAGTGGCTAAGGCAGTGGACTTTATCCCTGTGGAGAACCTGGAGACAACTATGAGGTCCCCGGTGTTCACGGACAACTCTTCTCCACCAGCAGTGCCCCAGAGCTTCCAGGTGGCCCACCTGCATGCTCCCACAGGCAGCGGTAAGAGCACTAAGGTCCCGGCCGCGTACGCGGCTCAGGGCTACAAGGTGCTAGTGCTCAACCCCTCTGTTGCTGCTACACTGGGCTTTGGTGCTTACATGTCCAAGGCCCATGGGATCGATCCTAATATCAGGACCGGGGTAAGAACAATCACTACTGGCAGCCCCATCACGTACTCCACTTACGGCAAGTTCCTTGCCGACGGTGGGTGTTCAGGGGGCGCTTATGACATAATAATTTGTGACGAGTGCCACTCCACGGATGCTACATCCATCTTGGGCATCGGCACCGTCCTTGACCAAGCAGAGACTGCGGGGGCGAGACTGGTTGTGCTTGCCACTGCTACCCCTCCGGGCTCCGTCACCGTGCCCCATCCCAACATCGAGGAGGTTGCTCTGTCCACCACCGGAGAGATCCCTTTCTATGGCAAGGCTATCCCCCTCGAAGTAGTCAAGGGGGGGAGACATCTCATCTTCTGTCACTCAAAGAAAAAATGCGATGAGCTCGCAGCAAAGCTGGTCGCATTGGGCGTCAATGCCGTGGCTTATTACCGCGGTCTTGACGTCTCCGTCATCCCGACCAGCGGCGATGTTGTCGTCGTGGCAACCGATGCCCTCATGACCGGCTTTACCGGCGACTTCGACTCGGTGATAGACTGCAACACGTGTGTCACCCAGACAGTCGACTTCAGCCTTGACCCTACCTTCACCATTGAGACAACCACGCTTCCCCAGGATGCCGTCTCCCGAACTCAACGTCGGGGTAGGACTGGCAGGGGGAAGCCAGGCATCTACAGATTTGTGGCACCGGGGGAGCGCCCCTCCGGCATGTTCGACTCGTCTGTCCTCTGCGAGTGCTATGACGCGGGCTGTGCTTGGTATGAGCTCACGCCCGCCGAGACTACAGTTAGGCTACGAGCGTACATGAACACCCCGGGACTTCCCGTGTGCCAAGACCATCTTGAGTTTTGGGAGGGTGTTTTTACAGGCCTCACTCATATAGATGCCCACTTCCTATCCCAGACAAAGCAGAGTGGGGAGAACCTTCCTTACTTGGTAGCGTATCAAGCCCCCGTGTGCGCTAGGGCTCAGGCCCCCCCCCCATCGTGGGACCAGATGTGGAAGTGTTTGATCCGCCTCAAGCCTACCCTCCATGGGCCAACACCCCTGCTATACAGACTGGGTGCTGTTCAGAATGAAGTCACCCTGACACACCCGGTCACCAAATACATCATGACATGCATGTCGGCCGACCTGGAGGTCGTCACG
>gnl|euhcvdb|EU362895_NS3_C1a_NS3_protein_coding_sequence_(ns3_sequence)
GCACCAATCACAGCGTACGCCCAGCAGACAAGAGGCCTCCTAGGATGCATAATCACCAGCCTGACCGGCCGGGATAAAAACCAAGTGGAGGGCGAGGTCCAGATTGTGTCGACTGCTGCCCAGACCTTCCTGGCAACATGCATCAATGGGGTGTGCTGGACTGTCTACCACGGGGCCGGAACGAAGACCATCGCATCACCCAAGGGCCCTGTTACTCAAATGTATACCAATGTAGACCAAGACCTCGTGGGCTGGCCCGCTCCTCAAGGTGCCCGTTCATTGACGCCCTGCACCTGCGGCTCCTCGGACCTCTACCTGGTCACGAGGCACGCTGACGTCATCCCTGTGCGCCGGCGGGGTGACAGCAGAGGCAGCCTGCTCTCGCCCCGGCCCGTCTCTTACTTGAAAGGCTCCTCGGGGGGTCCGCTATTGTGCCCCGCGGGACACGCCGTAGGCATATTCAGGGCCGCGGTGTGTACCCGTGGAGTGGCTAAGGCGGTGGACTTTATCCCCGTGGAAGGCCTAGAGACAACCATGAGGTCCCCGGTGTTTACGGACAACTCCTCACCACCAGCAGTGCCCCAGAGCTTCCAGGTGGCCCACCTGCATGCTCCCACCGGCAGCGGCAAAAGCACCAAGGTCCCGGCTGCATACGCGGCTCAGGGCTACAAGGTGCTAGTGCTCAACCCCTCTGTTGCTGCAACACTGGGTTTTGGCGCTTACATGTCCAAGGCCCATGGGATTGAACCTAACATCAGGACTGGGGTGAGGACAATTACCACAGGCAGCCCCATCACGTACTCCACCTACGGCAAGTTCCTTGCTGACGGTGGGTGCTCAGGGGGTGCTTATGACATAATAATTTGTGACGAGTGCCATTCCACGGATGCCACATCCATCTTGGGCATCGGCACTGTCCTTGACCAAGCAGAGACTGCGGGGGCGAGACTCGTTGTGCTTGCCACTGCCACCCCTCCGGGCTCCGTCACCGTGCCCCATCCTAACATTGAGGAGGTCGCCCTATCCACCACTGGGGAGATCCCTTTCTACGGCAAGGCTATCCCCCTTGAGGTGATCAAGGGGGGGAGACATCTCATCTTCTGTCACTCAAAGAAGAAGTGCGACGAGCTCGCCGCGAAACTGGTCGCACTGGGCGTCAATGCCGTGGCTTACTACCGCGGTCTTGATGTGTCCGTCATCCCGACCAGCGGCGATGTTGTCGTCGTGGCAACTGATGCTCTCATGACCGGCTTCACCGGCGACTTCGACTCGGTGATAGACTGCAACACGTGTGTCACACAGACGGTCGACTTCAGCCTTGACCCTACCTTCACCATTGAGACAACCACGCTCCCCCAGGATGCCGTCTCCCGCACTCAACGGCGGGGCAGGACCGGCAGGGGGAAGCCAGGCATCTACAGATTTGTGGCACCGGGGGAACGCCCCTCCGGCATGTTCGACTCGTCCGTCCTCTGTGAGTGCTATGACGCAGGCTGTGCTTGGTATGAGCTTACGCCCGCCGAGACTACAGTTAGGCTACGAGCGTACATGAACACCCCGGGGCTTCCCGTGTGCCAGGACCATCTTGAATTTTGGGAGGGCGTCTTCGTGGGCCTCACCCATATAGATGCTCACTTCCTATCCCAGACAAAGCAGAGCGGAGAGAACCTTCCTTACCTGGTAGCATACCAAGCCACTGTGTGCGCTAGGGCTCAAGCCCCTCCCCCATCGTGGGACCAGATGTGGAAGTGCTTGATCCGCCTCAAACCCACTCTCCATGGGCCAACGCCCCTGTTATACAGACTGGGTGCTGTTCAGAATGAGGTCACCCTGACGCATCCAATCACTAAATACATCATGACATGCATGTCGGCTGACCTGGAGGTCGTCACG
>gnl|euhcvdb|HM000533_NS3_P1a_NS3_protein_coding_sequence_(ns3_sequence)
GCGCCCATTACGGCGTATGCCCAGCAGACAAGGGGCCTCCTGGGATGCATAATCACCAGTCTGACCGGCCGGGACAAAAACCAGGTGGAGGGTGAGGTTCAGATTTTGTCAACTGCTGCCCAGACCTTCCTAGGAACTTGCATCAACGGGGTGTGTTGGACTGTCTACCACGGGGCCGGAACAAGGACCATCGCGTCACCCAAAGGTCCCGTTATCCAGATGTATACCAATGTAGACCAAGACCTCGTAGGCTGGCCCGCTCCCCAGGGCACCCGTTCATTGACACCCTGCACTTGCGGCTCCTCGGACCTTTACCTGGTCACGAGGCACGCCGATGTCATTCCCGTGCGCCGGCGGGGTGATAGCAGGGGCAGCCTGCTTTCGCCCCGGCCTATCTCTTACTTGAAAGGCTCCTCGGGGGGCCCACTGCTGTGCCCCGCGGGACACGCCGTAGGCATATTCAGGGCCGCGGTGTGCACCCGTGGTGTGGCTAAGGCGGTGGACTTTATCCCCGTAGAGAGCCTAGAGACAACTATGAGGTCCCCGGTGTTCACGGACAACTCCTCCCCACCAGCAGTGCCCCAGACCTTCCAGGTGGCCCACCTGCATGCTCCCACCGGCAGCGGTAAGAGCACCAAGGTCCCGGCCGCATACGCGGCCCAGGGCTACAAGGTGCTGGTACTCAACCCTTCCGTTGCTGCAACACTAGGCTTTGGTGCATACATGTCCAAGGCCCATGGGATAGAGCCTAACATCAGGACTGGGGTGAGGACAATTACTACTGGCAGCCCCATCACGTACTCCACCTACGGCAAGTTCCTTGCCGACGGCGGGTGCTCAGGGGGTGCTTATGACATAATAATTTGTGATGAGTGCCACTCCACGGATGCAACATCCATCTTAGGCATCGGTACAGTCCTTGACCAAGCAGAGACTGCGGGGGCGAGACTGGTTGTGCTCGCTACCGCTACCCCTCCGGGCTCCGTCACAGTGCCCCATCCTAACATCGAGGAGGTTGCTCTGTCCACCACCGGTGAGATTCCCTTTTATGGCAAGGCTATCCCCCTTGAGGCAATCAAGGGGGGGAGGCATCTCATCTTCTGCCACTCAAAAAAAAAGTGCGACGAGCTCGCCGCAAAACTGGTCGCGTTAGGCGTTAATGCCGTGGCTTACTACCGCGGCCTTGACGTGTCCGTCATCCCGACCAGCGGCGATGTTGTCGTCGTGGCAACTGATGCTCTCATGACCGGCTATACCGGCGACTTCGACTCGGTGATAGACTGCAACACGTGTGTCACCCAAACAGTCGACTTCAGCCTTGACCCCACCTTCACCATTGAGACAACCACGCTTCCCCAAGATGCTGTCTCCCGCACTCAACGTCGGGGCAGGACTGGCAGAGGGAAGCCGGGCATCTATAGATTTGTGGCACCGGGGGAGCGCCCTTCCGGCATGTTTGACTCGTCCGTCCTCTGTGAGTGCTATGACGCGGGCTGCGCTTGGTATGAGCTCACGCCCGCCGAGACCACAGTTAGGCTACGAGCATACATGAACACTCCGGGGCTTCCCGTGTGCCAAGACCATCTTGAATTTTGGGAGGGCGTCTTCACGGGTCTCACCCATATAGACGCCCACTTCTTATCCCAAACAAAGCAGAATGGGGAAAACCTTCCTTACCTGGTAGCGTACCAAGCCACCGTGTGCGCCAGAGCTCAGGCCCCTCCCCCATCGTGGGACCAGATGTGGAAGTGTTTGATCCGCCTCAAGCCCACCCTTCATGGGCCAACACCTCTGCTATACAGACTGGGCGCTGTTCAGAATGAAATCACCCTGACGCACCCAATCACTAAGTACATCATGACATGCATGTCGGCCG-----------------
>gnl|euhcvdb|EU362896_NS3_C1a_NS3_protein_coding_sequence_(ns3_sequence)
GCGCCCATTACGGCGTACGCCCAGCAGACAAGGGGCCTCCTAGGGTGTATAATCACCAGCCTAACTGGCCGGGACAAAAACCAAGCGGAGGGTGAGGTCCAGATTGTGTCAACTGCTGCCCAGACCTTCCTGGCAACGTGCATCAACGGAGTATGCTGGACTGTTTACCACGGGGCCGGAACGAGGACCATCGCATCAGCCAAAGGTCCTGTTATCCAGATGTACACCAACGTGGACAAAGACCTTGTAGGCTGGCCCGCTCCTCAAGGTACCCGCTCATTGACACCCTGCGCCTGCGGCTCCTCGGACCTTTACCTGGTCACGAGGCACGCTGATGTCATTCCCGTGCGCCGGAGGGGTGATAGCAGGGGCAGCCTGCTCTCGCCCAGGCCCATTTCCTACTTGAAAGGCTCCTCGGGGGGTCCGCTGTTGTGCCCCGCGGGACACGCCGTCGGCATATTCAGGGCCGCGGTGTGCACCCGTGGAGTGGCTAAGGCGGTGGACTTTATCCCTGTGGAGAACTTGGAAACAACCATGAGGTCCCCGGTGTTCACAGACAACTCCTCTCCACCAGCAGTGCCCCAGAGCTTCCAGGTGGCTCACCTGCATGCTCCCACAGGCAGCGGCAAGAGCACGAAGGTCCCGGCTGCATACGCAGCCCAGGGCTATAAGGTGCTAGTGCTCAACCCCTCTGTTGCTGCAACACTGGGCTTTGGCGCTTACATGTCCAAGGCCCATGGGATCGATCCTAATATCAGGACTGGGGTGAGAACAATTACCACTGGCAGCCCCATTACGTACTCCACCTATGGCAAGTTCCTTGCCGACGGTGGGTGCTCGGGAGGCGCTTATGACATAATCATTTGTGACGAATGCCACTCCACGGATGCCACATCCGTCTTGGGCATCGGCACCGTCCTTGACCAGGCAGAGACCGCGGGGGCGAGACTGGTTGTGCTCGCCACCGCTACCCCTCCGGGCTCCGTCACTGTGCCCCATCCCAACATCGAGGAGGTTGCTCTGTCCACCACCGGAGAGATCCCTTTTTACGGCAAGGCTATCCCCCTCGAAGTGATCAAGGGGGGAAGACACCTCATTTTCTGTCACTCAAAGAAGAAGTGTGACGAGCTCGCCGCAAAGCTGGTCGCATTGGGCATCAATGCCGTGGCCTATTACCGCGGCCTTGACGTGTCTGTCATCCCGACCAGCGGCGATGTTGTCGTCGTGGCAACTGATGCTCTCATGACCGGCTATACCGGCGACTTCGACTCGGTGATAGACTGCAACACGTGTGTCACCCAGACAGTCGATTTCAGCCTTGACCCTACCTTCACCATTGAGACAACCACGCTTCCCCAGGATGCCGTCTCCCGCACTCAACGTCGGGGCAGGACTGGCAGGGGGAAGCCAGGCACCTACAGATTTGTGGCACCGGGGGAACGCCCCTCCGGCATGTTCGACTCGTCCGTCCTCTGTGAGTGCTATGACGCGGGCTGCGCTTGGTATGAGCTTACACCCGCCGAGACTACAGTTAGGCTGCGAGCGTACATGAACACCCCGGGGCTTCCCGTGTGCCAGGACCATCTTGAATTTTGGGAGGGCGTCTTCACAGGTCTCACCCATATAGATGCCCACTTCCTATCCCAGACAAAGCAGAGTGGGGAGAACCTTCCTTACCTGGTAGCGTACCAAGCCACCGTGTGCGCTAGGGCTCAAGCCCCTCCCCCATCGTGGGACCAGATGTGGAAATGTTTGATCCGCCTCAAACCCACCCTTCATGGGCCAACACCTCTGCTATACAGGCTGGGCGCTGTTCAGAATGAAGTCACCCTGACGCACCCAGTCACCAAGTACATCATGACATGCATGTCGGCTGACCTGGAGGTCGTCACG
>gnl|euhcvdb|EU362897_NS3_C1a_NS3_protein_coding_sequence_(ns3_sequence)
GCGCCCATTACGGCGCACGCCCAGCAGACAAGGGGCCTCCTGGGCTGTATAATCACCAGCCTAACTGGCCGGGATAAGAACCAAGTGGAGGGTGAAGTCCAGATTGTGTCAACTGCCGCCCAGACTTTCCTGGCAACGTGCATCAATGGGGTGTGCTGGACCGTCTACCATGGGGCCGGAACGAGGACCATGGCATCACCCAAGGGTCCCGTCCTCCAGATGTACACCAATGTAGACAAGGACCTCGTGGGCTGGCCCGCCCCTCAAGGCGCTCGCTCATTGACACCCTGCACATGCGGCTCCTCGGACCTTTATCTGGTCACGAGGCACGCCGATGTCATTCCCGTGCGCCGGCGGGGTGATAGCAGGGGCAGTCTGCTTTCGCCCCGGCCTATTTCCTACTTGAAAGGCTCCTCGGGGGGTCCGCTACTGTGCCCCGCGGGACACGCCGTGGGCATTTTCAGGGCCGCGGTGTGCACTCGCGGAGTGGCTAAGGCGGTGGACTTTATCCCTGTGGAGAACCTAGAGACAACCATGAGGTCCCCGGTGTTTACGGACAACTCCTCTCCACCAGTGGTGCCCCAGAGCTTCCAGGTGGCCCACCTGCATGCTCCTACAGGCAGCGGCAAGAGCACCAAGGTCCCGGCTGCATACGCGGCACAGGGTTACAAGGTGCTAGTGCTCAACCCCTCTGTTGCTGCAACACTGGGCTTTGGTGCTTACATGTCCAAGGCCCACGGAATTGATCCTAACATCAGGACTGGGGTGAGAACAATTACCACTGGCAGCCCCATCACATACTCCACCTACGGCAAGTTCCTTGCCGACGGCGGGTGCTCAGGGGGCGCTTATGACATAATAATTTGTGACGAGTGCCACTCCACTGATGCCACGTCCATCTTGGGCATCGGCACTGTCCTTGACCAAGCAGAGACTGCGGGGGCGAGACTAGTTGTGCTTGCCACCGCTACCCCTCCGGGCTCTGTCACTGTGCCCCACCCTAACATCGAGGAGGTTGCCCTGTCCACCACCGGAGAGATCCCTTTTTACGGCAAGGCCATCCCCCTTGAAGCAATCAAGGGGGGGAGACATCTCATTTTCTGTCATTCAAAGAAGAAGTGTGACGAGCTCGCCGCAAAGTTGACCGCGCTGGGCATCAATGCCGTGGCCTTCTACCGCGGTCTTGACGTGTCTGTCATCCCGACCAGCGGCGATGTTGTCGTTGTGGCAACTGACGCTCTCATGACTGGCTTTACCGGCGACTTCGACTCGGTGATAGACTGTAACACGTGTGTCACCCAGACAGTCGATTTCAGCCTTGACCCTACTTTCACCATTGAGACAACCACGCTTCCCCAGGATGCTGTCTCCCGCACTCAACGTCGCGGCAGGACTGGCAGGGGGAAGCCAGGCATCTACAGATTTGTGACACCGGGGGAGCGCCCCTCCGGCATGTTCGACTCGTCCATCCTCTGTGAGTGCTATGACGCGGGCTGTGCTTGGTATGAGCTCACGCCCGCCGAGACTACAGTTAGGCTGCGAGCGTACATGAACACCCCGGGGCTTCCCGTGTGCCAGGACCATCTTGAATTTTGGGAGGGCGTCTTCACAGGCCTCACTCATATAGATGCCCATTTCCTATCCCAGACAAAGCAGAGTGGGGAGAACCTTCCTTACCTGGTAGCGTACCAAGCCACCGTGTGCGCTAGGGCTCAAGCCCCTCCCCCATCGTGGGACCAGATGTGGAAGTGTTTGATCCGCCTCAAACCCACCCTTCATGGGCCAACACCTTTATTATATAGGCTGGGCGCCGTTCAGAATGAAGTCACCCTGACGCACCCAGTCACTAAATACATCATGACATGCATGTCAGCCGACCTGGAGGTCGTCACG
>gnl|euhcvdb|EU239716_NS3_C1a_NS3_protein_coding_sequence_(ns3_sequence)
GCGCCCATCACGGCGTACGCCCAGCAGACGCGGGGCCTCCTAGGGTGTATAATCACCAGCCTGACTGGCCGGGACAAGAACCAAGTGGAGGGTGAGGTCCAGATTGTGTCGACTGCTGCCCAATCTTTCCTGGCAACGTGCATCAATGGGGTGTGCTGGACTGTCTACCACGGGGCTGGAACGAGGACCATTGCGTCACCCTCGGGTCCTGTTATCCAGATGTACACCAATGTAGACAAAGACCTTGTGGGCTGGCCCGCTCCTCAAGGTGCCCGTTCATTGACACCCTGCACCTGCGGCTCCTCGGACCTTTACCTGGTCACGAGGCACGCCGATGTCATCCCCGTGCGCCGGCGGGGTGATAGCAGGGGCAGTCTGCTTTCGCCCCGGCCCATTTCCTACTTGAAAGGCTCCTCGGGGGGTCCGCTGTTGTGCCCCGCGGGACACGCCGTCGGCATATTCAGGGCCGCGGTGTGCACCCGTGGAGTGGCTAAGGCAGTGGACTTCATCCCCGTGGAGAACCTAGAGACAACCATGAGGTCCCCGGTGTTCACGGACAACTCCTCTCCACCAGCAGTGCCCCAGAGCTTCCAGGTAGCCCATCTGCATGCTCCCACCGGCAGCGGCAAAAGCACTAAAGTCCCGGCCGCATATGCAGCCCAGGGCTACAAGGTGCTAGTGCTCAACCCCTCCGTTGCTGCAACACTGGCCTTTGGTGCTTACATGTCCAAGGCCCATGGGATCGAACCGAACATCAGGACCGGGGTGAGGACAATTACCACTGGCAGCCCCATCACGTACTCCACCTACGGTAAGTTCCTTGCCGATGGCGGGTGCTCAGGGGGTGCTTATGACATAATAATTTGTGACGAGTGCCACTCCACGGATGCCACATCCATCTTGGGCATTGGCACTGTCCTTGACCAAGCAGAGACTGCGGGGGCGAGACTGGCCGTGCTTGCCACTGCTACCCCCCCGGGCTCCGTCACTGTGCCTCATCCTAACATCGAGGAGGTTGCTCTGTCTACCACTGGAGAGATCCCTTTTTACGGCAAGGCTATCCCCCTCGAGGCAATCAAGGGGGGGAGACATCTTATTTTTTGTCACTCGAAGAAGAAGTGTGATGAGCTCGCCGCAAAGCTGAGCGCGTTGGGCATCAATGCCGTGGCGTACTACCGCGGTCTTGACGTGTCTGTCATCCCGACCAGCGGTGATGTCGTCGTCGTGGCGACTGATGCTCTCATGACCGGCTACACCGGCGACTTCGACTCGGTGATAGACTGCAACACGTGTGTCACCCAGACAGTCGATTTCAGCCTTGACCCCACCTTCACCATTGAGACAACCACGCTCCCTCAGGACGCCGTCTCCCGCACTCAACGTCGGGGTAGGACTGGCAGGGGGAAGCCAGGTATCTACAGATTTGTGGCTCCGGGGGAGCGCCCCTCCGGTATGTTCGACTCGTCCATCCTCTGTGAGTGCTATGACGCAGGCTGTGCTTGGTACGAGCTCACGCCCGCCGAGACCACAGTAAGGCTACGAGCGTACATGAACACCCCGGGGCTTCCCGTGTGCCAGGACCATCTTGAATTTTGGGAGGGCGTCTTTACGGGCCTTACCCATATAGATGCCCACTTCCTATCCCAGACAAAGCAGAGTGGGGAGAACCTTCCTTACCTGGTAGCGTACCAAGCCACCGTGTGCGCTAGGGCTCAAGCCCCTCCCCCATCGTGGGACCAGATGTGGAAGTGTTTGATCCGCCTCAAACCCACCCTCCATGGGCCAACACCCCTGCTGTACAGACTGGGCGCTGTTCAGAATGAGGTCACCCTGACGCACCCAATCACTAAGTACATCATGACATGCATGTCGGCCGACCTGGAGGTCGTCACG
>gnl|euhcvdb|EU362898_NS3_C1a_NS3_protein_coding_sequence_(ns3_sequence)
GCGCCCATCACGGCGTACGCCCAGCAGACAAGGGGCCTCCTAGGGTGCATAATCACCAGCCTGACTGGCCGGGACAAGAACCAAGTGGAGGGTGAGGTCCAGATTGTGTCAACTGCTACCCAAACGTTCTTAGCAACGTGCATCAATGGGGTATGCTGGACTGTCTATCACGGGGCGGGAACGAGGACCATCGCATCACCCAAGGGCCCTGTTATCCAGATGTATACCAATGTAGACCAAGACCTTGTGGGCTGGCCCGCTCCTCAAGGTTCCCGCTCGTTGACACCCTGCACCTGCGGCTCCTCGGACCTCTACCTGGTCACGAGGCACGCCGATGTCATTCCCGTGCGCCGGCGAGGTGATAGCAGGGGCAGCCTGCTTTCGCCCCGGCCCATTTCTTACTTGAAAGGCTCCTCGGGGGGTCCACTGTTGTGCCCCGCGGGACACGCCGCGGGCATATTCAGGGCCGCGGTGTGCACCCGTGGGGTGGCTAAGGCGGTGGACTTTATCCCTGTGGAGAACCTGGAAACAACCATGAGGTCCCCGGTGTTCACGGATAATTCCTCTCCACCAGCAGTGCCCCAGAGCTTCCAGGTGGCCCACCTGCATGCTCCCACCGGCAGCGGTAAGAGCACCAAGGTCCCGGCTGCGTACGCAGCTCAGGGCTATAAGGTGCTGGTGCTCAACCCCTCTGTTGCTGCAACATTGGGCTTTGGTGCCTACATGTCCAAGGCCCATGGGGTCGATCCTAACATCAGGACCGGGGTGAGAACAATTACCACTGGCAGCCCCATCACGTACTCCACCTACGGCAAGTTCCTTGCCGACGGCGGGTGCTCAGGGGGTGCTTATGACATAATAATTTGTGACGAGTGCCACTCCACGGATGCCACATCCATCTTGGGCATCGGCACTGTCCTTGACCAAGCAGAGACTGCGGGGGCGAGACTGGTTGTGCTCGCCACCGCTACCCCTCCGGGCTCCGTCACCGTGCCCCATCCTAACATCGAGGAGGTTGCTCTGTCCACCACCGGAGAGATCCCTTTTTACGGCAAGGCCATCCCCCTCGAGGTAATCAAGGGGGGAAGACACCTCATCTTCTGTCACTCGAAGAAGAAGTGCGACGAACTCGCCGCGAAGCTGGTTGCGCTGGGCGTCAACGCTGTGGCCTACTACCGCGGTCTCGACGTGTCTGTCATCCCGACCAGCGGCGATGTTGTCGTCGTGGCAACTGATGCTCTCATGACCGGCTATACTGGCGACTTCGACTCGGTGATAGACTGCAACACGTGTGTCACCCAGACAGTTGATTTCAGCCTTGACCCTACTTTCACCATTGAGACAACCACGCTCCCCCAGGATGCTGTCTCCCGTACTCAACGTCGGGGCAGGACTGGCAGGGGGAAGCCAGGCATCTACAGATTTGTGGCACCGGGGGAGCGCCCCTCCGGCATGTTCGACTCGTCCGTCCTCTGTGAGTGCTATGACGCGGGCTGCGCTTGGTATGAGCTCACGCCCGCCGAGACTACAGTTAGGCTACGAGCGTACATGAACACTCCGGGGCTTCCCGTGTGCCAAGACCATCTTGAATTTTGGGAGGGCGTCTTTACAGGCCTCACTCACATAGATGCTCACTTCCTGTCCCAGACAAAACAGAGTGGGGAGAACTTTCCTTACCTGGTAGCGTACCAAGCCACCGTGTGCGCTAGGGCTCAAGCCCCTCCCCCATCATGGGACCAGATGTGGAAGTGTTTGACCCGCCTTAAGCCCACCCTCCATGGGCCAACACCCCTGCTATACAGACTGGGCGCTGTTCAGAATGAAATCACCCTGACGCACCCAATCACCAAATACATCATGACATGCATGTCGGCTGACCTGGAGGTCGTCACG
>gnl|euhcvdb|EU362899_NS3_C1a_NS3_protein_coding_sequence_(ns3_sequence)
GCGCCCATCACGGCGTACGCCCAGCAGACGAGGGGCCTCCTAGGGTGCATAATCACCAGCCTGACTGGTCGAGACAAAAACCAAGTGGAGGGTGAGGTCCAGATTGTGTCAACCGCTGCCCAAACTTTCTTGGCAACGTGCATCAATGGGGTATGCTGGACTGTCTACCACGGGGCTGGAACGAGGACCATTGCATCACCCAAGGGTCCTGTTATCCAGATGTATACCAATGTGGACAAGGACCTCGTGGGGTGGCCCGCTCCTCAAGGTTCTCGCTCATTGACACCCTGCACCTGCGGCTCCTCAGACCTTTACTTGGTCACAAGGCACGCCGATGTCATTCCCGTGCGCCGGCGAGGTGATAGCAGGGGCAGCCTGCTTTCGCCCCGGCCCATTTCCTACCTGAAAGGCTCCTCGGGGGGTCCGCTGTTGTGCCCCGCGGGACACGCCGTAGGCATATTCAGGGCCGCGGTGTGTACCCGTGGAGTGGCTAAGGCGGTGGATTTTATCCCTGTGGAGAGCCTAGAGACAACCATGAGGTCCCCGGTGTTTACGGACAACTCCTCTCCACCAGCAGTGCCCCAGAGCTTCCAGGTGGCTCACCTGCATGCTCCCACTGGCAGCGGTAAGAGCACCAAGGTCCCGGCTGCATACGCAGCTCAGGGCTACAAAGTGCTAGTGCTCAACCCCTCCGTTGCTGCAACATTGGGCTTTGGTGCTTACATGTCCAAGGCCCATGGGGTCGATCCTAACATCAGGACCGGGGTGAGAACAATTACCACTGGCAGCCCCATTACGTACTCCACCTACGGCAAGTTCCTTGCCGACGGCGGGTGCTCGGGGGGTGCTTATGACATAATAATTTGTGACGAGTGCCACTCCACGGATGCCACATCCATCTTGGGCATCGGCACTGTCCTTGACCAAGCAGAGACTGCGGGGGCGAGACTGGTTGTGCTCGCCACCGCTACTCCTCCGGGCTCCGTCACTGTGCCCCATCCTAACATCGAGGAGGTTGCTCTGTCCACCACCGGAGAGATCCCTTTCTACGGCAAGGCCATCCCCCTCGAAGTAATCAAGGGGGGGAGACATCTCATCTTCTGTCACTCAAAGAAGAAGTGCGACGAGCTCGCCGCAAAGCTGGTCGCGTTGGGCATCAATGCCGTGGCCTACTACCGCGGTCTTGACGTTTCTGTCATCCCGACCAGCGGCGATGTTGTCGTCGTAGCAACTGACGCTCTCATGACCGGCTTTACCGGCGATTTCGACTCGGTGATAGACTGCAACACGTGTGTCACCCAGACAGTCGATTTCAGCCTTGACCCTACCTTCACCATTGAGACAACCACGCTCCCCCAGGATGCTGTCTCCCGTACCCAACGTCGGGGCAGGACTGGCAGGGGGAAGCCAGGCATCTACAGATTTGTGGCACCGGGGGAGCGCCCCTCCGGCATGTTCGACTCGTCCGTCCTCTGTGAGTGCTATGACGCGGGCTGTGCTTGGTATGAGCTCACGCCCGCCGAGACTACAGTTAGGCTACGAGCGTACATGAACACCCCGGGGCTTCCCGTGTGCCAGGACCATCTTGAATTTTGGGAGGGAGTCTTTACGGGCCTCACCCATATAGATGCCCACTTTCTATCCCAGACAAAGCAGAGTGGGGAGAACTTTCCTTACCTGGTAGCGTACCAAGCCACCGTGTGCGCTAGGGCTCAGGCCCCTCCCCCATCGTGGGACCAGATGTGGAAGTGTTTGACCCGCCTCAAGCCCACGCTCCATGGGCCCACACCTCTGCTATACAGACTGGGTGCTGTTCAGAATGAAGTCACCCTGACGCACCCAATCACCAAATACATCATGACATGCATGTCGGCCGACCTGGAGGTCGTCACG
>gnl|euhcvdb|EU362902_NS3_C1a_NS3_protein_coding_sequence_(ns3_sequence)
[truncated: 216,296 more chars]
