# Supplementary material for: Genetic Barrier to Direct Acting Antivirals in HCV Sequences Deposited in the European Databank
Source: PLoS One. 2016 Aug 9;11(8):e0159924. doi: 10.1371/journal.pone.0159924 (PMC4978475; doi:10.1371/journal.pone.0159924)
Supplement: S2 File — (FAS) [file pone.0159924.s002.fas]

>gnl|euhcvdb|D90208_NS3_C1b_NS3_protein_coding_sequence_(ns3_sequence)
gcgcctatcacggcctattcccaacaaacgcggggcctgcttggctgtatcatcactagcctcacaggtcgggacaagaaccaggtcgatggggaggttcaggtgctctccaccgcaacgcaatctttcctggcgacctgcgtcaatggcgtgtgttggaccgtctaccatggtgccggctcgaagaccctggccggcccgaagggtccaatcacccaaatgtacaccaatgtagaccaggacctcgtcggctggccggcgccccccggggcgcgctccatgacaccgtgcacctgcggcagctcggacctttacttggtcacgaggcatgctgatgtcgttccggtgcgccggcggggcgacagcagggggagcctgctttcccccaggcccatctcctacctgaagggctcctcgggtggaccactgctttgcccttcggggcacgttgtaggcatcttccgggctgctgtgtgcacccggggggttgcgaaggcggtggacttcatacccgttgagtctatggaaactaccatgcggtctccggtcttcacagacaactcatcccctccggccgtaccgcaaacattccaagtggcacatttacacgctcccactggcagcggcaagagcaccaaagtgccggctgcatatgcagcccaagggtacaaggtgctcgtcctaaacccgtccgttgccgccacattgggctttggagcgtatatgtccaaggcacatggcatcgagcctaacatcagaactggggtaaggaccatcaccacgggcggccccatcacgtactccacctattgcaagttccttgccgacggtggatgctccgggggcgcctatgacatcataatatgtgatgaatgccactcaactgactcgactaccatcttgggcatcggcacagtcctggatcaggcagagacggctggagcgcggctcgtcgtgctcgccaccgccacgcctccgggatcgatcaccgtgccacaccccaacatcgaggaagtggccctgtccaacactggagagattcccttctatggcaaagccatccccattgaggccatcaaggggggaaggcatctcatcttctgccattccaagaagaagtgtgacgagctcgccgcaaagctgacaggcctcggactcaatgctgtagcgtattaccggggtctcgatgtgtccgtcataccgactagcggagacgtcgttgtcgtggcaacagacgctctaatgacgggttttaccggcgactttgactcagtgatcgactgcaacacatgtgtcacccagacagtcgatttcagcttggatcccaccttcaccattgagacgacaacgctgccccaagacgcggtgtcgcgtgcgcagcggcgaggtaggactggcaggggcaggagtggcatctacaggtttgtgactccaggagaacggccctcaggcatgttcgactcctcggtcctgtgtgagtgctatgacgcaggctgcgcttggtatgagctcacgcccgctgagacctcggttaggttgcgggcttacctaaatacaccagggttgcccgtctgccaggaccacctagagttctgggagagcgtcttcacaggcctcacccacatagatgcccacttcttgtcccagaccaaacaggcaggagacaacctcccctacctggtagcataccaagccacagtgtgcgccagggctcaggctccacctccatcgtgggaccaaatgtggaagtgtctcatacggctaaagcccacactgcatgggccaacgcccctgctgtacaggctaggagccgttcaaaatgaggtcactctcacacaccccataaccaaatacatcatggcatgcatgtcggctgacctggaggtcgtcact
>gnl|euhcvdb|DQ061346_NS3_P1b_NS3_protein_coding_sequence_(ns3_sequence)
gcgcccatcacggcctatgcccaacagacgcggggcctacttggctgcattgtcaccagcctcacaggccgggacaagaaccaggtcgagggggaggttcaagtggtctccaccgcaacacaaactttcctggcgacctgcgtcaacggcgtgtgttggactgtctaccacggcgccggcacaaggaccctcgccggcccaaagggcccagtcacccaaatgtacaccaatgtagaccaggacctcgtcggctggcaagcgcctcccggggcgcgatccctgacaccgtgcacctgtggcagctcggacctttacttggttacgaggcatgctgatgtcattccggtgcgccggcggggcgacagcagaggaagcttactctcccccaggcccgtctcctacttgaagggctcttcgggtggtccactgctttgcccctcggggcacgttgtgggcatcttccgggctgctgtgtgcacccggggggttgcgaaggcggtggactttgtacccgttgagtctatggaaacaactatgcggtccccggtcttcacggacaactcgtcccccccggccgtaccgcagacatttcaagtggcccatctacacgctcccactggcagcggcaagagcactaaggtgccggctgcgtatgcagcccaagggtacaaggtactcgtcctgaacccgtctgttgccgccaccctaggttttggggcgtatatgtctaaagcacatggtgtcgaccctaacatcagaactggggtaaggaccatcaccacgggtgcccccatcacgtactccacctatggcaagtttcttgccgacggtggttgctctgggggcgcctatgacatcataatatgtgatgagtgccactcgaccgactcgactaccatcttgggcatcggcacagtcctggaccaagcggagacggctggagcgcgactcgtcgtactcgccaccgctacgcctccgggatcggtcaccgtgccacatcccaatatcgaggaggtggctctgtccaacactggagagatccccttctatggtaaagccatccccatcgagaccatcaagggggggaggcacctcatattttgccattccagaaaaaaatgtgatgagctcgccgcaaagctgtcgggtctcgggcttaacgctgtagcgtattaccggggtcttgatgtgtccgtcataccgaccagcggagacgtcgttgtcgtggcaacaggcgctctaatgacgggtttcactggcgactttgactcagtgatcgactgtaatacctgtgtcacccagacggtcgacttcagcttggaccctaccttcaccattgagacgacaaccgtgccccaagacgcggtgtcgcgctcgcagcggcgaggcagaactggcaggggcaggacaggcatctacaggtttgtgactccaggagaacggccctcgggcatgttcgattcctcggtcctgtgtgagtgctatgacgcaggctgtgcttggtacgagctcacgcctgccgagacctcagttaggtcgcgggcttacctgaatacaccagggttgcccgtctgccaggaccatctggagttctgggagggcgtcttcacaggcctcacccacatagatgcccacttcctgtcccagactaagcaggcaggagacaacttcccctacttggtagcataccaggccacggtgtgcgccagggcccaggctccacccccatcgtgggaccaaatgtggaaatgtctcatacggctaaagcccacgctgcacgggccaacacccctgctgtataggctaggagccgtccaaaatgagatcaccctcacacaccccataaccaaattc---------------------------------------
>gnl|euhcvdb|DQ061348_NS3_P1b_NS3_protein_coding_sequence_(ns3_sequence)
gcgcccatcacggcctatgcccaacagacgcggggcctacttggctgcatcgtcaccagcctcacaggccgggacaagaaccaggtcgagggggaggttcaagtggtctccaccgcaacacaatccttcctggcgacctgcgtcaacggcgtgtgttggactgtctaccacggcgccggcgcaaggaccctcgccggccaaaagggcccaattacccagatgtacaccaatgtagaccaggacctcgtcggctggcaagcgccccccggggcgcgatccttgacaccgtgcacctgtggcagctcggacccttacttggtcacgaggcatgctgatgtcattccggtgcgccggcggggcgacagcagagggagtctactctcccccaggcccgtctcctacttgaaaggctcttcgggtggtccactgctctgcccctcggggcatgctgtgggcatcttccgggctgctgtatgcacccggggggttgcgaaggcggtggactttgtgcccgttgagtctatggaaacaactatgcggtccccagtcttcacggacaactcgtcccccccggccgtaccgcagacattccaagtggcccatctacacgctcccactggcagcggcaaaagcactaaggtgccggctgcgtatgcagcccaagggtacaaggtactcgtcctgaacccatctgttgccgccaccctaggtttcggggcgtatatatccaaggcacatggtgtcgaccccaacatcagaactggggtaaggaccatcaccacgggcgcccccatcacgtactccacctacggcaagttccttgccgacggtggttgctccgggggcgcctatgacatcataatatgtgatgagtgccactcaactgactcgactaccatcttgggcattggcacagtcctggaccaagcggagacggctggagcgcgactcgtcgtactcgccaccgctacgcctccgggatcggtcaccgtgccacatcccaatatcgaggaggtggctctgtccaacatcggagagatccccttctatggtaaagccatccccatcgagaccatcaagggggggaggcacctcatattttgccattccaggaaaaaatgtgatgagctcgccgcaaagctgtcgggtctcgggcttaacgctgtggcgtattaccggggtcttgatgtgtccgtcataccgaccagcggagacgtcgttgtcgtggcaacagacgctctaatgacgggtttcactggcgactttgactcagtgatcgactgtaatacatgtgtcacccagacagtcggcttcagcttggaccctaccttcaccattgagacgacgaccgtgccccaggacgcggtgtcgcgctcgcagcggcgaggcagaactggtaggggcaggacgggcatctacaggtttgtgactccaggagaacggccctcgggcatgttcgattcctcggtcctgtgtgagtgctatgacgcgggctgtgcttggtacgagctcacgcctgccgagacctcagttaggttgcgggcttacctgaatacaccagggttgcccgtctgccaggaccatctggagttctgggagggtgtcttcacaggcctcacccacatagatgcccacttcctgtcccagactaagcaggcaggagacaactttccctatttggtagcataccaggctacggtgtgcgccagagctcaggctccacccccatcgtgggaccaaatgtggaaatgcctcatacggctaaagcccacgctgcacgggccaacgcccctgctgtataggctaggagccgtccaaaatgaggtcaccctcacacaccccataaccaaattc---------------------------------------
>gnl|euhcvdb|DQ061351_NS3_P1b_NS3_protein_coding_sequence_(ns3_sequence)
gcgcccatcacggcctatgcccaacagacgcggggcctacttggctgcatcgtcaccagcctcacaggccgggacaagaaccaggtcgagggggaggttcaagtggtttccaccgcaacacaatctttcctggcgacctgcgtcaacggcgtgtgttggactgtctaccacggcgccggcacaaagaccctcgccggccaaaagggcccaatcacccaaatgtacaccaatgtagaccaggacctcgtcggctggcaagcgcctcccggggcgcgatccttgacaccgtgcacctgtggcagctcggacctttacttggtcacgagacatgctgatgtcattccggtgcgccggcggggcgacagcagaggaagcctactctcccccaggcccgtctcctacttgaagggctcttcgggtggtccgctgctctgcccctcggggcatgctgtgggcatcttccgggctgctgtgtgcacccggggggttgcgaaggcggtggactttgtgcccgttgagtctatggaaacaaccatgcggtccccggtcttcacagacaactcgtcccccccggccgtaccgcagacattccaagtggcccatctacacgctcccactggcagcggcaagagcactaaggtgccggctgcgtatgcagcccaagggtacaaggtactcgtcctgaacccgtctgttgccgccaccctaggtttcggggcgtacatgtccaaggcacatggtgtcgaccctaacatcagaactggggtaaggaccatcaccacaggtgcccccattacgtactccacctacggcaagtttcttgccgacggtggttgctctgggggcgcctatgacatcataatatgtgatgagtgccactcaactgactcgactaccattttgggcatcggcacagtcctggaccaagcggagacggctggagcgcgactcgtcgtactcgccaccgctacgcctccgggatcggtcaccgtgccacatcccaatatcgaggaggtggctctgtccaacgttggagagatccccttctatggtaaagccatccccattgagaccatcaagggggggaggcacctcatattttgccattccaggaaaaaatgtgatgagctcgccgcaaagctgtcaggtctcgggcttaacgctgtagcgtattaccggggtcttgatgtgtccgtcataccgaccagcggagacgtcgttgtcgtggcaacagacgctctaatgacgggtttcactggcgactttgactcagtgatcgactgtaatacgtgtgtcacccagacagtcgacttcagcttagaccctaccttcaccattgagacgacgaccgtgccccaagacgcggtgtcgcgctcgcagcggcgaggcaggactggtaggggcaggacaggcatctacaggtttgtgactccaggagaacggccctcgggcatgttcgattcctcggtcctgtgtgagtgctatgacgcgggctgtgcttggtacgagctcacgcccgccgagacctcagttaggttgagggcttacctgaatacaccggggttgcccgtctgccaggaccatctggagttctgggagggcgtcttcacaggcctcacccacatagatgcccacttcctgtcccagactaagcaggcaggagacaacttcccctacttggtagcataccaggctacggtgtgcgccagggctcaggctccacccccatcgtgggaccagatgtggaagtgtctcatacggctaaagcctacgctgcacgggccaacacccctgctgtataggctaggagccgtccaaaatgaggtcaccctcacacaccccataaccaagttc---------------------------------------
>gnl|euhcvdb|DQ061352_NS3_P1b_NS3_protein_coding_sequence_(ns3_sequence)
gcgcccatcacggcctatgcccaacagacgcggggcctacttggctgcatcgtcaccagcctcacaggccgggacaagaaccaggtcgagggggaggttcaagtggtttccaccgcaacacaatctttcctggcgacctgcgtcaacggcgtgtgttggactgtctaccacggcgccggcacaaagaccctcgccggccaaaaaggcccaatcacccaaatgtacaccaatgtagaccaggacctcgtcggctggcaagcgccccccggggcgcgatccttgacaccgtgcacctgtggcagctcggacctttacttggtcacgagacatgctgatgtcattccggtgcgccggcggggcgacagcagaggaagcctactctcccccaggcccgtctcctacttgaagggctcttcgggtggtccgctgctctgcccctcggggcatgctgtgggcatcttccgggctgctgtgtgcacccggggggttgcgaaggcggtggactttgtgcccgttgagtctatggaaacaaccatgcggtccccggtcttcacagacaactcgtcccccccggccgtaccgcagacattccaagtggcccatctacacgctcccactggcagcggcaagagcactaaggtgccggctgcgtatgcagcccaagggtacaaggtactcgtcctgaacccgtctgttgccgccaccctaggtttcggggcgtacatgtccaaggcacatggtgtcgaccctaacatcagaactggggtaaggactatcaccacgggagcccccattacgtactccacctatggcaagtttcttgccgacggtggttgctctgggggcgcctatgacatcataatatgtgatgagtgccactcaactgactcgactaccattttgggcatcggcacagtcctggaccaagcggagacggctggagcgcgactcgtcgtactcgccaccgctacgcctccgggatctgacaccgtgccacatcccaatatcgaggaggtggctctgtccaacgttggagagatccccttctatggtaaagccatccccatcgagaccatcaagggggggaggcacctcatattttgccattccaggaaaaaatgtgatgagctcgccgcaaagctgtcaggtctcgggcttaacgctgtagcgtattaccggggtcttgatgtgtccgtcataccgaccagcggagacgtcgttgtcgtggcaacagacgctctaatgacgggtttcactggcgactttgactcagtgatcgactgtaatacgtgtgtcacccagacagtcgacttcagcttagaccctactttcaccattgagacgacgaccgtgccccaagacgcggtgtcgcgctcgcagcggcgaggcaggactggtaggggtaggacaggcatctacaggtttgtgactccaggagaacggccctcgggcgtgttcgattcctcggtcctgtgtgagtgctatgacgcgggctgtgcttggtacgagctcacgcccgccgagacctcagttaggttgagggcttacctgaatacaccggggttgcccgtctgccaggaccatctggagttccgggagggcgtcttcacaggcctcacccacatagatgcccacttcctgtcccagactaagcaggcaggagacaacttcccctacttggtagcataccaggctacggtgtgcgccagggctcaggctccacccccatcatgggaccaaatgtggaaatgtctcatacggctaaagcccacgctgcacgggccaacacccctgctgtataggctaggagccgtccaaaatgaggtcaccctcacacaccctataaccaagttc---------------------------------------
>gnl|euhcvdb|DQ061355_NS3_P1b_NS3_protein_coding_sequence_(ns3_sequence)
gcgcccatcacggcctacgcccaacagacgcggggcctacttggctgcatcgtcaccagcctcacaggccaggacaagaaccaggtcgagggggaggttcaagtggtttccaccgcaacacaatctttcctggcgacctgcgtcaacggcgtgtgttggactgtctaccacggcgccggcacaaagaccctcgccggccaaaagggcccaatcacccaaatgtacaccaatgtagaccaggacctcgtcggctggcaagcgcctcccggggcgcgatccttgacgccgtgcacctgtggcagctcggacctttacttggtcacgaggcatgctgatgtcattccggtgcgccggcggggcgacagcagaggaagcctactctcccccaggcccgtgtcctacttgaagggttcttcgggtggtccactgctctgcccctcggggcatgctgcgggcatcttccgggctgccgtgtgcacccggggggttgcgaaggcggtggactttgtgcccgttgagtctatggaaacaaccatgcggtccccggtcttcacggacaactcgtcccccccggccgtaccgcagacattccaagtggcccatctacacgctcccactggcagcggcaagagcaccaaggtgccggctgcgtatgcagcccaagggtacaaggtactcgtcctgaacccgtctgttgccgccaccctaggtttcggggcgtatatgtctaaggcacatggtgtcgaccccaacattagaactggggtaaggaccatcaccacgggtgcccccattacgtactccacctatggcaagttccttgccgacggtggttgctctgggggcgcctatggcatcataatgtgtgatgagtgccactcaactgactccactaccatcttgggcatcggcacagtcctggaccaagcggagacggctggagcgcgactcgtcgtgctcgccaccgctacgcctccgggatcggtcaccgtgccacattccaatatcgaggaggtggctctgtccaacatgggagagatccccttctatggtaaggccatccacatcgagaccatcaagggggggaggcacctcatattttgtcattccaggaaaaaatgtgatgagctcgccgcaaagctgtcaggtctcgggcttaacgctgtagcgtattaccggggccttgatgtgtccgtcataccgaccagcggagacgtcgttgtcgtggcaacagacgctctaatgacgggtttcactggcgactttgactcagtgatcgactgtaatacatgtgtcacccagacagtcgacttcagcttggaccccaccttcaccatcgagacgacgaccgtgccccaagacgcagtgtcgcgctcgcagcggcgaggcaggactggtaggggcagggcaggcatctacaggtttgtgactccaggagaacggccctcgggcatgttcgattcctcggtcctgtgtgagtgctatgacgcgggctgtgcttggtacgagctcacacccgccgagaccacagtcaggctgcgggcttacctgaatacaccagggttgcccgtctgccaggaccatctggggttctgggagggcgtctttacaggcctcacccacatagatgcccacttcttgtcccagactaagcaggcaggagacaatttcccctacttggtagcataccaggctacggtgtgcgccagggctcaggctccacccccgtcgtgggaccaaatgtggaaatgtctcatacggctaaagcccacgctgcacgggccaacacccctgctgtataggctaggagccgtccaaaatgaggtcatcctcacacaccccataaccaaatac---------------------------------------
>gnl|euhcvdb|EF407475_NS3_C1b_NS3_protein_coding_sequence_(ns3_sequence)
gcgcccatcacggcctactcccaacagacgcggggtctacttggctgtatcatcactagcctcacaggccgggacaagaaccaggtcgagggggaggttcaagtggtttccaccgcaacacaatctttcctggcgacctgcgtcaacggcgtatgttggactgtctatcatggcgccggctcaaaaaccctagccggcccgaagggcccaatcacccaaatgtacaccaatgtggaccaggacctcgtcggctggcaggcgccccccggggcgcgctccttgacaccgtgcacctgcggcagctcggacctttacttggtcacgaggcatgctgatgtcattccggtgcgccggcggggtgacagcagggggagcctgctctcccccaggccagtctcctatttaaagggctcttcgggtggtcccctgctctgcccctcggggcacgctgtgggcatcttccgggccgctgtgtgcacccggggggttgccaaggcggtggactttgtacccgtcgagtccatggaaactactatgcggtccccggtcttcacggacaattcatctcctccggccgtaccgcagacattccaagtggcacatctacacgcccccactggcagcggcaagagcactaaggtgccggctgcgtatgcagcccaagggtataaggtacttgtcctgaacccgtctgtcgccgccaccttgggttttggggcgtacatgtccaaggcacatggtgtcgaccctaacatcagaactggggtaaggactatcaccacgggcgcccccatcacatactccacctatggtaagttccttgccgacggtggttgctctggaggcgcctatgacatcataatatgtgatgagtgccactcaactgactcgactaccattctaggcatcggcacagtcctggaccaagcggagacggctggagcgcggcttgtcgtgctcgccaccgctacgcccccaggatcggtcaccgtgccacatcccaatatcgaggaggtggctctgtccagcattggagagatccccttctatggcaaagccatccccatcgagaccatcaagggggggaggcatctcattttctgccactccaagaagaaatgtgacgagctcgccgcaaagctgtcgggcctcggacttaatgctgtagcatattaccggggtcttgatgtgtccgtcataccatctagtggagacgtcgttgtcgtggcaacagacgctctaatgacgggctttaccggcgactttgactcagtgatcgactgtaatacatgtgtcacccagacagtcgatttcagcttggaccctaccttcaccattgagacgacgaccgtgccccaagacgcggtgtcgcgctcgcagcggcgaggcaggactggtaggggcaggatgggcatctacaggtttgtgactccaggagagcggccctcgggcatgttcgattcctcggtcctatgtgagtgctatgacgcgggctgtgcttggtacgagctcacgcccgccgagacctcagttagattgcgggcttacctgaatacaccagggttgcccgtttgccaggaccatctggagttctgggagagcgtcttcacaggcctcacccatatagatgcccactttttgtcccaaactaaacaggcaggagacaacttcccctacctggtagcataccaggccacagtgtgcgccagggcacaggctccacctccatcgtgggaccaaatgtggaagtgtctcacacggctaaagcctacgctgcacgggccaacacccctgctatataggctaggggccgtccaaaatgagattgtcctcacgcaccccataaccaaatacatcatggcatgcatgtcggctgacctggaggtcgtcacg
>gnl|euhcvdb|EF407476_NS3_C1b_NS3_protein_coding_sequence_(ns3_sequence)
gcgcccatcacggcctatgcccaacagacgcggggcctaattggctgcatcatcactagcctcacaggccgggacaagaaccaggtcgagggggaggtccaagtggtctccaccgcaacacaatctttcctggcgacctgcatcaacggcgtgtgttggactgtctatcatggtgccggctcaaagaccctagccggcccaaagggcccagtcacccaaatgtacaccaatgtagaccaggacctcgtcggctggcaggcgccccccggggcgcgttccttgacaccatgcacctgcggcagctcggacctttacttggtcacgaggcatgctgacgtcattccggtgcgccggcggggcgacagcagggggagcctactctcccccagacccgtctcctacctgaagggctcttcgggtggtccactcctctgcccctcggggcacgctgtcggcatcttccgggctgctgtatgcacccggggggttgcgaaagcggtggactttgtacccgttgagtctatggaaactactatgcggtccccggtcttcacggacaactcatctcccccggccgtaccgcagacattccaagtggcccatctacacgctcctactggcagcggcaagagcactaaggtgccggctgcatatgcagcccaagggtacaaggtgctcgtcctgaacccgtccgttgccgccaccttgggttttggggcgtacatgtccaaggcacatggtgtcgaccccaatattagaactggggtaaggaccatcaccacgggcgcccccatcacgtattccacctacggcaagttccttgccgacggtggttgctctgggggtgcctatgacatcataatatgtgatgagtgccactcaactgactcgactaccatcttgggcatcggcacagtcctggaccaagcggagacggctggagcgcgacttgtcgtactcgccaccgctacgcctccgggatctgttaccgtgccacaccccaatatcgaggaggtggccctgtccaacattggagagatccccttctatggcaaagccatccccatcgagaccatcaagggggggaggcatctcattttctgccactcaaagaagaagtgtgacgagctcgctgcaaagctgtcgggcctcggactcaatgctgtagcgtattaccggggccttgatgtgtccgtcataccgaccagcggagacgtcgttgtcgtggcaacagacgctctaatgacgggcttcaccggcgactttgactcagtgatcgactgtaatacatgtgtcacccagacagtcgacttcagcttggaccccaccttcaccattgagacgacgaccgtgccccaagacgcggtgtcgcgctcgcagcggcgaggcagaactggtaggggcagaggaggtatctacaggtttgtgactccaggagaacggccctcgggcatgttcgattcctcggtcctgtgtgagtgctatgacgcgggctgtgcttggtacgagctcacgcccgccgagacctcagttagattgcgggcttacctaaatacaccagggttgcccgtctgccaggaccatctggagttttgggagagcgtctttacaggcctcacccacatagatgcccacttcttgtcccagactaagcaggcaggagacaacttcccctacctggtagcataccaggccacagtgtgcgccagggctcaggctccacctccatcgtgggatcaaatgtggaagtgtctcacacggctaaagcctacgctgcacgggccaacgcccctgctatataggctaggtgccgtccaaaacgaggtcaccctcacacaccccgtaaccaaatacatcatggcatgcatgtcggctgacctggaggtcgtcacg
>gnl|euhcvdb|EF407478_NS3_C1b_NS3_protein_coding_sequence_(ns3_sequence)
gcacccattacggcctattcccaacagacacggggcctacttggctgcatcatcaccagcctcacaggccgggacaagaaccaggtcgagggagaggttcaagtggtctccaccgcaacgcaatctttcttggcgacctgcatcaacggcgtgtgttggactgtctaccatggcgccggctccaagaccctggccggcccaaaaggcccaatcacccaaatgtacaccaatgtagaccaggacctcgtcggctggcaggcgccccccggggcgcgttccttgacaccgtgcacctgcggcagctcggacctttatttggtcacgaggcatgctgatgtcattccggtgcgccggcggggcgacaacagggggagcctgctctcccccaggcccatctcctacttgaagggctcttcgggtggtccactgctctgcccctcggggcacgcagtgggcatcttccgggctgctgtgtgcacccggggggttgcgaaggcggtggactttgtgcccgttgagtctatggaaaccaccatgcggtccccggtcttcacggacaactcgtcccctccggccgtaccgcagacattccaagtggcacatctacacgctcctactggcagtggcaagagcaccaaggtgccggctgcatatgcagcccaagggtataaggtactagtcctgaacccatctgttgccgccaccttaggttttggggcgtatatgtctaaggcacatggtgtcgaccccaacattagaactggggtaaggaccatcaccacgggcgcttccatcacgtactccacctacggcaaattccttgccgacggtggttgctccgggggcgcctacgacatcataatatgtgatgagtgccactcaactgatgcgactaccatcctgggcgtcggtacagtcctggaccaagcggagacggctggagcgcggcttgtcgtgctcgccaccgctacacctccgggatcggttaccgtgccacatcccaacatcgaagaggtggccttgtctaacactggggagatccccttctatggcaaagctatccccattgagaccatcaagggggggagacatctcattttctgccattccaagaagaaatgtgacgagctcgccgcgaagctgtcaggcctcggactcaacgctgtagcatactaccggggtcttgatgtgtccgtcataccgaccagcggagacgtcgttgtcgtggcaactgacgctctaatgacgggctttaccggcgacttcgactcggtgatcgactgtaatacatgtgtcacccagacggtcgacttcagcttggaccctaccttcaccattgagacgacgaccgtgcctcaagacgcggtgtcgcgctcacagcggcgaggcaggactggtaggggtaggagaggcatctacaggtttgtgactccaggagagcggccctcgggcatgttcgattcctcggtcctgtgtgagtgctatgacgcgggctgtgcttggtacgagctcacacccgccgagacctcagttaggctgcgggcttacctaaatactccaggattgcccgtttgtcaggaccatctggagttctgggagagcgtcttcacgggcctcacccacatagatgctcacttcttgtcccaaactaagcaggcaggagagaacttcccttacctgacagcataccaggctacggtgtgcgccagggctcaggccccacctccatcgtgggatcaaatgtggaagtgtctcatacggctgaagcctacgctgcacgggccaacacccctgctgtataggctaggagccgtccaaaacgaggtcaccctcacacaccccataaccaaatacatcatggcatgcatgtcggccgacctggaggtcgtcacg
>gnl|euhcvdb|EF407479_NS3_C1b_NS3_protein_coding_sequence_(ns3_sequence)
gcacctatcactgcctactcccaacagacgcggggtctacttggttgcatcatcactagcctcacaggccgggataagaaccaggtcgagggggaggttcaagtggtttccaccgcaacacagtctttcctggcgacctgcgtcaacggcgtgtgttggactgtctaccacggtgccggctcaaagaccctggccggcccaaaggggccaatcacccaaatgtacaccaatgtggaccaggacctcgtcggctggcaggcgccccctggggcgcgttccctgacaccgtgcacctgcggcagctcggacctctacttggtcacgaggcatgccgatgtcattccggtgcgccggcggggcgacagcagggggagcctactctctcccaggcccgtctcctacttgaaaggctcttcgggtggcccactgctctgcccctcgggacacgctgtgggcatcttccgagccgccgtgtgcacccggggggtcgcaaaagcggtggactttgtacccgttgagtctatggaaactaccatgcggtccccggtcttcacggacaactcgtcccccccggccgtaccgcagacattccaagtggcccatctacacgctcccaccggcagcggcaagagcactaaggtgccggctgcgtacgcagcccaagggtacaaggtacttgtcctgaacccgtccgttgccgccaccttaggttttggggcgtatatgtctaaggcacatggtatcgaccctaacatcagaactggggtaagaaccatcaccacaggcggcgccatcacgtactccacctacggcaagtttcttgccgacggtggttgttccgggggcgcctatgacatcataatatgtgatgagtgccactcaactgactcgactaccatcttgggcatcggcacagtcctggaccaagcggagacggctggagcgcgactcgtcgtgctcgccaccgccacacctccgggatcggtcaccgtgccacatcccaatatcgaggaggtggccctgtccaacattggagagatccccttctacggcaaggccatccccatcgagaccatcaagggggggaggcatctcattttctgccattccaagaaaaaatgtgacgagctcgccgcaaagctgtcgggcctcggactcaatgctgtagcgtattaccgaggccttgatgtgtccgtcataccaaccagtggagacgtcgttgtcgtagcaacagacgctctaatgacgggctataccggcgactttgactcagtgatcgactgtaatacatgtgtcacccagacggtcgatttcagcttggaccctaccttcaccattgaaacgacaaccgtgccccaagacgcggtgtcgcgctcgcagcggcgaggcaggactggtaggggcaggggaggcatctacaggttcgtgactccaggagaacggccctcgggcatgttcgattcctcggtcctgtgcgagtgctatgacgcgggttgtgcttggtatgagctcacgcccgccgagacctcggttaggttgcgggcttacctaaacacaccagggttgcccgtctgccaggaccatctggagttctgggagagcgtcttcacaggcctcacccacatagatgcccacttcttgtcccagactaagcaggcaggagacaacttcccctacctggtagcataccaggccacggtgtgtgccagagctcaggctccacctccatcgtgggaccaaatgtggaagtgtctcatacggctaaagcctacgctgcacgggccaacgcccctgctgtataggctaggagccgttcaaaatgaggtcaccctcacacaccccataaccaaatacatcatggcatgcatgtcggctgacttggaagtcgtcacc
>gnl|euhcvdb|EF407482_NS3_C1b_NS3_protein_coding_sequence_(ns3_sequence)
gcgcccatcacggcctacgcccaacagacgcggggtctatttggctgcatcatcaccagcctcacaggccgggacaagaaccaagtcgagggggaggttcaagtggtttccaccgcaacacaatctttcctggcgacctgcgtcaacggcgtgtgttggaccgtctaccacggcgccggctcgaagaccctagccggcccaaagggcccaatcacccaaatgtacaccaatgtggaccaggacctcgtcggctggcaggcgccccctggggcgcgttccttgacaccatgcacctgcggcagctcggacctctatttggtcacgaggcacgctgacgtcattccggtgcgccggcggggcgacagcagggggagcctactctcccccaggcccatttcctacttgaagggctcctcgggcggcccactgctctgcccctcgggccacgccgtgggcatcttccgggctgccgtgtgcacccggggggttgcgaaggcggtggacttcgtgcctgttgagtctatggagactactatgcggtccccggtcttcacggacaactcgtcccccccggccgtaccgcagacattccaagtggcccatctacacgctcccactggcagcggtaagagcactaaggtgccggctgcgtatgcagcccaagggtacaaggtactcgtcttgaacccgtccgttgccgccaccttaggttttggggcgtatatgtctaaggcacatggtgtcgaccccaacattagaactggggtaaggaccatcaccacaggctcccccatcacgtactccacttacggcaagttccttgccgacggtggttgctctgggggcgcttatgacatcataatatgtgatgagtgccactcaactgactcgacctctatcttgggcatcggtacagtcctggaccaagcggagacggctggagcgcgcctcgtcgtgctcgccaccgccacacctccgggatcggtcaccgtgccacatccaaacatcgaggaggtggccctgtccaacatcggggagatccccttctatggcaaagccatccccatcgaggccattaagggggggaggcacctcatcttctgccattccaagaaaaaatgtgacgagctcgccgcaaagctgtcggccctcggactcaatgctgtagcatattaccggggtcttgacgtgtccgtcataccaactagcggagatgtcgttgtcgtggcaacagacgctctaatgacgggctttaccggcgactttgactcagtgatcgactgtaatacatgtgtcacccagacagtcgatttcagcttggaccctaccttcaccattgagacgacgaccgtgccccaagacgcggtgtcgcgctcacagcggcgaggcaggactggtaggggcaggacgggcatatataggtttgtgactccaggagaacggccctcgggcatgttcgactcttcggtcctgtgtgagtgctatgacgcgggctgtgcttggtacgagctcacgcccgccgagacctcggtcaggttgcgggcgtacctaaatacaccagggttgcccgtctgtcaggaccatctggagttctgggagagcgtcttcacaggcctcacccacatagatgcccacttcctgtcccagactaagcaggcaggagacaacttcccctatctggtagcataccaggccacggtgtgcgccagggcccaggctccacctccatcgtgggaccaaatgtggaagtgtctcatacggctgaagcctacgctgcacgggccaacacccctgctgtataggctaggagccgtccaaaacgaggtcatcctcacacaccccataaccaagtacatcatggcatgcatgtcggctgacctggaggtcgtcacg
>gnl|euhcvdb|EF407485_NS3_C1b_NS3_protein_coding_sequence_(ns3_sequence)
gcgcctatcacggcctactctcaacagacaaggggcctacttggctgtatcatcaccagcctcacaggccgggacaaaaaccaggtcgaaggggaggttcaagtggtctccaccgcaacacaatctttcctggcgacctgtgtcaacggcgtgtgttggactgtctaccatggtgctggctcaaaaaccctagctggcccaaagggtcctatcacccaaatgtacaccaatgtagaccaagacctcgtcggctggcaagcgccccccggggcgcgttccttgacaccgtgcacctgcggcagctcggacctttacttggtcacgaggcatgctgatgtcatcccggtgcgccggcgaggcgacagcagggggagcctactctcccccaggcccatctcctacctgaagggctcttcgggtggtccgctgctctgcccctcggggcacgctgtgggcatcttccgggctgccgtgtgcacccggggggttgcgaaggcggtggactttgtacccgttgagtctatggaaactaccatgcggtccccggtcttcacggacaactcgtcccctccggccgtaccgcagacattccaagtggcccatctacacgctcccactggcagcggcaagagcactaaggtgccggctgcgtatgcagcccaagggtacaaggtactcgtcttgaacccgtccgtcgccgccactctaggtttcggggcgtatatgtctaaagcacatggtgtcgaccctaacttgagaactggggtaaggaccatcactacaggcgcccctatcacgtactccacctatggcaagttccttgctgatggtggttgctctggaggcgcctatgacatcataatatgtgatgaatgccactcaactgactcgactaccattctgggtatcggcacagtcctggaccaagcggagacggctggagcgcggctcgtcgtgctcgccaccgctacgcctccgggatcggtcaccgtgccacatcccaacattgaggaggtggccctttccaatactggagagatccccttctatggcaaggccattcccatcgaggccatcaagggggggaggcacctcattttctgccattccaaaaagaaatgtgacgaactcgccgcaaagctgtcgggtctcgggctcaatgctgtagcgtactaccggggccttgatgtgtccgtcataccatctagtggagacgtcgttgtcgtggcaacagacgctctaatgacgggctttaccggcgattttgactcagtgatcgactgtaatacatgtgtcacccagacagtcgacttcagcttggaccctaccttcaccattgagacgaccaccgtgccccaagacgcagtgtcgcgctcgcagcggcgaggcagaactggtaggggcagggcaggcatctacaggtttgtgactccaggagaacggccttcgggtatgttcgattcctcggtcctgtgcgagtgctatgacgcgggctgtgcttggtacgagctcacgcccgccgagacctcggttaggttgcgggcctacctaaatacaccagggttgcccgtgtgccaggaccatctggagttctgggagagcgtcttcacaggcctcacccacatagatgcccatttcttgtcccagactaagcaggcaggagacaacttcccctacctggtagcataccaggctacggtgtgcgccagggctcaggccccacccccatcgtgggaccaaatgtggaagtgtctcatacggctaaagcctacgctgcacgggccaacacccctgctgtataggctaggagccgttcaaaacgaggtcatcctcacacaccccataaccaaatacatcatggcatgcatgtcggctgacctggaggtcgtcacg
>gnl|euhcvdb|EF407487_NS3_C1b_NS3_protein_coding_sequence_(ns3_sequence)
gcgcctatcacggcctactcccaacagacgcggggcctactcggctgcatcatcacaagcctcacaggccgggacaagaaccaggtcgagggggaggttcaagtggtttccactgcaacacagtccttcctggcgacttgcgtcaacggcgtatgttggactgtctaccatggcgccggcacaaagaccctagccggcccgaagggcccaatcacccagatgtacaccaatgtagaccaggacctcgttggctggcaggcgccccccggggcgcgttccttgacaccatgcacctgcggcagctcggacctctacttggtcacgaggcatgccgatgtcattccggtgcgccggcggggcgacagcagggggagcctactctcccccaggcccgtctcctacttgaagggctcttcgggcggcccactgctctgcccctcggggcacgctgtgggcatcttccgggctgctgtgtgcacccggggagttgcgaaggcggtggacttcgtgcccgttgagtctatggagactaccatgcggtccccggtcttcacggacaattcgtcccccccggccgtaccgcagacattccaagtggcccatttacacgctcccactggcagcggcaagagcaccaaggtgccggctgcatacgcagcccaagggtacaaggtactcgtcctgaacccgtccgtagctgccaccttaggctttggagcgtatatgtcaaaggcacatggtgtcgaccccaacatcagaaccggggtaaggaccatcaccacaggtgcccccatcacgtattccacctatggcaagttccttgctgacggtggttgctctgggggcgcctatgacatcataatatgtgatgagtgccactcaactgactcgactactatcttgggcatcggcacagtcctggaccaagcggagacggctggagcgcggctcgtcgtgctcgccaccgctacgcctccgggatcggtcaccgtgccacatcccaatatcgaggaggtggccctatccaatattggagagatccccttctacggcaaagccatccccatcgaggccatcaaaggggggaggcacctcattttctgtcactccaagaaaaagtgtgacgagctcgccgcaaaactgtcgggcctcgggatcaatgctgtagcgtattaccggggccttgatgtgtccgtcataccgactagcggagatgtcgttgtcgtggcaacagacgctctaatgacgggctacaccggcgactttgactcagtgatcgactgtaatacgtgtgtcacccagacagttgatttcagcttggaccctaccttcaccattgagacgacgaccgtgccccaggacgcggtgtcgcgctcgcagcggcgaggcaggactggtaggggcaggggaggcatctacaggtttgtaactccaggagaacggccctcgggcatgttcgactcttcggtcctgtgtgagtgctatgacgcgggctgtgcttggtacgagctcacgcccgccgagacctcggttaggttgcgggcttacctaaatacaccagggttgcccgtctgccaggaccatctggagttctgggagagcgtcttcacaggcctcacccacatagatgcccacttcctgtcccagactaaacaggcaggagacaacttcccctacctggtagcataccaggccacagtgtgcgccagggcccaggctccacctccatcatgggatcaaatgtggaagtgtctcacgcggctaaagcctacgcttcacgggccaacacccctgttgtataggctaggagccgtccaaaatgaggtcaccctcacacaccccataaccaaatacatcatggcatgcatgtcggctgacctggaggtcgtcacg
>gnl|euhcvdb|EF407488_NS3_C1b_NS3_protein_coding_sequence_(ns3_sequence)
gcacctatcacagcctattcccaacagacgcggggcctacttggctgcatcatcaccagcctcacaggccgggacaagaaccaggtcgagggggaggttcaggtggtctccaccgcgacgcaatctttcctggcgacctgcatcaacggcgtgtgttggactgtctaccatggcgccggcaccaagaccctagccgggccaaaggggccggtcacccaaatgtacaccaatgtagaccaggacctcgtcggctggcaggcgccccccggggcgcgttctttgtcaccatgcacctgcggcagctcggacctttacttggtcacgaggcacgctgatgtcatcccggtgcgccggcggggcgacagcagggggagcttgctctcccccaggcccatctcctacttgaagggctcttcgggtggtccgctgctctgcccttcggggcacgccgtgggcatcttccgggctgccgtgtgcacccggggggtcgcgaaggcagtggattttgtgcctgtcgagtctatggaaactaccatgcggtccccggtcttcacggacaactcgtcccccccggccgtaccgcagacattccaagtggcccacctacacgctcccactggcagcggcaagagcaccaaagtgccggctgcatatgcagcccaagggtacaaggtactagtcctgaacccgtctgtcgctgccaccctaggcttcggggcgtatatgtctaaggcacatggtgttgaccccaatatcagaactggggtaaggaccatcaccacgggcgcctccatcacgtactccacctacggcaagttccttgccgacggtggttgctctgggggagcctatgacatcataatatgtgatgagtgccactcaactgacgcgactaccatcttgggcgtcggtacggtcctggaccaagcggagacggctggagcgcggctcgtcgtgctcgccaccgctacacctccgggatcggtcaccgtgccacaccccaacatcgaggaggtggccctgtccaacattggagagatccccttctatggcaaagccattcccattgagaccatcaaggggggaagacatctcatcttctgtcactccaagaagaaatgtgacgaactcgctgcaaagctgtcaggcctcggactcaacgctgtagcgtattaccggggtctcgatgtgtccgtcataccgaccagcggagatgtcgttgtcgtggcaactgacgctctaatgacaggctttaccggcgactttgactcagtgatcgactgtaatacatgtgtcacccagacggtcgatttcagcttggaccctaccttcaccattgagacgacgaccgtgccccaagacgcagtgtcacgctcgcagcggcgaggcaggactggaaggggcagggcaggcatctacaggtttgtgactccaggagaacgaccctcgggtatgttcgattcttcggtcctgtgtgagtgctatgacgcgggctgtgcttggtacgagctcacacccgccgagacctcagttagattgcgggcttacctaaatacaccagggttgcccgtctgccaggaccatctggagttctgggagagcgtcttcacaggcctcacccatatagatgcccacttcttgtcccaaaccaaacaggcaggagacaacttcccctacctgacagcataccaggctacggtgtgcgccagggctcaggccccacctccatcgtgggatcaaatgtggaagtgtctcatacggcttaagcctacgctgcacgggccaacacccctgctgtacaggctaggagccgttcaaaatgaagttgtccttacacaccctgtgaccaaatacatcatggcatgcatgtcggccgacctggaggtcgtcacg
>gnl|euhcvdb|EF407489_NS3_C1b_NS3_protein_coding_sequence_(ns3_sequence)
gcgcctatcacggcctattcccaacaaacgcggggcttacttggctgtatcatcactagcctcacaggccgggacaagaaccaggtcgagggggaggtccaagtggtctccaccgcaacacagtctttcctggcgacctgcgtcaacggcgtgtgttggactgtctatcatggtgccggctcgaagaccctagccggcccaaaagggccaatcacccaaatgtacactaatgtagaccaggacctcgtcggctggcaggcgccccccggggcgcgttccttgacaccatgcacctgcggcagctcagacctttacttggtcacgaggcatgccgatgtcattccggtgcgccggcggggcgacagcagggggagcctactctcccccaggcccgtctcttacttgaagggctcttcgggtggcccactgctctgcccctcagggcatgctgtgggcatcttccgggctgctgtgtgcacccggggggttgcgaaggcggtggacttcgtacccgttgagtctatggaaaccaccatgcggtccccggttttcacagacaattcatcccccccggccgtaccgcagacattccaagtggcccatctgcacgctcccaccggcagcggcaagagcactaaagtgccggctgcttatgcagcccaagggtacaaggtactcgtcctgaacccgtccgttgccgccaccttaagttttggagcatacatgtccaaggcacatggtgtggaccctaacatcaggaccggggtaaggaccatcaccacgggtgctcccatcacgtactccacctacggcaagttcctcgctgatggtggttgctctgggggcgcctatgacatcataatatgtgatgagtgccactcaactgactcaactactatcctgggcattggcacagtcctggaccaagcggagacggctggagcgcgactcgtcgtgctcgccaccgctacgcctccgggatcggtcaccgtgccgcaccccaatatcgaggaggtggccctgtccaacactggagagatccccttctatggcaaggccatccctattgagaccatcaagggggggaggcatcttatcttctgccattccaagaagaaatgtgatgagctcgctgcaaagctgtcgggcctcggactcaacgccgtagcatattaccggggccttgatgtgtccgtcataccgactagcggagacgtcgttgtcgtggcaacagacgctctgatgacaggctttaccggcgactttgactcagtcatcgactgtaatacatgtgtcactcagacagtcgatttcagcttggaccctaccttcaccattgagacgacgaccgtgccccaagacgcggtgtcgcgctcgcagcggcgtggcagaactggtaggggcagggcgggcatctacaggtttgtgactccaggagaacggccctcgggcatgttcgattcctcggtcttgtgcgagtgctatgacgcgggctgcgcttggtacgagctcacacccgctgagacctcggtcagattgcgggcttacctaaatacaccagggttgcccgtctgccaggaccatctggagttttgggagagcgtcttcacaggcctcacccacatagacgcccatttcttgtcccagaccaagcaggcaggagaaaacttcccctacctagtggcgtaccaggctactgtgtgcgccagggcccaggctccacctccatcgtgggatcaaatgtggaaatgtctcatacggctaaagcctactctgcacgggccaacacctctgctgtataggctaggagccgttcaaaatgaggttaccctcacacaccccataaccaaatacatcatggcatgcatgtcggccgacctggaggtcgtcacg
>gnl|euhcvdb|EF407490_NS3_C1b_NS3_protein_coding_sequence_(ns3_sequence)
gcgcccatcacggcctactcccaacagacgcgaggcctacttggttgtatcatcactagcctcacaggccgggacaagaaccaggtcgagggggaggttcaagtggtttctaccgcaacgcaatctttcctggcgacctgcgtcagcggcgtgtgttggactgtctaccatggcgccggctcaaagactctcgccggcccaaaaggcccaatcacccaaatgtacaccaatgtagaccaggacctcgtcggctggccagcgccctcgggggcgcgttccttgacaccatgcacctgcggcagctcggatctttacttggtcacgagacatgctgatgtcattccggtgcgccgacggggcgacagcagggggagcctactttcccccaggcccgtctcctacctgaagggctcttcgggtggtccgctgctctgcccctcggggcacgctgtgggcatcttccgggctgctgtgtgtacccggggggttgcgaaggcggtggactttgtacccgttgagtctatggaaactactatgcggtccccggtcttcacggacaactcgtcccccccggccgtaccgcagacattccaagtggcccatctacacgctcccaccggcagcggcaagagcactaaggtgccggctgcatatgcagcccaagggtacaaggtactcgtcctgaacccgtccgttgccgccaccttgggttttggggcgtatatgtccaaggcacatggtgtcgatcccaacatcagaactggggcaaggaccatcaccacgggtgcccccatcacgtattccacctatggcaagtttcttgccgacggcggttgctctgggggcgcctatgacatcataatatgtgatgagtgccactcaactgacgcgaccaccgttttgggcatcggcacggtcctggaccaagcggagacggctggagcgcgactcgtcgtgctcgccaccgctacgcctccgggatcggttaccgtgccacattcaaatatcgaggaggtggctctgtccaacactggagagatccccttctacggcaaagccatccccatcgagaccatcaagggggggagacacctcattttctgccattccaagaagaaatgtgatgagctcgccgcaaagctgtcgggcctcggacttaatgctgtagcgtattaccggggccttgatgtgtccgtcataccaactagcggagacgtcgtcgtcgtggcaacagacgctctaatgacgggcttcaccggcgactttgactcagtgatcgactgtaacacttgtgtcacacagacagttgatttcagcttggaccctaccttcaccattgagacgacgaccgtgccccaagacgcggtgtcgcgctcgcaacggcgaggcagaactggcaggggcaggatgggcatctacaggtttgtgactccaggagaacggccttcgggcatgttcgattcctcggttctttgtgagtgctatgacgcgggctgtgcttggtacgagctcacgcccgctgagacctcagtcaggctgcgggcctacctgaatacaccagggttgcccgtttgccaggaccatctggagttctgggagagcgtcttcacaggcctcacccacatagatgcccacttcttgtcccagactaagcaggcaggggacaacttcccctacctggtagcataccaggctacggtgtgcgccagggctcaggctccacctccatcgtgggaccaaatgtggaagtgtctcatacggctaaagcctacgctgcacgggccaacacccctgctgtataggctaggagccgtccaaaacgaggtcgtcctcacacaccccataaccaaatacatcatggcatgcatgtcggctgacctagaggtcgtcacg
>gnl|euhcvdb|EF407491_NS3_C1b_NS3_protein_coding_sequence_(ns3_sequence)
gcgcccatcacggcctactcccaacagacgcggggcctgcttggctgtatcattactagtctcacaggccgggacaagaaccaggttgagggagaggtccaagtggtctctactgcaacacaatccttcctggcgtcttgcgtcaacggcgtgtgttggactgtctaccatggcgccggttcaaagaccctagccggcccaaaaggcccagtcacccaaatgtacaccaatgtagaccaggaccttgttggctggccagcgccccccggagcgcgctctttgacaccatgcacttgcggcagcacggacctttacttggtcacgaggcatgctgacgtcattccggtgcgccggcggggcgacagcagggggagcctactctcccccaggcctgtctcgtacctgaaaggttcttcgggtggtccgctgctctgcccctcggggcacgctgtgggcatcttccgggccgccgtgtgcacccggggggttgcaaaggcggtggactttgtacccgttgagtccatggagaccactatgcggtccccggtcttcacggacaattcatctcccccggtcgtaccgcagacataccaagtggcccatctacaagctcctactggcagcggcaaaagcactaaggtgccggctgcatacgcagcacaagggtacaaggtactcgtcttgaacccatctgttgctgccaccctaggttttggggcgtatatgtctaaggcacatggcatcgaccctagtatcagaactggggtaaggaccatcaccacgggcgcctccattacgtattccacctacggcaaattccttgccgacggcggttgctctggaggcgcctatgacatcataatatgtgatgagtgccattcaactgactcaacaaccatcttgggcattggcacagtcctggaccaagcggagacggctggagcgcggctcgtcgtgctcgccaccgctacgcctccgggatcggtcaccgtgccacaccccaatatcgaagaggtgggcctgtccaacactggagagatccccttctatggcaaagccatccccatcgaggctatcaagggggggaggcacctcattttctgccattccaagaagaaatgtgacgagttcgctgcaaagctgtcaagcctcggacttaatgctgtagcgtattaccggggtcttgacgtgtctgtcataccaaccagcggcgatgttgttgtcgtggcaacagacgctctgatgacgggctataccggcgacttcgactcagtgatcgactgtaatacatgtgtcacccaaacagttgattttagcttggatcctaccttcaccattgaaaccacgaccgtgccccaagacgctgtgtcgcgcacgcagcggcggggcaggactggtaggggcagaagaggcatctataggtttgtaactccaggagaacggccctcgggcatgttcgactcttcggtcctgtgtgagtgctatgacgcgggctgtgcttggtacgagctcacgcccgccgagacctcagttaggttgcgggcttacctaaacacaccagggttgcccgtctgccaggaccatctggagttctgggagagcgtcttcacaggcctcacccacatagacgcccatttcttgtcccagaccaagcaggcaggagacaacttcccctacctggtagcataccaggctacggtgtgcgccagggctcaggctccacctccatcgtgggaccaaatgtggaagtgtctcatacggctaaagcctacgctgcacgggccaacacccctgctgtacaggctaggagccgtacaaaatgaggtcgccctcactcaccccataactaaatacatcatggcatgcatgtcggctgacctggaggtcgtcacg
>gnl|euhcvdb|EF407497_NS3_C1b_NS3_protein_coding_sequence_(ns3_sequence)
gcgcccatcacggcctacgcccaacaaacgcggggcctacttggctgcatcatcaccagcctcacaggccgggacaagaaccaggtcgagggggaggttcaagtggtttctaccgcaacacaatctttcctggcgacctgcgtcaacggcgtgtgttggactgtcttccatggcgccggttccaagaccctggccggctcaaagggcccgatcgcccaaatgtacaccaatgtagaccaagacctcgtcggctggcaggcgccccctggggcgcgttccttgacaccatgcacctgcggcagctcggacctctatttggtcacgaggcatgctgatgtcattccggtgcgccggcggggcgacagcagggggagcctactctcccccaggcccgtctcctatttaaagggctcttcgggaggcccactgctctgcccttcgggccacgccgtgggcatattccgggctgccgtgtgcacccggggggttgcgaaggcggtggacttcgtacctgttgagtctatggagactaccatgcggtcgccggtcttcacggacaactcgtcccccccggccgtaccgcagacattccaagtggcccacctacacgctcccactggcagcggcaagagcactaaagtgccggctgcgtacgcagcccaagggtacaaggtgctcgtcctgaacccgtccgttgccgccaccctgggttttggggcatatatgtctaaggcacatggtgtcgaccccaatattagaactggggtaaggaccatcaccacaggcgcccccatcacgtactccacttatggcaagttccttgccgacggtggttgctctgggggcgcttatgacatcataatatgtgatgagtgccactcaactgactcgacctccatcttgggtatcggcacagtcctggaccaagcggagacggctggagcacgcctcgttgtgctcgccaccgctacgcctccgggatcggtcaccgtgccacatcccaatatcgaggaggtggccttgtccaacattggggagatccccttttatggcaaagccatccccatcgagaccatcaaagggggaaggcatctcattttctgccattccaagaaaaagtgtgacgagctcgccgcaaagctgtcaggcctcggactcaatgctgtagcgtattaccggggtcttgacgtgtccgtcataccgactagcggagatgtcgttgtcgtggcaacagacgctctaatgacgggctataccggtgactttgactcagtgatcgactgtaacacatgtgtcacccaaacagtcgatttcagcttggaccctaccttcaccattgagacgacgaccgtgccccaagacgcggtatcgcgctcgcaacggcgaggcaggactggtaggggcagggggggcatctacaggtttgtgactccaggagaacggccctcgggcatgttcgattcttcggttctgtgtgagtgctatgacgcgggctgcgcttggtacgagctcacgcccgccgagacctcagtcaggttacgggcttacctgaatacaccagggttgcccgtctgccaggaccacctggagttttgggagagcgtcttcacaggcctcacccacatagatgctcacttcttgtcccagactaagcaggcaggagacaacttcccctacctggtagcataccaggccacggtgtgcgccagggccgcggctccacccccatcgtgggatcaaatgtggaagtgtctcatacggctgaagcccacactgcacgggccaacgcccctgttgtataggctaggagccgtccaaaacgaggtcaccctcacacaccccataaccaaatacatcatggcatgcatgtcggctgacctggaggtcgttacg
>gnl|euhcvdb|EF407498_NS3_C1b_NS3_protein_coding_sequence_(ns3_sequence)
gcgcccatcacggcctactcccaacagacacggggcctacttggttgcatcatcactagcctcacaggccgggataagaaccaggtcgagggggaggttcaagtggtttccactgcaacacaatccttcctggcgacttgcgtcaacggcgtgtgttggactgtctaccatggcgccggctcgaagaccctagccggcccaaaaggcccaattacccaaatgtacaccaatgtagaccaggacctcgtcggctggccggcgccctctggggcgcgttctttgacaccatgcacctgcggcagctcggacctttatttggtcacgagacatgccgatgtcatcccggtgcgccggcggggtgacggtagggggagcttactctcccccaggcccgtctcctacctaaagggctcttcgggtggtccattgctctgcccttcggggcacgctgtcggcatcttccgggctgctgtatgcacccggggggttgctaaggcagtggactttgtacctgttgagtctatggagactaccatgcggtctccagtcttcacagacaattcatccccccccgctgtaccgcagacattccaagtggcccatctgcacgctcctaccggcagcggcaagagcaccagagtgccggctgcatatgcagcccaagggtacaaggtgctcgtcctgaacccatctgttgccgctaccttaggctttggggcgtatatgtctaaggcacatggtatcgaccctaacatcagaaccggggtaaggaccatcaccacaggtggctccatcacgtactccacttacggcaagttccttgctgacggtggttgctccgggggcgcctatgacatcataatatgtgatgagtgccactcaactgactcgactaccatcttgggtatcggcacagtcctggaccaagcggagacggctggagcacgacttgtcgtgctcgccaccgctacgcctccgggatcagtcaccgtgccacaccccaacatcgaggaggtggccctgtccactactggagagattcccttttatggcaaagccatccccatcgaggtcatcaaggggggaaggcacctcatcttctgtcattccaagaagaagtgcgacgagctcgccgcaaagctgtcaggcctcggactcaatgccgtagcatattaccggggcctcgacgtgtccgtcataccaactagcggagacgtcgtcgtcgtggcgacagacgctctgatgacgggcttcactggcgactttgactcggtgatcgactgcaatacgtgtgtcacccagacagtcgacttcagcttggaccccaccttcacgatcgagacaacgaccgtgccccaggatgcggtgtcacgctcgcagcgacgaggtaggactggtaggggtaggggaggtatctatagatttgtgactccaggagaacggccctcgggcatgttcgattcctcggtcctgtgtgagtgctatgacgcgggctgtgcatggtacgagctcacgcccgctgagacctcggttaggttgcgggcatacctaaatacaccagggttgcccgtctgtcaggatcatctggagttctgggagagcgtcttcacaggtctcacccacatagacgcccatttcttgtcccagactaagcaggcaggagacaatttcccctacttggtagcataccaagctacagtgtgtgccagggctcaggctccacctccatcgtgggaccaaatgtggaagtgtctcatacggctgaaacctacgctgcacggggcaacacccctgctgtacaggctaggggccgtccagaatgaggtcaccctcacacatcccataaccaagttcatcatggcatgcatgtcggctgatttggaggtcgtcact
>gnl|euhcvdb|EF407499_NS3_C1b_NS3_protein_coding_sequence_(ns3_sequence)
gcgcccatcactgcctattcccaacagacgcggggcctacttggctgcatcattactagcctcacaggccgggacaagaatcaggtcgagggggaggttcaagtggtctccaccgcaacacaatctttcctggcgacctgtatcaacggcgtgtgttggactgtctaccatggtgccggctcaaagaccctagccggccaaaaaggcccaatcgcccaaatgtacaccaatgtagaccaggacctcgtcggctggcaagcgccccccggggcgcgttccctgacaccgtgcacctgcggcagctcggacctttacttggtcacgaggcatgctgacgtcatcccggtgcgccggcggggcgacagcaggggaagcctactctcccccaggcctgtctcctacttgaagggctcctcgggcggtccgctgctctgcccttcggggcacgctgtgggcatcttccgggctgctgtgtgcacccggggggttgcgaaggcggtggacttcgtaccggttgagtctatggaaactactatgcggtctccggtcttcacggacaactcgtcccccccggccgtaccgcagacattccaagtggcccatctacacgcccccaccggcagcggcaagagcaccaaggtgccggctgcatatgcagcccaagggtacaaggtactcgtcctgaacccgtccgttgccgccaccttgggcttcggggcgtatatgtctaaggcacatggtgtcgaccccaacatcagaactggggtaaggaccatcaccacgggcgcccccatcacgtactccacctatggcaagttccttgccgatggtggttgctctgggggcgcctatgacatcataatatgtgatgagtgccactcaactgactcgacttccatcttgggcattggcacagtcctggaccaagcggagacggctggagcgcggctcgtcgtgctcgccaccgctacgcctccaggatcggtcaccgtgccacatcccaatatcgaggaggtggccttgtccaacattggggagattcccttctacggcaaagccatccccatcgagaccatcaaaggggggaggcacctcattttctgccattccaagaagaaatgtgacgaactcgccgcaaagctatcgggcctcggactcaatgctgtagcgtattaccggggtcttgatgtgtccgtcataccgactagcggggacgtcgttgtcgtggcaacagacgccctaatgacgggctacaccggcgactttgactcagtgatcgactgtaatacatgtgtcacccagacagtcgatttcagcttggaccctaccttcaccattgagacgacgaccgtgccccaagacgcggtgtcgcgctcacagcggcgaggtagaactggtaggggcagggcaggcatctacaggtttgtgactccgggagagcggccctcgggtatgtttgattcctcggtcctgtgcgagtgctatgacgcgggctgtgcttggtacgagctcacgcccgccgagacctcagttaggttgcgggcttacctaaatacaccagggttgcccgtctgccaggaccacctggagttctgggagagcgtcttcacaggcctcacccacatagatgctcattttttgtcccagactaagcaggcaggagacaacttcccctacctgacagcataccaggctacggtgtgcgccagggctcaggccccacctccatcgtgggatcaaatgtggaagtgtctcatacggctaaagcctacgctgcacgggccaacgcccctgctgtataggctaggagccgtccaaaacgaggtcatcctcacacaccccataaccaagtacatcatggcatgcatgtcggctgacctggaggtcgtcacg
>gnl|euhcvdb|EF407501_NS3_C1b_NS3_protein_coding_sequence_(ns3_sequence)
gcacctatcacggcctattcccaacagacacggggcctacttggttgcatcatcactagcctcacaggccgggacaagaaccaagtcgagggggaggttcaagtggtctctaccgcaactcaatccttcctggcgacctgcatcaacggcgtgtgttggaccgtctaccatggcgccggctccaagaccctagccggcccaaagggcccaatcatccaaatgtacaccaatgtagaccaggacctcgtcggctggcaggcgccccccggggcgcgttccttgacaccatgcacctgcggcagctcggacctttatctggtcacgaggcatgctgatgtcattccggtgcgtcggcggggcgacagcagggggagcctgctctccccccggcccatctcctacttgaagggctcctcgggtggtccgctactctgcccctcgggacacgccgtgggcatcttccgggctgccgtgtgcacccggggggtcgcgaaggcggtggactttgtgcctgttgagtctatggaaactaccatgcggtccccggtcttcacggacaactcgtcccccccggctgtaccgcagacattccaagtggcccatctacacgctcccactggtagcggcaagagcaccaaggtgccggctgcatatgcagcccaagggtacaaggtactagtcctgaacccgtccgttgccgccaccttaggttttggggcgtatatgtctaaggcacatggtgttgaccctaacatcagaactggggtaagaaccatcaccacgggcgcctccatcacgtactccacctacggcaagttccttgccgacggtggttgctccgggggcgcctatgacatcataatatgtgatgagtgccactcaactgacgcgactaccattctgggtgtcggcacagtcctggaccaagcggagacggctggagcgcggctcgtcgtgctcgccaccgctacacctccgggatcggtcaccgtgccacaccccaacattgaggaggtgggcctgtccaacattggagagatccccttctatggtaaagctatccccattgagaccatcaagggggggaggcatctcattttctgtcattccaagaagaaatgtgacgagctcgctgcaaagctgtcaggcctcggactcaacgctgtagcgtactatcggggccttgatgtgtccgtcataccaaccagcggagacgtcgttgtcgtggcaactgacgctctaatgacgggctacaccggcgacttcgactcggtgatcgactgtaacacatgtgtcacccagacggtcgatttcagtttggaccctaccttcaccattgagacgacaaccgtgccccaagacgcggtgtcacgctcgcagcggcgaggcaggactggtagaggcaggggaggcatctacaggtttgtgactccaggagaacggccctcgggtatgttcgattcctcggtcctgtgtgagtgctatgacgcgggctgtgcttggtacgagctcacacccgctgagacctcagttaggttgcgggcttacctaaatacaccagggttgcccgtctgccaggaccatctggagttttgggagagcgtcttaacaggcctcacccatatagatgctcattttttgtcccaaaccaaacaggcaggagataacttcccctacctgacagcgtaccaggccacggtgtgcgctaggtcccaggccccacctccatcgtgggatcaaatgtggaagtgtctcatacggctaaagcctacgctgcacgggccaacacccctgctgtacaggctaggagccgtccaaaatgaggtcaccctcacacaccccataaccaaatacatcatggcatgcatgtcggctgacctggaggtcgtcacg
>gnl|euhcvdb|EF407503_NS3_C1b_NS3_protein_coding_sequence_(ns3_sequence)
gcacctatcacggcctacgcccaacagacgcggggcctacttggctgtatcatcactagcctcacaggccgggacaagaaccaggtagagggagaggttcaagtggtttccaccgcgacacaatctttcctagcgacctgtatcaacggcgtgtgttggactgtctatcatggcgccggctcaaagacccttgccggcgcaaaaggcccaatcatccagatgtacaccaatgtagaccaggacctcgtcggctggcaagcaccccccggggcgcgatctttgtcaccatgcacctgcggcagctcggacctttatctggtcacgaggcatgctgatgtcattccggtgcgccggcggggcgacagcagggggagtctactctcccccaggcccgtctcctacttgaaaggctcttcgggtggtccgctgctctgcccctcggggcatgctgtgggcatcttccgggctgctgtatgcacccggggagttgcaaaggcggtggacttcatacccgttgaatctatggaaactaccatgcggtctccggtcttcacggacaactcgtcccccccggccgtaccgcagacatttcaagtggcccacctacacgcccccactggcagcggcaagagcactaaggtgccggctgcatatgcgggccaagggtacaaggtacttgtcctgaacccgtccgttgccgccactctaggttttggggcgtatatgtcaaaggcacatggtgtcgaccccaatattagaactgggataaggaccatcaccacgggtgcccccattacgtactccacctatggcaagttccttgccgacggtggttgctctgggggcgcttacgacatcataatatgtgatgagtgccactcaactgactcaactactatcttgggcatcggcacagtcctggaccaagcggagacggctggagcgcgactcgtcgtactcgccaccgctacacctccgggatcagtcaccgtgccacatcccaacatcgaggaggtggctctgtccaacactggagagatccccttctatggcaaagccatccccatcgagaccatcaagggggggaggcatctcattttctgccattccaagaagaaatgtgatgagctcgctgcaaagctgtcaagcctcggactcaatgctgtagcatattaccggggtcttgatgtgtccgtcataccgactagcggagacgtcgttgtcgtggcaacagacgctctaatgacgggctttaccggcgactttgactcagtgatcgactgtaacacatgtgtcacccagacggtcgatttcagcttggaccctaccttcaccattgagacgacgaccgtgccccaagacgcggtgtcgcgctcgcaacggcgaggcaggactggcaggggcaggatgggcatctacaggtttgtgactccaggagagcggccttcgggcatgttcgattcttcggtcctatgtgagtgctatgacgcgggatgtgcttggtatgagcttacgcccgccgagacctcagtcaggttgcgggcttacctaaacacaccagggttgcccgtctgccaggaccatctggagttctgggagagcgtcttcacaggcctcacccatatagatgcccacttcttgtcccagactaagcaggcaggagacaacttcccctacctggtagcataccaggctacggtgtgcgccagagctcaggctccacctccatcatgggaccaaatgtggaagtgtctcatacggctaaaacctacgctgcacgggccgacacccctgctgtataggctaggagccgtccaaaacgagatcatcctcacacaccccataaccaaatacatcatggcatgcatgtcggctgacctggaggtcgtcacg
>gnl|euhcvdb|EF560532_NS3_P1b_NS3_protein_coding_sequence_(ns3_sequence)
gcacctatcacggcctatgcccaacagacccggggcctacttggctgcatcatcaccagcctcacaggccgggataagaaccaggtcgagggggaggttcaggtggtttccaccgcaacgcagtccttcctggcgacctgcatcaacggcgtgtgttggactgtctaccatggcgccggcacaaagaccttggccggccagaaagggccaatcacccaaatgtacaccaatgtagaccaggacctcgtcggctggcaagcacccaccggggcgcattccttgacaccatgcacctgcggcagctcggacctttacttggtcacgaggcatgccgatgtcattccggtgcgccggcggggcgacagcagggggagtctgctctcccccaggcccatctcttacttaaaaggctcttcgggcggtccactgctctgcccctcggggcacgctgtgggcatcttccgggctgccgtgtgcacccggggggttgccaaggcggtggactttatacccgttgagtccatggaaaccactatgcggtctccggtcttcacggacaactcgtcccccccggccgtaccgcagacattccaagtggcccatctacacgctcccactggcagcggcaagagcactaaggtgccggctgcgtacgcggcccaagggtacaaggtactcgtccttaacccgtccgttgccgccactttaggctttggggcgtatatgtctaaggcacatggtgtcgaccctaacatcagaactggggtaaggaccatcaccacgggcgcccccattacatactccacctacggcaagttccttgccgacggtggttgttctggaggcgcctacgacatcataatatgtgatgagtgccactcaaccgacgcgactaccatcttgggcgtcggtactgtcctggaccaagcggaaacggctggagcgcggctcgtcgtgctcgccaccgcaacgcctccgggatcggtcaccgtgccacaccctaacatcgaggaggtggccctgtccaataatggagagatccccttctatggcaaggccatccccatcgagaccatcaagggggggaggcacctcattttctgtcattccaagaagaaatgtgatgagctcgccgcaaagctgtcaggcctcggcctcaatgccgtagcatattaccggggtctggacgtgtccgtcataccatctagcggggacgtcgttgtcgtggcaactgacgctctaatgacaggctttaccggcgactttgactcagtgatcgactgtaatacatgtgtcacccagacggtcgatttcagcttggaccctaccttctccattgagacgacgaccgtgccccaagacgcggtgtcgcgctcgcagcgacgtggcaggactggaaggggcaggagaggcatctacaggtttgtgactccaggagagcggccctcaggcatgttcgattcttcgatcctgtgcgagtgctatgacgcgggctgtgcttggtatgagcttacgcccgccgagacctcggttaggttacgggcttacctgaatacaccggggttacccgtctgccaggaccatctggagttctgggagagcgtctttacaggcctcacccacatagatgcccacttcttgtcccagactaagcaggcaggagaaaacttcccctacctggtagcataccaggccacagtgtgcgccagggctcaggctccacctccatcgtgggatcaaatgtggaagtgtctcatacggctcaagcccacgctgcacgggccaacacccctgctgtataggctaggagccgtccaaaacgagctcaccctcacgcaccccataaccaagtac---------------------------------------
>gnl|euhcvdb|EF560551_NS3_P1b_NS3_protein_coding_sequence_(ns3_sequence)
gcgcccatcacggcctactcccaacaaacgcggggcctactcggctgcatcatcactagcctcacaggccgggacaagaaccaggtcgagggggaggttcaagtggtttctaccgcaacacaatctttcctggcgacctgtgtcaacggcgtgtgttggactgtctaccatggcgccggctcaaagacccttgccggcccaaagggaccaatcacccaaatgtataccaatgtggaccaggacctcgtcggctggcaggcgccccccggggcgcgttccctgacaccatgcacctgcggcagctcggacctttacttggtcacgaggcatgctgatgtcattccggtgcgccggcggggcgacagcaggggaagcctactctcccccagacccgtctcctacttgaagggctcttcgggtggcccgctgctctgcccttcggggcatgctgtgggcatcttccgggccgccgtgtgcacccgaggggtcgcgaaggcggtggattttgtacccgttgagtccatggagactaccatgcggtccccggtcttcacggacaactcgtcccctccggccgtaccgcagacattccaagtggcccatctacacgcccccactggtagcggcaagagcactaaggtgccggctgcatatgcatcccaagggtataaggtactcgtcctgaacccgtccgttgctgccaccctaggtttcggggcgtatatgtctaaggcacatggtgtcgaccccaacatcagaaccggggtaaggaccatcaccacgggtgccccaatcacgtactccacctacggcaagttccttgccgacggtggttgctctgggggcgcctatgacatcataatatgtgatgagtgccactcaactgactcgactaccatcctgggcatcggcacggtcctggaccaagcggagacggctggagcgcgacttgtcgtactcgccaccgctacgcctccgggatcggtcaccgtgccgcatcccaacatcgaggaggtggctctgtccaatatcggagagatccccttctatggcaaagccatccccatcgagaccatcagggggggaaggcacctcattttctgtcattccaagaagaaatgtgatgagctcgccgcaaagctgtcaggcctcggactcaatgctgtagcgtattaccggggtctcgatgtgtccgtcataccaactagcggagacgtcgttgtcgtggcaacagacgctctaatgacgggctttaccggcgactttgactcagtcattgactgtaatacatgtgtcacccagacggtcgacttcagcctggaccctaccttcaccatagagacgacgaccgtgccacaagacgcggtgtcgcgctcgcagcggcgaggcaggactggaaggggcaggatgggcatctacaggtttgtgactccaggagaacggccctcgggtatgttcgattcctcggtcctgtgtgagtgctatgacgcgggctgcgcttggtacgagctcacgcccgccgagacctcagttaggttgcgggcttacctaaatacaccagggttgcccgtttgccaggaccatctggagttctgggagagcgtcttcacaggcctcacccacatagatgcccatttcttgtcccagactaagcaggcaggagacaacttcccctacctggtagcataccaggctacggtgtgcgccagggctcaggctccacctccatcgtgggaccaaatgtggaagtgtcttatacggctaaaacctacgctgcacgggccgacgcccctgctgtataggttaggagccatccaaaacgaggtcaccctcacacaccccataaccaaatac---------------------------------------
>gnl|euhcvdb|EF560552_NS3_P1b_NS3_protein_coding_sequence_(ns3_sequence)
gcgcctatcacggcctactcccaacaaacgcggggcctactcggctgcatcatcactagcctcacaggccgggacaagaaccaggtcgagggggaggttcaagtggtttctaccgcaacacaatctttcctggcgacctgtgtcaacggcgtgtgttggactgtctaccatggcgccggctcaaagacccttgccggcccaaagggaccaatcacccaaatgtataccaatgtggaccaggacctcgtcggctggcaggcgccccccggggcgcgttccttgacaccatgcacctgcggcagctcggacctttacttggtcacgaggcatgctgatgtcattccggtgcgccgacggggcgacagcaggggaagcctactctcccccagacccgtctcctacttgaagggctcttcgggtggcccgctgctctgcccttcggggcatgctgtgggcatcttccgggccgccgtgtgcacccgaggggtcgcgaaggcggtggattttgtacccgttgagtccatggagactaccatgcggtccccggtcttcacggacaactcgtcccctccggccgtaccgcagacattccaagtggcccatctacacgcccccacaggtagcggcaagagcactaaggtgccggctgcatatgcatcccaagggtataaggtactcgtcctgaacccgtccgttgctgccaccctaggtttcggggcgtatatgtctaaggcacatggtgtcgaccccaacatcagaaccggggtaaggaccatcaccacgggtgccccaatcacgtactccacctacggcaagttccttgccgacggtggttgctctgggggcgcctatgacatcataatatgtgatgagtgccactcaactgactcgactaccatcctgggcatcggcacggtcctggaccaagcggagacggctggagcgcgacttgtcgtactcgccaccgctacgcctccgggatcggtcaccgtgccacatcccaacatcgaggaggtggctctgtccaatattggagagatccccttctatggcaaagccatccccatcgagaccatcagggggggaaggcacctcattttctgtcattccaagaagaaatgtgatgagctcgccgcaaagctgtcaggcctcggactcaatgctgtagcgtattaccggggtcttgatgtgtccgtcataccaactagcggagacgtcgttgtcgtggcaacagacgctctaatgacgggctttaccggcgactttgactcagtcattgactgtaatacgtgtgtcacccagacggttgacttcagcctggaccctaccttcaccatagagacgacgaccgtgccacaagacgcggtgtcgcgctcgcagcggcgaggcaggactggaaggggcaggatgggcgtctacaggtttgtgactccaggagaacggccctcgggtatgttcgattcctcggtcctgtgtgagtgctatgacgcgggctgcgcttggtacgagctcacgcccgccgagacctcagttgggttgcgggcttacctaaatacaccagggttgcccgtttgccaggaccatctggagttctgggagagcgtcttcacaggcctcacccagatagatgcccatttcttgtcccagactaagcaggcaggagacaacttcccctacctggtagcataccaggctacggtgtgcgccagggctcaggctccacctccatcgtgggaccaaatgtggaagtgtcttatacggctaaaacctacgctgcacgggccgacgcccctgctgtataggttaggagccatccaaaacgaggtcaccctcacacaccccataaccaaatac---------------------------------------
>gnl|euhcvdb|EF407462_NS3_C1b_NS3_protein_coding_sequence_(ns3_sequence)
gcgcctatctcggcctacgcccagcagacgcggggcctacttggctgcatcatcactagcctcacaggccgggataagaaccaggtcgagggggaggtccaagtggtctccacctcaacacaatctttcctggcgacctgcgtcaacggcgtgtgttggactgtataccacggtgctggctcaaagaccttagccggcccaaaaggcccagtcacccaaatgtacaccaatgtagaccaggacctcgtcggctggccggcgccccccggggcacgctccttgacaccatgcacctgcgggagctcggacctttacttggtcacgaggcatgccgacgtcatcccggtgcgccgacggggcgacagcagggggagcctgctctctcccagacccgtctcctacctgaagggctcttcgggaggtccgctcctctgcccctcggggcacgctgtgggcatcttccgggctgctgtgtgcacccggggggttgcgaaagcggtggactttgtgcccgttgaatctatggagactactatgcggtccccggtcttcacggacaactcatctcccccggccgtaccgcagacattccaagtggcccacctacatgcccccactggcagcggcaaaagcactaaggtgccggctgcatacgcagcccaagggtacaaggtactcgtcctaaacccgtccgttgccgccactctaggcttcggggcgtatatgtctaaggcacatggtgtcgaccccagtatcagaactggggtaagaaccatcaccacgggcgcgcccatcacgtactccacctacggcaagttccttgccgacggtggttgctctgggggtgcctatgacattataatatgtgatgagtgccactcaactgactcgactaccattttgggcatcggcacagtcctggaccaagcggagacggctggagcgcggctcgtcgtgctcgccaccgctacgcctccgggatccgtcaccgtgccacaccccaatatcgaggaggtggccctgtccaacattggagagatccccttttatggcaaagccatccccatcgagaccatcaagggagggaggcatctcatcttctgccattccaagaagaaatgtgacgagctcgccgcaaagctgtcgggcctcggactcaacgctgtagcgtattaccggggccttgatgtgtccgtcataccgactagcggagacgtcgttgttgtggcaacagacgctctaatgacgggctttaccggcgactttgactcagtgatcgactgtaatacatgtgtcacccagacagtcgacttcagcttggaccctactttcaccatcgagacgacgactgtgccccaagacgcagtgtcgcgctcgcagcggcgaggcaggactggtaggggcaggggaggcgtctacagattcgtgactccaggagaacggccctcaggcatgttcgattcctcggtcctgtgtgagtgctatgacgcgggctgtgcttggtacgagctcacgcccgccgagacctcggttaggttgcgggcttacctaaatacaccagggttgcccgtctgccaggaccatctggagttttgggagagcgtcttcacgggcctcactcacatagatgcccacttcttgtcccagactaaacaggcaggagataacttcccctacctggtagcataccaggctacggtgtgcgccagggctcaggcaccacctccatcgtgggatcaaatgtggaaatgtctcatacggctaaaacctacactgcacgggccgacacccctgctgtataggctgggtgccgtgcaaaacgaggtcgccctcacacaccccataaccaaatacatcatggcatgcatgtcggctgacctggaggtcgtcact
>gnl|euhcvdb|EF407466_NS3_C1b_NS3_protein_coding_sequence_(ns3_sequence)
gcgcccattacggcctacgcccaacagacgcggggcctacttggatgcatcatcactagcctcacaggtcgaganaagaaccaggtcgagggggaggtccaggtggtctccaccgcaacacaatctttcctggcgacctgcgtcaacggcgtgtgttggactgtcttccatggcgccggctcaaagaccctagccggtccaaaaggcccagtcacccaaatgtacaccaatgtagaccaggacctcgtcggctggcaggcgccccctggggcgcgttccttgacaccatgcacctgcggcagctcggacctctacttggtcacgagacatgctgatgtcattccggtgcgccggcggggcgacagtcgggggagtctactctcccccaggcccgtctcctacttgaagggctcttcgggtggtccactgctttgcccctcagggcacgccgtgggcatcttccgggctgccgtgtgcacccggggggttgcaaaggcggtggattttatacccgttgagtctatggaaaccaccatgcggtccccggtgttcacggataattcatcccccccggttgtaccgcagacattccaagtggcccatttacacgcccccactggcagcggcaagagcactaaggtgccggctgcatatgcagcccagggttacaaggtgctagtcttgaacccgtccgttgccgccactctaggttttggggcgtatatgtccaaggcacatggtgtcgaccccaacatcagaaccggggtaaggaccatcaccacgggcgctcccatcacgtactccacctatggtaagtttcttgccgacggtggttgctccgggggcgcttatgacatcataatatgtgatgaatgccactcaactgactcgactaccattctgggcatcggcacagtcctggaccaggcggagacggctggagcgcgactcgtcgtactcgccaccgccacgcctccgggatcggtcaccgtgccacaccccaacatcgaggaggtggccttgtccaacattggagagatccccttctatggcaaagccatccccatcgagctcatcaaaggggggagacatctcattttctgccattccaagaagaaatgtgacgagctcgctgcaaaactgttggccctcggaatcaatgctgtagcatattaccggggccttgatgtgtccgtcataccgaccagcggagacgtcgttgtcgtggcaacagacgctctaatgacgggctttaccggcgactttgactcagtgatcgactgcaacacatgtgtcacccagacggtcgatttcagcttggaccctaccttcaccattgagacgacgaccgtgccccaagacgcggtgtcgcgctcgcaacggcgaggcaggactggtaggggcagggggggcatctataggtttgtgactccaggagaacggccctcnggcatgtttgattcttcggtcctatgtgagtgctatgacgcgggatgcgcttggtatgagctaacacccgctgagaccacagttagactgcgggcttacctaaatacaccagggctgcccgtctgccaggaccacctggagttctgggagggcgtcttcacaggcctcacccacatagatgcccacttcctatcccagaccaaacaggcaggagacaacttcccctacctggtggcataccaagctacagtatgtgccagggctcaggccccacctccatcatgggatcaaatgtggaagtgtctcatacggttaaagcctacgctgcacgggccaacacccctgctgtacaggctgggagccgtccaaaacgaggtcactctcacacaccctgtaaccaaatacattatgacatgcatgtcggctgacctggaggttgtcacg
>gnl|euhcvdb|EF407467_NS3_C1b_NS3_protein_coding_sequence_(ns3_sequence)
gcgcccatcacggcctattcccaacagacgcggggcttacttggctgcatcatcactagcctcaccggccgtgacaagaaccaggttgagggggaggttcaagtggtttccaccgcaacgcaatctttcctggcgacctgtctcaacggcgtgtgttggactgtctatcatggtgccggctccaaggctctagccggcctgaaggggccaatcacccaaatgtacactaatgtagaccaggacctcgtcggctggccggcgccccccggggcgcgctccttgacgccgtgcacctgcggcagctcggacctctacttggtcacgaggcatgctgacgtcattccggtgcgccggcggggcgacagcagggggagtctactctctcctaggcccgtctcctacttgaagggctcttcgggtggtccactgctctgcccttcggggcacgctgtaggcatcttccgggctgctgtgtgcacccggggggttgcgaaggcggtggactttatacccgttgagtctatggaaaccaccatgcggtctccggtcttcacggacaactcatcccctccggccgtaccgcagtcatatcaagtggcccatcttcacgcccccaccggcagcggcaagagcactaaggtgccggctgcatatgcagcccaggggtataaggtgcttgtcctgaacccgtctgttgccgctaccttgggttttgggacgtatatgtctaaggcacatggtatcgaccctaacattagaactggggtaaggaccatcaccacgggtgcccccgtcacgtactccacctatggcaaattccttgccgacggtggttgctctgggggcgcctacgacatcataatatgtgatgagtgccactcaactgactcgacttctatcttgggcattggcacagtcctggaccaagcggagacggctggagcgcgactcgtcgtgctcgccaccgctacgcctccgggatcggtcaccgtgccacatcctaatattgaggaggtggctctctccagtactggagagatccccttctatggcaaagccatccccctcgaaaccatcaagggggggaggcacctcattttctgccattccaagaaaaaatgtgacgaactcgcctcaaagctgtcgagcctcggacttaacgctgtagcgtattaccggggtcttgatgtgtccgttataccaactagcggagacgtcgttgtcgtggcaacagacgctctgatgacaggctatacaggcgattttgactcagtaatcgactgcaacacatgtgtcatccagacagtcgattttagcttggaccccaccttcaccattgaaacgacaaccgtgcctcaagacgcggtgtcgcgctcgcagcggcgaggcaggactggtaggggcaggatgggcatctacaggtttgtgactccaggagaacggccctcgggtatgtttgattcatcggtcctgtgtgagtgctatgacgcgggctgctcttggtacgagctcacgcccgccgagacctcggttaggttgcgggcttacctaaatacaccagggttgcccgtctgccaggaccacctggagttctgggagagcgtcttcacaggcctcacccacatagatgctcacttcttgtcccagaccaagcaggcaggagacaacttcccctacctggtagcataccaggccacggtgtgcgccagggcccaggctccacccccatcgtgggaccaaatgtggaagtgtctcgttcggctcaagcccacgctgcacgggccgacacccctgctgtacaggctaggggccgtccaaaacgaggtcaccctcacacaccccataaccaaatacatcatggcatgcatgtcggccgacctggaggtcgtcacg
>gnl|euhcvdb|EF407468_NS3_C1b_NS3_protein_coding_sequence_(ns3_sequence)
gcgcctatcacggcctacgcccaacagacgcggggcctacttgggtgcatcgtcactagcctcacaggccgggacaagaaccaggtcgagggggaggtccaagtggtttctaccgcaacacaatctttcctggcaacctgcatcaacggcgtgtgttggactgtctatcatggtgccggctcaaagcccctagccggccaaaagggaccaatcacccaaatgtacaccaatgtggaccaagacctcgtcggctggcaagcgccctccggggcgcgatccttaacaccatgcacctgcggcagctctgacctttatttggtcacgaggcatgctgatgtcattccagtgcgccggcggggcgacagcagggggagcctgctctcccccaggcctgtctcctacttgaagggttcctcgggtggtccactgctctgcccctcggggcacgctgtgggcatcttccgggctgccgtgtgcacccggggggttgcgaaggcggtggacttcatacccgttgagtctatggaaactaccatgcggtctccggtcttcacggacaactcgtcccccccggccgtaccgcagtcattccaagtggcccatctacatgcccccactggcagcgggaagagcactaaggtgccggctgcgtatgcagcccaagggtacaaggtactcgtcctgaacccgtccgttgctgccaccttgggttttggggcgtatatgtctaaggcacatggtgtcgaccccaacatcagaaccggggtaaggaccgtcaccacgggcgcccccatcacgtactccacctatggcaagttccttgccgacggtgggtgctccgggggcgcctatgacatcataatgtgtgatgagtgccactcaactgactcgactaccatcttgggcatcggcacggtcctggaccaagcggagacggctggagcgcgactcgtcgtgctcgccaccgccacgcctccgggatcggttagcgtaccacaccctaacatcgaggaggtggccctgtccaacactggagagatccccttttatggcaaagccatccccatcgaggccatcaggggggggagacatctcattttctgccattccaagaagaaatgtgatgagttcgccgcaaagctgtcgggcctcggactcaatgctgtagcatattaccggggtcttgatgtgtccgtcataccgactagcggagacgtcgttgtcgtggcaacagacgctctaatgacgggctttaccggcgactttgactcagtgatcgactgtaatacatgtgtcacccagacagtcgacttcagcttggaccctaccttcaccattgagacgacaaccgtgccccaagacgcggtgtcgcgctcacagcggcgaggcaggactggtaggggcaggatgggcatctataggtttgtgactccaggagaacggccctcgggcatgttcgattcctcggtcctatgtgagtgctatgacgcgggctgtgcttggtatgagctcacgcccgccgagaccacagttaggttgcgggcctacctaaacacaccagggttgcccgtttgccaagaccatctggagttctgggagggcgtcttcacaggcctcacccacatagacgcccatttcctgtcccagactaagcaggcaggagacaacttcccttacctggtagcataccaggccacagtgtgcgccagggctcaggctccccctccatcgtgggatcaaatgtggaagtgtctcatacggcttaagcccacgctgcacgggccaacacccctgctgtataggctaggagccgtccaaaacgaggtcgtcctcacacaccccataaccaaatacatcatggcatgcatgtcggccgacctggaggtcgtcacg
>gnl|euhcvdb|EF407469_NS3_C1b_NS3_protein_coding_sequence_(ns3_sequence)
gcacctatcacggcctactcccaacagacacggggcctacttggctgtatcgtcactagcctcacaggccgggacaggaaccaggtcgagggggaggttcaggtggtctccaccacaacacaatctttcctagcgacctgtgtcaacggcgtgtgttggactgtctaccatggcgccggcgcaaagaccctagccggtgctaagggtccaatcacccaaatgtacaccaatgtagacaaggacctcgtcggctggcaagcgccctccggggcgcgttccttgacaccgtgcacctgcggcagctcggacctttacttggtcacgaggcatgctgatgtcattccggtgcgccggcggggcgacagcagggggagcttactctcccccaggcccgtctcctacttgaaaggctcttcgggtggtccgctgctttgcccctcggggcacgctgtgggcatcttccgggctgccgtgtgcacccggggggttgcgaaggcggtggacttcatacccgtcgagtctatggaaactaccatgcggtcgccggtcttcacggacaactcgtcccccccggccgtaccgcagacattccaagtggcccatctacacgctcccactggcagcggcaagagcaccaaggtgccggctgcgtacgcagcccaagggtacaaggtacttgtcctcaacccatccgtcgccgccactttaggtttcggggcgtatatgtctaaagcacatggtgtcgaccctaacatcagaactggggtaaggactatcaccacgggcgcccctatcacgtactccacctacggcaagttccttgccgacggtggttgttctggaggcgcctacgacatcataatatgtgatgagtgccactcaactgactcgaccagcatcttgggcattggcacagtcctggaccaagcggagacggctggagcgcgacttgtcgtgctcgccaccgccacacctccgggatcggtcaccgtgccacatcccaacatcgaggaggtggccctgtccaacactggagagatccccttctatggcaaagccatccccattgagatcatcaagggggggaggcacctcatcttctgccattccaagaaaaaatgtgacgagctcgccgcaaagctgacaggtctcggaattaatgctgtagcatattacagaggccttgatgtgtccgtcataccgaccagcggagacgtcgttgtcgtagcaacagacgctctaatgacgggctttactggcgactttgactcagtgatcgactgcaatacatgcgtcacccagacagtcgatttcagcttggaccctaccttcaccattgagacgacgaccgtgccccaagacgcggtatcgcgctctcagcggcgaggcaggactggtaggggcaggatgggcatctacagatttgtggctccaggggaacggccttcgggcatgttcgattcctcagtcctgtgcgagtgctatgacgcgggctgtgcttggtacgagctcacacccgccgagacctcggttaggctgcgggcttacctgaacacaccagggttgcccgtttgccaggaccatctggagttctgggagagcgtcttcacaggcctcacccacatagatgcccacttcttgtcccaaactaaacaggcaggagacaacttcccctacctagtagcataccaggctacggtgtgcgccagggctcaggctccacctccatcatgggatcaaatgtggaagtgtctcatacggctaaagcccacgctgcacgggccaacgcccctgctgtataggctaggagccgtccaaaacgaggtcactctcacacaccccataaccaaatacatcatggcatgcatgtcggctgacctggaggtcgtcacg
>gnl|euhcvdb|EF407470_NS3_C1b_NS3_protein_coding_sequence_(ns3_sequence)
gcgcctattacggcctactcccaacagacgcggggcctacttggctgcatcatcactagcctcacaggccgagacaagaaccaggtcgagggggaggttcaggtggtttccactgcgacacaatccttcctggcgacctgcatcaacggcgtgtgttggactgtctaccatggtgccggctcaaaaaccctagccggtccaaaggggccgatcacccaaatgtacaccaatgtagaccaggacctcgtcggctggcaagcgccccccggggcgcgttccctgacaccgtgcgcctgcggcagctcggacctttatctggttacgaggcatgctgatgtcattccggtgcgccggcgaggcgatggcagggggagtttactctcccccaggcctgtctcctacctgaagggctcttcgggtggtccgctgctctgcccctcggggcacgccgtgggcatcttccgggccgctgtgtgcacccggggggttgcgaaggcagtggactttgtgcccgttgagtccatggaaactaccatgcggtccccggtcttcacggacaactcgtcccccccggctgtaccgcaaacataccaagtggcccatctacacgcccccactggaagcggcaagagcaccaaggtgccggctgcatatgcggcccaggggtacaaggtactcgtcttgaacccatctgtcgccgccactctaagttttggggcgtacatgtccaaagcatatggtgtcgaccctaacatcagaactggggtaaggaccgtcaccacaggcgcccccatcacatactccacctatggcaagttccttgccgacggtggttgctctggaggcgcctatgacatcataatatgcgacgagtgccactcaactgattcgaccactgtcttgggcatcggcaccgtcctggaccaagcggagacggctggagcgcggctcaccgtgctcgccaccgctacacctccgggatcggtcaccgtgccgcatcctaatatcgaggaggtggccctgtccaacactggagagatccccttttatggcaaggccatccccatcgagaccatcaaggggggaaggcatctcatcttctgtcattccaaaaagaaatgcgatgaactcgccgcaaagctgtcgggcctcggactcaatgctgtagcgtattaccgaggccttgacgtgtccgtcataccagcaagcggagacgtcgttgtcgtggcgacagacgccctaatgacgggctacaccggcgacttcgactcagtgatcgactgtaatacatgtgtcatccaaacagtcgatttcagcttggaccccaccttcaccattgagacgacgactgtgccccaagacgcggtgtcgcgctcacagcggcgaggcaggactggtaggggcagaacaggcatctacaggtttgtgactccaggggaacggccttcgggcatgttcgactcctcggtcctatgcgagtgctatgacgcgggctgtgcttggtacgagctcacgcccgccgagacctcggttaggttgcgggcgtacctaaacacaccagggttgcccgtgtgccaggaccatttggagttctgggagagcgtcttcacaggcctcacccatatagatgctcatttcctgtcccagactaaacaggcaggagacaacttcccctacctggtagcataccaggccacggtgtgcgccagggctctggctccacctccatcgtgggaccaaatgtggaagtgtctcatacggcttaagcctacgttgcacgggccaacacccctgctgtataggctaggagccgtccaaaatgaggtcaccctcacacaccccataaccaagtacatcatggcatgcatgtcggctgacctggaggtcgtcacg
>gnl|euhcvdb|EF407471_NS3_C1b_NS3_protein_coding_sequence_(ns3_sequence)
gcgcctatcacggcctactcccaacagacgcggggcctacttggctgtattatcactagcctcacaggccgggacaagaaccaggtcgagggggaggtccaagtggtctccaccgcaacacaatctttcctggcaacctgcctcaacggcgtgtgttggactgtctaccatggagccggctcaaagaccctagccggcccaaaagggccaatcacccaaatgtacaccaatgtagaccaggaccttgttggctggcaagcgccccccggggcgcgctccctgacaccatgcacctgcggcagctcggacctttatttggtcacgaggcatgctgatgtcattccggtgcgccggcggggcgacagcagggggagcctactctcccccaggcccgtctcctacttgaagggctcttcgggtggtccactgctctgcccctcggggcacgctgtgggcatcttccgggctgctgtgtgcacccggggggtcgcgaaggcggtggacttcatacccgttgagtctatggaaactactatgcggtctccggtcttcacggacaactcgtcccccccggccgtaccgcagacattccaagtggcccatctacacgcccccactggtagcggcaagagcactaaggtgccggctgcgtatgcagcccaagggtacaaggtactcgtcttgaacccgtccgttgccgccaccctaggtttcggggcgtatatgtctaaggcacatggcatcgaccctaatatcagaactgggataaggaccatcaccacgggcgcccccatcacgtactccacctatggcaagttccttgctgacggtggttgctccgggggcgcctatgacatcataatatgtgacgagtgccactcaactgatgcaactaccatcctgggcatcggcaccgtcttggaccaagcggagacggctggagcgcgacttgtcgtgctcgccaccgccacacctccgggatcggtcaccacgccacattccaatatcgaggaggtggccctgtctaacattggagagattcctttctatggcaaagccatccccattgaaaccatcaaggggggaaggcatctcatcttctgccactccaagaagaaatgtgatgagctcgccgcaaagctgtcgggcctcggactcaatgctgtagcgtattaccggggtctcgatgtgtccgtcataccgaccagcggagacgttgttgtcgtggcaacggacgctctaatgacgggctataccggcgactttgactcagtgatcgactgcaacacatgtgtcactcaaacagtcgattttagcttggaccctaccttcactattgagacaacgaccgtgccccaagacgcagtgtcgcgctcgcagcggcgaggcagaactggtaggggcaggatgggcatctataggtttgtgactccgggggaacggccctcgggcatgtttgattccgtggtcctgtgtgagtgctatgacgcgggctgcgcttggtacgagcttacgcccgccgagacctcagttaggctgcgggcttacctgaatacaccagggttgcccgtttgccaggaccatttggagttctgggagagcgtcttcacaggcctcacccacatagatgcccacttcttgtcccagactaaacaggcgggggacaacttcccctacctggtggcataccaggccacagtgtgcgccagggcgcaggccccacctccatcgtgggatcagatgtggaagtgtctcatacggctaaagcctacactgcacgggccaacacccctgctgtacaggctgggagccgtccaaaacgaggtcaccctcacacaccccataaccaaatacatcatggcatgcatgtcggctgacctggaggttgtcacg
>gnl|euhcvdb|FJ390397_NS3_C1b_NS3_protein_coding_sequence_(ns3_sequence)
gcacccatcacagcctacgcccaacagacccggggcctactcggctgcatcatcactagcctcacaggccgggacaaaaaccaggtcgagggggaggttcaggtggtttccaccgcaacgcaatctttcctggcgacctgcgtcaacggcgtgtgctggactgtctatcacggtgccggctcgaagaccctagccggcccaaaggggccaatcacccaaatgtacaccaatgtagaccaggacctcgtcggctggcaggcaccccccggggcgcgttctttgacaccgtgcacctgcggcagctcggacctttacttggtcacgaggcatgctgatgtcattccggtgcgccggcggggcgacagcagggggagtctgctttcccccaggcccgtctcctacctgaagggctcttcgggtggtccgctgctctgcccctcggggcatgctgtaggcatcttccgggctgccgtgtgcacccggggggttgcgaaggcggtggacttcatacccgttgagtccatggaaactaccatgcggtccccggttttcacggacaactcgtcccccccggctgtaccgcagacattccaagtggcccatctacacgctcccactggcagcggcaagagcactaaggtgccggctgcgtacgcagcccaagggtacaaggtgctcgttctgaacccgtccgttgccgccaccttagggtttggggcgtatatgtctaaggcacatggtgtcgaccctaacatcagaactggggtaaggaccatcaccacgggcgcacccattacgtactccacctacggcaagttccttgccgacggcggttgctctggaggcgcctacgacatcataatatgtgatgagtgccactcaactgacgcgactaccattttgggcgtgggcactgtcctggaccaagcggagacggctggagcgcggctcgtcgtgctcgccaccgcaacccctccgggatcagttaccgtgccacatcccaatatcgaggaggtggccctgtccaacacaggagagatccccttctacggcaaggccatccccatcgaggccatcaagggggggaggcacctcattttctgccattccaagaagaaatgtgacgagctcgccgcgaagctgtcaggcctcggtctcaatgctgtagcgtattaccggggcctagacgtgtccgttataccatctagtggggacgtcgttgtcgtggcaactgacgctctaatgacgggctttaccggcgacttcgactcagtgatcgactgtaacacatgtgtcacccagacggtcgatttcagcttggaccctaccttcaccattgagacgacgaccgtgccccaagacgcggtgtcgcgctcgcaacgacgaggcaggactggtaggggcaggatgggcatctacagatttgtgactccaggagaacggccctcgggcatgttcgattcctcggtcttgtgcgagtgctatgacgcgggctgtgcttggtatgagctcacgcccgccgagacctcggttaggttgcgggcttacctaaatacacctgggttgcccgtctgccaagaccatctggagttctgggagagcgtctttacaggcctcacccacatagatgcccacttcttgtcccagactaaacaggcaggagaaaacttcccctacctggtggcataccaggccacagtgtgtgccagggctcaggccccacctccatcgtgggatcagatgtggaagtgtctcatacggctcaaacctacgctgcacgggccaacacccctgctgtataggctaggagccgtccaaaacgagctcaccctcacgcaccctataaccaagtacatcatggcatgcatgtcggctgacctggaggtcgtcacg
>gnl|euhcvdb|EF032891_NS3_C1b_NS3_protein_coding_sequence_(ns3_sequence)
gcacctatcacggcctactcccaacagacgcggggcctgctcggctgtatcatcactagcctcacaggccgggacaagaaccaagtcgagggggaggttcaagtggtttccaccgcaacacaatctttcctggcgacctgcatcaacggcgtgtgttggacggtctaccatggcgctggctcaagggccttagccggcccaaaaggtccagtcacccagatgtacaccaatgtagaccaagacctcgtcggttggcaggcgccccccggggcgcgttccttgacgccatgcacttgcggcagctcggacctttacttggtcacgaggcacgctgatgtcatcccggtgcgccggcggggcgacagcagggggagtttactctcccccaggcccgtctcctacttgaagggctcttcgggtggcccactgctctgcccctcggggcacgctgtaggcatcttccgggctgccgtgtgcacccggggggttgcgaaggcggtggacttcgtacccgttgagtccatggaaactaccatgcggtccccggtctttacagacaactcatctccaccggctgtaccgcagacattccaagtggcccatctacacgctcccaccggcagcggcaagagcactaaggtgccggctgcgtatgcagcccaagggtacaaggtactcgtcctgaacccgtccgtcgccgccaccttaggttttgggacgtacatgtccaaggcacatggtgtcgaccccaacatcagaaccggggtaaggaccatcaccacgggcgcccccatcacatactccacctatggcaagttccttgccgatggtggttgctctggaggcgcctatgacatcataatatgtgatgagtgccactcgactgactcgacttccattctgggcatcggaacagtcctggaccaagcggagacagctggagcgcgacttgtcgtgctcgctaccgctacgcccccgggatcggttaccgtgccacatccaaatatcgaggaggtggggctgtccaatactggagagatccccttctatggcaaagccatccccatcgaggccatcaagggggggaggcacctcatcttctgtcattccaaaaagaagtgtgacgagctcgccgcgaagttgtcaggcctcggactcaacgccgtagcgtattaccggggtcttgatgtgtccgtcataccgaccagcggagacgtcgttgtcgtggcaacagacgctctaatgacgggctacaccggcgactttgactcagtgatcgactgtaatacatgtgtcacccaaacagtcgatttcagcctggaccctacctttaccattgagacgaccaccgtacctcaagacgcggtgtcgcgctcgcagcggcgaggtaggaccggcagagggaggcgaggcatctataggtttgtgactccaggggaacggccctcgggcatgttcgattcctcagtcctatgtgagtgctatgacgcgggctgtgcttggtacgagctcacgcctgccgagacctcagttaggttgcgggcytacctaaatacaccggggttgcccgtctgccaagaccacttggagttctgggagagcgtcttcacaggcctcacccacatagatgctcacttcttgtcccagactaagcaagcaggagataacttcccctatctggtggcataccaggccacggtgtgcgccagggctcaggctccacctccatcttgggatcaaatgtggaagtgtctcatacggctgaagcctacgctgcatgggccaacacccctgctgtataggctgggagctgttcaaaacgaggttaacctcacacaccccataaccaaatacatcatggcatgcatgtcggctgacctggaggtcgtcacg
>gnl|euhcvdb|FJ024277_NS3_C1b_NS3_protein_coding_sequence_(ns3_sequence)
gcgcccatcacggcttacgcccaacagacgcggggcctacttggctgcatcatcaccagcctcacaggccgggacaagaaccaggtcgagggggaggttcaagtggtctccaccgcaacacaatccttcctggcaacctgcgtcaacggcgtgtgttggactgtctaccatggcgccggttctaagcccttggccggcccaaaaggcccaatcgtccaaatgtacaccaatgtagaccaggacctcgtcggctggcaggcgccccccggggcgcgctccttgacaccatgcacctgcggcagctcggacctttacttggtcacgaggcatgctgatgtcattccggtgcgccggcggggcgacagcagagggagcctactctcccccaggcccgtctcctacttgaagggctcttcgggtgggccactgctctgcccctcgggccacgccgtgggcatcttccgggctgccgtgtgcacccggggggttgcgaaggcggtggactttgtgcctgttgagtctatggagactactatgcggtccccggtcttcacggacaactcgtcccccccggccgtaccgcaaacattccaagtggcccatctacacgctcctactggcagcggcaagagcactaaggtgccggctgcatatgcagcccaagggtacaaggtactcgtcctgaacccgtccgttgccgccaccttaggttttggggcgtatatgtctaaggcacatggtgtcgaccccaatattagaaccggggtaaggaccatcaccacaggcgctcccatcacgtactccacttatggtaaattcctagccgacggtggttgctctgggggcgcttatgacatcataatatgtgatgagtgccactcaacagactcgacctctatcttgggcatcggcacagtcctggaccaagcggagacggctggagcgcgcctcgtcgtgctcgccaccgctacgcctccgggatcggtcaccgtgccacaccccaatatcgaggaggtggccctgtccaacattggggagatccccttctatggtaaagccatccccatcgagaccatcaagggggggaggcatctcatcttctgccattccaagaaaaaatgtgacgagctcgccgcaaaactgtcgggcctcggactcaatgctgtagcatattaccggggccttgacgtgtccgtcataccggctagcggagatgtcgttgtcgtggcaacagacgctctaatgacgggcttcaccggcgactttgactcagtgatcgactgtaatacgtgtgtcacccagacagttgatttcagcttggaccctaccttcaccattgagacgacgaccgtgccccaagacgcggtgtcgcgctcgcaacggcgaggcaggactggtaggggcagggggggcatctacaggtttgtgactccaggagagcggccctcgggcatgttcgactcttcggtcctgtgtgagtgctatgacgcgggctgtgcttggtacgagctcacgcccgccgagacctcggtcaggttgcgggcttacctaaatacaccagggttgcccatctgccaggaccatctggagttctgggagagtgtcttcacaggcctcacccacatagatgcccacttcttgtcccagactaagcaggcaggagacaacttcccctacctggtagcataccaggccacagtgtgcgccagggcccaggctccacctccatcgtgggatcaaatgtggaagtgtctcatacggctaaagcctacgctgcacgggccaacacccctgttgtacaggctaggagccgttcaaaacgaggtcaccctcacacaccccataactaaatacatcatggcatgcatgtcggctgacctggaggtcgtcaca
>gnl|euhcvdb|EU256000_NS3_C1b_NS3_protein_coding_sequence_(ns3_sequence)
gcacctatcacggcctattcccaacagacgcggggcctgcttggctgcatcatcactagccttacaggccgggacaagaaccaggtcgagggggaggttcaagtggtctccaccgcaacacaatctttcctggcgacctgcgtcaatggcgtgtgttggactgtttaccatggtgccggctctaagaccttagccggcccaaaagggccaatcacccaaatgtacaccaatgtagaccaggacctcgtcggttggcaggccccccccggggcccgatctttgacaccgtgcacctgcggcagctcggacctttatttggtcacgaggcatgctgatgtcattccggtgcgccggcggggcgacagcagggggagcctgctctcccccaggcccatctcctacttgaagggctcttcgggtggtccactactctgcccctcggggcacgccgtgggcatcttccgggctgctgtgtgcacccggggggttgcgaaggcggtggactttgtgcccgtcgagtctatggaaactactatgcggtccccggtcttcacggacaattcgtcccccccggccgtaccgcagacattccaagtggcccatctacacgctcccactggcagcggcaagagcaccaaggtgccggctgcatacgcggcccaagggtataaggtactagtcctgaacccgtctgttgccgccaccttagggtttggggcgtatatgtctaaggcacatggtgtcgaccccaacatcagaactggggtaaggaccatcactacgggcgcttccatcacgtactccacctacggcaaattccttgccgacggtggttgctccgggggcgcctacgacatcataatatgtgatgagtgccactcaactgatgcgactaccatcttgggcgtcggtacagtcctggaccaagcggagacggctggagcgcggcttgtcgtgctcgccaccgctacgcctccgggatcggttaccgtgccacatcccaacattgaggaggtggccctgtccaacactggagagatccccttctatggcaaggccatccccattcaggccatcaaaggggggaggcatctcattttctgccattccaagaagaagtgtgacgagctcgccgcaaagctatcaggcctcggactcaacgctgtagcgtactaccggggtcttgacgtgtccgtcataccgaccagcggagacgtcgttgtcgtggcaaccgacgctctaatgacgggctttaccggcgacttcgactcggtgatcgactgtaatacatgtgtcacccagacggtcgatttcagcttggaccctaccttcaccattgagacgacgaccgtgcctcaagacgcggtgtcgcgctcgcaacggcgaggcaggactggtaggggcaggagtggcatctataggtttgtgactccaggggaacggccctcgggcatgttcgattcctcggtcctgtgtgagtgctatgacgcgggctgtgcttggtacgagctcacacccgccgagacctcagtcaggttgcgggcttacctgaatacaccagggttacccgtttgccaggaccacctggagttctgggagagcgtcttcacaggcctcacccacatagatgcccacttcctgtcccaaactaagcaggcaggagaaaacttcccctacctgacagcataccaggctacggtgtgcgccagggctcaggccccacctccatcgtgggaccaaatgtggaagtgtctcatacggctaaagcccacgctgcatgggccaacacccttgctgtataggctaggagccgtccaaaatgaggtcatccttacgcaccccataaccaaatatatcatggcttgcatgtcagccgacctggaggtcgtcacg
>gnl|euhcvdb|EU660388_NS3_C1b_NS3_protein_coding_sequence_(ns3_sequence)
gcgcccattacggcctacgcccaacaaacgcggggcctatttggctgtatcatcactagcctcacaggtcgggacaagaaccaggtcgagggggaggttcaagtggtttctaccgcaacacaatctttcctggcgacctgcgtcaacggcgtgtgttggactgtctaccacggcgccggctcaaagaccctagccggcccgacgggaccaatcatccaaatgtacaccaatgtagaccaggacctcgtcggctggcaggcgccccccggggcgcgttccttgacaccatgcacctgtggcagctcggacctttatctggtcacgagacatgccgatgtcattccagtgcgccggcggggcgacagcaggggcagcctactctcccccaggcccgtctcctacttgaagggctcttcgggtggcccactgctctgcccctcggggcacgctgtgggcatcttccgggctgctgtgtgcacccggggggttgcgaaggcggtggacttcgtgcccgttgagtctatggaaactactatgcggtccccggtcttcacggacaactcgtcccctccggccgtaccgcagacattccaagtggcccatctacacgctcctactggcagcggcaagagcactaaggtgccggctgcatacgcagcccaggggtataaggtacttgtcctgaacccgtccgttgccgccaccttaggtttcggggcgtacatgtctaaggcacatggtgtcgaccccaacatcagaactggggtaaggaccatcaccacgggcggccccatcacatactccacctatggcaagttccttgccgacggtggctgctctgggggcgcctatgacatcataatatgtgatgagtgccactcaactgactcgactaccattttgggcattggcacagtcctggaccaagcggagacggctggagcgcgactcgtcgtactcgccaccgctacgcctccgggatcggtcaccgtgccacaccctaacattgaggaggtggccctgtccaacattggagagatccccttctatggcaaagccatccctatcgagaccatcaaaggggggaggcacctcattttctgccattccaaaaagaaatgtgacgaactcgcctcaaaactgtcgagcctcggactcaatgccgtagcatattatcgaggtcttgatgtgtccgtcataccgtccagcggagacgtcgttgttgtggcaacagacgctctaatgacgggctttaccggcgactttgattcagtgattgactgtaatacatgtgtcacccagacagtcgatttcagcttggaccctaccttcaccattgagacgacgaccgtgccccaagacgcggtgtcgcgcacgcagcggcgaggcaggactggcaggggcaggccgggcatctacaggtttgtgactccaggagaacggccttcgggcatgttcgattcctcggtcctgtgcgagtgctatgacgcgggctgtgcttggtacgagctcacgcccgccgagacctcggttagattacgggcttacctaaatacaccagggttgcccgtctgccaggaccatctggagttctgggagagtgtcttcacaggcctcacccacatagatgcccacttcttgtcccagaccaagcaggcaggagagaacttcccctatctggtggcataccaggctacagtgtgcgccagagctcaggccccacctccatcgtgggaccaaatgtggaagtgtctcatacggctaaagcctacgctgcacgggcctacacccctgctgtataggttaggagccgtccaaaacgaggtcaccctcacacaccccataaccaaatacatcatggcatgcatgtcggctgacctggaagtcgtcacg
>gnl|euhcvdb|EU482874_NS3_C1b_NS3_protein_coding_sequence_(ns3_sequence)
gcgcctatcacggcctacgcccaacagacgcggggcctttttggctgcatcatcactagcctcacaggccgggacaaaaaccaggtcgagggggaggttcaagtggtttccaccgcaacgcaatctttcctggcgacctgcatcaacggcgtgtgttggactgtctatcatggcgccggctcaaagaccctagccggctcaaaaggcccaatcacccaaatgtacaccaatgtggaccaggacctcgtcggctggcaggcgcctcctggggcgcgttctttgacaccgtgcacctgcggcagctcggacctttacttggtcacgaggcatgccgatgtcattccggtgcgccggcggggcgacagcagggggagcctactctcccccaggcccgtctcctacttaaagggctcttcgggtggtccgctgctctgcccctcggggcacgccgtgggcatcttccgggctgctgtgtgcacccggggggttgcgaaggcggtggattttgtacccgttgaatcaatggaaaccactatgcggtccccggtcttcacggacaactcatccccaccggctgtaccgcagacatttcaagtggcccacctacacgctcctactggcagtggcaagagcactaaggtgccggctgcgtatgcagcacaagggtacaaagtgctcgtcctgaacccgtccgttgccgccaccttgggttttggagcatatatgtctaaggcacatggtgtcgaccctaacatcaggactggggtaagaaccattaccacaggtgctcccattacgtactccacctacggcaagttccttgctgacggtggttgctctgggggcgcttatgacatcataatatgtgatgagtgccactcaactgactcgacttccatcttgggtatcggcacagtcctggaccaagcggaaacggctggagcgcggctcgtcgtgctcgccaccgctacgcctccgggatccgtcaccgtgccacaccccaatatcgaggaggtagctctgtccaacactggagaggtccccttctatggcaaagccatccccattgaggccatcaagggggggaggcatctcattttctgccactccaagaagaaatgtgacgagctcgccgctaagctggtgggcctcggagtcaatgctgtagcgtactaccggggtcttgatgtgtccgtcataccgactagcggagacgtcgttgtcgtggcaacagacgctctaatgacgggctacaccggcgactttgactcagtgatcgactgtaatacgtgtgtcacccagacagtcgatttcagcttggaccctaccttcaccattgagacgacgaccgtgccccaagacgcggtgtcgcgctcgcagcggcgaggcaggactggtaggggcaggagaggcatctacaggtttgtggctccaggagaacggccctcaggcatgttcgactcctcggtcctgtgtgagtgctatgacgcgggctgtgcttggtacgagctcacacccgctgagacctcggttaggctacgggcttacctaaatacaccggggttgcccgtttgccaggaccatctggagttctgggagagcgtcttcacaggcctcactcacatagacgcccacttcctgtcccagaccaaacaggcaggagacaacttcccctacctggtagcataccaggctacggtgtgcgccagagctcaggccccacctccatcgtgggaccaaatgtggaagtgtctcatacggctaaagcctacgctgcacgggccaacacccctgctgtataggctaggagccgtccaaaacgaagtcactctcacacatcccataaccaaatacatcatggcatgcatgtcggctgacctggaggtcgtcacg
>gnl|euhcvdb|EU482886_NS3_C1b_NS3_protein_coding_sequence_(ns3_sequence)
gcgcctatcacggcctactcccagcagacacggggcatgcttggttgcatcatcactagtctcacaggtcgggataagaaccaggtcgaaggagaggttcaagtggtctccaccgcaacacaaactttcctggcaacctgtgtcaacggcgtgtgttggactgtctttcatggtgccggctcgaagaccttagccggcccaaagggcccaatcacccaaatgtacaccaatgtagaccaggacctcgtcggctggatggccccccccggggcgcgttccctgtcaccatgcacctgcggcagctcggacctttacttggtcacgagacatgctgatgttattccggtgcgccgacggggcgacagcaggggaagcctgctctcccccaggcccgtctcttacttgaagggctcttcgggtggtccgctgctctgcccctcggggcacgctgtgggcatctttcgggccgctgtgtgcacccggggggttgcgaaggcggtggacttcatacccgttgagtctatggaaactactatgcggtccccggtcttcacggacaactcatctcccccggccgtaccgcagacattccaagtggcccatctacacgcccccactggcagcggcaagagcactaaggtgccggctgcatacgcagcacaagggtacaaggtactcgtcctgaacccatccgttgctgccaccctaggtttcggggcgtacatgtctaaggcacatggtgtcgaccctaacatcagaactgggataaggaccatcaccacgggcgcttccatcacgtattccacctacggcaagtttcttgccgacggtggttgctccgggggcgcctatgacatcataatgtgtgatgagtgccactcaactgactcgactaccatcttgggtatcggtacagtcctggaccaagcggagacggctggagcgcgacttgtcgtgctcgccaccgctacgcctccgggatcagtcaccgtgccacatccaaatatcgaggaggtggccctgtctaacattggagagatccccttctatggtaaggccatccccatcgagaccatcaagggggggaggcacctcattttctgccattccaagaagaagtgtgacgagctcgccgcaaagctgtcgggcctcggactcaatgctgtagcgtattaccggggtcttgatgtgtccgtcataccatctagcggaaacgtcgttgtcgtggcaacagacgccctaatgacgggcttcaccggcgactttgactcagtgatcgactgcaacacatgtgtcacccagacagtcgattttagcctggaccctaccttcaccattgagacgacgaccgtgccccaagacgcggtgtcgcgctcgcagcggcgaggcaggactggtaggggcaggagaggcatctacaggtttgtgactccaggagaacggccctcgggcatgttcgattcctcggtcctgtgtgagtgctatgacgcgggctgtgcttggtacgagctcacgcctgccgagacctcagtcaggttacgggcttacctaaatacaccagggttacccgtctgccaggaccacctggagttctgggagagtgtcttcacgggcctcacccatatagatgctcacttcttgtcccagactaagcaggcaggagacaacttcccctacctggtagcataccaggctactgtatgcgccagggctcaggctccacctccatcgtgggatcaaatgtggaagtgtctcatacggctaaagcctacgctgcacgggccaacacccttgctgtataggttaggagccgtccaaaacgaggtcaccctcacacaccccataaccaaatacatcatggcatgcatgtcggctgacctggaggtcgtcacg
>gnl|euhcvdb|EF032893_NS3_C1b_NS3_protein_coding_sequence_(ns3_sequence)
gcacctatcacggcctactcccaacagacgcggggcctactcggctgtatcatcactagcctcacaggccgggacaagaaccaagtcgagggggaggttcaagtggtttccaccgcaacacaatctttcctggcgacctgcatcaacggcgtgtgttggacggtctaccatggcgctggctcgagggccttagccggcccaaaaggtccagtcacccagatgtacaccaatgtagaccaagacctcgtcggttggcaggcgcccccgggggcgcgttccttgacgccatgcacttgcggcagctcggacctttacttggtcacgaggcacgctgatgtcatcccggtgcgccggcggggcgacagcagggggagtttactctcccccaggcccgtctcctacttgaagggctcttcgggtggcccactgctctgcccctcggggcacgctgtaggcatcttccgggctgccgtgtgcacccggggggttgcgaaggcggtggacttcgtacccgttgagtccatggaaactaccatgcggtccccggtctttacagacaactcatctccaccggctgtaccgcagacattccaagtggcccatctacacgctcccaccggcagcggcaagagcactaaggtgccggctgcgtatgcagcccaagggtacaaggtactcgtcctgaacccgtccgtcgccgccaccttaggttttgggacgtacatgtccaaggcacatggtgtcgaccccaacatcagaaccggggtaaggaccatcaccacgggcgcccccatcacatactccacctatggcaagttccttgccgatggtggttgctctggaggcgcctatgacatcataatatgtgatgagtgccactcgactgactcgacttccattctgggcatcggaacagtcctggatcaagcggagacagctggagcgcgacttgtcgtgctcgctaccgctacgcccccgggatcggttaccgtgccacatccaaatatcgaggaggtggggctgtccaatactggagagatccccttctatggcaaagccatccccatcgaggccatcaagggggggaggcacctcatcttctgtcattccaaaaagaagtgtgacgagctcgccgcgaagttgtcaggcctcggactcaacgccgtagcgtattaccggggtcttgatgtgtccgtcataccgaccagcggaracgtcgttgtcgtggcaacagacgctctaatgacgggctacaccggcgactttgactcagtgatcgactgtaatacatgtgtcacccaaacagtcgatttcagcctggaccctacctttaccattgagacgaccaccgtacctcaagacgcggtgtcgcgctcgcagcggcgaggtaggaccggcagagggaggcgaggcatctataggtttgtgactccaggggaacggccctcgggcatgttcgattcctcagtcctatgtgagtgctatgacgcgggctgtgcttggtacgagctcacgcctgccgagacctcagttaggttgcgggcttacctaaatacaccggggttgcccgtctgccaagaccacttggagttctgggagagcgtcttcacaggcctcacccacatagatgctcacttcttgtcccagactaagcaagcaggagataacttcccctatctggtggcataccaggccacggtgtgcgccagggctcaggctccacctccatcttgggatcaaatgtggaagtgtctcatacggctgaagcctacgctgcatgggccaacacccctgctgtataggctgggagctgttcaaaacgaggttaacctcacacaccccataaccaaatacatcatggcatgcatgtcggctgacctggaggtcgtcacg
>gnl|euhcvdb|EF032895_NS3_C1b_NS3_protein_coding_sequence_(ns3_sequence)
gcacctatcacggcctactcccaacagacgcggggcctactcggctgtatcatcactagcctcacaggccgggacaagaaccaagtcgagggggaggttcaagtggtttccaccgcaacacaatctttcctggcgacctgcatcaacggcgtgtgttggacggtctaccatggcgctggctcgagggccttagccggcccaaaaggtccagtcacccagatgtacaccaatgtagaccaagacctcgtcggttggcaggcgcccccgggggcgcgttccttgacgccatgcacttgcggcagctcggacctttacttggtcacgaggcacgctgatgtcatcccggtgcgccggcggggcgacagcagggggagtttactctcccccaggcccgtctcctacttgaagggctcttcgggtggcccactgctctgcccctcggggcacgctgtaggcatcttccgggctgccgtgtgcacccggggggttgcgaaggcggtggacttcgtacccgttgagtccatggaaactaccatgcggtccccggtctttacagacaactcatctccaccggctgtaccgcagacattccaagtggcccatctacacgctcccaccggcagcggcaagagcactaaggtgccggctgcgtatgcagcccaagggtacaaggtactcgtcctgaacccgtccgtcgccgccaccttaggttttgggacgtacatgtccaaggcacatggtgtcgaccccaacatcagaaccggggtaaggaccatcaccacgggcgcccccatcacatactccacctatggcaagttccttgccgatggtggttgctctggaggcgcctatgacatcataatatgtgatgagtgccactcgactgactcgacttccattctgggcatcggaacagtcctggatcaagcggagacagctggagcgcgacttgtcgtgctcgctaccgctacgcccccgggatcggttaccgtgccacatccaaatatcgaggaggtggggctgtccaatactggagagatccccttctatggcaaagccatccccatcgaggccatcaagggggggaggcacctcatcttctgtcattccaaaaagaagtgtgacgagctcgccgcgaagttgtcaggcctcggactcaacgccgtagcgtattaccggggtcttgatgtgtccgtcataccgaccagcggagacgtcgttgtcgtggcaacagacgctctaatgacgggctacaccggcgactttgactcagtgatcgactgtaatacatgtgtcacccaaacagtcgatttcagcctggaccctacctttaccattgagacgaccaccgtacctcaagacgcggtgtcgcgctcgcagcggcgaggtaggaccggcagagggaggcgaggcatctataggtttgtgactccaggggaacggccctcgggcatgttcgattcctcagtcctatgtgagtgctatgacgcgggctgtgcttggtacgagctcacgcctgccgagacctcagttaggttgcgggcttacctaaatacaccagggttgcccgtctgccaagaccacttggagttctgggagagcgtcttcacaggcctcacccatatagatgctcacttcttgtcccagactaagcaagcaggagataacttcccctatctggtggcataccaggccacggtgtgcgccagggctcaggctccacctccatcttgggatcaaatgtggaagtgtctcatacggctgaagcctacgctgcatgggccaacacccctgctgtataggctgggagctgttcaaaacgaggttaacctcacacaccccataaccaaatacatcatggcatgcatgtcggctgacctggaggtcgtcacg
>gnl|euhcvdb|EU234062_NS3_C1b_NS3_protein_coding_sequence_(ns3_sequence)
gcgcctatcacggcctacgcccaacagacacgaggcctacttggctgcatcatcactagcctcacaggccgggacaagaaccaggtcgagggggaggtccaagtggtctccaccgcaacacaatccttcctggcgacctgcatcaacggcgtgtgttggactgtctatcatggcgccggctcaaagaccctagccggtccaaaagggccaatcatccaaatgtacaccaatgtagatcaagacctcgtcggctggcaagcgccccccggggcgcgttctctgacaccgtgcacctgcggcagctcggacctttacttggtcacgaggcatgccgatgtcattccagtgcgccggcggggcgacagcagggggagtctactctcccccaggcccatttcctacttaaagggctcttcgggtggtccactgctctgcccctcgggccacgctgtgggtatcttccgggctgccgtgtgcacccggggggttgcgaaggcggtggacttcgtacccgttgagtctatggaaactaccatgcggtcaccggtcttcacggacaactcgtcccccccggccgtaccgcagacattccaagtggcccatctacacgcccccactggcagcggcaagagcaccaaggtgccggctgcgtatgcagcccaagggtacaaggtactcgtcctgaacccgtccgttgccgccactttgggcttcggggcgtatatgtctaaggcacatggtgtcgaccccaacatcagaactggggtaaggaccatcaccaccggtgcccccatcacgtactccacctatggcaagttccttgccgacggtggttgctctgggggcgcctacgacatcataatatgtgatgagtgccactcaactgactcgactaccatcttgggcatcggcacggtcctggaccaagcagagacggctggagcgcgactcgtcgtactcgccactgctacgcctccgggatcggtcaccgtgccacatcccaatattgaggaggtggccctgtccaccactggagagatccccttctatggtaaggccatccccatcgaggccatcaagggggggagacacctcatcttctgccattccaagaagaaatgtgatgagctcgctgcaaagctgtcgggcctcggactgaatgctgtagcgtattaccggggtctcgatgtgtccgttataccgaccagcggagacgtcgttgtcgtagcaacggacgctctaatgacgggcttcaccggcgactttgactcagtaatcgactgtaatacatgtgtcactcagacagtcgacttcagcttggatcctaccttcaccattgagacgacgaccgtgccccaagacgcggtgtcacgctcacagcggcgaggcaggactggtaggggcaggacaggcatctacaggtatgtgactccaggagaacggccctcgggcatgttcgactcttcggtcctgtgtgagtgctatgacgcgggctgtgcttggtacgagctcacgcccgccgagacctcggtcaggttgcgggcctacctaaacacaccagggttgcccgtctgccaggaccatctagagttttgggagagcgtcttcacgggcctcacccacatagatgcccatttcctgtcccagaccaagcaggcaggagacaacttcccctacctggtggcataccaggccacagtgtgcgccagagctcaggcttcacccccatcgtgggatcaaatgtggaagtgtctcatacggctaaagcctacgttgcacgggccaacacccctgctgtataggctaggagccgtccaaaacgaggtcaccctcacacaccccataaccaaatacatcatggcatgcatgtcggctgacctggaggtcgtcacg
>gnl|euhcvdb|EU239714_NS3_C1b_NS3_protein_coding_sequence_(ns3_sequence)
gcgcccatcacggcctactcccagcagacgcggggcctacttggttgcatcatcactagcctcacaggccgggacaagaaccaggtcgagggggaggttcaagtggtctccaccgcgacacaatctttcctggcgacctgcgtcaacggcgtgtgttggactgtctatcatggcgccggcacaaagaccttagccggcccgaaaggcccgatcacccagatgtacaccaatgtggaccaagacctcgtcggctggcaggcgccccctggggcgcgttccttgacaccatgcacctgcggcagctcggacctttatttggtcacgagacatgctgatgttattccggtgcgccggcggggcgacagcaggggtagcctgctctcccccaggcccgtctcctacctaaagggctcttcgggtggtccgctgctctgcccctcggggcacgctgtgggcatcttccgggctgctgtgtgcacccgcggggttgcgaaagcggtggattttgtgcccgttgagtccatggaaacaactatgcggtccccggtcttcacggacaactcgtcccctccggccgtaccgcagacattccaagtggcccatctacacgctcccactggcagcggcaaaagcactaaggtgccggctgcatatgcagcccaagggtacaaggtacttgtcctaaacccgtccgttgccgccaccttaggttttggggcgtatatgtccaaggcacacggtgtcgaccctaacatcagaactggggtaaggaccatcaccacgggcgcctccatcacgtattccacctacggcaagttccttgccgacggtggttgctccgggggcgcctatgacatcataatatgtgatgagtgccactcaactgactcgactaccatcctgggcatcggcacggtcctggaccaagcggagacggctggagcgcggcttgtcgtgctcgccaccgctacacctccgggatcagtcaccgtgccacaccccaacatcgaggaggtggcattgtccaacaccggggagatccccttctatggcaaagccatccccatcgaggtcattaaggggggaaggcatctcatcttctgccattccaagaagaaatgtgacgaactcgccgcaaaactgtcgggcctcgggctcaatgctgtagcatattatcggggccttgacgtgtccgtcataccgactagcggagacgtcgttgtcgtggcaacggacgctctaatgacgggctttaccggcgactttgactcagtgatcgactgtaatacatgtgtcacccagacggtcgatttcagcttggaccccaccttcaccattgagacgacgaccgtgccccaagacgcggtgtcgcgctcgcagcggcggggtaggactggcaggggcaggggaggcatctacagatttgtgactccaggagaacggccctcgggcatgttcgattcctcggtcctgtgtgagtgctatgacgcgggctgtgcttggtacgagctcacgcctgccgagacctcggttaggttgcgggcttacctaaatacaccagggttgcccgtctgccaggaccatctggagttctgggagagcgtctttacaggcctcacccacatagacgcccacttcctgtcccaaaccaaacaggcaggagacaacttcccctacctggtagcataccaagctacggtgtgcgccagggcccaggctccacctccatcgtgggatcaaatgtggaagtgtctcatacggctaaaacctacgctgcacgggtcaacacccctgctgtataggctaggagccgtccaaaacgaggtcaccctcacacaccccataaccaaatacatcatggcatgcatgtcggctgacctggaggtcgtcacg
>gnl|euhcvdb|EU255960_NS3_C1b_NS3_protein_coding_sequence_(ns3_sequence)
gcgcctatcacggcctactcccaacagacgcggggcctacttggttgtatcatcaccagcctcacaggccgagacaagaaccaggttgagggggaggttcaagtggtctccactgcgacacaatccttcctggcgacctgtgtcaacggcgcgtgttggactgtctatcatggcgccggctcaaagaccctagccggcccaaagggcccaatcatccaaatgtacaccaatgtagaccaggacctcgttggctggcaggcgccccccggggcgcgctccttgacaccgtgcacctgcggcagctcggacctttacttggtcacgaggcacgccgatgtcatcccggtgcgccggcggggcgacagcaggggagccctactctctcccaggcccgtttcctacttgaaaggctcttcgggtggcccgctgctctgcccctcggggcacgctgtgggcatcttccgggccgctgtgtgcacccgaggggttgcaaaggcggtggacttcatacctgttgagtctatggaaactactatgcggtccccggtcttcacggacaactcgtccccaccggctgtgccgcagacattccaagtggcccacctacacgctcccaccggtagcggcaagagcactaaggtgccggctgcatatgcagctcaggggtataaggtacttgtcctgaacccgtccgtcgccgccaccttaggttttggggcgtatatgtctaaggcacatggtaccgaccccaacatcagaactggggtaaggaccatcactacgggcgcccccatcacgtattccacctatggcaagttcctcgccgacggtggctgctccgggggcgcctatgacatcatcatatgtgatgagtgccactcaactgacgccactaccatcctgggcatcggtacagtcctggaccaagcggagacggctggagcgcggctcgtcgtgctcgccaccgctacgcctccgggatcagttaccgtgccgcatcccaatattgaggaggtggccctgtccaacaccggagagatccccttttatggcaaagctatccccatcgagaccatcaagggggggaggcacctcatcttctgccactccaagaagaaatgtgacgagctcgccgcaaagttgtcaggcctcggactcaatgctgtagcgtactaccggggtcttgatgtgtccatcatacctgccagcggagacgtcgttgtcgtggcaacagacgctctaatgacgggcttcaccggcgactttgactcagtaattgactgtaatacatgtgtcacccagacagtcgatttcagcttggaccctaccttcaccatcgagacgacgaccgtaccccaagatgcggtgtcgcgctcgcagcggcgaggcaggactggtaggggcaggggaggcatctacaggtttgtgactccaggagaacgaccttcgggcatgttcgactcctcggtcttgtgtgaatgctatgacgcgggctgtgcttggtatgaactcacgcccgccgagacctcagtcaggttacgggcttacctaaatacaccagggctgcccgtctgccaggaccatctggagttctgggagagcgtcttcacaggcctcacccacatagacgcccacttcttgtcccagactaagcaggcgggagacaacttcccctacctagtggcataccaggctacggtgtgcgccagggctcaggctccacctccatcgtgggaccaaatgtggaagtgcctcatacggctaaagcctacgctgcacgggcccacacccttgctgtataggctaggagccgtccaaaacgaggtcgccctcacgcaccccataaccaaatacatcatggcatgtatgtcggccgacctggaggtcgtcact
>gnl|euhcvdb|EU155255_NS3_C1b_NS3_protein_coding_sequence_(ns3_sequence)
gcgcctatcacggcctactcccaacagacacggggcctactcggctgcatcattaccagcctcacaggccgggacaagaaccaggtcgagggggaggttcaagtggtttctaccgcgacacagtctttcctggcaacctgcgtcaacggcgtgtgttggactgtctaccatggtgccggctcaaagaccttagccggtgctaagggcccaatcacccagatgtacaccaatgtagaccaggacctcgtcggctggccagcgccccccggggcgcgttccttgacaccgtgcacctgcggcagctcggacctttacttggtcacgagacatgctgacgtcattccggtgcgccggcggggcgacagcagggggagcctactctcccccaggcccatttcctacttgaagggctcttcgggtggtccactgctctgcccctcggggcacgctgttggcatcttccgggctgccgtgtgcacccggggggttgcgaaggcggtggacttcatacccgttgagtctatggaaactaccatgcggtctccggtcttcacggacaactcgtcccccccggccgtaccgcagacattccaagtggcccatctacacgctcccactggcagcggcaagagcaccaaggtgccggctgcatatgcagcccaggggtacaaggtacttgtcttgaacccgtccgtcgccgccactttaggttttggagcgtacatgtccaaggcacatggtgtcgaccctaacatcagaactggggtaaggactatcaccacgggcgcccctatcacgtactccacctatggcaagttccttgccgatggtggttgctctggaggcgcctacgacatcataatatgtgatgagtgccactcaactgactctactaccatcttgggcatcggcacagtcctggaccaagcggagacggctggagcgcggctcgtcgtgctcgccaccgctacgcctccgggatcggtcaccgtgccacatcccaatatagaagaggtggctctgtccagcgttggagagatccccttttatggcaaagccatccccattgagaccatcaagggggggaggcacctcattttctgccattccaagaagaaatgtgacgaactcgccgcaaagctggtgggcctcggaatcaatgctgtagcatattaccggggtcttgatgtgtccgtcataccgaccagcggagacgtcgttgtcgtggcaacggacgctctaatgacgggctttaccggcgactttgactcggtgatcgactgtaatacatgtgtcacccagacagtcgacttcagcttggaccctaccttcaccattgagacgacgaccgtgccacaagacgcggtgtcgcgctcacagcggcgaggcagaactggtaggggcaggatgggcatatacaggtttgtgactccaggagagcggccttcgggcatgttcgattcctcagtcctgtgcgagtgctatgacgcgggctgtgcttggtacgagctcacgcccgccgagacctcggttaggctgcgggcttacctgaacacaccagggttacccgtttgccaggaccatctggagttctgggagagcgtcttcacaggcctcacccacatagatgcccatttcttgtcccagactaagcaggcaggagacaacttcccctacctggtagcataccaggccacagtgtgcgccagagctcaggccccacctccatcgtgggatcaaatgtggaagtgtctcatacggctaaagcctacgctgcacgggccaacacccctgctgtataggctaggagccgtccaaaacgaggtcaccctcacacaccccataaccaaatacatcatggcatgcatgtcggctgacctggaggtcgtcacc
>gnl|euhcvdb|EU155256_NS3_C1b_NS3_protein_coding_sequence_(ns3_sequence)
gcacctatcacggcctattctcaacagacacggggcctactgggctgcatcatcaccagcctcacaggccgggacaagaaccaggtcgagggggaggttcaaatggtctccactgcgacacaatctttcctggcgacctgcatcaacggcgtgtgttggactgtcttccatggcgccggttcaaagaccttggccggcccaaagggcccgatcacccaaatgtacaccaatgtagaccaggacctcgtcggctggcaggcgccccccggggcgcgttccttgacaccatgcacctgcggcagctcggacctttatttggtcacgagacatgccgatgtcattccggtgcgccggcgaggcgacagcagggggagcctgctctcccccaggcccatctcctacttgaagggctcttcgggtggtccgctgctttgcccctcggggcacgctgtgggcatcttccgggctgctgtgtgcacccggggggttgcgaaggcggtggacttcgtgcccgttgagtccatggaaactaccatgcggtctccggtcttcacggacaactcgtcccccccggccgtaccgcagacatttcaagtggcccatctacacgcccccactggcagcggcaagagcactaaggtgccggctgcatatgcggcccaagggtacaaagtgctcgtcctgaatccgtccgttgccgctaccttaggttttggggcgtatatgtctaaggcacatggtgtcgatcccagcatcagaactgggataaggaccatcaccacaggcgcccccatcacgtactccacctacggcaagttccttgccgacggtggttgttcggggggcgcctatgacatcataatatgtgatgagtgccactcaactgactcgaccagcatcttgggcattggcacggtcctggaccaagcggagacggctggagcgcgacttgtcgtgctcgccaccgctacgcctccaggatcggtcaccgtgccacatccaaatatagaggaggtggccctgtccaacaatggagagatccccttctatggcaaagccattcccattgaggccatcaagggggggaggcacctcattttctgccattccaagaagaagtgtgatgagctcgccacaaagctgtcgggcctcggagtcaatgctgtagcgtactaccggggtcttgatgtgtccgtcataccgaccagcggagacgtcgttgtcgtagcaacagacgctctgatgacaggctacactggcgactttgactcagtgatcgactgtaacacatgtgttacccagacggtcgatttcagcttggaccctaccttcaccattgagacgacgaccgtgccccaagacgcggtgtcgcgctcgcagcggcgaggcaggactggtaggggcaggggaggcatctacaggtttgtgactccgggagaacggccctcgggcatgttcgattcctcggtcctgtgtgagtgctatgacgcgggctgtgcttggtacgagctcacgcccgccgagacctcggtcaggttgcgggcttacttgaatacaccagggttgcccgtctgccaggaccatctggagttctgggagagcgtcttcacaggcctcacccacatagatgcccacttcctatcccagactaaacaggcaggagacaacttcccctacttggtagcataccaggctacagtgtgcgccagggctcaggctccacctccatcgtgggatcaaatgtggaagtgtctcacacggctaaagcctacgctgcacgggccaacacccctgctgtataggctaggggccgtccagaacgaggtcgtcctcactcaccccgtaaccaagtacatcatggcatgcatgtcggctgacctggaggtcgtcacc
>gnl|euhcvdb|EU255962_NS3_C1b_NS3_protein_coding_sequence_(ns3_sequence)
gcacctattacggcctactctcaacagacacggggcctacttggctgcatcatcactagcctcacaggccgggacaagaaccaggtcgagggggaggttcaagtggtttccaccgcaacacaatctttcctggcgacctgcgtcaacggcgtgtgttggactgtctaccatggtgctggcgcaaaaaccttagccggcccaaagggcccaatcacccaaatgtacaccaatgtagaccaggacctcgtcggctggcaagcgccccccggggcgcgttccttgacaccgtgcacctgcggcagctcggacctttacttggtcacgaggcatgctgatgtcattccggtgcgccggcggggcgacagcagggggagtctgctctcccccaggcccgtctcctacctgaagggctcttcgggtggtccgctgctctgcccctcggggcacgctgtgggcatcttccgggctgccgtgtgcacccggggggttgcgaaggcggtggactttgtacccgtcgagtctatggaaactactatgcggtccccggtcttcacggacaactcgtcccctccggccgtaccgcagacattccaagtggcccatctacacgctcccactggcagcggcaagagcaccaaggtgccggctgcatatgcagcccaagggtacaaggtactcgtcctgaacccgtccgtcgccgccactttaggtttcggggcgtatatgtctaaagcatatggtgtcgaccccaacatcagaactggggtaaggaccatcactacgggcgcccctatcacgtattccacctatggcaagttccttgccgacggtggttgctctggaggtgcctatgacatcataatatgtgatgagtgccactcaactgactcgacttccatcttgggcatcggcacagtcctggaccaagcggagacggctggagcgcggctcgtcgtgctcgccaccgctacgcctccgggatcggtcaccgtgccacatcccaatatcgaggaggtggccctttccaatattggagagatccccttctatggcaaagccatccccatcgagaccatcaagggggggaggcatctcattttctgccactccaagaagaaatgtgacgaactcgccgcgaagctgtcaggtctcggactcaatgctgtagcgtactaccggggccttgatgtgtccgtcataccgaccagcggagacgtcgttgtcgtggcaacagacgctctaatgacgggctataccggcgactttgactcagtgatcgactgtaatacgtgtgtcacccagacggtcgattttagcttggaccctaccttcaccattgagacgacgaccgtgccccaagacgcggtgtcgcgctcacaacggcgaggcaggactggtaggggcaggacaggcatctacaggtttgtgactccaggagaacggccctcgggcatgttcgattcctcggtcctgtgcgagtgctatgacgcgggctgtgcttggtacgagctcacgcccgccgagacctcggttaggttacgggcttacctgaatacaccagggttgcccgtttgccaggaccatctggagttctgggagagcgtcttcacaggcctcacccacatagatgcccacttcttgtcccagaccaagcaggcaggggacaacttcccctacctggtagcataccaggccacggtgtgcgccagggcccaggctccacctccatcgtgggaccaaatgtggaagtgtctcatacggctaaagcccacgctgcacgggccaacgcccctgctgtataggctaggagccgtccaaaatgaggtcgtcctcacacaccccataaccaaatacatcatggcatgcatgtcggctgacctggaggtcgtcacg
>gnl|euhcvdb|EU155257_NS3_C1b_NS3_protein_coding_sequence_(ns3_sequence)
gcgcctatcacggcatacgcccagcagacgcggggcctgcttggctgcatcatcactagcctcacaggccgggacaagaaccaggttgagggagaggttcaagtggtctctaccgcaacacaatctttcctggcgacctgcgtcaacggcgtgtgctggactgtctatcatggcgccggctcaaagaccttagccggctcaaagggcccaattccccaaatgtacactaatgtagaccaggacctcgtcggctggcaggcgccccctggggcgcgctccttgacaccatgcacctgcggcagctcggacctttatttggtcacgagacatgctgatgttataccggtgcgccggcgaagtgacggcagagggagtctactctcccccagacccgtctcctatctaaagggctcttcgggtggcccactgctctgcccctcggggcacgttgtgggcatcttccgggctgccgtgtgcacccggggggttgcgaaggcggtggatttcgtacccgttgagtccatggagactactatgcggtcgccggtctacacggacaactcaacccccccggccgtaccgcagacattccaagtggcccatttacacgctcccactggcagcggcaaaagcactaaggtgccggctgcgtatgcagcccaagggtataaggtactagtcttaaacccgtccgttgccgccaccctagggtttggggcgtacatgtccaaggcatatggcaccgaccccaacatcagaactggggtaaggactatcaccacgggcgctcccatcacgtactccacctatggcaagttccttgccgacggcggctgctctgggggcgcctatgacatcataatgtgtgatgagtgccactcaactgactcgaccaccatcttgggtatcggcacagtcctggaccaagcggagacggctggagcgcgacttgtcgtgctcgccaccgctacgcctccgggatcggtcaccgtgccacatcccaatatcgaggaggtggctctgtccaacactggagagatccccttctacggtaaagccatccccctcgagaccatcaagggggggaggcatctcattttctgccattccaagaagaaatgtgacgaactcgccgcgaaactatcgagcctcggactcaatgctgtagcgtattaccggggtcttgatgtgtccgtcataccgactagcggagacgtcgttgttgtggcaacagacgctctaatgacgggcttcaccggcgattttgactcagtgatcgactgtaacacatgtgtcacccagacggtcgatttcagcttggaccctaccttcaccattgagacgacgaccgtgcctcaagacgcggtgtcgcgctcacagcgacgaggcaggactggtaggggcaggagaggcatatacaggtttgtgactccaggagaacgcccctcgggcatgttcgattcctcggtcctgtgtgagtgctatgacgcgggttgtgcttggtacgagctcacacccgctgagacctcagttaggttgcgggcttacctaaacgcaccagggttgcccgtctgtcaggaccatctggagttttgggagagtgtcttcacaggcctcacccgcatagatgcccactttttgtcccagaccaagcaggcaggagacaacttcccctatctggtagcataccaggccacagtgtgcgccagggctcaggctccacctccatcgtgggaccaaatgtggaagtgtctcacacggctaaagcctacgctgcacgggccaacacccctgctgtataggctgggagccgtccaaaatgaggtcaccctcacacaccccataaccaaatacatcatggcatgcatgtcggctgacctggaggtcgtcacg
>gnl|euhcvdb|EU155259_NS3_C1b_NS3_protein_coding_sequence_(ns3_sequence)
gcgcccatcacagcctattcccaacagacacggggcctactcggctgcatcatcactagcctcacaggccgtgacaagaaccaggtcgagggggaggttcaagtggtttccaccgcgacacaatctttcctggcgacctgcatcaacggcgtgtgttggactgtttatcatggcgccggctcaaagaccctagccggcccaaagggcccaattacccaaatgtacaccaatgtggaccaggacctcgttggctggcaatcgccccccggggcgcgttccttaacaccatgcacctgcggcagctcggacctttacttggtcacgaggcatgctgatgtcattccggtgcgccggcggggcgacagcagggggagcctactctcccccaggcccgtctcctacttgaagggctcttcgggcggtccactgctctgcccctcggggcacgctgtgggcatcttccgggccgctgtatgcacccggggggtcgcgaaggcagtggactttgtgcccgttgagtctatggaaaccaccatgcggtccccggtcttcacggacaactcatctcccccggccgtaccgcagacattccaagtggcccatctacacgctcccactggcagcggcaagagcactaaggtgccggctgcatatgcagcccaagggtacaaggtactcgtcctgaacccgtccgttgccgccactttaggttttggggcgtacatgtccaaggcacatggtgtcgaccctaacatcagaactggggtaaggaccatcaccacgggcgcccccatcacgtactccacctacggcaagttccttgccgacggtggatgctccgggggcgcctatgacatcataatatgtgatgagtgccactcaactgactcgactaccatcttgggcatcggtacggtcctggatcaagcggagacggctggagcgcggctcgtcgtgctcgccaccgctacgcctccgggatcggtcaccgtgccacattctaacatcgaggaggtggccctgtccaacgttggggagatccccttctatggcaaagccatccccatcgaggccatcaagggggggaggcatctcatcttctgccattccaagaagaagtgtgacgaacttgccgcaaagctgtcgagcctcggactcaatgctgtagcgtattaccggggtcttgatgtgtccgtcataccgaccagcggagacgtcgttgtcgtggcaacagacgctctaatgacgggctttactggtgacttcgattcagtcatcgactgtaacacatgtgtcacccagacagttgacttcagcttggaccccactttcaccattgaaacgacaaccgtgccccaagacgcggtgtcgcgctcgcagcggcgaggcaggactggtaggggcaggggaggcatctacaggtttgtgactccgggagaacggccctcaggcatgttcgattcttcggtcctgtgtgagtgctatgacgcgggctgtgcttggtacgaactcacgcccgctgagacctcagttaggttgcgggcttacctaaacacaccagggttgcccgtctgccaggaccatttggagttctgggagagcgtcttcacaggcctcacccatatagatgctcacttcctgtcccagactaaacaggcaggagacaacttcccctacctggtagcataccaggccacagtgtgcgccagggctcaggctccacctccatcgtgggaccaaatgtggaagtgcctcatacggctaaagcctacgctgcacgggccaacacccctgctgtacaggctaggagccgtccaaaacgaggtcaccctcacacaccctataaccaaatacatcatggcatgcatgtcggctgacctggaggtcgtcaca
>gnl|euhcvdb|EU155260_NS3_C1b_NS3_protein_coding_sequence_(ns3_sequence)
gcgcctatcacggcctattcccaacagacgcggggtcttcttggctgcatcatcactagccttacaggccgggacaagaaccaggtcgagggggaggttcaggtggtctctaccgcaactcaatcttttctggcgacctgcgtcaacggcgtgtgttggactgtttatcacggcgccggctcgaagaccttagccggcccaaaaggcccaatcacccaaatgtacaccaatgtagaccaagacctcgtcggctggcaagcgccccccggggcgcgttcattgacaccatgcacctgcggcagctcggacctttacttggtcacgaggcacgccgatgtcatcccggtgcgccggcggggcgacggcagggggagcctactctcccccaggcccatctcttacttaaagggctcttcgggtggaccaatactctgcccctcaggacacgttgtgggcatcttccgagctgctgtgtgcacccggggggttgcgaaggcagtggactttatacccgtcgagtctatggaaactaccatgcggtccccggtcttcacagacaactcatcccccccggccgtaccgcagacattccaagtggcccacctacacgcccccactggcagcggcaagagcactaaggtgccggctgcgtatgcagcccaagggtacaaggtactcgtcctgaacccgtctgttgccgccacattaggctttggggcatacatgtctaaggcacatggtgtcgaccctaacatcagaactggggtaagaaccatcaccacgggcgcccccattacgtactccacctatggcaagttccttgccgacggcggttgctctggaggcgcctacgacatcataatatgtgatgagtgccactcaactgactcgaccaccatcttgggcatcggcacggtcctggaccaagcggagacggctggagcgcggctcgtcgtgctcgccaccgcaacgcctccagggtcggtcaccgtgccacaccacaatattgaggaagtggccttgcccaccaccggagagattcccttctacggcaaggccatccctattgaaaccatcaagggggggagacatctcattttctgccattccaagaagaaatgtgacgagctcgccgccaagctgtcgagcctcggacttaatgccgtagcatattaccggggtcttgatgtgtccgtcataccgaccagcggagacgtcgttgtcgtagcaacagacgctctaatgacgggttttaccggcgactttgactcagtgatcgactgtaacacatgtgtcacccagacagtcgatttcagcttggaccccaccttcaccattgagacgacgaccgtacctcaagatgcggtgtcgcgctcgcagcggcggggcaggactggtagaggcagaatgggcatctacaggtttgtgactccaggagaacggccctcgggcatgttcgattcctcggtcctgtgtgagtgctatgacgcgggctgcgcttggtacgagctcacgcccgccgagacctcggttaggctgcgggcttacctaaacacaccagggttgcccgtctgccaggaccatctggagttctgggagggtgtcttcacaggcctcacccacatagatgcccacttcttgtcccagaccaagcaggcaggagacaatttcccctacctggtagcatatcaggctacggtgtgcgccagggctcaggccccacctccatcgtgggatcaaatgtggaagtgtctcatacggttaaagcctacattgcacgggcctacccccctgctgtataggctaggagccgtccaaaacgaagtcaccctcacacatcccataaccaaatacatcatggcatgcatgtcggctgacctggaggtcgtcacc
>gnl|euhcvdb|EU155262_NS3_C1b_NS3_protein_coding_sequence_(ns3_sequence)
gcgcctatcacggcctacgcccaacagacgcggggcctatttggctgcatcgtcaccagcctcacaggccgggacaagaaccaggtcgagggggaggtgcaagtggtttccaccgcaactcagtctttcctggcaacttgcatcaacggcgcgtgctggaccgtcttccatggcgccggctcaaagaccctagccggcccgaaaggcccgattacccaaatgtacaccaatgtggaccaagacctcgtcggctggcaggcgccccccggggcgcgttccctgacaccatgcacctgtggcagctcggacctttacttggtcacgaggcatgctgatgtcattccggtgcgccggcggggcgacagcagggggagcctactctcccccaggcccgtctcctacttaaagggctcttcgggtggtccgctgctctgcccctcagggcacgccgtgggcatcttccgggctgccgtgtgcaccaggggggttgcgaaggcggtggactttgtgcccgtcgagtctatggaaactaccatgcggtctccggtcttcacggacaactcatctcccccggccgtaccgcagacattccaagtggcccatttacacgctcccactggcagcggcaagagtaccaaggtgccggctgcatacgcagcccaagggtataaggtgctcgtcttaaacccatctgttgctgccaccttagggttcggggcgtacatgtccaaggcatatggtgtcgaccctaatattagatctggggtaaggactatcaccacgggcgcccccatcacgtattccacctacggtaagttccttgccgacggcggttgctctgggggcgcctatgacatcataatatgtgatgagtgccactcaactgactcgacttctatcttgggcatcggcacggtcctggaccaagcggagacggctggagcacggctcgtcgtgctcgccaccgctacgcctccgggatcggtcaccgtgccacactccaatatcgaggaggtggctctgtccaacactggagagatccccttctatggcaaagccatccccatcgaggccatcaagggggggaggcatctcattttctgccactccaggaagaaatgtgacgagctcgccgcaaagctgtcaggcctcggaatcaatgctgtagcgtattaccggggtcttgacgtgtccgtcataccaacaagtggagacgtcgttgtcgtggcaacagacgctctaatgacaggctataccggcgactttgactcagtgatcgactgtaatacatgtgtcacccagacggtcgattttagcttggaccctaccttcaccattgagacaacaaccatgcctcaggacgcagtgtcgcgctcgcagcggcgaggcaggactggtaggggcaggagaggcatctacaggtttgtgactccgggagagcggccctcgggcatgttcgatacttcggtcctgtgtgagtgctatgacgcgggttgcgcttggtacgagctcacgcccgccgagaccacggttaggttacgggcgtacctaaatacaccagggttgcccgtctgccaggaccacctggagttctgggagagcgtcttcacaggcctcacccatatagatgcccacttcttgtcccagactaagcaggcgggagacaacttcccctacttggtagcgtaccaggctacagtgtgcgccaggtctcaggcaccacctccatcgtgggaccagatgtggaagtgtctcatacggctgaagcctacgctgcacgggccaacacccctgctgtataggctaggagccgtccaaaatgaggttaccctcacacaccctgtaaccaaatacatcatgacatgcatggctgctgacctggaagtcgtcacg
>gnl|euhcvdb|EU155264_NS3_C1b_NS3_protein_coding_sequence_(ns3_sequence)
gctcccatcacggcctatgcccaacagacacggggcctactcggctgcatcatcaccagcctcacaggccgagacaaaaaccaggtcgagggggaggttcaagtggtctccaccgcaacacaatctttcctggcgacctgtatcaacggcgtgtgttggactgtctatcacggcgccggttcaaagaccttagccggcccaaaaggcccagtcatccaaatgtacactaatgtagaccaggacctcgtcggctggcaagcgccctctggggcgcgctccttgacaccgtgcacctgcggcagctcggacctttacttggtcacgaggcatgctgatgtcattccggtgcgccggcggggcgacagcagggggagcctactctcccccaggcctgtctcctacttgaagggctcttcgggtggtccattgctctgcccctcggggcacgccgtgggcatcttccgggctgctgtatgcacccggggggtcgcgaaggcggtggactttatacccgttgagtccatggaaactactatgcggtccccggtcttcacggacaactcgtcccctccggccgtaccgcagacattccaagtggcccatctacacgcccccactggcagcggcaagagcactaaggtgccggctgcgtatgcagcccaagggtacaaggtactcgtcctgaacccgtccgttgccgccaccttaggtttcggggcgtatatgtctaaggcacatggtgtcgaccctaacatcagaactggggtaaggaccatcaccacgggcgccgccatcacatactccacctacggcaagttccttgccgacggtggttgctccgggggcgcctatgacattataatatgtgatgagtgccactcaactgactctaccaccatcttgggcatcggcacagtcctggaccaagcggagacggctggagcgcgactcgtcgtgctcgccaccgctacacctccaggatcggtcaccgtgccacatcccaacatcgaggaggtggccttgtccaacactggagaggtccccttctatggcaaagccatccccatcgagaccatcaaaggggggaggcatctcattttctgccattccaagaagaagtgtgatgagctcgccgcaaagctgtcggccctcggagtcaatgctgtagcgtattaccggggtcttgatgtgtccgtcataccgactagcggagacgtcgttgtcgtggcaacagacgctctaatgacgggctttaccggcgactttgactcagtgatcgactgtaacacatgtgtcacccagacagtcgatttcagcttggaccctaccttcaccattgagacgacgactgtgccccaagacgcagtgtcgcggacacaacggcgaggcaggaccggtaggggcaggatgggcacttataggtttgtgactccaggagagcggccctcgggcatgttcgattcctcggtcctgtgcgagtgctatgacgcgggctgtgcttggtatgagcttacgcccgccgaaacctcggtcaggttacgggcttacctaaatacaccagggttgcccgtttgccaggaccatctggagttctgggagagcgtcttcacaggcctcacccacatagatgcccatttcttgtcccagaccaagcaggcaggagacaacttcccctacctggtagcataccaagctacagtgtgcgccagggctcaggcaccacctccatcgtgggaccaaatgtggaagtgtctcatacggctaaagcctacgctgcacgggccaacacccctgctgtataggctaggggccgtccaaaatgaggtcactctcacacatcccgtaaccaaatacatcatggcatgcatgtcggctgacttggaggtcgtcacc
>gnl|euhcvdb|EU781826_NS3_C1b_NS3_protein_coding_sequence_(ns3_sequence)
gcgcccatcacggcctactcccaacagacgcggggtctacttggctgcatcatcaccagcctcacaggccgggacaagaatcaggtcgagggggaggtccaagtggtctccaccgcaacacaatctttcctggcgacctgcgtcaacggcgtgtgttggactgtctatcatggcgccggttcaaagaccctcgccggcccgaagggcccaatcacccaaatgtacaccaatgtggaccaggacctcgtcggctggcaagcgccccccggggcgcgttccttgacaccatgcacctgcggcagctcggacctttacttggtcacgaggcatgctgatgtcattccggtgcgccggcggggcgacagcaggggaagcctactctcccccaggcccgtctcttacttgaagggctcttcgggtggtccattgctctgcccctcggggcacgccgtgggcatcttccgagctgccgtgtgcactcggggggttgcaaaggcggtggactttatacccgttgagtctatggaaactaccatgcggtccccggtcttcacggacaactcgtcccctccggccgtaccgcagacattccaagtggcccatctgcacgcccccactggtagcggcaagagcactaaggtgccggctgcgtatgcggcccaagggtataaggtacttgtcctgaacccgtccgtcgccgccaccctaagtttcggggcgtatatgtctaaggcacatggtgtcgaccctaacatcagaactggggtaaggaccatcaccacgggtgcccccatcacgtactccacctatggcaagtttcttgccgacggcggttgctctgggggcgcctatgacatcataatatgcgatgagtgccactcaactgactcaactaccattctgggcatcggcacagtcctggaccaagcggagacggctggagcgcgactcgtcgtactcgccaccgctacacctccgggatcggtcaccgtgccacaccccaacatcgaggaggtggctctgtccaatactggagagatccccttctatggcaaagccatccccatcgagaccatcaagggggggaggcacctcattttctgccattccaaaaagaaatgtgatgagctcgccgcaaagctatcggccctcggattgaattctgtagcgtattaccggggccttgatgtgtccgtcataccaactagtggagacgtcgttgtcgtggcaacagacgctctaatgacgggctttaccggcgactttgactcagtgatcgactgcaacacatgtgtcacccagacggtcgacttcagctttgatcctaccttcaccatcgagacgacgaccgtgccacaagacgcggtgtcgcgctcgcaacggcgaggcaggactggtaggggcaggatgggcatctacaggtttgtgactccgggagaacggccctcgggcatgttcgactcttcggttctgtgcgagtgctatgacgcgggctgtgcttggtatgagctcacgcccgccgagacctcagttaggttgcgggcttacctaaatacaccagggttgcccgtctgccaggaccatctggagttctgggagagcgtcttcacaggcctcacccacatcgatgcccatttcttgtcccagactaaacaggcaggagacaacttcccctatctggtagcataccaggccacggtgtgcgccagggctcaggctccacctccatcgtgggaccaaatgtggaagtgtctcatacggcttaagcctacgctgcacgggtcaacacccctgctatataggctaggagccgtccaaaacgaggtcaccctcacacaccccataaccaaatacatcatggcatgcatgtcggctgacctggaggtcgtcacg
>gnl|euhcvdb|EU781827_NS3_C1b_NS3_protein_coding_sequence_(ns3_sequence)
gcacctatcacggcctattcccaacagacacggggcctacttggttgcatcattaccagcctcacgggccgggacaagaaccaggtcgagggggaggttcaagtggtctccaccgctacacaatctttcctggcgacctgcatcaacggcgcgtgttggactgtctaccatggtgccggctcaaagaccctagccggcccaaagggcccaatcatccaaatgtacaccaatgtagaccaggacctcgtcggctggcaggcgccccccggggcgcgttctttgacaccatgcacctgcggcagctcggacctttacttggtcacgagacatgccgatgtcatcccggtgcgccggcggggcgacagcagggggagcctactctcccccaggcccatctcctacttgaagggctcttcgggtggtccgctgctctgcccctcggggcacgctgtgggcatcttccgggctgctgtgtgcacccggggggttgcgaaggcggtggactttatacctgttgaggccatggaaactactatgcggtccccggtcttcacggacaactcgtcccctccggccgtaccgcagacattccaagtggcccatctacacgcccccactggcagcggcaagagcactaaggtgccggctgcatatgcagcccaagggtacaaagtactcgttctgaatccgtccgttgccgccaccttaggttttggggcgtatatgtctaaggcacatggtgtcgaccccaacatcagaactggggtaaggaccatcaccacaggcgctcccatcacgtactccacctacggcaagttccttgccgacggtggttgttctgggggcgcctatgacatcataatatgtgatgagtgccactcaactgactcgaccagcatcttgggcattggcacggccctggaacaagcggagacggctggagcgcggctcgtcgtgctcgccaccgctacgcctccgggatcggtcaccgtgccacatccaaatatagaggaggtggccctgtccaacattggagagatccccttctatggcaaagccattcccatcgaggccatcaagggggggaggcacctcattttctgccattccaagaagaagtgtgatgagctcgccgcaaagctgtcgggcctcggaatcaatgctgtagcgtattaccggggtcttgacgtgtccgtcataccgactagcggagacgtcgttgtcgtggcaacagacgctctgatgacgggctacgccggcgactttgactcagtgatcgactgtaatacatgtgtcacccagacggtcgacttcagcttggaccctaccttcaccattgagacgacgaccgtgccccaagacgcggtgtcgcgctcgcagcggcgaggcaggacgggtaggggcaggggaggcatctacagatttgtgaccccaggagaacggccctcgggcatgttcgattcctcggtcctgtgtgagtgctatgacgcgggctgtgcttggtacgagctcacgcccgccgagacctcggttagattgcgggcttacctgaatacaccagggttgcccgtctgccaggaccatctggagttttgggagagcgtcttcacaggcctcacccacatagatgcccacttcctgtcccagaccaaacaggcaggagacaacttcccctacttggtagcataccaggctacagtgtgcgccagggctcaggctccacctccatcgtgggaccaaatgtggaagtgtctcatacggctaaagcctacgctgcacgggccaacgcccctgctgtacaggctaggagccgtccaaaacgaggttatcctcactcaccccataaccaagtacatcatggcatgcatgtcggctgacctggaggtcgtcact
>gnl|euhcvdb|EU781828_NS3_C1b_NS3_protein_coding_sequence_(ns3_sequence)
gcacctatcacggcctactcccaacagacgaggggtctgctcggctgcatcatcaccagcctcacaggccgagacaagaaccaggttgagggggagattcaagtagtctccaccgcaacacaatccttcctggcgtcttgcatcaacggcgtgtgctggaccgtttatcacggcgccggctcgaagaccctagccggccagaagggcccaatcacccaaatgtacaccaatgtagaccaggacctcgtcggctggcaggcgccccctggggcgcgctccctgacaccatgcacttgcggcagctcggacctttacttggtcacgaggcatgctgacgtcatcccggtgcgccggcggggagacagcagggggagcctgctctcccccaggcccgtttcctacttgaagggctcttcgggtggtccactgctctgcccctcggggcacgccgtgggcatcttccgggctgccgtgtgcacccggggggttgcgaaggcggtggacttcatacccgttgagtcgatggaaaccaccatgcggtccccggtcttcacggacaactcatcacccccggccgtaccgcagacattccaagtggcccacctgcacgctcccacaggcagcggcaagagcaccaaggtgccagctgcgtacgcggcccaagggtacaaggtgctcgtcctgaacccgtccgttgccgccaccttgggctttggggcatacatgtccaaggcacacggcatcgaccctaacatcagaactggggtaaggaccatcaccacgggcggctccatcacatactccacctacggcaagttccttgctgacggcggttgctccgggggcgcctatgacatcataatgtgtgacgagtgccactcaactgactctactaccatcctgggcatcggcacagtcctggaccaggcggagacggctggagcgcgccttgtcgtgctcgccaccgctacccctccgggatcggtcaccgtgccacaccccaacatcgaggaggtggctctgtccaatataggggagatccccttttatggcaaagccatcccgatcgagaccatcaagggagggcgacatctcattttctgccattccaagaagaaatgtgacgagctcgccgcaaagctggcaggcctcgggcttaacgctgtagcgtattaccggggtcttgacgtgtccgtcataccatccagtggagacgtcgttgtcgtggcaacagacgctctaatgacaggctttaccggcgattttgactcagtgatcgactgcaacacatgtgtcacccagacggtcgacttcagcttggaccctaccttcaccattgagacgacgaccgtgccccaagacgcggtgtcgcgctcgcaacggcgaggcaggactggtaggggcaggggaggcatctacaggtttgttacaccaggagaacggccctcgggcatgttcgattcctcggtcctatgtgagtgctatgacgcgggctgtgcttggtacgagcttacgcccgccgagacctcggttaggttacgggcttacctaaacacaccaggattgcccgtctgccaggaccacttggaattttgggagagcgtcttcacaggcctcacccacatcgatgcccatttcttgtcccaaaccaagcaggcaggagataacttcccctacctggtggcgtaccaggctacagtgtgcgccagggcccaggccccacctccatcgtgggaccaaatgtggaagtgcctcatacggctaaaacctacgctgcacgggccaacacccctgctgtacaggctaggagccgttcaaaacgaggtcaccctcacacaccccataaccaagtacatcatggcatgcatgtcggctgacctggaggtcgtcacg
>gnl|euhcvdb|EU256062_NS3_C1b_NS3_protein_coding_sequence_(ns3_sequence)
gcgcctattacggcctattcccaacagacgcggggcctgcttggttgcatcatcactagcctcacaggccgggataagaaccaagtcgagggggaggttcaagtagtctccaccgcgacgcaatctttcctggcgacctgcgtcaacggcgtgtgttggactgtctaccatggagccggctccaagaccctagccggcccaaaagggccaatcacccaaatgtacaccaatgtagaccaagacctcgtcggctggcaggcccctcccggggcccgttccttgacaccgtgcacctgcggcagctcggacctctacttggtcacgaggcatgctgatgtcattccggtgcgccggcggggcgacagcagggggagcttgctctcccccagacccatctcctacttgaagggctcttcgggtggtcctctgctttgcccctcggggcacgtcgtgggcatcttccgggctgctgtgtgcacccggggggtcgcgaaggcggtggactttgtgcccgttgagtctatggaaactaccatgcggtccccggtcttcacggacaactcgtcccctccggccgtaccgcagacattccaagtggcccatctacacgcccccactggcagcggcaagagcaccaaggtgccggctgcatatgcagcccaagggtacaaggtactggtcctgaacccgtctgttgccgcaaccttgggttttggggcgtatatgtctaaggcacatggtgtcgatcccaacatcagaactgggataaggaccatcaccacgggcgccgccatcacatactccacttacggcaagttccttgccgacggtggctgctctgggggcgcttatgacatcataatatgtgatgagtgccactcaactgacgcgactaccatcttgggcgttggtaccgtcctggaccaagcggagacggctggagcgcggctcgtcgtgctcgccaccgctacacccccgggatcggttaccgtgccacatcccaatatcgaggaggtaggcctgtccaccgttggggagatccccttctatggcaaagccatccccattgagaccatcaagggggggaggcatctcatcttttgccattccaagaaaaaatgtgacgagctcgctgcgaagctgtcaagcctcggactcaacgctgtagcatactaccggggtcttgatgtgtccgtcataccgaccagcggggacgtcgttgttgtggcgactgacgctctaatgacgggcttcaccggcgacttcgactcagtgatcgactgtaacacatgtgtcactcagacggtcgatttcagcctggaccctacctttaccattgagacgacgaccgtgccccaagacgcggtgtcgcgctcgcagcggcgaggcaggactggtaggggcaggatgggcgtctacaggtttgtcactccaggagaacggccctcgggtatgttcgattcctcggtcctgtgtgagtgctatgacgcgggttgtgcttggtacgagctcacacccgccgagacctcagtcaggttgcgggcttacctaaatacaccagggttgcccgtctgccaggaccatctggagttttgggagagcgtcttcacgggcctcacccatatagatgcccacttcttgtcccaaactaaacaggcaggagagaacttcccctatctgacagcataccaggctacagtgtgcgccagggctcaggccccgccaccatcgtgggatcaaatgtggaagtgcctcatacggctaaagcctacgctgcacgggccaacacccctgctgtataggctaggggccgttcaaaatgaggtcaccctcacccaccctgtaaccaaatacatcatggcatgcatgtcggccgacctagaggtcgtcacg
>gnl|euhcvdb|EU256064_NS3_C1b_NS3_protein_coding_sequence_(ns3_sequence)
gcgcctatcacggcctattcccaacagacgcgaggtctacttggttgcatcatcaccagtcttacaggccgggacaagaaccaagtcgagggggaggttcaggtggtctccaccgcaacgcaatctttcctggcgacctgcgtcaacggcgtgtgttggaccgtctaccatggcgccggccccaagaccctggccggcccaaagggcccaatcacccaaatgtacaccaatgtggaccaggacctcgtcggctggccggcgccccccggggcgcgctccttaacaccatgcacctgcggcagctcggacctttacctggtcacgagacatgctgatgtcatcccggtgcgccggcggggcgacagccgggggagcttgctctcccccaggcccatctcttatttgaagggctcctcgggtggtccgctgctctgcccctcgggccacgccgtgggcatcttccgggctgctgtgtgcacccggggggttgcgaaggcggtggactttgtgcccgttgagtctatggaaactaccatgcggtccccggtcttcacggacaactcgtcccccccggccgtaccgcagacattccaagtggcccatctacacgctcccactggcagcggaaagagtactaaggtaccggctgcatatgcagcccaagggtacaaggtgctggtcctgaacccgtctgttgccgccaccttaggctttggggcgtatatgtccaaggcacatggtattgaccccaacatcagaaccggggtgaggaccatcaccacgggcgcctccatcacgtattccacctacggcaagttccttgccgacggtggttgctctggaggcgcctatgacatcataatatgtgatgagtgccactcaactgactcgactaccatcctgggcatcggcacagtcctggaccaagcggagacggctggagcgcggctcgtcgtgctcgccaccgctacacctccgggatcggtcaccgtgccacatcccaatatcgaggaggtggctctgtccaacattggagagatccccttctatggcaaagccatccccattgagaccatcaagggggggaggcatctcatcttttgtcattccaagaagaaatgtgacgagctcgccgcaaagctgtcaggcctaggactcaacgctgtagcgtactaccggggccttgatgtgtccgtcataccgaccagcggagacgtcgttgttgtggcaactgacgctcttatgacgggcttcaccggcgacttcgactcggtgatcgactgtaacacatgtgtcacccagacggtcgatttcagcttggaccctaccttcaccatcgagacgacgaccgtgccccaagacgcggtgtcgcgctcgcagcggcgaggcaggactggtaggggcaggagaggcatctacaggtttgtgactccaggagaacggccctcgggtatgttcgattcctcggtcctgtgtgagtgctatgacgcgggttgtgcttggtacgagctcacacccgccgagacctcagttaggttgcgggcttatctgaatacaccagggttgcccgtttgccaggaccatctggagttctgggaaagcgtcttcacaggccttacccacatagatgcccacttcttgtcccaaactaagcaggcaggagacaatttcccctacttgacagcataccaggctacggtgtgcgccagggctcaggccccacccccatcgtgggatcagatgtggaagtgtctcatacggctaaagcccacgctgcacgggccaacacccctgctgtataggttaggagccgtccaaaatgagatcaccctcacgcatcccataaccaaatacatcatggcatgcatgtcggccgacctggaggtcgtcacg
>gnl|euhcvdb|EU781831_NS3_C1b_NS3_protein_coding_sequence_(ns3_sequence)
gcgcctatcacggcctacgcccaacaaacgcggggcctactcggctgtatcatcactagcctcacaggccgagacaaaaatcaggtcgagggggaggttcaagtggtctccaccgcaacacagtcatttctagcgacctgcattaacggcgtgtgttggactgtctatcacggcgccggctcaaagaccctggccggcccaaaaggcccggtcaaccaaatgtacaccaatgtagaccaggacctcgtcggctggcaagcgccccccggggcgcgttccctgacaccatgcacctgtggcagctcggacctctacttggtcacgaggcatgccgatgtcatcccggtgcgccggcggggcgacagcagggggagcctactttcccccaggcctgtctcttacttgaaaggctcttcgggtggcccgctgctctgccccttggggcatgctgtgggcatcttccgggctgctgtatgcacccggggggtcgcaaaggcagtggactttatacccgttgagtctatggaaactaccatgcggtccccggtcttcacggacaactcgtcccccccagccgtaccgcagacattccaagtggcccatctacacgccccaactggcagcggcaagagcactaaggtgccggctgcgtacgcagcccaagggtataaggtactcgtcctgaacccttccgttgccgccaccttaagtttcggggcatatatgtctaaggcacatggtgtcgaccctaacatcagaaccggggttaggaccatcaccacaggcggccccatcacgtactccacctacggcaagttccttgccgacggtggttgctctgggggagcctacgacattataatatgtgatgagtgccattcatgtgactcgactaccatcttgggcatcggcaccgtcctggaccaggcggagacggccggagcgcgactcgtcgtactcgccaccgctacgcctccgggatcggtcaccgtgccgcatcccaatatcgaggaggtggccctgtccaacactggagagatccccttctatggcaaagccatccccattgaaaccatcaagggggggaggcatctcattttctgccactccaagaagaaatgtgacgagctcgccgcaaagctatcgggcctcggactcaatgctgtagcgtattaccgaggccttgatgtgtccgtcataccgactagcggagacgtcgttgttgtggcaacagacgctctgatgacgggctttaccggcgactttgattcagtggtcgactgtaatacatgtgtcacccaaacagtcgatttcagcttggaccccaccttcaccattgagacgacgaccgtgccccaagacgcggtgtcgcgctcgcagcggcgaggcaggaccggtaggggcaggccgggcatctacaggtttgtggctccaggagagcggccctcgggcatgttcgattcctcggtcctgtgcgagtgctatgacgcgggatgtgcttggtacgagctcacgcccgccgagacctcggttaggttgcgggcttacctaaatacaccaggattgcccgtttgccaggaccacctggagttctgggagagcgtcttcacgggcctcacccacatagacgcccacttcttgtcccaaactaaacaggcaggagacaacttcccctacctggtagcataccaagccacagtgtgcgccagggctcaggccccgcctccatcatgggatcaaatgtggaagtgtctcatacggctcaagcctacgctgcacgggccaacacccctgctgtataggctaggagccgtccaaaatgaggtcaccctcacacaccccgtaaccaaatatatcatggcatgtatgtcggctgacctggaggtcgtcacc
>gnl|euhcvdb|EU256065_NS3_C1b_NS3_protein_coding_sequence_(ns3_sequence)
gcgcccatcacggcctacgctcaacagacgcggggcctacttggctgtatcatcactagcctcacaggccgggacaagaaccaggtcgagggggaggttcaagtggtctccaccgcaacacaaaccttcctggcgacctgcatcaacggcgtgtgctggactgtcttccatggtgccggctcaaagaccttagccggcccaaaaggcccaatcacccagatgtacaccaatgtggaccaggacctcgtcggctggcaggcgccccccggggcgcgctctttgacaccatgcacctgcggcagctcggacctttacttggtcacgaggcatgctgatgtcattccggtgcgccggcggggcgatagcagggggagcctactttcccccagaccaatttcctacttaaagggctcttcgggtggcccactgctctgcccttcgggacatgctgtgggcgtcttccgggccgccgtatgcacccggggggtcgcgaaggcggtggactttgtgcccgttgagtctatggaaaccactatgcggtccccggtcttcacagacaactcatctccaccggctgtaccgcagactttccaagtggcccacttacacgctcctactggcagcggcaagagcaccagggtgccggctgcgtatgcagctcaggggtacaaggtactcgtcttgaacccgtctgtcgccgccacattagggtttggagcgtacatgtccaaggcacatggcgtcgaccccaacatcagaactggggtaaggaccgtcaccacaggcgcccccatcacgtactccacctacggcaagttccttgccgacggtggttgctctgggggtgcctatgacatcataatatgtgatgagtgccattcaactgactcgacttccatcttgggcattggcacagtcctggatcaagcggagacggctggagcgcgactcgtcgtgctcgccaccgctacgcctccgggatcggtcaccgtgccacatcccaatatcgaggaggtggccctgtccaacactggggaaatccccttctatggcaaagccatcccactcgagaccatcaagggggggagacatctcatcttctgccactccaagaaaaagtgtgacgagctcgccgcaaagctgtcgggcctcggactcaatgctgtagcatattaccggggtctcgatgtgtccgtcataccgaccagcggagacgtcgttgtcgtggcaacggacgctctaatgacgggctttaccggcgacttcgactcagtgattgactgtaatacatgtgtcacccagacagtcgatttcagcttggaccctaccttcaccattgagacgtcaactgtgccccaggacgcggtgtctcgctctcagcggcgaggcaggactggtaggggcaggaggggcatctacaggtttgtgactccaggagaacggccctcgggcatgttcgactcttcggtcctatgtgagtgctatgacgcgggctgtgcttggtacgaactcacgcctgcagagaccacagtcaggttacgggcttacctaaatacaccagggttgcccgtctgccaggaccacctggaattctgggagggtgtcttcacgggcctcacccacatagatgcccactttttgtcccagactaagcaagcaggagataacttcccctacttggtagcgtaccaggccacagtgtgcgctagggcccaggccccacctccatcgtgggatcaaatgtggaagtgtctcatacggctaaagcctatgttgcacgggccaacgcccttgctgtacaggctaggagccgtccagaatgaggtcaccctcacacaccccgtgaccaaatacatcatgacatgcatgtcggctgacctggaggtcgtcact
>gnl|euhcvdb|EU781832_NS3_C1b_NS3_protein_coding_sequence_(ns3_sequence)
gcgcccatcacggcctatgctcaacagacgcggggcctacttggctgtatcatcaccagcctcacaggccgagacaaaaaccaggtcgagggggaggttcaagtggtctccaccgcaacacaatctttcctggcaacctgtgtcaacggcgtgtgctggactgtctatcatggcgccggctcaaagaccctagccggcccaaaaggcccggtcatccaaatgtacaccaatgtagaccaggacctcgtcggctggcaagcgccccctggggcgcgttccttgacaccatgcacctgcggcagctcggacctctacttggtcacgaggcatgccgatgtcatcccggtgcgccggcggggtgacagcagggggagcttgctctcccccaggcctgtctcctacttgaagggctcttcgggtggtccactgctctgtccctcggggcacgcggtgggcatcttccgggctgctgtatgcacccggggggtcgcgaaggcggtggacttcatacccgttgagtctatggaaactaccatgcggtctccggtcttcacggacaactcgtcccccccggccgtaccgcagtcattccaagtggcccatctacacgcccccactggtagcggcaagagcactaaggtgccggctgcgtacgcagcccaggggtacaaggtactcgtcctgaacccgtccgttgccgccaccttaggcttcggggcgtatatgtccaaggcacatggtgtcgaccccaacatcagaactggggtaaggaccatcaccacgggcgcctccatcacgtactccacctacggcaagttcctcgccgacggtggttgctctgggggcgcctatgacatcataatatgtgatgagtgccactcaactgactcgactaccatcttgggcatcggcacagtcctggaccaagcggagacggctggagcgcgacttgtcgtgctcgccaccgctacacctccgggatcggtcaccgtgccacatcccaatatcgaggaggtggctctgtccaacattggagagatccccttctatggcaaagccatccccatcgaggccatcaagggggggaggcacctcattttctgccattccaagaagaagtgtgatgagctcgccgcaaagctgtcgggcctcggaatcaatgctgtagcgtattaccggggccttgatgtgtccgtcataccgaccagcggagacgttgttgtcgtggcaacagacgctctaatgacgggctttactggcgactttgactcagtgatcgactgcaacacatgtgtcacccaaacagtcgattttagcttggaccctaccttcaccattgagacgacgaccgtgccccaagacgcagtgtcgcgcacacaacggcgaggcaggaccggtaggggcagggcgggcatctataggtttgtgactccaggagagcggccctcgggcatgttcgattcctcggtcctctgcgagtgctatgacgcgggctgtgcttggtacgagctcacgcccgccgagacctcggttagattacgggcttacctaaatacaccagggttgcccgtttgccaggaccatctggagttctgggagagtgtcttcacaggcctcacccatatagatgcccacttcttgtcccagactaagcaggcaggagacaacttcccctacctggtagcataccaagccacagtgtgcgccagggctcaggctctacctccatcgtgggaccaaatgtggaagtgtctcatacggctaaagcctacgctgcatgggccaacacccctgctgtataggctaggagccgtccaaaacgaggtcaccctcacacaccccataaccaaatacatcatggcatgcatgtcggctgacctggaggtcgtcacc
>gnl|euhcvdb|EU155218_NS3_C1b_NS3_protein_coding_sequence_(ns3_sequence)
gcgcctatcacggcctactcccaacagacgcggggcttacttggctgtatcatcactagcctcacaggccgggacaagaaccaggtcgagggggaggttcaggtggtttccaccgcaacacaatctttcctagcgacctgcgtcaacggcgtgtgttggactgtctaccatggtgccggcgcaaaaaccttagccggcccgaaaggcccaatcgtccagatgtacaccaatgtagaccaagaccttgtcggctggcaggcgccccccggggcgcgttccttgacaccatgcacctgcggcagctcggacctttacttggtcacgaggcatgctgatgtcattccggtgcgccggcggggcgacaccaggggaagcctgctctcccccaggcccgtctcctacttgaagggctcatcgggaggcccactgctctgcccctcggggcacgctgtgggcgttttccgggccgctgtgtgcacccgaggggtcgcgaaggcggtggactttatacctgttgagtctatggaaaccactatgcggtccccggtctttacagacaactcgtctcccccggccgtaccgcagacattccaagtggcccacttacacgcccccactggcagcggcaagagcactaaggtgccggctgcatatgcagcccaagggtataaggtactcgtcctgaacccgtccgttgccgccaccttaggttttggggcgtacatgtctaaggcacatggtgttgaccctaacatcagaactgggataaggaccatcaccacgggcgcccccatcacgtattctacctacggcaagttccttgccgacggtggttgctctgggggcgcctatgacatcataatatgtgatgagtgccactcaactgactcgactaccattttgggcatcggcacggtcctggaccaagcggaaacggctggagcgcggcttgtcgtgctcgccaccgctacgcctccgggatcggtcaccgtgccacatcccaacatcgaggaggtggctctgcccaccactggagagatccccttctatggcaaagccatccccatcgagatgatcaagggggggaggcatctcattttttgccactccaggaagaaatgtgacgagctcgccgggaagttgtcaggcctcggactcaatgctgtagcatactaccggggtcttgatgtgtccgtcataccgactagcggagacgtcgttgtcgtggcaacagacgctctaatgacgggctataccggcgactttgactcagtgatcgactgtaatacatgtgtcacccagacggtcgatttcagcttggaccctaccttcaccattgagacgacgaccgtgccccaagacgcggtgtcgcgctcgcaacggcgaggcaggacgggtaggggcaggggtggtatctataggtttgtgactccgggagaacggccctcgggcatgttcgattcttcggtcctgtgtgagtgctatgacgcgggctgtgcttggtatgagctcacgcccgccgagacctcagtcaggttacgggcttacctaaatacaccaggattgcccgtctgccaggaccatttggagttctgggagagcgtcttcacaggcctcacccatatagacgcccacttcctgtcccagactaaacaggcaggagacaacttcccctacctggtagcataccaggctacggtgtgcgccagggctcaggccccacctccatcgtgggatcaaatgtggaagtgtctcatacggctgaagcctacgctgcacgggccaacacccctgctgtataggctaggagccgtccaaaacgaggtcaccctcacacaccccataaccaaattcatcatggcatgcatgtcggctgacctggaagtcgtcacc
>gnl|euhcvdb|EU256075_NS3_C1b_NS3_protein_coding_sequence_(ns3_sequence)
gcgcctattacggcctattcccaacagacgcggggcctgcttggttgtatcatcactagcctcacgggccgggacaaaaaccaggtcgagggggaggtccaagtggtttccaccgcaacacaatctttcctggcgacctgtgtcaacggcgtgtgctggactgtctaccatggtgccggctctaagacccttgccggccaaaaggggcctatcattcaaatgtacaccaatgtagaccaggaccttgtcggctggcaggcgccccctggggcgcgctccctgacaccatgcacctgcggtagctcggacctttacctggtcacgaggcatgccgatgtcattccggtgcgccggcggggcgacaacaggggaagcctactttctcccaggcccgtctcctacttgaagggctcttcgggtggtccactgctctgcccctcggggcacgctgtgggcatcttccgagctgctgtgtgcactcggggggttgcgaaagcggtggacttcatacccgttgagtccatggaaaccactatgcggtccccggtcttcacggataattcatcccccccggccgtaccgcagacattccaagtggctcatctacacgctcccactggcagcggcaagagcaccaaggtgccggctgcgtatgcagcccaggggtacaaggtacttgtcctgaacccgtccgttgccgccaccctaagtttcggggcgtatatgtccaaggcacatggtgtcgaccccaacatcagaactggggtgagaaccatcaccacgggcgcccccatcacgtactccacctatggcaagttccttgccgacggtggctgttctgggggcgcctacgacatcataatatgtgatgaatgccactcaactgactcgactaccatcttgggcatcggcacagtcctggaccaagcggagacggctggagtgcggctcgtcgtgctcgccaccgccacacctccgggatcggtcacggtgccacatcccaatatcgaagaggtggccttgtccaacactggagagatccccttctatggcaaagccatccccatcgagaccatcaagggggggaggcatctcattttttgccattccaaggccaagtgtgacgagctcgccgcaaagctgtcaaacctcggactcaatgctgtagcgtattaccggggtcttgatgtgtccgtcataccgaccagcggagacgtcgttgttgtggcaacagacgctctaatgacgggctttaccggcgacttcgactcagtgatcgactgtaatacatgtgtcacccagacagttgatttcagcttggaccctaccttcaccatcgagacgacgaccgtgccccaggacgcggtgtcgcgctcgcagcggcgaggcaggactggtaggggcaggggaggtatctacaggtttgtgactccaggagaacggccctcgggcatgttcgattcctcggtcctgtgcgagtgctatgacgcgggctgtgcttggtacgagctcacgcccgccgagacctcggttaggttgcgggcttatctaaacacaccgggattgcccgtctgccaggaccatctggagttttgggagagcgtctttacaggcctcacccacatagatgcccatttcttgtcccagaccaaacaagcaggagacaacttcccctacctggtggcataccaggctacagtgtgcgccagggctcaggcaccacctccatcgtgggatcagatgtggaagtgtctcatacggctaaagcctacgctgcacgggccaacgcccctgctgtataggttaggagccgttcaaaacgaggttaccctcacacaccccataaccaaatacatcatggcatgcatgtcggctgacctggaaatcgtcacg
>gnl|euhcvdb|EU155222_NS3_C1b_NS3_protein_coding_sequence_(ns3_sequence)
gcgcctatcacggcctactcccaacagacgcggggcatgcttggctgcatcatcactagcctcacaggccgggacaaaaaccaggtcgagggggaggttcaagtggtctccaccgcgacacaatctttcctggcgacctgcgtcaacggcgtgtgttggaccgtctaccatggcgccggctccaagaccctagccggcccaaagggaccaatcaaccaaatgtacaccaatgtagaccaggacctcgtcggctggccggccccccccggggcgcgttccttgtcaccatgcacctgcggcagctcggacctttacttggtcacgaggcatgctgatgtcattccggtgcgccggcggggcgatagcagggggagtctgctctcccccaggcccatctcctacttgaagggctcttcgggtggtccgctgctctgcccctcggggcacgccgtgggcatcttccgggctgccgtgtgcacccggggggttgcgaaggcggtggacttcgtgcccgttgagtctatggaaaccaccatgcggtccccggtcttcacggacaactcgtcccctccggccgtaccgcagacattccaagtggcccatctacacgctcccactggcagcggcaagagcactagggtgccagctgcatacgcagcccaagggtacaaggtgctagtcctgaacccgtctgttgctgccaccttgggttttggggcgtatatgtctaaggcacatggtgtcgaccccaacatcagaactggggtaaggaccatcaccacgggcgcttccatcacgtactccacctacggcaagttccttgccgacggtggttgttctggaggcgcctatgacatcataatatgtgatgagtgccactcaactgacgcgactaccgtcttgggcatcggtaccgtcctggaccaagcggagacggctggagcgcggcttgtcgtgctcgccaccgctacacctccgggatcggttaccgtgccacatcccaatatcgaggaggcagccctgtccaacatcggggagatccccttctatggtaaagccatccccattgagaccatcaagggggggagacatctcatcttctgccattccaaaaagaaatgtgacgagctcgccgcaaagctgtcaggcctcggactcaacgctgtagcatactaccgaggtcttgatgtgtccgtcataccgaccagcggggacgtcgttgtcgtggcaactgacgctctaatgacgggctataccggcgactttgactcagtgatcgactgtaacacatgtgttactcagacggtcgatttcagcttggaccctaccttcaccattgagacgacgaccgtgccccaagacgcggtgtcgcgctcacagcggcgaggcaggactggtaggggcaggagtggcatctacaggtttgtgactccgggagaacgaccctcgggtatgttcgattcctcggtcctgtgtgagtgctatgacgcgggctgtgcttggtatgagctcacacccgccgagacctcagttagattgcgggcttacctaaatacaccagggttgcccgtttgccaggaccatctggagttttgggagagcgtcttcacgggcctcacccacattgatgcccacttcttgtcccagactaagcaggcaggagagaacttcccctacctgacggcataccaggctacggtgtgcgccagagctcaggccccacctccatcgtgggatcaaatgtggaagtgtctcatacgactcaagcctacgctgcacgggccaacacccctgctgtataggctgggagccgtccagaatgaggtcaccctcactcaccccataaccaaatacatcatggcatgcatgtcggccgacctggaggtcgtcacg
>gnl|euhcvdb|EU256077_NS3_C1b_NS3_protein_coding_sequence_(ns3_sequence)
gcgcctatcacggcctattcccaacagacgcggggcctgcttggctgtatcatcactagtctcacaggccgggacaagaaccaggtcgagggggaggttcaggtggtttccacggcaacacagtctttcctggcgacctgcatcagcggcgtgtgttggactgtctatcatggcgccggctcaaagaccctagccggcccaaagggcccaatcattcaaatgtataccaatgtagaccaggacctcgtcggctggcaggcgccctcgggggcgcgttccttgacaccgtgcacctgtggcagctcggacctttatctggtcacgaggcatgccgatgtcattccggtgcgccggcggggtgacagcagggggagcttactctcccctagacctgtctcctacttaaagggctcttcgggcggcccgctgctctgcccctcggggcacgccgtaggcatcttccgggctgctgtatgcacccggggggttgcgaaggcggtggactttgtgcccgtcgagtctatggaaactaccatgcggtccccggtcttcacggacaattcatctccaccggcggtaccgcagacattccaagtggcccatttgcacgcccccactggcagcggcaagagcaccaaggtgccggctgcatacgcagcccaagggtataaggtacttgtcctgaacccgtccgttgccgccaccttaggctttggggcatacatggctaaggcacatggtatcgaccccaacatcaggactggggtgaggaccatcaccacaggcgctcccattacgtattccacctacggcaaatttcttgccgatggtggttgctctgggggcgcctatgacatcataatatgtgatgagtgccattcaactgactcgacttccatcctgggcatcggcacagtcctggaccaggcggagacggctggagcgcggctcgtcgtgctcgccaccgccacgcctccgggatcggtcaccgtgccgcactccaatatcgaggaggtggccctgtccaatatcggagagattcccttctatggcaaagccatccccatcgagaccatcaagggggggaggcacctcattttctgccattccaagaagaaatgcgacgagctcgccgcgaagctgtcaggcctcggacttaacgctgtagcatattaccggggccttgatgtgtccgtcataccgaccagcggagacgtcgttgtcgtggcaacagacgctctaatgacgggctacaccggcgactttgactcagtgatcgactgtaatacttgtgtcacccagacagtcgacttcagcttggaccctaccttcaccattgagacgacgaccgtgcctcaagacgcggtgtcgcgctcgcagcggcgaggcaggactggtaggggcaggttgggcgtctacaggtttgtgactccaggcgaacggccctcgggcatgttcgattcatcggtcctgtgcgagtgctatgacgcgggctgtgcttggtatgagctcacgcccgccgagacctcggttaggctgcgggcttacctaaatacaccagggctgcccgtctgccaggaccacttggagttctgggagagtgtcttcacaggcctcacccatatagatgctcacttcctgtcccagactaagcaggcaggagaaaatttcccctacctggtagcataccaggccacagtgtgtgctagggcccaggctccacctccatcgtgggatcaaatgtggaagtgtctcatacggctgaagcctacgctgcacgggccaacacccctgctgtacaggctaggagccgttcaaaatgaagtcgccctcacgcaccccataaccaaatacatcatggcatgcatgtcggccgacctggaggtcgttacg
>gnl|euhcvdb|EU155226_NS3_C1b_NS3_protein_coding_sequence_(ns3_sequence)
gcgcctatctcagcctactcccaacaaacacggggcttactcggctgtattgtcaccagcctcacaggccgggacaagaaccaggtcgagggggaggtccaggtggtttccaccgcaacgcaatccttcctggcaacttgcatcaatggcgtgtgttggactgtctaccatggtgctggctcaaagaccctagccggtccaaagggtccaatcacccaaatgtacaccaatgtagaccaggacctcgtcggctggcaagcgccctccggggcgcgttccctgacaccgtgcacctgcggcagctcggacctttacttggtcacgaggcatgctgatgtcattccggtgcgccggcggggtgacagcagggggagcctactctcccccaggcccgtctcctacttaaagggctcttcgggtggtccactgctttgcccctcggggcatgctgtgggcatcttccgggctgctgtgtgcacccggggggttgcgaaggcggtggattttatacccgttgagtctatggaaactactatgcggtccccggtcttcacggacaactcgtcccctccggccgtaccgcagacattccaagtggcccatctacacgctcctactggcagcggcaagagcaccaaggtgccggctgcatatgcagcccaggggtacaaggtacttgtcttgaacccgtccgtcgccgccactttaggtttcggggcgtatatgtcaaaagcacatggtgtcgaccctaacatcagaactggggtaaggaccatcaccacaggcgcccctatcacgtactccacctacggcaagttccttgccgacggtggctgctctggaggcgcctacgacatcataatatgtgatgagtgccactcaactgactcgactaccattttgggcatcggcacagtcctggaccaagcggagacggctggagcgcggctcgtcgtgctcgccaccgctacgcctccaggatcggtcaccgtgccacatcccaatatcgaggaggtggccctgtccaacattggagaaatccccttctatggcaaagccatccccatcgaggccatcaagggggggaggcacctcatcttctgccattccaagaaaaaatgtgacgaactcgccgcaaagctgtcgggtctcggacttaacgctgtagcgtattaccgggggcttgatgtgtccgtcataccgaccagcggagacgtcgttgtcgtggcaacagacgctctaatgacgggttttaccggcgactttgactcagtaatcgactgtaacacatgtgtcacccagacggtcgatttcagcttggaccctaccttcaccattgagacgacaaccgtgccccaagacgcggtgtcgcgctcacagcggcgaggcaggactggtaggggcagggcaggcatctacaggtttgtgactccgggagagcggccttcgggcatgttcgattcctcggtcctgtgcgagtgctatgacgcgggctgtgcttggtacgagctcacgcccgccgagacctcggttaggttgcgggcttacctaaatacaccagggttgcccgtttgccaggaccatctggagttctgggagagtgtcttcacaggcctcacccatatagatgcccacttcttgtcccagactaagcaggcaggagacaacttcccctacctggcagcataccaggctacggtgtgcgccagggctcaggctccacctccatcgtgggatcaaatgtggaagtgtctcatacggctaaagcctacgctgcacgggccaacacccctgctgtataggctaggagccgtccaaaacgaggtcaccctcacacaccccataactaaatacatcatggcatgcatgtcggctgacctggaggtcgtcacg
>gnl|euhcvdb|EU155227_NS3_C1b_NS3_protein_coding_sequence_(ns3_sequence)
gcgcctatcacggcctactcccaacagacacggggcctacttggttgcatcatcactagtctcacaggccgggataagaaccaggtcgaaggggagattcaagtggtctccaccgcaacacaatctttcctggcgacctgcgtcaacggcgtgtgctggactgtctatcatggtgccggcgcaaagaccttagccggcccgaaggggccagtcacccaaatgtacaccaatgtagaccaggacctcgtcggctgggtcgccccccccggggcgcgctccctgacaccatgcacctgtggcagttcggacctttatttggtcacgagacacgctgatgttattccggtgcgccggcggggcgacagcagggggagcctactctcccccaggcccgtatcttacttgaagggctcttcgggtggtccactgctctgcccctcggggcacgttgtgggcatcttccgggctgccgtgtgcacccggggggttgcgaaggcggtggactttgtacccgttgagtctatggagactaccatgcggtccccggtctttacggacaactcatctcccccggccgtaccgcagacattccaagtgtcccatctacacgcccccactggcagcggcaagagcactaaggtgccggctgcatacgcagcccaagggtataaggtgcttgtcctgaacccgtccgttgccgccactttaggctttggggcgtacatgtctaaggcacatggtgtcgaccccaacatcagaactggggtaaggaccatcactacgggcgctcccatcacgtactccacctacggcaagttccttgccgacggtggttgctccgggggcgcctatgacatcataatatgtgatgagtgccactcaactgactcgactaccatcttgggcatcggcacagtcctggatcaagcggagacggctggagcgcgacttgtcgtgctcgccaccgccacacctccgggatcagtcaccgtgccacatccaaacatcgaggaggtggccctgtccaacactggagaaatccccttctatggcaaggccattcccatcgagaccatcaagggggggagacacctcattttctgccattccaagaaaaagtgtgacgagctcgctgcaaagctgtcgggcctcggaatcaacgccgtggcgtactaccggggtctcgatgtgtccgtcataccgtccagcggaaacgtcgttgtcgtggcaacagacgctctaatgacgggctttaccggcgactttgactcagtgatcgactgtaacacatgcgtcacccagacagttgattttagcttggaccctaccttcaccattgagacgacgaccgtgccccaagacgcggtgtcgcgctcacagcggcgaggcaggactggtaggggcaggaggggcatctacaggtttgtaactccaggagaacggccctcgggtatgttcgattcctcggtcctgtgtgagtgctatgacgcgggctgtgcttggtacgagctcacgcctgccgagacctcagtcaggttgcgggcttacctaaatacaccagggttgcccgtctgccaggaccacctggagttctgggagagcgtcttcacaggcctcacccatatagatgcccacttcctgtcccagactaaacaggcaggagataacttcccctacctggtagcataccaggccactgtatgcgccagggcccaggccccacctccatcgtgggatcaaatgtggaagtgtctcatacggctaaagcctacgctgcacgggccaacacccttgctgtataggctaggagccgtccaaaatgaggtcaccctcacacaccccgtgaccaaatacatcatggcatgcatgtcggctgacctggaggtcgtcacg
>gnl|euhcvdb|EU155230_NS3_C1b_NS3_protein_coding_sequence_(ns3_sequence)
gcgcctatcacggcctattcccaacagacgcggggcctactcggctgcatcatcactagcctcacaggccgggacaagaaccaggtcgagggggaggtccaagtggtctccactgcaacacaatctttcctggcgtcctgcatcaacggcgtgtgttggactgtctaccatggtgccggctcaaagaccctggccggcccaaagggtccagtcacccaaatgtataccaatgtagaccaggacctcgtcggctggcaagcgccccccggggcgcgttccttaacaccgtgcacctgcggcagctcggacctttacttggtcacgaggcatgctgatgtcatcccggtgcgccggcggggcgacagcaggggaagcctgctctctcccaggcccgtctcttacttaaagggctcctcgggtggtccgctgctctgcccttcggggcacgccgtgggcatcttccgggctgctgtgtgcacccggggggttgcgaaggcggtggactttgtacccgttgagtctatggaaactactatgcggtctccggtcttcacggacaactcgtcccccccggccgtaccgcagacattccaagtggcccatctacacgctcctactggcagcggcaagagcactaaggtgccggctgcatatgcggcccaagggtacaaggtgctcgttctgaacccgtccgttgctgccaccttaggcttcggggcgtatatgtctaaagcacatggtgtcgaccccaacataagaactggggtaaggaccatcaccacgggtgctcccattacgtattccacctatggcaagttccttgctgacggtggttgctctggaggcgcctatgacatcataatatgtgatgagtgccactcaactgactcgactaccatcttgggcatcggcacagtcctggaccaagcggagacggctggagcgcggctcgtcgtgctcgccaccgctacgcctccgggatcggtcaccgtgccacatcccaatatcgaggaggtggccctgtccaatattggagagatccccttctatggcaaagccatccccatcgagaccatcaaggggggaaggcatctcattttctgccattccaagaagaaatgtgacgaactcgccgcaaagctgtcgggcctcggaatcaatgctgtagcgtactaccggggtcttgatgtgtccgtcataccggctagcggagacgtcgttgtcgtggcaacagacgctctaatgacgggctttaccggcgactttgactcagtgatcgactgtaatacatgtgtcacccagacagtcgacttcagcttggaccctacctttaccatcgagacgacgaccgtgccccaagacgcggtgtcgcgctcgcagcggcgaggtagaactggtaggggcagggcaggcatctacaggtttgtgactccaggagaacggccctcgggcatgttcgattcctcggtcctgtgcgagtgctatgacgcgggctgtgcttggtatgagctcacacccgccgagacctcggtcaggttgcgggcttacctgaatacaccagggttgcccgtctgccaggaccatctggagttctgggagagcgtcttcacaggcctctcccatatagatgcccacttcctatcccagactaagcaggcaggagacaacttcccctacttggtagcataccaggctacggtgtgcgccagggctcaggccccacctccatcatgggatcaaatgtggaagtgtctcatacggctgaagcctacgctgcacgggccaacacccctgctgtataggctaggagccgtccaaaacgaggtcaccctcacacaccccataaccaaatacatcatggcatgcatgtcggctgacctggaggtcgtcacg
>gnl|euhcvdb|EU155231_NS3_C1b_NS3_protein_coding_sequence_(ns3_sequence)
gcgcctatcacggcctactcccaacagacgcggggcctgcttggctgcatcatcactagcctcacgggccgggacaagaaccaggtcgagggggaggtccaagtggtctccaccgcaacacaatcttttctagcgacctgtgtcaacggcgtgtgttggaccgtctaccacggtgccggctcaaagaccctggccggcccaaaaggtcccatcacccaaatgtacaccaatgtagaccaggacctcgtcggctggcaggcgcctcctggggcgcgctccttgacaccgtgcacctgcggcagctcagacctctacttggtcacaaggcatgctgatgtcatcccggtgcgccggcggggcgacagcagggggagcttgctctcccccaggcccgtctcctacttgaagggctcttcgggtggtccactgctctgcccctcggggcatgctgtcggcatcttccgggctgctgtgtgcacccggggggttgcgaaggcggtggactttgtacccgttgagtccatggaaactaccatgcggtccccggtcttcacggataactcgtcccctccggccgtaccgcagacattccaagtggcccatctacacgctcccaccggcagcggcaagagcactaaagtgccggctgcgtatgcggcccaagggtacaaagtgctcgtcctcaacccgtccgttgccgccaccttagggtttggggcgtatatgtctaaggcacatggtgtcgaccccaacatcagaactggggtaaggaccatcaccacgggcgctcccatcacgtattccacctatggcaagttccttgccgatggtggctgctctgggggcgcctacgacatcataatatgtgatgagtgccactcaactgatgcgacctccatcctgggcataggcacagtcctggaccaagcggagacggctggagcgcggctcgtcgtgctcgccaccgctacaccgccgggatcagtcaccgtgccacaccctaatatcgaagaggtggccctgtccaacatcggagagatccccttctatggcaaagccatccccatcgagaccatcaagggggggaggcatctcattttctgtcattccaaaaagaaatgtgacgaactcgccgcaaaattgtcgagcctcggactgaatgctgtagcatattaccggggtcttgacgtgtccgtcataccaactagcggagacgtcgttgtcgtggcaacagacgctctaatgacgggctataccggcgactttgactcagtgatcgactgtaacacatgtgtcactcagacagtcgatttcagcttggaccctaccttcaccattgagacgacgaccgtgccccaagacgcagtgtcgcgctcgcaacggcggggcaggactggtaggggcaggggaggcatctacaggtttgtgactccaggagaacggccctcgggcatgttcgattcctcggtcctgtgtgagtgctatgacgcgggttgtgcttggtatgagctcacgcccgccgagacctcagttaggctgcgggcctacctaaatacaccagggttgcccgtttgccaggaccatctggagttttgggagagcgtcttcacaggcctcacccacatagatgcccatttcttgtcccagactaagcaggcaggagaaaacttcccctacctgacagcataccaggccacagtgtgcgccagggcacaggctccacccccgtcgtgggaccaaatgtggaagtgtctcatacggctaaagcctacgctgcacgggccaacacccttgctgtataggctaggagccgtccaaaacgaggtcactctcacacaccccataaccaaatacatcatggcatgcatgtcggctgacctggaggtcgtcacg
>gnl|euhcvdb|EU155232_NS3_C1b_NS3_protein_coding_sequence_(ns3_sequence)
gcgcctatcacggcctatgcccaacagacgcggggcctacttggttgtatcatcactagcctcacaggccgggacaagaaccaggtagagggggaggttcaagtggtttccaccgcgacacaatccttcctggcgacctgcgtcaacggcgtgtgttggactgtctatcatggcgccggctcaaagacccttgccggcgcaaagggcccgattacccagatgtacaccaatgtagaccaggacctcgtcggctggcaagcaccccccggggcgcgttccttgacaccctgcacctgcggcagctcggacctttacctggtcacgagacatgctgatgtcattccggtgcgccggcggggcgacagcagggggagtctactttcccccaggcccgtctcctacttgaagggctcttcgggtggtccgctgctctgcccctcggggcacgccgtgggcatcttccgggctgctgtgtgcactcggggggttgcaaaggcggtagacttcgtacccgttgagtctatggaaaccaccatgcggtccccggtcttcacggacaactcgtcccccccggccgtaccgcagacattccaagtggcccacctacacgctcctactggcagcggcaagagcactaaggtgccggctgcgtatgcagcccaagggtacaaggtactcgtcctgaacccgtccgttgccgccaccctaggttttggagcgtatatgtcaaaggcacatggtaccgaccccaacattagaactggggtaaggaccatcaccacgggtgcccccattacatactccacctacggcaagttccttgccgacggtggttgctctgggggcgcttatgacatcataatatgtgatgagtgccactcaactgacgcgactaccatcttgggcatcggcacggtcctggaccaagcggagacggctggagcgcgacttgtcgtactcgccaccgctacgcctccgggatcggtcaccgtaccacattccaatatcgaggaggtggctctgtccaacactggagagatccccttctatggcaaagccatccccattgagaccatcaagggggggaggcacctcattttctgccattccaagaagaaatgtgatgagctcgccgcaaagctgtcgggcctcggacttaatgccgtagcatattaccggggtcttgatgtgtccgtcataccgaccagcggagacgtcgttgtcgtggcgacagacgctctaatgacgggctttaccggcgattttgactcagtgatcgactgtaacacatgtgtcacccagacagtcgatttcagcctggaccccaccttcaccattgagacgacgaccgtgccccaagacgcggtgtcgcgctcgcaacggcgaggcaggactggtaggggcaggatgggcatctacaggtttgtgactccaggagagcggccttcgggcatgttcgattcctcggtcctgtgtgagtgctatgacgcgggctgtgcttggtacgagctcacgcccgccgagacctcagttcggctgcgggcttacctaaacacaccagggttgcccgtctgccaggaccacttggaattttgggagagcgtcttcacaggcctcacccacatagacgcccacttcttgtcccagactaagcaggcaggagacaacttcccctacctggtagcataccaggctacggtgtgcgccagggctcaggctccacctccatcgtgggaccaaatgtggaagtgtctcatacggctcaagcctacgctgcacgggccaacgcccctgctgtataggctgggagccgtccaaaacgaggtcatcctcacacaccccataactaaatacatcatggcatgcatgtcggctgacctggaggtcgtcacg
>gnl|euhcvdb|EU482839_NS3_C1b_NS3_protein_coding_sequence_(ns3_sequence)
gcacctatcacggcctacgcccaacagacgcggggcctacttgggtgcatcgtcactagcctcacaggccgggacaagaaccaggtcgaaggggaggttcaagtggtttctaccgcgactcaatctttcctggcaacctgcgtcaacggcgtgtgctggactgtctatcatggtgccggctcaaagaccttagccggcccaaagggaccgatcacccaaatgtacaccaatgtagaccaggacctcgtcggctggcaagcgccccccggggcgcgttccctaacaccatgcacctgcggcagctcggacctttacttggtcacgaggcatgctgacgttattccggtgcgccggcggggcgacagcagggggagcctgctctctcccaggcccgtctcctacttgaagggctcctcgggtgggccactgctttgcccctcggggcacgccgtgggcatcttccgggctgctgtgtgcacccggggggttgcgaaggcggtggacttcgtacccgttgagtccatggaaactaccatgcggtctccggtcttcacggacaactcgtcccctccggccgtaccgcagacattccaagtggcccatctacatgcccctactggcagcgggaaaagcactaaggtgccggctgcgtatgcagcccaagggtataaggtacttgtcctgaacccgtccgttgccgccaccttgggtttcggggcatatatgtctaaagcacatggtgtcgaccccaatatcagaactggggtaaggaccatcaccacgggcgcccccatcacgtactccacctatggcaagtttcttgccgacggtggttgctccgggggcgcctatgacatcataatatgtgatgagtgccactcaactgactcgactaccatcttgggcatcggcacagtcctggaccaagcggagacggctggagcgcgactcgtcgtactcgccaccgctacacctccgggatcagtcaccgtgccacaccccaatattgaggaggtggccctgtccaatatcggagagatccccttttatggcaaagccatccccctcggaaccatcaagggggggaggcatctcatcttttgccactccaagaggaaatgtgatgagctcgccgcgaaactgacgtccctcggggtcaatgctgtagcgtattaccggggtcttgatgtgtccgtcataccggccaacggagacgtcgttgtcgtggcaacagacgccttaatgacgggctttaccggcgactttgactcagtgatcgactgtaatacatgcgtcacccaaacagtcgacttcagcttggaccctaccttcaccattgagacgacgaccgtgcctcaagacgcggtatcacgatcgcagcggcgaggcaggactggtaggggcaggatgggcatctatagatttgtgactccaggagaacggccctcgggtatgttcgattcctcggtcctgtgtgagtgctatgacgcgggctgtgcttggtatgagctcacgcccgccgagacctcagttagattacgggcatacctaaatacaccagggttgcccgtctgccaggaccatctggagttctgggagagcgtcttcacaggcctcacccacatagacgcccacttcttgtctcaaactaagcaggcaggggacaacttcccttacctggtggcataccaggccacggtgtgcgccagggcccaggccccacctccatcgtgggatcaaatgtggaagtgtctcatacggcttaagcctacactgcacgggccaacacccctgctatataggctaggagccgtccaaaacgaggtcgtcctcacacaccccgtaaccaaatacatcatggcatgcatgtcggctgacctagaggtcgtcacg
>gnl|euhcvdb|EU482849_NS3_C1b_NS3_protein_coding_sequence_(ns3_sequence)
gcgcctatcacggcctacgcccaacagacgcgaggcctacttggctgcatcatcactagcctcacaggccgggacaagaaccaggtcgagggggaggtccaagtggtctccaccgcaacacaatccttcctggcgacctgcgtcaacggcgtgtgttggactgtctatcatggcgccggctcaaagaccctagccggtccaaaagggccaatcacccaaatgtacaccaatgtagatcaagacctcgtcggctggcaagcgccccccggggcgcgttccctgacaccgtgcacctgcggcagctcggacctctacttggtcacgaggcatgctgatgtcattccggtgcgccggcggggcgacagcagggggagtttactctcccccaggcccgtttcctacttaaagggctcttcgggtggtccactgctctgcccctcgggccacgctgtgggcatcttccgggctgccgtgtgcacccggggggttgcgaaggcggtggacttcgtacccgttgagtctatggaaactaccatgcggtcaccggtcttcacggacaactcgtcccccccggccgtaccgcagacattccaagtggcccacctacacgcccccaccggcagcggcaagagcactaaggtgccggctgcgtatgcagcccaagggtacaaggtactcgtcctgaacccgtccgttgccgccactttgggcttcggggcgtatatgtctaaggcacatggtgtcgaccccaacatcagaactggggtaaggaccatcaccaccggtgcccccatcacgtactccacctatggcaagtttcttgccgacggtggttgctctgggggcgcctatgacatcataatatgtgatgagtgccactcaactgactcgactaccatcttgggcatcggcacggtcctggaccaagcagagacggctggagcgcgactcgtcgtactcgccactgctactcctccgggatcggtcaccgtgccacatcccaatatcgaggaggtggccctgtccaccactggagagatccccttctatggcaaggccatccccatcgaggccatcaagggggggagacatctcatcttctgccattccaagaagaaatgtgatgagctcgccgcaaagctgtcgggcctcggactgaatgctgtagcgtattaccggggtcttgatgtgtccgttataccgaccagcggagacgtcgttgtcgtagcaacggacgctctaatgacgggcttcaccggcgactttgactcagtgatcgactgtaatacatgtgtcactcagacagtcgacttcagcttggatcctaccttcaccattgagacgacgaccgtgccccaagacgcagtgtcacgctcgcagcggcgaggcaggactggtaggggcagggcaggcatctacaggtttgtgactccaggagaacggccctcgggcatgttcgactcttcggtcctgtgtgagtgctatgacgcgggctgtgcttggtacgagctcacgcccgccgagacctcggtcaggttgcgggcctacctaaacacaccagggttgcccgtctgccaggaccatctggagttttgggagagcgtcttcacgggcctcacccacatagatgcccatttcctgtcccagaccaagcaggcaggagacaacttcccctacctggtggcataccaggccacagtgtgcgccagggctcaggctccacctccatcgtgggatcagatgtggaagtgtctcatacggctaaagcctacgttgcacgggccaacacccctgctgtataggctaggagccgtccaaaacgaggtcatcctcacacaccccataaccaaatacatcatggcatgcatgtcggctgacctggagatcgtcacg
>gnl|euhcvdb|EU482860_NS3_C1b_NS3_protein_coding_sequence_(ns3_sequence)
gcgcccatcacggcctatgcccaacagacgcggggcctactcggctgcatcatcaccagtctcacaggccgggacaagaaccaggtcgagggagaggttcaagtggtctccaccgcaacacaatctttcctggcgacctgtgtcaacggcgtgtgttggaccgtcttccatggtgccggctcaaaaaccctagccggcccaaagggcccaatcactcaaatgtacaccaatgtagaccaggacctcgtcggctggcaggcgccccctggggcgcgttccttgacaccatgcacctgcggcagctcggacctttacttggtcacgaggcatgccgatgtcattccggtgcgccggcggggcgacggcagggggagcttgctctcccccaggcccgtctcctacttaaagggctcttcgggtggtccactgctctgcccctcggggcacgctgtaggcatcttccgggctgccgtgtgcacccggggggttgcgaaggcggtggactttgtacccgttgagtctatggaaactaccatgcggtctccggtcttcacggacaactcatcccccccggccgtaccgcaaacattccaagtggcccatttacacgctcccactggcagcggcaagagcactaaggtgccagctgcatacgcagcccaagggtacaaggtacttgtcttgaacccgtccgttgccgccaccttaggttttggggcgtatatgtccaaggcacatggtgtcgaccctaacatcagaactggggtaaggaccatcaccacgggcgcccccatcacgtactccacctatggcaagttccttgccgacggtggctgctctgggggcgcctatgacatcataatatgtgatgagtgccactcaactgactcgacttccatcttgggcatcggtacagtcctggaccaagcggagacggctggagcgcggctcgtcgtgctcgccaccgctacgcctccgggatcggtcaccgtgccacatcccaatatcgaggaggtggctctgtccaacatcggagagatccccttctatggcaaagccatccccatcgagaccatcaaggggggaaggcatctcattttctgccattccaagaagaaatgtgacgagctcgccgcaaagctgtcaggcctcggaatcaacgccgtagcatattaccggggtcttgatgtgtccgtcataccgactagcggagacgtcgttgtcgtggcaacggacgctctgatgacaggctttaccggcgactttgactcagtgatcgactgtaacacctgtgtcacccagacagtcgacttcagcttggaccctaccttcaccatcgaaacgacaactgtgccccaagacgcagtgtcgcgctcgcagcggcgaggcaggactggtaggggcagaatgggcatctacaggtttgtgactccaggagaacggccctcgggcatgttcgattcctcggtcctatgcgagtgctatgacgcgggctgtgcttggtatgaactcacgcccgccgagacctcggtcaggctgcgggcttacctaaacacaccagggttgcccgtctgccaggatcatttggagttctgggagagcgtcttcacaggcctcacccatatagatgcccacttcttatcccagactaaacaggcaggagacaacttcccctacctggtagcataccaggctacagtgtgcgccagggcccaggctccacctccatcgtgggatcaaatgtggaagtgtctcatacggctaaagcctacgctgcacgggccaacacccctgctgtacaggctaggagccgtccaaaacgaaatcaccctcacacatcccataaccaaatacatcatggcatgcatgtcggctgacctggaggtcgtcacg
>gnl|euhcvdb|FJ478453_NS3_C1b_NS3_protein_coding_sequence_(ns3_sequence)
gcgcccatcacggcctatgcccaacagacacggggcctacttggctgtatcatcaccagcctcacaggccgagacaaaaaccaggtcgagggggaggttcaagtggtctccaccgcaacacaatctttcctggcgacctgcatcaacggcgtgtgttggactgtctatcacggcgccggctcaaagaccttagccggcccaaaaggcccagtcatccaaatgtacaccaatgtagaccaggacctcgtcggctggcaagcgccccctggggcgcgttccttgacaccgtgcacctgcggcagctcggacctctacttggtcacgaggcatgctgatgtcattccggtgcgccggcggggcgacagcagggggagcctgctctcccccaggcctgtctcctacttgaagggttcttcgggtggtccattgctctgtccctcggggcacgctgtgggcatcttccgagctgctgtatgcacccggggggtcgcgaaagcggtggactttgtacccgttgagtctatggaaactaccatgcggtccccggtcttcacggacaactcgtcccctccggccgtaccgcagacattccaagtggcccatctacacgcccccactggcagcggtaagagcactaaggtgccggctgcgtacgcagcccaagggtacaaggtactcgtcctgaacccgtccgttgccgccaccctaggtttcggggcgtatatgtctaaggcacatggtgtcgaccccaacatcagaactggggtaaggaccatcaccacgggcgcctccatcacgtactccacctacggcaagttccttgccgacggtggttgttctgggggcgcctatgacatcataatatgtgatgagtgccactcaactgactcgactaccatcttgggcatcggcacagtcctggaccaagcggagacggctggagcgcgacttgtcgtgctcgccaccgctacacctccgggatcggtcaccgtgccacatcccaatatcgaggaggtgggtctgtccaacattggagagatccccttctatggcaaagccatccccatcgagaccatcaagggggggaggcatctcatcttctgccattccaagaagaagtgtgatgagctcgccgcaaagctgtcgggcctcggaatcaatgctgtagcatattaccggggtcttgatgtgtccgtcataccaactagcggagacgtcgttgtcgtggcaacagacgctctaatgacgggctttaccggcgactttgactcagtgatcgactgtaacacatgtgtcacccagacagtcgatttcagcttggaccccaccttcaccattgagacgacgaccgtgccccaggacgcagtgtcgcggacacaacggcgaggcaggactggtaggggcaggccgggcatttataggtttgtaactccaggagagcggccctcgggcatgttcgattcctcggtcctttgcgagtgctatgacgcgggctgtgcttggtacgagctcacgcccgccgagacctcggtcaggttacgggcttacctaaacacaccagggttgcccgtttgccaggaccatctggagttctgggagagcgtcttcacaggcctcacccacatagatgcccacttcttgtcccagactaagcaggcaggagacaacttcccctacctggtagcataccaagccacagtgtgcgccagagctcaggctccccctccatcgtgggatcaaatgtggaagtgtctcatacggcttaagcctacactgcacgggccaacacccctgctgtacaggctaggagccgtccaaaacgaggtcaccctcacacaccccataaccaaatacatcatggcatgcatgtcggctgacctggaggtcgtcacc
>gnl|euhcvdb|EU256045_NS3_C1b_NS3_protein_coding_sequence_(ns3_sequence)
gcgcccatcacggcctactcccaacagacccggggcctgcttggctgcatcatcactagcctcacaggccgagacaagaaccaggtcgagggggaggttcaggtggtttccaccgcaacgcagtctttcctggcaacctgtgtcaacggcgtgtgttggactgtctaccatggtgccggctcaaagaccctagccggcccaaaggggccaatcacccaaatgtacaccaacgtagaccaggacctcgtcggctggcaggcgccccctggggcgcgttccttaacaccatgcacctgtggcagctcggacctttacctggtcacgaggcatgctgatgtcatcccggtgcgccggcggggcgacagcaggggaagtctgctctcccccaggcccgtctcctacttgaagggctcctcgggcggtccgctgctctgcccctcggggcatgctgtgggcatcttccgagctgcagtgtgcactcggggagttgcgaaggcggtggactttgtacccgttgagtctatggaaactactatgcggtctccggtctttacggacaactcgtcccccccggccgtaccgcagacattccaagtggcccatctacacgctcccactggcagcggcaagagcactaaggtgccggctgcatatgcggcccaagggtacaaggtgctcgtcttgaacccgtccgttgccgccaccttaggttttggggcgtatatgtctaaggcacatggtgtcgaccctagtatcaggactggggtaaggaccatcaccacaggcgcccccattacatactccacctacggcaagttccttgccgacggtggttgttctggaggcgcctacgacatcataatatgtgatgagtgccactcaactgacgcgactaccatcttgggcgtcggcactgtcctggatcaagcggagacggctggagcgcgactcgtcgtgctcgccaccgcaacgcctccaggatcggttaccgtgccacatcccaatatcgaggaggtggccttgtccaacactggagaaatccccttctatggtaaggctatccccatcgagaccatcaagggggggaggcacctcattttctgccattccaagaagaaatgtgacgagctcgctgcaaagctgtcaggcctcggactcaatgctgtagcatattaccgaggtctagacgtgtctgttataccaactagtggagacgtcgttgtcgtggcgaccgacgctctaatgacaggctttaccggcgacttcgattcagtaatcgactgcaatacatgtgtcacccagacggtcgatttcagcttggaccctactttcaccattgagacgacgaccgtgccccaagacgcggtgtcgcgctcgcaacggcgaggcaggactggtaggggcaggggaggcatttacaggtttgtgactccaggagaacggccctcgggtatgttcgattcctcggtcctatgcgagtgttatgacgcgggttgtgcttggtacgagctcacgcccgctgagacctcggttaggttgcgggcttacctaaatacaccagggttgcccgtctgccaggatcatctggagttctgggagagcgtctttacaggcctcacccacatagatgcccacttcttgtcccagactaaacaggcaggagacaacttcccctacctggtagcataccaggccacagtgtgcgccagggctcaggctccacctccatcgtgggatcaaatgtggaagtgtcttatacggctcaaacctacgctgcacgggccaacacccctgctgtataggttaggagccgtccaaaacgaggtcaccctcacacaccccataaccaaatacatcatggcatgcatgtcggctgacctggaggtcgtcacg
>gnl|euhcvdb|FJ024086_NS3_C1b_NS3_protein_coding_sequence_(ns3_sequence)
gctcccatcacagcctattcccaacagacgcggggcctgtttggctgcatcattaccagcctcacaggccgggacaagaaccaggtcgagggggaggttcaagtggtctctaccgcaacgcaatctttcctggcgacctgcgtcaacggcgtgtgttggactgtttttcatggtgccggctcgaagactctagccggcccaaaagggccgatcacccaaatgtataccaatgtagaccaagacctcgtcggctggcacgcgccccctggggcgcgctccctgacaccatgcacctgcggcagctcggacctttatttggtcacgaggcatgctgatgtcataccggtgcgccggcggggcgacagcagggggagtctactctctcccaggcccgtctcctacttgaagggctcttcgggtggtccactgctctgcccctcggggcacgctgtaggcatcttccgggctgctgtgtgcacccggggggttgcgaaggcggtggacttcatacccgttgagtctatggaaaccactatgcggtccccggtcttcacggacaactcatcccctccggccgtaccgcagacattccaagtggcccatctacacgctcccactggtagcggcaagagcactagggtgccggctgcgtacgcagcccaagggtacaaggtacttgtcctgaacccgtctgttgccgccaccttaggcttcggggcgtatatgtctaaggcacatggtgtcgaccccaacattagaactggggtgagaaccatcactacgggggcccccatcacgtactccacctatggcaagttccttgccgacggtggttgctctgggggcgcctatgacatcataatatgtgatgagtgccactcaactgactcgactaccatcctgggcatcggcacagtcctggaccaagcggagacggctggagcacggctcgtcgtgctcgccaccgctacgcctccgggatcagtcactgtgccacatcctaacatcgaggaggtggccctgtccaacactggagagattcccttttatggcaaagccatccccatcgaaaccatcaagggggggaggcacctcatcttttgccattcaaaaaaaaaatgtgacgagctcgccgcaaagctgtcgagcctcggaattaatgctgtagcatattaccggggtcttgacgtgtccgtcataccaaccagcggagacgtcgttgtcgtggcaacagacgctctaatgacgggcttcaccggcgattttgactcagtgatcgactgtaacacgtgtgttacccagacagtcgatttcagcctggaccctaccttcaccattgagacgacaaccgtgcctcaagacgcggtgtcgcgctcgcagcgacgaggcaggactggtaggggcaggatgggcatctataggtttgtgactccaggagaacggccctcgggcatgttcgattcctcggtcctgtgtgagtgctatgacgcgggctgtgcttggtacgagctcacgcccgccgagacctcggttaggttgcgggcttacctaaatacaccagggttacccgtctgccaggaccacctggagttctgggagagcgtcttcacaggcctcacccacatagatgcccacttcttgtcccaaactaagcaggcaggagacaacttcccctatctggtagcataccaggctacggtgtgcgccagggctcaggctttacccccatcgtgggatcaaatgtggaagtgtctcatacggctcaggcctacgctgcacgggccgacacccctgctgtataggctaggagccgtccaaaacgaggtcaccctcacacaccccataaccaagtacatcatggcatgcatgtcggctgacctggaggtcgtcacc
>gnl|euhcvdb|EU155303_NS3_C1b_NS3_protein_coding_sequence_(ns3_sequence)
gcgcccatcacggcctacgcccaacagacgcgaggcctacttggctgcatcatcaccagcctcacaggccgggacaagaaccaggtcgagggggaggttcaagtggtttctaccgcaacacaatctttcctggcgacctgcgtcaacggcgtgtgctggactgtcttccatggcgccggctcaaagaccctagccggcccaaagggcccaatcacccagatgtataccaatgtggaccaggatctcgtcggctggcaggcgccccccggggcgcgttccttgacaccatgcacctgcggcagctcggacctttacttggtcacgaggcatgctgatgtcattccggtgcgccggcggggcgacagtagggggagcctgctctcccccaggcccatctcctacttgaagggctcttctggtggcccactgctctgtccctcgggccacgccgtgggcatcttccgggctgccgtgtgcacccggggggtcgcgaaggcggtggactttgtgccagttgagtccatggagactaccatgcggtccccggtctttacggacaactcgtcccctccggccgtaccgcagacattccaagtggcccatctacacgctcccactggcagcggcaaaagcactaaggtgccggctgcatacgcagcccaagggtacaaggtactcgtcctgaacccgtccgttgccgctaccctaggttttggggcgtatatgtctaaggcacacggtgtcgaccccaacattagaactggggtaaggaccatcaccacaggcgcccccatcacatattccacttacggcaagttccttgccgacggtggctgctctgggggcgcttatgacatcataatatgtgatgagtgccactcaactgactcgacctctatcttgggcatcggcacagtcctggaccaagcggagacggctggagcgcgcctcgtcgtgctcgccaccgctacgcctccgggatcggtcaccgtgccacatcccaacatcgaggaggtggctctgtccaacattggggagatccccttctatggcaaagccatccccatcgagaccatcaagggagggaggcacctcattttctgccattccaagaaaaaatgtgacgagctcgccgcaaagttgtcgggcctcggactcaatgctgtagcgtattaccggggcctcgacgtgtccgtcataccgactagcggagatgtcgttgtcgtagcaacagacgctctaatgacgggctacaccggcgactttgactcagtgatcgactgtaacacatgtgtcacccagacagtcgattttagcttggaccctacattcaccattgagacgacgaccgtgccccaagacgcggtgtcgcgctcgcagcggcgaggcaggactggtaggggcagggggggcacctacaggtttgtgactccgggagaacggccctcgggcatgttcgactcttcggtcctgtgtgagtgctatgacgcgggctgtgcttggtacgagctcacgcccgccgagacctcggttaggttgcgggcttacctaaatacaccagggttgcccgtctgccaggaccacctggagttctgggagagcgtcttcacaggcctcacccacatagatgcccacttcttgtcccaaaccaagcaggcaggagacaacttcccctacctggtagcataccaggccacagtgtgcgccagggcccaggctccacctccatcgtgggatcaaatgtggaagtgtctcatacggctaaagcctacgctgcatgggccaacacccctgttgtataggctgggagccgtccaaaacgaggtcaccctcacacaccccataaccaagtacatcatggcatgcatgtcggctgacctggaggtcgtcaca
>gnl|euhcvdb|EU155305_NS3_C1b_NS3_protein_coding_sequence_(ns3_sequence)
gcgcctatcacggcctattcccaacagacgcggggcctactcggctgcatcatcaccagcctcacaggccgtgacaagaaccaggtcgagggcgaggttcaagtggtttctaccgcaacgcaatctttcctggcgacctgcgtcaacggcgtgtgttggactgtttaccatggtgccggcacgaagaccctagccggccagaaggggccaatcatccaaatgtacaccaatgtagaccaggacctcgtcggctggcaggcgccccctggggcgcgctccttaacaccatgcacctgcggcagctcggacctctacttggtcacgaggcatgctgatgtcattccggtgcgccggcggggtgacagcaggggggccctactctctcccagacccgtctcttacttgaagggctcttcaggtggtccactgctctgcccttcggggcacgctgtaggcatcttccgggctgctgtgtgcacccggggggttgcgaaggcggtggacttcataccggttgagtctatggaaactaccatgcggtctccggttttcacggacaattcatctcctccggccgtaccgcagacattccaagtggcccatctacacgctcccactggcagcggaaaaagcactaaggtgccggctgcatatgcagcccaagggtacaaggtacttgtcctgaacccgtccgttgccgccaccttaggttttggggcgtatatgtctaaggcacatggtgtcgaccctaacattagaactggggtaaggaccgtcaccacgggcgcctccatcacgtactccacctatggcaagttccttgccgacggtggttgttctgggggcgcctacgacatcataatatgtgatgagtgccactcaactgactcgactaccatcctgggcgttggcacagtcctggaccaagcggagacggctggagcgcgcctcgtcgtgctcgccaccgctacgcctccgggatcggtcaccgtgccacatcccaacattgaggaggtggctctgtccaatatcggagagatccccttctatggcaaagccatccccattgagaccatcaagggggggaggcacctcatcttctgccattccaagaaaaaatgtgacgagctcgccgcaaagctgtcgggcctcggacttaatgctgtggcgtattaccgaggtcttgatgtgtccgtcataccaactagcggagacgtcgttgtcgtggcaacagacgccctaatgacgggctttaccggcgattttgactcagtaatagactgtaacacatgtgtcacccagacagttgacttcagcttggaccccaccttcaccatcgagacgacaaccgtgccccaagacgcggtgtcgcgctcgcaacggcgaggcaggactggtaggggcaggatgggcatctacaggtttgtaactccaggagaacggccctcgggcatgttcgattcttcggtcctgtgtgagtgctatgacgcgggctgtgcttggtacgagctcacgcccgccgagacctcggttaggttgcgggcttacctaaatacaccagggttgcccgtctgccaggaccatctggagttctgggagagcgtcttcacaggcctcacccacatagatgcccacttcttgtcccagactaagcaggcaggagacaacttcccctacctggtagcataccaggctacggtgtgcgccagggctcaggctccacccccatcgtgggatcaaatgtggaagtgtctcatacggctcaagcccacgctgcacgggccaacacccctgctgtataggctaggggccgtccaaaacgaggtcaccctcacacaccccataaccaaatacatcatggcatgcatgtcggctgacctggaggtcgtcacg
>gnl|euhcvdb|EU155308_NS3_C1b_NS3_protein_coding_sequence_(ns3_sequence)
gcgcctatcacggcctactgtcaacagacgcggggcctacttggctgcatcattactagcctcacaggccgggacaagaaccaggtcgagggagaggttcaagtggtttctaccgcaacacaatctttcctggcgacctgcgttaacggcgtgtgttggactgtctatcatggtgccggctcaaagacccttgccggcccaaaaggcccaatcacccaaatgtacaccaatgtagaccaggacctcgtcggctggcaagcgccctccggggcgcgttccttgacaccatgcacctgcggcagctcagacctttacttggtcacgaggcatgctgatgtcatcccggtgcgccggcgaggcgacagcaggggaagcctactctcccccaggcctgtctcttacttgaagggctcctcgggtggtccactgctctgcccctcggggcacgctgtgggcatcttccgggctgccgtgtgcacccggggggttgcgaaggcggtggactttgtacccgttgagtctatggaaactaccatgcggtccccggttttcacggacaattcgtcccctccagccgtaccgcagacatttcaagtggcccatctacacgcccccactggtagcggcaagagcactaaggtgccggctgcgtatgcagcccaagggtataaggtacttgtcctaaacccgtctgttgccgccactctaggtttcggggcgtatatgtctaaggcacatggtatcgaccctaacatcagaactggggtaaggaccatcaccacgagtgcccccatcacgtactccacctatggcaagtttctcgccgacggtggttgctctgggggcgcctatgacatcataatatgcgatgagtgccactcaactgattcgactaccatcctgggcatcggcacagtcctggaccaagcggagacggctggagcgcgactcgtcgtactcgccaccgctacacctccaggatcggtcaccgtgccacatcccaacatcgaggaggtggctctgtccaacaccggagaggtccctttctatggcaaagccatccccatcgagaccatcaagggggggaggcacctcattttctgccattccaagaagaaatgtgatgagctcgccgcaaagctgtcgggcctcggacttaatgctgtagcatattaccggggtcttgatgtgtccgtcataccaactagtggagacgtcgttgtcgtggcaacagacgctctaatgacgggctttaccggcgactttgactcggtgatcgactgtaatacatgtgtcacccagacagtcgacttcagcttggaccctaccttcaccatcgagacgacgaccgtgccacaagacgcggtgtcgcgctcgcagcggcgaggcaggactggtaggggcaggatgggcatctataggtttgtggctccaggggaacggccctcgggcatgttcgattcttcggtcctgtgcgagtgctatgacgcgggctgtgcttggtatgagctcacgcccgccgagacctcggttaggttgcgggcttatctgaacacaccagggttgcccgtctgccaggaccatctggagttctgggagagcgtcttcacaggcctcactcacatagatgcccatttcttgtcccagactaaacaggcaggggacaacttcccttacctggtggcataccaggctacggtgtgcgccagagctcaggctccacctccatcgtgggaccaaatgtggaagtgtctcatacggctaaagcctacactgcacgggtcaacacccctgctgtataggctaggagccgtccaaaacgaggtcaccctcacacaccccgtaaccaaatacatcatggcatgcatgtcggctgacttggaggtcgtcacg
>gnl|euhcvdb|EU155316_NS3_C1b_NS3_protein_coding_sequence_(ns3_sequence)
gctcctattacggcctactcccaacagacgcggggcctactcggctgcatcatcaccagcctcacaggccgggacaagaaccaggtcgagggggaggtccaagtggtctccacagcaacgcaatccttcctggcgacctgcgtcagcggcgtgtgctggactgtctatcacggcgccggctcaaagaccctagccggcccaaaaggcccggtcacccaaatgtacactagtgtagaccaggacctcgtcggctggcatgcgccccccggggcgcgttccttaacaccgtgcacctgcggcagctcggacctttacttggtcacgaggcatgctgatgtcattccggtgcgccggcggggtgacagcagggggagcctactctcgcccaggcctgtctcttacttaaagggctcttcgggtggtccactgctttgcccctcggggcacgctgtgggcatcttccgggccgccgtgtgcacccggggggtcgcgaaagcggtggactttatacccgttgagtctatggaaactactatgcggtccccggtctttacggacaactcatctcccccggccgtaccgcagaccttccaagtggcccatctacacgctcccaccggcagtggcaagagcaccaaggtgccggctgcatatgcagcccaagggtataaggtacttgtcctgaacccgtccgttgccgccaccttaggttttgggacgtatatgtctaaagcacatggtattgaccctaacatcagaactggggtaaggaccatcaccacaggtgcccccatcacgtattccacctacggcaagttccttgccgacggtggttgctctgggggggcctacgacatcataatatgtgatgagtgccactcgaccgatgcaactaccatcttgggcgtcggcacagtcctggaccaagcggagacggctggagcgcggcttgtcgtgctcgccaccgctacgcctccagggtctgttaccgtgccacattccaacatcgaggaggtagccctgtccaacactggagagatccccttctatggcaaagccatccccatcgagaccatcaagggggggaggcatctcattttctgccattccaagaagaaatgtgatgagcttgccgccaagctgtcaggccttggactcaatgctgtggcgtattaccggggccttgatgtgtccgtcataccggccagcggggacgtcgttgtcgtggcaacagacgccctaatgacgggctttaccggtgatttcgactcagtaatcgactgcaatacatgcgtcacccagacagtcgactttagcctggatcccaccttcaccattgagacgacgaccgtgcctcaagacgcggtgtcgcgctcgcagcggcgaggcaggactggcaggggcaggccaggcatctataggtttgtgactccaggagaacggccctcgggtatgttcgactcctcggtcctgtgcgagtgctatgacgcgggctgtgcttggtacgagctcacgcccgccgagacctcggtcagattgcgagcttacctgaacacaccagggttgcccgtctgccaggatcatctggagttctgggagagcgtcttcacaggcctcacccacatagatgcccatttcttgtcccaaaccaagcaagcaggagacaacttcccctacctggtggcataccaggctacagtgtgcgccagggctcaggccccacctccatcgtgggatcaaatgtggaaatgtctcatacggctaaagcctacgctgcacgggccaacgcccctgctgtataggctaggagccgtccaaaacgaaatcaccctcacacaccccataaccaaatacatcatggcatgcatgtcggctgacctggaggtcgtcacg
>gnl|euhcvdb|EU155317_NS3_C1b_NS3_protein_coding_sequence_(ns3_sequence)
gcacctatcacggcctactcccaacagacgcggggcttacttagctgcatcatcactagcctcacaggccgggacaagaatcaagtcgagggggaggttcaagtggtctccaccgcgacgcaatccttcctggcgacctgcgtcaacggggtatgttggactgtctaccatggtgccggctcaaagaccttagccggcccaaagggcccaatcatccaaatgtacaccaatgtagaccaggacctcgtcggctggcaagcgccccccggggcgcgttctctgacgccatgcacctgcggcagctcggacctctacttggtcacgaggcatgctgacgtcattccggtgcgccggcggggcgacagcagggggagcctgctctcccccaggcccatttcttacttgaaaggctcttcgggtggtccactgctttgcccctcggggcacgctgtgggcatcttccgggctgccgtgtgcacccggggggttgcgaaggcggtggacttcatacccgttgagtctatggaaactagcatgcggtccccggtcttcacggacaactcgtcccccccggccgtaccgcagacattccaagtggcccatctacacgctcccactggcagcggcaagagcaccaaggtgccggctgcatacgcagcccaagggtacaaggtacttgtcctgaacccgtccgtcgccgccactttaggctttggggcgtatatgtctaaggcacatggtgtcgaccccaacatcagaactgggataaggaccatcaccacgggcgcccccattacgtattccacctatggcaagttccttgccgacggtggttgttctgggggcgcctatgatatcataatgtgtgatgagtgccactcaactgacgcgactaccatcttaggcgtcggcacagtcctggaccaagcggagacggctggagcgcgacttgtcgtgctcgccaccgctactcctccgggatcggttaccgtgccacatcccaacattgaggaggtggctctgtccaacactggagagatccccttctatgggaaagccatccccatcgagaccatcaagggggggaggcatctcattttttgccattccaagaagaaatgtgacgaactcgccgcaaagctgtcgggcctcggactcaacgccgtagcgtattaccggggtcttgacgtgtccgtcataccagccagtggagatgtcgttgtcgtggcaactgacgctctaatgacgggctttaccggcgactttgactcggtgatcgactgtaatacatgtgtcacccagacggtcgatttcagcttggaccctactttcaccattgagacgacgaccgtgcctcaagatgcagtgtcgcgctcgcaacggcggggcaggactggcaggggcaggagaggcatctacaggttcgtgactccaggagagcgaccctcgggtatgttcgattcctcggtcctgtgtgagtgctatgacgcgggttgtgcttggtacgagctcacacccgccgagaccacagtcaggttgcgggcttacctaaatacaccagggttgcccgtttgccaggaccatctggagttctgggagagtgtcttcacaggcctcacccacatagacgctcacttcttgtcccaaaccaagcaggcaggagacaacttcccttacttggtagcataccaggctacggtgtgcgccagagcccaggctccacccccatcgtgggatcaaatgtggaagtgtctcatacggctaaagcctacattgcacgggccaacacccctgctgtacaggctgggagccgtccaaaacgaggtcgtcctcacacaccccataaccaaatatgtcatggcatgcatgtcggctgacctggaagtcgtcact
>gnl|euhcvdb|EU155318_NS3_C1b_NS3_protein_coding_sequence_(ns3_sequence)
gcgcctatcacggcctactcccagcagacgcggggcctactcggctgcatcatcactagcctcacaggccgggacaagaaccaggtcgagggggaggttcaagtggtctccaccgcaacacaatccttcctagcgacctgcatcaacggcgtgtgttggactgtctatcatggcgccggctcaaagaccctggccggcccaaagggaccaatcacccaaatgtacaccaatgtagaccaggacctcgtcggctggcaggcgccccccggggcgcgttccttgacaccatgcacctgcggcagctcggacctttacttggtcacgaggcatgctgatgtcatcccggtgcgccggcggggcgacagcagggggagcctgctttcccccaggcccgtctcatacttgaagggctcttcgggtggtccactgctttgcccctcggggcacgttgtgggcatcttccgggctgccgtatgcacccggggggttgcgaaggcggtggacttcgtgcccgttgagtctatggaaactaccatgcggtccccggtctttacggacaactcgtcccccccggccgtaccgcagacattccaggtggcccatctacacgcccccactggcagcggcaagagcactaaggtgccggctgcatatgcagcccaagggtacaaggtactcgtcctgaacccgtccgttgccgccaccctaggttttggggcgtatatgtccaaggcacatggtgtcgaccctaacatcagaactggggtaaggaccatcaccacgggtgcccccatcacgtactccacctatggcaagttccttgccgacggtggttgctctgggggcgcctatgacatcataatatgtgatgagtgccactcaactgattcgactaccatcttgggtgtcggtacggtcctggaccaagcggagacggctggagcgcgactcgtcgtgctcgccaccgctacgcctccgggatcggttaccgtgccacatcccaacatcgaggaggtggccctgtccaacattggagagattcccttttatggcaaagccatccccatcgagaccatcaagggggggaggcatctcattttctgccattccaagaagaaatgtgacgagctcgccgcaaagctgtcaggcctcggactcaatgctgtagcgtattaccggggccttgacgtgtccgtcataccaactagtggagacgtcgttgtcgtggcaactgacgctctaatgacaggctacaccggcgacttcgactcagtgatcgactgtaatacatgtgtcacccagacggtcgatttcagcttggaccctaccttcaccatcgagacgacgaccgtgccccaagacgcggtgtcgcgctcgcaacggcgaggcagaactggtaggggcagagcgggcatctacaggtttgtgactccaggagaacgaccctcgggtatgttcgattcttcggtcctgtgtgagtgctatgacgcgggctgtgcttggtacgagctcacgcccgccgagacctcagtcaggctgcgggcttacctaaatacaccagggttacccgtctgccaggaccatctggagttctgggagagtgtcttcacaggcctcacccacatagatgcccacttcttgtcccaaactaaacaggcaggagacaacttcccctacctggtagcataccaggccacagtgtgcgccagggctcaggctccacccccatcgtgggaccaaatgtggaagtgtctcatacggctcaaacctacgctgcacgggccaacacccctgctgtacaggctaggagccgtccaaaacgaggttgtcctcacacaccctataaccaaatacatcatggcatgcatgtcggctgacctggaagtcgtcacg
>gnl|euhcvdb|EU155327_NS3_C1b_NS3_protein_coding_sequence_(ns3_sequence)
gcacctatcacggcctattcccagcagacacggggcctacttggctgcatcatcactagcctcacaggccgggacaaaaaccaggtcgagggagaggttcaagtggtctctaccgcaacgcaatctttcctggcgacctgcgtcaacggcgtgtgttggactgtctaccatggcgccggctccaagaccctagccggcccaaaaggcccagtcatccaaatgtacaccaatgtagaccaggacctcgtcggctggcaggcgccccccggggcgcgttccttgacaccatgcacctgcggcagctcggacctttacttggtcacgaggcacgctgatgtcattccggtgcgccggcggggcgacagcagggggagcctgctttcccccaggcccatctcctacttgaagggctcttcaggtggtccgctgctctgcccctcggggcacgccgtgggcatcttccgggctgccgtgtgcacccggggggttgcgaaggcggtggactttgtgcctgttgagtctatggaaaccactatgcggtccccggtcttcacggacaactcgtcccccccggccgtaccgcagacattccaagtggcccatctacacgctcccactggcagcggcaagagcactaaggtgccagctgcatatgcagcccaggggtacaaggtactagtcttgaacccgtccgttgccgccaccttaggttttggagcgtatatgtctaaggcatatggtgtcgatcccaacattagaactggggtaagaaccatcaccacaggcgcctccatcacgtactccacctacggcaagttccttgccgatggtggttgctctgggggcgcctacgacatcataatatgtgatgagtgccactcaactgacgcgacttccatcttgggcattggtaccgtcctggaccaagcggagacggctggagcgcggctcgtcgtgctcgccaccgctacacctccgggatcggttaccgtgccacattccaatattgaggaggtggccctatccaacactggagagatccccttctatggcaaagccatccccattgagaccatcaagggggggagacatcttattttctgccattccaagaagaaatgtgacgagctcgctgcaaagctgtcaggcctcggactcaacgctgtagcgtactaccggggccttgatgtgtccgtcataccgaccagcggagacgtcgttgtcgtggcaactgacgctctaatgacgggcttcaccggcgacttcgactcggtgatcgactgtaacacatgtgtcacccagacggtcgatttcagcttggaccctaccttcaccattgagacgacgaccgtgccccaagacgcggtgtcgcgctcgcagcggcgaggcaggactggtaggggcaggagaggcatctataggtttgtgactccaggagaacggccctcgggcatgttcgactcctcggtcctgtgtgagtgctatgacgcgggctgcgcttggtacgagctcacacccgccgagacctcagtcaggttgcgggcttacctaaatacaccagggttgcccgtctgccaggaccatttggagttttgggagagcgtcttcacaggcctcacccatatagacgcccacttcttgtcccagactaagcaggcaggagacaacttcccctacctgacagcataccaagctacggtgtgcgccaggtctcaggctccacccccatcgtgggatcaaatgtggaagtgtctcatacggctaaagcctacgctgcacgggccaacacccctgctgtataggctaggagccgtccaaaatgaggtcaccctcacacaccccataaccaaatacatcatggcatgcatgtcggccgacctggaggtcgtcacg
>gnl|euhcvdb|EU155328_NS3_C1b_NS3_protein_coding_sequence_(ns3_sequence)
gcgcctatcacggcctactcccagcagacgcgaggtttacttggctgcatcatcactagcctcacgggccgggacaagaaccaggtcgagggggaggtccaagtggtctccaccgcgacacaatctttcctggcgacctgtgtcaacggcgtgtgttggactgtttatcatggcgccggctcaaagaccctcgccggcccaaagggcccagtcacccaaatgtataccaatgtggaccaggacctcgtcggctggcaagcgccccccggggcgcgttccctgacaccatgcacctgcggcagctcggacctttacttggtcacgaggcatgctgatgttattccggtgcgccggcggggcgacagcaggggaagcctactctcccccaggcccgtttcctacttgaagggctcttcgggtggtccactgctctgcccctcggggcacgctgtgggcatcttccgagctgccgtatgcacccgaggggttgcaaaggcggtggactttgtacccgttgagtctatggaaactactatgcggtccccggtcttcacggacaactcgtcccctccggccgtaccgcagacattccaagtggcccatctacacgcccccactggtagcggcaagagcactaaggtgccggctgcgtatgcagcccaagggtataaggtactcgtcctgaacccgtccgttgccgccaccctaggtttcggggcgtatatgtctaaggcacatggtgtcgaccctaacatcagaactggggtaaggaccatcaccacgggtgcccccatcacgtactccacctatggcaagtttcttgccgacggtggttgctccgggggcgcctatgacatcataatatgcgatgagtgccactcaactgactcgaccaccatcctgggcatcggcacagtcctggaccaagcggagacggctggagcgcggctcgtcgtgctcgccaccgctacgcctccgggatcggtcaccgtgccacatcccaacatcgaggaggtggctctgtccaacattggagagatccccttctatggcaaagccatccctatcgaggccatcaggggggggaggcacctcattttctgccattccaagaagaaatgtgatgagctcgccgcaaagctgtcgggcctcggactcaatgctgtagcgtattaccgaggtcttgacgtgtccgtcataccaactagcggagacgtcgttgtcgtggcaacagacgctctaatgacgggctttaccggcgactttgactcagtgatcgactgtaatacatgtgtcactcagacggtcgacttcagcttggaccccaccttcaccatcgagacgacgaccgtgccacaagacgcggtgtcgcgctcgcagcggcggggcaggactggtaggggcaggatgggcatttacaggtttgtgactccaggggaacggccctcgggcatgttcgattcctcggtcctgtgtgagtgctatgacgcgggctgtgcttggtacgagcttacacccgccgagacctcagttaggttgcgggcttacctaaatacaccagggttgcccgtctgccaggaccatctggagttctgggagagcgtcttcacaggcctcacccacatagatgcccatttcttgtcccagactaaacaggcaggagacaacttcccctacctggtagcataccaggctacggtgtgcgccagggctcaggctccacctccatcgtgggaccaaatgtggaagtgtctcatacggctaaagcctacgctgcacgggccaacacccctgctgtataggctaggggccgtacaaaacgaggtcaccctcacacaccccataaccaaatacatcatggcatgcatgtcggctgacctggaggtcgtcacg
>gnl|euhcvdb|EU155331_NS3_C1b_NS3_protein_coding_sequence_(ns3_sequence)
gcgcctatcacggcctactcccaacagacgcggggcctactcggctgcatcatcactagcctcacaggccgggacaaaaaccaggtcgagggggaggttcaagtggtttccaccgcaacacaatctttcctggcgacctgcatcaacggcgtgtgctggactgtctatcatggcgccggctcaaagaccctagccggcccaaagggcccgatcacccaaatgtacaccaatgtagaccaggacctcgtcggctggcaggcgccctccggggcgcgttccttgacaccgtgcacctgtggcagctcggacctctacttggtcacgaggcatgccgatgtcattccggtgcgccggcggggcgacagcagggggagcctactctcccccaggcccgtctcctacttgaagggctcttcgggtggtcctctgctttgcccctcggggcacgccgtgggcatcttccgggctgctgtgtgcacccggggggtcgcgaaggcggtggacttcgtgcccgttgagtctatggaaaccaccatgcggtccccggtcttcacggacaattcatctcccccggccgtaccgcagacattccaagtggcccatttgcacgctcccactggcagcggcaagagcaccagggtgccagctgcgtatgcagctcaagggtacaaggtactcgtcctgaacccgtccgttgccgccaccttgggctttggagcgtatatgtctaaggcacatggtgtcgaccccaacatcagaactggggtgaggaccatcaccacaggcgcttccattacatactccacctacggcaagttccttgccgacggtggttgctctgggggcgcctacgacatcataatatgtgatgagtgccactcaactgactcgacttccattctgggcatcggcacagtcctggaccaagcggagacggctggagcgcggctcgtcgtgctcgccaccgctacgcctccaggatcggtcaccgtgccacatcctaatattgaggaggtggctctgtccaacattggagagatccccttctatggcaaagccatccccatcgaagtcatcaagggggggaggcatctcattttctgccattccaagaagaagtgtgatgagctcgctgcaaagctgtcaggcctcggactcaacgctgtagcgtattaccggggtcttgacgtgtccgtcataccgaccagcggagacgtcgttgtcgtggcaacagacgctctaatgacgggctataccggcgactttgactcagtgatcgactgtaatacatgtgtcacccagacagttgatttcagcttggatcctaccttcaccattgagacgacgaccgtgccccaagacgcggtgtcgcgctcgcagcgacgaggcaggactggtaggggcaggggaggcatctacaggtttgtgactccaggagaacggccctcaggcatgttcgattcttcggtcctgtgtgagtgctatgacgcgggctgtgcttggtatgagctcacgcccgccgagacctcagttaggttgcgggcttacctaaatacaccggggttgcccgtctgccaggaccatctggagttttgggagagtgtctttacaggcctcacccacatagatgcccacttcttgtcccagaccaagcaggcaggagataacttcccctacctggtagcataccaggctacagtgtgcgccagggctcaggctccacctccatcgtgggatcaaatgtggaagtgtctcatacggcttaagcctacgctgcatgggccaacgcctctgctgtataggctaggagccgtccaaaacgaagtcatcctcacacaccccataaccaaatacatcatggcatgcatgtcggctgacctggaggtcgtcaca
>gnl|euhcvdb|EU155332_NS3_C1b_NS3_protein_coding_sequence_(ns3_sequence)
gcgcctatcacagcctactcccaacagacgcggggcctacttggctgcatcatcactagtctcacaggccgggacaagaaccaggtcgagggggaggtccaagtggtctccaccgcaacacaatctttcctggcgacctgcatcaacggcgtgtgttggactgtctatcatggtgctggctcaaagaccctagccggcccgaagggtccaatcacccaaatgtacaccaatgtagaccaggacctcgtcggctggcaagcgccccccggggcgcgttccttgacaccgtgcacctgcggcagctcggacctttacttggtcacgaggcatgctgatgtcattccggtgcgccggcggggtgacagcaggggaagcttactctcccccaggcctgtctcttacctgaagggctcttcgggtggtccactgctctgcccttcggggcacgctgtaggcatcttccgggctgctgtgtgcacccggggggtcgcgaaggcggtggactttgtacctgttgagtctatggaaactactatgcggtccccggtcttcacggacaactcgtcccccccggctgtaccgcagacattccaagtggcccatctacacgcccccactggcagcggcaaaagcaccaaggtgccggctgcatatgcagcccaagggtacaaggtactcgtcctgaacccatccgttgccgccaccctaggcttcggggcgtatatgtctaaagcacatggtgtcgaccctaacatcagaactggggtaaggaccatcaccacgggcgcccccatcacgtactccacctacggcaagttccttgccgatggtggttgctctgggggcgcctacgacatcataatatgcgatgagtgccactcaactgactcgactaccattttgggcattggcacagtcctggaccaagcggagacggctggagcgcgacttgtcgtgctcgccaccgctacgcctccgggatcggtcaccgtgccacaccccaacatcgaggaggtggccctgtctaacatcggagagattcccttctatggcaaagccatccccatcgagaccatcaagggggggaggcatctcattttctgccattccaaaaagaaatgtgacgaactcgccgcaaagctgtcgggcctcggactcaacgctgtagcgtattaccggggccttgatgtgtccgtcataccgaccagcggagacgtcgttgtcgtggcaacagacgctctaatgacgggcttcaccggtgattttgattcagtgatcgactgcaatacatgtgtcacccagacagtcgatttcagcttggaccctactttcaccattgagacgacgaccgtgccccaagacgcggtgtcgcgctcgcaacggcgaggcaggactggtaggggcagggcaggcatctacaggtttgtgactccaggtgaacggccctcgggcatgttcgattcctcggttctgtgcgagtgctatgacgcgggctgtgcttggtacgagctcacgcccgctgagacctcggttagattgcgggcttacctaaacacaccagggttgcccgtttgccaggaccatctggagttctgggagagcgtcttcacaggcctcacccacatagatgcccacttcttgtcccagactaagcaggcaggagacaacttcccctacctggtagcataccaggccacagtgtgcgccagggctcaggctccacctccatcgtgggaccaaatgtggaagtgtctcatacggctaaaacctacgctgcacgggccaacacccctgctgtataggcttggagccgttcaaaatgaggtcatcctcacacaccccataaccaaatacatcatggcatgcatgtcggctgacctggaggtcgtcacg
>gnl|euhcvdb|EU155334_NS3_C1b_NS3_protein_coding_sequence_(ns3_sequence)
gcgcccatcacggcctactcccaacagacgcggggtctacttggctgcatcatcactagcctcacaggccgggacaagaaccaggtcgagggggaggtccaagtggtctccaccgcaacacaatctttcctggcgacttgcgtcaacggcgtgtgttggactgtctatcatggcgccggctcaaagaccctcgccggccaaaagggcccagtcacccaaatgtacaccaatgtggaccaggacctcgtcggctggcaagcgccccccggggcgcgttccttgacaccatgcacctgcggcagctcagacctttacttggtcacaaggcatgctgatgtcattccggtgcgccggcggggcgacagcagggggagcctactctcccccaggcccgtctcctacttgaagggctcttcgggtggaccactgctctgcccctcggggcacgctgtgggcatcttccgggctgctgtgtgcacccggggggttgcgaaggcggtggacttcatacccgttgagtcaatggaaactaccatgcggtccccggtcttcacggacaactcgtcccctccggccgtaccgcagacattccaagtggcccatctacacgcccccactggtagcggcaagagcactaaggtgccggctgcgtatgcagcccaagggtataaggtacttgtcctgaacccgtccgttgccgctaccctgggtttcggggcgtatatgtctaaggcacatggtgtcgaccctaatatcagaactggggtaaggaccatcaccacgggcgcccccatcacgtactccacctacggcaagttccttgctgacggtggttgttctgggggcgcctatgacatcataatatgtgatgagtgccactcaactgactcgaccaccatcctgggcatcggcacagtcctggaccaagcggagacggctggagcgcgactcgtcgtactcgccaccgctacgcctccgggatcagtcaccgtaccgcatcccaacatcgaggaggtggctctgtccaacattggagagatccccttctatggcaaagccatccccatcgagaccatcaagggggggaggcacctcattttctgccattccaaaaagaaatgtgatgagctcgctgcaaagctgtcgggcctcggactcaatgccgtagcgtattaccggggtcttgatgtgtccgtcataccaactagcggagacgtcgttgtcgtggcaacagacgctctaatgacgggctttaccggcgactttgactcagtgatcgactgtaatacatgtgtcacccagacagtcgacttcagcttggaccctacctttaccattgagacgacgaccgtgccgcaagacgcggtgtcgcgttcgcagcgacgaggcagaactggcaggggcaggatgggcatctacaggtttgtgactccgggagaacggccctcgggcatgttcgattcctcggtcctgtgcgagtgctatgacgcgggctgtgcttggtatgagctcacgcccgccgagacctcagttaggttgcgggcttacctaaatacaccagggttgcccgtctgccaggaccatctggagttctgggagagcgtcttcacaggcctcacccacatagatgcccatttcttgtcccaaaccaagcaggcaggagacaacttcccctacctggtagcataccaggctacggtgtgcgccagggctcaggctccacctccatcgtgggaccaaatgtggaagtgtctcatacggctaaagcctacgctgcacgggtcaacacccctgctgtataggctaggagccgtccaaaacgaggtcaccctcacacaccccataaccaaatacatcatggcatgcatgtcggctgacctggaggtcgtcacg
>gnl|euhcvdb|EU529682_NS3_C1b_NS3_protein_coding_sequence_(ns3_sequence)
gcacccatcacggcctacgcccagcagacccggggcctacttggctgcatcatcactagcctcacaggccgggacaagaaccaggtcgagggggaggtccaggtggtttccaccgcaacgcagtccttcctggcgacctgcatcaacggcgtgtgttggactgtcttccatggtgccggctcaaggacattagccggccaaaaggggccaatcacccaaatgtacaccaatgtagatcaggacctcgtcggctggcaggcgccccccggggcgcgctccttgacaccatgcacctgcggcagctcggacctttacttggtcacgaggcatgctgacgtcatcccggtgcaccggcggggcgacagcagggggagtctgctttcccccaggcccgtctcctatttaaagggctcttcaggtggtcccttgctctgcccctcagggcacgctgtaggcatcttccgggctgccgtgtgcacccggggggttgcgaaggcggtggactttatacccgttgagtctatggagaccactatgcggtccccggtcttcacggacaattcgtcccctccggctgtaccgcagacattccaagtggcccatctacacgcccccaccggcagtggcaagagcaccaaggtgccagctgcgtacgcagcccaggggtacaaggtgctcgtcttgaacccgtctgtcgctgccaccttaggttttggggcgtacatgtccaaggcatatggtgtcgaccctaatattaggactggagtgaggaccatcaccacgagtgcccctatcacatactccacctacggcaagttccttgccgacggaggttgctccgggggcgcctacgacatcattatatgtgatgagtgccattcaactgacgcgactaccatcttaggcgtcggtactgtcctggaccaagcggagacggctggagcgcgactcgtcgtgctcgccaccgcaacgcctccgggatccgtcactgtgccacatcccaacatcgaggaggtggccttgtccaacactggagagatccccttctacggtaaggccatccccctcgagaccatcaagggggggagacaccttattttctgccactctaagaagaagtgtgacgagctcgccgcgaatctgtcacgcctcggtcttaatgctgtagcgtattaccggggtctggacgtgtccgttataccatctagcggggacgtcgtcgtcgtggcaaccgacgccctaatgacaggctttaccggcgactttgactcggtgatcgactgtaacacatgtgtcacccagacggtcgattttagcctggaccctactttcaccattgagacgacgactctgccccaggacgcagtgtcgcgctcgcagcgacgtggcaggactggtaggggcaggagaggcatctacaggtttgtaactccaggagaacggccctcgggcatgttcgattcctcggtcttgtgcgagtgctatgacgcgggctgcgcttggtatgagctcacgcctgccgagaccacggttaggttgcgggcttacctaaatacaccagggctgcccgtctgccaggaccatctggagttctgggagagtgtctttacaggtctcacccacatagatgcccacttcttgtcccagactaaacaagcaggggaaaatttcccttacctggtggcataccaggccacggtgtgcgccagggctcaggctccacctccgtcatgggatcaaatgtggaagtgtctcctgcggctcaaacctacactgcacgggccaacgcccctgctgtataggctgggagccgtccagaacgagatcaccctcacgcacccaataaccaaatacatcatggcatgcatgtcggccgacctggaggtcgtcacg
>gnl|euhcvdb|EU155301_NS3_C1b_NS3_protein_coding_sequence_(ns3_sequence)
gcgcccatcacggcctacgcccaacagacgcggggcctgcttggctgtattatcaccagcctcactggccgggataagaaccaggtggagggggaggttcaagtggtttccaccgcaacacaatccttcctggcgacctgcgtcaacggcgtgtgttggactgtctatcatggcgccggctcaaagacccttgctggcgcaaagggcccaattacccagatgtacaccaatgtagaccaggacctcgtcggctggcaagcgccccctggggcgcgttctctgacaccatgcacctgcggcagctcggacctttacctggtcacgaggcatgctgatgtcatcccggtgcgccggcggggtgacagcagggggagcctactctcccccaggcctgtctcctacttaaaggggtcttcgggtggtccgctgctctgcccctcggggcacgctgtgggcatcttccgggctgctgtgtgcacccggggggttgcgaaggcggtggacttcatacccgttgagtctatggaaactaccatgcggtccccggtcttcacggacaactcgtcccccccggccgtaccgcagacattccaagtggcccatctacacgctcccaccggcagcggcaagagcactaaggtgccggctgcatatgcagcccaagggtacaaggtactcgtcttgaacccgtccgttgccgccaccctaggctttggggcgtatatgtctaaggcacatggcgtcgaccctaacatcagaactggggtaaggaccatcaccacgggtgcccccattacgtactccacctacggcaagtttcttgccgacggtggttgctctgggggcgcttatgacgtcataatatgtgatgagtgccactcaactgactcaactaccatcttgggcgtcggcacagtcctggaccaagcggagacggctggagcgcgactcgtcgtactcgccaccgctacgcctccgggatcggtcaccgtgccacatcccaatatcgaggaggtggctctgtccaacactggagagatccccttttatggtaaagccatccccatcgagaccatcaagggggggaggcaccttattttctgccattccaaaaagaaatgtgatgagctcgccgcaaagctgtcgggcctcggactcaatgctgtagcgtattaccggggccttgatgtgtccgtcataccatctagcggagacgtcgttgtcgtggcaacggacgctctaatgacgggcttcaccggcgactttgactcagtgatcgactgtaacacatgtgtcacccagacggtcgatttcagcttggatcctaccttcaccattgagacgacgaccgtgccccaagacgcagtgtcgcgctcgcagcggcgaggcaggactggtagaggcaggatgggcatctacaggtttgtggctccaggagaacggccttcgggtatgttcgattcctcggtcctgtgtgagtgctatgacgcgggctgtgcttggtatgagctcacgcccgccgagacctcagttaggttgcgggcttacctaaacacaccagggttgcccgtctgccaggaccatctggagttctgggagagtgtcttcacaggcctcacccacatagacgcccatttcttgtctcagactaagcaggcaggagacaacttcccttacctggtagcataccaagctacggtgtgcgccagggctcaggcaccacctccatcgtgggaccaaatgtggaagtgtctcgtacggctaaagcctacactgcacgggccgacacccctgctgtataggctgggagccgtacaaaacgaggtcatctgcacacaccccgtaaccaaatacatcacggcatgcatgtcggctgacctggaggtcgtcacg
>gnl|euhcvdb|EU155335_NS3_C1b_NS3_protein_coding_sequence_(ns3_sequence)
gcgcccatcacggcttacgcccaacagacgcggggcctacttggctgcatcgtcaccagcctcacaggccgggacaagaaccaagtcgagggtgagattcaagtggtttctaccgcaacacaatctttcctggcgacctgcgtcaacggcgtgtgctggactgtctaccatggcgccggcccaaaaaccctagccggcccaaagggcccagtcacccaaatgtataccaatgtggaccaggacctcgtcggctggcccgcgccccccggggcgcgttccttaacaccatgcacctgcggcagctcggacctttatttggtcacgaggcatgccgatgtcatcccggtgcgccggcggggcgacagcaggggaagcctactctcccccaggcccgtctcctacctgaaaggctcttcgggtggtccattgctctgcccctcggggcacgctgtgggcatcttccgggctgctgtgtgcacccggggggttgccaaggcggtggacttcatacccgttgagtctatggaaactaccatgcggtccccagtcttcacggacaattcgtcccccccggctgtaccgcagacatttcaagtggcccatctacacgcccccactggtagcggcaagagcactaaggtgccggctgcgtatgcagcccaagggtacaaggtactcgtcctgaacccgtccgttgccgctactttaggcttcggggcgtatatgtctaaggcacatggcaccgaccccaacatcagaacgggggtaaggaccatcaccacaggcgcccccattacgtactccacctacggcaagttccttgccgacggtggttgctctgggggcgcctatgacatcataatatgtgatgagtgccactcaactgacgcgactactgtcttgggcatcggcacagtcctggaccaagcggagacggctggagcgcggctcgtcgtgctcgccaccgccacacctccgggatcggtcaccgtgccacattccaacatcgaggaggtggccctatccaacattggagagatccccttctatggcaaagccatccccatcgaggctatcaagggggggaggcatctcatcttctgccattccaagaagaagtgtgacgagctcgccgcaaaactgtcgggcctcggacttaatgctgtagcgtattaccggggtctcgacgtgtccgtcatacccaccaacggagacgtcgttgtcgtggcaacagacgctctaatgacgggctataccggcgactttgactcagtgatcgactgtaacacatgtgtcacccagacggtcgatttcagcttggatcctaccttcaccattgagacgaccaccgtgccccaagatgcggtgtcccgcacccagcggcgaggcaggactggtaggggcaggatgggcatatacaggtttgtaactccaggagaacggccctcgggcatgttcgattcttcggttctgtgtgagtgctatgacgcgggctgtgcttggtacgagctcacgcccgccgagacctcagtcagattgcgggcctacctaaatacaccagggttgcccgtctgccaggaccatctggagttttgggagagtgtcttcacaggcctcacccacatagatgcccacttcttgtcccagaccaagcaggcaggagataacttcccctacctggtggcataccaggctactgtgtgcgccagggctcaggctccacctccatcgtgggatacaatgtggaagtgtctcatacggctaaagcctacgttgcacgggtcaacacccctgctgtataggctaggagccgtacaaaatgaagtcaccctcacacaccccataaccaagtacatcatggcatgcatgtcggctgacctggaggtcgtcacc
>gnl|euhcvdb|EU155302_NS3_C1b_NS3_protein_coding_sequence_(ns3_sequence)
gcgcccatcacggcctactcccaacagacgcggggcctacttggttgtatcatcactagcctcacaggccgggacaagaaccaggtcgagggggaggttcaagtggtttccactgcaacacaatctttcctggcatcctgcatcaacggcgtgtgttggactgtctatcatggcgccggctcaaagaccctagctggtccaaaaggtccaatcatccaaatgtacaccaatgtagacctggacctcgtcggctggcaggcgccccctggggcgcgctccatgacaccatgcacctgcggcagctcagacctttacttggtcacgagacatgccgatgtcattccggtgcgccggcgaggcgacagcagggggagtttactctcccctaggcccgtctcctacctgaagggctcctcgggtggtccactgctctgcccttcggggcacgctgtgggcatcttccgggctgctgtgtgcacccggggggttgcgaaggcggtggatttcatacccgttgagtctatggaaactaccatgcggtctccggtcttcacagacaactcatcccccccggttgtaccacagacattccaagtggcacacctacacgctcccactggcagcggtaagagcaccaaagtgccggctgcatatgcagcccaagggtacaaggtactcgtcttgaacccgtctgttgccgccaccttagggtttggggcgtatatgtctaaagcacatggcattgaccccaacattagaactggggtgaggaccatcaccacgggcggccccatcacgtactccacctatggcaagttccttgccgatggtggttgctctgggggcgcctatgacatcataatatgtgatgagtgccactcgactgactcgactaccatcctgggcatcggcacagtcctggaccaagcggagacggctggagcgcgacttgtcgtgctcgccaccgctacgcctccgggatctgtcaccgtgccacaccccaacattgaggaagtggccctgtccaatactggagagattcccttctatggcaaagccatccccattgaggccatcaaggggggaaggcatctcattttctgccattccaagaagaagtgtgacgagctcgccgcgaagctgacaggcctcggaatcaatgctgtagcgtattaccggggtctcgatgtgtccgtcataccgaccagcggagacgtcgttgtcgtggcaacagacgctctaatgacgggttttaccggcgactttgactcagtgatcgactgcaatacatgcgtcacccaaacagtcgatttcagcttggatcccaccttcaccattgagacgacgaccgtgccccaagacgcggtgtcgcgctcacagcggcggggtaggactggcagaggtaggaggggcatctacaggttcgtgactccgggagaacggccctctggcatgttcgattcttcggccctgtgtgagtgctatgacgcgggctgtgcttggtatgagctcacgcccgctgagacctcggttaggttgcgggcttacctaaatacaccaggattgcccgtctgccaggaccatctggagttctgggagagtgtcttcacaggcctcacccatatagatgcccacttcctgtcccagactaagcaggcaggagacaacttcccctacctggtagcataccaagctacagtgtgcgccagggctcaagctccacctccatcgtgggaccaaatgtggaagtgtctcatacggctaaagcctactctgcacgggccaacacccctgttgtataggctaggggccgtccaaaatgagatcaccctcacacaccccataactaaatacatcatggcatgcatgtcagctgacctggaggtcgtcact
>gnl|euhcvdb|EU155356_NS3_C1b_NS3_protein_coding_sequence_(ns3_sequence)
gcgcctatcacggcctattcccaacagacgcggggcctgcttggctgcatcatcactagcctcacaggccgggacaagaaccaagtcgagggggaggtccaagtggtctccaccgcaacgcaatctttcctggcgacctgcgtcaacggcgtgtgctggactgtctaccatggcgccggctccaagaccctagccggcccaaagggaccaatcacccaaatgtacaccaatgtggaccaggacctcgtcggctggccggccccccccggggcgcgttccttgtcaccatgcacctgcggcagctcggacctttacttggtcacgaggcatgctgatgtcattccggtgcgccggcggggcgacagcagggggagcctactctcccccaggcccatctcttacttgaagggctcttcgggtggtccgctgctctgcccctcggggcacgccgtgggcatcttccgggctgctgtgtgcacccggggggttgcgaaggcggtggactttgtgcccgttgagtctatggaaactactatgcggtccccggtcttcacggacaattcgtcccctccggccgtaccgcagacattccaagtggcccacctacacgctcccactggcagcggcaagagcactaaggtgccagctgcatacgcagcccaagggtacaaggtactggtcttgaacccgtctgttgccgccaccttaggttttggggcgtatatgtctaaggcacatggtgtcgaccccaacatcagaactggggtaaggaccatcaccacgggcgcctccattacgtattccacctacggcaagttccttgccgacggtggttgctctgggggcgcctatgacatcataatatgtgatgagtgccactcaactgacgcgactaccatcttgggcgtcggcaccgtcctggaccaagcggagacggctggagcgcggctcgtcgtgctcgccaccgctacacctccgggatcagttaccgtgccacatcccaatattgaggaggtagccctgtccaacgttggggagatccccttctatggcaaggctatccccattgagaccatcaagggggggagacatctcatcttctgtcactccaagaagaagtgcgacgaactcgctgcaaagctgtcaggcctcgggctcaacgctgtagcatactaccggggtcttgatgtgtccgtcataccgaccagcggagacgtcgttgtcgtggcaactgacgctctgatgacgggttttaccggcgacttcgactcagtgatcgactgcaacacatgtgtcacccagacggtcgatttcagcttggaccctaccttcaccattgagacgacgaccgtgccccaagacgcggtgtcgcgctcgcagcggcgaggcaggactggtaggggcaggagtggcatctacaggtttgtgactccaggagaacggccctcgggtatgttcgattcctcggtcctgtgcgagtgctatgacgcgggctgcgcttggtacgagctcacacccgccgagacctcagttaggttgcgggcttacctgaatacaccagggttgcccgtctgccaggaccacctggagttttgggagagcgtcttcacgggcctcacccacatagatgcccacttcttgtcccaaactaagcaggcaggagagaacttcccttacctgacagcataccaagctacggtgtgcgccagggctcaggccccgcctccatcgtgggatcaaatgtggaagtgtctcatacggctaaagcctacgctgcacgggccaacacccctgctgtataggctaggagccgtccaaaacgaggtcgtcctcacacaccccataaccaaatacatcatggcatgcatgtcggctgacctggaggtcgtcacg
>gnl|euhcvdb|EU155358_NS3_C1b_NS3_protein_coding_sequence_(ns3_sequence)
gcgcctatcacggcctactcccaacagacacggggcctgcttggctgcatcgtcactagcctcacaggccgtgacaagaaccaggtcgagggggaggttcaagtggtttctaccgcaacgcaatctttcctggcgacctgcgtcaacggcgtgtgttggactgttttccatggcgccggctcaaagaccctagccggcccaaagggcccaatcacccagatgtataccaatgtagaccaagacctcgtcggctgggcggcgccccccggggcgcggtctttgacaccatgcacctgcggcagctcggacctttacctggtcacgaggcatgctgacgtcatcccggtgcgccggcggggcgacagcagggggagcctgctctcccccaggcctgtctcctacttgaagggctcttcgggtggtccgctactctgccccttaggacacgctgtgggcatcttccgggctgctgtgtgcacccggggggttgcgaaggcggtggacttcatacccgttgagtctatggaaactaccatgcggtccccggtcttcacggataattcatccccaccggccgtaccgcagacattccaagtggcccatctccacgcccccaccggcagtggcaagagcactaaggtgccggctgcatatgcagcccaggggtacaaggtactcgtcctgaacccgtccgtagccgccaccttaagttttggggcgtatatgtccaaagcacatggtgtcgaccctaacatcaggactggggtaaggacgataaccacgggtgctcccattacgtattccacctatggcaagttccttgctgacggtggttgctctgggggcgcctatgacatcataatatgtgatgagtgccactcggttgactcgactaccatcttgggcatcggcacagtcctggaccaagcggagacggctggagcgcggctcgtcgtgctcgccaccgctacaccccctggatcggtcaccgtgccacaccctaacatcgaggaagtggccctgtctaacactggagagatccccttctatggcaaagccatccccattgagaccatcaagggggggagacacctcattttctgccattccaagaagaaatgtgacgagctcgccgcaaagctatcaggcctcggacttaatgctgtggcgtattaccggggtcttgatgtgtccgtcataccgaccagcggaaacgttgttgtcgtggcgacggacgctctgatgacgggcttcaccggcgactttgactcagtgattgactgtaatacatgtgtcacccagacagtcgatttcagcttggaccctactttcaccattgagacaacgaccgtgccccaagatgcggtgtcgcgctcgcagcggcgcggcaggaccggtaggggcaggagaggcatctacaggtttgtaactccaggagaacggccctcgggcatgttcgattcctcggtcctttgtgagtgctatgacgcgggctgtgcttggtatgagctcacgcccgccgagacctcggttaggttgcgggcttacctaaatacaccagggttgcccgtctgccaggaccatctggagttttgggagagcgtcttcacaggcctcacccacatagatgcccatttcttgtcccaaactaagcaggcaggagataacttcccctacctggtagcataccaggccacggtgtgcgccagggctcaggctccacctccatcatgggatcaaatgtggaagtgtctcacacggctaaagcctacgctgcacgggccaacacccctgctgtataggctaggagccgtccaaaacgagatcatcctcacacaccccataacaaaatacatcatggcatgcatgtcggctgatctggaggtcgtcacg
>gnl|euhcvdb|EU155359_NS3_C1b_NS3_protein_coding_sequence_(ns3_sequence)
gcgcctatcacggcctactcccaacagacgcggggcctgcttggctgtattatcactagcctcacaggccgggacaagaaccaggtcgagggggaggttcaggtggtttccaccgcaacacaatctttcctggcaacctgtatcaatggcgtgtgttggactgtctatcatggtgccggctcaaagaccctggccggcccaaaaggcccaatcacccagatgtacaccaatgtggaccaggacctcgtcggctggcaggcgccccccggggcgcgctccttgacaccgtgcacctgcggcagctcggacctttacttggtcacgaggcatgctgatatcattccggtgcgccggcggggcgatagcagggggagcctactctctcccagacccatctcctacttgaagggttcctcgggcggcccactactctgcccctcggggcatgctgtgggcatcttccgggctgctgtgtgcacccggggggttgcgaaggcggtggactttgtgcccgttgagtccatggaaactaccatgcggtccccggtcttcacggacaattcatctcctccggccgtaccgcagacattccaagtggcccatctacacgcccccactggcagcggcaagagcactaaggtgccggctgcgtatgcagcccaagggtacaaggtactcgttctgaacccgtccgttgccgccaccttaagttttggggcgtatatgtctaaggcacatggtgtagagcccaatatcagaactggggtaaggaccatcaccacgggcgctcccatcacatactccacctatggcaagttccttgccgacggtggctgctctgggggcgcctacgacattataatatgtgatgagtgccactcaactgactcgacatccatcctgggcattggcacagtcctggaccaggcggagacggctggagcgcggctcgtcgtgctcgccaccgctacccctccgggatcggtcaccgtgccacaccccaatatcgaggagatagctctgtccaacattggagagatccccttctatggcaaagccatccccatagagaccatcaaaggggggaggcacctcatcttctgtcattccaagagcaaatgtgacgagcttgctgcaaagttgtcggccctcggactcaatgctgtagcgtattaccggggccttgatgtgtccgtcataccaaccagcggagacgtcgttgtcgtggcaacagacgcgctaatgacgggcttcaccggcgactttgactcagtgatcgactgtaacacatgtgtcacccagacagtcgatttcagcttggaccctacctttaccattgagacaacgaccgtgccccaagacgcagtgtcgcgctcgcagcggcgaggcaggaccggtaggggcaggggaggcatctacaggtttgtgactccaggggaacggccctcgggcatgttcgattcctcggtcctgtgtgagtgctatgacgcaggctgtgcgtggtatgagctcacgcccgcagagacctcggtcaggttgcgggcttacctaaacacaccagggctgcccatttgccaggaccatctggagttctgggagggcgtcttcacgggcctcacccatatagatgcccacttcttgtcccagactaagcaggcaggagacaacttcccttacttggtagcgtaccaggctacagtatgcgccagggcccaggccccacctccatcgtgggatcaaatgtggaagtgtctcatacggctgaagcctacgctgcacgggccaacacccctgctgtataggctaggagccgtccaaaacgaggtcaccctcacacaccccataaccaaatacatcatgacatgcatgtcggctgacctggaggtcgccacg
>gnl|euhcvdb|EU155360_NS3_C1b_NS3_protein_coding_sequence_(ns3_sequence)
gcgcctatcacggcctacgcccaacagacgcggggcctactcggctgtatcatcactagccttacaggccgagacaagaaccaggtcgagggggaggttcaagtggtttcgaccgcaacacaatctttcctggcgacctgcgtcaacggcgtgtgttggaccgtcttccatggtgccggctcaaagaccctagccggcccaaaaggcccaatcacccaaatgtacaccaatgtggaccaggacctcgtcggctggcaggcgccccccggggcgcgttctctgacaccatgcacctgcggcagctcggacctttacttggtcacgaggcatgctgatgtcattccggtgcgccggcggggcgacagcagggggagcctactctctcccaggcctgtctcttacttgaagggctcctcgggtggcccactgctctgcccccaggggcacgctgtcggcatctttcgggctgctgtgtgcacccggggggttgcgaaggcggtggacttcatacccgtcgagtccatggaaactactatgcggtccccggtcttcacggacaactcatccccaccggccgtaccgcaaacattccaagtggcccatctacacgctcccactggcagcggcaagagcactaaagtgccggctgcatatgcagcccaagggtacaaggtactcgtcctcaacccatccgttgccgccactttaggttttggagcgtatatgtccaaggcacatggcattgaccctagcattagaactggggtaaggaccatcaccacaggtgctcccatcacgtattccacctacggcaagttccttgccgacggcggttgctccgggggcgcctatgacatcataatatgtgatgagtgccactcaactgactcgacttccatcttgggcatcggcacagttctggaccaagcggagacggctggagcgcggctcgtcgtgctcgctaccgctacacctccaggatcagtcaccgtgccacaccctaatattgaagaagtggccctgtccaacaccggggagatcccattctatggcaaagccatccccctcgagaccatcaagggggggaggcatctcatcttctgccactccaaaaagaagtgcgacgagctcgctgcaaagctggtgggcctcggagtcaatgctgtagcatattaccggggtcttgatgtgtccgtcataccgaccagcggagacgtcgttgtcgtggcaacggacgctctaatgacgggcttcaccggcgactttgactcagtgatcgactgtaatacatgtgtcacccagacggtcgacttcagtttggatcccaccttcaccattgagacgacgaccgtgccccaagacgcggtgtcgcgctcgcagcggcgaggcaggactggtaggggcaggagaggcatctacaggtttgtggctccaggagaacggccttcgggcatgtttgattcctcggtcctgtgcgagtgctatgacgcgggctgcgcttggtacgagctcacgcccgccgagacctcggtcaggttgcgggcctacctgaatacaccaggattgcccgtctgccaggaccatctggagttctgggagagtgtcttcacaggcctcacccacatagacgcccactttctgtcccagaccaaacaggcaggagacaacttcccctacctggtagcataccaggccacggtgtgcgccagggctcaagccccacctccatcgtgggatcaaatgtggaaatgtctcatacggctgaagcctacactgcacgggccaacacccctgctgtataggctaggagccgtccagaacgaggtcaccctcacacaccccataacaaaatacatcatggcatgcatgtcggctgacctggaggtcgtcacg
>gnl|euhcvdb|EU155362_NS3_C1b_NS3_protein_coding_sequence_(ns3_sequence)
gcacccatcacggcctactcccagcagacgcggggcctgctcggttgcatcatcaccagcctcacaggccgggacaagaaccaggtcgagggggaggttcaagtggtttccactgcgacacaatctttcctggcgacctgtgtcaatggcgtctgctggactgtcttccatggtgccggctcaaaaaccctagccggcccaaagggtccaatcactcaaatgtacaccaatgtagaccaggacctcgtcggctgggcagcgccccccggggcgcgctcattaacaccatgcacctgcggcggctcggacctttacttggtcacgaggcatgctgatgtcattccggtgcgccggcggggcgacagcagggggagcctactctcccccaggcccgtctcctacttaaagggttcttcgggtggcccactgctctgcccttcggggcacgctgtaggcatcttccgggctgctgtgtgcacccggggggttgcaaaagcagtggatttcgtacccgttgagtccatggaaactactatgcggtccccggtcttcacggacaactcatcccccccggccgtaccgcagacatttcaagtggcccacctacacgctcctactggcagcggcaagagcactaaggtgccggctgcatatgcagcccaagggtacaaggtacttgtcctgaacccgtccgttgccgccactttaggctttggagcgtatatgtctaaggcacatggtgtcgaccctaacattagaactggggtaaggaccatcaccacgggcgcccccatcacgtattccacctatggcaagttccttgccgacggtggttgctccgggggtgcttatgacatcataatatgtgatgagtgccactcaactgactcgactaccatcttgggtattggcacagtcctggaccaagcggagacggctggagcgcggctcgtcgtgctcgccaccgctacacctccgggatcagtcaccgtgccacaccccaacatcgaggaggtggccctgtccaacactggagagatccctttctatggcaaagccatccctattgagaccatcaaggggggaaggcacctcattttttgtcattccaggaagaaatgtgacgagctcgccgcaaagctgtcgagcctcggactcaatgccgtagcgtattaccggggtcttgatgtgtccgtcataccgactagcggagacgtcgttgtcgtggcaacagacgctctgatgacgggctttaccggcgactttgactcagtgatcgactgtaatacatgtgtcacccagacagtcgatttcagtttggaccccactttcaccatcgagacgacaaccgtgccccaagacgcggtgtcgcgcacgcagcggcgaggtaggactggcaggggcagaatgggtacctacaggtttgtgactccaggggaacggccctcgggtatgttcgattcctcggtcctgtgcgagtgctatgacgcgggttgcgcttggtacgagctcactcccgctgagacctcagttaggttgcgggcttacctaaatacaccagggttgcccgtctgccaggaccacttggagttctgggagagcgtcttcacaggcctcacccatatagatgcccacttcttgtcccagaccaagcaggcaggagagaacttcccctacctgacagcataccaagccacagtgtgcgctagggctcaggccccacctccatcgtgggaccaaatgtggaagtgtctcatacggctgaagcctaccctgcacgggccaacacccctgctgtataggctaggagccgtccaaaatgaggtcaccctcacacaccccgtgaccaaatatatcatggcatgcatgtcggctgacttggaggtcgtcacg
>gnl|euhcvdb|EU155363_NS3_C1b_NS3_protein_coding_sequence_(ns3_sequence)
gcgcctatcacggcctacgctcaacagacgcggggcgtacttggctgtatcatcactagcctcacaggccgggacaagaaccaggtcgagggggaggtccaagtggtctccaccgcaacacagtctttcctggcgacctgcatcaacggcgtgtgctggactgtctaccatggtgccggctcgaagaccctggccgggccaaagggtccaattacccaaatgtacaccaatgtggaccaggacctcgtcggctggcaggcgccccctggggcgcgttctctgacaccgtgcacctgcggcagctcggacctctacttggtcacgaggcatgctgatgttatcccggtgcgccggcggggtgacaatagggggagcctactctcccccaggcctgtctcctacttgaagggctcctcgggtggtccgctgctttgccccctggggcacgccgtgggcatcttccgggctgctgtgtgcacccggggggtcgcgaaggcggtggactttgtacccgttgagtctatggaaactaccatgcggtccccggtcttcaccgacaactcatccccaccggccgtaccgcagacttttcaagtggcccatttacacgctcccactggcagcggcaaaagcactaaggtgccggctgcatacgcagcccaagggtacaaggtactcgtcctgaacccatctgtcgctgccaccttaggttttggggcgtatatgtctaaggcacatggtgtcgaccccaacatcagaactggggtgagaaccatcaccacgagtgctcccatcacgtactccacctatggcaagttccttgccgacggcggttgctctgggggcgcctatgacatcataatatgtgatgagtgccactcaactgactcgacttccatcctgggcatcggcacagtcctggaccaagcggagacggctggagcgcggctcgtcgtgctcgccaccgctacgcctccgggatcggtcaccgtgccacatcccaacatcgaggaggtggctctgtccaacactggagagatccccttctacggcaaagccatcccccttgaggccatcaagggggggaggcacctcattttctgccactccaagaagaagtgtgacgagctcgctgcaaagctggtgagcctcggtgtcaacgctgtagcgtactaccggggtcttgatgtgtccgtcataccgaccagcggagacgtcgttgtcgtggcaacagacgctctaatgacgggctttaccggcgattttgactcagtgatcgactgtaacacatgtgtcacccagacagtcgatttcagcttggaccccaccttcaccattgagacgacgaccgtgccccaagacgcggtgtcgcgctcgcaacggcgaggcaggactggtaggggcaggagaggcatctacaggtttgtggctccgggagagcggccctcgggcatgttcgattcctcggttctgtgcgagtgctatgacgcgggctgtgcttggtacgagctcacgcctgccgagacctcggttagactgcgggcttacctaaacacaccagggttgcccgtctgccaggaccatctggagttctgggagagcgtcttcacaggcctcacccacattgatgctcacttcctgtcccaaaccaagcaggcaggagacaacttcccctacctggtagcataccaggccacagtgtgcgctagagctcaagcgccacctccatcgtgggaccaaatgtggaaatgtctcatacggctaaagcctacgctacatgggccaacacccctgctgtataggctaggagccgtccaaaacgaggtcactctcacacaccccataaccaaatacatcatggcatgcatgtcggctgacctggaggttgtcact
>gnl|euhcvdb|EU256082_NS3_C1b_NS3_protein_coding_sequence_(ns3_sequence)
gcgcctattacggcctactcccaacagacacggggcctacttggctgcatcatcaccagcctcacaggccgggacaagaaccaggtcgagggggaagttcaggtggtttccactgcaacacaatctttcctggcgacctgtgttaacggcgtgtgttggactgtctatcatggcgccggctcaaagaccttagccggcccaaagggcccaatcacccaaatgtacaccaatgtagaccaggacctcgtcggttggcaggcgccccccggggcgcgctccttgacaccatgcacctgcggcagctcggacctttacttggtcacgaggcatgctgatgtcatcccggtgcgccggcggggcgacagcagggggagcttactctcccccaggcccgtctcctacttgaagggttcttcgggtggtccactgctctgcccctcggggcacgctgtgggcatcttccgggctgctgtgtgcacccggggggttgcgaaagcggtggactttatacccgttgaatctatggaaactactatgcggtcgccggttttcacggacaactcatccccaccggctgtaccgcagacattccaagtggcccatctgcacgctcccactggcagcggcaaaagcaccaaggtgccggctgcatacgcagcccaggggtacaaggtactcgtcttgaacccgtctgtcgccgccaccctagggtttggggcgtatatgtctaaggcacatggtgtcgaccctaacatcagaactggggtaagaaccatcaccacaggctcccccatcacgtactccacctatggcaagtttcttgccgacggcggctgctctgggggcgcctatgacatcataatatgtgatgagtgccactcaactgactcgacttccatcttgggcattggcacagtcctggaccaagcggagacggctggagcgcggctcgtcgtgctcgccaccgctacacctccgggatcggtcaccgtgccacatcccaacatcgaggaggtggctctgtccaatactggagagatccccttctacggcaaggccatcccacttgagactatcaagggggggaggcatctcattttctgccattccaagaagaaatgtgacgagctcgccgcaaagctgtcgggcctcggggtcaatgccgtagcatattaccggggtctcgatgtgtccgtcataccgaccagcggagacgtcgttgtcgtggcaacggacgctctaatgacgggctataccggcgattttgactcagtgatcgactgtaacacatgtgtcacccaaacagtcgatttcagcttggaccctactttcaccattgagacgacgactgtgccccaagacgcagtgtcgcgctcccagcggcgcggtaggactggtaggggcaggggaggcatttacaggtttgtgactccaggagaacggccctcgggcatgttcgattcttcggtcctgtgcgagtgctatgacgcgggctgcgcttggtacgagctcacgcccgccgagacctcggttaggttgagggcttacctaaatacaccaggtttgcccgtctgcatggaccatctggagttctgggagggcgtcttcacaggcctcacccacatagatgcccacttcctgtcccagactaagcaggcaggagagaactttccctacctggtcgcataccaggccacggtgtgcgccagggctcaggccccacctccatcgtgggaccaaatgtggaagtgtctcacacggctaaagcctacgctgcacgggccaacacccttgctgtacaggctaggagccgtccaaaacgaggtgaccctcactcaccccgtgaccaaatacatcatgacatgcatgtcggctgacctggaggtcgtcaca
>gnl|euhcvdb|EU256083_NS3_C1b_NS3_protein_coding_sequence_(ns3_sequence)
gcgcctatcacggcctattcccagcagacgcgaggcctattcggctgcatcatcaccagcctcacaggccgggacaagaaccaggtcgagggggaggttcaagtagtctctactgcaacacaatctttcctggcgacctgtgtcaacggcgtgtgctggactgtctaccatggcgccggcccaaagaccctagccggcccaaaggggccaataacccaaatgtacaccaatgtagaccaggacctcgtcggctggcaggcgccccccggggcacgttccctgacaccatgcacctgcggcagctcggacctctacttggtcacgaggcacgccgatgtcattccggtgcgccggcggggtgacagcagagggagcttactctcccccagacccgtctcctacttgaaaggctcttcgggcggtccgctgctctgcccctcggggcacgtcgtgggcatcttccgggctgctgtgtgcacccggggggttgcgaaggcagtggacttcatacccgttgagtccatggagactactatgcggtccccggtcttcacggacaactcgtcccctccggccgtaccgcagacattccaagtggcccatctacacgctcccactggcagcggcaagagcaccaaagtgccggctgcgtatgcagcccaggggtacaaggtactcgtcttgaacccgtccgttgccgccaccttagggtttggggcgtacatgtccaaagcatatggtgttgaccctaacatcaggaccggggtgaggactatcaccacgggcggcgccatcacgtactccacctatggcaagttccttgccgacggtggttgttccgggggcgcctatgacatcataatatgtgatgagtgccactcaaccgactcgactaccattttgggcatcggcacagtcctggaccaagcggagacggctggagcgcggcttgtcgtgctcgccaccgctacgcctccgggatcggtcaccgtgccacatcccaatattgaggaggtggccctgtccaacattggagagatccccttctatggcaaagccatccctctcgaggccatcaagggggggagacatctcatcttctgccattccaagaaaaaatgtgacgagctcgctgcaaaactgtcgggcctcggactcaacgctgtggcgtattaccgaggccttgatgtgtccgtcataccgaccagcggagacgtcgttgtcgtggcaacagacgctctaatgacgggcttcaccggcgatttcgactcagtgatcgactgtaatacgtgtgtcacccagacagtcgacttcagcttggaccctaccttcaccattgagacgaccaccgtgccccaagacgcggtgtcgcgctcgcaacggcggggcagaactggcaggggcaggggcggcatctacagatttgtgactccaggagaacgaccctcgggtatgttcgattcctcggtcctgtgtgagtgttatgacgcgggctgtgcttggtacgagctcacgcccgccgagacaacggttaggctgcgcgcctacctaaatacaccagggttacccgtttgccaggaccatttggagttctgggagagtgtctttacaggcctcacccacatagatgctcacttcctgtcccagactaaacagtcaggagacaacttcccctacttggtagcataccaggccacagtgtgcgcgagggctcaagcgccacccccatcgtgggatcagatgtggaagtgtctcacacggctaaagcctacgctgcacgggccaacacccctgctgtataggctaggagccgtccaaaacgaggtcaccctcacacaccccgtaaccaaatacatcatggcatgcatgtcggctgacctggaggtcgtcacg
>gnl|euhcvdb|EU256084_NS3_C1b_NS3_protein_coding_sequence_(ns3_sequence)
gcgcctatcacggcctacgcccagcagacacggggcctactcggctgcatcatcaccagcctcacaggtcgggataagaaccaggtcgagggggaggttcaggtggtttccaccgcaacacagtctttcctggcgacctgtatcaacggcgtgtgttggactgtctaccatggcgccggctcaaagaccctagccggcccaaaaggcccagtcatccaaatgtacaccaatgtggaccaggacctcgtcggctggcaggcgccccctggggcgcgttccttgacaccatgcacctgcggcagctcggacctctatttggtcacgaggcatgctgatgttgttccggtgcgccggcggggcgacagcagggggagcttactctcccccaggcccgtctcctacttgaagggctcctcgggtggtccactgctctgcccctcgggccacgctgtgggcattttccgggctgctgtgtgcactcgaggggttgcgaaggcggtggactttgtacccgttgagtctatggaaaccaccatgcggtctccggtcttcacagacaactcatcccccccggccgtgccgcagacattccaagtagcccatttacacgctcccactggcagcggcaagagcactaaggtgccagcagcgtacgcagcccaagggtataaagtgctcgtcctgaacccgtccgtcgccgccactttaggttttggggcgtatatgtccaaagcacatggtgttgaccctaacatcagaactggggtaaggaccatcaccacgggcgcccccatcacgtactccacctatggcaagtttcttgccgacggtggttgctctgggggcgcttatgacatcataatatgtgatgaatgccactcaactgactcgacttccatcttgggcatcggcacagtcctggaccaagcggagacggctggagtgcggctcgccgtgctcgccaccgctacgcctccgggatcggttaccgtgccacaccccaacatcgaggaggtggccctgtccaacactggagagattcccttttatggcaaagccatccccatcgagaccatcaagggggggaggcatctcattttttgccattccaagaagaaatgtgacgagctcgccacgaaactgtcggccctcgggatcaatgctgtagcctactaccggggtcttgatgtgtccgtcataccgactagcggagacgtcgtcgtcgtggcaacagatgctctaatgacaggctatactggcgactttgactcagtgatcgactgcaatacatgtgtcacccaaacagtcgatttcagcttggaccccactttcaccattgagacgacgaccgtgccccaagacgcggtgtcgcgctcgcagcggcgaggcaggactggtaggggtagaagaggcatctacaggtttgtggccccaggggaacggccctcaggcatgttcgactcctcggtcctgtgtgagtgctatgacgcgggctgtgcttggtatgagctcacgcccgccgagacctcggtcagattgcgggcttacctaaacacaccagggttgcccgtctgccaggatcatctggagttctgggagagcgtctttacgggcctcacccatatagacgcccatttcttgtcccagactaagcaggcaggagacaacttcccgtacctagtagcataccaggccacggtgtgcgcaagggcccaggctccacctccatcatgggaccaaatgtggaagtgtctcatacggctaaagcctacgctccacgggccaacgcccctgctttacaggctgggagccgtccaaaacgagatcatcctcacacaccccataaccaaatacatcatggcatgcatgtcggccgaccttgaagtcgtcacg
>gnl|euhcvdb|EU256089_NS3_C1b_NS3_protein_coding_sequence_(ns3_sequence)
gcgcccatcacggcctacgctcaacaaacacgaggcccacttggttgtatcatcactagcctcacaggccgggacaagaaccaggtcgagggggaggtccaagtggtttccactgcaacacaatctttcctggcgacctgcgtcggcggcgtgtgttggactgtctaccatggcgccggctcaaagaccctagccggcccaaagggcccaatcacccaaatgtacaccaatgtagaccaggacctcgtcggctggcaggcgccctccggggcgcgttctttgacaccatgcacctgcggcagctcggacctttacttggtcacgaggcacgccgacgtcattccggtgcgccggcggggtgacaccagggggagcctgctttcccccaggcccatttcctacttaaagggctcttcaggtggtccgctgctttgcccccaggggcacgctgtgggcatcttccgggccgccgtgtgcacccggggggttgcgaaggcggtggactttgtacccgttgagtctatggaaaccactatgcggtccccggtcttcacggataactcatcaccaccggccgtaccgcagacattccaagtggcccatctacacgctcccactggcagcggcaagagcactagggtgccggctgcttatgcagcccaggggtacaaggtactcgtcctaaacccgtccgtcgctgctaccttaggttttggggcgtatatgtccaaggcacacggtgtcgaacccaacatcagaactggggtgaggaccatcactacaggcgctcctatcacgtattccacctacggcaagttcctcgccgacggtggttgctctggaggcgcctatgatatcataatgtgtgatgagtgccactcaactgactcgacttccatcttgggcatcggcacagtcctggaccaagcggagacggctggagcgcggcttgtcgtgctcgccaccgctacgcctccaggatcggtcaccgtgccacatcccaacattgaggaggtggctctgtccaacactggagagatccccttctatggcaaagccatccccatcgagctcatcaagggggggaggcatctcattttctgccattccaagaaaaagtgtgacgagctcgccgctaagctgtcaagcctcggactcaacgctgtggcgtattaccggggccttgatgtgtctgtcataccgaccagcggaaacgtcgttgtcgtggcaacagacgctctaatgacgggctataccggcgactttgactcagtgatcgactgtaatacatgtgtcacccaaacagtcgacttcagcttagaccccaccttcaccatcgagacgacaaccgtgcctcaagacgcggtgtcgcgctcgcagcggcggggcaggactggtaggggcagggggggtatctacaggtttgtgactccgggagaacggccctcgggcatgttcgattcctcggtcctgtgcgagtgctatgacgcgggctgtgcttggtatgagctcacgcccgccgagacctcggtcaggttgcgggcttacctaaacacaccagggttgcccgtctgccaggaccacctggagttctgggagagcgtcttcacaggcctcacccacatagatgcccacttcttgtcccagactaagcaggcaggagacaacttcccttacctggcggcataccaggctactgtgtgcgccagggctcaggctccacccccatcgtgggatcaaatgtggaagtgtctcatacggctaaagcctacgctgcacgggccaacgcccctgctgtataggctaggagccgtccaaaacgaggtcaccctcacacaccccataaccaaatacatcatggcatgcatgtcggctgacctggaggtcgtcacg
>gnl|euhcvdb|EU256098_NS3_C1b_NS3_protein_coding_sequence_(ns3_sequence)
gcgcctatcacggcctactcccagcagacgcggggcctacttggctgcatcatcactagcctcacaggccgggacaagaaccaggtcgagggagaggttcaagtggtttccaccgcaacacaatctttcctagcgacctgcgttaacggcgtgtgttggactgtctaccatggcgccggctcaaagacccttgccggcccaaagggcccaatcacccaaatgtacaccaatgtagaccaggacctcgtcggctggcaagcgccccccggggcgcgttccttgacaccatgcacctgtggcagctcggacctttatttggtcacgaggcatgccgatgtcatcccggtgcgccggcggggcgacagcagggggagcttactctcccccaggcccgtctcctacttgaagggctcttcgggtggtccactgctctgcccctcggggcacgctgtgggcatcttccgggctgccgtgtgcacccggggggttgcgaaggcggtggactttgtgcccgttgagtctatggaaactaccatgcggtccccggtcttcacggacaattcgtcccctccggccgtaccgcagacattccaagtggcccatctacacgcccccactggtagcggcaagagcactaaggtgccggctgcgtacgcagcccaagggtacaaggtacttgtcctgaacccgtctgtcgccgccaccctaggctttggggcgtatatgtctaaggcacatggtgtcgaccccaacatcagaactggggtaaggaccatcaccacgggtgcccccatcacgtactccacctatggcaagttccttgccgacggtggttgctctgggggcgcctacgacatcataatatgcgatgagtgccactcaactgactcgactaccatcctgggcatcggcacagtcctggaccaagcggagacggctggagcgcgactcgtcgtgctcgccaccgctacgcctccgggatcggtcaccgtgccacatcccaacatcgaggaggtggctctgtccagcattggagagatccccttctatggcaaagccatccccatcgagaccatcaagggggggaggcacctcattttctgccattccaagaagaaatgtgatgagctcgccgcaaagctgtcgggcctcggactcaatgctgtagcgtattaccggggccttgatgtgtccgtcataccaactagtggagacgtcgttgtcgtggcaactgacgctctgatgacgggctttaccggcgactttgactcagtgatcgactgtaacacatgtgtcacccagacggtcgacttcagcttggaccctaccttcaccatcgagacgacgaccatgccacaagacgcggtgtcgcgctcgcagcggcgaggcaggactggtaggggcaggatgggcatctacaggtttgtgactccaggagaacggccctcgggcatgttcgattcctcggtcctgtgcgagtgctatgacgcgggctgtgcttggtacgagctcacgcccgccgagacctcagttagattacgggcttatctgaatacaccagggttgcccgtctgccaggaccatctggagttctgggagagcgtcttcacaggcctcacccacatagatgcccatttcttgtcccagactaagcaggcaggagacaacttcccctacctggtagcataccaagctacggtgtgcgccagggctcaggctccacctccatcgtgggaccaaatgtggaagtgtctcatacggcttaagcctacgctgcacgggccaacacccctgctgtataggctaggagccgtccaaaacgaggtcaccctcacacaccccataaccaaatatatcatggcatgcatgtcggctgacctggaggtcgtcaca
>gnl|euhcvdb|EU256100_NS3_C1b_NS3_protein_coding_sequence_(ns3_sequence)
gcgcccatcacggcctacgcccagcagacgcggggcctacttggctgtatcatcactagcctcacaggccgggacaaaaaccaggtagagggggaggttcaagtggtttccaccgcaacacaatctttcctggcgacctgcgtcaacggcgtgtgttggactgtctaccatggcgccggcactaagacccttgccggcgcaaaaggcccaatcacccagatgtacaccaatgtagaccaggacctcgtcggctggcaagcaccccctggggcgcgttccttgacaccatgcacctgcggcagctctgacctttacctggtcacgaggcatgctgatgtcattccggtgcgccggcggggcgacagcagggggagcctactttcccccaggcccgtctcctacttgaagggctcttcgggtggtccgctgctttgcccctcggggcacgctgtaggcatcttccgggctgctgtgtgcacccggggggttgcgaaggcggtggacttcatacccgttgagtccatggaaactaccatgcggtccccggtcttcacggacaactcgtcccccccggccgtaccgcagacattccaagtggcccatctacacgctcccactggcagcggcaagagcactaaggtgccggctgcatacgcagcccaagggtacaaggtacttgtcttgaacccatccgttgccgccaccctgggttttggggcgtacatgtcaaaggcacatggtgtcgaccctaacatcagaactggggtaaggaccatcaccacgggtgcccccatcacgtactccacctacggcaagttccttgccgacggtggttgttctgggggcgcttatgacatcataatatgtgatgagtgccactcaactgactcgactaccatcctaggcatcggcacagtcctggaccaagcggagacggctggagcgcgactcgtcgtgctcgccaccgctacacctccgggatcggtcaccgtgcctcatcctaacattgaggaggtggctctgtccaacattggagagatccccttctatggcaaagccatccccatcgagaccatcaagggggggaggcacctcattttctgccattccaagaagaaatgtgatgagctcgccgcaaagctgtcgggcctcggactcaatgccgtagcatattaccgaggtcttgatgtgtccgtcataccgactagcggagacgtcgttgtcgtggcaacagacgctctaatgacgggctttaccggcgactttgactcagtgatcgactgtaatacatgtgtcacccaaacagtcgatttcagcttggaccccaccttcaccattgagacgacgaccgtgccccaagacgcggtgtcgcgctcgcagcggcggggtaggactggtaggggcaggatgggcatatacaggtttgtgactccaggagaacgaccctcgggtatgtttgattcctcggtcctgtgtgagtgctatgacgcgggctgtgcttggtatgagctcacgcccgccgagacctcagtcaggttgcgggcttacctcaatacaccagggctgcccgtttgccaggatcatctggagttctgggagagcgtcttcacaggcctcacccacatagatgcccacttcttgtcccagactaagcaggcaggagacaacttcccctacctggtagcataccaggccacggtgtgcgccagggctcaggctccacctccatcgtgggaccaaatgtggaagtgtctcatacggctaaagcctacgctgcacgggtcaacacccctgctgtataggctaggagccgtccaaaacgaggtcaccctcacacaccccataaccaaatacatcatggcatgcatgtcggctgacctggaggtcgtcacg
>gnl|euhcvdb|EU256101_NS3_C1b_NS3_protein_coding_sequence_(ns3_sequence)
gcgcctatcacggcctattcccaacagacgcggggcctacttggctgtatcatcaccagcctcacaggccgggacaagaaccaggtcgagggggaggttcaagtggtctccaccgctacacaatctttcctggcgacctgcatcaacggcgtgtgttggactgttttccacggcgccggctcgaagaccctggccggcccgaagggcccaatcacccaaatgtataccaatgtagaccaggacctcgtcggctggcaggcgccccccggggcgcgctccttaacaccgtgcacctgcggcagctcggacctctatttggtcacgagacacgccgatgtcattccggtgcgccggcggggcgacagcagggggagcttactctcccccaggcccgtctcctacttaaagggctcttcgggtggtccactgctctgcccctcggggcacgctgtaggcatcttccgggctgctgtgtgcacccggggggtcgcgaaggcggtggactttgtgcccgttgagtctatggaaaccaccatgcggtccccggtcttcacagacaactcatctcccccggctgtaccgcagacatttcaagtggcacatctacacgctcccaccggcagcggcaagagcactaaggtgccggctgcatatgcagcccaggggtacaaggtacttgtcctgaacccgtccgttgccgccaccttaggttttggggcgtacatgtctaaggcacatggtgtcgaccctaacatcagaactggggtaaggaccatcaccacaggcgctcccatcacgtattccacctatggcaagtttcttgccgacggtggttgctccgggggcgcctatgacatcataatatgtgatgagtgccactcaactgactcgactaccatcttgggcattggaacggtcctggaccaagcggaaacggctggagcgcggctcgtcgtgctcgccaccgctacgcctccaggatcggtcaccgtgccacactccaatatcgaggaggtggccctctccaacattggagagatccccttctatggcaaagccatccccattgagaccatcaagggggggaggcatctcatcttctgtcactccagaaaaaagtgtgacgagctcgccgcgaagctgtcgagcctcggactcaacgctgtagcgtactaccgaggtcttgacgtgtccgtcataccagctaacggagacgtcgttgtcgtggcaacagacgctctaatgacgggctacaccggcgactttgactcagtgatcgactgtaatacatgtgtcacccagacagtcgatttcagcttggaccccacttttaccattgagacgaccaccgtgcctcaagacgcggtgtcgcgctcgcaacggcggggtaggactggcaggggcagaggaggcatctacaggtttgtgactccaggagaacggccttcgggcatgttcgattcttcggtcctgtgcgagtgctatgacgcgggctgtgcttggtacgagctcacgcccgctgagacctcggttaggctacgggcttacctaaatacaccagggttgcccgtctgccaggatcatctggagttctgggagagcgtcttcacaggtctcacccacatagatgcccacttcttgtcccagactaaacaggcaggagacaacttcccctacctggtagcataccaagccacggtgtgcgccagagcccaggctccacctccatcgtgggatcaaatgtggaagtgtctcatacggctaaagcctacgctgcacgggccaacacccttgctgtataggctaggagccgtccaaaatgaggtcaccctcacacaccccataaccaagtacatcatggcatgcatgtcggctgacctggaggtcgttacc
>gnl|euhcvdb|EU256102_NS3_C1b_NS3_protein_coding_sequence_(ns3_sequence)
gcgcctatcacggcttactcccaacagacgcggggcctacttggctgcatcgtcactagcctcacgggccgggacaggaaccaggtcgagggggaggtccaaatagtctccaccgcgacgcagtctttcttggcgacctgtgtcaacggcgtgtgttggactgtctaccatggtgccggctcaaagacactagccggcccaaagggcccagtcacccagatgtacaccaatgtagaccaggatcttgtcggctggccggcgccccccggggcgcgttccttaacaccatgcacctgcggcagctcggacctttacttggtcacgaggcatgctgatgtcattccggtgcgtcggcgaggcgacagcagggggagcttactctcccccaggcccgtctcctacttgaagggctcttcgggtggcccactgctctgcccctcggggcacgctgtgggcatcttccgggctgccgtgtgcactcggggggttgcgaaggcggtggactttgtgcccgttgagtctatggagactactatgcggtccccggtcttcacggacaattcgtcccctccggtcgtaccgcagacattccaagtggcccatttacacgcccccactggcagcggtaagagcactaaagtgccggctgcatatgcagcccaagggtacaaggtactcgtcctgaacccgtccgttgccgccaccttaggttttggggcgtatatgtctaaggcacatggtatcgaccccaacattagaacaggggtaaggaccatcactacaggcgcccccatcacgtactccacctatggcaagttccttgccgacggtggctgctctgggggcgcttatgacatcataatatgtgatgagtgccactcaattgactcgacttccatcctgggcatcggtacagtcctggaccaagcggaaacggctggagcgcggctcgtcgtgctcgccaccgctacgcctccaggatcggtcaccgtgccacatcccaacatcgaggaggtggccctgtccaacactggagagatccccttctatggcaaggccatccccatcgagactatcaagggggggagacacctcatattctgccattccaagaagaaatgtgatgagctcgccgcaaagctatcgggcctcggactcaacgctgtagcatattaccggggccttgatgtgtccgtcataccgaccagcggagatgtcgttgtcgtggcaacagacgctctaatgacgggctttaccggcgattttgactcagtgatcgactgtaatacatgtgttacccagacagtcgatttcagcttggaccctaccttcaccattgagacgacgaccgtgccccaagacgcggtgtcacgctcgcagcggcggggcaggactggtaggggcaggggaggtatctacaggtttgtgactccgggagaacggccctcgggcatcttcgattcttcggtcttgtgtgagtgctatgacgcgggctgtgcttggtacgagctcacgcccgccgagacctcggtcaggttacgggcttacctaaatacaccagggttgcccgtctgccaagaccatctggagttctgggagagcgtcttcacaggcctcacccatatagatgcccacttcttgtctcagactaagcaggcaggagacaacttcccctacctggtagcctaccaggctacggtgtgcgccagagcccaggctccaccgccatcgtgggatcaaatgtggaaatgtctcatacggcttaagcctacgctgcacgggccaacacccctgttgtataggctaggggccgtccaaaacgaggtcaccctcacacaccccgtaaccaaatatatcatggcatgtatgtcggctgacctggaggtcgtcaca
>gnl|euhcvdb|EU155367_NS3_C1b_NS3_protein_coding_sequence_(ns3_sequence)
gcacctatcacggcctacgcccagcagacccggggcctacttggctgcatcatcactagcctcacaggccgggataagaaccaggtcgagggagaggttcaggtggtttccaccgcaacgcaatctttcctggcgacctgcatcaacggcgtgtgttggactgtttaccatggtgccggctcaaagaccctagccggccaaaaggggccaatcacccaaatgtacaccaatgtggaccaggacctcgtcggctggcaggcaccccccggggcgcgttccttgacaccatgcacctgcggcagctcggacctttacttggtcacgaggcatgctgacgtcattccggtgcgccggcggggcgacggcagggggagtctgctttcccccaggcccgtctcctatttgaaaggctcttcgggtggccctttgctctgcccctcggggcatgctgtgggcatcttccgggctgccgtgtgcacccggggggttgccaaggcggtggactttgtacccgtcgagtccatggaaaccaccatgcggtccccggtcttcacggacaactcgtcccctccggctgtaccgcagacattccaagtggcccatctacacgcgcccactggcagcggtaagagcaccaaggtgccggctgcgtacgcagcccaggggtacaaggtgctcgtcttgaacccgtctgttgctgccaccttaggttttggggcgtacatgtctaaggcacatggtatcgaccctagtattagaactggggtaaggaccatcaccacgggcgcccccatcacatactccacctacggcaagttccttgccgacggtggttgctctgggggcgcctatgacatcattatatgtgatgagtgccattcaaccgacgcgaccaccatcttgggcgtcggcactgttctggaccaagcggagacggctggagcgcgactcgtcgtgctcgccaccgcaacgcctccgggatcggttaccgtgccacatcccaacatcgaggaggtggccctgtccaacactggagagatccccttctatggcaaggccatccccatcgaggctattaagggggggagacacctcattttctgccactccaagaagaagtgtgatgagctcgccgcaaagctgtcgggcctcggtcttaatgctgtagcgtattaccggggtctagacgtgtccgtcataccatctagcggggacgtcgttgtcgtggcaactgatgccctaatgacaggttttaccggcgactttgactcggtgatcgactgtaacacatgtgtcacccagacggtcgatttcagcttggatcctaccttcaccattgagacgacgaccgtgccccaggacgcggtgtcgcgctcccagcgacgtggcaggactggtaggggcaggagaggcatctacaggtttgtaaccccaggagaacggccctcgggcatgttcgattcctcggtcctatgcgagtgctatgacgcgggctgcgcttggtatgagcttacgcccgccgagacctcggtcaggttgcgggcttacctaaatacaccagggttgcccgtctgccaggaccatctggagttctgggagagcgtctttacaggcctcacccacatagatgcccacttcttgtcccagactaagcaggcaggagaaaatttcccctacctggtggcataccaggccacggtgtgtgccagggcccaggctccacctccatcgtgggatcaaatgtggaagtgtctcatacggctcaaacctacgctgcacgggccaacacccctgctgtataggctaggagccgtccaaaacgagctcaccctcacgcaccccataaccaaatacatcatggcatgcatgtcggctgacctggaggtcgtcacg
>gnl|euhcvdb|EU155369_NS3_C1b_NS3_protein_coding_sequence_(ns3_sequence)
gcgcccatcacggcctattcccaacagacgcggggcctacttggctgtatcatcactagcctcacaggccgagacaagaaccaggtcgaaggggaggttcaagtggtttccaccgcaacacaatctttcctggcgacctgtatcaacggcgtgtgttggactgtctatcatggcgccggctcgaagaccctagccggcccaaagggtcccatcacccaaatgtacaccaatgtagaccaggacctcgtcggctggcaggcgccccccggggcgcgttccatgacgccatgcacctgcggcagctcggacctttatttggtcacgaggcatgctgatgtcattccggtgcgccggcggggcgacagcagggggagtttactctcccccaggcccgtctcctacttgaagggctcttcgggaggtccactgctctgcccttcgggacacgctgtgggcatcttccgggctgccgtgtgcacccggggggttgcgaaggcggtggacttcgtacccgttgagtccatggaaactaccatgcggtccccggtcttcacggacaactcatccccaccggccgtaccgcagacattccaagtggcccatctacacgctcccactggcagcggcaagagcactaaggtgccggctgcatatgcagcccaagggtacaaggtactcgtcctgaacccgtccgttgccgccaccttgagttttggggcgtatatgtccaaggcacatggtgtcgaccctaacattagaactggggtaaggaccatcaccacaggcgcctccatcacgtactctacctatggcaagttccttgccgacggtggttgctctgggggcgcctacgacatcataatatgtgatgagtgccactcaactgactcgacctccatcttgggcatcggcacagtcctggaccaagcggagacggctggagcacggctcgtcgtgctcgccaccgctacgcctccgggatcagtcaccgtgccacatcccaatattgaggaggtggctctgtccaacactggggagatccccttctatggcaaagccattcccattgagtcaatcaaggggggaaggcacctcattttctgccactccaagaagaaatgtgacgagcttgccgcaaagctgtcgggcctcggactcaatgccgtagcatattaccggggtcttgatgtgtccgtcataccatctagcggagacgtcgttgtcgtggcaacagacgctctaatgacgggctacaccggcgattttgactcggtgattgactgcaatacatgtgtcacccagacagtcgatttcagcttggatcctaccttcaccattgagacgacgaccgtgccgcaagacgcggtgtcgcgctcgcagcggcgaggtagaactggtaggggcaggagaggcatctacaggtttgtgactccaggagagcggccctcgggcatgttcgactcctcggtcttgtgtgaatgctatgacgcgggctgtgcttggtatgagctcacgcccgctgagacttcagtcagattgcgggcgtacctgaatacaccagggttacccgtctgccaggatcatctggagttctgggagagtgtcttcacaggcctcacccacatagacgctcatttcctgtcccagactaagcaggcaggagacaacttcccatacttggtggcatatcaggctacggtgtgcgccagagctcaagccccacctccatcgtgggatcagatgtggaagtgtctcatacggctaaaacctacactgcacgggccaacacccctgttgtataggctaggagccgtccagaacgaggtcaccctcacacaccccgtaaccaaatacatcatggcatgcatgtcggccgacctggaagtcgtcacg
>gnl|euhcvdb|EU155372_NS3_C1b_NS3_protein_coding_sequence_(ns3_sequence)
gcgcctatcacggcctatgcccaacagacgcggggcctacttggttgcatcatcactagcctcacaggccgggataagaatcaggtcgagggggaggttcaagtggtatctaccgcaacacaatctttcctagcaacctgcatcaacggcgtgtgttggactgtctatcatggtgccggctcaaagaccctagccggcccaaaagggccaatcacccaaatgtataccaatgtggaccaggacctcgtcggctggcaggcgccccccggggcgcgttccataacaccatgcacctgcggcagctcggacctttacctggtcacgaggcacgctgatgtcatcccggtgcgccggcggggcgacagcaggggtagcttgctttcccccaggcccgtctcctacctgaagggctcctcgggtggtccactgctttgccccgcggggcacgctgtaggtatcttccgggctgctgtgtgcacccggggggtcgcgaaggcagtggactttgtacccgtcgagtctatggaaactactatgcggtccccggtcttcacggacaattcatctcccccggccgtaccgcagacattccaagtggcccatttacacgctcccactggcagcggcaagagcactaaggtgccggctgcatatgcagcccaagggtacaaggtgctcgtcctgaacccgtccgtcgccgccaccctaggttttggggcgtatatgtccaaggcatatggtatcgaccctggtattagaaccggggtaaggaccattaccacgggcgcccccatcacgtattccacctacggcaagttccttgccgacggtggttgctctgggggcgcatatgacatcataatatgtgatgagtgccactcaactgactcgactaccatcttgggcatcggcacagtcctggaccaagcggagacggctggagcgcggctcgtcgtgctcgccaccgctacgcctccgggatcggtcaccgtgccacatcccaatatcgaggaggtggccctgtccactactggagagatcccattctatggcaaagccatccccctcgagaccatcaagggggggaggcacctcattttctgtcattccaagaagaagtgtgacgagctcgctgcaaagctgtcaggcctcggattgaacgccgtagcgtattaccggggtcttgatgtgtctgtcataccgaccagcggagacgtcgttgtcgtggcaacagacgctctgatgacgggctttaccggcgacttcgactcagtgatcgactgcaatacatgtgtcacccagacggtcgatttcagcttggaccctactttcaccattgagacgacgaccgtgccccaagacgcggtgtcgcgctcgcagcggcgaggcaggactggtaggggcaggggaggcatctacaggtttgtgactccaggagaacggccttcgggtatgttcgattcttcggtcctgtgcgagtgctatgacgcgggctgtgcttggtatgagctcacgcccgccgagacctcggtcaggttgcgggcttacctaaatacaccagggttgcccgtctgccaggaccatctagagttctgggagagcgtctttacaggcctcacccacatagatgcccacttcttgtcccagactaagcaggcaggagacaacttcccctacctggtagcataccaggccacggtatgtgccagagctcaggccccacctccatcgtgggaccaaatgtggaagtgtctcatacggctaaagcctacgctgcacgggccaacacccctgctgtataggttgggagccgtacaaaatgaggtcaccctcacacaccccgtatgcaaatacatcatggcatgcatgtcggctgaccttgaagtcgtcacg
>gnl|euhcvdb|EU155375_NS3_C1b_NS3_protein_coding_sequence_(ns3_sequence)
gcgcctatcacggcctactcccaacagacgcggggcctacttggctgcatcatcactagcctcacaggccgggacaagaaccaggtcgagggggaggttcaagtggtttccaccgcaacacaatctttcctggcgacctgcgtcaacggcgcgtgctggaccgtctatcacggcgctggctcaaagaccctagccggcccgaaaggcccaatcacccaaatgtacaccaatgtagaccaggacctcgtcggctggcaggcgccccccggggcgcgttccttgacaccatgcacctgtggcagctcggacctttacttggtcacgaggcatgccgatgtcattccggtgcgccggcggggcgacagcagggggagcctactctccccccggcccatctcctatttgaagggctcttcgggtggtccgctgctctgcccctcggggcacgttgtgggcatcttccgggctgccgtgtgcacccggggggttgcgaaggcagtggactttatacccgttgagtccctggaaactaccatgcggtccccggtcttcacggacaactcgtcccccccggccgtaccgcagacattccaagtggcccacctacacgctcccactggcagcggcaagagcactaaggtgccggctgcatatgcagcccaagggtacaaggtgctcgttctaaacccgtccgttgccgccaccttaagctttggggcgtacatgtccaaggcacatggcattgaccccaacatcagaactggggtaaggaccatcaccacgggcggctccatcacgtactctacctatggcaagttccttgctgacggtgggtgctccgggggcgcctatgacatcataatatgtgatgagtgccactcaactgactcgactaccatcttgggcatcggcacagtcctggaccaagcggagacggctggagcgcggctcgtcgtgctcgccaccgctacgcctccaggatcggttaccgtgccacacccaaatatcgaggaggtggccctgtccaacattggagagatccctttttatggcaaagccatccccattgagaccatcaagggggggaggcacctcatcttctgtcactccaagaagaaatgtgacgagctcgccgcaaagctgtcgggcctcggactcaatgctgtggcatactaccggggtcttgatgtgtccgtcataccgaccagcggaaacgttgttgtcgtggcgacagacgccctaatgacgggctttaccggcgactttgactcagtgatcgactgtaatacttgtgtcacccagacagtcgacttcagcttggaccctaccttcaccattgagacgacgaccatgccccaggacgcggtgtcacgctcgcaacggcgtggtaggactggtaggggtaggagaggcatctacaggtttgtgactccaggagaacggccctcgggtatgttcgattcctcggtcctgtgcgagtgctatgacgcgggctgtgcttggtacgagctcacgcccgccgagacctcggttaggttacgggcctacctgaatacaccagggttgcccgtctgccaggaccatctggagttctgggagagcgtcttcacaggcctcacccacatagacgcccacttcctgtcccagaccaaacaggcaggggacaacttcccctacctggtagcataccaggccacggtgtgcgccagagctcaggctccacccccatcgtgggaccagatgtggaagtgtctcacacggctgaaacctacactgcacgggccaacacccctgctgtataggataggagccgtccaaaacgaggtcaccctcacacaccccgtcaccaaatacatcatggcatgcatgtcggccgacctggaggtcgtcacc
>gnl|euhcvdb|EU155377_NS3_C1b_NS3_protein_coding_sequence_(ns3_sequence)
gcacctatcacagcctactcccagcagacgcggggcctactcggctgtattatcaccagtctcacaggccgggacaagaaccaggtcgagggggaggtccaagtggtctccaccgcaacgcaatctttcttggcgacctgcgtcaacggcgtgttctggactgtctaccatggcgctggctcaaagaccttagccggcccaaagggcccaatcatccaaatgtacaccaatgtggaccaagacctcgtcggctggcaggcgccccccggggcgcgttccttgacaccatgcacctgcggcagctcggacctttacttggtcacgaggcacgccgatgtcattccggtgcgccggcggggcgacagcagggggagcctgctctcccctagacctgtctcctacctgaaaggctcttcgggtggtccgctgctctgccccctggggcacgctgtgggcgtctttcgggccgctgtgtgcacccggggggttgctaaggcggtggacttcatacccgttgagtccatggaaactactatgcggtccccggtcttcacggacaattcatctccaccggccgtaccgcagactttccaagtggcccatctacacgctcccactggcagcggcaaaagcactaaggtgccggctgcatatgcagcccaagggtacaaggtactcgtcctgaacccgtctgttgctgccaccctaggttttggggcgtatatgtctaaggcacatggtgtcgaccccaacatcagaacaggggtaaggaccatcaccacgggctcctccatcacgtactccacctacggcaagtttcttgccgacggcggctgttcggggggcgcctatgacatcataatatgtgatgagtgccattcaactgactcgacttccattctgggcatcggcacagtcctggaccaagcggagacggctggagcgcgactcgtcgtgctcgccaccgctacacctccgggatcggtcaccgtgccacatcccaatatcgaggaggtggctttgtccaacactggagaggtccccttctatggcaaagctatccccattgagactatcaagggagggaggcatctcatcttctgccattccaagaagaagtgtgatgagctcgccgcgaagctgtcgggcctcgggatcaatgccgtagcgtattaccggggtcttgatgtgtccgtcataccgactagcgggaacgtcgttgtcgtggcgacggacgctctaatgacaggcttcactggcgactttgactcagtgatcgactgtaacacatgtgtcacccagacggtggacttcagcttggaccctaccttcaccatcgagacgacgaccgtgcctcaagacgcggtgtcgcgctcgcaacggcgaggcagaaccggtaggggcaggagaggcatctacaggtttgtgactccaggagagcggccctcgggcatgttcgattcctcggtcctgtgtgagtgctatgacgcgggttgtgcttggtacgagctcacgcccgccgagacctcggttaggttgcgggcttacctaaatacaccagggttgcccgtctgccaggaccacctggagttctgggagagtgtcttcacaggcctcacccacatagacgcccacttcctgtcccagactaagcaagcaggagagaacttcccctatctgacagcataccaggccacggtgtgcgccagggctcaggctccacccccatcgtgggatcaaatgtggaagtgtctcatacggctaaagcctacgctgcacgggccaacacccctgctgtataggctaggagccgttcaaaatgaggtcacccttacacaccctgtgaccaaatacatcatggcatgcatgtcggctgacctggaggtcgtcacc
>gnl|euhcvdb|EU155382_NS3_C1b_NS3_protein_coding_sequence_(ns3_sequence)
gcgcctatcacggcatactcccaacagacgcggggtctgctcggctgcatcatcaccagcctcacaggccgggataagaaccaggttgagggggaggttcaagtagtctccaccgcaacacagtctttcctggcgacctgcatcaacggtgtgtgttggactgtctatcatggtgccggctcaaagactctagccgggccaaagggtccaatcacccaaatgtacaccaatgtagatcaggacctcgtcggctggcaggcgccccccggggcgcgctccttaacaccatgcacctgcggcagctcggacctttatttggtcacgaggcacgctgatgtcattccggtgcgccggcggggggacagcagggggagcctgctctcccccaggcccgtctcctacttgaagggctcttcgggtggtccgctgctctgcccctcagggcatgcagtgggcatcttccgggctgctgtgtgcacccggggggtcgcgaaagcggtggactttgtgcccgttgagtctatggagactactatgcggtccccggtcttcacggataattcatcccctccggctgtaccgcagacattccaagtggcccatctacacgcccccactggcagcggcaagagcaccaaggtgccggctgcatacgcagcccaggggtacaaggtgctcgtcctgaacccgtccgtcgcagccaccttaggttttggggcgtatatgtctaaggcacatggcatcgaccctaacatcagaactggggtaaggaccatcaccacaggcgcctccatcacgtactccacctatggcaagttccttgccgacggcggttgctccggaggcgcctatgacatcataatatgtgatgaatgccactcaactgactcaactaccatcttgggcatcggcacagtcctggaccaggcggagacagctggagcgcggctagtcgtgctcgccaccgctacacctccaggatcggttaccgtgccacaccccaatatcgaggaggtggccttatccaacactggagagatccccttctatggcaaggctatccccatcgagaccattaagggggggaggcatctcatcttctgccactccaagaagaaatgtgacgagctcgccggaaagctgcaaagccttggactcaatgccgtagcgtattaccggggtcttgatgtgtccgtcataccggccagcggagacgtcgttgtcgtggcaacagacgctctaatgacgggttttaccggcgacttcgactcagtaatcgactgtaatacatgtgtcacccaaacagtcgatttcagcttggatcctaccttcaccattgagaccacgaccgtgcctcaagacgctgtgtcgcgctcgcagcggcgaggcaggactggtaggggcaggggaggcatctacaggtttgtgactccgggagaacggccctcgggcatgttcgattcctcggtcctgtgcgagtgctatgacgcgggctgcgcttggtatgagctcacacccgccgagacctcagttaggctgcgggcttacctgaatacaccagggttgcccgtctgccaggaccatctggagttctgggagagtgtcttcacgggcctcacccacatagatgctcatttcctgtcccagactaagcaggctggggacaacttcccctacctggcagcataccaagccacagtgtgcgccagggcccaggccccacctccatcgtgggatcagatgtggaagtgtctcatacggctaaagcctacgctgcacgggccaacaccgttgctgtataggctgggagccgtccaaaacgaagtcaccctcacacaccccgtaaccaaatacatcatggcatgcatgtcggctgacctggaggtcgtcacg
>gnl|euhcvdb|GU451219_NS3_C1b_NS3_protein_coding_sequence_(ns3_sequence)
gcgcccatcacagcctactcccaacagacgcggggtctttttggctgcatcatcaccagtctcacaggtcgggacaagaaccaggtcgagggggaggttcaagtggtttccaccgcaacacaatctttcctggcaacctgcgttaatggcgtgtgttggactgtctaccatggggccggctcaaagaccctagccggcccaaaaggcccaatcacccaaatgtacaccaatgtaaaccaggacctcgtcggatggcaggcgccctccggggcgcgctccttgacaccatgcacctgcggcagctcggacctctacttggttacaaggcatgctgatgtcatcccggtgcgccggcggggcgacagcagggggagcctactttcccccaggcccgtctcttacttgaagggttcttcgggtggtccactgctttgcccctcggggcacgctgtgggcatcttccgggctgctgtgtgcacccggggggttgcgaaggcggtggattttatacccgttgagtccatggaaactaccatgcggtctccggtctttacggacaattcatctcccccggccgtaccgcaaacattccaagtggcccatctacacgctcccactggcagcggcaagagcactaaggtgccggctgcatatgcaccccaagggtacaaggtactcgtcctgaacccatctgtcgccgccaccttaggctttggggcgtacatgtctaaggcacatggtgttgaccccaacattagaactggggtaaggaccatcaccacgggcgctcccatcacgtactccacttatggcaagttccttgccgatggtggttgctctgggggcgcctatgacatcataatatgtgatgagtgccactcaactgactcgactaccatcctgggcattggtacagtcctggaccaggcggaaacggctggagcgcgacttgtcgtgctcgccaccgccacgcctccgggatcgatcaccgtgccacatcccaatatcgaggaggtggccttgtccaacactggagagattcccttctacggcaaagccatccccatcgaggccatcaagggggggaggcatctcattttctgccactccaagaaaaaatgtgacgagctcgccgcaaagctgtcggccctcggactcaacgcagtagcatattaccgggggctcgatgtgtccgtcataccgacaagcggagacgtcgttgtcgtggcaacagacgctctaatgacgggctacaccggcgactttgactcagtgatcgactgcaacacatgtgtcacccagacagtcgacttcagcttggaccccaccttcaccattgagaccacgaccgtgccccaagacgcggtatcacgctcgcaacggcgaggcaggactggtaggggcagggggggcatatacaggtttgtgactccaggagaacggccctcgggcatgttcgattcttcggtcctgtgtgagtgctatgacgcgggctgtgcttggtacgagctcacgcccgccgagacctcggttaggttgcgggcttacctaaatacaccagggttgcccgtctgccaggaccacttggagttctgggagagcgtcttcacaggcctcacccacatagatgctcacttcctgtcccagacaaaacaagcaggagacaacttcccctacctggtagcgtaccaggccacggtgtgcgccagggctcaggccccacctccatcgtgggaccaaatgtggaagtgtctcatacggctaaagcctacgctacacgggccaacacccctgttgtataggctaggagccgtccaaaatgaggttaccctcacacatcccatgaccaaattcatcatggcatgcatgtcggccgacctagaggtcgtcacg
>gnl|euhcvdb|GU451223_NS3_C1b_NS3_protein_coding_sequence_(ns3_sequence)
gcccccatcacggcctattcccaacagacgcggggcctacttggctgcatcatcaccagcctcaccggccgggacaagaaccaggtcgagggggaggttcaagtggtttctaccgcaacacaatctttcctggcgacctgcgtcaacggcgtgtgttggaccgtctaccatggcgctggctcaaagaccctagccggccccaaaggccctgtaacccaaatgtacaccaatgtagaccaggacctcgtcggctggccggcgccccccggggcgcgctccctgacaccgtgcacctgcagcagctcggacctctacttggtcacgagacacgctgacgtcattccggtgcgccggcgaggcgatggtagggggagcctactctcccccaggcctgtctcctacctgaagggctcttcgggtggtccattgctctgcccttctgggcacgctgtgggcatcttccgggctgctgtgtgcacccggggggtcgcgaaggcggtggacttcgtacccgttgagtccatggaaactaccatgcggtctccggttttcacagacaactcgtcccccccggctgtaccgcagacttttcaagtggcccacttacacgctcctactggcagcggcaagagcaccaaggtgccggccgcatatgcggcccaagggtacaaggtgctcgtcctgaacccatccgttgccgctaccttaggttttggagcgtatatgtccaaggcacatggtaccgaccctaacatcagaactggggtaaggaccatcaccacgggcgcccccatcacgtattccacctacggcaagttccttgccgacggtggttgctccgggggcgcctatgacatcataatatgtgatgagtgccactcaactgactcgactaccatcttgggcatcggcacggtcctggaccaggcggagacggctggagcgcggcttgtcgtgctcgctaccgccacacctccgggatcagtcaccgtgccacactccaacatcgaggaggtggccttgtccaatactggagagattcccttctatggcaaagccatccccatcgagaccatcaaggggggaaggcatctcattttctgccattccaagaagaagtgtgacgagctcgccgcaaagctgtcaggcctcggacttaacgctgtagcgtattaccggggtcttgatgtgtccgtcataccgactagtggagacgtcgttgtcgtggcaacagacgccctaatgactggctttaccggcgactttgactcagtgatcgactgtaacacatgtgtcacccaaacagtcgatttcagcttggatcctaccttcaccattgagacgaccaccgtacctcaagacgcggtatcgcgctcgcagcggcgaggtaggactggcaggggtaggaggggcatctacaggtttgtgactccaggagaacgaccctcgggcatgttcgattcctcggtcctgtgtgagtgctatgacgcgggctgtgcttggtacgagctcacgcccgccgagacctcagttaggctgcgggcttacctaaatacaccagggttgcccgtttgccaggaccatctggagttttgggagagcgtcttcacaggcctcacccacatagatgcccacttcttgtcccagactaaacaggcaggggacaacttcccctacctggtagcataccaagccacagtgtgcgccagggctcaggctccacctccatcgtgggatcagatgtggaagtgcctcatacggctaaaacctacgctgcacgggccaacacccctgctgtataggctaggagccgtccaaaatgaggtcatcctcacacaccccgtaaccaaatacatcatggcatgcatgtcagctgacttggaggtcgtcacc
>gnl|euhcvdb|GU451224_NS3_C1b_NS3_protein_coding_sequence_(ns3_sequence)
gcccccatcacggcctattcccaacagacgcggggcctacttggctgcatcatcaccagcctcaccggccgggacaagaaccaggtcgagggggaggttcaagtggtttctaccgcaacacaatctttcctggcgacctgcgtcaacggcgtgtgttggaccgtctaccatggcgctggctcaaagaccctagccggccccaaaggccctgtaacccaaatgtacaccaatgtagaccaggacctcgtcggctggccggcgccccccggggcgcgctccctgacaccgtgcacctgcagcagctcggacctctacttggtcacgagacacgctgacgtcattccggtgcgccggcgaggcgatggtagggggagcctactctcccccaggcctgtctcctacttgaagggctcttcgggtggtccactgctctgtccttctgggcacgctgtgggcatcttccgggccgctgtgtgcacccggggggtcgcgaaggcggtggacttcgtacccgttgagtccatggaaactaccatgcggtctccggttttcacagacaactcgtcccccccggctgtaccgcagacttttcaagtggcccacttacacgctcctactggcagcggcaagagcaccaaggtgccggccgcatatgcggcccaagggtacaaggtgctcgtcctgaacccatccgttgccgctaccttaggttttggagcatatatgtccaaggcacatggtaccgaccctaacatcagaactggggtaaggaccatcaccacgggcgcccccatcacgtattccacttacggcaagttccttgccgacggtggttgctccgggggcgcctatgacatcataatatgtgatgagtgccactcaactgactcgactaccattttgggcatcggcacggtcctggaccaggcggagacggctggagcgcggctcgtcgtgctcgctaccgccacacctccgggatcagtcaccgtgccacactccaacatcgaggaggtggccttgtccaatactggagagattcccttctatggcaaagccatccccatcgagaccatcaaggggggaaggcatctcattttctgccattccaagaagaagtgtgacgagctcgccgcaaagctgtcaggcctcggacttaacgctgtagcgtattatcgaggtcttgatgtgtccgtcataccgactagtggagacgtcgttgtcgtggcaacagacgccctaatgactggctttaccggcgactttgactcagtgatcgactgtaacacatgtgtcacccaaacagtcgatttcagcttggatcctaccttcaccattgagacgaccaccgtacctcaagacgcggtgtcgcgctcgcagcggcgaggtaggactggcaggggtaggaggggcatctacaggtttgtgactccaggagaacgaccctcgggcatgttcgattcctcggtcctgtgtgagtgctatgacgcgggctgtgcttggtacgagctcacgcccgccgagacctcagttaggctgcgggcttacctaaatacgccagggttgcccgtttgccaggaccatctggagttttgggagagcgtcttcacaggcctcacccacatagatgcccacttcttgtcccagactaaacaggcaggggacaacttcccctacctggtagcataccaagccacagtgtgcaccagggctctggccccccctccatcgtgggaccagatgtggaagtgcctcatacggctaaaacctacgctgcacgggccaacacccctgctgtataggctaggagccgtccaaaatgagatcatcctcacacaccccataaccaaatacatcatggcatgcatgtcacctgacttggaggtcgtcacc
>gnl|euhcvdb|D89872_NS3_C1b_NS3_protein_coding_sequence_(ns3_sequence)
gcgcctatcacggcctattcccaacaaacgcggggcctgcttggctgtatcatcactagcctcacaggtcgggacaagaaccaggtcgatggggaggttcaggtgctctccaccgcaacgcaatctttcctggcgacctgcgtcaatggcgtgtgttggaccgtctaccatggtgccggctcgaagaccctggccggcccgaagggtccaatcacccaaatgtacaccaatgtagaccaggacctcgtcggctggccggcgccccccggggcgcgctccatgacaccgtgcacctgcggcagctcggacctttacttggtcacgaggcatgccgatgtcattccggtgcgccggcgaggcgacagcagggggagtctactctcccctaggcccgtctcctacctgaagggctcctcgggtggaccactgctttgcccttcggggcacgttgtaggcatcttccgggctgctgtgtgcacccggggggttgcgaaggcggtggacttcatacccgttgagtctatggaaactaccatgcggtctccggtcttcacagacaactcatcccctccggccgtaccgcaaacattccaagtggcacatttacacgctcccactggcagcggcaagagcaccaaagtgccggctgcatatgcagcccaagggtacaaggtgcgcgtcctaaacccgtccgttgctgccacattgggctttggagcgtatatgtccaaggcacatggcatcgagcctaacatcagaactggggtaaggaccatcaccacgggcggccccatcacgtactccacctatggcaagttccttgccgacggtggatgctccgggggcgcctatgacatcataatatgtgacgaatgccactcaactgactggacaaccatcttgggcatcggcacagtcctggatcaggcagagacggctggagcgcggctcgtcgtgctcgccaccgccacgcctccgggatcgatcaccgtgccacaccccaacatcgaggaagtggccctgtccaacactggggagattcccttctatggcaaagccatccccattgaggccatcaaggggggaaggcatctcatcttctgccattccaagaagaagtgtgacgagctcgccgcaaagctgacaggcctcggactcaatgctgtagcgtattacaggggtctcgatgtgtccgtcataccgactagcggagacgtcgttgtcgtggcaacagacgctctaatgacgggctttaccggcgactttgactcagtgatcgactgcaacacatgtgtcacccagacagtcgatttcagcttggatcccaccttcaccattgagacgacaaccgtgccccaagacgcggtgtcgcgctcgcagcggcgaggtaggactggcaggggcaggagtggcatctacaggtttgtgactccaggagaacggccctcaggcatgttcgactcctcggtcctgtgtgagtgctatgacgcaggctgcgcttggtatgagctcacgcccgctgagactacagtcaggttgcgggcttacctgaatacaccagggttgcccgtctgccaggaccatctggagttctgggaaagcgtcttcacaggcctcacccacatagatgcccacttcctgtcccaaaccaagcaggcaggagacaacttcccctacctggtggcataccaagccacggtgtgcgccagggctcaggctccacctccatcgtgggatcaaatgtggaagtgtctcatacggcttaaacctacgctgcacgggccaacacccctgctgtataggctaggagccgttcaaaatgagatcaccctcacacatcccataaccaaattcgtcatggcatgcatgtcggccgacctggaggtcgtcact
>gnl|euhcvdb|AB049100_NS3_C1b_NS3_protein_coding_sequence_(ns3_sequence)
gcgcccatcacggcctactcccaacagacgcggggcttacttggctgcatcattactagcctcacaggccgggacaagaaccaggtcgagggggaggttcaagtggtttccaccgcaacacaatctttcctggcgacctgcatcaacggcgtgtgttggactgtcttccacggcgccggctcaaagaccctagccggcccaaaaggtccaatcacccaaatgtacaccaatgtagaccaagacctcgtcggctggcaggcgccccccggggcacgttccatgacaccatgcacctgcggcagctcggacctttacttggtcacgagacatgccgatgtcatcccggtgcgccggcggggcgacggtagggggagccttctctcccccaggcccgtttcttacttgaagggctcttctggtggtccgctgctctgcccttcggggcatgccgtgggcatcttccgggccgctgtgtgcacccggggggtcgcgaaggcggtggacttcatacccgtcgagtctatggaaactactatgcggtctccggtctttacagacaactcatcccctccggctgtaccgcaaacatttcaagtggcccatctacacgcccccactggtagcggcaagagcactaaagtgccggctgcgtatgcaacccaagggtacaaggtactcgtcttgaacccgtccgtcgccgccaccttaagttttggggcatatatgtctaaggcatatggtatggaccctaacctcaggactggggtaaggaccgtcaccacgggcgcccccattacgtactccacttatggcaagttccttgccgacggtggttgctccgggggtgcctatgacatcataatatgtgatgagtgccactcgactgactcgactaccatcttgggcattggcacagtcttggatcaagcggagacggctggagcgcggctcgtcgtgcttgccaccgctacgcctccgggatcggtcaccgtgccacaccccaatatcgaggaggtagccctgtccaacactggagagatccccttctatggcaaagctatccccatcgaggtcatcaaggggggaaggcatctcattttctgccattccaagaagaagtgcgacgagctcgccgcaaagttgtcagccctcggactcaatgctgtagcatattaccggggccttgatgtgtccgtcataccgaccagcggagatgtcgttgtcgtagcaacagacgctctcatgacgggctataccggcaattttgactcagtgatcgactgtaacacatgtgtcaatcagacagtcgatttcagcctggatcccaccttcaccattgaaacgacgaccgtacctcaagacgcggtgtcgcgctcgcagcggcgaggcaggaccggcaggggtagggcaggcatctacagatttgtgactccaggagaacggccctcgggtatgttcgactcctcggtcctgtgtgagtgctatgacgcgggctgtgcgtggtacgagctcacgcccgccgagacctcggttaggttgagggcgtacctaaatacaccagggttgcccgtttgccaggaccatctggagttctgggagagtgtcttcacaggcctcacccacatagatgcccacttcttgtcccagaccaagcaggcgggggacaatttcccctacctggtggcataccaggctacagtgtgcgccagggctcaggctccacctccatcgtgggatcaaatgtggaagtgtctcatacggctaaagcctacactgcacgggccgacgcccctgctgtataggctaggagccgtccaaaatgaggtcaccctgacgcaccccataaccaaatacatcatggcatgtatgtcggctgacctggaggtcgtcacc
>gnl|euhcvdb|AB049101_NS3_C1b_NS3_protein_coding_sequence_(ns3_sequence)
gctcctatcacagcctactcccaacagacgcggggcttgctcggctgcatcgtcaccagcctcacaggccgggacaagaaccaggtcgagggggaggttcaagtggtctccaccgcaacacaatctttcctggcgacctgcgtcaacggcgtgtgctggactgttttccatggcgccggctcaaaaaccttagccggcccaaagggcccaatcacccaaatgtacaccaatgtagaccaggacctcgttggctggccagcgccccctggggcgcggtcgttgacaccgtgcacttgcggcagctcggacctttacttggtcacgagacatgctgatgtcattccggtgcgccggcggggcgacaccagggggagcctactctcccccaggcccgtctcctacttgaagggctcttcgggcggtccgctgctctgtccctcggggcacattgtgggcgtcttccgggctgctgtatgcacccggggggttgcgaaggcggtggacttcatacctgttgagtctatggaaactaccatgcggtccccggtctttacggacaactcgtcccctccggctgtaccgcagacataccaagtggcccatctacacgctcccactggcagcggcaagagcactaaagtgccggctgcatacgcagcccaagggtacaaggtacttgtcctgaatccgtccgttgccgccactctgggttttggggcgtatatgtctaaggcacatggtgtcgaccctaacattagaactggggtaaggaccatcaccacgggcgcttccatcacgtattccacctatggcaagttccttgccgacggtggttgctccgggggcgcctatgacatcataatgtgtgatgagtgccactcaactgactcgacttccatcttgggcatcggcacagtcctggatcaagcggagacggctggagcgcggctcgtcgtgctcgccaccgctacacctccgggatcggttaccgtgccacatcctaatatcgaggaggtagccctgtccaacactggagagattcccttctacggtaaagccatccccatcgagaccatcaagggggggaggcatctcatcttctgccactccaagaagaagtgtgacgagcttgctgcaaagctgtcgagcctcggaatcaatgccgtagcgtattaccggggtctcgatgtgtccgtcataccggctagcgggaacgtcgtcgtcgtggcaacggacgccctaatgacgggctttaccggtgactttgactcggtgatcgactgtaatacatgtgtcacccagacagtcgacttcagcttggatcccaccttcaccattgagacgacaactgtgccccaagacgcagtgtcgcgctcacagcggcggggtaggactggtaggggtaggagaggcatctacaggtttgtgactccaggagaacggccctcgggcatgttcgattcctcggtcctgtgtgagtgctatgacgcgggctgtgcttggtacgagctcacgcccgccgagaccacggttaggttgcgggcttacctaaatacaccagggttgcccgtctgccaggaccatctggagttctgggagggcgtcttcacaggcctcacccacatagatgcccatttcttgtcccaaaccaagcaggcaggagagaacttcccctacctggtggcataccaagccacagtgtgcgccagggcacaagccccgcctccatcatgggatcaaatgtggaagtgcctcatacggctgaagcctacgctacacgggccaacacccctgttgtataggctaggggccgtccaaaatgaggtcaccctcacacaccccataaccaaatatatcatggcatgcatgtcggctgacttggaggtcgtcacg
>gnl|euhcvdb|AB109543_NS3_P1b_NS3_protein_coding_sequence_(ns3_sequence)
gcgcccatcacggcttactcccaacagacgcggggcctactcggttgcatcatcactagtctcacaggccgggacaggaaccaggtcgagggggaggttcaggtggtttccaccgcaacgcagtccttcttggcgacctgcatcaatggtgtgtgttggactgtctaccatggtgccggctcaaagaccctagccggcccaaagggtccgatcacccaaatgtacaccaatgtagaccaggacctcgtcggctggcaggcgccccccggggcgcgttccttaacaccatgcacctgcggcagctcggacctctacttggtcacgaggcatgctgatgtcattccggtgcgccggcggggcgataacaggggcagcctgctttcccccagacctgtctcttacttaaagggctcctcgggtggtccactgctctgcccctcagggcacgctgtgggcatcttccgggccgccgtgtgcaccaggggggttgcgaaggcggtggactttgtgcccgttgagtccatggaaactaccatgcggtctccggtcttcacggacaattcatctcccccggccgtaccgcagacattccaagtggcccatctacacgctcccactggcagcggtaagagcactaaggtgccggctgcttatgcagcccaagggtacaaggtactcgtcctgaacccatccgttgccgccaccttaggttttggggcgtatatgtctaaagcacatggtgttgaccccaacatcagaactggggtaaggaccatcaccacaggcgctcccattacgtattccacttatggcaagttccttgccgacggtggttgctctgggggcgcctatgacatcataatatgtgatgagtgccactcaactgactcgacttccatcttgggcatcggcactgtcttggaccaagcggagacggctggagcgcggctcgtcgtgctcgccaccgctacacctccgggatcagtcaccgtgccacatcccaatatcgaggaggtggctttgtccaacactggagagatccccttttatggtaaggcctttcccatcgaggccatcaagggggggaggcatctcattttctgccactccaagaagaaatgtgacgagctcgccacaaagctgtcggcccttggaatcaacgctgtagcgtactaccggggtcttgatgtgtccgtcataccgacaagcggagatgtcgttgtcgtggcaacagacgctctgatgacgggctacactggcgactttgactcagtgatcgactgtaacacatgtgtcacccagacagtcgacttcagcttggaccctaccttcaccattgagacgacgaccgtgccccaagacgcggtatcgcgctcgcaacggcgaggcaggactggtaggggcagggggggcatatacaggtttgtgactccaggggaacggccctcgggcatgttcgattcttcggtcctgtgcgagtgctatgacgcgggctgtgcttggtacgagctcacgcccgccgagacctcggttaggttgcgggcttacctaaatacaccagggttgcccgtctgccaggaccatctggagttctgggagagcgtcttcacaggcctcacccacatagatgcccatttcttatcccagaccaagcaggcaggagacaacttcccctacctggtagcgtaccaggctacggtgtgcgccagggcccaggccccaccaccatcgtgggaccaaatgtggaagtgtctcatacggctaaagcctacactgcacgggccaacacccctgctgtacaggctaggagccgtccaaaacgaagtcactctcacacaccccataaccaaattcatcatggcatgcatgtcggctgacctagaggtcgtcacg
>gnl|euhcvdb|AB154181_NS3_C1b_NS3_protein_coding_sequence_(ns3_sequence)
gcgcccatcacggcctatgcccaacagacgcggggcctacttggctgcatcgtcaccagcctcacaggccgggacaagaaccaagtcgagggggaggttcaagtggtttccaccgcgacacaatccttcctggcgacctgcgtcaacggcgtgtgttggactgtctaccacggcgcgggcgcaaggactctcgccggccaaaagggcccaatcacccaaatgtacaccaatgtagaccaggacctcgtcggctggcaagcgcctcccggggcgcgatccttgacaccgtgcacctgtggcagctcggacctttacttggtcacgaggcatgctgatgtcattccggtgcgccggcggggcgacagcagaggaagcctactctcccccaggcccgtctcctacttgaagggctcttcgggtggtccactgctctgcccctcggggcatgctgtgggcatcttccgggctgctgtgtgcacccggggggttgcgaaggcggtggattttgtgcccgttgagtctatggaaacaactatgcggtccccggtcttcacggacaactcgtcccccccggccgtaccgcagacattccaggtggcccatctacacgctcccactggcagcggcaagagcactaaggtgccggctgcgtatgcagcccaagggtacaaggtgctcgtcctgaacccgtctgttgccgccaccctaggcttcggggcgtatatgtctaaggcacatggtgtcgaccctaacatcagaactggggtaaggaccatcaccacgggtgcccccattacgtactccacctatggcaagtttcttgccgacggtggttgctctgggggcgcctatgacatcataatatgtgatgagtgccactcaactgactcgactaccatcttgggcatcggcacagtcctggaccaagcggagacggctggagcgcgactcgtcgtactcgccaccgctacgcctccgggatcggtcaccgtgccacatcccaatatcgaggaggtggctctgtccaacagtggagagatccccttctatggtaaggccatccccatcgagaccatcaagggggggagacacctcatattttgccattccaagaaaaaatgtgatgagctcgccgcaaagctgtcgggtctcgggcttaacgctgtagcgtattaccggggtcttgacgtgtccgtcataccgaccagcggagacgtcgttgtcgtggcaacagacgctctaatgacgggtttcaccggcgactttgactcagtgatcgactgtaatacatgtgtcacccagacagtcgacttcagcttggaccctaccttcaccattgagacgacgaccgtgccccaagacgcggtgtcgcgctcgcagcggcgaggcaggactggtaggggcaggacaggcatctacaggtttgtgactccaggagaacggccctcgggcatgttcgattcctcggtcctgtgtgagtgctatgacgcgggctgtgcttggtacgagctcacgcccgccgagacctcagttaggttgcgggcttacctgaatacaccagggttgcccgtctgccaggaccatctggagttctgggagggcgtcttcacaggcctcacccacatagatgcccacttcctgtcccagactaagcaggcaggagacaacttcccctacttggtagcataccaagctacggtgtgcgccagagctcaggctccacccccatcgtgggaccaaatgtggaaatgtctcatacggctaaagcccacactgcacgggccaacacccctgctgtataggctaggagccgttcaaaatgaggtcaccctcacacaccccataaccaagttcatcatggcatgcatgtcggctgacctggaggtcgccacg
>gnl|euhcvdb|AB154182_NS3_C1b_NS3_protein_coding_sequence_(ns3_sequence)
gcgcccatcacggcctatgcccaacagacgcggggcctacttggctgcatcgtcaccagcctcacaggccgggacaagaaccaagtcgagggggaggttcaagtggtttccaccgcgacacaatccttcctggcgacctgcgtcaacggcgtgtgttggactgtctaccacggcgcgggcgcaaggactctcgccggccaaaagggcccaatcacccaaatgtacaccaatgtagaccaggacctcgtcggctggcaagcgcctcccggggcgcgatccttaacaccgtgcacctgtggcagctcggacctttacttggtcacgaggcatgctgatgtcattccggtgcgccggcggggcgacagcagaggaagcctactctcccccaggcccgtctcctacttgaagggctcttcgggtggtccactgctctgcccctcggggcatgctgtgggcatcttccgggctgctgtgtgcacccggggggttgcgaaggcggtggattttgtgcccgttgagtctatggaaacaactatgcggtccccggtcttcacggacaactcgtcccccccggccgtaccgcagacattccaggtggcccatctacacgctcccactggcagcggcaagagcactaaggtgccggctgcgtatgcagcccaagggtacaaggtgctcgtcctgaacccgtctgttgccgccaccctaggcttcggggcgtatatgtctaaggcacatggtgtcgaccctaacatcagaactggggtaaggaccatcaccacgggtgcccccattacgtactccacctatggcaagtttcttgccgacggtggttgctctgggggcgcctatgacatcataatatgtgatgagtgccactcaactgactcgactaccatcttgggcatcggcacagtcctggaccaagcggagacggctggagcgcgactcgtcgtactcgccaccgctacgcctccgggatcggtcaccgtgccacatcccaatatcgaggaggtggctctgtccaacagtggagagatccccttctatggtaaggccatccccatcgagaccatcaagggggggagacacctcatattttgccattccaagaaaaaatgtgatgagctcgccgcaaagctgtcggatctcgggcttaacgctgtagcgtattaccggggtcttgacgtgtccgtcataccgaccagcggagacgtcgttgtcgtggcaacagacgctctaatgacgggtttcaccggcgactttgactcagtgatcgactgtaatacatgtgtcacccagacagtcgacttcagcttggaccctaccttcaccattgagacgacgaccgtgccccaagacgcggtgtcacgctcgcagcggcgaggcaggactggtaggggcaggacaggcatctacaggtttgtgactccaggagaacggccctcgggcatgttcgattcctcggtcctgtgtgagtgctatgacgcgggctgtgcttggtacgagctcacgcccgccgagacctcagttaggttgcgggcttacctgaatacaccagggttgcccgtctgccaggaccatctggagttctgggagggcgtcttcacaggcctcacccacatagatgcccacttcctgtcccagactaaacaggcaggagacaacttcccctacttggtagcataccaagctacggtgtgcgccagagctcaggctccacccccatcgtgggaccaaatgtggaaatgtctcatacggctaaagcccacactgcacgggccaacacccctgctgtataggctaggagccgttcaaaatgaggtcaccctcacacaccccataaccaagttcatcatggcatgcatgtcggctgacctggaggtcgccacg
>gnl|euhcvdb|AB154184_NS3_C1b_NS3_protein_coding_sequence_(ns3_sequence)
gcgcccatcacggcctatgcccaacagacgcggggcctacttggctgcatcatcaccagcctcacaggccgggacaagaaccaggtcgagggggaggttcaagtggtttccaccgcaacacaatctttcctggcgacctgcgtcaacggcgtgtgttggactgtctaccacggcgccggcacaaagaccctcgccggccaaaagggcccaatcacccaaatgtacaccaatgtagaccaggacctcgtcggctggcaagcgcctcccggggcgcgatccttgacgccgtgcacctgtggcagctcggacctttacttggtcacgaggcatgctgatgtcattccggtgcgccggcgaggcgacagcagaggaagcctactctcccccaggcccgtctcctacttgaagggctcttcgggtggtccactgctctgcccctcgggacatgctgtgggcattttccgggctgctgtgtgcacccggggggttgcgaaggcggtggacttcgtgcccgttgagtctatggaaacaactatgcggtctccggtcttcacggacaactcgtcccccccggccgtaccgcagacattccaagtggcccatctacacgcccctactggtagcggcaagagcactaaggtgccggctgcgtatgcagcccaagggtacaaggtacttgtcctgaacccgtctgttgccgccaccctgggtttcggggcgtacatgtctaaggcacatggtgtagaccctaacatcagaaccggggtaaggaccatcaccacgggtgcccccattacgtactccacctatggcaagttccttgccgacggtggttgctctgggggcgcctatgacatcataatatgtgatgagtgccactcaactgactcgactaccatcttaggcatcggcacagtcctggaccaagcggagacggctggagcgcgactcgtcgtgctcgccaccgctacgcctccgggatcagtcaccgtgccacatcccaatatcgaggaggtggctctgtccaacattggagagatccccttctatggtaaagccatccccatcgagaccatcaagggggggaggcacctcatattttgccattccaggaaaaaatgtgatgagctcgccgcaaagctgtcgggtctcggccttaacgctgtagcgtattaccggggtctcgatgtgtccgtcataccgaccagcggagacgtcgttgtcgtggcaacagacgctctaatgacgggtttcactggcgactttgactcggtgatcgactgtaatacatgtgtcacccagacagtcgacttcagcttggaccctaccttcaccatcgagacgacaaccgtgccccaagacgcggtgtcgcgctcgcagcggcgaggcaggactggtaggggcagggcgggcatctacaggtttgtgactccaggagaacggccctcgggcatgttcgattcctcggtcctgtgtgagtgctatgacgcgggctgtgcttggtacgagctcacgcccgccgagacctcagttaggttgcgggcttacctgaatacaccagggttgcccgtctgtcaggaccatctggagttctgggagggcgtcttcacaggcctcacccacatagatgcccactttttgtcccagactaagcaggcaggagacaacttcccctacttggtagcataccaggctacggtgtgcgccagagctcaggctccacccccatcgtgggaccaaatgtggaaatgtctcatacggctaaagcccacgctgcacgggccaacacccctgctgtataggctaggagccgtccagaatgaggtcaccctcacacaccccataaccaaattcatcatggcatgcatgtcggctgacctggaggtcgccacc
>gnl|euhcvdb|AB154186_NS3_C1b_NS3_protein_coding_sequence_(ns3_sequence)
gcgcccatcacggcctatgcccaacagacgcggggtctacttggctgcatcgtcaccagcctcacaggccgggacaagaaccaggtcgagggggaggttcaagtggtttctaccgcaacacaatctttcctggcgacctgcgtcaacggcgtgtgttggactgtctaccacggcgccggcacaaagaccctcgccggcccaaagggcccaatcacccaaatgtacaccaatgtagaccaagacctcgtcggctggcaagcgcctcccggggcgcgatccttgacaccgtgcacctgtggcagctcggacctttacttggtcacgaggcatgctgatgtcattccggtgcgccggcggggcgacagcagaggaagcctactctctcccaggcccgtctcctacttgaagggctcttcgggtggtccactgctctgcccctcggggcatgctgcgggcatcttccgggctgctgtgtgcacccggggggttgcgaaggcggtggactttgtgcccgttgagtctatggaaacaactatgcggtccccggtcttcacggacaactcgtcccccccggccgtaccgcagacattccaagtggcccatctacacgctcccactggcagcggcaagagcactaaggtgccggctgcgtatgcagcccaagggtacaaggtgctcgtcctgaacccgtctgttgccgccaccctaggtttcggggcgtatatgtctaaggcacatggtatcgaccccaacatcagaactggggtaaggaccatcaccacgggtgcccccattacgtactccacctacggcaagttccttgccgacggtggttgctctgggggcgcctacgacatcataatatgtgatgagtgccactcaactgactcgactaccatcttgggcatcggcacagtcctggaccaagcggagacggctggagcgcgactcgtcgtactcgccaccgctacgcctccgggatcggtcaccgtgccacatcccaatattgaggaggtggctctgtccaacactggagagatccccttctatggcaaagccatccccatcgagaccatcaagggggggaggcacctcatattttgccattccaggaaaaaatgtgatgagctcgccgcaaagctgtcgggcctcgggcttaacgctgtagcatattaccggggtcttgatgtgtccgtcataccgaccagcggagacgtcgttgtcgtggcaacagacgctctaatgacgggtttcactggcgactttgactcggtgatcgactgtaatacatgtgtcacccagacagtcgacttcagcttggaccctaccttcaccattgagacgacgaccgtgccccaagacgcggtgtcgcgctcgcagcggcgaggcaggactggtaggggcaggacaggcatctacaggtttgtgactccaggagaacggccctcgggcatgttcgactcctcggtcctgtgtgagtgctatgacgcgggctgtgcttggtatgagctcacgcccgccgagaccacagttaggttgcgggcttacctgaatacaccagggttgcccgtctgccaggaccatctggagttctgggagggcgtcttcacaggcctcacccacatagatgcccacttcctgtcccagactaagcaggcaggagacaacttcccctacttggtagcataccaggctacggtgtgcgccagggctcaggctccacccccatcgtgggaccaaatgtggaaatgtctcatacggctaaagcccacactgcacgggccaacacccctgctgtataggctaggagccgtccaaaatgaggtcaccctcacacaccccataaccaaattcatcacggcatgcatgtcggctgacctggaggtcgccacg
>gnl|euhcvdb|AB154187_NS3_C1b_NS3_protein_coding_sequence_(ns3_sequence)
gcgcccatcacggcttatgcccaacagacgcggggcctgtttggctgcatcgtcaccagcctcacaggccgggacaagaaccaggtcgagggggaggttcaagtggtttccaccgcaacacaatctttcctggcgacctgcatcaacggcgtgtgttggactgtctaccacggtgctggcacaaagaccctcgccggccaaaagggcccaatcactcaaatgtacaccaatgtagaccaggacctcgtcggctggcaagcgcctcccggggcgcggtccttgacaccgtgcacctgtggcagctcggacctttacttggtcacgaggcatgctgatgtcattccggtgcgccggcgaggcgacagcagaggaagcctactctcccccaggcccgtctcctacttgaagggctcttcgggtggtccactgctctgcccctcggggcatgctgtgggcatcttccgggctgctgtgtgcacccggggggttgcgaaggcagtggactttgtgcccgttgagtctatggaaacaactatgcggtctccggtcttcacggacaactcgtcccctccggccgtaccgcagacatttcaagtggcccatctacacgctcccactggcagcggcaagagcactaaggtgccggctgcgtatgcagcccaagggtacaaggtactcgtcctgaacccgtctgtagccgccaccctaggtttcggggcgtatatgtctaaggcacatggtatcgaccctagcatcagaactggggtaaggaccatcaccacaggtgcccccattacgtactccacctatggcaagtttcttgccgacggtggctgctctgggggcgcctatgacatcataatatgtgatgagtgccactcaactgactcaactaccatcttgggcatcggcacagtcttggaccaagcggagacggctggagcgcgactcgtcgtactcgccaccgctacgcctccgggatcggtcaccgtgccacatcccaatatcgaggaggtggccctgtccaacactggagagatccccttctatggtaaagccattcccatcgagactatcaagggggggaggcacctcatattctgccattccaagaaaaaatgtgatgagctcgccgaaaagctgtcgagtctcgggcttaacgctgtagcgtattaccggggtcttgatgtgtccgtcataccgaccagcggagacgtcgttgtcgtggcaacagacgctctaatgacgggtttcactggcgactttgactcagtgatcgactgtaatacatgtgtcacccagacagtcgacttcagcttagaccctaccttcaccattgagacgacgaccgtgccccaagacgcggtgtcgcgctcgcagcggcgaggtaggactggtaggggcaggacaggcatctacaggtttgtgactccaggagaacggccctcgggcatgttcgattcttcggtcctgtgtgagtgctatgacgcgggctgtgcttggtacgagctcacgcccgccgagacctcagttaggttgcgggcttacctgaatacaccagggttgcccgtctgccaggaccatctggagttctgggagggcgtcttcacaggcctcacccacatagatgcccacttcctgtcccagactaagcaggcaggagacaacttcccctacttggtagcataccaggctacggtgtgcgccagggctcaggctccacccccatcgtgggaccaaatgtggaaatgtctcatacggctgaagcccacgctgcacgggccaacacccctgctgtataggctaggagccgtccagaatgaggtcaccctcacacaccccgtaaccaaattcatcacggcatgcatgtcggctgacctggaggtcgccacg
>gnl|euhcvdb|AB154189_NS3_C1b_NS3_protein_coding_sequence_(ns3_sequence)
gcgcccatcacggcctatgcccaacagacgcggggcctacttggctgcatcgtcaccagcctcacaggccgggacaagaaccaggtcgagggggaggttcaagtggtttccaccgcaacacaatccttcctggcgacctgcatcaacggcgtgtgttggactgtctaccacggcgccggcacaaagaccctcgccggccaaaagggcccaatcacccaaatgtacaccaatgtagaccaggacctcgtcggctggctagcgcctcccggggcgcgatccttgacaccgtgcacctgtggcagctcggacctttacttggtcacgaggcatgctgatgtcattccggtgcgccggcggggcgacagcagagggagcctactctcccccaggcccgtctcctacttgaagggctcttcgggtggtccactgctctgcccctcggggcatgctgtaggcatcttccgggctgctgtgtgcacccggggggttgcgaaggcggtggactttgtgcccgttgagtctatggaaacaactatgcggtccccggtcttcacggacaactcgtcccccccggctgtaccgcagacattccaagtggcccatctacacgctcccactggcagcggcaagagcactaaggtgccggctgcgtatgcagcccaagggtacaaggtactcgtcctgaacccgtctgttgccgccaccctaggtttcggggcgtatatgtctaaggcacatggtgtcgaccctagcatcagaactggggtaaggaccatcaccacgggtgcccccattacgtactccacttatggcaagtttcttgccgacggtggttgctctgggggcgcctatgacatcataatatgcgatgagtgccactcaactgactcgactaccatcttgggcatcggcacagtcctggaccaagcggagacggctggagcgcgactcgtcgtactcgccaccgctacgcctccgggatcggtcaccgtgccacatcccaatatcgaggaagtggctctgtccaacactggagagatccccttctatggtaaagccatccccatcgagaccatcaagggggggaggcacctcatattttgccattccaggaaaaaatgtgatgagctcgccgcaaagctgtcgagtctcgggcttaacgctgtagcgtattaccggggtctcgatgtgtccgtcataccgaccagcggagacgtcgttgtcgtggcaacggacgctctaatgacgggtttcactggcgactttgactcagtgatcgactgtaatacatgtgtcacccagacagtcgacttcagcttggaccctaccttcaccattgagacgacgaccgtgccccaagacgcggtgtcgcgctcgcagcggcgaggcaggactggtaggggcaggatgggcatctacaggtttgtgactccaggagaacggccctcgggcatgttcgattcctcggtcctgtgtgagtgctatgacgcgggctgtgcttggtacgagctcacgcccgccgagacctcagttaggttgcgggcttacctgaatacaccagggttgcccgtttgccaggaccatctggagttctgggagggcgtcttcacaggcctcacccacatagatgcccacttcctgtcccagactaagcaggcaggagacaacttcccctacttggtagcatatcaggctacggtgtgcgccagggctcaggctccacccccatcgtgggaccaaatgtggaaatgtctcatacggctaaagcccacgctgcacgggccaacacccctgctgtataggctaggagccgtccaaaatgaggtcaccctcacacaccccataaccaaattcatcatggcatgcatgtcggctgacctggaggtcgccacg
>gnl|euhcvdb|AB154190_NS3_C1b_NS3_protein_coding_sequence_(ns3_sequence)
gcgcccatcacggcctatgcccaacagacgcggggcctacttggctgcatcgtcaccagcctcacaggccgggacaagaaccaggtcgagggggaggttcaagtggtttccaccgcaacacaatccttcctggcgacctgcatcaacggcgtgtgttggactgtctaccacggcgccggcacaaagaccctcgccggccaaaagggcccaatcacccaaatgtacaccaatgtagaccaggacctcgtcggctggcaagcgcctcccggggcgcgatccttgacaccgtgcacctgtggcagctcggacctttacttggtcacgaggcatgctgatgtcattccggtgcgccggcggggcgacagcagagggagcctactctcccccaggcctgtctcctacttgaagggctcttcgggtggtccactgctctgcccctcggggcatgctgtgggcatcttccgggctgctgtgtgcacccggggggttgcgaaagcggtggactttgtgcccgttgagtctatggaaacaactatgcggtccccggtcttcacggacaactcgtcccccccggctgtaccgcagacattccaagtggcccatctacacgctcccactggcagcggcaagagcactaaggtgcctgctgcgtatgcagcccaagggtacaaggtactcgtcctgaacccgtctgttgccgccaccctaggtttcggggcgtatatgtctaaggcacatggtgtcgaccctagcatcagaactggggtaaggaccatcaccacgggtgctcccattacgtactccacttatggcaagtttcttgccgacggtggttgctctgggggcgcttatgacatcataatatgcgatgagtgccactcaactgactcgactaccatcttgggcatcggcacagtcctggaccaagcggaaacggctggagcgcgactcgtcgtactcgccaccgctacgcctccgggatcggtcaccgtgccacatcccaatattgaggaagtggctctgtccaacactggagagatccccttctatggtaaagccatccccatcgagaccatcaagggggggaggcacctcatattttgccattccaggaaaaaatgtgatgagctcgccgcaaagctgtcgagtctcgggcttaacgctgtagcgtattaccggggtctcgatgtgtccgtcataccgaccagcggagacgtcgttgtcgtggcaacggacgctctaatgacgggtttcactggcgactttgactcagtgatcgactgtaatacatgtgtcacccagacagtcgacttcagcttggaccctaccttcaccattgagacgacgaccgtgccccaagacgcggtgtcgcgctcgcagcggcgaggcaggactggtaggggcaggatgggcatctacaggtttgtgactccaggagaacggccctcgggcatgttcgattcctcggtcctgtgtgagtgctatgacgcgggctgtgcttggtacgagctcacgcccgctgagacctcagttaggttgcgggcttacctgaatacaccagggttgcccgtttgccaggaccatctggagttctgggagggcgtcttcacaggcctcacccacatagatgcccacttcctgtcccagactaagcaggcaggagacaacttcccctacttggtagcatatcaggctacggtgtgcgccagggctcaggctccacccccatcgtgggaccaaatgtggaaatgtctcatacggctaaagcccacgctgcacgggccaacacccctgctgtataggctaggagccgtccaaaatgaggtcaccctcacacaccccataaccaaattcatcatggcatgcatgtcggctgacctggaggtcgccacg
>gnl|euhcvdb|AB154191_NS3_C1b_NS3_protein_coding_sequence_(ns3_sequence)
gcgcccatcacggcctatgcccaacagacgcgcggcctacttggctgcatcgtcaccagcctcacaggccgggacaagaaccaggtcgagggggaggtgcaggtggtttccaccgcaacacaatctttcctggcgacctgcatcaacggcgtgtgttggactgtctaccacggcgccggcacaaagacccttgccggccaaaagggcccaatcacccaaatgtacaccaatgtagaccaggacctcgtcggctggcaagcgcctcccggggcgcgatccttgataccgtgcacctgtggcagctcggacctttacttggtcacgaggcatgctgatgtcattccggtgcgccggcggggcgacagcagaggtagcctactctcccccaggcccgtctcctacttgaagggctcttcgggtggtccactgctctgcccctcggggcacgctgtgggcatcttccgggctgctgtgtgcacccggggggttgcgaaggcggtggactttgtgcccgttgagtctatggaaacaactatgcggtccccggtcttcacggacaactcgtcccctccggccgtaccgcagacattccaagtggcccatctacacgctcccactggcagcggcaagagcactaaggtgcccgctgcgtatgcagcccaagggtacaaagtactcgtcttgaacccgtctgttgccgccaccctaggtttcggggcgtatatgtctaaggcacatggtgtcgaccctaacatcagaactggggtaaggaccatcaccacgggtgcccccattacgtactccacctatggcaagtttcttgccgacggtggttgctctggaggcgcctatgacatcataatatgtgatgagtgccactcaactgactcgaccaccatcttgggcatcggcacagtcctggaccaagcggagacggctggagcgcgactcgtcgtactcgccaccgctacgcctccgggatcggtcaccgtgccacatcccaatatcgaggaagtggctctgtccaacactggagagatccccttctatggtaaagccatccccatcgagaccatcaagggggggaggcacctcatattttgccattccaagaaaaaatgtgatgagctcgccgcaaagctgtcgagtctcgggcttaacgctgtagcgtattaccggggtcttgatgtgtccgtcataccgaccagcggagacgtcgttgtcgtggcaacagacgctctaatgacgggctttactggcgactttgactcagtgatcgactgtaatacatgtgtcacccagacagtcgacttaagcttggaccctaccttcaccattgagacgacgaccgtgcctcaagacgcggtgtcacgctcgcagcggcgaggcaggactggtaggggcaggacaggcatctacaggtttgtgactccaggagaacggccctcgggcatgttcgattcctcggtcctgtgtgagtgctatgacgcgggctgtgcttggtatgagctcacgcccgccgagacctcagttaggttgcgggcttacctgaatacaccagggttgcccgtctgccaggaccatctggagttctgggagggcgtcttcacaggcctcacccacatagatgcccacttcctgtcccagactaagcaggcaggagacaatttcccctacttgatagcataccaggctacggtgtgcgccagggctcaggctccacccccatcgtgggaccaaatgtggaaatgtctcatacggctaaagcccacgctgcacgggccaacacccctgctgtataggctaggagccgtccaaaatgaggtcaccctcacacatcccataaccaaattcatcatggcatgcatgtcggctgacctggaggtcgccacg
>gnl|euhcvdb|AB154192_NS3_C1b_NS3_protein_coding_sequence_(ns3_sequence)
gcgcccatcacggcctatgcccaacagacgcggggcctacttggctgcatcgtcaccagcctcacaggccgggacaagaaccaggtcgagggggaggttcaggtggtttccaccgcaacacaatctttcctggcgacctgcatcaacggcgtgtgttggactgtctaccacggcgccggcacaaagacccttgccggccaaaagggcccaatcacccaaatgtacaccaatgtagaccaggacctcgtcggctggcaagcgcctcccggggcgcgatccttgataccgtgcacctgtggcagctcggacctttatttggtcacgaggcatgctgatgtcattccggtgcgccggcggggcgacagcagaggtagcctactctcccccaggcccgtctcctacttgaagggctcttcgggtggtccactgctctgcccctcggggcacgctgtgggcatcttccgggctgctgtgtgcacccggggggttgcgaaggcggtggactttgtgcccgttgagtctatggaaacaactatgcggtccccggtcttcacggacaactcgtcccccccggccgtaccgcagacattccaagtggcccatctacacgctcccactggcagcggcaagagcactaaggtgccggctgcgtatgcagcccaagggtacaaagtactcgtcctgaacccgtctgttgccgccaccctagggttcggagcgtatatgtctaaggcacatggtgtcgaccctaacatcagaactggggtaaggaccatcaccacgggtgcccccattacgtactccacctatggcaagtttcttgccgacggtggttgctctgggggcgcctatgacatcataatatgtgatgagtgccactcaactgactcgaccaccatcttgggcatcggcacagtcctggaccaagcggagacggctggagcgcgactcgtcgtactcgccaccgctacgcctccgggatcggtcaccgtgccacatcccaatatcgaggaggtggctctgtccaacattggagagatccccttctatggtaaagccatccccatcgagaccatcaagggggggaggcacctcatattttgccattccaagaaaaaatgtgatgagctcgccgcaaagctgtcgagtctcgggcttaacgctgtagcgtattaccggggtcttgatgtgtccgtcataccgaccagcggagacgtcgttgtcgtagcaacagacgctctaatgacgggtttcactggcgactttgactcagtgatcgactgtaatacatgtgtcacccagacagtcgactttagcttggaccctaccttcaccattgagacgacaaccgtgccccaagacgcggtgtcgcgctcgcagcggcgaggcaggactggcaggggcaggacaggcatctacaggtttgtgactccaggagaacggccctcgggcatgttcgattcctcggtcctgtgtgagtgctatgacgcgggctgtgcttggtacgagctcacgcccgccgagacctcagttaggttgcgggcttacctgaatacaccagggttgcccgtctgccaggaccatctggagttctgggagggcgtcttcacaggcctcacccacatagatgcccacttcctgtcccagactaagcaggcaggagacaatttcccctacttgatagcataccaggctacggtgtgcgccagggctcaggctccacccccatcgtgggaccaaatgtggaaatgtctcatacggctaaagcccacgctgcacgggccaacacccctgctgtataggctaggagccgtccaaaatgaggtcaccctcacacaccccataaccaagttcatcatggcatgcatgtcggctgacctggaggtcgccacg
>gnl|euhcvdb|AB154193_NS3_C1b_NS3_protein_coding_sequence_(ns3_sequence)
gcgcccatcacggcctatgcccaacagacgcggggcctacttggctgcatcgtcaccagcctcacaggccgggacaagaaccaggtcgagggggaggttcaagtggtttccaccgcaacacaatccttcctggcgacctgtgtcaacggcgtgtgttggactgtctaccatggcgccggcacaaagaccctcgccagccaaaagggcccaatcacccaaatgtacaccaatgtagaccaggacctcgtcggctggcaagcgcctcccggggcgcgatccttgacaccgtgcacctgtggcagctcggacctttacttggtcacgaggcatgctgatgtcattccggtgcgccggcggggcgacaatagaggaagcctactctcccccaggcccatctcctacttgaagggttcttcgggtggtccactgctctgcccctcggggcatgctgtgggcatcttccgggctgctgtgtgcacccggggggttgcgaaggcggtggactttgtgcccgttgagtctatggaaacaaccatgcggtccccggtctttacggacaactcgtcccccccggccgtaccgcagacattccaagtggcccatctacacgctcccactggcagcggcaagagcactaaggtgccggctgcgtatgcagcccaagggtacaaggtactcgtcctgaacccgtctgttgccgccaccctaggcttcggggcgtatatgtctaaggcacatggtgtcgaacctaacatcagaactggggtaaggaccatcaccacgggtgcccccattacgtactccacctatggcaagtttcttgccgacggtggttgctctgggggcgcctatgacatcataatatgtgatgagtgccactcaactgactcgactaccatcttgggcatcggcacagtcctggaccaagcggagacggctggagcgcgactcgtcgtactcgccaccgctacgcctccgggatcggtcaccgtgccacatcccaatatcgaggaggtggctctgtccaacactggagagatccccttctatggtaaagccatccccatcgagaccatcaagggggggaggcatctcatattttgccattccaagaaaaaatgtgatgaggtcgccgcaaagctgtcaggtctcgggcttaacgctgtagcgtattaccggggtcttgatgtgtccgtcataccgaccagcggagacgtcgttgtcgtggcaacagacgctctaatgacgggtttcactggcgactttgactcagtgatcgactgtaatacatgtgtcacccagacagtcgacttcagcttggaccctaccttcaccattgagaccacgaccgtgccccaagacgcagtgtcgcgctcgcagcggcgaggcaggactggtaggggcaggacaggcatctacaggtttgtgactccaggagaacggccctcgggcatgttcgattcctcggtcttgtgtgagtgctatgacgcgggctgtgcttggtatgagctcacgcccgccgagaccacagttaggttgcgggcttacctgaatacaccagggttgcccgtctgccaagaccatctggagttctgggagggcgtcttcacaggcctcacccacatagatgcccacttcctgtcccagactaagcaggcaggagacaacttcccctacttggtagcataccaggctacggtgtgcgccagggctcaggctccacccccatcgtgggaccaaatgtggaaatgtctcacgcggctaaagcccgtgctgcatgggccaacacccctgctgtataggctgggagccgtccaaaatgaggtcatcttcacacaccccataaccaaatacatcatgacatgcatggcggctgacctggaggtcgccacg
>gnl|euhcvdb|AB154194_NS3_C1b_NS3_protein_coding_sequence_(ns3_sequence)
gcgcccatcacggcctatgctcaacagacgcggggtctacttggctgcatcgtcacgagcctcacgggccgggacaagaaccaggtcgagggggaggttcaggtggtttccaccgcaacacaatccttcctggcgacctgcgtcaacggcgtgtgttggactgtctaccacggcgccggcacaaagaccctcgccggccaaaagggcccaatcacccaaatgtacaccaatgtagaccaggacctcgtcggctggcaagcgcctcccggggcgcgatccctgacaccgtgcacctgtggcagctcggacctttacttggttacgaggcatgctgatgtcattccggtgcgccggcggggcgacagtagaggaagcctactctcccctaggcccgtctcctacttgaaaggttcttcgggtggtccactgctctgcccctcggggcacgctgtgggcatcttccgggctgctgtgtgcacccggggggttgcgaaggcggtggactttgtgcccgtagagtctatggaaacaactatgcggtccccggtcttcacggacaactcgtcccccccggccgtaccgcagacattccaagtggcccatctacacgcccccactggcagcggcaagagcactaaggtgccggctgcgtatgcagcccaagggtacaaggtactcgtcctgaacccatccgttgccgccaccctaggcttcggggcgtatatgtctaaggcacatggtgtcgaacctaacatcagaactggggtaaggaccatcaccacgggtgcccccattacgtattccacctatggcaagtttcttgccgacggtggttgctctgggggcgcctatgacatcataatatgtgatgagtgccactcaactgactcgactaccatcttgggcatcggcacagtcctggaccaagcggagacggctggagcgcgactcgtcgtactcgccaccgctacgcctccgggatcggtcaccgtgccacatcccaatatcgaggaggtggctctgtccaacactggagagatccccttctatggcaaagccatccccatcgagaccatcaagggggggaggcatctcatattttgccattccaggaaaaaatgtgatgagctcgccgcaaagctgtcaggtctcgggcttaacgctgtagcgtattaccggggtcttgatgtgtccgtcataccgaccagcggagacgtcgttgtcgtggcaacagacgctctaatgacgggcttcactggcgactttgactcagtgatcgactgtaatacatgtgtcactcagacggtcgacttcagcttggaccctaccttcaccattgagacgacgaccgtgccccaagacgcggtgtcgcgctcgcagcggcgaggcaggactggtaggggcagggcaggcatctacaggtttgtgactccaggagaacggccctcgggcatgttcgattcctcggtcttgtgtgagtgctatgacgcgggctgtgcttggtacgagctcacgcccgccgagaccacagttaggttgcgggcttacctgaatacaccagggttgcccgtctgccaagaccatctggagttctgggaaggcgtcttcacaggtctcacccacatagatgcccacttcctgtcccagactaagcaggcaggagacaacttcccctacttggtagcataccaggctacggtgtgcgccagggctcaggccccacccccatcgtgggaccaaatgtggaagtgtctcacgcggctaaagcccgtgctgcatggcccaacacccctgctgtacaggctaggagccgtccaaaatgaggtcatcttcacacaccccataaccaaattcatcatgacatgcatggcggctgacctggaggtcgccacg
>gnl|euhcvdb|AB154196_NS3_C1b_NS3_protein_coding_sequence_(ns3_sequence)
gcgcccatcacggcctacgcccagcagacgcggggcctacttggctgcatcgtcaccagcctcacaggccgggacaagaaccaggtcgagggggaggtccaagtggtttccaccgcaacacaatctttcctggcgacctgcatcaacggcgtgtgttggactgtctaccacggtgccggcacaaagaccctcgccggccaaaagggcccaatcacccaaatgtacaccaatgtagaccaggacctcgtcggctggcaagcgcctcccggggcgcgatccttgacaccgtgtacttgtggcagctcggacctttacttggtcacgaggcatgctgatgtcattccggtgcgccggcggggcgacagcagaggaagtctactctcccccaggcccgtttcctacttgaagggctcttcgggtggcccactgctctgcccttcggggcatgcggtgggcatcttccgggctgctgtgtgcacccggggggtcgcgaaggcggtggactttgtgcccgctgaggctatggaaacaactatgcggtccccggtcttcacggacaattcgtcccccccggccgtaccgcaggcataccaagtggcccatctacacgctcccactggcagcggtaagagcactaaggtgccggctgcgtatgcagcccaagggtacaaggtactcgtcctgaacccgtctgttgccgccaccttaggtttcggggcgtatatgtccaaggcatatggtgtcgaccctaacatcagaactggggtaaggaccgtcaccacgggtgctcccattacatactccacctatggcaagtttcttgccgacggtggttgctctgggggcgcctatgacatcataatatgtgatgagtgccactcaactgactcaactaccatcttgggcattggcacagtcctggaccaagcggagacggctggagcgcgactcgtcgtactcgccaccgctacgcctccgggatcggtcaccgtgccacatcctaatatcgaggaggtggctctgtccaacactggagagatccccttctacggtaaagccatccccatcgagaccatcaagggggggaggcacctcatattttgccattccaggaaaaaatgtgatgagctcgccgcgaagctgtcgggtctcggccttaacgctgtggcgtattaccggggtcttgatgtgtccgtcataccgaccagcggagacgtcgttgtcgtggcaacagacgctctaatgacgggtttcactggcgactttgactcagtgatcgactgtaatacatgtgtcatccagacagtcgacttcagcttagaccctaccttcaccattgagacgacgaccgtgccccaagacgcggtgtcgcgctcgcagcggcgaggcaggactggtaggggcaggacaggtatctacaggtttgtgactccaggagaacggccctcgggcatgttcgattcctcggtcctgtgtgagtgctatgacgcgggctgtgcttggtacgagctcacgcccgccgagacctctgttagattgcgggcttacctgaatacaccagggttgcccgtctgccaggaccatctagagttctgggagggcgtcttcacaggcctcacccacatagatgcccacttcctgtcccagaccaagcaggcaggagacaacttcccctacttggtagcataccaggctacggtgtgcgccagggctcaggctccacccccatcgtgggaccaaatgtggaaatgtctcatacggctaaagcctacgctgcacgggccaacacccttgctgtataggctaggagccgtccaaaacgaggtcaccctcacacaccccataaccaaattcatcatggcatgcatgtcggctgacctggaggtcgccacg
>gnl|euhcvdb|AB191333_NS3_C1b_NS3_protein_coding_sequence_(ns3_sequence)
gcgcctatcacggcctattcccaacagacgcggggcctactcggttgcatcatcactagtctcacaggccgggacaggaaccaggtcgagggggaggttcaggtggtttccaccgcaacgcagtccttcttggcgacctgcatcaatggtgtgtgttggactgtctaccatggtgccggctcaaagaccctagccggcccaaagggtccgatcacccaaatgtacaccaatgtagaccaggacctcgtcggctggcaggcgccccccggggcgcgttccttaacaccatgcacctgcggcagctcggacctctacttggtcacgaggcatgctgatgtcattccggtgcgccggcggggcgataacaggggcagcctgctttcccccagacctgtctcttacttaaagggctcctcgggtggtccactgctctgcccctcagggcacgctgtgggcatcttccgggccgccgtgtgcaccaggggggttgcgaaggcggtggactttgtgcccgttgagtccatggaaactaccatgcggtctccggtcttcacggacaattcatctcccccggccgtaccgcagacattccaagtggcccatctacacgctcccactggcagcggtaagagcactaaggtgccggctgcttatgcagcccaagggtacaaggtactcgtcctgaacccatccgttgccgccaccttaggttttggggcgtatatgtctaaagcacatggtgttgaccccaacatcagaactggggtaaggaccatcaccacaggcgctcccattacgtattccacttatggcaagttccttgccgacggtggttgctctgggggcgcctatgacatcataatatgtgatgagtgccactcaactgactcgacttccatcttgggcatcggcactgtcttggaccaagcggagacggctggagcgcggctcgtcgtgctcgccaccgctacacctccgggatcagtcaccgtgccacatcccaatatcgaggaggtggctttgtccaacactggagagatccccttttatggtaaggcctttcccatcgaggccatcaagggggggaggcatctcattttctgccactccaagaagaaatgtgacgagctcgccacaaagctgtcggcccttggaatcaacgctgtagcgtactaccggggtcttgatgtgtccgtcataccgacaagcggagatgtcgttgtcgtggcaacagacgctctgatgacgggctacactggcgactttgactcagtgatcgactgtaacacatgtgtcacccagacagtcgacttcagcttggaccctaccttcaccattgagacgacgaccgtgccccaagacgcggtatcgcgctcgcaacggcgaggcaggactggtaggggcagggggggcatatacaggtttgtgactccaggggaacggccctcgggcatgttcgattcttcggtcctgtgcgagtgctatgacgcgggctgtgcttggtacgagctcacgcccgccgagacctcggttaggttgcgggcttacctaaatacaccagggttgcccgtctgccaggaccatctggagttctgggagagcgtcttcacaggcctcacccacatagatgcccatttcttatcccagaccaagcaggcaggagacaacttcccctacctggtagcgtaccaggctacggtgtgcgccagggcccaggccccaccaccatcgtgggaccaaatgtggaagtgtctcatacggctaaagcctacactgcacgggccaacacccctgctgtacaggctaggagccgtccaaaacgaagtcactctcacacaccccataaccaaattcatcatggcatgcatgtcggctgacctagaggtcgtcacg
>gnl|euhcvdb|AB154202_NS3_C1b_NS3_protein_coding_sequence_(ns3_sequence)
gcgcccatcacggcctatgcccaacagacgcggggcctacttggctgcatcatcaccagcctcacaggccgggacaagaaccaggtcgagggggaggttcaagtggtttccaccgcaacacaatctttcctggcgacctgcatcaacggcgtgtgttggaccgtctaccacggcgccggcacaaagaccctcgccggtcaaaagggcccaatcacccaaatgtacaccaatgtagaccaggacctcgtcggctggcaagcgcctcctggggcgcgatccttgacaccgtgcacctgtggcagctcggacctttacttggtcacgaggcatgccgatgtcattccggtgcgccggcggggcgacagcagaggaagcctactctcccccaggcccgtctcctacttgaagggttcttcgggtggtccactgctctgcccctcggggcatgttgtgggcatcttccgggctgctgtgtgcacccggggggttgcgaaagcggtggactttgtgcccgttgagtctatggaaacaactatgcggtccccggtcttcacggacaactcgtcccctccggccgtaccgcagacattccaagtggcccatctacacgctcccactggtagcggcaagagcactaaggtgccggctgcgtatgcagcccaagggtacaaggtactcgtcttgaacccgtctgtcgccgccaccctaggtttcggggcgtatatgtctaaggcacatggtgtcgaccctaacatcagaacgggggtaaggaccatcaccacgggtgcccccattacgtactccacctatggcaagtttcttgccgacggtggttgctctgggggcgcctatgacatcataatatgtgatgagtgccactcaactgactcgactaccatcttgggcatcggcacagtcctggaccaagcggagacggctggagcgcgactcgtcgtactcgccaccgctacgcctccgggatcagtcaccgtgccacaccccaatatcgaggaggtggctctgtccaacattggagagatccccttctatggtaaagccatccccatcgaaaccatcaagggggggaggcacctcatattttgccattccaagaagaaatgtgatgagctcgctgcaaagctgtcgggcctcgggcttaacgctgtagcgtattaccgaggtcttgatgtgtccgtcataccgaccagcggagacgtcgttgtcgtggcaacagacgctctaatgacgggtttcactggcgacttcgactcagtgatcgactgtaatgtatgtgtcacccagacagtcgacttcagcttggaccctactttcaccatcgagacgacgaccgtgccccaagacgcggtgtcgcgctcgcagcggcgaggcaggactggcaggggcaggacaggcacctacaggtttgtgactccaggagaacggccctcgggcatgttcgattcctcggtcctgtgtgagtgctatgacgcaggctgtgcttggtacgagctcacgcccgccgagacctcagttaggctgcgggcttacctgaatacaccagggttgcccgtctgccaggaccatctggagttctgggagggcgtctttacaggcctcacccacatagatgcccacttcctgtcccagactaagcaagcaggagacaacttcccctacttggtagcataccaggctacggtgtgcgccagggctcaggctccacccccatcgtgggaccaaatgtggaaatgtctcatacggcttaagcctacgctgcacgggccaacacccctgctgtataggctaggagccgtccaaaatgaggtcgtcctcacacaccccataaccaaattcatcatggcatgcatgtcggctgacctggaggtcgccacg
>gnl|euhcvdb|AB154205_NS3_C1b_NS3_protein_coding_sequence_(ns3_sequence)
gcgcccatcacggcctatgcccaacagacgcggggcctacttggctgcatcatcaccagcctcacaggccgggacaagaaccaggtcgagggggaggttcaagtggtttccaccgcaacacaatctttcctggcgacctgcgtcaacggcgtgtgttggactgtctaccacggcgccggcacaaagaccctcgccggccaaaagggcccgatcacccaaatgtacaccaatgtagaccaggatctcgtcggctggcaagcgcctcccggggcgcgatccttgacaccgtgcacctgtggcagctcggacctttacttggtcacgaggcatgctgatgtcattccggtgcgccggcggggcgacagcagaggaagcctactctcccccaggcccgtctcctacttgaagggctcttcgggtggtccactgctctgcccctcggggcatgctgtgggcatcttccgggctgctgtgtgcacccggggggttgcgaaggcggtggactttgtgcccgttgagtctatggaaacaactatgcggtccccggtcttcacggacaactcgtcccccccggccgtaccgcagacattccaagtggcccatctacacgctcccactggtagcggcaagagcactaaggtgccggctgcgtatgcagcccaagggtacaaggtactcgtcctgaacccgtctgttgccgccaccctaggtttcggggcgtatatgtctaaggcacatggtgtcgaccctaacatcagaactggggtaaggaccatcaccacgggtgcccccattacgtactccacctatggcaagttccttgccgacggtggttgctctgggggcgcctatgacatcataatatgtgatgagtgccactcaactgactcgactaccatcttgggcatcggcacagtcctggaccaagcggagacggctggagcgcgactcgtcgtacttgccaccgctacgcctccgggatcggtcaccgtgccacatcccaacatcgaggaggtggctctgtccaacattggagagatccccttctatggtaaagccatccccattgagaccatcaagggggggaggcacctcatattttgccattccaggaaaaaatgtgatgagctcgccgcaaagctgtcgggtctcgggcttaacgctgtagcgtattaccggggccttgacgtgtccgtcataccgaccagcggagacgtcgttgtcgtggcaacagacgctctaatgacgggtttcactggcgactttgactcagtgatcgactgtaatacatgtgtcacccagacagtcgacttcagcttggaccctaccttcaccattgagacgacgaccgtgccccaagacgcggtgtcgcgctcgcagcggcgaggcaggactggtaggggcaggacaggcatctacaggtttgtgactccaggagaacggccctcgggcatgttcgattcctcggtcctgtgtgagtgctatgacgcgggctgtgcttggtacgagctcacgcccgccgagacctcagttaggttgcgggcttacctgaatacaccagggttgcccgtctgccaggaccatctggagttctgggagggcgtcttcacaggcctcacccacatagatgcccacttcctgtcccagactaagcaggcaggagagaacttcccctacttggtagcataccaggctacggtgtgcgccagggctcaggctccacccccatcgtgggaccaaatgtggaaatgtctcatacggctaaagcccacgctgcacgggccaacacccctgctgtataggctaggagccgtccaaaatgaggtcaccctcacacaccccataaccaaattcatcatggcatgcatgtcggctgacctggaggtcgccacg
>gnl|euhcvdb|AB154206_NS3_C1b_NS3_protein_coding_sequence_(ns3_sequence)
gcgcccatcacggcctatgcccaacagacgcggggcctatttggctgcatcatcaccagcctcacaggccgggacaagaaccaggtcgagggggaggttcaagtggtttccaccgcaacacaatctttcctggcgacctgcgtcaacggcgtgtgttggactgtctaccacggcgccggcacaaagaccctcgccggccaaaagggcccgatcacccaaatgtacaccaatgtagaccaggatctcgtcggctggcaagcgcctcccggggcgcgatccttgacaccgtgcacctgtggcagctcggacctttacttggtcacgaggcatgctgatgtcattccggtgcgccggcggggcgacagcagaggaagcctactctcccccaggcccgtctcctacttgaagggctcttcgggtggtccactgctctgcccctcggggcatgctgtgggcatcttccgggctgctgtgtgcacccggggggttgcgaaggcggtggactttgtgcccgttgagtctatggaaacaactatgcggtccccggtcttcacggacaactcgtcccccccggccgtaccgcagacattccaagtggcccatctacacgctcccactggtagcggcaagagcactaaggtgccggctgcgtatgcagcccaagggtacaaggtactcgtcctgaacccgtctgttgccgccaccctaggtttcggggcgtatatgtctaaggcacatggtgtcgaccctaacatcagaactggggtaaggaccatcaccacgggtgcccccattacgtactccacctatggcaagttccttgccgacggtggttgctctgggggcgcctatgacatcataatatgtgatgagtgccactcaactgactcgactagcatcttgggtatcggcacagtcctggaccaagcggagacggctggagcgcgactcgtcgtactcgccaccgctacgcctccgggatcggtcaccgtgccacatcccaacatcgaggaggtggctctgtccaacattggagagatccccttctatggtaaagccatccccattgagaccatcaagggggggaggcacctcatattctgccattccaagaaaaaatgtgatgagctcgccgcaaagctgtcgggtctcgggcttaatgctgtagcatattaccggggccttgacgtgtccgtcataccgaccagcggagacgtcgttgtcgtggcaacagacgctctaatgacgggtttcactggcgactttgactcagtgatcgactgtaatacatgtgtcacccagacagtcgacttcagcttggaccctaccttcaccattgagacgacgaccgtgcctcaagacgcggtgtcgcgctcgcagcggcgaggcaggactggtaggggcaggacaggcatctacaggtttgtgactccaggagaacggccctcgggcatgttcgattcctcggtcctgtgtgagtgctatgacgcgggctgtgcttggtacgagctcacgcccgccgagacctcagttaggttgcgggcttacctgaatacaccagggttgcccgtctgccaggaccatctggagttctgggagggcgtcttcacaggcctcacccacatagatgcccacttcctgtcccagactaagcaggcaggagagaacttcccctacttggtagcataccaggctacggtgtgcgccagggctcaagctccacccccatcgtgggaccaaatgtggaaatgtctcatacggctgaagcctacgctgcacgggccaacgcccctgctgtataggctaggagccgtccaaaatgaggtcaccctcacacaccccataaccaaattcatcatggcatgcatgtcggctgacctggaggtcgccacg
>gnl|euhcvdb|AB435162_NS3_C1b_NS3_protein_coding_sequence_(ns3_sequence)
gcgcctatcacagcatactcccaacagacgcggggcttacttggctgcatcatcactagccttacgggccgggacaagaaccaggtcgagggagaggttcaaatagtctccaccgcaacacaaaccttcctggcaacctgcgtcaacggcgtgtgctggactgtctttcacggcgccggctcgaagaccctagctggcccaaagggtcccatcacccaaatgtacaccaatgtagaccaagatcttgttggctggcaggcgccccctggagcgcgctccatgacgccatgcacctgcggcagctcggacctctacttggtcacgagacatgctgatgtcatcccggtgcgccggcggggagacagtagggggagcctgctctcccccaggcccgtctcctacctgaagggctcttcgggtggcccactgctctgcccttcggggcacgttgtgggcatcttccgggccgctgtatgcacccggggggtcgcaaaagcggtggacttcgtacccgttgagtctatggaaactacaatgcggtctccggtcttcacagataactcatcccccccggccgtaccgcagacattccaagtggcacatctacacgcccccactggcagcggcaagagtactaaagtgccagctgcatacgcagcccaagggtacaaggtgctcgtcctgaacccgtccgttgccgccaccttagggtttggagcgtacatgtccaaggcacatggtgtagaccctaacatcagaactggggtaaggaccatcaccacgggcgcccccatcacgtactccacctacggcaagttcctcgccgacggtggttgctctgggggcgcctatgatatcataatatgtgatgagtgccactcaactgactcgactaccatcttgggcattggcacagttctggaccaagcggagacggctggagcgcgactcgtcgtgctcgccaccgctacgcctccaggatcagtcaccgtgccacaccctaatattgaggaggtggccctgtccaccactggagagatccccttctatggcaaggccatccccattgaggccatcaagggggggaggcatctcattttctgccattcaaaaaaaaagtgtgatgagctcgccgcaaagctgtcaaacctcggaatcaacgctgtagcgtattaccggggtctcgatgtgtccgtcataccaactggcggggacgtcgttgtcgtggcaacagacgctttaatgacgggctttaccggcgactttgactcagtgatcgactgtaacacgtgtgtcacccaaacagtcgatttcagcttggatcccaccttcaccattgagacgacgaccgtgccccaagacgcggtgtcgcgctcgcagcggcggggtaggactggtagaggtaggagaggcatctacaggtttgtgactccaggagaacggccctcgggcatgttcgattcctcggtcctgtgtgagtgctatgacgcgggctgtgcttggtacgagctcacgcctgctgaaacctcggttaggttacgggcttacctaaatacaccagggttgcccgtttgccaggaccatctggagttctgggagagcgtcttcacaggcctcacccatatagatgcccatttcctatcccagaccaagcaggcaggagataacttcccctatctggtagcataccaggctacagtgtgcgccagggcccaagctccacctccatcatgggatcaaatgtggaagtgtctcatacggctgaaacctacactgcacgggcagacgcccctgctgtataggctaggagccgttcaaaatgaggtcaccctcacacaccctataaccaaatacatcatggcatgcatgtcggctgacctggaggtcgtcacc
>gnl|euhcvdb|AB016785_NS3_C1b_NS3_protein_coding_sequence_(ns3_sequence)
gcccctatcacggcctactcccaacagacgcggggccttcttggcagtatcatcaccagcctcacaggtcgggataagaaccgggtcgagggggaggttcaagtggtctccaccgcaacgcaatctttcctggcgacctgtatcaacggcgtgtgctggactgtctaccatggtgccggctcaaagaccctagccgggccaaagggtccaattacccaaatgtacaccaatgtagaccaggacctcgtcggctggccggcgccctccggggcgcgttccctgacatcatgcacctgcggcagttcggacctttacttggtcacgagacatgctgacgtcattccggtgcgccggcggggcgacagcagggggagcctactttcccccaggcctgtctcctacttgaagggctcctcgggtggtccgctgctctgcccctcagggcatactgtgggcatcttccgggctgctgtgtgcacccggggggttgcgaaggcggtggactttatacccgtagagtctatggaaaccactatgcggtctccggtcttcacggacaactcatctcccccggccgtaccgcagacattccaagtggcccatctacacgcccccaccggcagcggtaagagcactaaagtgccggctgcatatgcagcccaagggtataaggtactcgtcctgaacccgtccgttgccgccaccctaggttttggggcgtatatgtctaaggcacatggtattgaccctaacattagaactggggtaaggaccatcaccacgggcgcccccatcacgtattccacctatggcaagttccttgccgacggtggttgttctgggggcgcctatgacatcataatatgtgatgagtgccactcaactgactcgacttccatcttgggcattggcacagtcctggaccaagcggagacggctggagcgcggctcgtcgtgctcgccaccgctacgcctccgggatcggtcaccgtgccacaccccaacatcgaggaggtggccttgtccaatactggagagatccccttctatggcaaagccatccccatcgagaccatcaaggggggaaggcatctcatcttctgtcactccaagaagaaatgtgatgagctcgccgcaaagctgtcggcccttggaatcaatgctgtagcgtactaccggggcctggatgtgtccgtcataccgacaagcggagacgccgttgtcgtggcaacagacgctctcatgacgggctataccggcgactttgactcggtgaccgactgcaacacgtgtgtcacccagacagtcgacttcagcttggaccctaccttcaccatcgaaacgacaaccgtgcctcaagactcggtgtcgcgctcgcagcggcgaggcaggactggtaggggcagagggggcatatacaggtttgtgattccaggggagcggccctcaggcatgttcgattcttcggtcctgtgtgagtgttatgacgcgggctgcgcttggtatgagctcacgcccgccgagaccacggtcaggttgcgggcttacctgaatacaccagggttgcccgtctgccaggaccacctggagttctgggagggcgtcttcacaggcctcacccacatagatgcccacttcttgtcccagactaaacaggcaggagacaacttcccctacctggtagcataccaggctacagtgtgcgccagggcccaggctccacctccatcgtgggatcaaatgtggaagtgtctcatacggctaaagccgacgctacacgggccaacacccctgttgtataggctaggggccgttcaaaacgaggtcaccctcacacaccccataaccaaatacatcatgacatgcatgtcggctgacctagaggtcgtcact
>gnl|euhcvdb|AB049087_NS3_C1b_NS3_protein_coding_sequence_(ns3_sequence)
gcgcctataacggcctactcccaacagacgcggggcctacttggctgcatcatcactagcctcacaggccgggacaagaaccaggtcgaaggggaagttcaggtggtttccaccgcaacgcaatctttcctagcgacctgtgttaacggcgtgtgttggactgtctaccatggtgccggctcaaagaccctagccggcccaaagggcccgatcacccaaatgtacaccaatgtggaccaggacctcgtcggctggcaggcgccccctggagcgcgttccctgacaccatgcacctgcggcagctcggacctttacttggtcacgaggcatgctgatgttattccggtgcgccggcggggcgacagcagagggagcctactctcccccaggcctgtctcctacttgaagggctcctcgggtggtccactgctctgcccttcgggacacgctgttggcatcttccgggccgctgtgtgcactcggggggttgcgaaggcggtggactttatacctgttgagtctatggaaaccactatgcggtctccggtctttacggacaactcatctcctccggccgtaccgcagacattccaagtggcccatctacacgctcctaccggcagcggcaagagcactaaggtgccggctgcatacgcggcccaagggtacaaggtgctcgtcctgaacccgtctgttgccgccaccttaagttttggggcgtatatgtccaaagcacatggtgttgaccctaacatcagaactggggtaaggaccatcaccacaggcgctcccatcacgtactccacctatggcaagttccttgccgacggtggttgctctgggggcgcctatgacatcataatatgtgatgagtgccactcaactgactcgacctccatcttgggcattggcacagtcctggaccaagcggagacggctggagcgcggctcgtcttgctcgccaccgctacgcctccgggatcggtcaccgtgccacatcccaatatcgaagaggtggccttgtccaacactggagagattcccttctatggcaaagccatccccatcgagaccatcaagggggggaggcatctcattttctgccactccaagaagaaatgtgatgagctcgccgcaaaattgtcggccctcggagttaatgctgtagcgtactaccggggtcttgatgtgtccgtcataccgacaagcggaaacgtcgttgtcgtggcaacagacgctcttatgacgggctataccggcgactttgactcagtgatcgactgtaacacatgtgtcacccagacagtcgatttcagcttggaccctaccttcaccattgagacgacaactgtgccccaagacgcggtgtcgcgctcacaacggcgaggcaggactggtaggggcagagcgggtatatacaggtttgtgactccaggggaacggccttcgggcatgttcgattcttcggtcctgtgtgaatgctatgacgcgggctgtgcttggtacgagctcacgcccgccgagacctcggtgaggttgcgggcttacctgaatacaccagggttgcccgtctgccaggatcatctggagttctgggagagcgtcttcacaggcctcacccacatagatgcccacttcttgtcccagactaaacaggcaggagacaacttcccctacctggtagcataccaggctacggtgtgcgccagggcccaggctccacctccatcatgggatcaaatgtggaaatgtctcatacggttaaagcctacgctacacgggccaacgcccctgttgtataggctgggagccgtccaaaacgaggtcaccctcacacaccccataaccaaattcatcatggcatgcatgtcggctgacctagaggtcgtcacg
>gnl|euhcvdb|AB049089_NS3_C1b_NS3_protein_coding_sequence_(ns3_sequence)
gcgcctatcacggcctactcccaacagacgcggggcctacttggatgcatcatcactagcctcacaggtcgggacaagaaccaggtcgagggggaagttcaggtggtttccaccgcgacgcaatccttcctggcgacctgtgtcaacggcgtgtgttggactgtctaccatggtgccggctcaaagaccctagccggcccaaagggtccaatcacccaaatgtacaccaatgtagaccaggacctcgtcggctggcaggcgcctcccggggcgcgttccatgacaccatgcacctgcggcagctcggacctttatttggtcacaaggcatgccgatgttattccggtgcgccggcggggcgacaacagaggaagcctactctcccccaggcctatctcctatttgaaggggtcctcgggtggtccactgctctgcccctcggggcacgttgtgggcatcttccgggccgccgtgtgcacccgaggggttgctaaggcggtggaattcatacccgttgagtccatggaaactactatgcggtccccggtcttcacagacaactcatctcccccggccgtaccgcagacattccaagtggcccacctacacgctcccaccggcagcggcaagagtactaaggtgccggctgcatatgcagcccaagggtacaaggtactcgtcttaaacccgtccgttgccgccactttaggttttggggcgtatatgtctaaggcacatggtgttgaccccaacatcagaactggggtaaggaccatcaccacgggcgcccccattacatactccacctatggtaagttccttgccgacggtggttgctctgggggcgcctatgacatcataatatgtgatgagtgccactcaactgactcaacctccatcctgggcattggcacagtcctggaccaagcggagacggctggagcgcgactcgtcgtgctcgccaccgctacacctccgggatcaatcaccgtgccacatcccaatatcgaggaggtagccttgtccaacaccggagagattcccttctatggcaaggctatccccctcgaggtcatcaagggggggagacatctcattttctgtcattccaagaagaaatgtgacgagctcgctgcaaagttgttggccctcggagtgaacgctgtagcgtactaccggggtcttgatgtgtccgtcataccgacaagcggggacgtcgttgtagtggcaacagacgctctgatgacgggctacaccggcgactttgactcagtgatcgactgtaacacatgtgtcacccagacagtcgatttcagcttggacccgaccttcaccattgagacgacgaccgtgccccaagacgcggtgtcgcgctcgcagcggcgaggcaggactggaaggggcagagggggcatatacaggtttgtgactccaggggaacggccctcgggcatgttcgattcttcggtcctgtgtgagtgctatgacgcgggctgtgcttggtacgagctcacgcccgctgagacttcggtcaggttgcgggcttacctaaatacacctgggttgcccgtctgccaggatcatttggagttttgggagggcgttttcacaggcctcacccatatagatgcccacttcttgtcccagactaagcaggcaggagatcacttcccctatctggtagcataccaagccacagtgtgcgccagggcccaggctccacctccatcatgggaccaaatgtggaagtgtctcacacggctaaagcctacgctacatgggccaacgcccctgttgtacaggctaggagccgtccaaaatgaggtcaccctcacacaccccataaccaaattcatcatgacatgcatggcggctgacctagagatcgccacg
>gnl|euhcvdb|AB049091_NS3_C1b_NS3_protein_coding_sequence_(ns3_sequence)
gcgcccatcacggcctactctcaacagacgcgaggcctacttggttgtatcatcactagcctcacaggccgggacaagaaccaagtcgagggggaggttcaagtggtttccaccgcaacacaatctttcctggcgacctgcgtcaacggcgtgtgttggactgtctatcatggcgccggctcaaagaccctagctggcccaaaaggcccaatcacccaaatgtacaccaatgtagaccaggacctcgtcggctggcaggcgccccccggggcgcgttccttgacaccatgcacctgcggtagctcggacctttacttggtcacgagacacgctgacgtcattccggtgcgccggcggggcgacagcagggggagtctgctctcccccaggcccgtctcctacctgaagggctcttcgggtggtccactgctctgcccttcggggcacgttgtgggcatcttccgggctgccgtgtgcacccggggggttgcgaaggcggtggacttcgtgcccgtcgaggctatggagaccactatgcggtcgccggtcttcacagacaactcatcccccccggccgtgccgcagacattccaagtagcccatctacacgcccccactggcagcggcaagagcactaaggtgccggctgcatatgcagcccaagggtacaaggtacttgtcctgaacccgtccgttgccgccactttaggctttggggcgtatatgtctaaggcacatggtaccgaccctaacatcagaactgggataaggactatcaccacgggcgcccccatcacgtactccacctatggcaagttccttgccgacggcggttgctccgggggcgcctatgacatcataatatgtgatgagtgccactcaactgactcgaccaccatcttgggcatcggcacagtcctggaccaagcggagacggctggagcgcggcttgtcgtgctcgccaccgctacgcctccagggtcagtcaccgtgccacaccccaatatcgaggaggtagccctgtccaacactggagagatccccttctatggcaaagccatccccatcgaggctatcaaggggggaaggcatctcatcttctgccattcaaaaaagaagtgtgacgagctcgccgcaaagctgtcatccctcggaatcaacgccgtggcgtactaccgaggtcttgatgtgtccgtcataccgaccagcggaaacgttgttgtcgtggcgacagacgctcttatgacgggctacaccggcgactttgactcagtgatcgactgtaacacatgtgtcactcagacagtcgatttcagtctggatcccaccttcaccatcgagacgacgaccgtcccccaagacgcagtgtcacgcacgcagcgacggggtaggactggcaggggtaggagaggcatctacaggtttgtgactccaggagagcggccctcgggcatgttcgattcctcggtcctgtgtgagtgttatgacgcgggctgcgcttggtatgagctcacgcccgctgagacctcggttaggttgcgggcttacctaaatacaccagggttgcccgtctgccaggaccatctggagttctgggagagcgtcttcacaggcctcacccatatagatgcccacttcttgtcccagactaaacaggcaggagataacttcccctacctggtagcataccaagccacagtgtgcgccagggcrcaggctccacctccatcgtgggaccaaatgtggaagtgtctcatacggctaaagcctacgttgcacgggccaacgcccctgctgtataggctaggagccgtccaaaatgaggtcaccctcacacaccctgtaaccaaatacatcatggcatgcatgtcggctgacctggaggtcgtcact
>gnl|euhcvdb|AB049093_NS3_C1b_NS3_protein_coding_sequence_(ns3_sequence)
gcgcccatcacggcctactcccaacagacgcggggcctacttggttgcatcatcactagcctcacaggccgggacaagaaccaggtcgagggggaggttcaagtggtttccaccgcaacacaatctttcttggcgacctgcatcaacggcgtgtgttggactgtctaccatggcgccggctcaaagaccctagccggcccaaaaggtccaatcacccaaatgtacaccaatgtggaccaggacctcgtcggctggcaggcgccccctggggcgcgttccttgacaccatgcacctgcggcagctcggacctttacttggtcacgagacatgctgatgttatcccggtgcgccggcggggcgatggtagggggagcctactctcccccaggcctgtctcctatctgaagggctcttcgggtggcccactgctctgcccttcggggcacgctgtgggcatcttccgggctgccgtgtgcacccggggggttgcgaaggcggtggacttcgttcccgttgagtctatggaaacaactatgcggtctccggtctttacagacaactcatcccccccggccgtaccgcagacctaccaagtggcccacctacatgctcccactggcagcggcaagagcactaaagtgccggctgcatatgcagcccaagggtacaaggtactagtcctgaacccgtccgttgccgccaccttgggttttggggcatatatgtccaaggcacatggtatcgaccccaacatcagaactggggtaaggaccatcaccacgggcggctccatcacgtactccacctatggcaagttccttgccgacggtggttgctctgggggcgcctatgacatcataatatgtgatgaatgccactcaactgactcgactaccatcttgggcatcggcacagtcctggaccaagcggagacggctggagcgcggctcgtcgtgctcgccaccgctacgcctccgggatcggtcaccgtgccacaccccaacatcgaggaggtggccctatccaatactggagagatccccttctatggtaaagccatccccctcgaggtcatcaaggggggaaggcatctcattttctgccattccaagaagaagtgtgacgagctcgccgcaaagctgtcaggcctcggactgaacgctgtagcgtattaccggggtcttgatgtgtccgtcataccggctagcggagacgtcgttgtcgtggcaacagacgctctaatgacgggcttcaccggcgactttgactcggtgatcgactgcaacacatgtgtcacccagacagtcgatttcagcttggatcccaccttcaccattgagacgacgaccgtgccccaagacgcggtgtcgcgctcgcagcggcgaggtaggactggcaggggtaggggaggcatctacaggtttgtgactccaggagaacggccctcgggcatgttcgattcttcggtcctgtgtgagtgctatgacgcgggctgtgcttggtacgagctcacgcccgctgagacctcggttaggttgcgggcttacctgaatacaccagggttgcccgtctgccaggaccacctggagttctgggagagcgtctttacaggcctcacccacatagatgcccacttcttgtcccagactaaacaggcaggagacaacttcccctacctggtagcataccaagctacggtgtgcgccagggctcaagctttacctccatcgtgggatcaaatgtggaagtgtctcatacggctraagcctacgctgcacgggccaacacccctgctgtataggctaggagccgtccaaaatgaggtcaccctcacacaccccgtaaccaaatacatcatggcatgtatgtcggctgacctggaggttgtcact
>gnl|euhcvdb|AB154178_NS3_C1b_NS3_protein_coding_sequence_(ns3_sequence)
gcgcccatcacggcctatgcccaacagacgcggggcctacttggctgcatcatcaccagcctcacaggccgggacaagaaccaggtcgagggggaggttcaagtggtttccaccgcaacgcaatctttcctggcgacctgcgtcaacggcgtgtgttggactgtctaccacggcgccggcacaaagaccctcgccggccaaaagggcccaatcacccaaatgtacaccaatgtagaccaggacctcgtcggctggcaagcgcctcccggggcgcgatccttgacaccgtgcacctgtggcagctcagacctttacttggtcacgaggcacgctgatgtcattccggtgcgccggcggggcgacagcagaggaagcctactctcccccaggcccatctcctacttgaagggctcctcgggtggtccactgctctgcccctcggggcatgccgtgggcatcttccgggctgctgtgtgcacccggggggttgcgaaggcggtggactttgtgcccgttgagtctatggaaacaactatgcggtccccggtcttcacggacaactcgtcccccccggccgtaccgcagacattccaagtggcccatctacacgctcccaccggtagcggcaagagcactaaggtgccggctgcatatgcagcccaagggtacaaggtactcgtcctgaacccgtctgttgccgccaccctaggtttcggggcgtatatgtctaaggcacatggtgtcgaccctaacatcagaactggggtaaggaccatcaccacgggtgcccccattacgtactccacctatggcaagttccttgccgatggcggttgctctgggggcgcctatgacatcataatatgtgatgagtgccactcaactgactcgactaccatcttgggcatcggcacagtcctggaccaagcggagacggctggagcgcgactcgtcgtactcgccaccgctacgcctccgggatcggtcaccgtgccacatcccaacatcgaggaggtggctctgtccaacgttggagagatccccttctatggtaaagccatccccatcgagaccatcaagggggggaggcacctcatattttgccattccaggaaaaagtgtgatgagctcgccgcaaagttgtcgagtctcggactcaacgctgtagcgtactaccggggtcttgatgtgtccgtcataccgaccagcggagacgtcgttgtcgtggcaacagacgctctaatgacgggtttcactggcgactttgactcggtgatcgactgtaatacatgtgtcacccagacagtcgacttcagcttggaccctaccttcaccattgagacgacgaccgtgccccaagacgcggtgtcgcgctcgcagcggcgaggcaggactggtaggggcaggacaggcatctacaggtttgtgactccaggagaacggccttcgggcatgttcgattcctcggtcctgtgtgagtgctatgacgcgggctgtgcttggtacgagctcacgcccgccgagacttcagttaggttgcgggcttacctgaatacaccagggttgcccgtctgccaggaccatctggagttctgggagggcgtcttcacaggcctcacccacatagatgcccacttcctgtcccagactaagcaggcaggagacaacttcccctacttggtagcataccaggctacggtgtgcgccagggctcaggctccacccccatcatgggaccaaatgtggaaatgtctcatacggctaaagcccacgctgcacgggccaacacccctgctgtataggctaggagccgtccaaaatgaggtcaccctcacacaccccataaccaaattcatcatggcatgcatgtcggctgacctggaggtcgccacc
>gnl|euhcvdb|AB154179_NS3_C1b_NS3_protein_coding_sequence_(ns3_sequence)
gcgcccatcacggcctatgcccaacagacgcggggcctacttggctgcatcgtcaccagcctcacaggccgggacaagaaccaggtcgagggggaggttcaagtggtttccaccgcaacacaatctttcctggcgacctgcgtcaacggcgtgtgttggactgtctaccacggcgccggcacaaagaccctcgccggccaaaagggcccaattacccaaatgtacaccaatgtagacctggacctcgtcggctggcaagcgccttccggggcgcgatccctgacaccgtgcacctgtggcagctcggacctttacttggtcacgaggcatgctgatgtcattccggtgcgccggcggggcgacagcagaggaagcctactctcccccaggcccgtctcctacttgaagggctcttcgggtggtccactgctctgcccctcggggcatgctgtgggcatcttccgggctgctgtgtgcacccggggggttgctaaggcggtggactttgtgcccgttgagtctatggaaacaactatgcggtccccggtcttcacggacaactcgtcccccccggccgtaccgcagacattccaagtggcccatctacacgctcccactggcagcggcaagagcactaaggtgccggctgcgtatgcagcccaagggtacaaggtactcgtcctgaacccgtctgttgccgccaccctaggtttcggggcgtatatgtctaaggcacatggtgtcgaccctaacatcagaactggggtaaggaccatcaccacgggtgcccccattacgtactccacctatggcaagtttcttgccgacggtggttgctctgggggcgcctatgacatcataatatgtgatgagtgccactcaactgactcgactagcatcttgggcatcggcacagtcctggaccaagcggagacggctggagcgcgactcgtcgtactcgccaccgctacgcctccaggatcggtcaccgtgccacatcccaatatcgaggaggtggctctgtccaacattggagagatccccttctatggtaaagccatccccatcgagaccatcaagggggggaggcacctcatattttgccattccaagaagaaatgtgatgagctcgccgcaaagctgtcgggcctcgggcttaacgctgtagcgtattaccggggtctcgatgtgtccgtcataccgaccagcggagacgtcgttgtcgtggcaacagacgctctaatgacgggttacactggcgactttgactcagtgatcgactgtaatacatgtgtcacccagacagtcgacttcagcttggaccctaccttcaccatcgagacgacgaccgtgccccaagacgcggtgtcgcgctcgcagcggcgaggcaggactggtaggggcaggacaggcatctacaggtttgtgactccaggagaacggccctcgggcatgttcgattcctcggtcctgtgtgagtgctatgacgcgggctgtgcttggtacgagctcacgcccgccgagacctcagttaggttgcgggcttacctgaatacaccagggttgcccgtctgccaggaccatctggagttctgggaaggcgtcttcacaggcctcacccacatagatgcccacttcctgtcccagactaagcaggcaggagacaacttcccctacttggtagcataccaggctacggtgtgcgccagggctcaggctccacccccatcgtgggaccaaatgtggaaatgtctcatacggctaaagcccacgctgcacgggccaacacccctgctgtataggctaggagccgtccaaaatgaggtcaccctcacacaccccataaccaaattcatcatggcatgcatgtcggctgacctggaggtcgccacg
>gnl|euhcvdb|AB442219_NS3_C1b_NS3_protein_coding_sequence_(ns3_sequence)
gcgcccatcacggcctactcccaacagacgcggggcttgcttggctgcatcatcactagtctcacaggtcgggacaagaaccaggtcgagggggaggtgcaggtggtttccaccgcgacgcaatctttcctggcgacctgtgtcaatggtgtgtgctggtctgtttaccacggcgccggctcaaagaccttagccggcccaaaggggccagtcacccaaatgtacaccaatgtagatctggacctcgtcggctggcaggcgccccccgggacgcgctccctgacaccgtgcacctgcggcagctcggacctttacttggtcacgagacatgctgacgtcattccggtgcgccggcggggcgacagcagggggagcctactttcccccaggcccgtctcctacttgaagggctcctcgggcggtccactgctctgcccctcggggcacgctgtgggcatcttccgggctgctgtgtgcacccggggggttgccaaggcggtggactttatacccgttgagtctatggaaaccaccatgcggtctccggtctacacggacaactcatctcccccggctgtaccgcagactttccaagtggcccacctgcacgctcccactggcagcggtaagagcactaaggtgccggctgcatatgcagcccaagggtacaaggtgctcgtcctgaacccgtccgttgccgctaccctaggttttggggcgtacatgtccaaagcacatggtgttgaccctaacatcaggactggggtaaggaccatcaccacgggcgctcccatcacgtactccacctacggcaagttccttgccgacggtggttgctctgggggcgcctatgacatcataatatgtgatgagtgtcactcaactgactcgacttctatcttgggcattggtacggtcttggaccaagcggagacggctggagcgcggctcgtcgtgctcgccaccgctacacctccgggatcggttactgtgccacatcctaacatcgaggaggtggccttgtccaacactggagagattcccttctatggcaaagccatccccatcgagaccatcaaggggggaaggcatctcatcttctgccattctaagaagaagtgtgatgaactcgctgcaaagctgtcggcccttggggtcaacgctgtagcgtactaccggggtcttgatgtgtccgtcataccgacgagcggagacgtcgttgtcgtggcaacagacgctctaatgacgggctacaccggtgactttgactcagtgatcgactgtaacacatgtgtcacccagacagtcgatttcagcttggaccccaccttcaccattgacaccacgactgtgccccaggacgccgtgtcgcgctcacagcggcgaggtaggactggtaggggcagagggggcatatataggtttgtgactccaggggaacggccctcgggcatgttcgattcctcggtcctgtgtgaatgctatgacgcgggctgtgcttggtacgagctcacgcccgccgagacctcagttaggctgcgggcttacctaaatacaccagggttgcccgtttgccaggaccatttggagttctgggagagcgtcttcacaggcctcacccacatagatgctcacttcttgtcccagactaagcaggcaggagacaacttcccctacctggtggcataccaggctacagtgtgcgccagggcccaggctccacctccgtcgtgggatcagatgtggaagtgtctcatacggctaaagcctacgctgcacgggccaacgcccctgttgtataggctaggagccgtccaaaatgaggtcaccctcacacaccccataaccaaattcatcatggcatgcatgtcggctgacctggaggtcgtcacg
>gnl|euhcvdb|AB442221_NS3_C1b_NS3_protein_coding_sequence_(ns3_sequence)
gcgcccatcacggcctactcccaacagacgcggggcctacttggttgcatcatcactagtctcacaggccgggacaagaaccaggtcgagggggaggttcaagtggtttccaccgcaacgcaatctttcctggcgacctgcatcaacggcgtgtgttggactgtctttcacggtgccggctcaaagactctagccggcccaaagggcccaatcactcaaatgtacaccaatgtagaccaggaccttgtcggctggcaggcgccccctggggcacgctccatgacaccatgcacctgcggcagctcagacctttacctggtcacgagacatgctgatgtcgttccggtgcgccggcggggcgacagtagggggagcctcctctcacccaggcccatctcctatctgaagggctcttcgggcggcccactgctctgcccttcggggcacgtcgtgggtatcttccgggctgctgtgtgcacccggggggttgcgaaggcggtggacttcatacccgtcgagtctatggagactactatgcggtccccggtcttcacggacaactcgtcccccccggctgtaccgcagacattccaggtggcccatctacacgctcctactggcagcggcaagagcactaaagtgccggctgcatatgcagcccaagggtacaaggtgctcgtcctgaacccatctgttgccgccaccttaggttttggggcgtatatgtccaaggcatatggtaccgaccctaacatcagaactggggtgaggactatcaccacaggcgcccccatcacatactccacctatggtaagttccttgccgatggtggctgttccgggggcgcctatgacattataatatgtgatgagtgccactcaactgactcgaccaccattttgggcattggcacagtcctggatcaagcggagacggctggagcgcggcttgtcgtgctcgccaccgctacacctccaggatcggtcaccgtgccgcaccccaacatcgaggaagtggccctgtccaacaccggggagatccccttctatggcaaagccatccccatcgaggtcatcaaggggggaaggcacctcattttctgccactccaagaagaagtgcgatgagctcgccgcgaagctgtcggccctcggactcaatgccgtagcgtattaccggggtcttgacgtgtccgtcataccgaccaacggagacgtcgtcgtcgtggcgacagacgctctaatgacgggctataccggtgactttgactcagtgatcgactgtaacacgtgtgtcactcagacagtcgacttcagcttggatcccaccttcaccattgaaacgacaactgtgccccaggacgcggtgtcgcgctcgcagcggcgcggtaggactggcaggggtaggggaggcatctacaggtttgtgactccaggagagcggccctcgggcatgttcgattcctccgtcctgtgcgagtgctatgacgcgggctgtgcttggtacgagctcacgcccgctgagacttcggttaggttgcgggcatacctaaatacaccagggttgcccgtttgccaggaccacctggagttttgggagggtgtcttcacaggcctcgtccacatagacgcccacttcttgtcccagactaagcaagcaggagacaacttcccctacctggtggcgtaccaagctacggtgtgcgccagggctcaggctccacctccatcgtgggatcaaatgtggaagtgtctcacacggctaaaacctacactgcacgggccaacacccctgctgtataggttgggggccgtccaaaatgaagtcaccctcacacaccccgtaaccaaattcatcatgacatgcatgtcggctgacctggaagtagtcact
>gnl|euhcvdb|AF207753_NS3_C1b_NS3_protein_coding_sequence_(ns3_sequence)
gcgcccatcactgcctactcccaacagacgcggggcctgcttggttgcatcatcaccagcctcacaggccgggacaagaaccaagtcgagggggaggttcaagtggtttctaccgcaacacaaactttcctggcgacctgtgtcaacggcgtgtgttggactgtctttcatggcgccggctcaaagaccctagccggcccaaaaggtccaatcacccaaatgtacaccaatgtggaccaggacctcgtcggctggcaggcgccccccggggcgcgttccatgacaccatgcacctgcggcagctcggacctttacttagtcacgagacatgctgatgttattccggtgcgccggcggggcgacggtaggggaagcctactctcccccaggcccgtctcttacttgaagggctcttcgggtggtccgctgctctgcccttcggggcacgttgtgggcatcttccgagccgctgtgtgcacccggggggttgcgaaggcagtggacttcgtgcccgttgagtctatggagaccactatgcggtctccggtcttcacagacaactcatcccccccagctgtaccgcagacattccaagtggcccatctgcacgcccctactggcagcggtaagagcaccaaagtaccggctgcatacgcagcccaagggtacaaggtactcgtcctgaacccgtccgttgcagccactttaggttttggggcgtatatgtctaaggcatatggcactgaccctaacatccgaactggggtaaggaccatcaccacgggcgcccccattacatactccacctatggcaagttccttgccgatggcggttgctccgggggcgcctatgatatcataatatgtgatgagtgccactcaactgactcgaccaccattttgggcatcggcacagtcctggaccaagcggagacggctggagcgcggcttgtcgtgctcgccaccgctacacctccgggatcggtcaccgtgccacaccccaatatcgaggaggtagccctgtccaacactggggagatccccttctatggcaaagccatccccatcgagaccatcaaggggggaaggcatctcatcttctgccattccaagaagaagtgtgatgagctcgccgcaaagctatcggccctcggaatcaatgctgtagcgtattaccgaggtcttgatgtgtccgtcataccgactagcggagacgtcgttgtcgtggcaacagacgctctaatgacgggctttaccggcgactttgactcagtgatcgactgtaacacatgtgtcacccagacagtcgacttcagcttggatcccaccttcaccatcgacacgacgaccgtgccccaagatgcggtctcgcgcacgcagcggcggggcagaactggcaggggtaggagaggcatctacaggtttgtgactccaggagagcggccctcgggcatgttcgattcctcggtcctctgtgagtgttatgacgcgggctgtgcttggtacgagctcacgcccgctgagacctcggttaggttgcgggcttacctaaatacaccagggttgcccgtctgccaggaccatctggagttctgggagggcgtctttacaggcctcacccgcatagatgcccacttcctgtcccagactaagcaggcaggagacaacttcccctacatggtagcataccaagccacggtatgcgccagggctcaggctccacctccatcgtgggaccaaatgtggaagtgcctcacacggctaaagcctactttgcacgggccaacgcccctgctatataggctaggagccgtccaaaatgaggtcaccctcacacaccccataaccaaatacatcatgacatgcatgtcggctgacctggaggtcgtcacc
>gnl|euhcvdb|AF207754_NS3_C1b_NS3_protein_coding_sequence_(ns3_sequence)
gctcccatcacggcctactctcaacagacgcggggtatgcttggttgcatcatcaccagcctcacgggccgggacaagaatcaagtcgagggggaggttcaagtggtctccaccgcgacgcaatctttcctggcgacctgcgtcaacggcgcgtgctggactgtttatcatggcgccggctcaaagaccctagctggcccaaaaggtccaatcactcagatgtataccaatgtagaccaggacctcgtcggctggcaggcgccccccggggcgcgttccttgacaccgtgcacctgcggcagctcggacctttacttggtcacgagacacgctgatgtcattccggtgcgccggcggggcgacggcaggggaagtctactctcccccaggcccgtctcctacttgaagggctcttcgggtggcccactgctctgcccttcggggcacgttgtgggcatcttccgggctgctgtgtgcacccggggggtagcgaaggcggtagacttcgtacccgttgagtctatggaaaccaccatgcggtctccggtcttcacagacaattcatctcccccggccgtaccgcagacattccaagtaggccatttacatgcccccactggcagtggcaagagcaccaaggtgccggctgcatatgcagctcaagggtacaaggtactcgtcttgaacccgtccgtcgccgccaccttaggttttggggcgtatatgtctaaggcacatggtgtcgaccctaacatcagaactggggtaaggaccatcaccacgggcgcccccatcacgtactccacctatggcaagttccttgccgacggtggttgctccgggggcgcctatgacatcataatatgtgatgagtgccactcaactgactcgactaccatcttgggcattggcacagtcctggaccaagcggagacggctggagcgcggctcgtcgtgctcgccaccgctacgcctccgggatcggtcaccgtgccacaccccaatatcgaggaggcggccctgtccaacactggagagatccccttctatggtaaagccatccccatcgaaaccatcaaggggggaaggcatctcatcttctgtcactccaagaagaagtgtgacgagctcgccgcaaagctgtcaggcctcgggctcaatgctgtagcatattaccggggtcttgatgtgtccgtcataccgactagcggagacgtcgttgtcgtggcaacagacgctctaatgacgggctacaccggcgactttgactcagtgatcgactgtaacacatgtgtcacccagacagtcgacttcagcttggatcccaccttcaccattgagacgacaaccgtgccccaagacgcggtgtcgcgctcacagcggcgaggtaggactggcagaggcaggagaggcatctacaggtttgtgaccccgggtgaacgaccctcaggcatgttcgactcctcggtcctgtgtgagtgctatgacgcgggctgtgcttggtacgagctcacgcccgctgagacctcggttaggttgcgggcttacttgaatacaccagggttgcccgtctgccaggaccatttggagttctgggagagcgtctttacaggcctcacccatatagatgcccacttcttgtcccagactaaacaggcaggagacaacttcccctacctggtggcataccaagctacggtgtgcgccagggcccaggccccacctccatcgtgggatcaaatgtggaagtgtctcacacggctaaagcctacactgcacgggccgacacccctgctgtataggctaggagccgtccaaaatgaggtcaccctcacacaccccataaccaaatacatcatggcatgcatgtcggctgacctggaggtcgtcacg
>gnl|euhcvdb|AF207757_NS3_C1b_NS3_protein_coding_sequence_(ns3_sequence)
gctcctatcacggcctattcccaacagacacggggtttgcttggctgtatcatcaccagcctcaccggtcgggacaaaaaccaggtcgagggggaggttcaggtggtctccaccgcaacgcaatccttcctagcgacctgcatcaatggtgtatgttggaccgtttaccatggtgccggctcaaagaccctggccggcccgaagggtccaatcacccaaatgtataccaatgtagaccaggacctcgtcggctggccggcgccccccggggcgcgttccttaacaccatgcacctgcggcagctcggacctttacttggtcacgaggcatgctgatgtcatcccggtgcgccggcggggcgacagcagggggagcctgctttcccccaggcccatctcctacttgaagggctcatcaggtggtccgctgctttgcccctcggggcacgctgtgggcatcttccgggctgctgtgtgcacccggggggttgcgaaggcggtggactttgtacccgttgagtctatggaaactactatgcggtctccggtcttcacggataattcatctcccccggccgtaccgcagacattccaagtggcccatctacatgcccccactggcagcggcaaaagcaccagggtgccggctgcgtatgcagcccaagggtacaaggtactcgtcctgaacccgtccgttgccgctaccttaggttttggggcgtatatgtctaaggcacatggtgtcgaccctaacattagaactgggataaggaccatcactacgggcgctcctattacatactccacctacggcaagttccttgccgacggtggttgctctgggggcgcctatgacatcataatatgcgatgagtgccactcaactgactcgacttccattttgggcattggcacggtcctggaccaagcggaaacggctggggcgcggctggtcgtgctcgccaccgctacgcctccgggatcggtcactgtgccacatcccagtatcgaggaggtggccttgtccaacactggggagattcccttctatggcaaagccatccccattgaggtcatcaagggggggaggcatctcatcttctgccattccaagaagaaatgtgacgagctcgccgcaaagttgtcagccctcgggatcaatgctgtatcgtactaccggggtcttgatgtgtccgtcatacccacaagcggagacgtcgttgtcgtggcaacagacgctctaatgacgggctataccggcgactttgactcagtgatcgactgtaatacatgtgtcacccagacagtcgatttcagcttggaccccactttcaccattgaaacgacgaccgtgccccaagacgcggtgtcgcgctctcagcggcgaggcaggactggtaggggtaggggaggcatatacaggtttgtgactccaggggaacggccctcgggcatgttcgattcttcggtcctgtgtgagtgctatgacgcgggctgcgcttggtatgagctcacgcccgccgagacatcggtcaggttgcgggcttacctaaacacaccagggctgcccgtctgccaggatcatctggagttctgggagagcgtcttcacaggcctcacccacatagatgcccacttcttgtcccagaccaagcaggcaggagacaacttcccctacctggtagcataccaggctacagtgtgcgccagggcccaggctccacccccatcgtgggaccaaatgtggaagtgtctcatacggctaaagcctacgctacacgggccaacacccctgttgtacaggctaggagccgtgcaaaatgagattaccctcacacaccccataaccaaattcatcatggcatgcatgtcggctgacctagaggtcgtcacc
>gnl|euhcvdb|AF207758_NS3_C1b_NS3_protein_coding_sequence_(ns3_sequence)
gcgcccatcacggcctactcccaacagacgcggggcctacttggttgcatcatcactagcctcacaggccgggacaagaaccaggtcgagggggaggttcaagtggtttccaccgcgacacaatctttcctggcgacctgtatcaatggcgtgtgttggactgtctaccatggcgccggctcaaagaccctagccggtccaaaaggtccaatcacccagatgtacaccaatgtagacctggacctcgtcggctggcaggcgccccccggggcgcgttctatgacaccatgcacctgcggcagctcggatctttacttggtcacgagacatgccgatgtcattccggtgcgccggcgaggcgacagcaggggaagtctgctctcccccaggcccgtctcctacctgaagggctcctcgggtggtccactgctctgcccctcggggcacgctgtgggcctcttccgggccgctgtgtgcacccggggggttgcgaaggcggtggacttcatacccgtcgagtctatggagactaccatgcggtctccggtcttcacagacaactcatcccctccggccgtaccgcagacattccaagtggcacatctgcatgctcccactggcagcggcaagagcactaaggtgccggctgcatatgcagcccaagggtacaaggtactcgtcctgaacccgtccgttgccgccaccttaggttttggggcgtatatgtccaaggcacatggtatcgaccctaacatcagaactggggtaaggaccatcaccacgggcggccccatcacgtactccacctatggcaagttccttgccgacggtggctgctctgggggcgcctatgacatcataatatgtgatgagtgccactcaactgactcgactaccatcttgggcatcggcacagtcctggaccaagcggagacggctggagcgcggctcgtcgtgctcgccaccgctacgcctccgggatcggtcaccgtgccgcaccccaatattgaggaagtggctctgtccaacactggagagatccccttctatggcaaagccatccccattgaggtcatcaagggggggaggcatctcattttctgccattccaagaagaagtgtgatgagctcgccgcaaagctgacaggcctcggaatcaatgctgtagcgtattaccggggtcttgatgtgtccgtcataccgaccagcggagacgtcgttgtcgtggcaacggacgctctaatgacgggtttcaccggcgactttgactcagtgatcgactgtaacacgtgtgtcacccagacggtcgatttcagcttggatcccaccttcaccattgacacgacgaccgtgccccaagacgcggtgtcgcgctcgcagcggcgaggtaggactggcaggggtaggggtggcatctacaggtttgtgactccaggagaacggccctcgggcatgttcgattcctcggtcctgtgtgagtgctatgacgcgggttgtgcttggtatgagctcacgcccgctgagacctcggttaggttgcgggcttacctgaatacaccagggttgcccgtctgccaggaccatctggagttctgggagagtgtcttcacaggcctcacccacatagatgctcacttcttgtcccagactaaacaggcaggagacaacttcccctacctggcagcataccaagctacggtgtgcgccagagctcaggctccacctccatcgtgggaccaaatgtggaagtgtctcatacggctgaaacctacactgcacgggcccacacccctgctgtataggctaggagccgtccaaaatgaagtcaccctcacacaccccataaccaaatacatcatggcatgcatgtcggctgacctggaggtcgtcact
>gnl|euhcvdb|AB492222_NS3_P1b_NS3_protein_coding_sequence_(ns3_sequence)
gcgcccatcacggcctactcccaacagacgcggggcctactcggttgcatcatcactagcctcacaggccgggacaagaaccaggtcgagggggaggtccaggtggtttccaccgcaacacaatccttcctggcgacctgtgttaacggtgtgtgttggactgtctttcatggtgccggctcaaagaccctagccggcccaaaagggccgatcacccaa------------------------------------------------------------------------------------------------------------------------------------------------------------------------------------------------------------------------------------------------------------------------------------------------------------------------------------------------------------------------------------------------------------------------------------------------------------------------------------------------------------------------------------------------------------------------------------------------------------------------------------------------------------------------------------------------------------------------------------------------------------------------------------------------------------------------------------------------------------------------------------------------------------------------------------------------------------------------------------------------------------------------------------------------------------------------------------------------------------------------------------------------------------------------------------------------------------------------------------------------------------------------------------------------------------------------------------------------------------------------------------------------------------------------------------------------------------------------------------------------------------------------------------------------------------------------------------------------------------------------------------------------------------------------------------------------------------------------------------------
>gnl|euhcvdb|AF207764_NS3_C1b_NS3_protein_coding_sequence_(ns3_sequence)
gcgcccatcacggcctactcccaacagacgcgaggcctgtttggctgcatcatcactagcctcacaggccgggacaagaaccaggttgagggagaggttcaggtggtttccaccgcaacgcaatcctttctggcgacctgcatcaacggcgtgtgttggactgtctaccacggcgccggctcgaagaccttagccggcccgaaaggcccagttatccaaatgtacaccaatgtagaccaggacctcgtcggctggccagcgccccctggggcgcgttccttgacgccgtgcacctgcggcagctcggacctttatctggtcacgaggcatgctgatgtcattccggtgcgccggcggggcgacagcagggggagcctgctatcccccaggcccatctcctacttgaaaggctcctcaggtggtccactgctctgcccctcggggcacgctgtgggcatctttcgggccgctgtatgcacccggggggttgcaaaggcggtggactttatacctgttgagtctatggaaactactatgcggtctccggtcttcacagacaactcatctcctccggccgtaccgcagacattccaagtggcccatctacacgctcccactggcagcggcaaaagcactaaagtgccagccgcatacgcagcccaagggtacaaggtactcgtcctgaacccgtccgttgccgccaccctaggttttggagcgtacatgtccaaggcatatggtgtcgaccccaacatcaggactggggtaaggaccatcaccacgggcgcttccatcacgtactccacctatggcaagttccttgccgacggtggttgctccgggggcgcctatgacatcataatgtgtgatgagtgccactcaactgactcgacttccatcttgggcatcggcacagtcctggaccaagcggagacggctggagcgcggctcgtcgtgctcgccaccgctacgcctccgggatcggtcactgtaccacatcccaatatcgaggaggtggccttgtccaacactggagagattcccttctacggcaaggccatccccatcgagaccatcaagggggggaggcatctcatcttctgccattccaagaagaaatgtgacgagctcgccgcaaagctatcggccctcggagtcaacgctgtggcgtactatcggggtcttgatgtgtccgtcataccgacaagtggagatgtcgttgtcgtggcaacagacgctctaatgacgggctataccggtgactttgactcggtgatcgactgtaatacgtgtgtcacccagacagtcgacttcagcttggaccctaccttcaccattgagacgacgaccgtgccccaagacgcggtgtcgcgctcgcaacggcgaggcaggaccggtaggggtagaaggggcatatacaggtttgtgactccaggggaacgaccctcgggcatgttcgattcttcggtcctgtgtgagtgctatgacgcgggctgtgcttggtacgagctcacgcccgctgagacctcggttaggttgcgggcttacctaaacacaccagggttgcccgtctgccaggaccacctggagttctgggagagcgtcttcacaggcctcacccacatagatgcccacttcttgtcccagactaaacaggcaggagacaacttcccctacctggtagcataccaggctacggtgtgcgccagggcccaggctccacctccatcgtgggatctaatgtggaagtgtctcacacggctaaagcctacactacacgggccaacacccctgttgtacaggctaggagccgttcaaaatgaagtcaccctcacacaccccataaccaaatacatcatggcatgcatgtcggctgacctagaggtcgtcacg
>gnl|euhcvdb|AF207765_NS3_C1b_NS3_protein_coding_sequence_(ns3_sequence)
gctcccatcacggcttacgcccaacagacgcggggcctacttggttgcatcatcactagccttacaggccgggacaagaaccaagttgagggagaggttcaagtggtttctaccgcgacacaatctttcctggcgacctgcatcaatggcgcgtgttggactgtctaccatggcgccggctcaaagaccctagccggcccgaaaggccctatcattcaaatgtacaccaatgtagacctagacctcgtcggctggcaggtgcccccgggggcgcgttccttgacaccatgcacctgcggcagctcggacctttatttggtcacgagacatgccgatgtcattccggtgcgccggcggggcgatagtagggggagcctactctctcccaggcctgtctcctacttgaagggctcttcgggtggtccactgctctgccctttggggcacgctgtgggcatcttccgggctgctgtatgcacccggggggttgcgaaagcggtggacttcatacccgttgagtctatggaaactaccatgcggtctccggtctacacggacaattcatctcccccggccgtaccgcagaccttccaagtggcccatctacacgcccccaccggcagcggcaaaagcactaaggtgccggctgcatatgcagcccaggggtacaaggtactcgtcctgaacccgtccgttgccgccaccttgggttttggggcgtatatgtctaaggcacatggtatcgaccccaacatcagaactggggtacgggccatcaccacaggcgctcccatcacatactccacctatggcaagttccttgccgacggtggttgctccgggggcgcctatgatatcataatatgtgatgagtgccactcaactgactcaactaccatcttgggcattggcacagtcctggaccaagcggagacggctggagcgcggctcgtcgtgctcgccaccgctacgcctccgggatcggtcaccgtgccacaccccaacatcgaggaggtggccctgtccaacactggagagatccccttctacggcaaagccatccccattgaggtcatcaagggaggaagacatctcattttctgccattccaagaagaagtgtgacgaactcgccgcaaagttgtcaggcctcggactcaatgccgtagcatattatcggggtcttgatgtgtccgtcataccgaccagcggagacgtcgttgtcgtagcgacagacgctctaatgacgggctttaccggcgactttgactcagtgatcgactgtaacacatgtgtcacccagacagtcgactttagcttggatcccaccttcaccattgagacgacgactgtgcctcaagacgcggtgtcgcgctcgcagcggcgaggtaggactggcaggggtaggcggggcatctacaggtttgtgactccaggagaacggccctcgggtatgttcgattcctcggtcctgtgtgagtgctatgacgcgggctgtgcttggtatgagctcacgcctgctgagactacagttaggttgcgggcttacctgaatacaccagggttgcccgtctgccaggaccatctggagttttgggagggtgtcttcacaggcctcacccacatagatgcccacttcctgtcccagactaagcaagcaggagacaacttcccctacctagtggcataccaagccacagtgtgtgccagatctcaagctccacctccatcatgggatcaaatgtggaagtgtctcttacggctcaaacctacactgcacgggccaacacccctgctgtataggctaggagccgttcaaaatgaggttaccctcacacatcccataaccaaatacatcatgacatgcatgtcggctgacctggaggtcgtcact
>gnl|euhcvdb|AF207767_NS3_C1b_NS3_protein_coding_sequence_(ns3_sequence)
gcgcccatcacggcttactcccaacagacgcggggcttacttggttgtatcatcaccagcctcacaggccgggacaagaaccaggtcgagggggaggttcaagtggtctccaccgcaacacaatctttcttggcgacctgtgtcaacggcgtgtgttggactgtctttcacggcgccggctcaaagactctagccggcccaaagggcccaattacccaaatgtacaccaatgtagaccaggacctcgtcggctggcaggcgccccctggggcacgttccatgacaccatgcacctgcggcagctcggacctttacttggtcacgagacatgctgatgtcatcccggtgcgccggcggggcgacagcagggggagccttctctcccccaggcccatctcctacttgaagggctcttcgggtggtccgctgctctgccctctggggcatgtcgtaggcatcttccgggccgctgtgtgcacccggggggttgcgaaggcggtggactttgtacccgtcgagtccatggaaaccactatgcggtctccggtcttcacagacaactcatcccccccggctgtaccgcagacattccaagtggcccatctacacgctcccactggcagcggcaagagcactaaggtgccggctgcatatgcagcccaggggtacaaggtactcgtcttgaacccgtccgttgccgctaccctaggttttggggcgtatatgtctaaggcatatggtaccgaccctaacatcagaactgggataaggaccatcaccacaggcgcccccattacgtactccacctatggcaagttccttgccgacggtggttgctccgggggcgcctatgacatcataatatgtgatgagtgccactcaactgactcgactaccatcttgggcatcggcacggtcctggatcaagcggagacggctggagcgcggcttgtcgtgctcgccaccgctacgcctccgggatcggtcaccgtgccacaccccaatattgaggaggtggccctgtctaacactggagagatccccttctatggcaaggccatccccctcgaggtcatcaaggggggaagacatctcatcttctgccactccaagaagaagtgcgacgagctcgccgcaaagctgtcagccctcggactcaatgctgtagcgtattaccggggtcttgatgtgtccgtcataccgaccagcggagacgtcgttgtcgtggcaacggacgccctaatgacgggctataccggcgactttgactcagtgatcgactgtaacacatgtgtcacccagacagtcgatttcagcttggatcccactttcaccattgaaacgacgaccgtgccccaagacgcggtgtcgcgctcgcagcggcgaggtaggactggcaggggtaggataggcatctataggtttgtgactccaggagaacggccctcgggcatgttcgattcctcggtcctgtgtgagtgctatgacgcgggctgtgcttggtacgagctcacgccctctgagaccacagtcaggttgcgggcgtacctaaatacaccagggttgcccgtctgccaggaccatctggagttctgggagagcgtctttacaggcctcacccacatagacgcccacttcttgtcccagactaagcaggcaggagacaacttcccctacctggtggcataccaggctacagtgtgcgccagggcccaggctccacccccatcatgggatcaaatgtggaagtgtctcatacggctaaaacctacactgcacgggccaacgcccttgctgtataggctaggagccgtccagaatgaggtcaccctcacacaccccataaccaaattcatcatgacatgtatggcggctgacctggaggtcgtcacc
>gnl|euhcvdb|AF207773_NS3_C1b_NS3_protein_coding_sequence_(ns3_sequence)
gcacccatcacggcctacgcccagcagacgcggggcgtacttggctgcatcatcactagcctcacaggccgggacaagaaccaggtcgagggggaggttcaggtggtctccaccgcaactcaatctttcctagcgacctgcgtcaacggcgtgtgttggactgtctaccatggcgccggctcaaagacccttgccggcccaaagggcccaatcacccaaatgtacaccaatgtggaccaggacctcgtcggctggcaggcgccccctggggcgcgttccatgacaccatgcacctgcggcagctcggacctttacttggtcacgagacatgctgatgtcattccggtgcgccggcggggcgataccagggggagcctactttcccccaggcccatctcctacctgaagggctcctcgggtggtccactgctttgcccctcggggcacgttgtgggcatcttccgggccgctgtatgcacccggggggttgccaaggcggtggacttcgtacccgttgagtctatggaaactaccatgcggtctccggtcttcacggataactcctctcccccggccgtaccgcagacattccaagtggcccatctacatgcccccactggcagcggcaagagcactaaggtgccagctgcatatgcagcccaagggtacaaggtactcgtcttgaacccgtctgtcgccgccaccctgggttttggggcgtatatgtctaaggcacatggtgtcgaccccaacatcagaactggggtaaggaccatcaccacgggcgcttccatcacgtactccacctatggcaagttccttgccgacggtggttgctctgggggcgcctatgacatcataatatgcgatgagtgccactcaactgactcgacttccatcttgggcatcggcacagtcctggaccaagcggagacggctggagcgcggctcgtcgtgctcgccaccgctacgcctccgggatcggtcaccgtgccacaccccaatattgaggaggtggccttatccaacactggagaggttcccttctacggcaaagccatccccctcgagaacatcaaagggggaaggcacctcattttttgccattccaagaagaaatgtgatgagctcgccgcgaagctgtcggccctcggagttaatgctgtagcgtactaccgaggccttgatgtgtccgtcataccgacaagcggagacgtcgttgtcgtggcaacagacgctctaatgacgggctataccggcgactttgactcagtgatcgactgtaatacatgtgtcacccagacagtcgacttcagcttggaccccaccttcaccatcgagacgacgaccgtgccccaagacgcggtgtcgcgctcgcagcggcgtggcaggactggtaggggcagggggggcatatacaggtttgtgactccaggagaacggccctcgggcatgttcgattcttcggtcctgtgtgagtgctatgacgcgggctgtgcttggtatgaactcacgcccgccgagacctcggttaggttacgggcttacctgaatacaccagggttgcccgtctgccaggaccacctggagttctgggagagcgtcttcacaggcctcacccacatagatgcccactttctgtcccagactaagcaggcaggagacaacttcccctacctggtagcttaccaggctacagtgtgtgccagggcccaggccccgcctccatcgtgggatcaaatgtggaagtgtctcatacggctgaggcctacactgcacgggccaacgcccttgttgtacaggctaggagccgtccagaacgaggtcatcctcacacaccccataaccaaatacatcatggcatgcatgtcggctgacctagaggtcgtcacg
>gnl|euhcvdb|AF207774_NS3_C1b_NS3_protein_coding_sequence_(ns3_sequence)
gcgcccatcacggcctactcccaacagacgcggggcctgcttggttgcatcatcactagcctcacaggccgggacaagaaccaggtcgagggggaggttcaagtggtttccaccgcaacgcaatctttcctggcgacctgtgtcaacggcgtgtgttggactgtcttccatggtgctggctcgaagaccctagccggcccaaaaggtccaatcacccagatgtatactaatgtggaccaggacctcgtcggctggccggcgcctcccggggcgcgttctctgacaccatgcacctgtggcagctcggacctttacttggtcacgagacacgctgacgtcatcccggtgcgccgacggggcgatagtagggggagcctactctcccccaggcctgtctcctacttgaagggctcttcgggtggcccactgctttgcccttcggggcacgctgtgggcatcttccgggccgctgtatgcacccgaggggttgcgaaggcagtggactttgtgcccgttgagtccatggaaactactatgcggtctccggttttcacagacaactcatcccctccggccgtaccgcagtcattccaagtggcccatctacacgctcccactggcagcggcaagagtaccaaggtaccggctgcgtatgcagcccaagggtacaaggtgctcgtcctgaatccgtccgttgcagccaccttagggtttggggcgtatatgtctaaggcacatggtactgaccctaacatcagaactgggataagaaccatcaccacaggcgcccccatcacgtactccacctatggcaagttccttgccgacggcggatgctctgggggcgcttatgacatcataatgtgtgatgagtgccattcaactgactcgactaccatcttgggcatcggcacagtcctggaccaagcggagacggctggagcgcggctcgtcgtgctcgccaccgctacgcctccgggatcggtcaccgtgccacacccgaacatcgaggaggtggccctgtctaacactggagagatccccttctatggcaaagccatccccatcgaggccatcaaggggggaaggcatctcattttctgtcattccaaaaaaaagtgcgacgagctcgccgcaaagctgtcaaacctcggagttaacgccgtagcgtattaccggggtcttgacgtgtccgtcataccgaccagcggagacgttgttgtcgtggcaacagacgctctaatgacgggctacaccggtgattttgactcagtgatcgactgtaacacatgtgtcacccagacagtcgacttcagcttggatcccaccttcaccattgagacgacgaccgtaccccaagacgcggtgtcgcgttcgcagcggcgaggtaggactggcaggggtaggaggggcatctacaggtttgtgactccgggagaacggccctcgggcatgttcgattcctcggtcctgtgcgagtgctatgacgcgggctgtgcttggtatgagctcacccccgctgagacctcggttaggttgcgggcttacctaaatacaccagggctgcccgtttgccaggaccatctggagttctgggagagcgtcttcacaggcctcacccacatagacgcccacttcttgtcccagactaagcaggcaggagacaacttcccctacctggtggcataccaagccacggtgtgcgccagggctcaggccccacctccatcgtgggatcaaatgtggaagtgcctcatacggctaaagccaacgctgcacgggccaacgcccctgctgtacaggctgggagccgtccaaaatgaggtcaccctcacacaccccataaccaaatacatcatggcatgcatgtcggccgacctggaggtcgtcact
>gnl|euhcvdb|AF165045_NS3_C1b_NS3_protein_coding_sequence_(ns3_sequence)
gcgcccattacggcctattcccaacagacgcggggcctacttggctgtatcatcactagcctcacaggtcgggacaagaaccaggtcgagggggaggttcaggtagtctctaccgcaacgcaatctttcctagcgacctgtgtcaatggcgtgtgttggaccgtctatcacggcgccggctcgaagaccctggccggcccaaagggtccgatcgcccaaatgtacaccaatgttgaccaggacctcgttggctgggcggcgccccccggggcgcgttccttgacaccatgcacctgtggcagctcggacctttacttggtcacgaggcatgccgatgtcattccggtgcgccggcggggcgatagcaggggaagcctcctttctcccagaccaatctcctaccttaagggctcctcaggtggtccactgctttgccccgcggggcacgctgtgggcatcttccgggccgctgtgtgcacccggggggttgcgaaggcggtggactttgtacccgtcgagtctatggaaactaccatgcggtctccggtcttcacggacaattcatctcccccggccgtaccgcagacattccaagtggcccatctacacgctcccaccggcagcggcaagagcactaaggtgccggctgcatacgcagctcaagggtacaaggtgctcgtcttgaacccatccgtcgccgccaccttaggttttggggcgtatatgtctaaggcacatggtgtcgaccccaacatcagaactggggtaaggaccatcaccacgggcgctcccattacgtactccacctacggcaagttccttgccgacggtggttgctctgggggcgcctatgacatcataatatgtgatgagtgccactcaactgactcgacttccattttgggcattggtacggtcctggaccaagcggagacggctggagcgcggctcgtcgtgctcgccactgctacgcctccgggatcgatcactgtgccacatcccaatatcgaggaggtggccttgtccaacactggagagattcctttctatggcaaagccatccccatcgcgaccatcaagggggggaggcatctcatcttttgccattccaagaagaaatgtgacgagctcgccgcaaagttgtcggccctcggactcaacgccgtagcgtactaccggggtcttgatgtgtccgttataccaacaagcggagacgtcgttgtcgtggcaacagacgctctaatgacgggctataccggcgactttgactcagtgatcgactgtaacacatgtgtcacccagacagtcgacttcagcttggaccctactttcaccattgagacgacgaccgtgcctcaagacgcggtgtcgcgctcgcagcggcgaggcaggactggtaggggcagggggggcatatataggtttgtgactccaggggaacggccctcgggcatgttcgattcctcggtcctgtgtgagtgctatgacgcgggctgtgcttggtacgagctcacgcccgccgagacctcggtcaggttgcgggcatacctaaacacaccagggttgcccgtctgccaggaccatctggagttctgggagagcgttttcacaggtctcacccacatagatgcccacttcttgtcccagactaagcaggcaggagacaacttcccttacctggtggcataccaggccacagtgtgcgccagggcccaggctccacctccatcgtgggaccaaatgtggaagtgtctcatacggctaaagcctacactacacgggccaacacccctgttgtataggctgggagccgtgcaaaacgaggtcaccctcacacaccccgtaaccaaattcatcatggcatgtatgtcggctgacctagaggtcgtcacc
>gnl|euhcvdb|AF165046_NS3_C1b_NS3_protein_coding_sequence_(ns3_sequence)
gcgcccattacggcctattcccaacagacgcggggcctgcttggctgtatcatcactagcctcacaggtcgggacaagaaccaggtcgagggggaggttcaggtagtctctaccgcaacgcaatctttcctagcgacctgtgtcaatggcgtgtgttggaccgtctatcacggcgccggctcgaagaccctggccggcccaaagggtccgatcgcccaaatgtacaccaatgttgaccaggacctcgttggctgggcggcgccccccggggcgcgttccttgacaccatgcacctgtggcagctcggacctttacttggtcacgaggcatgccgatgtcattccggtgcgccggcggggcgatagcaggggaagcctcctttctcccagaccaatctcctaccttaagggctcctcaggtggtccactgctttgccccgcggggcacgctgtgggcatcttccgggccgctgtgtgcacccggggggttgcgaaggcggtggactttgtacccgtcgagtctatggaaactaccatgcggtctccggtcttcacggacaattcatctcccccggccgtaccgcagacattccaagtggcccatctacacgctcccaccggcagcggcaagagcactaaggtgccggctgcatacgcagctcaagggtacaaggtgctcgtcttgaacccatccgtcgccgccaccttaggttttggggcgtatatgtctaaggcacatggtgtcgaccccaacatcagaactggggtaaggaccatcaccacgggcgctcccattacgtactccacctacggcaagttccttgccgacggtggttgctctgggggcgcctatgacatcataatatgtgatgagtgccactcaactgactcgacttccattttgggcattggtacggtcctggaccaagcggagacggctggagcgcggcttgtcgtgctcgccactgctacgcctccgggatcgatcactgtgccacatcccaatatcgaggaggtggccttgtccaacactggagagattcctttctatggcaaagccatccccatcgcgaccatcaagggggggaggcatctcatcttttgccattccaagaagaaatgtgacgagctcgccgcaaagttgtcggccctcggactcaacgccgtagcgtactaccggggtcttgatgtgtccgttataccaacaagcggagacgtcgttgtcgtggcaacagacgctctaatgacgggctataccggcgactttgactcagtgatcgactgtaacacatgtgtcacccagacagtcgacttcagcttagaccctactttcaccattgagacgacgaccgtgcctcaagacgcggtgtcgcgttcgcagcggcgaggcaggactggtaggggcagggggggcatatataggtttgtgactccaggggaacggccctcgggcatgttcgattcctcggtcctgtgtgagtgctatgacgcgggctgtgcttggtacgagctcacgcccgccgagacctcggtcaggttgcgggcatacctaaacacaccagggttgcccgtctgccaggaccatctggagttctgggagagcgttttcacaggtctcacccacatagatgcccacttcttgtcccaaactaagcaggcaggagacaacttcccttacctggtggcataccaggccacagtgtgcgccagggcccaggctccacctccatcgtgggaccaaatgtggaagtgtctcatacggctaaagcctacactgcacgggccaacacccttgttgtataggctgggagccgtgcaaaacgaggtcaccctcacacaccccgtaaccaaattcatcatggcatgtatgtcggctgacctagaggtcgtcacc
>gnl|euhcvdb|AB492230_NS3_P1b_NS3_protein_coding_sequence_(ns3_sequence)
gcgcccatcacggcctactcccaacagacgcggggcctactcggttgcatcatcactagcctcacaggccgggacaagaaccaggtcgagggggaggtccaggtggtttccaccgcaacacaatccttcctggcgacctgtgttaacggtgtgtgttggactgtctttcatggcgccggctcaaagaccttagccggcccaaaagggccgatcacccag------------------------------------------------------------------------------------------------------------------------------------------------------------------------------------------------------------------------------------------------------------------------------------------------------------------------------------------------------------------------------------------------------------------------------------------------------------------------------------------------------------------------------------------------------------------------------------------------------------------------------------------------------------------------------------------------------------------------------------------------------------------------------------------------------------------------------------------------------------------------------------------------------------------------------------------------------------------------------------------------------------------------------------------------------------------------------------------------------------------------------------------------------------------------------------------------------------------------------------------------------------------------------------------------------------------------------------------------------------------------------------------------------------------------------------------------------------------------------------------------------------------------------------------------------------------------------------------------------------------------------------------------------------------------------------------------------------------------------------------
>gnl|euhcvdb|AB492233_NS3_P1b_NS3_protein_coding_sequence_(ns3_sequence)
gcgcccatcacggcctactcccaacagacgcggggcctactcggttgcatcatcactagcctcacaggccgggacaagaaccaggtcgagggggaggtccaggtggtttccaccgcaacacaatccttcctggcgacctgtgttaacggtgtgtgttggactgtctttcatggcgccggctcaaagaccttagccggcccaagagggccgatcacccag------------------------------------------------------------------------------------------------------------------------------------------------------------------------------------------------------------------------------------------------------------------------------------------------------------------------------------------------------------------------------------------------------------------------------------------------------------------------------------------------------------------------------------------------------------------------------------------------------------------------------------------------------------------------------------------------------------------------------------------------------------------------------------------------------------------------------------------------------------------------------------------------------------------------------------------------------------------------------------------------------------------------------------------------------------------------------------------------------------------------------------------------------------------------------------------------------------------------------------------------------------------------------------------------------------------------------------------------------------------------------------------------------------------------------------------------------------------------------------------------------------------------------------------------------------------------------------------------------------------------------------------------------------------------------------------------------------------------------------------
>gnl|euhcvdb|AB492234_NS3_P1b_NS3_protein_coding_sequence_(ns3_sequence)
gcgcccatcacggcctactcccaacagacgcggggcctactcggttgcatcatcactagcctcacaggccgggacaagaaccaggtcgagggggaggtccaggtggtttccaccgcaacacaatccttcctggcgacctgtgttaacggtgtgtgttggactgtctttcatggcgccggctcaaagaccttagccggcccaaaagggccgatcacccag------------------------------------------------------------------------------------------------------------------------------------------------------------------------------------------------------------------------------------------------------------------------------------------------------------------------------------------------------------------------------------------------------------------------------------------------------------------------------------------------------------------------------------------------------------------------------------------------------------------------------------------------------------------------------------------------------------------------------------------------------------------------------------------------------------------------------------------------------------------------------------------------------------------------------------------------------------------------------------------------------------------------------------------------------------------------------------------------------------------------------------------------------------------------------------------------------------------------------------------------------------------------------------------------------------------------------------------------------------------------------------------------------------------------------------------------------------------------------------------------------------------------------------------------------------------------------------------------------------------------------------------------------------------------------------------------------------------------------------------
>gnl|euhcvdb|AF176573_NS3_C1b_NS3_protein_coding_sequence_(ns3_sequence)
gcgcctatcacggcttactcccaacagacacggggcctacttggctgcatcatcactagcctcacaggccgggacaaaaaccaggtcgaaggggaggttcaagtggtttctaccgcgacacaatctttcctggcgacctgcgtcaacggcgtgtgttggactgtctatcacggcgccggcacaaagactctagccggcccaaaaggcccgatcacccaaatgtacactaatgtggaccaggacctcgtcggctggcaggcgccccctggggcgcgttccttaacaccatgcacctgcggcagctcggacctttacttggtcacgaggcatgctgatgtcattccggtgcgccggcggggcgacagcagggggagcctgctctctcccaggcccatctcctacttgaagggctcttcgggtggtccactgctttgcccctcggggcacgctgtaggcatcttccgggctgctgtatgcacccggggggttgcgaaggctgtggactttgtacccgttgagtccatggaaactaccatgcggtctccggtcttcacggacaattcatcccctccggccgtaccgcagacattccaggtggcccatctacacgctcccaccggcagcggcaaaagcactaaggtgccggctgcatatgcggcccaagggtacaaggtactcgtcttgaacccgtctgttgccgctaccttaggctttggggcgtatatgtccaaggcacatggtgtcgaccctaacctcagaactggggtaaggaccatcaccaccggcgcccccattacgtattccacctatggtaagttccttgccgacggtggttgctctgggggcgcttacgacatcataatatgtgatgagtgccactcaactgactctactaccattttgggcattggcacagtcctggaccaagcggaaacggctggagcgcggctcgtcgtgctcgctaccgctacacctccgggatcggtcaccgtgccacatcccaacattgaggagatagccctgtccaacactggagagatccccttctatggcaaagccatccccatcgagatcatcaagggagggaggcatctcattttttgccattccaagaagaaatgtgacgagctcgccgcaaagctgtcaggcctcggactcaatgctgtagcgtattaccggggtcttgatgtgtccgtcataccgactagtgggaacgtcgttgtcgtggcaacagacgccctaatgacgggctttaccggcgactttgactcagtgatcgactgtaacacttgtgtcacccagacagtcgatttcagcttagaccctaccttcaccattgagacaacgaccgtgccccaagacgcagtgtcacgctcacagcggcgaggcaggactggtaggggcaggaggggtatctacaggtttgtgactccaggagaacgaccttcgggtatgttcgactcttcggtcctgtgtgagtgctatgacgcgggctgtgcttggtatgagctcacgcccgccgagacctcagttaggttacgggcttacctaaatacaccagggttgcccgtttgccaagaccacctggagttctgggagagcgtcttcacgggcctcacccacatagacgcccacttcctgtcccagactaagcaggcaggagacaacttcccctacctggtggcataccaggccacagtgtgcgccagggctcaggccccacctccatcgtgggatcaaatgtggaagtgtctcatacgactaaaacctacgctgcacgggccgacacccctgctgtataggttaggagccgtccaaaatgagaccaccctcacacaccccataaccaaatacatcatggcatgcatgtcggctgacctggaagtcgtcacg
>gnl|euhcvdb|AF333324_NS3_C1b_NS3_protein_coding_sequence_(ns3_sequence)
gcgcccatcacggcctactcccaacagacgcggggcctacttggttgcatcatcactagccttacaggccgggacaagaaccaggtcgagggagaggttcaggtggtttccaccgcaacacaatccttcctggcgacctgcgtcaacggcgtgtgttggaccgtttaccatggtgctggctcaaagaccttagccggcccaaaggggccaatcacccagatgtacactaatgtggaccaggacctcgtcggctggcaggcgccccccggggcgcgttccttgacaccatgcacctgtggcagctcagacctttacttggtcacgagacatgctgacgtcattccggtgcgccggcggggcgacagtagggggagcctgctctcccccaggcctgtctcctacttgaagggctcttcgggtggtccactgctctgcccttcggggcacgctgtgggcatcttccgggctgccgtatgcacccggggggttgcgaaggcggtggactttgtgcccgtagagtccatggaaactactatgcggtctccggtcttcacggacaactcatcccccccggccgtaccgcagtcatttcaagtggcccacctacacgctcccactggcagcggcaagagtactaaagtgccggctgcatatgcagcccaagggtacaaggtgctcgtcctcaatccgtccgttgccgctaccttagggtttggggcgtatatgtctaaggcacacggtattgaccccaacatcagaactggggtaaggaccattaccacaggcgcccccgtcacatactctacctatggcaagtttcttgccgatggtggttgctctgggggcgcttatgacatcataatatgtgatgagtgccattcaactgactcgactacaatcttgggcatcggcacagtcctggaccaagcggagacggctggagcgcggcttgtcgtgctcgccaccgctacgcctccgggatcggtcaccgtgccacacccaaacatcgaggaggtggccctgtctaatactggagagatccccttctatggcaaagccatccccattgaagccatcagggggggaaggcatctcattttctgtcattccaagaagaagtgcgacgagctcgccgcaaagctgtcaggcctcggaatcaacgctgtggcgtattaccgggggctcgatgtgtccgtcataccaactatcggagacgtcgttgtcgtggcaacagacgctctgatgacgggctatacgggcgactttgactcagtgatcgactgtaacacatgtgtcacccagacagtcgacttcagcttggatcccaccttcaccattgagacgacgaccgtgcctcaagacgcagtgtcgcgctcgcagcggcggggtaggactggcaggggtaggagaggcatctacaggtttgtgactccgggagaacggccctcgggcatgttcgattcctcggtcctgtgtgagtgctatgacgcgggctgtgcttggtacgagctcacccccgccgagacctcggttaggttgcgggcctacctgaacacaccagggttgcccgtttgccaggaccacctggagttctgggagagtgtcttcacaggcctcacccacatagatgcacacttcttgtcccagaccaagcaggcaggagacaacttcccctacctggtagcataccaagccacggtgtgcgccagggctcaggccccacctccatcatgggatcaaatgtggaagtgtctcatacggctgaaacctacgctgcacgggccaacacccttgctgtacaggctgggagccgtccaaaatgaggtcaccctcacccaccccataaccaaatacatcatggcatgcatgtcggctgacctggaggtcgtcact
>gnl|euhcvdb|AJ238800_NS3_C1b_NS3_protein_coding_sequence_(ns3_sequence)
gcgcatattacggcctactctcaacagacgcggggcctacttggctgcatcatcactagcctcacaggccgggacaggaaccaggtcgagggggaggtccaaatggtctccaccgcaacacaatctttcctggcgacctgcgtcaatggcgtgtgttggactgtctatcatggtgccggctcaaagacccttgccggcccaaagggcccaatcacccaaatgtacaccaatgtggaccaggacctcgtcggctggcaagcgccccccggggcgcgttccttgacaccatgcacctgcggcagctcagacctttacttggtcacgaggcatgccgatgtcattccggtgcgccggcggggcgacagcaggggaagcctactctcccccaggcccgtctcctacttgaagggctcttcgggcggtccactgctctgcccctcggggcacgctgtgggcatcttccgggctgccgtgtgcacccgaggggttgcgaaggcggtggactttgtacccgtcgagtctatggaaaccactatgcggtccccggtcttcacggacaactcgtcccctccggccgtaccgcagacattccaggtggcccatctacacgctcccactggcagcggcaagagcaccaaggtgccggctgcgtatgcagcccaagggtataaggtgcttgtcctgaacccgtccgttgccgccaccctaagtttcggggcgtatatgtctaaggcacatggtatcgaccctaacatcagaaccggggtaaggaccaccaccacgggtgcccccatcacgtactccacctatggcaagtttcttgccgacggcggttgctctgggggcgcctatgacatcataatatgtgatgagtgccactcaactgactctaccactatcctgggcatcggcacagtcctggaccaagcggagacggctggagcgcgactcgtcgtactcgccaccgctacgcctccgggatcggtcaccgtgccacatcccaacatcgaggaggtggctctgtccagcactggagaagtccccttttatggcaaagccatccccatcgagaccatcaagggggggaggcacctcattttctgccattccaagaagaaatgtgatgagctcgccgcgaagctgtccggcctcggactcaatgctgtagcatattaccggggccttgatgtatccgtcataccaactagcggagacgtcattgtcgtagcaacagacgctctaatgacgggctttaccggcgacttcgactcagtgatcgactgtaatacatgtgtcacccaaacagtcgacttcagcctggacccgaccttcaccattgagacgacgaccgtgccacaagacgcggtgtcacgctcgcagcggcgaggcaggactggtaggggcagaataggcatttacaggtttgtgactccaggagaacggccctcgggcatgttcgattcctcggttctgtgcgagtgctatgacgcgggctgtgcttggtacgagctcacgcccgccgagacctcagttaggttgcgggcttacctaaacacaccagggttgcccgtctgccaggaccatctggagttctgggagagcgtctttacaggcctcacccacatagacgcccatttcttgtcccagactaaacaggcaggagacaacttcccctacctggtagcataccaggctacggtgtgcgccagggctcaggctccaccaccatcgtgggaccaaatgtggaagtgtctcatacggctaaagcctacgctgcatgggccaacgcccctgctgtacaggctaggagccgttcaaaacgaggttactaccacacaccccataaccaaatacatcatggcatgcatgtcggctgacctggaggtcgtcacg
>gnl|euhcvdb|AF165049_NS3_C1b_NS3_protein_coding_sequence_(ns3_sequence)
gctcccatcacggcctactctcaacagacgcggggcctacttggttgcatcgtcactagcctcacaggccgggacaagaaccaggtcgagggggaggttcaagtggtctccaccgcaacacaatctttcctggcgacctgcgtcaatggcgcgtgttggactgtcttccatggtgctggctcaaagactctagccggcccacaaggtccaatcacccagatgtacaccaatgtagaccaggaccttgtcggctggcaggcgccccccgggtcacgctccctgacaccatgcacctgcggtagctcggacctttatttggtcacgagacatgccgatgtcattccggtgcgccgacggggcgacactagggggagcctactctctcccaggcctgtctcttatttgaagggctcttcgggaggcccactactctgcccttcggggcacgttgtgggcatcttccgggctgctgtgtgcacccggggggtcgcgaaggcggtggacttcatacccgttgagtctatggaaactacaatgcggtctcctattttcacagacaactcatcccccccagcggtaccgcagacattccaagtggcccatctacacgcccccactggcagcggcaagagcactaaagtgccggctgcatatgcggcccaagggtacaaagtactcgtcttgaacccgtccgttgccgccaccttgggttttggggcgtacatgtctaaagcacatggtgttgaccccaacatcagaactggggtaaggaccatcaccacgggcgcccctatcacatactccacctatggcaagttccttgccgacggtggctgctccgggggcgcctatgacatcataatgtgtgatgagtgccactcaactgactcaactagcatcttgggcattggcacggtcctggaccaagctgagacggctggagcacgtctcgtcgtgctcgccaccgctacgcctccgggatcggtcaccgtgccacaccccaacatcgaggaggtggccctgtccaacactggggagatccccttctacggcaaagccatccccattggggtcatcaagggggggaggcatctcattttctgtcactccaagaagaagtgtgacgagctcgccgcaaagctgtcagccctcggactcaatgccgtagcatattatcggggtctcgatgtgtccgtcataccgaccagcggagacgtcgttgtcgtagcgacagacgctctaatgacgggctttaccggcgactttgactcagtaatcgactgtaacacatgtgtcacccagacagtcgattttagcttagatcccaccttcaccattgagacgacaaccgtgccccaagacgcggtgtcgcgctcgcagcggcgaggtaggactggcaggggcaggagaggcatctacaggtttgtgactccaggagaacggccctcgggcatgttcgattcctcggtcttgtgtgagtgctatgacgcgggctgtgcttggtacgagctcacgcctgccgagaccacagtcaggttgcgggcttacctaaatacaccagggttgcccgtctgccaggaccatctggagttctgggagggcgtcttcacaggcctcacccacatagatgcccactttctgtcccagactaagcaggcaggggacaacttcccctacctggtagcataccaagccacagtgtgcgccagagctcaggctccacctccatcgtgggatcaaatgtggaagtgtctcatacggctcaaacctacgctgcacgggccaacacccctgctgtataggctaggagccgtccaaaatgaggtcaccctcacacaccccgtaaccaaatacatcatgacatgcatgtcggctgacctagaagtcgtcact
>gnl|euhcvdb|AF165052_NS3_C1b_NS3_protein_coding_sequence_(ns3_sequence)
gcgcccatcacggcctactcccaacagactcggggcctacttggttgcatcatcaccagcctcacgggccgggacaaaaaccaggtcgagggggaggttcaagtggtatccaccgcaacacaatctttcctggcgacctgcgtcaacggcgcgtgttggactgtctttcacggcgctggctcaaagaccctagccggcccaaaaggcccaatcacccaaatgtacaccaatgtagaccaggacctcgtcggctggcaggcgccccctggggcgcgctccctaacaccatgcacctgcggcagctcggacctttacttggtcacgaggcacgccgatgtcattccagtgcgccggcggggcgacactagagggagcttgctctctcccaggcctgtctcctacttgaagggctcttcgggtggtccgctgctttgcccctcagggcatgctgtgggcatcttccgggctgccgtgtgcacccggggggttgcgaaggcggtggacttcatacccgttgaagccatggaaaccaccatgcggtctccggtgttcacagacaactcatctcctccggccgtgccgcagaccttccaggtggcccatctgcacgcccccactggcagcggtaagagcactaaggtgccggctgcatatgcagcccaagggtacaaggtgctcgtcctgaacccgtccgttgccgccaccttgggctttggggcgtacatgtctaaggcacatggcactgaacccaacatcagaactggggtaaggaccatcaccacgggcgcccccatcacatactccacttacggcaagttccttgccgacggtggttgctccggaggcgcctatgacatcataatatgtgatgagtgccactcaactgactcgactaccatcttgggcatcggcacagtcctggaccaagcggagacggctggagcgcggctcgtcgtgctcgccaccgctacgcctccgggatcggttaccgtgccacaccctaacattgaggaggtggccctgtccaacactggagagatccccttctacggcaaggccatccccattgaggtcatcaagggggggaggcacctcattttctgccattccaagaagaagtgtgacgaactcgccgcaaagttgtcagccctcggactcaatgctgtagcatattaccgggggctcgacgtgtccgtcataccgaccagcggagacgtcgttgtcgtggcgacagacgctctaatgacgggcttcaccggcgactttgactcagtgatcgactgtaacacatgtgtcacccagacagtcgacttcagcttggatcccactttcaccattgagacgacgaccgtgccccaagacgcggtgtcgcgctcgcagcggcgaggtaggactggcaggggcaggagaggcatctacaggtttgtgactccaggagaacggccctcaggcatgttcgactcctcggtcttgtgtgagtgctatgatgcgggctgtgcttggtacgagctcacgcctgctgagacttcagttaggctgcgggcttacctgaatacaccagggttacccgtatgccaggaccatctggagttctgggagagtgtcttcacaggcctcacccacatagacgcccactttctgtcccagactaaacaggcaggagacaacttcccctacctggtagcataccaagctacagtgtgcgccagagctcaggccccacctccatcgtgggatcaaatgtggaagtgtctcatacggctcaaacccacgctgcatgggccaacacccctgctgtataggctaggagccgtccaaaatgaggtcaccctcacacaccccataaccaaattcatcatggcatgcatgtcggccgacctggaggtcgtcact
>gnl|euhcvdb|AF165054_NS3_C1b_NS3_protein_coding_sequence_(ns3_sequence)
gcgcctatcacggcctattcccaacagacgcggggcctacttggctgtataatcactagcctcacaggtcgggacaagaaccaggtcgagggggaggttcaggtggtctccaccgcgacgcaatctttcctggcgacctgcgtcaatggcgtgtgttggaccgtctaccatggcgccggctcgaagaccctagccggcccgaaggggccagtcacccaaatgtacaccaatgtggaccaggacctcgtcggctggccggcgccccctggggcgcgttccttgacaccatgcacctgcggcagctcggacctttacttggtcacgaggcatgctgatgtcatcccggtgcgccggcggggcgacagcagggggagcctgctctcccccaggcccgtctcctacctgaagggctcctcaggtggtccactgctttgccccttagggcacgttgtgggcgtcttccgggctgctgtgtgcacccggggggttgcgaaggcggtggacttcatacccgttgagtctatggaaactactatgcggtctccggtctttacggataattcatctcccccggccgtaccgcagacattccaagtggcccatctacatgcccccactggcagcggcaagagcactaaggtgccggctgcatacgcagcccaggggtacaaggtactcgtcctgaacccgtccgttgccgccaccttaggttttggggcgtatatgtctaaggcacatggtgtcgaccccaacatcagaactggggtgaggaccatcaccacgggcgctcccattacgtattccacctatggcaagttccttgccgacggtggttgctccgggggcgcctatgacatcataatgtgcgatgagtgccactcaactgactcgacttccattttgggcattggtacggtcctggaccaagcggagacggctggagcgcggctcgtcgtgctcgccaccgctacgcctccgggatcagtcactgtgccacatcccaacatcgaagaggtggccctgtccaacactggagagattcccttctatggcaaggccatccccctcgagatcatcaagggggggaggcatctcatcttctgccattccaagaagaaatgtgacgagctcgctgcgaagttgtcggccctcggagtcaatgctgtagcatactaccgaggtcttgatgtgtccgttataccaacaagcggggacgtcgttgttgtggcaacagacgctctaatgacgggctataccggtgactttgactcagtgatcgactgtaatacatgtgtcacccaaacagtcgatttcagcttggaccctaccttcaccattgagacgacgaccgtgccccaagacgcagtgtcgcgctcgcagcggcgaggcaggactggtaggggcagggggggcatatacaggtttgtgactccaggggaacggccctcgggcatgttcgattcttcggtcctgtgtgagtgctatgacgcgggctgtgcttggtacgagctcacgcccgccgagacctcggttaggttgcgggcttacctaaacacaccagggttgcccgtctgccaggaccatctggagttctgggagagcgtcttcacaggcctcacccacatagatgcccatttcttgtcccagactaagcaggcaggagataacttcccctacctggtagcataccaggctacagtgtgcgccagggcccaggctccaccaccatcgtgggatcaaatgtggaagtgtctcatacggctaaagcctacgctacacgggccaacacccctgttgtacaggctaggggccgtgcaaaacgaggtcaccctcacacaccccataaccaaatacatcatgacatgcatggcggctgacctagaggtcgtcacc
>gnl|euhcvdb|AF165055_NS3_C1b_NS3_protein_coding_sequence_(ns3_sequence)
gcacctatcacggcctactctcaacagacgcggggcctatttggctgtatcatcactagcctcacaggtcgggacaagaaccaggtcgagggggaggttcaggtggtctccaccgcaacgcagtctttcctggcgacctgcgttaatggcgtgtgttggactgtctaccatggtgccggcgcgaagaccctagccggcccaaaggggccaatcacccaaatgtacaccaatgtggaccaggacctcgtcggttggccggcgccccccggggcgcgttccttgacaccatgcacctgcggcagctcggacctttacttggtcacgaggcatgccgatgtcgttccggtgcgccggcggggcgatagtagggggagcctactttcccccaggcctgtttcttacttgaagggctcctcgggtggcccactgctctgcccctcagggcacgctgcgggcatcttccgggctgctgtgtgcaccaggggggttgcgaaggcggtggactttgtgcccgttgagtctatggaaaccactatgcggtctccggtcttcacggacaactcatctcccccggccgtaccgcaaacattccaagtggcccatctacacgctcccactggcagcggcaagagcactaaggtgccggctgcatatgcagcccaagggtacaaggtactcgtcttgaacccgtccgttgccgccaccttaggctttggggcgtatatgtctaaggcacacggtgttgaccctaacatcagaaccggggtaaggaccatcaccacgggcgctcccatcacgtactccacctacggcaagttccttgccgacggtggttgctctgggggcgcctatgacatcataatatgtgatgagtgccactcaactgactcgacttccatcttgggcatcggtacagtcttggaccaagcggagacggctggagcgcggctcgtcgtgctcgccaccgctacgcccccgggatcggtcaccgtgccacaccccaacatcgaggaggtggccttgtccaacactggagagattcccttttatggtaaagccatccccatcgaggtcatcagggggggaaggcatctcattttctgccattccaagaagaaatgtgacgagctcgccacaaagctgtcggccctcggaatcaatgctgtggcgtactaccggggtcttgatgtgtccgtcatacccacaagcggagacgtcgttgtcgtggcaacggacgctctaatgacgggctatactggtgactttgattcagtgatcgactgtaatacatgtgtcacccagacagtcgatttcagtttggaccctaccttcaccattgagaccacgaccgtgccccaggacgcagtgtcgcgctcgcagcggcgaggcaggactggtaggggcagagggggcatatacaggtttgtgactccaggggaacggccctcgggcatgttcgattcttcggtcctgtgtgaatgctatgacgctggctgtgcttggtacgagctcacgcccgccgagacctcggttaggttgcgggcgtacctaaatacaccagggttgcccgtctgccaggaccatctggagttttgggagagcgtcttcacaggcctcacccacatagacgcccacttcttgtcccagactaagcaggcaggagacaacttcccctacctagtagcataccaggccacagtgtgcgccagggcccaggctccgcctccgtcgtgggatcaaatgtggaagtgtctcatacggctgaagcctacgctacacgggccaacacccctgttgtacaggctgggagccgtccaaaacgaggtcaccctcacacaccccataaccaaattcatcatggcatgcatgtcggctgacctagaggtcgtcacg
>gnl|euhcvdb|AF165056_NS3_C1b_NS3_protein_coding_sequence_(ns3_sequence)
gcacctatcacggcctactctcaacagacgcggggcctatttggctgtatcatcactagcctcacaggtcgggacaagaaccaggtcgagggggaggttcaggtggtttccaccgcaacgcagtctttcctggcgacctgcgttaatggcgtgtgttggactgtctaccatggtgccggcgcgaagaccctagccggcccaaaggggccaatcacccaaatgtacaccaatgtggaccaggacctcgtcggttggccggcgccccccggggcgcgttccttgacaccatgcacctgcggcagctcggacctttacttggtcacgaggcatgccgatgtcgttccggtgcgccggcggggcgatagtagggggagcctactttcccccaggcctgtttcttacttgaagggctcctcgggtggcccactgctctgcccctcagggcacgctgcgggcatcttccgggctgctgtgtgcaccaggggggttgcgaaggcggtggactttgtgcccgttgagtctatggaaaccactatgcggtctccggtcttcacggacaactcatctcccccggccgtaccgcaaacattccaagtggcccatctacacgctcccactggcagcggcaagagcactaaggtgccggctgcatatgcagcccaagggtacaaggtactcgtcttgaacccgtccgttgccgccaccttaggctttggggcgtatatgtctaaggcacacggtgttgaccctaacatcagaaccggggtaaggaccatcaccacgggcgctcccatcacgtactccacctacggcaagttccttgccgacggtggttgctctgggggcgcctatgacatcataatatgtgatgagtgccactcaactgactcgacttccatcttgggcatcggtacagtcttggaccaagcggagacggctggagcgcggctcgtcgtgctcgccaccgctacgcccccgggatcggtcaccgtgccacaccccaacatcgaggaggtggccttgtccaacactggagagattcccttttatggtaaagccatccccatcgaggtcatcagggggggaaggcatctcattttctgccattccaagaagaaatgtgacgagctcgccacaaagctgtcggccctcggaatcaatgctgtggcgtactaccggggtcttgatgtgtccgtcatacccacaagcggagacgtcgttgtcgtggcaacggacgctctaatgacgggctatactggtgactttgattcagtgatcgactgtaatacatgtgtcacccagacagtcgatttcagtttggaccctaccttcaccattgagaccacgaccgtgccccaggacgcagtgtcgcgctcgcagcggcgaggcaggactggtaggggcagagggggcatatacaggtttgtgactccaggggaacggccctcgggcatgttcgattcttcggtcctgtgtgaatgctatgacgctggctgtgcttggtacgagctcacgcccgccgagacctcggttaggttgcgggcgtacctaaatacaccagggttgcccgtctgccaggaccatctggagttttgggagagcgtcttcacaggcctcacccacatagacgcccacttcttgtcccagactaagcaggcaggagacaacttcccctacctagtagcataccaggccacagtgtgcgccagggcccaggctccgcctccgtcgtgggatcaaatgtggaagtgtctcatacggctgaagcctacgctacacgggccaacacccctgttgtataggctgggagccgtccaaaacgaggtcaccctcacacaccccataaccaaattcatcatggcatgcatgtcggctgacctagaggtcgtcacg
>gnl|euhcvdb|AF165059_NS3_C1b_NS3_protein_coding_sequence_(ns3_sequence)
gcgcccatcacggcttactcccaacagacacggggcctacttggttgcatcatcaccagcctcacgggtcgagacaagaaccaggtcgagggggaggttcaagtggtctccaccgcaacacaatctttcctggcgacctgcatcaacggcgtgtgttggactgttttccacggcgccggctcaaagaccctagcaggcccgaaaggtccaatcacccaaatgtacaccaatgtagaccaggacctcgtcggctggcaggcgccccccggggcgcgttccatgacaccatgcacctgcggcagctcggacctttacttggtcacgagacatgccgatgtcatcccggtgcgccggcggggtgacggcagggggagccttctctccccaaggcccgtctcctacttgaagggctcttcgggtggtccgctgctctgcccttcggggcatgccgtgggcatcttccgggctgctgtgtgcacccggggggttgcgaaggcggtggacttcatacccgtcgagtctatggaaactaccatgcggtctccggtcttcacagacaactcatctcccccggctgtaccgcagacattccaagtggctcatctacacgcccccactggcagcggcaagagcactaaagtgccggctgcatatgcagcccaagggtacaaggtactcgtcctgaacccgtccgttgccgccaccttaggttttggggcgtatatgtccaaggcatatggtaccgaccctaacatcagaactgggataaggaccatcaccacgggcgcccccatcacgtactccacctatggcaagttccttgctgacggtggttgctccgggggtgcttatgacatcataatatgtgatgagtgccactcaactgactcaactaccatcctgggcatcggcacagtcctggatcaagcggagacggctggagcgcggctcgtcgtgctcgccaccgctacacctccgggatcggtcaccgtgccacacccaaacatcgaggaggtggccctgtccaacactggagagatccccttctatggcaaagccatccccatcgaggtcatcaaggggggtaggcatctcattttctgccattccaagaagaagtgcgacgagctcgccgcaaagctgtcagccctcggactcaatgctgtagcgtattaccggggtcttgatgtgtccgtcataccgaccagcggagatgtcgttgtcgtggcaacagacgctctaatgacgggctataccggcgactttgactcagtgattgactgcaacacatgtgtcacccagacagtcgacttcagcttggatcccaccttcaccattgaaacgacaaccgtgccccaagatgcggtgtcgcgctcgcaacggcgaggtaggactggcaggggtaggggaggcatctacaggtttgtgactccaggagaacggccttcgggcatgttcgattcgtcggtcctgtgtgagtgctatgacgcgggctgtgcgtggtacgagctcacgcccgctgagacctcggttaggttgcgggcgtacctaaatacaccagggttgcccgtctgccaggaccatctggagttctgggagagtgtcttcacaggcctcacccacatagatgcccacttcttgtcccagactaagcaggcaggagataacttcccctacctggtggcataccaggccacggtgtgcgccagggctcaggctccacctccatcgtgggaccaaatgtggaagtgtctcatacggctaaaacctacactgcacgggccaacacccctgctgtataggctaggagccgtccaaaatgaggtcaccctcacacaccccataaccaaattcatcatggcatgcatgtcggctgacctggaggtcgtcacc
>gnl|euhcvdb|AF165062_NS3_C1b_NS3_protein_coding_sequence_(ns3_sequence)
gctcccatcacggcctacgcccaacagacgcggggtcttcttggttgcatcatcacaagcctcacaggccgggacaagaaccaagtcgagggggaggttcaagtggtttccaccgcaacacaatctttcctggcgacctgcgtcaacggtgtgtgttggaccgtcttccatggcgccggctcaaagactctagccggcccaaaaggtccaatcacccaaatgtacaccaatgtggacctggacctcgtcggctggcaggcgccccccggggcgcgttctctgacaccatgcacctgtggcagctcggacctttacttggtcacgagacacgctgatgtcatcccggtgcgccggcggggcgacagtagggggagcctgctctctcccaggcctgtctcctacttgaagggctcttcgggtggtccactgctctgcccctcggggcacgctgtgggcatcttccgggctgctgtatgcacccggggggttgcgaaggcggtggacttcatacccgttgagtctatggaaaccactatgcggtctccggtcttcacagataactcatctcccccggccgtaccgcagacattccaagtggcccatctacacgctcccactggcagcggcaagagcactaaagtgccggctgcatatgcagcccaagggtataaggtgctcgtcctgaacccgtccgttgccgccaccttgagttttggggcgtatatgtctaaagcacatggtaccgaccccaacatcagaactggggcaaggaccatcaccacgggcgcccctatcacatactccacctatggcaagttccttgccgacggtggttgctctgggggcgcctatgacatcataatatgtgatgagtgccattcaactgactcaactaccattttgggcattggcacagtcctggaccaagcggagacggctggagcgcggctcgtcgtgctcgccaccgctacgcctccgggatcggtcaccgtgccacaccccaatatcgaggaggtggccctgtccaacactggagagatccccttctacggcagggccatcccccttgaggtcatcaaggagggaagacatctcattttctgtcattccaagaagaagtgtgacgagctcgccgcaaagctgtcagcccttggactcaacgctgtagcgtattatcggggccttgatgtgtctgtcataccgaccagtggaaacgttgttgtcgtggcgacagacgctctaatgacgggctataccggcgactttgactcagtgatcgactgtaacacatgtgtcacccagacagtcgactttagcttggacccaaccttcaccattgagacgacgaccgtgccccaagacgcagtgtcgcgctcgcagcggcgaggcagaactggcaggggtaggagaggcatctataggtttgtgaccccaggagaacggccctcgggcatgttcgattcttcggtcctgtgtgaatgttatgacgcgggctgtgcttggtacgagctcacgcctgctgagacttcagttaggttgcgggcttacctgaatacaccagggttgcccgtctgccaggaccatctggagttctgggagagcgtcttcacaggcctcacccacatagatgcccactttctgtcccagactaaacaggcaggagacaacttcccttacctggtagcataccaagccacagtgtgcgccagggctcaagccccacctccatcatgggatcaaatgtggaaatgtctcatacggctcaaacctacgctgcacggaccaacacccctgctgtataggctaggagccgtccaaaatgatgtcaccctcacacaccccataaccaagctcatcatggcatgcatgtcggcagacctggaggtcgttact
>gnl|euhcvdb|AF165064_NS3_C1b_NS3_protein_coding_sequence_(ns3_sequence)
gcgcccatcacggcctactcccaacagacgcgaggcctacttggctgcatcatcaccagcctcacaggtcgggacaggaaccaggtcgagggggaggttcaggtggtttccaccgcaacgcaatctttcctggcgacctgcgtcaatggcgtgtgttggactgtctaccatggcgccggctcaaagaccttagccgggccaaagggtccaatcacccaaatgtataccaatgtagaccaggacctcgtcggctggcaggcgccccccggggcacgctccatgacaccatgcacttgcggcagctcggacctttacttggtcacgaggcatgccgatgtcattccggtgcgccggcggggcgacagcaggggcagcctactttcccctaggcccatctcttacttgaagggctcctcgggtggtccactgctctgccccctggggcacgttgtgggcatcttccgggctgccgtgtgtacccggggggtcgcgaaggcggtggacttcatacccgttgagtctatggaaacatctatgcggtccccggtctttacggacaactcatctcccccagccgtaccgcagacattccaagtggcccatctacacgctcctactggcagcggcaagagcaccaaggtgccggctgcgtatgcggcccaagggtacaaggtactcgtcctgaacccgtctgttgccgccaccttaggttttggggcgtatatgtctaaagcacatggtgttgatcctaacatcagaactggagtgaggaccatcaccacgggcgctcccatcacttactccacctatggcaagttccttgccgacggtggttgctctgggggcgcctatgacatcataatatgcgatgagtgccactcaactgactcgacctccatcttaggcatcggcacagtcctggaccaagcggagacggctggagcgcggctcgtcgtgctcgccaccgctacgcctccgggatcagttaccgtgccacatcccaatatcgaagaggcggctctgtccaacaccggagagattcccttctatggtaaagccatccccctcgaggtcatcaagggggggaggcatcttattttctgccactccaagaagaaatgtgacgagctcgcttcaaagctgtcggccctcggggttaatgctgtagcatactaccggggtcttgatgtgtccgtcataccaacaagcggagacgtcgttgtcgtggcaacggacgctctgatgacgggctataccggcgactttgactcagtgatcgactgcaacacatgtgtcacccagacagtcgacttcagcttggaccctaccttcaccattgagacgacaacagtgccccaagacgcagtgtcgcgctcgcagcggcgaggcaggactggtaggggtagaatgggcatatacaggtttgtgactccaggggaacggccctcgggcatgttcgattcttcggtcctgtgtgagtgctatgacgcgggctgtgcttggtacgagctcacgcctgccgagaccacggttaggttgcgggcttacctgaatacaccggggttgcccgtctgtcaggaccacctggagttctgggagggcgttttcacaggcctcacccacatagatgcccactttttgtcccagaataagcaggcaggggacaatttcccctacttggtagcataccaggctacggtgtgcgccagggcccaggctccacccccatcatgggatcagatgtggaagtgcctcatacggcttaagcctgtgctgcatgggccaacacccctgttgtacaggctaggggccgtccaaaacgagatcaccctcacacaccccataaccaaattcatcatgacatgcatgtcagctgacctagaggtcgtcacg
>gnl|euhcvdb|AF054249_NS3_C1b_NS3_protein_coding_sequence_(ns3_sequence)
gcgcccatcacggcctactcccaacaaacgcggggcgtacttggttgcgtcatcactagcctcacaggccgggacaagaaccaggtcgaaggggaggttcaagtggtttctaccgcaacacaatctttcctggcgacctgcatcaacggcgtgtgctggactgtctaccatggcgctggctcaaagaccctagccggtccaaaaggtccaatcacccaaatgtacaccaatgtagacctggacctcgtcggctggcaggcgccccccggggcgcgctccatgacaccatgcagctgtggcagctcggacctttacttggtcacgagacatgctgatgtcatcccggtgcgccggcgaggcgacagcagggggagtctactctcccccaggcccgtctcctacctgaagggctcctcgggtggtcctttgctttgcccttcggggcacgtcgtgggcgtcttccgggctgctgtgtgcacccggggggtcgcgaaggcggtggacttcatacccgttgagtctatggaaactaccatgcggtctccggtcttcacagacaactcatcccccccggctgtaccgcagacattccaagtggcacatctgcacgctcctactggcagcggcaagagcaccaaagtgccggctgcgtatgcagcccaagggtacaaggtgctcgtcctgaatccgtccgttgccgccaccttagggtttggggcgtatatgtccaaggcacacggtatcgaccctaacatcagaactggggtaaggaccattaccacgggcggctccattacgtactccacctatggcaagttccttgccgacggtggctgctccgggggcgcctatgacatcataatatgtgatgagtgccactcaactgactcgactaccatcttgggcattggcacagtcctggaccaagcggagacggctggagcgcggcttgtcgtgctcgccaccgctacacctccgggatcggttaccgtgccacaccccaatatcgaggaaataggcctgtccaacaatggagagatccccttctatggcaaagccatccccattgaggccatcaagggggggaggcatctcattttctgccattccaagaagaaatgtgacgagctcgccgcaaagctgacaggcctcggactgaacgctgtagcatattaccggggccttgatgtgtccgtcataccgcctatcggagacgtcgttgtcgtggcaacagacgctctaatgacgggtttcaccggcgattttgactcagtgatcgactgcaatacatgtgtcactcagacagtcgacttcagcttggatcccaccttcaccattgagacgacgaccgtgccccaagacgcggtgtcgcgctcgcaacggcgaggtagaactggcaggggtaggagtggcatctacaggtttgtgactccaggagaacggccctcgggcatgttcgattcttcggtcctgtgtgagtgctatgacgcgggctgtgcttggcatgagctcacgcccgctgagacctcggttaggttgcgggcttacctaaatacaccaggattgcccgtctgccaggaccatctggagttctgggagagcgtcttcacaggcctcacccacatagatgcccacttcctgtcccagactaaacaggcaggagacaactttccttacctggtggcatatcaagctacagtgtgcgccagggctcaagctccacctccatcgtgggaccaaatgtggaagtgtctcatacggctgaaacctacactgcacgggccaacacccctgctgtataggctaggagccgtccaaaatgaggtcatcctcacacaccccataactaaatacatcatggcatgcatgtcggctgacctggaggtcgtcact
>gnl|euhcvdb|AF054252_NS3_C1b_NS3_protein_coding_sequence_(ns3_sequence)
gcgcccatcacggcctactcccaacaaacgcggggcgtacttggttgcgtcatcactagcctcacaggccgggacaagaaccaggtcgaaggggaggttcaagtggtttctaccgcaacacaatctttcctggcgacctgcatcaatggcgtgtgttggactgtctaccatggcgctggctcgaagaccctagccggtccaaaaggtccaatcacccaaatgtacaccaatgtagacctggacctcgtcggctggcaggcgccccccggggcgcgctccatgacaccatgcagctgtggcagctcggacctttacttggtcacgagacatgctgatgtcattccggtgcgccggcgaggcgacagcaggggaagtctactctcccccaggcccgtctcctacctgaagggctcctcgggcggtccattgctttgcccttcggggcacgtcgtgggcgtcttccgggctgctgtgtgcacccggggggtcgcgaaggcggtggacttcatacccgtcgagtctatggaaactaccatgcggtccccggtcttcacagacaactcatcccccccggctgtaccgcagacatcccaagtggcacatctgcacgctcctactggcagcggcaagagcactaaagtgccggctgcgtatgcagcccaagggtacaaggtgctcgtcctgaacccgtccgttgccgccaccttagggtttggggcgtatatgtccaaggcacacggtatcgaccctaacatcagaactggggtaaggaccattaccacgggcggctccattacgtactccacctatggcaagttccttgccgacggtggctgctctgggggcgcctacgacatcataatatgtgatgagtgccactcaactgactcgactaccatcttgggcatcggcacagtcctggaccaagcggagacggctggagcgcggcttgtcgtgctcgccaccgctacacctccgggatcggttaccgtgccacaccccaatatcgaggaaataggcctgtccaacaatggagagatccccttctatggcaaagccatccccattgaggccatcaagggggggaggcatctcattttctgccattccaagaagaaatgcgacgagctcgccgcaaagctgacaggcctcggactgaacgctgtagcatattaccggggccttgatgtgtccgtcataccgcctatcggagacgtcgttgtcgtggcaacagacgctctaatgacgggtttcaccggcgattttgactcagtgatcgactgcaatacatgtgtcacccagacagtcgacttcagcttggatcccaccttcaccattgagacgacgaccgtgccccaagacgcggtgtcgcgctcgcaacggcgaggtagaactggcaggggtaggagtggcatctacaggtttgtgactccaggagaacggccctcgggcatgttcgattcttcggtcctgtgtgagtgctatgacgcgggctgtgcttggtatgagctcacgcccgctgagacctcggttaggttgcgggcttacctaaatacaccggggttgcccgtctgccaggaccatctggagttctgggagagcgtcttcacaggcctcacccacatagatgcccacttcctgtcccagactaaacaggcaggagacaactttccttacctggtggcatatcaagctacagtgtgcgccagggctcaagctccacctccatcgtgggaccaaatgtggaagtgtctcatacggctgaaacctacactgcacgggccaacacccctgctgtataggctaggagccgtccaaaatgaggtcatcctcacacaccccataactaaatacatcatggcatgcatgtcggctgacctggaggtcgtcact
>gnl|euhcvdb|AF054253_NS3_C1b_NS3_protein_coding_sequence_(ns3_sequence)
gcgcccatcacggcctactcccaacaaacgcggggcgtacttggttgcatcatcactagcctcacaggccgggacaagaaccaggtcgagggggaagttcaagtggtttctaccgcaacacactctttcctggcgacctgcatcaacggcgtgtgctggactgtctaccatggcgctggctcgaagaccctagccggtccaaaaggtccaatcacccaaatgtacaccaatgtagacctggacctcgtcggctggcaggcgccccccggggcgcgctccatgacaccatgcagctgtggcagctcggacctttacttggtcacgagacatgctgatgtcattccggtacgccggcgaggcgacagcaggggaagtctactctcccccaggcccgtctcctacctgaagggctcctcgggtggcccattgctttgcccttcggggcatgtcgtgggcgtcttccgggctgctgtgtgcacccggggggtcgcgaaggcggtggacttcatacccgttgagtctatggaaactaccatgcggtctccggtcttcacagacaactcatcccccccggctgtaccgcagacattccaagtggcacatctgcacgctcctactggcagcggcaagagcactaaagtgccggctgcgtatgcagcccaagggtacaaggtgctcgtcctgaacccgtccgttgccgccaccttagggtttggggcgtatatgtccaaggcacacggtatcgaccctaacatcagaactggggtaaggaccattaccacgggcggctccattacgtactccacctatggcaagttccttgccgatggtggctgctccgggggcgcctatgacatcataatatgtgatgagtgccactcaactgactcgactaccatcttgggcatcggcacagtcctggaccaagcggagacggctggagcgcggcttgtcgtgctcgccaccgctacacctccgggatcggttaccgtgccacaccccaatatcgaggaaataggcctgtccaacaatggagagatccccttctatggcaaagccatccccattgaggccatcaagggggggaggcatctcattttctgccattccaagaagaaatgtgacgaactcgccgcaaagctgacaggcctcggactcaatgctgtagcatattaccggggccttgatgtgtccgtcataccgcctatcggagacgtcgttgtcgtggcaacagacgctctaatgacgggtttcaccggcgattttgactcagtgatcgactgcaacacatgtgtcacccagacagtcgacttcagcttggatcccaccttcaccattgagacgacgaccgtgccccaagacgcggtgtcgcgctcgcagcggcgaggtagaactggcaggggtaggagcggcatctacaggtttgtgtctccaggagaacggccctcgggcatgttcgactcttcggtcctgtgtgagtgctatgacgcgggctgtgcttggtatgagctcacgcccgctgagacctcggttaggttgcgggcttacctaaatacaccagggttgcccgtctgccaggaccatctggagttctgggagagcgtcttcacaggcctcacccacatagatgcccacttcctgtcccagactaaacaggcaggagacaactttccttacctggtggcatatcaagctacagtatgcgccagggctcaagctccacctccatcgtgggaccaaatgtggaagtgtctcatacggctgaaacctacactgcacgggccaacacccctgctgtataggctaggagccgtccaaaatgaggtcatcctcacacaccccataactaaatacatcatggcatgcatgtcggctgacctagaggtcgtcact
>gnl|euhcvdb|AF054254_NS3_C1b_NS3_protein_coding_sequence_(ns3_sequence)
gcgcccatcacggcctactcccaacaaacgcggggcgtacttggttgcgtcatcactagcctcacaggccgggacaagaaccaggtcgaaggggaggttcaagtggtttctaccgcaacacaatctttcctggcgacctgcatcaacggcgtgtgctggactgtctaccatggcgctggctcaaagaccctagccggtccaaaaggtccaatcacccaaatgtacaccaatgtagacctggacctcgtcggctggcaggcgccccccggggcgcgctccatgacaccatgcagctgtggcagctcggacctttacttggtcacgagacatgctgatgtcatcccggtgcgccggcgaggcgacagcagggggagtctactctcccccaggcccgtctcctacctgaagggctcctcgggtggtcctttgctttgcccttcggggcacgtcgtgggcgtcttccgggctgctgtgtgcacccggggggtcgcgaaggcggtggacttcatacccgttgagtctatggaaactaccatgcggtctccggtcttcacagacaactcatcccccccggctgtaccgcagacattccaagtggcacatctgcacgctcctactggcagcggcaagagcaccaaagtgccggctgcgtatgcagcccaagggtacaaggtgctcgtcctgaatccgtccgttgccgccaccttagggtttggggcgtatatgtccaaggcacacggtatcgaccctaacatcagaactggggtaaggaccattaccacgggcggctccattacgtactccacctatggcaagttccttgccgacggtggctgctccgggggcgcctatgacatcataatatgtgatgagtgccactcaactgactcgactaccatcttgggcattggcacagtcctggaccaagcggagacggctggagcgcggcttgtcgtgctcgccaccgctacacctccgggatcggttaccgtgccacaccccaatatcgaggaaataggcctgtccaacaatggagagatccccttctatggcaaagccatccccattgaggccatcaagggggggaggcatctcattttctgccattccaagaagaaatgtgacgagctcgccgcaaagctgacaggcctcggactgaacgctgtagcatattaccggggccttgatgtgtccgtcataccgcctatcggagacgtcgttgtcgtggcaacagacgctctaatgacgggtttcaccggcgattttgactcagtgatcgactgcaatacatgtgtcactcagacagtcgacttcagcttggatcccaccttcaccattgagacgacgaccgtgccccaagacgcggtgtcgcgctcgcaacggcgaggtagaactggcaggggtaggagtggcatctacaggtttgtgactccaggagaacggccctcgggcatgttcgattcttcggtcctgtgtgagtgctatgacgcgggctgtgcttggcatgagctcacgcccgctgagacctcggttaggttgcgggcttacctaaatacaccaggattgcccgtctgccaggaccatctggagttctgggagagcgtcttcacaggcctcacccacatagatgcccacttcctgtcccagactaaacaggcaggagacaactttccttacctggtggcatatcaagctacagtgtgcgccagggctcaagctccacctccatcgtgggaccaaatgtggaagtgtctcatacggctgaaacctacactgcacgggccaacacccctgctgtataggctaggagccgtccaaaatgaggtcatcctcacacaccccataactaaatacatcatggcatgcatgtcggctgacctggaggtcgtcact
>gnl|euhcvdb|AF054255_NS3_C1b_NS3_protein_coding_sequence_(ns3_sequence)
gcgcccatcacggcctactcccaacaaacgcggggcgtacttggttgcatcatcactagcctcacaggccgggacaagaaccaggtcgaaggggaggttcaagtggtttctaccgcaacacaatctttcctggcgacctgcatcaacggcgtgtgctggactgtctaccatggcgctggctcgaagaccctagccggtccaaaaggtccaatcacccaaatgtacaccaatgtagacctggacctcgtcggctggcaggcgccccccggggcgcgctccatgacaccatgcagctgtggcagctcggacctttacttggtcacgagacatgctgatgtcattccggtgcgccggcgaggcgacagcaggggaagtctactctcccccaggcccgtctcctacctgaaaggctcctcgggtggtccattgctttgcccttcggggcacgtcgtgggcgtcttccgggctgctgtgtgcacccggggggtcgcgaaggcggtggacttcatacccgttgagtctatggaaactaccatgcggtctccggtcttcacagacaactcaacccccccggctgtaccgcagacattccaagtggcacatctgcacgctcctactggcagcggcaagagcaccaaagtgccggctgcgtatgcagcccaagggtacaaggtgctcgtcctgaacccgtccgttgccgccaccttagggtttggggcgtatatgtccaaggcacacggtatcgaccctaacatcagaactggggtaaggaccattaccacgggcggctccattacgtactccacctatggcaagttccttgccgacggtggctgttctgggggcgcctatgacatcataatatgtgatgagtgccactcaactgactcgactaccatcttgggcatcggcacagtcctggaccaagcggagacggctggagcgcggctcgtcgtgctcgccaccgctacacctccgggatcggttaccgtgccacaccccaatatcgaggaaataggcctgtccaacaatggagagatccccttctatggcaaagccatccccattgaggccatcaagggggggaggcatctcattttctgccattccaagaagaaatgtgacgagctcgccgcaaagctgacaggcctcggactgaacgctgtagcatattaccggggccttgatgtgtccgtcataccgcctatcggagacgtcgttgtcgtggcaacagacgctctaatgacgggtttcaccggcgattttgactcagtgatcgactgcaatacatgtgtcacccagacagtcgacttcagcttggatcccaccttcaccattgagacgacgaccgtgccccaagacgcggtgtcgcgctcgcaacggcgaggtagaactggcaggggtaggagtggcatctacaggtttgtgactccaggagaacggccctcgggcatgttcgattcttcggtcctgtgtgagtgctatgacgcgggctgtgcttggtatgagctcacgcccgctgagacctcggttaggttgcgggcttacctaaatacaccagggttgcccgtctgccaggaccatctggagttctgggagagcgtcttcacaggcctcacccacatagatgcccacttcctgtcccagactaaacaggcaggagacaactttccttacctggtggcatatcaagctacagtgtgcgccagggctcaagctccacctccatcgtgggaccaaatgtggaagtgtctcatacggctgaaacctacactgcacgggccaacacccctgctgtataggctaggagccgtccaaaatgaggtcatcctcacacaccccataactaaatacatcatggcatgcatgtcggctgacctggaggtcgtcact
>gnl|euhcvdb|AF054257_NS3_C1b_NS3_protein_coding_sequence_(ns3_sequence)
gcgcccatcacggcctactcccaacaaacgcggggcgtacttggttgcgtcatcactagcctcacaggccgggacaagaaccaggtcgaaggggaggttcaagtggtttctaccgcaacacaatctttcctggcgacctgcatcaacggcgtgtgctggactgtctaccatggcgctggctcgaagaccctagccggtccaaaaggtccaatcacccaaatgtacaccaatgtagacctggacctcgtcggctggcaggcgccccccggggcgcgctccatgacaccatgcagctgtggcagctcggacctttacttggtcacgagacatgctgatgtcattccggtgcgccggcgaggcgacagcaggggaagtctactctcccccaggcccgtctcctacctgaagggctcctcgggtggtccattgctttgcccttcggggcacgtcgtgggcgtcttccgggctgctgtgtgcacccggggagtcgcgaaggcggtggacttcatacccgttgagtctatggaaactaccatgcggtccccggtcttcacagacaactcatcccccccggctgtaccgcagacattccaagtggcacatctgcacgctcctactggcagcggtaagagcactaaagtgccggctgcgtatgcagcccaagggtacaaggtgctcgtcctgaacccgtccgttgccgccaccttagggtttggggcgtatatgtccaaggcacacggtatcgaccctaacatcagaactggggtaaggaccattaccacgggcggctccattacgtactccacctatggcaagttccttgccgacggtggctgctctgggggcgcctatgacatcataatatgtgatgagtgccactcaactgactcgactaccatcttgggcatcggcacagtcctggaccaagcggagacggctggagcgcggcttgtcgtgctcgccaccgctacacctccgggatcggttaccgtgccacaccccaatatcgaggaaataggcctgtccaacaatggagagatccccttctatggcaaagccatccccattgaggccatcaagggggggaggcatctcattttctgccattccaagaagaaatgcgacgagctcgccgcaaagctgacaggcctcggactgaacgctgtagcatattaccggggccttgatgtgtccgtcataccgcctatcggagacgtcgttgtcgtggcaacagacgctctaatgacgggtttcaccggcgattttgactcagtgatcgactgcaatacatgtgtcacccagacagtcgacttcagcttggatcccaccttcaccattgagacgacgaccgtgccccaagacgcggtgtcgcgctcgcaacggcgaggtagaactggcaggggtaggagtggcatctacaggtttgtgactccaggagaacggccctcgggcatgttcgattcttcggtcctgtgtgagtgctatgacgcgggctgtgcttggtatgagctcacgcccgctgagacctcggttaggttgcgggcttacctaaatacaccagggttgcccgtctgccaggaccatctggagttctgggagagcgtcttcacaggcctcacccacatagatgcccacttcctgtcccagactaaacaggcaggagacaactttccttacctggtggcatatcaagctacagtgtgcgccagggctcaagctccacctccatcgtgggaccaaatgtggaagtgtctcatacggctgaaacctacactgcacgggccaacacccctgctgtataggctaggagccgtccaaaatgaggtcatcctcacacaccccataactaaatacatcatggcatgcatgtcggctgacctggaggtcgtcact
>gnl|euhcvdb|AF054258_NS3_C1b_NS3_protein_coding_sequence_(ns3_sequence)
gcgtccatcacggcctactcccaacaaacgcggggcgtacttggttgcgtcatcactagcctcacaggccgggacaagaaccaggtcgaaggggaggttcaagtggtttctaccgcaacacaatctttcctggcgacctgcattaacggcgtgtgctggactgtctaccatggcgctggctcgaagaccctagccggtccaaaaggtccaatcacccaaatgtacaccaatgtagacctggacctcgtcggctggcaggcgccccccggggcgcgctccatgacaccatgcagctgtggcagctcggacctttacttggtcacgagacatgctgatgtcattccggtgcgccggcgaggcgacagcaggggaagtctactctcccccaggcccgtctcctacctgaagggctcctcgggtggtccattgctttgcccttcggggcacgtcgtgggcgtcttccgggctgctgtgtgcacccggggggtcgcgaaggcggtggacttcatacccgttgagtctatggaaactaccatgcggtccccggtcttcacagacaactcatcccccccggctgtaccgcagacattccaagtggcacatctgcacgctcctactggcagcggcaagagcactaaagtgccggctgcgtatgcagcccaagggtacaaggtgctcgtcctgaacccgtccgttgccgccaccttagggtttggggcgtatatgtccaaggcacacggtatcgaccctaacatcagaactggggtaaggaccattaccacgggcggctccattacgtactccacctatggcaagttccttgccgacggtggctgctctgggggcgcctatgacatcataatatgtgatgagtgccattcaactgactcgactaccatcttgggcatcggcacagtcctggaccaagcggagacggctggagcgcggcttgtcgtgctcgccaccgctacacctccgggatcggttaccgtgccacaccccaatatcgaggaaataggcctgtccaacaatggagagatccccttctatggcaaagccatccccattgaagccatcaagggggggaggcatctcattttctgccattccaagaagaaatgcgacgagctcgccgcaaagctgacaggcctcggactgaacgctgtagcatattaccggggccttgatgtgtccgtcataccgcctatcggagacgtcgttgtcgtggcaacagacgctctaatgacgggtttcaccggcgattttgactcagtgatcgactgcaatacatgtgtcacccagacagtcgacttcagcttggatcccaccttcaccattgagacgacgaccgtgccccaagacgcggtgtcgcgctcgcaacggcgaggtagaactggcaggggtaggagtggcatctacaggtttgtgactccaggagaacggccctcgggcatgttcgattcttcggtcctgtgtgagtgctatgacgcgggctgtgcttggtatgagctcacgcccgctgagacctcggttaggttgcgggcttacctaaatacaccagggttgcccgtctgccaggaccatctggagttctgggagagcgtcttcacaggcctcacccacatagatgcccacttcctgtcccagactaaacaggcaggagacaactttccttacctggtggcatatcaagctacagtgtgcgccagggctcaagctccacctccatcgtgggaccaaatgtggaagtgtctcatacggctgaaacctacactgcacgggccaacacccctgctgtataggctaggagccgtccaaaatgaggtcatcctcacacaccccataactaaatacatcatggcatgcatgtcggctgacctggaggtcgtcact
>gnl|euhcvdb|AF054259_NS3_C1b_NS3_protein_coding_sequence_(ns3_sequence)
gcgcccatcacgacctactcccaacaaacgcggggcgtacttggttgcatcatcactagcctcacaggccgggacaagaaccaggtcgagggggaagttcaagtggtttctaccgcaacacactctttcctggcgacctgcatcaacggcgtgtgctggactgtctaccatggcgctggctcgaagaccctagccggtccaaaaggtccaatcacccaaatgtacaccaatgtagacctggacctcgtcggctggcaggcgccccccggggcgcgctccatgacaccatgcagctgtggcagctcggacctttacttggtcacgagacatgctgatgtcattccggtacgccggcgaggcgacagcaggggaagtctactctcccccaggcccgtctcctacctgaagggctcctcgggtggcccattgctttgcccttcggggcatgtcgtgggcgtcttccgggctgctgtgtgcacccggggggtcgcgaaggcggtggacttcatacccgttgagtctatggaaactaccatgcggtctccggtcttcacagacaactcatcccccccggctgtaccgcagacattccaagtggtacatctgcacgctcctactggcagcggcaagagcactaaagtgccggctgcgtatgcagcccaagggtacaaggtgctcgtcctgaacccgtccgttgccgccaccttagggtttggggcgtatatgtccaaggcacacggtatcgaccctaacatcagaactggggtaaggaccattaccacgggcggctccattacgtactccacctatggcaagttccttgccgatggtggctgctccgggggcgcctatgacatcataatatgtgatgagtgccactcaactgactcgactaccatcttgggcatcggcacagtcctggaccaagcggagacggctggagcgcggcttgtcgtgctcgccaccgctacacctccgggatcggttaccgtgccacaccccaatatcgaggaaataggcctgtccaacaatggagagatccccttctatggcaaagccatccccattgaggccatcaagggggggaggcatctcattttctgccattccaagaagaaatgtgacgaactcgccgcaaagctgacaggcctcggactcaatgctgtagcatattaccggggccttgatgtgtccgtcataccgcctatcggagacgtcgttgtcgtggcaacagacgctctaatgacgggtttcaccggcgattttgactcagtgatcgactgcaacacatgtgtcacccagacagtcgacttcagcttggatcccaccttcaccattgagacgacgaccgtgccccaagacgcggtgtcgcgctcgcagcggcgaggtagaactggcaggggtaggagtggcatctacaggtttgtgtctccaggagaacggccctcgggcatgttcgactcttcggtcctgtgtgagtgctatgacgcgggctgtgcttggtatgagctcacgcccgctgagacctcggttaggttgcgggcttacctaaatacaccagggttgcccgtctgccaggaccatctggagttctgggagagcgtcttcacaggcctcacccacatagatgcccacttcctgtcccagactaaacaggcaggagacaactttccttacctggtggcatatcaagctacagtatgcgccagggctcaagctccacctccatcgtgggaccaaatgtggaagtgtctcatacggctgaaacctacactgcacgggccaacacccctgctgtataggctaggagccgtccaaaatgaggtcatcctcacacaccccataactaaatacatcatggcatgcatgtcggctgacctagaggtcgtcact
>gnl|euhcvdb|AJ132996_NS3_C1b_NS3_protein_coding_sequence_(ns3_sequence)
gcgcctatcacggcctattcccaacagactcggggcctacttggctgtatcatcactagtctcacaggccgggacaagaaccaggtcgaaggggaggttcaagtggtttccaccgcaacacaatctttcctggcgacctgtgtcaatggcgtttgctggactgtctaccatggcgccggctcaaagaccctagccggcccaaagggtccgatcacccaaatgtacaccaatgtagaccaggacctcgtcggctggccagcgccctccggagcgcgttctttgacaccttgcacctgcggcagctcggacctctacttggtctcgaggcatgctgatgtcattccggtgcgccggcggggcgacagccgggggagcctactttcccccaggcccgtctcctacttgaagggttcctcgggtggcccactgctctgcccctcggggcatgtcgtgggcatcttccgggctgctgtgtgcacccggggggttgcgaaggcggtggactttgtgcccgttgagtctatggaaaccaccacgcggtccccggtcttcacggacaactcatccccaccggctgtaccgcagacatttcaagtggcccatctgcacgctcccactggcagcggcaagagcactaaggtgccagctgcgtatgcagcccaagggtataaggtacttgtcctgaacccgtccgttgccgccacattaagctttggggcgtatatgtctaaggcacatggtgtcgaccctagcatcagaactggggtaaggaccatcaccacgggcgcccccatcacatattctacctacggcaagttccttgccgacggtggttgctctgggggcgcctatgacatcataatatgtgatgagtgccactcaactgactcgacctccatcttgggcatcggcacggtcctggaccaagcggagacggctggagcgcggctcgtcgtgctcgccaccgctacgcctccgggatcggtcaccgtgccacatcccaacatcgaggaggtggctctgtccaacactggagagatccccttctatggcaaagccatccccatcgagaccatcagggggggaaggcacctcattttctgccactccaagaagaaatgtgacgagctcgccgcacagttgtcgggcctcgggattaatgctgtagcatattaccggggccttgatgtgtccgtcataccaactagcggagacgtcgttgtcgtggcaacagacgctctgatgacgggctttaccggcgactttgactcagtgatcgactgtaatacgtgtgtcacccagacagttgatttcagcttagaccctaccttcaccattgagacgacgaccgtaccccaagatgcggtgtcgcgctcgcagcggcgaggcaggactggtaggggcaggagaggcatttacaggtttgtgaccccaggagaacggccctcgggcatgtttgactcctcggtcctgtgcgagtgctatgacgcgggctgtgcttggtacgagctcacgcccgccgagacctcggtcaggctgcgggcctacctaaatacaccagggttgcccgtctgccaggaccatctggagttctgggagagcgtcttcacaggcctcacccacatagacgctcacttcttgtcccagaccaagcaggcaggagacaacttcccctacctggtagcctaccaggctacggtgtgcgccagagctcaggctccacctccatcatgggatcagatgtggaagtgtctcatacggctaaagcctacgctgcacgggccaacacccctgttgtataggctgggagccgtccaaaacgaggtcaccctcacacaccccgtaaccaagtacatcatggcatgcatgtcggccgacctggaggtcgtcacc
>gnl|euhcvdb|AF139594_NS3_C1b_NS3_protein_coding_sequence_(ns3_sequence)
gcgcccatcacggcctactcccaacagacccggggcctacttggttgcatcatcacgagtctcacaggccgggacaagaaccaggtcgagggggaggttcaagtggtctccaccgcaacacaatctttcctggcgacctgcgtcaacggcgtatgttggactgtctaccatggtgctggctcaaagactctagccggcccaaaaggcccaatcgcccagatgtacactaatgtagaccaggatctcgtcggctggccggcgccccccggggcgcgttccctgacaccatgcacctgtggcagctcggacctttacttggttacgagacatgcagatgttattccggtgcgccggcggggcgacaatagagggagcttgctctcccccaggcctgtctcctacttgaagggctcttcgggtggcccactgctctgcccttcggggcacgctgtgggcgtcttccgggccgctgtatgcacccggggggttgcaaaggcggtggattttgtccccgttgagtccatggaaactactatgcggtccccggtcttcacagacaactcatctcccccggccgtaccgcaaacattccaagtggcccatctacacgctcccactggcagcggcaagagcactagagtgccggccgcatatgcggcccaagggtacaaggtgcttgtcctgaacccgtctgttgccgctaccttaggttttggggcgtatatgtctaaagcacatggtaccgaccctaacatcaggactggggtaaggaccattaccacgggcgcccccattacgtactccacctatggcaagttccttgccgacggtggttgctccgggggcgcttacgacatcataatgtgcgatgagtgccactcaactgactcaactactatcttgggcatcggcacagtcctggaccaagcggagacggctggagcgcggcttgtcgtgctcgccaccgctacgcctccaggatcggtcaccgtgccacaccccaatatcgaggaggtggccctgtcgaacactggagagatccccttctacggcaaagccatccccatcgaagccatcaaggggggaaggcacctcattttctgtcactccaagaagaagtgcgacgagcttgccgcaaagctgtcaggcctcggaatcaatgctgtagcgtattaccggggtcttgatgtgtccgtcataccgaccagcggagacgtcgttgtcgtggcaacagacgctctaatgacgggctataccggtgactttgattcagtgatcgactgtaatacgtgtgtcacccagacagtcgacttcagcttggaccccaccttcaccattgagacgacgaccgtgccccaagacgcagtgtcgcgctcgcagcggcggggtaggactggcaggggcagggggggcatatacaggtttgtaactccgggggaacggccctcgggcatgttcgattcctcggtcctgtgcgagtgctatgacgcgggctgtgcttggtacgagctcacccccgctgagacctcggttaggttgcgggcttacctaaatacaccaggattgcccgtttgccaggaccatctggagttctgggagagcgtcttcacaggcctcacccatatagatgcccacttcctgtcccagaccaagcaggcaggagataacttcccctacctggtggcataccaagccacagtgtgcgccagggctcaggccccacctccatcgtgggatcaaatgtggaagtgtctcatacggctaaaacccacgctgcacgggccaacgcccctgctgtataggctaggggccgtccaaaatgaggtcaccctcacacaccccataaccaaatacatcatggcatgcatgtcggccgacctggaagtcgtcacc
>gnl|euhcvdb|D45172_NS3_C1b_NS3_protein_coding_sequence_(ns3_sequence)
gcgcccatcacggcctactcccaacagacgcggggcctacttggttgcatcatcactagcctcacaggccgggacaagaaccaggtcgagggggaggttcaggtggtttccaccgcaacacaatctttcctggcgacctgtatcaacggcgtgtgttggactgtctatcatggtgccggctcaaagaccctagctggcccaaaaggcccaatcacccaaatgtacaccaatgtagaccaagacctcgttggctggccggcgccccctggggcgcgttccatgacaccatgcacctgcggcagctcggacctttacttggtcacgagacatgctgatgtcattccggtgcgccggcggggcgacagcagggggagcctcctctccccccggcccatctcctacctgaagggttcctcgggtggtccgctgctttgcccctcgggccatgttgtgggcatcttccgggctgctgtgtgcacccggggggttgcgaaggcggtagactttgtgcccgttgagtctatggaaaccactatgcggtctccggtcttcacggataactcaacccccccggccgtaccgcagtcattccaagtggcccacctacacgctcccactggcagcggcaaaagcaccaaggtgccggctgcgtatgcggcccaagggtacaaggtactcgtcctgaacccgtccgttgctgccactttgggctttggggcgtatatgtccaaggcacatggtgttgaccctaacatcagaactggggtgaggaccatcaccacgggcgctcccatcacgtactccacctacggtaagttcctcgccgacggtggctgttctgggggtgcctatgacatcataatatgtgatgagtgtcattcaactgactcgacttccatcttgggcattggtacagtcctggaccaagcggagacggctggagcgcgccttgtcgtgctcgccaccgctacgcctccgggatcggtcaccgtgccgcatcctaatattgaggaggtggccttgtccaacactggagagatccccttctatggcaaggccatccccctcgaggccatcaagggggggaggcatctcattttctgccattccaagaagaaatgtgacgagctcgctgcgaagctgtcggccctcggagtcaacgctgtagcatattaccggggtcttgatgtgtccatcataccgacaagcggggacgtcgttgtcgtggcaacagacgctctaatgacaggctataccggtgactttgactcggtgatcgactgcaacacatgtgtcacccaaacagtcgatttcagcttggaccctactttcaccatcgagacgacgaccgtaccccaagatgcggtgtcgcgctcgcagcggcgaggcaggactggtaggggcagggggggcatatacaggtttgtaactccaggggaacggccctcaggcatgttcgattcttcggtcctgtgtgaatgttatgacgcgggctgtgcttggtacgagctcacgcccgccgagacctcggttaggttgcgggcttacctaaatacacctgggctgcccgtctgccaggaccatctggagttctgggagagcgtcttcaccggcctcacccacatagatgcccacttcttgtcccagaccaaacaggcaggagacaacttcccctacctggtagcataccaggctacagtgtgcgccagggccaaggctccacctccatcgtgggatcagatgtggaagtgtctcatacggctgaagcctacgctacacgggccaacgcccctgttgtataggttaggagccgttcagaacgaggttaccctcacacaccccataaccaagttcatcatggcatgcatgtcggctgacctagaggtcgtcact
>gnl|euhcvdb|D10750_NS3_C1b_NS3_protein_coding_sequence_(ns3_sequence)
gcgcccatcacggcctactcccaacaaacgcggggcgtacttggttgcatcatcactagcctcacaggccgggacaagaaccaggtcgagggggaggttcaagtggtttctaccgcaacacaatctttcctggcgacctgcatcaacggcgtgtgctggactgtctaccatggcgctggctcgaagaccctagccggtccaaaaggtccaatcacccaaatgtacaccaatgtagacctggacctcgtcggctggcaggcgccccccggggcgcgctccatgacaccatgcagctgtggcagctcggacctttacttggtcacgagacatgctgatgtcattccggtgcgccggcgaggcgacagcaggggaagtctactctcccccaggcccgtctcctacctgaagggctcctcgggtggtccattgctttgcccttcggggcacgtcgtgggcgtcttccgggctgctgtgtgcacccggggggtcgcgaaggcggtggacttcatacccgttgagtctatggaaactaccatgcggtctccggtcttcacagacaactcatcccccccggctgtaccgcagacattccaagtggcacatctgcacgctcctactggcagcggcaagagcactaaagtgccggctgcgtatgcagcccaagggtacaaggtgctcgtcctgaacccgtccgttgccgccaccttagggtttggggcgtatatgtccaaggcacacggtatcgaccctaacatcagaactggggtaaggaccattaccacgggcggctccattacgtactccacctatggcaagttccttgccgacggtggctgctccgggggcgcctatgacatcataatatgtgatgagtgccactcaactgactcgactaccatcttgggcatcggcacagtcctggaccaagcggagacggctggagcgcggcttgtcgtgctcgccaccgctacacctccgggatcggttaccgtgccacaccccaatatcgaggaaataggcctgtccaacaatggagagatccccttctatggcaaagccatccccattgaggccatcaagggggggaggcatctcattttctgccattccaagaagaaatgtgacgagctcgccgcaaagctgacaggcctcggactgaatgctgtagcatattaccggggccttgatgtgtccgtcataccgcctatcggagacgtcgttgtcgtggcaacagacgctctaatgacgggtttcaccggcgattttgactcagtgatcgactgcaacacatgtgtcacccagacagtcgacttcagcttggatcccaccttcaccattgagacgacgaccgtgccccaagacgcggtgtcgcgctcgcaacggcgaggtagaactggcaggggtaggagtggcatctacaggtttgtgactccaggagaacggccctcgggcatgttcgattcttcggtcctgtgtgagtgctatgacgcgggctgtgcttggtatgagctcacgcccgctgagacctcggttaggttgcgggcttacctaaatacaccagggttgcccgtctgccaggaccatctggagttctgggagagcgtcttcacaggcctcacccacatagatgcccacttcctgtcccagactaaacaggcaggagacaactttccttacctggtggcatatcaagctacagtatgcgccagggctcaagctccacctccatcgtgggaccaaatgtggaagtgtctcatacggctgaaacctacactgcacgggccaacacccctgctgtataggctaggagccgtccaaaatgaggtcatcctcacacaccccataactaaatacatcatggcatgcatgtcggctgacctggaggtcgtcact
>gnl|euhcvdb|D10934_NS3_C1b_NS3_protein_coding_sequence_(ns3_sequence)
gcgcccatcacggcttactcccaacagacgcggggcttgcttggttgtatcatcaccagcctcacaggccgggacaagaaccaagtcgagggggaggttcaagtggtttccaccgcaacacaatctttcctggcgacctgcgtcaacggcgtgtgttggaccgtctatcatggcgctggctcaaagaccttagccggcccaaaaggcccaattacccaaatgtacactaatgtagatcaggacctcgtcggctggccggcgccctctggggcgcgttccttgacaccatgcacttgcggcagctcggacctttacttggtcacgagatatgccgatgtcattccggtgcgccggcggggtgacagtagggggagtctactctcccccaggcctgtctcctacttgaagggctcttcgggtggcccactgctctgcccttcggggcacgctgcgggtatcttccgggctgctgtgtgcacccgaggggttgcgaaggcggtggacttcgtacccgttgagtctatggaaactaccatgcggtctccggtcttcacagacaactcatcccccccggccgtaccgcagacgttccaagtggcccatctgcacgctcccaccggcagcggtaagagcactaaagtgccggcagcatacgcagcccaggggtacaaggtgctcgtcttgaacccgtccgttgccgccaccttagggtttggggcgtatatgtctaaggcacatggtatcgaccctaacactagaactggggtaaggaccatcaccaccggcgcccccatcacgtactccacctatggcaagttccttgccgacggtggttgctccgggggcgcctatgacatcataatatgtgatgaatgccactcaactgactcgactaccattttgggcatcggcacagtcctggaccaagcggagacggctggagcgcgactcgtcgtgctcgccaccgctactcctccgggatcggtcaccgtgccacactccaatattgaggaggtggccctatccaccactggagaaatccctttttatggcaaagccatccccatcgagaccatcaaggggggaagacatctcattttctgccattccaagaagaaatgcgacgagctcgccgcaaagctgtcagccctcggactcaatgctgtagcgtattaccggggtcttgacgtgtccgtcataccgactagcggagacgtagttgtcgtggcaacagacgctctaatgacgggctttaccggcgactttgactcagtgatcgactgcaacacatgtgtcacccagacagtcgatttcagcttggatcccaccttcaccattgagacgacgaccgtgcctcaagacgcggtgtcgcgctcacaacggcgaggtaggactggcaggggtagaagaggcatctataggtttgtgactccaggagaacggccttcgggtatgttcgattcttcggtcctgtgtgagtgctatgacgcaggctgtgcttggtacgagctcacgcccgctgagacctcagttaggctacgggcttacctaaatacaccagggttacccgtttgccaggaccacctggagttctgggagagcgtttttacaggcctcacccacatagatgctcacttcttgtcccagactaaacaagcaggagataacttcccctatctggtagcataccaggctactgtgtgcgccagggctcaggccccacctccatcgtgggaccaaatgtggaagtgtctcatacggctaaaacctacgctgcacgggccaacacccctgttgtataggctaggggccgttcaaaatgaggtcaccctcacacaccccataaccaaatacatcatggcatgcatgtcggctgacctggaggtcgtcact
>gnl|euhcvdb|D11168_NS3_C1b_NS3_protein_coding_sequence_(ns3_sequence)
gcccccatcacggcctacgcccaacagacacggggcctacttggttgcattgttactagcctcacaggccgggacaagaaccaggtcgaaggggaggttcaagtggtttccaccgcaacacaatctttcctggcgacctgcgttaatggtgtgtgttggaccgtcttccacggcgccggctcaaagaccctagccggcccaaaaggcccaatcacccaaatgtacactaatgtagaccaagacctcgtcggctggcatgcgcctcccggggcgcgttcccttacaccatgcacctgcggtagctcggacctctatctggtcacgagacatgctgacgtcattccggtgcgccgacgcggtgacggtcgggggagcctactgtcccccagacccgtctcctatttgaagggctcttcgggtggcccactgctctgcccttcggggcacgctgtaggcatcttccgggctgctgtgtgcacccggggggttgcgaaggcggtggacttcatacccgttgagtctatggaaactactatgcggtccccggtcttcacggacaactcatctcccccggccgtaccgcagacattccaagtggcccatctacacgctcccactggcagcggcaagagcactaaagtgccggctgcgtacgcagcccaagggtacaaggtactcgtcctgaacccatctgttgccgccaccttgggttttggggcgtatatgtctaaggcacatggtaccgaccccaacatcagaactggggtaaggaccattaccacgggcgcccccatcacgtactccacctatggtaagttccttgccgacggtggatgttctgggggcgcctatgatatcataatatgtgatgagtgccactcaactgactcgactaccatcctgggcatcggcacagtcctggaccaagcggagacggctggagcgcggctcgtcgtgctcgccaccgctacgcctccgggatcggttaccgtgccacacccaaatattgaggaggtggctctgtccaacactggagagatccccttctatggcaaggccatccccctcgaggccatcaaggggggaaggcatctcattttctgccactccaagaagaagtgcgatgagctcgccgcaaagctgtcaggcctcggaatcaatgccgtagcgtattaccggggtcttgacgtgtccgtcataccgactagcggagatgtcgttatcgtggcaacagacgctctaatgacgggctacaccggtgactttgactcggtgatcgactgcaacacatgtgtcacccagacagtcgatttcagcttggatcccacctttaccattgagacgacgaccgtgccccaagacgcggtgtcgcgctcacaacggcgaggcaggactggcaggggtaggggaggcatctacaggtttgtgactccgggagaacggccctcgggcatgttcgattcttcggtcctgtgtgagtgctatgacgcgggctgtgcttggtatgagctcacgcccgctgagactacagtcaggttgcgggcttacctgaatacaccagggttgcccgtctgccaggaccatctggagttctgggaaagcgtcttcacaggcctcacccacatagatgcccacttcctgtcccaaaccaagcaggcaggagacaacttcccttacctggtagcataccaagccacggtgtgcgccagggctcaggctccacctccatcgtgggatcaaatgtggaagtgtctcatacggcttaaacctacgctgcacgggccaacacccctgctgtataggctaggagccgttcaaaatgagatcaccctcacacatcccataaccaaattcatcatggcatgcatgtcggccgacctggaggtcgtcact
>gnl|euhcvdb|DQ061357_NS3_P1b_NS3_protein_coding_sequence_(ns3_sequence)
gcgcccatcacggcctatgcccagcagacgcggggcctacttggctgcatcgtcaccagcctcacaggccgggacaagaaccaggtcgagggggaggttcaagtagtttccaccgcgacacaatctttcctggcgacctgcgtcagcggcgtatgttggaccgtctaccacggcgccggcacaaagaccctcgctggtcaaaagggcccaatcacccaaatgtacaccaatgtagaccaggacctcgtcggctggcaagcgcctcccggggcgcgatccttgacaccgtgcacctgtggcagctcggacctctacttggtcacgaggcatgctgatgtcatcccggtgcgccggcggggcgacagcaggggaagcctactctcccccaggcccgtctcctacttgaagggctcttcgggcggtccactgctctgcccctcggggcatgccgtgggcatcttccgggctgccgtgtgcacccggggggttgcgaaggcggtggactttgtgcccgttgagtctatggaaacaactatgcggtccccggtctttacggacaactcgtcccccccggccgtaccgcagacattccaagtggcccatctacacgctcccactggcagcggcaagagcaccaaggtgccggctgcgtatgcagcccaggggtacaaggtgctcgtcctgaacccgtcagttgccgccaccctaggttttggggcgtatatgtctaaggcacatggtgtcgaccctaacatcagaactggggcaaggaccgtcaccacgggtgcccccatcacgtactccacctatggcaagtttcttgccgacggtggttgctctgggggcgcctatgacatcataatatgtgatgagtgccactcaactgactcgactaccatcttgggcatcggcacagtcctggaccaagcggagacggctggagcgcgacttgtcgtactcgccaccgctacacctccgggatcggttaccgtgccacatccaaatatcgaggaggtggctctgtccaacactggagagatccccttctatggtaaagccatccccattgagaccatcaagggggggaggcacctcatattctgccattccaagaaaaaatgtgatgagctcgccacaaagctgtcgagtctcgggctcaacgctgtagcgtactaccggggtctcgatgtgtccgtcataccgaccagcggagacgtcgttgtcgtggcaacagacgctctaatgacgggtttcactggcgactttgactcagtgatcgactgtaacacatgtgtcacccagacagtcgacttcagcttggaccctaccttcaccattgagacgacgaccgtgccccaagacgcggtgtcgcgctcgcagcggcgaggcaggaccggtaggggcaggacgggcatctacaggtttgtgactccaggagaacggccctcgggcatgttcgattcttcggtcctgtgtgagtgctatgacgcgggctgtgcttggtacgagctcacgcccgccgagacctcagttaggttgcgggcttacctgaatacaccagggttgcccgtctgccaggaccatctggagttctgggagggcgtcttcacaggcctcacccacatagatgcccacttcctgtcccagaccaagcaggcaggagacaatttcccctacttggtagcataccaggctacggtgtgcgccagggctcaggccccacccccatcgtgggaccaaatgtggaaatgtctcatacggctaaagcccactctgcacgggccaacacccctgctgtataggctaggagccgtccaaaatgaggtcaccctcacacaccccataactaaattc---------------------------------------
>gnl|euhcvdb|DQ061358_NS3_P1b_NS3_protein_coding_sequence_(ns3_sequence)
gcgcccatcacggcctatgcccagcagacgcggggcctacttggctgcatcgtcaccagcctcacaggccgggacaagaaccaggtcgagggggaggttcaagtagtttccaccgcgacacaatctttcctggcgacctgcgtcagcggcgtatgttggaccgtctaccacggcgccggcacaaagaccctcgccggtcaaaagggcccaatcacccaaatgtataccaatgtagaccaggacctcgtcggctggcaagcgcctcccggggcgcgatccttgacaccgtgcacctgtggcagctcggacctctacttggtcacgaggcatgctgatgtcattccggtgcgccggcggggcgacagcaggggaagcctactctcccccaggcccgtctcctacttgaagggctcttcgggcggtccactgctatgcccctcggggcatgccgtgggcatcttccgggctgccgtgtgcacccggggggttgcaaaggcggtggactttgtgcccgttgagtctatggaaacaactatgcggtccccggtctttacggacaactcgtcccccccggccgtaccgcagacattccaagtgacccatctacacgctcccactggcagcggcaagagcactaaggtgccggctgcgtatgcagcccaagggtacaaggtgctcgtcctgaacccgtcagttgccgccaccctgggttttggggcgtatatgtctaaggcacatggtgtcgaccctaacatcagaactggggcaaggaccgtcaccacgggtgcccccattacgtactccacctatggcaagtttcttgccgacggtggttgctctgggggcgcctatgacatcataatatgtgatgagtgccactcaactgactcgactaccatcttgggcatcggcacagtcctggaccaagcggagacggctggagcgcgacttgtcgtactcgccaccgctacacctccgggatcggttaccgtgccacatccaaatatcgaggaggtggctctgtccaacactggagagatccccttctatggtaaagccatccccattgagaccatcaagggggggaggcacctcatattttgccattccaagaaaaaatgtgatgagctcgccacaaagctgtcgagtctcgggctcaacgccgtagcgtactaccggggtctcgatgtgtccgtcataccgaccagcggagacgtcgttgtcgtggcaacagacgctctaatgacgggtttcactggcgactttgactcagtgatcgactgtaatacatgtgtcacccagacagtcgacttcagcttggaccctaccttcaccattgagacgacgaccgtgccccaagacgcggtgtcgcgctcgcagcggcgaggcaggactggtaggggcaggacaggcatctacagatttgtgactccaggagaacggccctcgggcatgttcgattcctcggtcctgtgtgagtgttatgacgcgggctgtgcttggtacgagctcacgcccgccgagacctcagttaggttgcgggcttacctgaatacaccagggttgcccgtctgccaggaccatctggagttctgggagggcgtcttcacaggcctcacccacatagatgcccacttcctgtcccagaccaagcaggcaggggacaactttccctacttggtagcataccaggctacggtgtgcgccagggctcaggccccacccccatcgtgggaccaaatgtggaaatgtctcatacggctaaagcccactctgcacgggccaacacccctgctgtataggctaggagccgtccaaaatgaggtcaccctcacacaccccataactaaattc---------------------------------------
>gnl|euhcvdb|DQ061359_NS3_P1b_NS3_protein_coding_sequence_(ns3_sequence)
gcgccaatcacggcctacgcccaacagacgcggggcctgctcggctgcatcgtcaccagcctcacaggccgggacaagaaccaggtcgagggggaggttcaagtggtttccaccgcgacacaatctttcctggcgacctgcgtcaacggcgtgtgttggactgtctaccacggcgccggcacgaagaccctcgccggccaaaaggggccaattacccaaatgtacaccaatgtagaccaggacctcgtcggctggcaagcgcctcctggggcgcggtccctgacaccatgcacctgtggcagctcggacctttacttggtcacgaggcatgctgatgtcattccggtgcgccggcggggcgacagcagaggaagcctactctcccccaggcccgtctcctacttgaagggctcttcgggtggtccactgctctgcccctcggggcatgctgtgggcatcttccgggctgccgtgtgcacccggggggttgcaaaggcggtggactttgtgcccgttgagtctatggaaacaactatgcggtccccggtcttcacggacaactcgtcccccccggccgtaccgcagacattccaagtggcccatctacacgctcccactggcagcggcaaaagcactaaggtgccggctgcgtacgcagcccaagggtataaggtactcgtcctgaacccgtctgtcgccgccaccctaggtttcggggcgtatatgtctaaggcacatggtgtcgaccctaacatcagaactggggtaaggaccatcaccacgggtgcccccattacgtactccacctatggcaagtttcttgccgatggtggttgctctgggggcgcctacgacatcataatatgtgatgagtgccactcgactgactcgactaccattttgggcattggcacagtcctggaccaagcggagacggctggagcgcgactcgtcgtactcgccaccgctacgcctccaggatcggtcaccgtgccacaccccaatatcgaggaggtggctctgtccaacattggagagatccccttctatggtaaagccatccccatcgagaccatcaagggggggaggcacctcatattttgccattccaagaagaaatgtgatgagctcgccgcaaagctgtcgggtctcgggcttaacgctgtagcgtattaccgaggtcttgatgtgtccgtcataccgaccagcggagacgtcgttgtcgtggcaacagacgctctaatgacgggtttcactggcgactttgactcagtgatcggctgtaatacatgtgtcacccagacagtcgacttcagcttggaccccaccttcaccattgagacgacaaccgtgccccaagacgcggtgtcgcgctcgcagcggcgaggcaggactggcaggggcaggacaggcatctacaggtttgtgactccaggagaacggccctcgggcatgttcgattcctcggtcctgtgtgagtgctatgacgcgggctgtgcttggtacgagctcacgcccgccgagacctcagttaggttgcgggcttacctgaatacaccagggttgcccgtctgccaggaccatccggagttctgggagggcgccttcacaggcctcacccacatagatgcccacttcctgtcccagactaaacaggcaggagacaacttcccctacttggtagcataccaggctacggtgtgcgccagggcccaggctccacccccatcgtgggaccaaatgtggaagtgtctcatacggctaaagcccacgctgcacgggccaacacccctgctgtataggctaggagccgtccaaaatgaggtcaccctcacacaccccataaccaaattc---------------------------------------
>gnl|euhcvdb|DQ061296_NS3_P1b_NS3_protein_coding_sequence_(ns3_sequence)
gcgcccatcacggcctactcccaacagacgcggggcctacttggctgtatcatcactagcctcacaggccgggacaagaaccaggtcgagggggaggttcaggtggtttccactgcgacacaatctttcctggcgacctgcatcaacggcgtgtgttggactgtctatcatggcgccggctcaaagacccttgccggcccaaaaggcccaatcacccaaatgtacaccaatgtaggccaggacctcgtcggctggcaagcgccccccggggcgcgttccttgacaccatgcacctgcggcagctcggacctctacctggtcacgaggcatgccgatgtcattccggtgcgccggcggggtgacagcaggggaagcctactctcccccaggcccgtctcctacttgaagggctcttcgggtggtccgctgctctgcccctcggggcacgctgtgggcatctttcgggccgccgtgtgcacccggggggttgcaaaggcggtagactttgtacccgtcgagtctatggaaactactatgcggtccccggtcttcacggacaactcgtcccctccggccgtaccgcagacgttccaagtggcccatctacacgcccccactggtagcggcaagagcactaaggtgccggctgcgtatgcagcccaagggtacaaggtgcttgtcttgaacccatctgtcgccgccaccttaggtttcggggcgtacatgtctaaggcacatggtgtcgaccccaatattagaactggggtaaggaccatcaccacgggcgcccccatcacgtactccacctatggcaagttccttgccgatggtggttgctctgggggcgcctatgacatcataatatgcgatgagtgccactcaactgactcaactaccattctgggcatcggcacagtcctggaccaagcggaaacggctggagcgcggctcgtcgtgctcgccaccgctacgcctccgggatcagtcaccgtgccacattccaacatcgaggaggtggctctatccaacattggagagatccccttctatggcaaagccatccccattgagaccatcaagggggggaggcacctcattttctgccattccaagaagaaatgtgatgagctcgccacaaagctgtcgggcctcggactcaatgctgtagcgtattaccggggtcttgatgtgtccgtcataccaactagcggagacgtcgttgtcgtggcaacagacgctctaatgacgggctttaccggcgactttgactcagtgatcgactgtaatacatgtgtcacccagacagtcgacttcagcttggaccctaccttcaccatcgagacgacgaccgtgccacaagacgcggtgtcgcgcccgcagcggcgaggcaggaccggtaggggcaggatgggcatctacaggtttgtgactccaggagaacggccctcgggcatgttcgactcttcggtcctgtgcgagtgctatgacgcgggctgtgcttggtacgagctcacgcccgctgagacctcagtcagattgcgggcttacctaaatacaccggggttgcccgtctgccaggaccatctggagttctgggagagcgtcttcacaggcctcacccacatagacgcccatttcttgtcccagactaagcaggcaggagacaacttcccctacctggtagcataccaggctacggtgtgcgccagggctcaagctccacctccatcgtgggaccaaatgtggaagtgtctcatacggctgaggcctacgctgcacgggccaacacccctgctgtataggctaggagccgttcaaaacgaggtcaccctcacacatcccataaccaaatac---------------------------------------
>gnl|euhcvdb|DQ061362_NS3_P1b_NS3_protein_coding_sequence_(ns3_sequence)
gcgcccatcacggcctatgcccaacagacgcggggcctactcggctgcatcatcaccagcctcacaggccgggacaagaaccaggtcgagggggaggttcaagtggtttccaccgcaacacaatctttcctggcgacctgcatcaacggcgtgtgttggaccgtctaccacggcgccggcacaaagaccctcgccggtcaaaagggcccaatcacccaaatgtacaccaatgtagaccaggacctcgtcggctggcaagcgcctcccggggcgcgatccttgacgccgtgcacctgtggcagctcggacctttacttggtcacgaggcatgccgatgtcattccggtgcgccggcggggtgacagcagaggaagcctactctcccccaggcccgtctcctacttgaagggttcttcgggtggtccactgctctgcccctcggggcatgttgtgggcatcttccgggctgctgtgtgcacccggggggttgcgaaagcggtggactttgtgcccgttgagtctatggaaacaactatgcggtccccggtcttcacggacaactcgtcccctccggccgtaccgcagacattccaagtggcccatctacacgctcccactggtagcggcaagagcactaaggtgccggctgcgtatgcagcccaagggtacaaggtactcgtcttgaacccgtctgttgccgccaccctaggtttcggggcgtatatgtctaaggcacatggtgtcgaccctaacatcagaacgggggtaaggaccatcaccacgggtgcccccattacgtactccgcctatggcaagtttcttgccgacggtggttgctctgggggcgcctatgacatcataatatgtgatgagtgccactcaactgactcgactaccatcttgggcgttggcacagtcctggaccaagcggagacggctggagcgcgactcgtcgtactcgccaccgctgcgcctccgggatcagtcaccgtgccacaccccaatatcgaggaggtggctctgtccaacattggagagatccccttctatggtaaagccatccccatcgaaaccatcaagggggggaggcacctcatattttgccattccaagaagaaatgtgatgagctcgctgcaaagctgtcgggcctcgggcttaatgctgtagcgtattaccgaggtcttgatgtgtccgtcataccgaccagcggagacgtcgttgtcgtggcaacagacgctctaatgacgggtttcaccggcgacttcgactcggtgatcgactgtaatgtatgtgtcacccagacagtcgacttcagcttggaccctactttcaccatcgagacgacgaccgtgccccaagacgcggtgtcgcgctcgcagcggcgaggcaggactggcaggggcaggacaggcacctacaggtttgtgactccaggagaacggccctcgggcatgttcgattcttcggtcctgtgtgagtgctatgacgcaggctgtgcttggtacgagctcacgcccgccgagacctcagttaggctgcgggcttacctgaatacaccagggttgcccgtctgccaggaccatctggagttctgggagggcgtctttacaggcctcacccacatagatgcccacttcctgtcccagaccaagcaagcaggagacaacttcccctacttggtagcataccaggctacggtgtgcgccagggctcaggctccacccccatcgtgggaccaaatgtggaaatgtctcatacggctaaagcctacgctgcacgggccaacacccctgctgtataggctaggagccgtccaaaatgaggtcgtcctcacacaccccataaccaaattc---------------------------------------
>gnl|euhcvdb|DQ061297_NS3_P1b_NS3_protein_coding_sequence_(ns3_sequence)
gcgcccatcacggcctactcccaacagacgcggggcctacttggctgtatcatcactagcctcacaggccgggacaagaaccaggtcgagggggaggttcaggtggtttccactgcgacacaatctttcctggcgacctgcatcaacggcgtgtgttggactgtctatcatggcgccggctcaaagacccttgccggcccaaaaggcccaatcacccaaatgtacaccaatgtagaccaggacctcgtcggctggcaagcgccccccggggcgcgttccttgacaccatgcacctgcggcagctcggacctctacctggtcacgaggcatgccgatgtcattccggtgcgccggcggggtgacagcaggggaagcctactctcccccaggcccgtctcctacttgaagggctcttcgggtggtccgctgctctgcccctcggggcacgctgtgggcatctttcgggccgccgtgtgcacccggggggttgcaaaggcggtagactttgtacccgtcgagtctatggaaactactatgcggtccccggtcttcacggacaactcgtcccctccggccgtaccgcagacgttccaagtggcccatctacacgcccccactggtagcggcaagagcactaaggtgcgggctgcgtatgcagcccaagggtacaaggtgcttgtcctgaacccatctgtcgccgccaccttaggtttcggggcgtacatgtctaaggcacatggtgtcgaccccaatattagaactggggtaaggaccatcaccacgggcgcccccatcacgtactccacctatggcaagttccttgccgatggtggttgctctgggggcgcctatgacatcatgatatgcgatgagtgccactcaactgactcaactaccattctgggcatcggcacagtcctggaccaagcggaaacggctggagcgcggctcgtcgtgctcgccaccgctacgcctccgggatcagtcaccgtgccacattccaacatcgaggaggtggctctatccaacattggagagatccccttctatggcaaagccatccccattgagaccatcaagggggggaggcacctcattttctgccattccaagaagaaatgtgatgagctcgccacaaagctgtcgggcctcggactcaatgctgtagcgtattaccggggtcttgatgtgtccgtcataccaactagcggagacgtcgttgtcgtggcaacagacgctctaatgacgggctttaccggcgactttgactcagtgatcgactgtaatacatgtgtcacccagacagtcgacttcagcttggaccctaccttcaccatcgagacgacgaccgtgccacaagacgcggtgtcgcgctcgcagcggcgaggcaggaccggtaggggcaggatgggcatctacaggtttgtgactccaggagaacggccctcgggcatgttcgactcttcggtcctgtgcgagtgctatgacgcgggctgtgcttggtacgagctcacgcccgctgagacctcagtcagattgcgggcttacctaaatacaccggggttgcccgtctgccaggaccatctggagttctgggagagcgtcttcacaggcctcacccacatagacgcccatttcttgtcccagactaagcaggcaggagacaacttcccctacctggtagcataccaggctacggtgtgcgccagggctcaagctccacctccatcgtgggaccaaatgtggaagtgtctcatacggctgaagcctacgctgcacgggccaacacccctgctgtataggctaggagccgttcaaaacgaggtcaccctcacacatcccataaccaaatac---------------------------------------
>gnl|euhcvdb|DQ061298_NS3_P1b_NS3_protein_coding_sequence_(ns3_sequence)
gcgcccatcacgggctactcccaacagacgcggggcctacttggctgtatcatcactagccttacaggccgggacaagaaccaggtcgagggggaggttcaagtggtttccaccgcgacacaatctttcctggcgacctgcatcaacggcgtgtgttggactgtctatcatggcgccggctcaaagacccttgccggcccaaaaggcccaatcacccaaatgtacaccaatgtagaccaggacctcgtcggctggcaagcgccccccggggcgcgttccttgacaccacgcacctgcggcagctcggacctctacctggtcacgaggcatgccgatgtcattccggtgcgccggcggggtgacagcaggggaagcctactctcccccaggcccgtctcctacttgaagggctcttcgggtggtccgctgctctgcccctcggggcacgctgtgggcatctttcgggccgccgtgtgcacccggggggttgcaaaggcggtagactttgtacccgtcgagtctatggaaactactatgcggtccccggtcttcacggacaactcgtcccctccggccgtaccgcagacattccaagtggcccatctacacgcccccactggtagcggcaagagcactaaggtgccggctgcgtatgcagcccaagggtacaaggtgcttgtcctgaacccatctgtcgccgccaccctaggtttcggggcgtacatgtctaaggcacatggtgtcgaccccaacattagaactggggtaaggaccatcaccacgggcgcccccatcacgtactccacctatggcaagttccttgccgatggtggttgctctgggggcgcctatgacatcataatatgcgatgagtgccacacaactgactcaactaccattctgggcatcggcacagtcctggaccaagcggaaacggctggagcgcggctcgtcgtgctcgccaccgctacgcctccgggatcggtcaccgtgccacattccaacatcgaggaggtggctctatccaacattggagagatccccttctatggcaaagccatccccattgagaccatcaagggggggaggcacctcattttctgccattccaagaaaaaatgtgatgagctcgccacaaagctgtcgggcctcggactcaatgctgtagcgtattaccggggtcttgatgtgtccgtcataccaactagcggagacgtcgttgtcgtggcaacagacgctctaatgacgggctttaccggcgactttgactcagtcatcgactgtaatacatgtgtcacccagacagtcgacttcagcttggaccctaccttcaccatcgagacgacgaccgtgccacaagacgcggtgtcgcgctcgcagcggcgaggcaggaccggtaggggcaggatgggcatctacaggtttgtgactccaggagaacggccctcgggcatgttcgactcttcggtcctgtgcgagtgctatgacgcgggctgtgcttggtacgagctcacgcccgctgagacctcagtcagattgcgggcttacctaaatacaccggggttgcccgtctgccaggaccatctggagttctgggagagcgtcttcacaggcctcacccacatagacgcccatttcttgtcccagactaagcaggcaggagacaacttcccctacctggtagcataccaggctacggtgtgcgccagggctcaagctccacctccatcgtgggaccaaatgtggaagtgtctcatacggctgaagcctacgctgcacgggccaacacccctgctgtataggctaggagccgttcaaaacgaggtcaccctcacacatcccataaccaagtac---------------------------------------
>gnl|euhcvdb|DQ061299_NS3_P1b_NS3_protein_coding_sequence_(ns3_sequence)
gcgcccatcacggcctactcccaacagacgcggggcctacttggctgtatcatcactagccttacaggccgggacaagaaccaggtcgagggggaggttcaggtggtttccaccgcgacacaatctttcctggcgacctgcatcaacggcgtgtgttggactgtctatcatggcgccggctcaaagacccttgccggcccaaaaggcccaatcacccaaatgtacaccaatgtagaccaggacctcgtcggctggcaagcgccccccggggcgcgttccttgacaccatgcacctgcggcagctcggacctctacctggtcacgaggcatgccgatgtcattccggtgcgccggcggggtgacagcaggggaagcctactctcccccaggcccgtctcctacttgaagggctcttcgggtggtccgctgctctgcccctcggggcacgctgtgggcatctttcgggccgccgtgtgcacccggggggttgcaaaggcggtagactttgtacccgtcgagtctatggaaactactatgcggtccccggtcttcacggacaactcgtcccctccggccgtaccgcagacattccaagtggcccatctacacgcccccactggtagcggcaagggcactaaggtgccggctgcgtatgcagcccaagggtacaaggtgcttgtcctgaacccatctgtcgccgccaccctaggtttcggggcgtacatgtctaaggcacatggtgtcgaccccaacattagaactggggtaaggaccatcaccacgggcgcccccatcacgtactccacctatggcaagttccttgccgatggtggttgctctgggggcgcctatgacatcataatatgcgatgagtgccactcaactgactcaactaccattctgggcatcggcacagtcctggaccaagcggaaacggctggagcgcggctcgtcgtgctcgccaccgctacgcctccgggatcggtcaccgtgccacattccaacatcgaggaggtggctctatccaacattggagagatccccttctatggcaaagccatccccattgagaccatcaagggggggaggcacctcattttctgccattccaagaaaaaatgtgatgagctcgccacaaagctgtcgggcctcggactcaatgctgtagcgtattaccggggtcttgatgtgtccgtcataccaactagcggagacgtcgttgtcgtggcaacagacgctctaatgacgggctttaccggcgactttgactcagtcatcgactgtaatacatgtgtcacccagacagtcgacttcagcttggaccctaccttcaccatcgagacgacgaccgtgccacaagacgcggtgtcgcgctcgcagcggcgaggcaggaccggtaggggcaggatgggcatctacaggtttgtgactccaggagaacggccctcgggcatgttcgactcttcggtcctgtgcgagtgctatgacgcgggctgtgcttggtacgagctcacgcccgctgagacctcagtcagattgcgggcttacctaaatacaccggggttgcccgtctgccaggaccatctggagttctgggagagcgtcttcacaggcctcacccacatagacgcccatttcttgtcccagactaagcaggcaggagacaacttcccctacctggtagcataccaggctacggtgtgcgccagggctcaagctccacctccatcgtgggaccaaatgtggaagtgtctcatacggctgaagcctacgctgcacgggccaacacccctgctgtataggctaggagccgttcaaaacgaggtcaccctcacacatcccataaccaagtac---------------------------------------
>gnl|euhcvdb|DQ061368_NS3_P1b_NS3_protein_coding_sequence_(ns3_sequence)
gcacccatcacggcctatgcccaacagacgcggggcctacttggctgcatcgtcaccagcctcacaggccgggacaagaaccaggtcgagggggaggttcaagtggtttccaccgcaacacaatctttcctggcgacctgcgtcaacggcgtgtgttggactgtttaccacggcgccggcactaagaccctcgccggcccaaagggcccaattacccaaatgtacaccaatgtagaccaggacctcgtcggctggcaagcgcctcccggggcgcgatccttgacaccgtgcacctgcggcagctcggacctttacttggtcacgaggcatgctgatgtcattccggtgcgccggcggggcgacagcagaggaagcctgctctcccccaggcccgtctcctacttgaagggctcttcgggtggtccactgctctgcccctcggggcatgctgtgggcatcttccgggctgctgcgtgcacccggggggtcgcgaaggcggtggactttgtgcccgttgagtctatggaaacaactatgcggtccccggtcttcacggacaactcgtcccccccggccgtaccgcagacattccaagtggcccatctacacgctcccactggcagcggcaagagcactaaggtgccggctgcgtatgcagcccaagggtacaaggtactcgtcctgaacccatctgttgccgccaccctaagtttcggggcgtatatgtctaaggcacatggtactgaccctaacatcagaactggagcaaggaccattaccacgggtgcccccattacgtactccacctatggcaagtttcttgccgacggtggttgctctgggggcgcctatgacatcataatatgtgatgagtgccactcaactgactcgactaccatcttgggcatcggcacagtcctggaccaagcggagacggctggagcgcgactcgtcgtactcgccaccgctacgcctccgggatcggtcaccgtgccacaccccaatatcgaggaggtggctctgtccaacattggagagatccccttctatggtaaagccatccccatcgagaccatcaagggggggaggcacctcatattttgccattccaggaaaaaatgtgatgagctcgccgcaaagctgtcgagcctcgggcttaacgctgtagcgtattaccggggtcttgatgcgtccgtcatacctaccagcggagacgtcgttgtcgtggcaacagacgctctaatgacgggtttcactggcgactttgactcagtgatcgactgtaatacatgtgtcacccagacagtcgatttcagcttggaccccaccttcaccattgagacgacgaccgtgccccaagacgcggtgtcacgctcgcagcggcgaggcaggactggtaggggcagggcaggcatctacaggtttgtgactccaggagaacggccctcaggcatgttcgattcttcggtcctgtgtgagtgctatgacgcgggctgtgcttggtacgagctcacgcccgccgagacctcagttaggttgcgggcttacctgaatacaccggggttgcccgtatgccaggaccacctggagttctgggagggcgtcttcacaggcctcacccacatagacgcccatttcctgtcccagactaagcaggcaggagacaacttcccctacttggtagcataccaagctacggtgtgcgccagggctcaggctccacccccatcgtgggaccaaatgtggaaatgtctcatacggctaaagcccacgctgcacgggccaacacccctgctgtataggctaggggccgtccaaaatgaggtcactctcacacaccccataaccaaattc---------------------------------------
>gnl|euhcvdb|DQ061369_NS3_P1b_NS3_protein_coding_sequence_(ns3_sequence)
gcgcccatcacggcctatgcccaacagacgcggggcctacttggctgcatcgtcaccagcctcacaggccgggacaagaaccaggtcgagggggaggttcaggtggtttccaccgcaacacaatcattcctggcgacctgcatcaacggcgtgtgttggactgtctaccacggcgccggcgcaaagactctcgccggccaaaagggcccaatcacccaaatgtacaccaacatagaccaggacctcgtcggctggcaagcgcctcccggggcgcgatccttgacaccgtgctcctgcggcagctcggacctttacttggtcacgaggcatgctgatgtcattccggtgcgccggcggggcgacagcaggggtagcctactctcccccaggcccgtctcctatctgaagggctcttcgggtggtccactgctctgcccttcggggcatgctgtaggcatcttccgggctgctgtgtgcacccggggggttgcgaaggcggtggcctttgtgcccgttgagtctatggaaacaactatgcggtccccggtcttcacggacaactcgtcccccccggccgtgccgcagacattccaagtggcccatctgcacgctcccaccggtagcggcaagagcactaaggtgccggctgcgtatgcagcccaagggtacaaggtactcgtcctgaacccgtctgttgccgccaccctaggtttcggagcgtatatgtccaaggcacatggcattgaccctaacatcagaactggggtaaggaccatcaccacgggtgcccccattacgtactccacctacggcaagttccttgccgacggtggttgctctgggggcgcctatgacatcataatatgtgatgagtgccactcaactgactcgacttccatcttgggtatcggcacagtcctggaccaagcggagacggctggagcgcgactcgtcgtactcgccaccgctacgcctccgggatcggtcaccgtgccacatcccaacatcgaggaggtggctctgtccaacattggagagatccccttctatggtaaagccatccccatcgagaccatcaagggggggaggcacctcatattttgtcattccaagaaaaaatgtgatgagctcgccgcaaagctgtcaggcctcgggcttaacgctgtagcgtattaccggggtcttgatgtgtccgtcataccgaccagcggagatgtcgttgttgtggcaacagacgctctaatgacgggttacaccggcgactttgactcagtgatcgactgtaacacatgtgtcacccagacagtcgacttcagcttggaccctaccttcaccattgagacgacgaccgtgccccaagacgcggtgtcgcgctcgcagaggcgaggcaggactggtaggggcaggacaggcatctataggtttgtgactccaggagaacggccctcaggcatgttcgattcctcggtcctgtgcgagtgctatgacgcgggctgtgcttggtacgagctcacgcccgccgagacctcagttaggttacgggcttacctgaatacaccagggttgcccgtttgccaggaccatctggagttctgggagggcgtcttcacaggcctcacccacatagatgcccacttcctgtcccagactaagcaggcaggagacaacttcccctacttggtagcatatcaggctacggtgtgcgccagggctcaggccccacctccatcgtgggaccaaatgtggaaatgtctcatacggctaaagcccacgctgcacgggccaacacccctgctgtacaggctaggagccgttcaaaatgaggtcaccctcacacaccccataaccaaattc---------------------------------------
>gnl|euhcvdb|DQ061370_NS3_P1b_NS3_protein_coding_sequence_(ns3_sequence)
gcgcccatcacggcctatgcccaacagacgcggggcctacttggctgcatcgtcaccagcctcacaggccgggacaagaaccaggtcgagggggaggttcaggtggtttccaccgcaacacaatcattcctggcgacctgcatcaacggcgtgtgttggactgtctaccacggcgccggcgcaaagactctcgccggccaaaagggcccaatcacccaaatgtacaccaacatagaccaggacctcgtcggctggcaagcgcctcccggggcgcgatccttgacaccgtgctcttgcggcagctcggacctttacttggtcacgaggcatgctgatgtcattccggtgcgccggcggggcgacagcaggggaagcctactctcccccaggcccgtctcctatctgaagggctcttcggatggtccactgctatgcccttcggggcatgctgtaggcatcttccgggctgctgtgtgcacccggggggttgcgaaggcggtggactttgtgcccgttgagtctatggaaacaactatgcggtccccggtcttcacggacaactcgtcccctccggccgtgccgcagacattccaagtggcccatctacacgctcccaccggtagcggcaagagcactaaggtgccggctgcgtatgcagcccaagggtacaaggtactcgtcctgaacccgtctgttgccgccaccctaggtttcggagcgtatatgtccaaggcacatggcattgaccctaacatcagaactggggtaaggaccatcaccacgggtgcccccattacgtactccacctacggcaagttccttgccgacggtggttgctctgggggcgcctatgacatcataatatgtgatgagtgccactcaactgactcgacttccatcttgggtatcggcacagtcctggaccaagcggagacggctggagcgcgactcgtcgtactcgccaccgctacgcctccgggatcggtcaccgtgccacatcccaacatcgaggaggtggctctgtccaacattggagagatccccttttatggtaaagccatccccatcgagaccatcaagggggggaggcacctcatattttgtcattccaagaaaaaatgtgatgagctcgccgcaaagctgtcaggcctcgggcttaacgctgtagcgtattaccggggtcttgatgtgtccgtcataccgaccagcggagacgtcgttgttgtggcaacagacgctctaatgacgggttacaccggcgactttgactcagtgatcgactgtaacacatgtgtcacccagacagtcgacttcagcttggaccctaccttcaccattgagacgacgaccgtgccccaagacgcggtgtcgcgctcgcagaggcgaggcaggactggtaggggcaggactggcatctataggtttgtgactccaggagaacggccctcaggcatgttcgattcctcggtcctgtgcgagtgctatgacgcgggctgtgcttggtacgagctcacgcccgccgagacctcagttaggttacgggcttacttgaatacaccagggttgcccgtttgccaggaccatctggagttctgggagggcgtcttcacaggcctcacccacatagatgcccacttcctgtcccagactaagcaggcaggagacaacttcccctacttggtagcataccaggctacggtgtgcgccagggctcaggccccacctccatcgtgggaccaaatgtggaaatgtctcatacggctaaagcccacgctgcacgggccaacacccctgctgtacaggctaggagccgttcaaaatgaggtcaccctcacacaccccataaccaaattc---------------------------------------
>gnl|euhcvdb|DQ061372_NS3_P1b_NS3_protein_coding_sequence_(ns3_sequence)
gcgcccatcacggcctatgcccaacagacgcggggcctactcggctgcatcgtcaccagcctcacaggccgggacaagaaccaggtcgagggggaggttcaagtggtttccaccgcgacacaatctttcctggcgacctgcgtcaacggcgtgtgttggactgtctaccacggcgccggcacaaagaccctcgccggccctaaaggcccaatcacccaaatgtacaccaatgtagaccaggacctcgtcggctggccagcgcctcccggggcgcgatccttgacaccgtgcacctgtggcagctcggacctttacttggtcacgaggcatgctgatgtcattccggtgcaccggcggggcgacagcagaggaagcctactctcccccaggcccatctcctacttgaagggctcttcgggtggtccgctgctctgcccctcggggcatgctgtgggcatcttccgggctgctgtgtgcacccggggggttgcgaaggcggtggacttcgtgcccgttgagtctatggaaacaaccatgcggtccccggtcttcacggacaactcgtcccccccggccgtaccgcagacattccaagtggcccatctacacgctcccactggcagcggcaagagcactaaggtgccggctgcgtatgcagcccaagggtacaaggtactcgtcctgaacccgtccgttgccgccaccctaggtttcggggcgtatatgtctaaggcacatggtgtcgaccctaacatcagaactggggtaagaaccatcaccaccggtgcccccattacgtactccacctatggcaagtttcttgccgatggtggttgctctgggggcgcctacgacatcataatatgtgatgagtgccactcaactgactcgactaccattttgggcatcggcacagtcctggaccaagcggagacggctggagcgcgactcgtcgtactcgccaccgctacgcctccgggatcggtcaccgtgccacatcccaatatcgaggaggtggctctgtccaacattggagagatccccttctatggtaaagccatccccattgagaccatcaagggggggaggcacctcatattttgccattccaaaaaaaagtgtgatgagctcgccgcaaagctgtcaggtctcggtcttaacgctgtggcgtattaccggggtcttgatgtgtccgtcataccgaccagcggagacgtcgttgtcgtggcaacagacgctctaatgacgggtttcactggcgactttgactcagtgatcgactgtaacacatgtgtcacccagacagtcgacttcagcttagaccctaccttcaccattgagacgacgaccgtgccccaagacgcggtgtcacgctcgcagcggcgaggcagaactggcaggggcaggtcaggcatctacaggtttgtgactccaggagaacggccctcgggcatgttcgattcctcggtcctgtgtgagtgctatgacgcgggctgtgcttggtatgagctcacgcccgctgagacctcagtcaggttgcgggcttacatgaatacaccagggttgcccgtctgccaggaccatctggagttttgggagggcgtctttacaggcctcacccacatagacgcccacttcctgtcccagaccaaacaggcaggagacaacttcccctacttggtagcataccaggctacggtgtgcgccagggcccaggctccacccccatcgtgggaccaaatgtggaagtgtctcatacggctaaagcccacgctgcacgggccaacacccctgctgtataggctaggggccgtccaaaatgaggtcaccctcacacaccccataaccaaattc---------------------------------------
>gnl|euhcvdb|DQ061373_NS3_P1b_NS3_protein_coding_sequence_(ns3_sequence)
gcgcccatcacggcctatgcccaacagacacggggcctgcttggctgtatcgtcaccagcctcacaggccgggacaagaaccaggtcgagggggaggttcaagtggtctccaccgcaacacaatctttcctggcgacctgcgtcaacggcgtgtgctggactgtctaccacggcgccggcacgaagacccttgccggccagaagggcccaatcacccaaatgtacaccaacgtagaccaggacctcgtcggctggcaagcgcctcccggggcgcgatccttaacaccgtgcacctgtggcagctcggacctttacttggtcacgaggcatgctgatgtcattccggtgcgccggcggggcgacagcagagggagcctactctcccccaggcccgtctcctacttgaagggctcttcgggtggtccactgctctgcccctcggggcatgccgtgggcatcttccgggctgctgtgtgcacccggggggttgcgaaggcggtggactttgtgcccgttgagtctatggaaacaactatgcggtctccggtcttcacggacaactcgtcccccccggccgtaccgcagacattccaagtggcccatctacacgctcccactggcagcggtaagagcactaaggtgccggctgcgtatgcagcccaagggtacaaggtactcgtcctgaacccgtccgttgccgccaccctaggtttcggggcgtatatgtctaaggcacatggtgtcgaccctaacatcagaactggggtaaggaccatcaccacgggtgcccccatcacgtactccacctatggcaagttccttgccgatggtggttgctctgggggcgcctatgacatcataatatgtgatgagtgccactcaactgactcgactactatcttaggcatcggcacagtcctggaccaagcggagacggctggagcgcgactcgtcgtactcgccaccgctacgcctccgggatcggtcaccgtgccacatcccaatattgaggaggtggctctatccaacattggagagatccccttctatggtaaagccatccccatcgagaccatcaagggggggaggcacctcatattttgccattccaggaaaaaatgtgatgagctcgccgcaaagctgtcaggtctcgggcttaacgctgtagcgtattaccggggtcttgatgtgtccgtcataccgaccaccggagacgtcgttgtcgtggcaacagacgctctaatgacgggtttcactggcgactttgactcagtgattgactgtaatacatgtgtcactcagacagtcgacttcagcttggatcctactttcaccattgagacgacgaccgtgccccaagacgcagtgtcacgctcgcagcggcgaggcaggactggtaggggcagggcaggtatctataggtttgtgactccaggagaacgaccctcgggtatgttcgattcctcggtcctgtgcgagtgctatgacgcgggctgtgcttggtacgagctcacgcccgccgagacctcggttaggttgcgggcttacctgaatacaccagggttgcccgtctgccaggatcatctggagttctgggagggcgtctttacaggcctcacccacatagatgcccacttcctgtcccagactaagcaggcaggagacaacttcccttacttggtagcataccaggctacggtgtgcgccagggctcaggctccacccccatcgtgggaccaaatgtggaaatgtctcatacggctaaagcctacgctgcacggcccaacacccctgctgtacaggctaggagccgtccaaaatgaggccaccctcacacaccccataaccaaattc---------------------------------------
>gnl|euhcvdb|DQ061375_NS3_P1b_NS3_protein_coding_sequence_(ns3_sequence)
gcgcccatcacggcctatgcccaacagacgcggggcctacttggctgcatcgtcaccagcctcacaggccgggacaagaaccaggtcgagggggaggttcaagtggtttccaccgcaacacaatctttcctggcgacctgcgtcaacggcgtgtgttggactgtctaccacggcgccggcacaaagaccctcgccggccaaaagggcccaatcacccaaatgtacaccaatgtagaccaggacctcgtcggctggcaagcgcctcccggggcgcgatccttgacaccgtgcacctgtggcagctcggacctttacttggtcacgaggcatgctgatgtcattccggtgcgccggcggggcgacagcagaggaagcctactctcccccaggcccgtctcctacttgaagggctcttcgggtggtccactgctctgcccctcggggcatgctgtgggcatcttccgggctgctgtgtgcacccggggggttgcgaaggcggtggactttgtgcccgttgagtctatggaaacaactatgcggtccccggtcttcacggacaactcgtcccccccggccgtaccgcagacattccaagtggcccatctacacgctcccactggcagcggcaagagcactaaggtgccggctgcgtatgcagcccaagggtacaaggtactcgtcctgaacccgtctgttgccgccaccctaggtttcggggcgtatatgtctaaggcacatggtgtcgaccctaacatcagaactggggtaaggaccatcaccacgggtgcccccattacgtactccacctatggcaagtttcttgccgacggtggttgctctgggggcgcctatggcatcataatatgtgatgagtgccactcaactgactcgactaccatcttgggtatcggcacagtcctggaccaagcggagacggctggagcgcgactcgtcgtactcgccaccgctacgcctccgggatcggtcaccgtgccacatcccaatatcgaggaggtggctctgtccaacattggagagatccccttctatggtaaagccatccccatcgagaccatcaagggggggaggcacctcatattttgccattccaggaaaaaatgtgatgagctcgccgcaaagctgtcgggtctcgggcttaacgctgtagcgtattaccggggtcttgatgtgtccgtcataccgaccagcggagacgtcgttgtcgtggcaacagacgctctaatgacgggtttcactggcgactttgactcagtgatcgactgtaatacatgtgtcacccagacagtcgacttcagcttggaccctaccttcaccattgagacgacgaccgtgccccaagacgcggtgtcgcgctcgcagcggcgaggcaggactggtaggggcaggacaggcatctacaggtttgtgactccaggagaacggccctcgggcatgttcgattcctcggtcctgtgtgagtgctatggcgcgggctgtgcttggtacgagctcacgcccgccgagacctcagttaggttgcgggcttacctgaatacaccagggttgcccgtctgccaggaccatctggagttctgggagggcgtcttcacaggcctcacccacatagatgcccacttcctgtcccagactaagcaggcaggagacaacttcccctacttggtagcataccaggctacggtgtgcgccagggctcaggctccacccccatcgtgggaccaaatgtggaaatgtctcatacggctaaagcccacgctgcacgggccaacacccctgctgtataggctaggagccgtccaaaatgaggtcatcctcacacaccccataaccaaattc---------------------------------------
>gnl|euhcvdb|DQ061378_NS3_P1b_NS3_protein_coding_sequence_(ns3_sequence)
gcgcccatcacggcctatgcccaacagacgcggggcctacttggctgcatcgtcaccagcctcacaggccgggacaagaaccaggtcgagggggaggttcaagtggtttccaccgcaacacaatctttcctggcgacctgcgtcaacggcgtgtgttggactgtctaccacggcgccggcacaaagaccctcgccggccaaaagggcccaatcacccaaatgtacaccaatgtagaccaggacctcgtcggctggcaagcgcctcccggggcgcgatccttgacaccgtgcacctgtggcagctcggacctttacttggtcacgaggcatgctgatgtcattccggtgcgccggcggggcgacagcagaggaagcctactctcccccaggcccgtctcctacttgaagggctcttcgggtggtccactgctctgcccctcggggcatgctgtgggcatcttccgggctgctgtgtgcacccggggggttgcgaaggcggtggactttgtgcccgttgagtctatggaaacaactatgcggtccccggtcttcacggacaactcgtcccccccggccgtaccgcagacattccaagtggcccacctacacgctcccactggcagcggcaagagcactaaggtgccggctgcgtatgcagcccaagggtacaaggtactcgtcctgaacccgtctgttgccgccaccctaggtttcggggcgtatatgtctaaggcacatggtgtcgaccctaacatcagaactggggtaaggaccatcaccacgggtgcccccattacgtactccacctatggcaagtttcttgccgacggtggttgctctgggggcgcctatgacatcataatacgtgatgagtgccactcaactgactcgactaccatcttgggcatcggcacagtcctggaccaagcggagacggctggagcgcgactcgtcgtactcgccaccgctacgcctccgggatcggtcaccgtgccacatcccaatatcgaggaggtggctctgtccaacattggagagatccccttctatggtaaagccatccccatcgagaccatcaagggggggaggcacctcatattttgccattccaggaaaaaatgtgatgagctcgccgcaaagctgtcgggtctcgggcttaacgctgtagcgtattactggggtcttgatgtgtccgtcataccgaccagcggagacgtcgttgtcgtggcaacagacgctctaatgacgggtttcactggcgactttgactcagtgatcgactgtaatacatgtgtcacccagacagtcgacttcagcttggaccctaccttcaccattgagacgacgaccgtgccccaagacgcggtgtcgcgctcgcagcggcgaggcaggactggtaggggcaggacaggcatctacaggtttgtgactccaggagaacggccctcgggcatgttcgattcctcggtcctgtgtgagtgctatgacgcgggctgtgcttggtacgagctcacgcccgccgagacctcagttaggttgcgggcttacctgaatacaccagggttgcccgtctgccaggaccatctggagttctgggagggcgtcttcacaggcctcacccacatagatgcccacttcctgtcccagactgagcaggcaggagacaacttcccctacttggtagcataccaggctacggtgtgcgccagggctcaggctccacccccatcgtgggaccaaatgtggaaatgtctcatacggctaaagcccacgctgcacgggccaacacccctgctgtataggctaggagccgtccaaaatgaggtcatcctcacacaccccataaccaaattc---------------------------------------
>gnl|euhcvdb|DQ071885_NS3_C1b_NS3_protein_coding_sequence_(ns3_sequence)
gcgcctattacggcctactcccaacaaacgcggggcgtacttggttgcatcatcactagcctcacaggccgggacaagaaccaggtcgaaggggaggttcaagtggtttctaccgcaacacaatctttcctggcgacctgcatcaacggcgtgtgctggactgtctaccatggcgctggctcgaagaccctagccggtccaaaaggtccaatcacccaaatgtacaccaatgtagacctggacctcgtcggctggcaggcgccccccggggcgcgctccatgacaccatgcagctgtggcagctcggacctttacttggtcacgagacatgctgatgtcattccggtgcgccggcgaggcgacagcaggggaagtctactctcccccaggcccgtctcctacctgaaaggctcctcgggtggtccattgctttgcccttcggggcacgtcgtgggcgtcttccgggctgctgtgtgcacccggggggtcgcgaaggcggtggacttcatacccgttgagtctatggaaactaccatgcggtctccggtcttcacagacaactcaacccccccggctgtaccgcagacattccaagtggcacatctgcacgctcctactggcagcggcaagagcaccaaagtgccggctgcgtatgcagcccaagggtacaaggtgctcgtcctgaacccgtccgttgccgccaccttagggtttggggcgtatatgtccaaggcacacggtatcgaccctaacatcagaactggggtaaggaccattaccacgggcggctccatcacgtactccacctatggcaagtttcttgccgacggtggttgctctgggggcgcctatgacatcataatatgtgatgagtgccactcaactgactcgaccactatcctgggcatcggcacagtcctggaccaagcggagacggctggagcgcgactcgtcgtgctcgccaccgctacgcctccgggatcggtcaccgtgccacatccaaacatcgaggaggtggctctgtccagcactggagaaatccccttttatggcaaagccatccccatcgagaccatcaagggggggaggcacctcattttctgccattccaagaagaaatgtgatgagctcgccgcgaagctgtccggcctcggactcaatgctgtagcatattaccggggccttgatgtatccgtcataccaactagcggagacgtcattgtcgtagcaacggacgctctaatgacgggctttaccggcgatttcgactcagtgatcgactgcaatacatgtgtcacccagacagtcgacttcagcttggacccgaccttcaccattgagacgacgaccgtgccacaagacgcggtgtcacgctcgcagcggcgaggcaggactggtaggggcaggatgggcatctacaggtttgtgactccaggagagcggccctcgggcatgttcgattcctcggttctgtgcgagtgctatgacgcgggctgtgcttggtacgagctcacgcccgccgagacctcagttaggttgcgggcttacctaaacacaccagggttgcccgtctgccaggaccatctggagttctgggagagcgtcttcacaggcctcacccacatagacgcccatttcttgtcccagactaagcaggcaggagacaacttcccctacctggtagcataccaggctacggtgtgcgccagggctcaggctccacctccatcgtgggaccaaatgtggaagtgcctcatacggctgaagcctacgctgcacgggccaacgcccctgctgtataggctgggagccgtccaaaacgaggtcactaccacacatcccataaccaaatacatcatggcatgcatggcagctgacctggaggtcgtcacg
>gnl|euhcvdb|D13558_NS3_C1b_NS3_protein_coding_sequence_(ns3_sequence)
gcgcccatcacagcctactcccaacaaacgcggggcgtacttggttgcatcatcactagcctcacaggccgggacaagaaccaggtcgagggggaggttcaagtggtttccaccgcaacacaatctttcctggcgacctgcatcaacggcgtgtgctggactgtctaccatggcgctggctcgaagaccctagccggtccaaaaggtccaatcacccaaatgtacaccaatgtagacctggacctcgtcggctggcaggcgccccccggggcgcgctccatgacaccatgcacctgtggcagctcggacctttatttggtcacgagacatgctgatgtcattccggtgcgccggcgaggcgacagcaggggaagtctactctcccccaggcccgtctcctacctgaagggctcctcgggtggtccattgctttgcccttcggggcacgttgtgggcgtcttccgggctgctgtgtgcacccggggggttgcgaaggcggtggacttcatacccgttgagtctatggaaactaccatgcggtctccggtcttcacagacaactcatcccccccggctgtaccgcagacattccaagtggcacatctgcacgctcctactggcagcggcaagagcactaaagtgccggctgcgtatgcagcccaagggtacaaggtgctcgtcctgaacccgtccgttgccgccaccttgggttttggggcgtatatgcccaaggcacatggtatcgaccctaacatcagaactggggtaaggaccattaccacgggcggccccattacgtactccacctatggcaagttccttgccgacggtggctgctccgggggcgcctatgacatcataatatgtgatgagtgccactcaactgactcgactaccatcttgggcatcggcacagtcctggaccaagcggagacggctggagcgcggcttgtcgtgctcgccaccgctacacctccgggatcggttaccgtgccacaccccaatatcgaggaaataggcctgtccaacaatggagagatccccttctatggcaaagccatccccattgaggccatcaagggggggaggcatctcattttctgccattccaagaagaaatgtgacgagctcgccgcaaagctgacaggcctcggactcaatgctgtagcatattaccggggccttgatgtgtccgtcataccgcctatcggagacgtcgctgtcgtggcaacagacgctctaatgacgggttttaccggcgattttgactcagtgatcgactgtaacacatgtgtcacccagacagtcgacttcagcttggatcccaccttcaccattgagacgacgaccgtgccccaagacgcggtgtcgcgctcgcagcggcgaggtagaactggcaggggtaggagtggcatctacaggtttgtgactccaggagaacggccctcgggcatgttcgattcttcggtcctgtgtgagtgctatgacgcgggctgtgcttggtatgagctcacgcccgctgagacctcggttaggttgcgggcttacctaaatacaccagggttgcccgtctgccaggaccatctggagttctgggagagcgtcttcacaggcctctcccacatagatgcccacttcctatcccagactaaacaggcaggagacaactttccttacctggtggcatatcaagctacagtgtgcgccagggctcaagctccacctccatcgtgggaccaaatgtggaagtgtctcatacggctaaaacctacactgcacgggccaacacccctgctgtataggctaggagccgtccaaaatgaggtcaccctcacacaccccataactaaatacatcatggcatgcatgtcggctgacctggaggtcgtcact
>gnl|euhcvdb|DQ061331_NS3_P1b_NS3_protein_coding_sequence_(ns3_sequence)
gcgcccatcacggcctacgcccaacagacgcggggccccattggctgcatcgtcaccagcctcacaggccgggacaagaaccaggtcgagggggaggttcaagtggtttccaccgcaacacaatctttcctggcgacctgcatcaacggcgtgtgttggactgtctaccatgacgccggcacaaagaccctcgccggccaaaagggcccaattacccaaatgtacaccaatgtagaccaggacctcgtcggctggcaagcgcctcccggggcgcgatccttgacaccgtgcacctgtggcagctcggacctttacttggtcacgaggcatgctgatgtcattccggtgcgccggcggggcgacagcaggggaagcttactctcccccaggcccatctcctacttgaagggctcttcgggtggtccactgctctgcccctcggggcatgctgtgggcatcttccgggctgctgtgtgcacccggggggttgcaaaggcggtggactttgtgcccgttgagtctatggaaacaactatgcggtccccggttttcacggacaattcgtcccccccggccgtaccgcagacattccaagtggcccatctacacgctcccactggcagcggcaagagcactaaggtgccggctgcgtatgcagcccaagggtacaaggtactcgtcctgaacccgtctgttgccgccaccctaggtttcagggcgtatatgtctaaagcacatggtattgaccctaacatcagaactggggtaaggaccatcaccacgggtgcccccattacgtactccacctatggcaagttccttgccgacggtggctgctccgggggcgcctatgacatcataatatgtgatgagtgccactcaaccgactcgaccaccatcttgggcatcggcacagttctggaccaggcggagacagctggagcgcgactcgtcgtactcgccaccgctacgcccccagggtcggtcaccgtgccacattccaatatcgaggaggtggctctgtccaacattggagagatccccttctatggtaaggccatccccatcgagaccatcaagggggggaggcacctcatattctgccattccaggaaaaaatgtgatgagctcgccgcaaagctgtcgggactcgggcttaacgctgtagcgtactaccggggtcttgatgtgtccgtcataccgaccagcggagacgtcgttgtcgtagcaacagacgctctaatgacgggtttcactggcgactttgactcagtgattgactgtaatgtatgtgtcacccagacagtcgacttcagcttggaccctaccttcaccattgagacgacgaccgtgccccaagacgcggtgtcgcgctcgcagcggcgaggcaggactggtaggggcagggcaggcatctacaggtttgtgactccaggagagcggccctcgggcatgttcgattcctcggtcttgtgtgagtgctatgacgcgggctgtgcttggtacgagctcacgcccgctgagacctcagttaggttgcgggcttacctgaatacaccagggttgcccgtctgccaagaccatctggagttctgggagggcgtcttcacaggcctcacccacatagatgcccacttcctgtcccagactaagcaggcaggagacaactttccctacttggtagcataccaggctacggtgtgcgccagggctcaggctccacccccatcgtgggaccaaatgtggaaatgtctcatacggctaaagcccacgctgcacgggccaacacccctgctgtataggctaggagccgtccaaaatgaggtcaccctcacgcaccccataaccaaattc---------------------------------------
>gnl|euhcvdb|DQ061332_NS3_P1b_NS3_protein_coding_sequence_(ns3_sequence)
gcgcccatcacggcctgtgcccaacagacgcggggcctatttggctgcatcatcaccagcctcacaggccgggacaagaaccaggtcgagggggaggttcaagtggtttccaccgcaacacagtctttcctggcgacctgcatcaacggcgtgtgttggactgtctaccatggcgccggcacgaagaccctcgccggccaaaagggcccaattacccaaatgtacaccaatgtagaccaggacctcgtcggctggcaagcgcctcccggggcgcgatccttgacaccgtgcacctgtggaagctcggacctttacttggtcacgaggcacgctgatgtcattccggtgcgccggcggggcgacagcagaggaagcctactctcccccaggcccatctcctacttgaagggctcttcgggtggtccactgctctgcccctcggggcatgctgtgggcatcttccgggctgctgtgtgcacccggggggttgcgaaggcggtggactttgtgcccgttgagtctatggaaacaactatgcggtccccggtcttcacggacaactcgtcccccccggccgtaccgcagacattccaagtggcccatctacacgctcccactggcagcggcaagagcactaaggtgccggctgcgtatgcagcccaagggtacaaggtactcgtcctgaacccgtccgtcgccgccaccctaggtttcggggcgtatatgtctaaggcacatggtgtcgaccctaacatcagaactggggtaaggaccatcaccacgggtgcccccatcacgtactccacctatggcaagttccttgccgacggtggttgctctgggggcgcctatgacatcataatatgtgatgagtgccactcaaccgactcgactaccatcttgggcatcggcacagtcctggaccaagcggagacggctggagcgcgactcgtcgtactcgccaccgctacgcctccgggatcggtcaccgtgccacattccaatattgaggaggtggctctgtccaacactggagagatccccttctatggtaaggccatccccatcgagaccatcaagggggggaggcacctcatattttgccattccaggaagaaatgtgatgagctcgccgcaaagctgtcgggtctcgggcttaacgccgtggcgtattaccggggccttgatgtgtccgtcataccgaccagcggagacgtcgttgtcgtagcaacagacgctctaatgacgggtttcactggcgactttgactcagtgattgactgtaatgtacgtgtcacccagacagtcgacttcagcttggaccctaccttcaccattgagacgacgaccgtgccccaagacgcggtgtcgcgctcgcagcggcgaggcaggactggtaggggcagggcaagcatctacaggtttgtgactccaggagagcggccctcgggcatgttcgattcctcggtcttgtgtgagtgctatgacgcgggctgtgcttggtacgagctcacgcccgctgagacctcagttaggttgcgggcttacctgaatacaccagggttgcccgtctgccaagaccatctggagttctgggagggcgtcttcacaggcctcacccacatagatgcccacttcctgtcccagactaagcaggcaggagacaactttccctacttggtagcataccaggctacggtgtgcgccagggctcaggctccacccccatcgtgggaccaaatgtggaaatgtctcatacggctaaagcccacgctgcacgggccaacacccctgctgtataggctaggagccgtccaaaatgaggtcaccctcacgcaccccataaccaaattc---------------------------------------
>gnl|euhcvdb|DQ061334_NS3_P1b_NS3_protein_coding_sequence_(ns3_sequence)
gcgcccatcacggcctatgcccaacagacgcggggcctacttggctgcatcgtcaccagcctcacaggccgggacaagaatctggtcgagggggaggttcaagtggtttccaccgcaacacaatctttcctggcgacctgcatcaacggcgtgtgttggactgtctaccacggcgccggcacgaaaacccttgccggccaaaaggggccaatcacccaaatgtacaccaatgtagaccaggacctcgtcggctggcaagcgcctcccggggcgcgatccttgacaccgtgcacctgtggcagctcggacctctacttggtcacgaggcatgctgatgtcattccggtgcgccggcggggcgacagcagagggagcctactctcccccaggcccgtctcctacttgaagggctcctcgggtggtccactgctctgcccctcggggcatgctgtgggcatcttccgggctgctgtgtgcacccggggggttgcgaaggcggtggactttgtgcccgttgagtccatggaaacaactatgcggtccccggtcttcactgacaactcgtcccccccggccgtaccgcagacattccaagtggcccatctacacgctcccactggcagcggcaagagcactaaggtgccggctgcgtatgcggcccaagggtacaaggtgcccgtcctgaacccgtctgtcgccgccaccctaggtttcggggcgtacatgtctaaggcacatggtgtcgaccctaacatcagaactggggtaaggaccatcaccacaggtgcccccattacgtactccacctatggcaagtttcttgccgacggtggttgctctgggggcgcctatgacatcataatatgtgatgagtgccactcaactgactcgactaccatcttgggcatcggcacagtcctggaccaagcggagacggctggagcgcgacttgtcgtactcgccaccgctacgcctccgggatcggtcaccgtgccacatcctaatatcgaggaggtggctctgtctaacactggagagatccccttctatggtaaagccatccccatcgagaccatcaagggggggaggcacctcatattttgccattccaggaaaaaatgtgatgagctcgccgcaaagctgtcgggtctcgggcttaacgctgtagcgtattaccggggccttgatgtgtccgtcataccgaccagcggagacgtcgttgtcgtggcaacagacgctctaatgacgggtttcactggcgactttgactcagtgatcgactgtaatacatgtgtcacccagacagtcgacttcagcttggaccctaccttcaccattgagacgacgaccgtgccccaagacgcggtgtcgcgctcgcagcggcgaggcaggactggtaggggcaggacaggcatctacaggtttgtgactccaggagaacggccctcgggcatgttcgattcctcggtcctgtgtgagtgctatgacgcgggctgtgcttggtacgagctcacacccgccgagacctcagttaggttgcgggcttacctgaatacaccagggttgcccgtctgccaggaccatctggagttctgggagggcgtcttcacaggcctcacccacatagatgcccacttcctgtcccagactaagcaggcaggagacaacttcccctacttggtagcataccaggctacggtgtgcgccagggctcaggctccacccccttcgtgggaccaaatgtggaaatgcctcatacggctaaagcccacgctccacgggccaacacccctgctgtataggctaggagccgtccagaatgaggtcatcctcacacaccccataaccaaattc---------------------------------------
>gnl|euhcvdb|DQ061338_NS3_P1b_NS3_protein_coding_sequence_(ns3_sequence)
[truncated: 410,987 more chars]
