# Supplementary material for: Genetic Barrier to Direct Acting Antivirals in HCV Sequences Deposited in the European Databank
Source: PLoS One. 2016 Aug 9;11(8):e0159924. doi: 10.1371/journal.pone.0159924 (PMC4978475; doi:10.1371/journal.pone.0159924)
Supplement: S3 File — (FAS) [file pone.0159924.s003.fas]

>gnl|euhcvdb|D00944_NS3_C2a_NS3_protein_coding_sequence_(ns3_sequence)
gcccccatcactgcttatgcccagcagacacgcggccttttgggcaccatagtggtgagcatgacggggcgcgacaagacagaacaggccggggagattcaggtcctgtccacggtcactcagtccttcctcggaacaaccatctcgggggtcttatggactgtctaccatggagctggcaacaagactctagccggctcacggggtccggtcacacagatgtactccagtgctgagggggacttagtggggtggcccagcccccccgggaccaaatctttggagccgtgcacgtgtggagcggtcgacctatacctggtcacgcgaaacgctgatgtcatcccggctcgaagacgcggggacaagcgaggagcgctactctccccgagacctctttccaccttgaaggggtcctcggggggcccggtgctctgccccagaggccacgctgtcggggtcttccgggcagccgtgtgctcccggggcgtggccaagtccatagattttatccccgttgagacacttgacatcgtcactcggtcccccacctttagtgacaacagcacaccacctgctgtgccccaaacttatcaggtcgggtacttacatgccccgactggtagtggaaagagcaccaaagtccctgtcgcgtatgccgctcaggggtacaaagtgctagtgcttaatccctcggtggctgccaccctggggtttggggcgtacttgtccaaggcacatggcatcaatcccaacattaggactggggtcaggactgtgacgaccggggcgcccatcacgtactccacatatggcaaattcctcgccgatgggggctgcgcaggcggcgcctatgacatcatcatatgcgatgaatgccatgccgtggactctaccaccattctcggcatcggaacagtcctcgatcaagcagagacagccggggtcaggctaactgtactggctacggctacgccccccgggtcagtgacaaccccccaccccaacatagaggaggtggccctcgggcaggagggtgagatccccttctatgggagggcgattcccctgtcatacatcaagggaggaagacacttgatcttctgccactcaaagaaaaagtgtgacgagctcgcggcggcccttcggggtatgggcttgaacgcagtggcatactacagagggctggacgtctccgtaataccaactcagggagacgtagtggtcgtcgccaccgacgccctcatgacggggtttactggagactttgactccgtgatcgactgcaacgtagcggtcactcaagttgtagacttcagcttggaccccacattcaccataaccacacagactgtccctcaagacgctgtctcacgtagccagcgccggggccgcacgggcaggggaagactgggtatttataggtatgtttccactggtgagcgagcctcaggaatgtttgacagtgtagtgctctgcgagtgctacgatgcaggggccgcatggtatgagctcacaccagcggagaccaccgtcaggctcagagcatatttcaacacacctggtttgcctgtgtgccaagaccatcttgagttttgggaggcagttttcaccggcctcacacacatagatgcccacttcctttcccaaacaaagcaatcgggggaaaatttcgcatacttaacagcctaccaggctacagtgtgcgctagggccaaagccccccccccgtcctgggacgtcatgtggaagtgtttgactcgactcaagcccacactcgtgggccccacacctctcctgtaccgcttgggctctgttaccaacgaggtcaccctcacgcatcctgtgacgaaatacatcgccacctgcatgcaagccgaccttgaggtcatgacc
>gnl|euhcvdb|AF169005_NS3_C2a_NS3_protein_coding_sequence_(ns3_sequence)
gcccccatcactgcttacgcccagcagacacgaggtctcttgggcgctatagtggtgagcatgacggggcgtgacaagacagaacaggccggggaaatccaagtcctatccacagtcactcagtccttcctcggaacatccatttcgggggtcttatggactgtttatcatggagctggcaataaaactctagccggctcgcggggcccggtcacgcagatgtactcgagcgccgagggggacttggtagggtggcccagccctcctgggaccaaatctttggagccgtgcacatgtggagcggtcgacctgtacttggtcacgcggaacgctgatgtcatcccggcccgaagacgaggggacaagcggggagcgctactctccccgagacctctttcgaccttgaaggggtcttcggggggaccggtgctttgccctaggggccacgctgtcgggattttccgggcagctgtgtgctctcggggcgtggctaagtccatagatttcatccccgttgaggcgctcgacgtcgtcacgcggtctcccacctttagtgacaacagcacaccaccggccgtgcctcagacctatcaggtcgggtacttgcatgccccaaccggcagtggaaagagtaccaaagtccctgtcgcgtacgccgctcaggggtacaaagtactagtgcttaatccctcggtggctgccaccctggggttcggggcgtacttgtccaaggcacatggcatcaatcctaacattaggactggagtcagaaccgtgacgaccggggagtccatcacatactccacgtacggcaaattcctcgctgatgggggctgtgcaggcggcgcctatgacatcatcatatgcgatgaatgccacgctgtggatgctaccaccattctcggcgtcggaacggttcttgaccaagcagagacagccggggtcagactaaccgtgctggccacggctacgccccctgggtcggtgacaaccccccatcccaatatagaggaggtagccctcgggcaggagggcgagatccccttctatgggagggcgattcccctgtcttacattaagggagggaggcacctgattttctgccactcaaagaaaaagtgtgacgagctctcggcggctcttcggagcatgggcttgaatgctgtggcatactacagagggttggacgtctccgtaataccaactcagggagacgtagtggtcgtcgccaccgacgccctcatgacggggtatactggagacttcgactccgtgatcgactgcaacgtagcggtcactcaagtcgtggacttcagcttagaccccactttcactataaccacacagactgtcccgcaagacgctgtctcacgtagccagcgccgggggcgcacaggtagaggaagactgggcatttataggtatgtttccactggtgagcgagcctcaggaatgtttgacagtgtagtgctctgtgagtgctacgacgcaggggctgcttggtatgagctcacaccatcggagactaccgtcaggcttagagcgtatttcaacacgcctggtttgcctgtgtgtcaagatcatcttgagttttgggaggcagtctttactggcctcacacacatagatgcccacttcctttcccaaacaaagcaatcgggggagaatttcgcatacttagtagcctatcaggctacagtgtgcgccagagccaaagcccctcccccgtcctgggacgtcatgtggaagtgcttgactcgactcaagcccacactcgtgggccctacacctctcctgtaccgtttgggccctgttaccaacgaggtcactctcacacatcctgtgacgaaatacatcgccacatgcatgcaagctgaccttgaggtcatgacc
>gnl|euhcvdb|AB047643_NS3_C2a_NS3_protein_coding_sequence_(ns3_sequence)
gcccctatcaccgcttacgctcaacagacacgaggtctcttgggtactatagtggtgagcatgacggggcgcgataagacagaacaggccggagagatccaggtcctgtccacagtcactcagtccttcctcggaacgtccatctcgggggttttatggactgtctaccacggagctggcaacaagaccctagccggctcacggggtccggtcacgcagatgtactccagtgccgagggggacctggtggggtggcccagcccccctgggacgaagtctttagagccgtgcacgtgtggagcggtcgacctgtacttggtcacgcggaacgctgacgtcattccggctcgaagacgcggggacaagcggggagcgttgctctccccgagacccctttcaaccctgaaggggtcctcggggggaccggtgctttgccctaggggccacgctgtcggaatcttccgggcagccgtgtgctctcgaggcgtggctaagtccatagacttcatccccgttgagacacttgacatcgttacgcggtctcccacctttagtgacaacagcacaccgccggctgtaccccagacctaccaggtggggtacttgcacgccccaactggcagcgggaagagtaccaaagtccctgtcgcatatgccgctcagggatacaaagtgctagtgctcaatccctcggtggctgctaccctagggtttggggcgtacttgtccaaggcacatggcatcaatcctaacatcaggactggagtcaggactgtgacgaccggggaggctatcacgtactccacgtatggcaaattcctcgccgatgggggctgcgcaggcggcgcctatgacatcatcatatgcgatgaatgccattccgtggatgctaccaccattctcggcattggaacagttcttgatcaggcagagacagccggggtcaggctaactgtgctggccacggccacgccccccgggtcggtgactactccccaccctaacatagaggaggtagccctcgggcatgagggtgagatccccttctacgggaaggcgttccccttgagttacatcaagggaggggggcacttgatcttctgccattcaaagaaaaagtgtgacgagctcgctgtggcccttcggggcatgggcttgaacgctgtggcatattacagggggctggacgtctccataataccaactcagggagacgtagtggtcgtcgccaccgacgccctcatgacggggtgtactggagactttgacaccgtgatcgactgcaatgtagcggtcactcaagccgtagacttcagtttagaccccaccttcaccataaccacacagactgtcccccaagacgctgtctcacgtagccagcgccggggccgtacaggcagaggaaggctaggcatttataggtatgtatctactggtgaacgagcctcagggatgtttgacagtgtagtgctctgtgagtgctacgacgcaggggctgcatggcatgagcttacaccagcggagactaccgtcaggcttagggcatatttcaacacgcctggcctgcctgtgtgccaagaccatcttgagttttgggaggcagtcttcaccggcctcacacacatagatgcccacttcctttcccaaacaaagcaaacgggggagaattttgcatacttggtagcctaccaggctacagtgtgtgctagagccaaggcccctcccccgtcctgggacgtcatgtggaagtgtttgactcgactcaagcccacgctcgtgggccctacacctctactgtatcgcttgggctccgtcaccaatgaaatcaccctcacacatcctgtgacaaaatacatagccacttgcatgcaagccgacctcgaggtcatgacc
>gnl|euhcvdb|AF169003_NS3_C2a_NS3_protein_coding_sequence_(ns3_sequence)
gctcccatcaccgcctacgcccagcaaacacgaggtcttttgggcgccatagtggtgagcatgacgggacgcgacaagacagaacacgccggggaaatccaagtcctgtccacagtcactcagtccttcctcggaacaaccatttcggggatcttatggactgtttaccacggagctggcaacaagactctcgccggctcacggggtccggtcacgcagatgtactcgagtgccgagggggacttggttggatggcctagcccccctggaactaaatctctggagccgtgcacgtgtggggcggtcgacctgtacctggtcacgcggaacgctgatgtcattccggctcggagacgcggggacaagcgaggagcactactctccccgagacccytttcaaccttgaaggggtcctcggggggaccggtgctttgccctaggggccacgccgtcgggatcttccgggcagctgtgtgttctcggggcgtggccaagtccatagatttcatccccgttgaggcactcgacatcgtcacgcggtctcctacctttagtgacaatagcactccaccggctgtgccccagacctatcaggtcgggtacttgcatgctccractggcagtggaaagagtaccaaagtccctgtcgcatacgcctcccaggggtacaaagtgctagtgcttaacccctcggtggctgccaccctggggtttggggcgtacttgtccaaggcacatggcatcaatcccaacatcaggaccggagtcaggactgtgacgaccggggagcctattacgtactccacgtatggcaaatttctcgccgatgggggctgcacaggcggcgcctatgacatcatcatatgcgatgaatgccactccgtggatgccaccaccattctcggcatcggaacagttcttgaccaagcagagacggccggggtcaggctaaccgtgctggccacggccacacccccygggtcggtgacaaccccccatcccaatatagaggaggtggccctcggccaggagggcgagatccccttctatgggagggcaattcccctgtcttacatcaagggagggagacacttgatcttctgccactcaaagaaaaagtgtgacgagctcgcggcggcccttcggggcatgggcttgaacgctgtggcatactacagagggttagacgtctctacaataccaactcaaggagacgtagtggtcgtcgccaccgacgccctcatgacggggtacactggagactttgactcagtgatcgactgcaacgtagcggtcactcaagtcgtggacttcagcttggaccccacctttaccataaccacacagactgtcccccaggacgctgtctcacgtagccagcgccgggggcgcactggtagaggaagactgggcatttataggtatgtctccactggtgagcgagcctcaggaatgtttgacagtgtagtgctctgcgagtgctacgacgcaggggcggcatggtatgagctcacaccagtggagaccaccgtcaggctcagagcgtatttcaacacgcctggcttgcctgtgtgccaagaccatcttgagttttgggaggcggttttcaccggcctcacacacatagatgctcacttcctctcccaaacgaagcaatcgggggasaatttcgcatacttagtagcctatcaggctacagtgtgcgctagagccaaagcccctcccccgtcctgggatgtcatgtggaagtgtttgactcgactcaagcccacgctygtgggccctacacctctcctgtaccggttgggctctgtcaccaacgaggtcactctcacacatcctgtgacgaaatacatcgccacatgcatgcaagccgaccttgaggtcatgacc
>gnl|euhcvdb|AF177036_NS3_C2a_NS3_protein_coding_sequence_(ns3_sequence)
gcccccatcactgcttacgcccagcagacacgtggccttttgggcaccatagtggtgagcatgacggggcgcgacaagacagaacaggctggggaaattcaggtcctgtccacagtcactcagtccttcctcggaacatccatctcgggggttttgtggactgtctaccatggagctggcaacaagactctggccggctcacggggtccggtcacgcagatgtactccagtgctgagggggacttagtagggtggcccagcccccctgggactaaatctttggagccgtgcacgtgtggagcggtcgacctgtacctggtcacgcggaacgctgatgtcatcccggctcgaagacgcggggacaaacggggagcgctactctccccgagacctctttccaccttgaaggggtcctcaggaggcccggtgctatgccccaggggccacgctgtcggagtcttccgggcagctgtgtgctctcggggcgtggctaagtccatagatttcatccccgttgagacactcgacatcgtcacgcggtcccccacctttagtgacaacagcacaccacctgctgtgccccagacctatcaggtcgggtacttgcatgccccgactggcagtggaaagagcaccaaagttcctgtcgcatatgctgctcaggggtataaagtgctagtgcttaatccctcagtggctgccaccctggggtttggggcgtacttgtctaaggcacatggcatcaatcccaacattaggactggagtcaggactgtgacgaccggggcgcccatcacgtactccacatatggcaaattcctcgccgatgggggctgtgcgggcggcgcctacgacatcatcatatgtgatgaatgccatgccgtggactctaccaccatccttggcatcggaacagtccttgatcaagcagagacagctggggtcagactaactgtgctggctacagctacgccccctgggtcagtgacaaccccccaccccaacatagaggaggtggcccttgggcaggagggcgagatccccttctatgggagggcgattcccctgtcttacatcaagggaggaagacatctgatcttctgccattcaaagaaaaagtgtgacgagctcgcggcggcccttcggggtatgggcttgaactcagtggcatactacagagggttggacgtctccgtaataccaactcagggagacgtagtggtcgtcgccaccgacgccctcatgacagggtatactggggactttgactccgtgatcgactgcaacgtagcggtcactcaagttgtagacttcagtttagaccccacattcaccataaccacacagattgtccctcaagacgctgtctcacgtagccagcgccggggtcgcacgggtaggggaagactgggcatttataggtatgtttccactggtgagcgagcctcaggaatgtttgacagtgtagtgctctgtgagtgctacgacgcaggggccgcatggtatgagctcacaccatcggagaccaccgtcaggctcagggcgtatttcaacacgcccggtttgcctgtgtgccaagaccatcttgagttttgggaggcagttttcaccggcctcacacacatagatgcccacttcctttcccaaacaaagcaatcgggggaaaatttcgcatacttaacagcctaccaggctacagtgtgcgctagggccaaagccccccccccgtcctgggacgtcatgtggaagtgtttgactcgactcaagcccacactcgtgggccccacacctctcctgtaccgcttgggctctgttaccaacgaggtcaccctcacacatcccgtgacgaaatacatcgccacctgcatgcaagccgaccttgaggtcatgacc
>gnl|euhcvdb|AF238485_NS3_C2a_NS3_protein_coding_sequence_(ns3_sequence)
gcccccatcaccgcttacgcccagcagacacgaggtctcttgggcgccatagtggtgagcatgacgggacgcgacaagacagagcaggccggggaaatccaagtcctgtccacagtcacccagtccttcctcggaacatccatctcgggggtcttatggaccgtttaccacggagctggcaataagaccctagccggctcacggggcccggtcacgcagatgtactcgagtgctgaaggagacttggtagggtggcccagccctcctgggaccaaatctttggagccgtgctcgtgtggagcggtcgacctgtacctggtcacgcggaacgctgacgtcatcccggctcgaagacgcggggacaagcggggagcgttactctccccgagacctctttcgactttgaaggggtcctcggggggaccggtgctttgccccaggggccacgctgtcgggatcttccgggcagctgtgtgctctcggggcgtggctaagtccatagacttcatccccgttgaagcactcgacatcgtctcgcggtctcccacctttagtgacaacagcacaccaccagctgtgccccagacctaccaggtccggtacttgcatgctccgaccggcagtggaaaaagcaccaaagtccctgtcgcgtacgctgcccaggggtataaagtgctagtgcttaatccctcggtggctgccaccctggggtttggggcgtatttgtccaaggcacatggcatcaatcccaacattaggactggagtcagaactgtgacgaccggggcggccataacgtactccacatatggcaaattcttcgccgatgggggctgctcgggcggcgcctatgacatcatcatatgcgacgaatgccacgccgtggacgctaccaccatcctcggcatcggaacagttcttgaccaagcagagacagccggagtcaggttaactgtactggccacggccactccccctgggtcggtgacgaccccccatcccaatatagaggaggtggccctcgggcaggagggtgagatccccttctatgggagagcgcttcccctgtcttacatcaagggagggagacacttgatcttctgccattcaaagaaaaagtgtgatgagctcgcggcggcccttcggggcatgggcttgaatgctgtggcatactacagagggttggacgtctccgtaataccaactcaaggagacgtagtggttgtcgccaccgatgccctcatgacggggtatactggaaactttgactccgtgatcgactgcaacgtagcggtcactcaagtcgtagacttcagcctggaccccaccttcactataaccacacagactgtccctcaagacgctgtctcacgcagccagcgccgggggcgcacaggtagaggaagattgggtatctataggtatgtttccactggtgagcgagcctcagggatgtttgatagcgtggtgctctgtgagtgctacgacgcaggggctgcgtggtatgagcttacgccagcggagactaccgtaaggcttagagcgtatttcaacacgcctggcttgcccgtgtgccaagaccatcttgagttttgggaggcagttttcaccggcctcacacacatagatgcccacttcctttcccaaacaaagcaatcgggggagaatttcgcatacttagtagcctatcaggctacagtgtgcgctagagctaaagcccctcccccgtcctgggacgtcatgtggaagtgcctgactcgactcaagcccactctcgtgggccccacacctctcctataccgtttgggctctgttaccaacgaggtcactttcacacatcctgtgacaaaatacatcgccacatgcatgcaagctgaccttgaagtcatgacc
>gnl|euhcvdb|AY746460_NS3_C2a_NS3_protein_coding_sequence_(ns3_sequence)
gcccccatcacagcttacgctcagcaaacacggggtcttttgggcactatagtggtgagtatgacggggcgcgacaagacggaacaggccggggaaatccaggtcctgtccacggtcactcagtccttcctcggaacatccatatcgggggttttatggaccgtctaccatggagctggcaacaagaccctagccggctcacggggcccggtcacgcagatgtattccagcgctgagggggacttggtaggatggcccagccctcccgggactaagtccttggagccgtgcacgtgtggagcggtcgacctgtacctggtcacgcggaacgctgacgtcatcccggctcgaagacgcggggacaagcggggagcgctactctccccgagacccctttcgaccttgaaggggtcctcggggggaccggtgctttgccccaggggccacgctgtcgggatcttccgggcagctgtgtgctctcggggcgtggctaagtccatagatttcatccccgtcgaggcgcttgacatcgtcacgcggtcccccaccttcagtgataacagcacgccacctgctgtgccccagacctaccaggtcgggtacttacatgctccaactggcagtggaaagagcaccaaagtccctgtcgcatacgcctcccaggggtataaagtgctagtgcttaatccctcggtggctgccaccctggggtttggggcatacctgtctaaggcacatggcatcaatcccaacattaggactggggtcaggactgtgacgaccggagaacccatcacgtactccacatatggtaaattcctcgccgatgggggctgcacaggcggcgcctacgacatcatcatatgcgatgaatgccattccatggatgccaccaccatcctcggcatcggaacagtccttgatcaagcagagacagccggggtcaggttaactgtgctggctacggccacgccccctgggtcggtgacaaccccccaccccaatatagaggaggtagccctcgggcaggagggtgagatccccttctatgggagggcgattcccctatcttacatcaagggggggagacacttgatcttctgccattcaaagaagaagtgcgacgagctcgcggcggcccttcggggcatgggcttgaacgcagtggcatattacagagggctggacgtctccataattccaactcagggagatgtggtggtcgtcgccaccgacgccctcatgacggggtacactggggactttgactccgtgatcgactgtaacgtagcggtcactcaagttgtagacttcagcctggaccccaccttcactataaccacacagactgtccctcaggacgccgtctcgcgtagccagcgccgggggcgcacgggtaggggacgattgggcatttataggtatgtttctactggtgagcgagcctcaggaatgtttgatagtgtagtgctctgtgagtgctacgacgcgggggccgcgtggtatgagctcacaccagcagagaccaccgtcaggctcagagcgtatttcaacacacccggcctgcctgtgtgccaggaccatcttgagttttgggaggcagttttcaccggcctcacacacatagatgcccacttcctttcccaaacaaagcaagcaggggacaatttcgcgtacctaacagcctatcaggctacggtgtgcgccagagccaaagcccctcccccgtcctgggacgtcatgtggaagtgcttgactcgactcaagcccacgctcgtgggccccacgcctctcctataccgcttaggcactgttaccaatgagatcaccctcacacatcctgtgacgaaatacatcgccacttgcatgcaagccgaccttgagatcatgacc
>gnl|euhcvdb|AB047642_NS3_C2a_NS3_protein_coding_sequence_(ns3_sequence)
gcccccatcactgcttacgcccagcagacacggggtctcttgggcaccatagtggtgagcatgacggggcgcgacaagacagaacatgccggggaaatccaagtcttgtccacagtcactcagtccttcctcggaacatccatctcgggggtcctgtggactgtttatcacggagctggcaacaagaccctagccagctcacggggcccggtcacgcagatgtactcgagtgccgagggggatctggtagggtggcccagccctcctgggaccaaatctttggagccgtgtacgtgtggagcggtcgacctctacctggtcacgcggaacgctgacgtcatcccgtctcgaagacgcggggacaagcggggggcgttactatccccgagacccctttcgagcttgaaggggtcctcggggggaccggtgctctgccccaggggccacgctgtcgggatcttccgggcagctgtgtgctctcggggcgtggctaagtccatagatttcatccccgttgaggcacttgacatcgccacgcggtctcccacctttagtgacaacagcacaccgccagctgtgccccagacctatcaggtcgggtacctgcatgccccgactggcagtggaaagagtaccaaagtccctgtcgcttacgccgcccaggggtataaagtgctagtgcttaatccctcggtggctgccaccttggggttcggggcatacttgtccaaggcacatggtatcaatcccaatataaggactggagtcagaactgtgacgactggggagcccatcacatactccacgtacggcaaattcctcgctgatgggggctgcgcaggcggcgcctatgacatcatcatatgcgacgaatgccatgctgtggatgctaccaccattctcggcatcggaacagttcttgaccaagcagagacagccggggtcaggctaactgtgctggccacggccacgccccccgggtcggtgacaactcctcaccccaatatagaggaggtagccctcggccatgagggtgagatctccttctatgggaaggcaattcccctgtcttacatcaagggagggagacatttgatcttttgccactcaaagaaaaagtgtgacgagctcgcggtggctcttcggaacatgggcttgaacgctgtggcgtattacagagggttggacgtctccataataccagctcaaggagatgtagtggttgtcgccaccgacgccctcatgacggggtatactggagactttgactccgtgatcgactgcaacgtagcggtcactcaagtcgtagacttcagcctagaccccaccttcactataagcacacagactgtccctcaagacgctgtctcacgtagtcagcgccgggggcgcacaggtagagggagactgggtatttataggtatgtttccaccggtgagcgagcctcaggaatgtttgacagtgtagtgctctgtgagtgctacgatgcgggggctgcatggtatgagctcacaccatcggaaactaccgttaggcttagagcgtatttcaacacgcctggcttgcccgtgtgccaagaccatcttgagttttgggagggagttttcaccggcctcacacacatagatgcccacttcctctcccagacgaagcagtcgggggagaacttcgcatacctagtagcctatcaggctacggtgtgcgctagagccaaagcccctcccccgtcctgggacgtcatgtggaagtgcttgactcggctcaagcccacgctcgtgggccctacacctctcctgtaccgactgggccctgttaccaacgaagtcaccctcacacatcctgtgacaaagtacgttgccacatgcatgcaagctgacctcgaggtcatgacc
>gnl|euhcvdb|AF238483_NS3_C2a_NS3_protein_coding_sequence_(ns3_sequence)
gcccccatcactgcttacgcccagcagacacgaggtctcttgggtgccatagtggtaagcatgacggggcgagacaagacagaacaggccggggagatccaagtcctgtccacagtcactcaatccttcctcggaacatccatttcaggggtcttatggactgtctaccacggagctggcaacaagactctagccggctcacggggtccggtcacacagatgtactcgagtgccgagggggacttggtagggtggcccagccctcctgggaccaaatctttggagccgtgcacgtgtggagcggtcgacctgtacctggtcacgcggaacgctgatgtcatcccggctcgcaggcgcggggacaagcggggagcgttactctccccgagacccctttcgaccttgaaggggtcctcggggggaccggtgctttgccctaggggccacgctgtcgggatcttccgggcagctgtgtgctctcggggcgtggctaagtccatagatttcatccccgttgagacacttgacatcgtcacgcggtctcccacctttagtgacaacagcacaccaccggctgtgccccagacctatcaggtcgggtacttacatgccccaactggcagtggaaagagcaccaaagtccctgtcgcctacgccgctcaggggtataaggtactaattcttaatccctcggtgggtgccaccttggggtttggggcgtacttgtccaaggcatatggcatcaatcccaacatcaggactggggtcagaactgtgacaaccggggactccatcacatactccacatatggtaaattcctcgctgatgggggctgcgcaggcggcgcctatgacatcatcatatgcgatgaatgccacgccgttggatctaccaccaatctcggtatcggaacagtccttgatcaagcagagacggccggggtcagactaactgtgctggctacggctacgctccccgggtcagtggagaccccccatcccaatatagaggaggtagccctcgggcaggagggtgagatccccttctatgggagggcgattcccctgtcctacatcaagggagggaggcacttgatcttctgccactcaaagaaaaagtgtgacgagctcgcggcggcccttcggggcatgggcttgaacgctgtggcatactacagagggttggacgtctccgtaataccaactcagggagatgtagtggtcgtcgccaccgacgccctcatgacggggttcactggagactttgacaccgtgatcgactgcaacgtagcggtcactcaagtcgtagacttcagcctggaccccaccttcaccataaccacacagactgtacctcaagacgctgtctcacgtagccagcgccgggggcgcacgggtagaggaagactgggcacttataggtacgtttccactggtgaacgagcttcaggaatgtttgacagtgtagtgctctgtgagtgctacgacgcaggagctgcatggtatgagcttacaccagcggagaccaccgtcaggcttagagcttattttaacacacctggcttgcctgtgtgccaagaccatcttgagttttgggaggcagttttcaccggcctcacacacatagatgcccacttcctttcccaaacaaagcaagcgggagagagctttccatacctggtagcttatcaagctacagtatgcgctagagccaaagccccccccccgtcctgggacattatgtggaagtgcttaactcgactcaagcccacgctcgtgggccctacacccctcctgtaccgtttgggctctgttaccaacgagatcaccctcacacatcctgtgacgaaatacatcgccacatgcatgcaagctgaccttgaggtcatgacc
>gnl|euhcvdb|AB047639_NS3_C2a_NS3_protein_coding_sequence_(ns3_sequence)
gctcccatcactgcttatgcccagcaaacacgaggcctcctgggcgccatagtggtgagtatgacggggcgtgacaggacagaacaggccggggaagtccaaatcctgtccacagtctctcagtccttcctcggaacaaccatctcgggggttttgtggactgtttaccacggagctggcaacaagactctagccggcttacggggtccggtcacgcagatgtactcgagtgctgagggggacttggtaggctggcccagcccccctgggaccaagtctttggagccgtgcaagtgtggagccgtcgacctatatctggtcacgcggaacgctgatgtcatcccggctcggagacgcggggacaagcggggagcattgctctccccgagacccatttcgaccttgaaggggtcctcgggggggccggtgctctgccctaggggccacgtcgttgggctcttccgagcagctgtgtgctctcggggcgtggccaaatccatcgatttcatccccgttgagacactcgacgttgttacaaggtctcccactttcagtgacaacagcacgccaccggctgtgccccagacctatcaggtcgggtacttgcatgctccaactggcagtggaaagagcaccaaggtccctgtcgcgtatgccgcccaggggtacaaagtactagtgcttaacccctcggtagctgccaccctggggtttggggcgtacctatccaaggcacatggcatcaatcccaacattaggactggagtcaggaccgtgatgaccggggaggccatcacgtactccacatatggcaaatttctcgccgatgggggctgcgctagcggcgcctatgacatcatcatatgcgatgaatgccacgctgtggatgctacctccattctcggcatcggaacggtccttgatcaagcagagacagccggggtcagactaactgtgctggctacggccacaccccccgggtcagtgacaaccccccatcccgatatagaagaggtaggcctcgggcgggagggtgagatccccttctatgggagggcgattcccctatcctgcatcaagggagggagacacctgattttctgccactcaaagaaaaagtgtgacgagctcgcggcggcccttcggggcatgggcttgaatgccgtggcatactatagagggttggacgtctccataataccagctcagggagatgtggtggtcgtcgccaccgacgccctcatgacggggtacactggagactttgactccgtgatcgactgcaatgtagcggtcacccaagctgtcgacttcagcctggaccccaccttcactataaccacacagactgtcccacaagacgctgtctcacgcagtcagcgccgcgggcgcacaggtagaggaagacagggcacttataggtatgtttccactggtgaacgagcctcaggaatgtttgacagtgtagtgctttgtgagtgctacgacgcaggggctgcgtggtacgatctcacaccagcggagaccaccgtcaggcttagagcgtatttcaacacgcccggcctacccgtgtgtcaagaccatcttgaattttgggaggcagttttcaccggcctcacacacatagacgcccacttcctctcccaaacaaagcaagcgggggagaacttcgcgtacctagtagcctaccaagctacggtgtgcgccagagccaaggcccctcccccgtcctgggacgccatgtggaagtgcctggcccgactcaagcctacgcttgcgggccccacacctctcctgtaccgtttgggccctattaccaatgaggtcaccctcacacaccctgggacgaagtacatcgccacatgcatgcaagctgaccttgaggtcatgacc
>gnl|euhcvdb|AB047640_NS3_C2a_NS3_protein_coding_sequence_(ns3_sequence)
gcccccatcaccgcttacgcccagcagacacgaggtctcttgggctctatagtggtgagcatgacggggcgtgacaagacagaacaggccggggaggtccaagtcctgtccacagtcactcagtccttcctcggaacatccatttcgggggtcttatggactgtttaccacggagctggcaacaagacactagccggctcgcggggcccggtcacgcagatgtactcgagcgccgagggggacttggtcgggtggcccagccctcctgggaccaaatctttggagccgtgtacgtgtggagcggtcgacctgtatttggtcacgcggaacgctgatgtcatcccggctcgaagacgcggggacaagcggggagcgctgctctccccgagacccctttcgaccttgaaggggtcctcggggggacctgtgctttgccctaggggccacgctgtcggaatcttccgggcagctgtgtgctctcggggtgtggctaagtccatagatttcatccccgttgagacgctcgacatcgtcacgcggtctcccacctttagtgacaacagcacaccaccagctgtgccccagacctatcaggtggggtacttgcacgcccccactggcagtggaaaaagcaccaaggtccccgtcgcgtacgccgcccaggggtataaagtgctggtgctcaatccctcggtggctgccaccctgggatttggggcgtacttgtccaaggcacatggcatcaaccccaacattaggactggagtcagaactgtgacgaccggggagcccattacatactccacgtatggtaaattcctcgccgatgggggctgcgcaggcggcgcctatgacatcatcatatgcgatgaatgccactctgtggatgctaccactattctcggcatcgggacagtccttgaccaagcagagacagccggggtcaggctaactgtactggccacggccacgccccccgggtcggtgacaaccccccatcccaatatagaggaggtagccctcggacaggagggtgagatccccttctatgggagggcgtttcccctgtcttacatcaagggagggaggcacttgattttctgccactcaaagaaaaagtgtgacgagctcgcaacggcccttcggggcatgggcttgaacgctgtggcatattacagagggttggacgtctccataataccaactcaaggagatgtggtggtcgttgccaccgacgccctcatgacggggtatactggagactttgactccgtgatcgactgcaacgtagcggtcacccaggccgtagacttcagcctggaccccaccttcactataaccacacagactgtcccgcaagacgctgtctcacgtagtcagcgccgagggcgcacgggtagaggaagactgggcatttataggtatgtttccactggtgagcgagcctcaggaatgtttgacagtgtagtactctgtgagtgctacgacgcaggagctgcttggtatgagctctcaccagtggagacgaccgtcaggctcagggcgtatttcaacacgcctggcttgcctgtgtgccaggaccaccttgagttttgggaggcagttttcaccggcctcacacacatagacgctcatttcctttcccagacaaagcagtcgggggaaaatttcgcatacttagtagcctatcaggccacagtgtgcgccagggccaaagcgccccccccgtcctgggacgtcatgtggaagtgcttgactcgactcaagcccacgcttgtgggccctacacctctcctgtaccgtttgggctctgttaccaacgaggtcacccttacacaccccgtgacaaaatacatcgccacatgcatgcaagctgacctcgaggtcatgacc
>gnl|euhcvdb|AB047641_NS3_C2a_NS3_protein_coding_sequence_(ns3_sequence)
gcccccatcactgcttacgcccagcagacgcggggtcttttgggcgctatagtggtgagcatgacggggcgcgacaagacagaacaggccggggaaattcaggtcctgtctacagtcactcagtccttcctcggaacatccatcgcgggggtcttatggactgtctatcatggggctggcaacaagaccttagctggctcacggggtccagtcacgcagatgtactccagtgccgagggggacttggtggagtggccctcccctcctgggactaagtctttggagccgtgcacgtgtggagcggtcgacctgtacctggtcacgcggaacgctgacgtcatcccggctcgaagacgtggggacaagcggggagcactactctccccgagaccactttcgaccttaaaagggtcctcgggggggccggtgctttgccccaggggccacgctgtcgggatcttccgggcagctgtgtgctctcggggcgtggctaagtccatagatttcatccccgttgagacactcgacatcgtgacgcggtcccccacctttagtgacaacagcacaccacctgctgtgccccagacctatcaggtcgggtacttacatgccccgactggtagtggaaagagcaccaaagtccctgtcgcttacgccgcccaggggtataaagtgctagtgctcaatccctcggtggccgccaccctgggattcggggcgtacctgtccaaggcacatggcatcaatcccaatatcaggactggagtcaggactgtgacgaccggagcggccatcacgtactccacatacggcaaattcctcgccgatgggggctgctcgggcggcgcttatgatatcatcatatgcgatgagtgccattccgtggatgctaccaccatcctcggcatcggaacagtcctcgaccaagcagagacagccggggtcaggtcaactgtgctggctacggccacgccccctgggtcggtgacaaccccccaccccaatatagaggaggtggccctcgggcaggagggtgagattcccttctacgggagggcgattcccctgtcttacatcaagggagggagacacctgatcttctgccactcaaagaaaaagtgtgacgagctcgcggcggcccttcggggtatgggcttgaacgcagtggcatactacagagggttggacgtatccataataccaactcagggggatgtggtggtcgtcgccaccgacgccctcatgacaggatacactggggactttgactctgtgatcgactgcaacgtagcggtcactcaagttgtagacttcagtttggacccgaccttcactataaccacacagaccgtccctcaagacgccgtctcacgtagccagcgccgggggcgtacgggtaggggaagactgggcatttataggtacgtgtccactggtgagcgagcctcgggaatgtttgacagcgtagtgctcagtgagtgctacgactcaggggccgcatggtacgagctcacaccagcggagaccaccgtcaggctcagagcgtacttcaacacacctggcttgcctgtgtgccaagaccatcttgagttttgggaggcagttttcaccggccttacacacatagatgcccacttcctttcccaaacaaagcaagcgggggacaatttcgcatacctaacagcctaccaggctacagtgtgtgccagggccaaagcccctccgtcgtcctgggacgtcatgtggaagtgcttgactcgactcaagcccacgctcgtgggccctacacctctcctgtaccgtttgggccctgtcaccaacgaggtcactctcacacatcctgtgacgaaatacatcgccacttgcatgcaagccgaccttgaggtcatgacc
>gnl|euhcvdb|AB047644_NS3_C2a_NS3_protein_coding_sequence_(ns3_sequence)
gcccccatcactgcctacgcccagcagacacgaggtctcttgggcgccatagtagtgagcatgacggggcgagacaagacagagcaggccggggaaatccaagtcttgtccacagtcagtcagtccttcctcggaacatccatttcgggggtcttgtggactgtttaccacggaactggcaataagaccctagccggctcacggggcccggtcacacagatgtattcaagtgccgaaggggacttggtagggtggcccagtcctcccgggaccaaatctttggagccgtgcacgtgtggagcggtcgacctatacctggtcacgcggaacgctgatgtcatcccggctcgaagacgcggggacaagcggggagcgctactctccccgaggcctctttcgaccctgaagggatcatcggggggaccggtgctctgccctaggggccacgctgtcgggatcttccgggcagctgtgtgctctcggggcgtggctaagtccatagatttcatccccgttgaggcgctcgacatcgtcacgcggtctcccacctttagcgacaacagcacaccaccagctgtgccccagacctatcaggtcgggtacttgcatgccccaactggcagtggaaagagcaccaaagtccctgtcgcatatgccgcccaggggtacaaggtattagtgcttaacccctcggtggctgccactctggggtttggggcgtacctgtccaaggcacatggcatcaatcccaacatcaggactggagtcagaactgtgacgaccggggggcccatcacgtactccacgtatggtaaattcctcgctgatgggggctgctcaggcggcgcctatgacatcatcatatgcgatgaatgccacgctgtggacgctaccaccattctcggcatcggaacggttcttgaccaagctgagacagccggggtcaggctcactgtactggccacggccacgccccccgggtcggtgacaactccccatcccaacatagaggagatagccctcgggcaggagggtgagatccccttctatgggagggcgattcccctgtctcacatcaagggagggagacacttaatcttctgccactcaaaaaaaaagtgtgacgagctcgcggcggcccttcggggcatgggcttgaacgctgtggcatactacagagggttggacgtctccataataccaactcaaggagatgtagtggtcgtcgccaccgacgctctcatgacggggttcgctggagactttgactctgtgatcgactgcaacgtagcggtcactcaagtcgtggacttcagcctggaccccaccttcactataactacacagactgtccctcaagacgctgtctcacgtagccagcgccgggggcgtacaggtagaggaagactgggcacttacaggtacgtttccactggagagcgagcctcaggaatgtttgacagtgtagtgctctgtgagtgctacgacgcaggggctgcatggtatgagcttacgccagtggagactaccgtcaggcttggagcgtatttcaatacgcctggcttgcctgtgtgccaagaccaccttgagttttgggaggcagttttcaccggcctcacacacatagatgcccacttcctttcccagacaaaacaatcgggggagaatttcgcgtacttagtagcctatcaggccacagtgtgcgctagagccaaagccccccccccgtcttgggacgtcatgtggaaatgcttgactcgactcaagcccacgctcgtgggccctacacctctcctgtaccgtttgggctctgttaccaatgaggtcacccttacacatcctgtgacaaaatacatcgccacatgcatgcaagctgaccttgaggtcatgacc
>gnl|euhcvdb|AB047645_NS3_C2a_NS3_protein_coding_sequence_(ns3_sequence)
gcccccatcaccgcttacgctcagcagacacgaggcctcctgggcaccatagtggtgagcatgacggggcgcgacaagacagaacaggccggggaaatccaagtcctgtccacagtcactcagtccttcctcgggacatccattgcgggggtcttatggactgtttaccacggagccggcaacaagactctagccggctcacggggcccagtcacgcaaatgtattcaagtgccgagggggatttggtgggatggcccagccctcctgggaccaagtctttggagccgtgtacgtgtggatcggtcgacctgtacctggtcacgcgaaacgctgatgtcatcccggttcgaagacgcggggacaagcggggagcgttactctccccgagacccctttcgaccttgaaggggtcttcggggggaccggtgctttgccctaggggccacgctgtcgggatcttccgggcagctgtgtgctctcggggcgtggctaagtccatagatttcatccccgttgagacactcgacatcgtcacacggtctcccacctttagtgacaacagcacaccaccagctgtgccccagacctatcaggtcggatacttgcatgccccaactggcagtgggaagagtaccaaagtccccgtcgcatacgccgcccaggggtataaagtactagtgcttaacccctcggtggctgccaccttggggtttggggcgtacttgtccaaggcacatggcatcaatcccaacattaggactggagtcagaactgtgacgaccggagaggccatcacgtactccacgtatggcaaattcctcgctgatgggggctgctcaggcggcgcctatgacatcatcatatgcgatgaatgccatgctacggattctaccaccatcctcggcatcggaacagttcttgaccaagcagaaacagccggggtcaggctaactgtactggccacggccacgcctcctgggtcggtgacaaccccccatcccaatatagaggaggtagccctcgggcaggagggtgagatccccttctatgggaaggcgatccccctgtcttacatcaagggagggaggcacttgatcttctgccattcaaagaaaaagtgtgaagagctcgcggtggccctccgggccatgggcttgaacgctgtggcatactacagagggttggacgtctctataataccaactcaaggggatgtagtggtcgtcgccacagacgccctcatgaccgggtatactggagactttgactccgtgatcgactgcaacgtagcggtcactcaggtcatagacttcagcctggaccccaccttcactataactacacagactgtccctcaagacgctgtctcacgtagccagcgccgaggccgcacaggtagaggaagactaggcacttataggtatgtttccactggtgagcgagcctcaggaatgtttgacagtgtagtgctctgcgagtgctacgacgcaggggctgcatggtatgagctcacaccagcggagactaccgtcaggcttagagcgtatttcaacacgcctggcttgcctgtgtgccaagaccatcttgagttttgggagggagctttcaccgacctcacacacatagatgcccacttcctttcccaaacaaagcaagcaggggagaatttcgcatacttagtagcctatcaggctacagtgtgcgccagagccaaagcccctcccccgtcctgggacatcatgtggaagtgcttgactcgactcaagcccacgctcgtgggccctacacccctcctgtaccgtttgggctctgttaccaacgaggtcaccctcacgcaccctgtgacaaaatacattgccacatgcatgcaagctgaccttgaggtcatgacc
>gnl|euhcvdb|AF238481_NS3_C2a_NS3_protein_coding_sequence_(ns3_sequence)
gcccccatcaccgcttacgcccagcagacgcgaggtctcttgggcgccatagtggtcagcatgacggggcgcgacaagacagaacaggccggggaaatccaaatcctgtccacggtcacccagtccttcctcggaacatccattgcgggggtcctatggactgtctaccacggagctggcaacaaaaccctagccggctcacggggcccggtcacgcaaatgtactcaagtgccgagggggacttggtggggtggcccagccctcctgggaccaaatctttggagccgtgcacgtgtggagcggtcgacctgtacctggtcacgcggaacgctgatgtcatcccggctcgaagacgcggggacaagcggggagcgttactctccccgagacccctttcgaccttgaaggggtcctcggggggaccggtgctttgccccaggggccatgctgtcgggatcttccgggcagctgtgtgctctcggggcgtggctaagtccatagatttcatccccgttgagacactcgacatcgtcacgcggtcccccacctttagcgacaacagcacaccaccagctgtgccccagacctatcaggtcgggtacttgcatgccccaactggcagtggaaagagcactaaggtccctgtcgcatacgccgcccaggggtataaggtgctagtgctcaatccctcggtggctgccaccctggggtttggggcgtacttgtccaaggcacatggcatcaatcccaacattaggactggagtcagaactgtgacgaccggggagcccatcacatactccacgtatggcaaattcctcgccgatgggggctgcgcaggcggcgcctatgacatcatcatatgcgatgaatgccacgccgtggatgctaccaccatcctcggcatcggaacagttcttgaccaagcagagacagccggggtcaggctaactgtactggccacggccacaccccccgggtcggtgacaactccccatcctaatatagaggaggtagccctcgggtcggagggtgagatccccttctatgggaaggcgattcccctgtcttacatcaagggagggagacacttgatcttctgccactcaaagaaaaagtgtgacgagctcgcggcggcccttcggggcatgggcttgaacgctgtggcgtactacagagggttggacgtctccataataccaactcaaggagatgtagtggtcgtcgccaccgacgccctcatgacggggtatactggagactttgacaccgtgatcgactgcaacgtagcggtcactcaagtcgtagacttcagcctggaccccactttcactataaccacacagaccgtccctcaagacgctgtctcacgtagccagcgccgggggcgcacaggtagaggaagattgggtatttataggtatgtttccactggtgagcgagcctcaggaatgtttgacagtgtggtgctcggtgagtgctacgacgcaggggccgcatggtatgaactcacaccatcggagactaccgtcaggcttagagcgtacttcaacacgcctggcctgcctgtgtgccaagaccatcttgagttttgggaggcagttttcaccggcctcacacacatagacgcccacttcctctcccagacaaaacaatcgggggagaatttcgcatacttagtagcctatcaggccacagtgtgcgccagagccaaagctcctcccccgtcctgggacgttatgtggaagtgcttgattcgactcaagcccacgctcgtgggccctacacccctcctgtaccgtttgggctctgttaccaacgaggtcaccctcacacatcctgtgacaaaatacatcgccacatgcatgcaagctgaccttgaggtcatgacc
>gnl|euhcvdb|AF238482_NS3_C2a_NS3_protein_coding_sequence_(ns3_sequence)
gcccccatcactgcttacgctcagcagacacgaggcctcttgggcgctatagtggtgagcatgacggggcgcgacaagacagaacaggccggggaaatccaagtcctgtccacggtcactcagtccttcctcggaacaaccatttcgggggttttgtggactgtttaccacggagctggcaacaagactctagccggctcacggggcccggtcacgcagatgtactcgagtgccgagggggacttggtagggtggcccagccctcccgggaccaaatctttggagccgtgtacgtgtggagcggtcgacctgtacctggtcacgcggaacgctgatgtcatcccggctcggagacgcggggacaagcggggagcgttactctccccgagacctctttcgaccttgaaggggtcctcggggggaccggtgctttgccctaggggccacgctgtcgggattttccgggcagccgtgtgctctcggggcgtggccaagtccatagattttatccccgttgagacactcgacatcgtcacgcggtcccccaccttcagtgacaacagcacaccaccagctgtgccccagacctaccaggtcgggtacttgcacgccccgactggcagcgggaaaagtaccaaagtccccgtcgcgtacgccgctcaggggtacaaagtgctagtgcttaatccctcggtggctgccaccttggggtttggggcgtacctgtccaaggcacatggcatcaatcccaacatcaggactggggtcaggactgtgacgaccggggcggccatcacatactccacgtatggcaaattcctcgccgatgggggctgcgcaggcggcgcctatgacatcatcatatgcgacgaatgccacgctgtggattctaccaccattctcggcattggaacagttcttgaccaagcagagacagccggggtcaggctaactgtactggccacggctacgccccccgggtcggtgacgaccccccaccccaatatagaggaggtagccctcgggcaggagggtgagatccccttctatgggagggcgattcccttgtctcacatcaagggagggagacacttgattttctgccactcaaagaaaaagtgtgacgagctcgcggcggcccttcggggcatgggcttgaacgctgtggcatattacagagggttagacgtctccgtaataccaactcaaggagatgtagtggtcttcgccaccgacgccctcatgacggggtatactggagactttgactctgtgatcgattgcaacgtagcggtcactcaagtcgtagacttcagtttggaccccaccttcaccataaccacacagactgtccctcaagacgccgtctcgcgtagccagcgccgagggcgtacaggtagggggagactgggcatttataggtatgtttccactggtgagcgagcctcaggaatgtttgacagtgtggtgctctgtgagtgctacgacgcaggggctgcatggtatgagctcacaccagcagagactaccgtcaggcttagagcgtatttcaacacgccaggcttgcctgtgtgccaagaccatcttgagttttgggaggcagttttcaccggcctcacacacatagatgcccacttcctttcccaaacaaagcaatcgggggagaatttcgcatacttggtagcctatcaagccacagtgtgcgctagagccaaggcccctcccccgtcctgggacgtcatgtggaagtgtttgacccgacttaagcccacgctcgtgggtcccacacctctcctgtaccgtttgggctccgttgccaacgagatcaccctcacacaccctgtgacaaagtacatcgccacatgcatgcaagctgaccttgaggtcatgact
>gnl|euhcvdb|AF238484_NS3_C2a_NS3_protein_coding_sequence_(ns3_sequence)
gcccccatcactgcttacgcccagcagactcgaggtctcttgggcgccatagtggtgagcatgacggggcgtgataagacagaacaggccggggagatccaagtcctgtccacagtcactcagtccttcctcggaacaaccatttcggggatcctgtggactgtttaccacggagctggcaacaagactctagccggttcacggggcccggtcacacagatgtattcgagtgccgagggagacttggtagggtggccnagcccccctgggaccaaatctttggagccgtgcacgtgtggagcggtcgacctgtatctggtcacgcggaacgctgatgtcatcccggctcgaagacgcggggacaagcggggagcgttgctctccccgagacccctttcgaccttgaaggggtcctcgggggggccggtgctttgccctaggggccacgctgtcgggatctttcgggcagctgtgtgctcccggggcgtagctaagtccatagacttcatccccgttgaggcgctcgacatcgtcacgcggtctcccacttttagtgacaacagcacaccaccggctgtgccccagacctatcaggtcgggtacttgcatgccccaactggcagtggaaagagtaccaaggtccctgtcgcgtacgccgctcaggggtacaaagtgttggtgcttaatccttcggtggctgccaccctggggtttggggcgtgcttgtccaaggcacatggcatcaaccccaacattaggactggggtccaaactgtgacaaccggagaggccatcacgtactccacatatggcaaattcctcgctgatgggggctgcgcaggcggcgcctatgatatcatcatatgcgacgaatgccatgctgtggatgctaccaccattctcggcatcggaacagttcttgatcaagcagaaacagccggggtcaggctaactgtgctggccacggccacgccccccgggtcagtgacaaccccccatcccaatatagaggaggtagccctcgggcacgaaggtgagatccccttctatgggagggcgattcccctgtcttacatcaagggagggagacacttgatcttctgccactcaaagaaaaagtgtgacgagctcgcggcgggccttccgggcatgggcttgaacgctgtggcatactacagagggttggacgtctccataataccaactcagggagatgtggtggtcgtcgccaccgacgccctcatgacggggtacactgacgactttgactccgtgatcgactgcaacgtagcggtcactcaggtcgtagacttcagcttggaccccaccttcactataaccacacagactgtccctcaagacgctgtctcacgtagccagcgccgggggcgcacaggtagaggaagattgggcacttataggtatgtttccactggtgagcgagcctcaggaatgtttgacagtgtggtgctctgtgagtgctacgacgcaggagctgcatggtatgagctcacaccaggggagactaccgtcaggcttagagcgtacttcaacacgcctggcttgcctgtgtgccaagaccatcttgagttctgggaggcagttttcaccggcctcacacacatagatgcccacttcctttcccaaacaaagcaagcgggggagaattacgcgtacttagtagcctatcaggctacggtgtgcgccagagccaaagcccctcccccgtcttgggacgtcatgtggaagtgcttgactcgacttaagcccacgctcgtgggccctaaacctctcctctaccgtttgggctctgttaccaacgaggtcaccctcacgcatcctgtgacgaaatacatcgccacatgtatgcaagctgaccttgaggtcatgacc
>gnl|euhcvdb|AF169002_NS3_C2a_NS3_protein_coding_sequence_(ns3_sequence)
gcccccatcaccgcttacgcccagcagacacgaggyctcttgggygctatagtggtgagtatgacggggcgtgacaagacagaacaggccggggagatccaggtcctgtccacggtcactcagtccttccttggaacatccatctcgggggtcttatggactgtctaccacggagctggcaataagactctagccggctcacggggcccagtcacccagatgtactccagtgccgagggagacttggtagggtggcccagccctcctggaactaaatcattggagccgtgcacgtgtggagcggtcgacctgtacctggtcacgcgcaacgctgacgttatcccggctcgaagacgcggggacaagcggggagcgttgctctccccgagacctctttccaccttgaaggggtcctcrgggggaccggtgctttgtcccaggggccacgctgtcgggatcttccgggcagctgtgtgctctcggggcgtggctaagtccatagatttcatccctgttgagacactcgacatcgtcacgcggtctcccacctttagtgacaacagcacaccaccagctgtgccccagacctatcaggtcgggtatttgcatgccccgactggcagtggcaagagcaccaaagtccctgtcgcataygcctctcaggggtataaagtgctggtgcttaatccctcggtggctgctaccctggggtttggggcgtacttgtccaaggcacatggcatcaatcccaacattaggactggagtcaggactgtgacgacaggggaggccatcacgtactccacgtatggcaaattcctcgccgatgggggctgcgcaggcggcgcctatgacatcatcatatgcgatgaatgccatgccgtggacgctactactattctcggcatcggaacagtccttgatcaggcagagacagccggggtcaggttaacagtgctggctacggccacgccccccgggtcggtaacaaccccccatcccaatatagaggaggtagccctagggcacgagggtgagatccccttctatgggaaggcgattcccctgtcttacatcaagggaggaaggcacttgatcttctgtcactcaaagaaaaagtgtgacgagctctcggcggcccttaggggcatgggcttgaacgctgtggcatattacagagggttggacgtctccgcaataccagctcagggagatgtagtggtcgtcgccaccgacgccctcatgacggggtatactggagactttgactccgtgatcgactgcaaygtagcggtcactcaagtcgtagacttcagcttagaccccaccttcaccataaccacacagaccgtccctcaagacgctgtctcacgcagccagcgccgggggcgtacaggcagaggaagactgggcatctataggtacgtttccactggtgagcgagcttcaggaatgtttgacagcgtagtgctctgtgagtgctacgacgcaggggctgcrtggtatgagctcacaccagcggagactactgtcaggctgagagcatatttcaacacgcctggcctgcccgtatgccaagatcaccttgagttttgggaggcagtcttcaccggcctcacacacatagatgcccacttcctgtcccaaacaaagcaatcgggggagaatttcgcatacttagtagcctaccaggctacagtgtgcgccagagccaaagctcctcctccgtcctgggacgtcatgtggaagtgcttgacccgactcaagcccacgcttgtgggccctacacctctcctgtaccgtttgggctctgttaccaacgaagtcaccctcacacatcctgtgacgaagtacatcgccacatgtatgcaagctgatcttgaggtcatgacc
>gnl|euhcvdb|AF169004_NS3_C2a_NS3_protein_coding_sequence_(ns3_sequence)
gcccccatcactgcctacgcccagcagacacgaggcctcttgggcgccatagtggtgagcatgacggggcgcgacaagacagagcaggccggggaaatccaagtcctgtctacggtcactcagtccttcctcggaacatccattkcgggggtcttgtggaccgtctaccatggagctggcaacaagactctagccggttcacggggtccagtcacgcagatgtactcgagtgccgagggagacttggtggggtggccragccctcctgggaccaagtctttggagccgtgcacgtgtggagcggtcgacctgtatctggtcacgcgaaacgctgatgtcatcccggctcgaagacgcggggacaagcggggagcattactctccccgagacctctttcgaccttgaaggggtcctcggggggaccggtgctttgccctaggggccacgccgtcgggatcttccgggcggctgtgtgctctcggggcgtagctaagtccatagacttcatccccgttgaggcgctcgccatcgtcacgcggtctcccacctttagtgacaacagcacaccaccggctgtgccccagacctatcaggtcggatacctgcatgccccaactggcagtggaaagagtaccaaagtccctgtcgcgtatgccgctcaggggtataaagtgctagtgcttaatccttctgtggctgccaccctagggtttggggcgtacttgtctagagcacatggcatcaatcccaacattaggactggagtcagaactgtgacgaccggggcggccatcacgtactccacgtatggcaaattcctcgccgatgggggctgckcaggcggcgcctatgacatcatcatatgcgatgaatgccactctgtggattctaccaccattctcggcatcggaacagttcttgatcaagcagagacagccggggtcaggctgactgtgctggccacggccacgccccccgggtcagtgacaaccccccatcccaatatagaggaggtagccctcgggcaggagggtgagatccccttctatgggaaggcgattcccctgtcttacatcaagggagggagacacttgatcttctgccattcaaagaaaaagtgtgacgagctcgcggcggcccttcggggcatgggcttgaacgctgtggcatattacagagggctggacgtctccgtaataccaactcagggagacgtagtggtcgtcgccaccgacgccctcatgacggggtatactggagactttgactccgtgatcgattgcaacgtagcggtcactcaagtcgtagacttcagcttggaccccaccttcaccataaccacacagactgtccctcaagacgctgtctcacgtagccagcgccgggggcgcacgggtagagggagactgggcatctataggtatgtttccactggtgagcgagcctcaggaatgtttgacagtgtagtgctctgtgagtgctacgacgcaggggctgcgtggtatgagctcacaccagtggagaccaccgtcaggcttagggcgtatttcaacacacctggcttgcctgtgtgccaagaccatcttgagttttgggaggcggttttyaccggcctcacacacatagacgcccacttcctttcccagacaaagcaatcgggggagaatttcgcatacttagtagcctatcaggctacagtgtgcgccagagccaaagctccccccccrtcctgggacatcatgtggaagtgcttgactcgactcaagcccacgctcgtgggccctacacctctcctgtaccgcttgggctctgttaccaacgaggtcaccctcacacatcctgtgacgaagtacatcgccacatgtatgcaagctgaccttgaggtcatgacc
