# Supplementary material for: Genetic Barrier to Direct Acting Antivirals in HCV Sequences Deposited in the European Databank
Source: PLoS One. 2016 Aug 9;11(8):e0159924. doi: 10.1371/journal.pone.0159924 (PMC4978475; doi:10.1371/journal.pone.0159924)
Supplement: S4 File — (FAS) [file pone.0159924.s004.fas]

>gnl|euhcvdb|D10988_NS3_C2b_NS3_protein_coding_sequence_(ns3_sequence)
gctcccattactgcttacactcagcaaactcgtggtctcctgggtgctatcgtggtcagcctaacgggccgcgacaaaaatgagcaggctgggcaggtccaggttctgtcctccgtcacacaaactttcttggggacatccatttcgggcgtcctctggacagtatatcacggggctggtaataagaccttggccggccccaagggaccagtcactcagatgtacaccagcgcagaaggggacctcgtgggatggcctagtccccccgggactaagtcattggacccctgtacctgcggggccgtagacctctacctggtcacccgaaacgctgatgtcattccggtccggaggaaagatgaccgacggggtgcattactctcgccaaggcccctctcaaccctcaaaggatcatccggagggcccgtgctctgctcaaggggacacgccgtgggcttgttcagagcggccgtgtgtgccaggggtgtagccaaatctattgacttcatccccgtcgaatcactcgatgtcgccacacggacgcccagtttctctgacaacagtacgccgccagctgtgccccagtcttaccaggtgggttacttgcacgcaccaacaggcagcggaaagagcaccaaggtccctgccgcgtatgccagtcaggggtataaagtactcgtactaaatccctctgtcgcggccacacttggttttggggcctacatgtccaaagcccacgggatcaaccctaatatcagaactggagtgcggaccgttaccaccggggactctatcacttactccacttatggcaagtttatcgcagatggaggctgtgcagccggtgcctatgacatcatcatatgcgacgaatgccattcagtggacgctactaccatccttggcattggaacagtccttgaccaagctgagaccgcaggcgtcaggctagtggttttggccacagccacgcctcccggtacggtgacaactccccacagtaacatagaggaggtggcccttggtcacgagggcgagatccctttttatggcaaagctattcccctagctttcatcaaggggggcagacacttgatcttttgccattcaaagaagaagtgcgacgagctcgcagcggccctccggggcatgggtgtcaatgccgttgcatactataggggtctcgacgtctccgttataccaactcaaggagacgtggtggttgtcgccactgatgccctaatgactgggtacaccggcgactttgactccgtcatcgactgtaatgttgcagtctctcagattgttgacttcagcctagacccaaccttcaccatcaccactcaaaccgtccctcaggacgctgtctcccgtagtcaacgtagagggagaactgggagggggcgattgggcgtttacaggtatgtttcgtcaggcgagaggccgtctgggatgttcgacagcgtagtgctctgcgagtgctatgatgccggggcagcctggtacgagcttacacctgctgagactacggtgagactccgggcttatttcaacacgcccggtttgcccgtatgtcaagaccacctggagttctgggaagcggtctttacaggtctcacacacattgacgcccacttcctctcccagacgaagcaaggaggagaaaactttgcgtatctaacggcctaccaggccacagtatgcgccagggcaaaggcccctcctccttcgtgggacgtgatgtggaagtgtctaactaggctcaaacctacactgactggtcccacccccctcctgtaccgcttgggtgccgtgaccaatgaggtcaccttgacgcaccccgtgacgaaatacatcgccacgtgcatgcaagctgacctcgagatcatgaca
>gnl|euhcvdb|AY232733_NS3_C2b_NS3_protein_coding_sequence_(ns3_sequence)
gctcccatcactgcttatactcagcagactcgtggcctcctgggtgccatcgtggtcagcctaacgggccgcgacaaaaacgagcaggctgggcaagtccaggttttgtcctccgtcacacaatctttcttggggacatctatttcgggtgtcctttggacagtataccatggggctggcaataagaccttagccggccccaaaggaccagtcactcagatgtactctagcgcggagggggaccttgtgggatggcctagcccccccgggactaagtctttagacccctgtacctgcggggccgtggacctctacctggttacccgaaacgctgatgtcattccggtccggaggaaggacgatcggcgaggtgcactactctcgccaaggcctctctcaaccctcaaaggatcatccggcggacccgtgctctgccctaggggacatgccgtgggcctgttcagagcggccgtgtgcaccaggggtgtggccaaatccattgacttcatccctgtcgaatctctcaatatcgccgcacggtcgcccagtttctctgacaacagcacaccaccagctgtgcctcagtcttaccaggtgggctacctgcatgcaccaacaggcagtgggaagagtaccaaggtccctgccgcgtacgccagtcagggatataaggtacttgtactaaatccctctgtcgcggccacacttggctttggggcctacatgtccaaagcccacggggttaaccccaacatcagaaccggagtacgaactgtgaccactggggaccccatcacctactccacttatggcaagtttctcgcggatggaggctgctccgctggcgcctatgacatcatcatatgcgacgaatgccattcagtggacgctactaccatccttggcattggaacagttctcgaccaggctgagaccgcaggtgccaggctagtagtcttggccacagccacgcctcccggttcagtgacaactccccatagcaacatagaggaggtggcccttggtcatgagggcgagatccccttctacggcaaggctattcctctagctttcatcaaggggggcagacacctgatcttttgccattcaaagaagaagtgcgacgagctcgcagcagcccttcggggcatgggtgtcaatgccgttgcctactacaggggtcttgacgtttccgtcataccaactcaaggagacgtggtggttgtcgccaccgatgccctaatgactggatacaccggtgattttgactctgtcattgactgcaacgttgcagtcactcagattgttgactttagcctagacccaacctttaccattaccacccaaactgtccctcaggatgctgtctcccgtagtcaacgtagaggcagaaccgggagagggcgactgggcacttacaggtatgtctcgtcaggtgaaaggccgtctgggatgttcgacagcgtagtgctctgcgagtgctatgatgccggggcagcctggtacgaactcacgcctgctgagaccacggtgagacttcgggcctacttcaatacacccggtctgcccgtgcatcaagaccacctagaattttgggaggcggtcttcacgggcctcacacatatcgatgcccatttcctctctcagacgaagcaaggaggagacaactttgcgtatctagtggcctaccaggccacagtatgcgctagggcaaaggctcctcctccttcgtgggacgtgatgtggaagtgtctaactaggctcaaacctacactgactggtcctacccccctcctgtaccgtttgggtgctgtgaccaatgagatcaccctgacgcaccccgtgacgaaatacatcgccacgtgcatgcaagctgaccttgaggtcatgaca
>gnl|euhcvdb|AB559564_NS3_C2b_NS3_protein_coding_sequence_(ns3_sequence)
gcccccataactgcttatacgcagcagactcgtggccttctgggtgccatcgtggtcagcttaacgggccgcgataaaaacgagcaggctgggcaggtccaggttctgtcctccgtcacacaatctttcttagggacatctatctcaggggttctctggacagtatatcatggggctggcaacaagaccttggccggccccaaaggaccagtcactcagatgtacaccagcgcagagggagacctcgtggggtggcctagccctccagggactaagtctttagacccctgtacctgcggggccgtggacctctacttggtcacccgaaacgctgatgtcattccggtccggagaaaagatgaccggcggggtgcactactctcgccaaggcctctctcaaccctcaaaggatcatccggtggacctgtgctctgctccagagggcacgctgtgggcttgtttagagcggctgtgtgcgccaggggtgtggccaaatctattgactttatccccgttgaatctcttgacattgcagcacggtcgcccagtttttctgataacagcacgccaccagctgtgcctcagactttccaggtgggctacttgcacgcaccaacaggtagcgggaagagcaccaaggtccctgccgcgtatgccagtcaggggtataaagtacttgtactaaatccctctgtcgcggctacactcggttttggggcctacatgtctaaagcccacgggatcaaccccaacattagaaccggggtacggaccgtgaccaccggggaccctatcacctactccacttatggcaagtttctcgcagacggaggctgctcagcaggcgcctatgacgtcattatatgcgatgaatgccattccgtggactccactaccatcctcggcattgggacggtcctcgaccaggctgagaccgcaggcgccaggctggtggtgttggccacagccacacctcctggcacagtgacaactccccatagcaacatagagggagtggcccttggtcatgaaggcgagatccctttctacggcaaggctattcccctagcttacatcaaggggggcagacacctgatcttctgccattcaaagaagaagtgcgatgagttcgcagcagcccttcggggcatgggtgtcaatgccgttgcttactataggggtctcgacgtctccgttataccaacccaaggagacgtggtggttgttgccaccgatgccttaatgactggatactccggtgactttgactctgtcatcgactgcaatgttgcagtcactcaggttgttgattttagcctagacccaacctttaccatcaccacgcaaactgtcccccaagatgctgtctctcgtagccaacgtagagggagaactgggagggggcggctgggcgtttacaggtacgtctcgtcaggtgaaaggccgtccgggatgttcgacagcgtagtgctctgcgagtgctatgatgccggggcagcctggtacgaactcacgcctgctgagaccacagtgagactccgggcttatttcaacacgccgggtctgcccgtgtgtcaagatcacctagagttctgggaggcagtcttcacaggtctcacacacatcgatgcccacttcctctcccaaacgaagcaaggaggagataactttgcgtatctgacagcctaccaggctacagtatgcgctagggcaaaggcccccccaccttcgtgggacatgatgtggaaatgtctaactaggctcaaacctacactaactggtcctacccccctcctgtaccgcttaggtgccgtgaccaacgacgtcaccctgacacaccccgtgacgaaatacatcgccacgtgcatgcaagctgaccttgaggtcatgacg
>gnl|euhcvdb|AY232743_NS3_C2b_NS3_protein_coding_sequence_(ns3_sequence)
gctcccattactgcttacactcagcagactcgtggcctcttgggtgctatcgtggtcagcctaacgggccgcgacaagaatgagcaggctggacaggtccaaattctgtcctctgtcacacaatccttcttggggacatctatttcgggggtcctctggacagtatatcacggggccggtaataagaccttggccggccctaagggaccagtcactcagatgtacaccagtgcagagggagacctcgtgggatggcctagcccccccggtactaagtcattagacccctgtacttgcggggccgtggacctctacctggtcacccgaaacgctgatgtcatcccggtccggaggaaagatgaccggcggggtgcactactctcgccaagacctctctcaaccctcaaaggatcatccggtggacccgtgctctgccctaggggacatgccgtgggcctgttcagagcagccgtgtgtgccaggggtgtagccaagtctattgacttcgtccctgttgaatctctcgctatcgccacacggacgcccagtttctctgacaacagcgcgccaccagctgtgccccagacttaccaggtgggctacttgcacgcaccaacaggcagcgggaagagcaccaaagtccctgccgcatatgccagtcaggggtataaggtactcgtactaaatccctctgtagcggccacacttggttttggggcctacatgtccaaagcccacgggatcaaccctaacatcagaaccggagtgcggactgtgaccaccggggaccctatcacctactccacttatggcaagttcatagcgaatggaggctgctcagccggcgcctatgacgtcatcatttgcgacgaatgccattctgtggacgccactaccatccttggcattggaacagtcctcgaccaggctgagaccgcaggtgccaggctagtggttttagccacagccacgccccccggcacggtgacaactccccacagtaacatagaggaggtggcccttggtcatgagggcgagatccctttttatggcaaggctattcccctagctttcatcagggggggcagacacttgatcttttgccattcaaagaagaagtgcgatgagctcgcagcagcccttcggggcatgggtgtcaatgccgttgcctactacaggggtctcgacgtctccgttataccaacccaaggagacgtggtggtcgtcgccactgatgccctaatgacgggatacaccggtgactttgactctgtaatcgactgcaacgttgcagtcactcagattgttgactttagcctagacccaacctttaccatcaccactcaaaccgtccctcaggacgctgtctcccgtagtcaacgtagggggagaactgggagaggacggctgggcatatacaggtatgtctcgtcaggcgagaggccgtctgggatgttcgacagcgtagtgctctgcgagtgctacgatgccggggcagcctggtacgagcttacgcctgctgagactacggtgagacttcgggcttatttcaacacgcccggcttacccgtgtgtcaagaccacctggagttctgggaagcggtcttcacaggtctcacacacatcgatgcccatttcctctcccagacgaagcaaggaggcgacaactttgcgtatctaacggcctaccaggccacagtatgcgctagggcaaaggcccctcccccttcgtgggacgtgatgtggaagtgtctgactaggctcaaacctacactgactggtcctacccccctcctgtaccgcttgggtgccgtgaccaacgaggttaccctgacacaccccgtgacgaagtatatcgccacgtgcatgcaggctgatctcgagatcatgaca
>gnl|euhcvdb|AY232744_NS3_C2b_NS3_protein_coding_sequence_(ns3_sequence)
gctcccattactgcttacactcagcagactcgcggtctcttgggtgctatcgtggtcagtctaacgggccgcgacaaaaatgagcaggctgggcaggtccaggtcctgtcctccgtcacacaatcttttttggggacatgtatttcgggggtcctctggacggtatatcacggggctggtaataagaccttggccggccccaagggaccagtcactcagatgtacaccagcgcggagggagacctcgtgggatggcctagcccccccgggactaagtcattagacccctgtacttgcggggccgtggacctctacctggtctcccgaaacgctgatgtcattccagtccggaggaaagatgaccgacggggcgcactactttcgccacggcctctctcaaccctcaaaggatcttctggcggacccgtactctgctctaggggacatgtcgtgggcttgttcagagcggccgtgtgcgccaggggtgtggccaaatctattgacttcatccctgttgaatctctcaatatcgccacacggacgcccagcttctctgacaacagtacgccaccggctgtgccccagacttaccaagtgggctacttgcacgcaccaacaggcagcgggaagagcaccaaggtcccggccgcatatgccagccaggggtataaagtacttggactgaatccctctgtcgcggccacgcttggttttggggcctacatgtccaaagcccacgggatcaaccctaatatcagaaccggggtgcggactgtgaccaccggggaccccatcacttactccatttatggcaagtttgtcgcagatggaggctgtcaagctggcgcctatgacatcatcatatgcgacgaatgccactcggtggacgctactaccatccttggtattggaacagtcctcgatcaggctgagactgcaggcgtcaggctggtggtcctggccacagctacgcctcctggtacggtgacaactccccacagcaacatagaggaggtggcccttggccatgaaggcgagatccctttttatggcaaggctattcctctagctttcatcaaagggggcagacacctgatcttttgccattcaaagaagaagtgcgacgagcttgcagcagcccttcggggcatgggtgtcaacgccgttgcctactacaggggtctcgacgtctccgttataccaactcaaggagacgtggtggttgtcgccaccgatgccctaatgactggatacaccggtgactttgactccgtcattgactgcaacgttgcagtcactcagattgttgactttagcctagacccaaccttcaccatcaccactcaaactgtccctcaggacgctgtctcccgtagtcaacgtagagggagaactgggaggggtcgactgggcacttacaggtatgtctcgtcaggcgagagaccgtctgggatgttcgacagcgtagtgctctgcgagtgctacgatgccggagcagcctggtacgagcttacgcctgctgagactacggtgagactccgggcttatttcaacacgcctggtttgcccgtgtgtcaagaccacctggagttctgggaggcagtcttcacaggtcttacacacattgatgcccatttcctctcccagacgaagcaaggaggggaaaactttgcgtatctaacggcctaccaggccacagtatgcgctagggcgaaggccccccctccttcgtgggacgtgatgtggaagtgtctaactaggctcaaacccacactgacaggtccaacccccctcctgtaccgcttgggtgccgtgaccaacgaggttaccttaacgcaccccgtgacgaaatacatcgccacgtgcatgcaagctgacctcgagatcatgaca
>gnl|euhcvdb|AY232745_NS3_C2b_NS3_protein_coding_sequence_(ns3_sequence)
gctcccattactgcttacactcagcagactcgtggcctcttgggtgctatcgtggtcagtctaactggccgcgacaaaaatgagcaggctgggcaggtccaggtcctgtcctccgtcacacaatcttttttggggacatgtatttcgggggtcctctggacggtatatcacggggctggtaataagaccttggctggccccaagggaccagtcactcagatgtacaccagcgcggagggagacctcgtgggatggcctagcccccccgggactaagtcattagacccctgtacttgcggggccgtggacctctacctggtctcccgaaacgctgatgtcattccagtccggaggaaagatgaccgacggggcgcactactttcgccacggcctctctcaaccctcaaaggatcttctggcggacccgtactctgctctaggggacatgtcgtgggcttgttcagagctgccgtgtgcgccaggggtgtggccaaatctattgacttcatccctgttgaatctctcaatatcgccacacggacgcctagcttctctgacaacagtacgccaccggctgtgccccagacttaccaagtgggctacttgcacgcaccaacaggcagcgggaagagcaccaaggtcccggccgcatatgccagccaggggtataaagtacttggactgaatccctctgtcgcggccacgcttggttttggggcctacatgtccaaagcccacgggatcaaccctaatatcagaaccggggtgcggactgtgaccaccggggaccccatcacttactccacttatggcaagtttgtcgcagatggaggctgtcaagctggcgcctatgacatcatcatatgcgacgaatgccactcggtggacgctactaccatccttggtattggaacagtcctcgatcaggctgagactgcaggcgtcaggctggtggtcctggccacagctacgcctcctggtacggtgacaactccccacagcaacatagaggaggtggcccttggccatgaaggcgagatccctttttatggcaaggctattcctctagctttcatcaaagggggcagacacctgatcttttgccattcaaagaagaagtgcgacgagcttgcagcagcccttcgaggcatgggtgtcaacgccgttgcctactacaggggtctcgacgtctccgttataccaactcaaggagacgtggtggttgtagccaccgatgccctaatgactggatacaccggtgactttgactctgtcattgactgcaacgttgcagtcactcagattgttgactttagcctagacccaaccttcaccatcaccactcaaactgtccctcaggacgctgtctcccgtagtcaacgtagagggagaactgggaggggtcgactgggcacttacaggtatgtctcgtcaggcgagaggccgtctgggatgttcgacagcgtggtgctctgcgagtgctacgatgccggagcagcctggtacgagcttacgcctgctgagactacggtgagactccgggcttatttcaacacgcctggtttgcccgtgtgtcaagaccacctggagttctgggaggcagtcttcacaggtcttacacacattgatgcccacttcctctcccagacgaagcaaggaggggaaaactttgcgtatctaacggcctaccaggccacagtatgcgctagggcaaaggccccccctccttcgtgggacgtgatgtggaagtgtctaactaggctcaaacccacactgacaggtccaacccccctcctataccgcttgggtgccgtgaccaacgaggttaccttaacgcaccccgtgacgaaatacatcgccacgtgcatgcaagctgacctcgagatcatgaca
>gnl|euhcvdb|AY232749_NS3_C2b_NS3_protein_coding_sequence_(ns3_sequence)
gcccccatcactgcttacacccagcagactcgtggtctcctgggcgccatcgtggtcagcctaacgggccgcgacaaaattgagcaggctgggcatgtccaggttctatcctctgtcacacaatctttcttggggacatccatctcgggggtcctctggacagtataccatggggctggcaataagaccctggccggccccaagggaccagtcactcagatgtacaccagcgcagagggggacctcgtgggatggcctagcccccccgggactaagtcattagacccctgcacctgcggggccgtggacctctacttggtcacccgaaacgctgatgtcattccggtccggaggaaagatgaccggcggggtgcactactctcgccaaggcctctctcaaccctcaaaggatcatccggaggacccgtgctctgccctaggggacacgccgttggcttgtttagagcggccgtgtgtgccaggggtgtggccaagtctattgacttcatccctgttgaatccctcgacatcgccacacggtcgcctagcttttctgacaacagcacgccaccagctgtgccccagtcttaccaggtgggctacttgcacgcaccaacgggcagcgggaagagcaccaaggtccctgccgcgtatgccagtcaggggtacaaagtactcgtactaaacccctctgtcgcggctacgcttggtttcggggcctacatgtccaaagcccacgggatcaaccccaacatcagaaccggagttcgaactgtgaccaccggggaccctatcacctactccacttatggcaagtttatcgcggatggaggctgctcagctggcgcctatgacatcatcatatgcgacgaatgccattcagtggacgccactaccatccttggcattggaacagtcctcgaccaggctgagaccgcaggtgtcaggctagtggttttagccacagccacgcctcccggtacggtgacgactccccacagtaacatagaggaggtggccctcggtcatgagggcgagatccctttctatggcaaggctatccccctagcttacatcaaggggggcaggcacctgatcttctgtcattcaagaaagaagtgcgacgagctcgcagcagcccttcggggcttgggtgtcaatgccgttgcctactataggggtctcgacgtttccgttataccaactcaaggagacgtggtagtcgtcgccaccgacgccctaatgactggatataccggtgactttgactctgttatcgactgcaacgttgcagtcactcagattgttgactttagcctagacccaacctttaccatcaccactcaaaccgtccctcaagacgctgtctcccgtagtcaacgtagagggagaactgggaggggacgactgggtatttacaggtatgtctcatcaggcgagaggccgtctgggatgttcgacagcgtggtactctgcgagtgctatgatgccggagcagcctggtacgagcttacgcctgctgagactacggtgagactccgggcatatttcaacacgcccggtttacccgtgtgtcaagaccacctggagttctgggaagcggtcttcacaggtctcacacacattgatgcccacttcctctcccagacgaagcaaggaggagaaaactttgcgtatctaacggcctaccaggccacagtgtgcgctagggcaaaggcccctcctccttcgtgggacgtgatgtggaagtgtctgactaggctaaaacctacactgactggtcctacccccctcctgtaccgcttgggtgccgtgaccaacgaggttactctgacgcaccccgtgacgaaatacatcgccacgtgcatgcaagctgacctcgagattatgaca
>gnl|euhcvdb|AY232732_NS3_C2b_NS3_protein_coding_sequence_(ns3_sequence)
gctcccatcactgcttatactcagcagactcgtggcctcctgggtgccattgtggtcagcctaacgggccgcgacaaaaatgagcaggctgggcaggtccaggttctgtcctccgtcacacaatctttcttggggacatctatttcgggtgtcctttggacagtatatcatggggctggtaataagaccttagctggccccaaaggaccagtcactcagatgtactctagcgcggagggggaccttgtgggatggcctagcccccccgggactaagtctttagacccctgtacctgcggggccgtggacctctacctggttacccgaaacgctgatgtcattccggtccggaggaaggacgaccggcgaggtgcactactctcgccaaggcctctctcaaccctcaaaggatcatccggcggacccgtgctctgccctaggggacatgccgtgggcctgttcagagcggccgtgtgcaccaggggtgtggccaaatccattgacttcatccctgtcgaatctctcaatatcgccgcacggtcgcccagtttctctgacaacagcacaccaccagctgtgcctcagtcttaccaggtgggctacctgcatgcaccaacaggcagtgggaagagtaccaaggtccctgccgcgtacgccagtcagggatataaggtacttgtactaaatccctctgtcgcggccacacttggctttggggcctacatgtccaaagcccacgggattaaccccaacatcacaaccggagtacgaactgtgaccaccggggaccccatcacctactctacttatggcaagtttctcgcggatggaggctgctctgctggcgcctatgacatcatcatatgcgacgaatgccattcagtggacgctactaccatcctcggcattggaacagttctcgaccaggctgagaccgcaggtgccaggttagtggtcttggccacagccacgcctcccggttcagtgacaactccccatagcaacatagaggaggtggcccttggtcatgagggcgagatccccttctacggcaaggctatccctctagctttcatcagggggggcagacacctgatcttttgccattcaaagaagaagtgcgacgagctcgcagcagcccttcggggcatgggcgtcaatgccgttgcctactacaggggtctcgacgtttccgtcataccaactcaaggagacgtggtggttgtcgccaccgatgccctaatgactggatacaccggtgattttgactctgtcattgactgcaacgttgcagtcactcagattgttgactttagcctagacccaacctttaccattaccacccaaactgtccctcaggacgctgtctcccgtagtcaacgtagaggcagaactggaagagggcgactgggcatttacaggtatgtctcgtcaggtgaaaggccgtctgggatgttcgacagcgtagtgctctgcgagtgctatgatgccggggcagcctggtacgaactcacgcctgctgagaccacagtgagacttcgggcctacttcaacacgcccggtctgcccgtgtgtcaagaccacctagaattttgggaggcggtcttcacgggcctcacacatatcgatgcccatttcctctctcagacgaagcaaggaggagacaactttgcgtatctagtggcctaccaggccacagtatgcgctagggcaaaggctcctcctccttcgtgggacgtgatgtggaagtgtctaactaggctcaaacctacactgactggtcctacccccctcctgtaccgtttgggtgctgtgaccaatgagatcaccctgacgcaccctgtgacgaaatacatcgccacgtgcatgcaagctgaccttgaggtcatgaca
>gnl|euhcvdb|AY232736_NS3_C2b_NS3_protein_coding_sequence_(ns3_sequence)
gctcccattactgcttacgcccagcagactcgtggtctcctgagcgccattgtggtcagcctaacgggccgcgacaaaaatgaacaggctgggcaggttcaggtcctgtcctccgtcacacaatctttcttggggacatctatttcgggggtcctctggacagtataccacggggctggcaataagaccttggctggccccaaaggaccagttactcagatgtacaccagcgcagagggcgacctcgtgggatggcccagcccccccgggactaagtcattagacccctgtacctgtggggccgtggatctctacctggtcacccgaaacgctgatgtcattccggtccggaggaaagatgaccggcggggtgcactgctctcgccaaggcctctctcaaccctcaaaggatcatccggtggacccgtgctctgccctaggggacacgccgtgggcttgttcagagcggccgtgtgtgccaggggtgtagccaaatctattgacttcatccctgttgaatctctcgatatcgccgcacggacgcccagtttctctgacaacagcacgccaccagctgtgccccagacttaccaggtgggctacttgcacgcaccaacaggcagcgggaagagcaccaaggtccctgctgcatacgccagtcaggggtacaaggtactcgtactaaatccctctgtcgcggccactcttggttttggggcgtacatgtctaaggcccacggaatcaaccccaacatcagaaccggagtacggactgtcaccaccggggaccctatcacctactccacctatggcaagtttctcgcggacggaggctgctcagctggcgcctatgacgtcatcatatgcgatgaatgccattcagtggacgctactaccatccttggcattggaacagtcctcgaccaggctgagactgcaggcgccaggctagtggtcttagccacagccacgcctcccggtacggtgacaactccccacagtaacatagaggaggtggccctcggtcacgagggagagatccctttttatggcaaggctattcctctagcttccatcaaggggggcagacacctgatcttttgccattcaaagaagaagtgcgatgagctcgcagcagcccttcggggcatgggtgtcaatgccgttgcctactacaggggtctcgacgtctccgttataccaacccaaggagacgtggtggtcgtcgccaccgatgccctaatgactggatacaccggtgactttgactctgtcatcgactgcaacgttgcagtcactcaggttgttgactttagcctagacccaaccttcaccatcaccactcaaaccgtccctcaggacgctgtctcccgtagtcaacgtagagggagaactgggagggggcgactgggcatttacaggtatgtctcatcaggcgaaaggccttctgggatgttcgacagcgtagtgctctgcgagtgctatgatgccggggcagcctggtatgagcttacgcctgctgagactacggtgagactccgggcttatttcaacacgcccggtctacccgtgtgtcaagaccacctggagttctgggaagcggtctttacaggtctcacacacattgatgcccacttcctctcccagacgaagcaaggaggagataactttgcgtatctgacggcctatcaggccacagtatgcgctagggcaaaggctcctcctccctcgtgggacgtgatgtggaagtgtctaactaggcttaaacccacactgactggtccaacccccctcctgtaccgcttgggtgctgtgaccaacgaggttaccctgacgcaccccgtgacgaaatatatcgccacgtgcatgcaagctgacctcgagatcatgaca
>gnl|euhcvdb|AY232737_NS3_C2b_NS3_protein_coding_sequence_(ns3_sequence)
gctcccattactgcttacgcccagcagactcgtggtctcctgagcgccattgtggtcagcctaacgggccgcgataaaaatgaacaggctgggcaggtccaggtcctgtcctccgtcacacaatctttcttggggacatctatttcgggggtcctctggacagtataccacggggctggcaataacaccttggctggccccaaaggaccagttactcagatgtacaccagcgcagagggcgacctcgtgggatggcccagcccccccgggactaagtcattagacccctgtacctgtggggccgtggatctctacctggtcacccgaaacgctgatgtcattccggtccggaggaaagatgaccggcggggtgcactgctctcgccaaggcctctctcaaccctcaaaggatcatccggtggacccgtgctctgccctaggggacacgccgtgggcttgttcagagcggccgtgtgtgccaggggtgtagccaaatctattgacttcatccctgttgaatctctcgatatcgccgcacggacgcccagtttctctgacaacagcacgccaccagctgtgccccagacttaccaggtgggctacttgcacgcaccaacaggcagcgggaagagcaccaaggtccctgctgcatacgccagtcaggggtacaaggtactcgtactaaatccctctgtcgcggccactcttggttttggggcgtacatgtctaaggcccacggaatcaaccccaacatcagaaccggagtacggactgtcaccaccggggaccctatcacctactccacctatggcaagtttctcgcggacggaggctgctcagctggcgcctatgacatcatcatatgcgatgaatgccattcagtggacgctactaccatccttggcattggaacagtcctcgaccaggctgagactgcaggcgccaggctagtggtcttagccacagccacgcctcccggtacggtgacaactccccacagtaacatagaggaggtggccctcggtcacgagggagagatccctttttatggcaaggctattcctctagctttcatcaaggggggcagacacctgatcttttgccattcaaagaagaagtgcgatgagctcgcagcagcccttcggggcatgggtgtcaatgccgttgcctactacaggggtctcgacgtctccgttataccaacccaaggagacgtggtggtcgtcgccaccgatgccctaatgactggatacaccggtgactttgactctgtcatcgactgcaacgttgcagtcactcaggttgttgactttagcctagacccaaccttcaccatcaccactcaaaccgtccctcaggacgctgtctcccgtagtcaacgtagagggagaactgggagggggcgactgggcatttacaggtatgtctcatcaggcgaaaggccttctgggatgttcgacagcgtagtgctctgcgagtgctatgatgccggggcagcctggtacgagcttacgcctgctgagactacggtgaggctccgggcttatttcaacacgcccggtctacccgtgtgtcaagaccacctggagttctgggaagcggtctttacaggtctcacacacattgatgcccacttcctctcccagacgaagcaaggaggagataactttgcgtatctgacggcctatcaggccacagtatgcgctagggcaaaggctcctcctccctcgtgggacgtgatgtggaagtgtctaactaggcttaaacccacactgactggtccaacccccctcctgtaccgcttgggtgctgtgaccaacgaggttaccctgacgcaccccgtgacgaaatatgtcggcacgtgcatgcaagctgacctcgagatcatgaca
>gnl|euhcvdb|AY232738_NS3_C2b_NS3_protein_coding_sequence_(ns3_sequence)
gctcccattactgcttacacccagcagactcgcggtctcctgggcgccattgtggtcagcctaacgggccgcgacaaaaatgagcaggctgggcaggtccaggttctgtcctccgtcacacaatctttcttggggacatctatttcgggggtcctttggacagtatatcatggggctggtaataagaccttggctggccccaaaggaccagtcactcagatgtacaccagcgcggagggggacctcgtgggatggcctagcccccctggtactaagtcattagacccctgtacctgcggggccgtggacctctacttggtcacccgaaacgctgatgtcattccggtccggaggaaagatgaccgacggggcgcactactctcgccaaggcccctctcaaccctcaaaggatcatccggcggacccgtgctctgctctaggggacacgccgtgggcttattcagagcggccgtgtgtaccaggggtgtggccaaatccattgacttcatccctgtcgaatctctcgacattgccgcacggacgcccagtttctctgacaacagcacgccaccagctgtgccccagtcttaccaggtgggctacttgcatgcaccaacaggcagcgggaagagcaccaaggttcctgccgcatatgccagtcaggggtataaagtacttgtactaaatccctctgtcgcggccacacttggttttggggcctacatgtccaaagcccacgggattaaccccaatatcagaactggagtacggactgtgaccaccggggaccctatcacctactccacttatggcaaattcctcgcggatggaggctgctcagctggcgcctatgatgtcatcatatgcgacgaatgccattcagtggacgctactactatccttggcattggaaccgtcctcgaccaggccgagaccgcaggcgccaggctagtggttttggccacagccacgccccctggtacggtgacaactccccacagtaacatagaggaggtagccctcggtcatgagggcgagatccctttttatggcaaggctattcccctagctttcatcaaggggggcagacacctgatcttttgccactcaaagaagaagtgcgatgagctcgcatcagcccttcggggcatgggtgtcaacgccgttgcttactacaggggtctcgacgtctccgttataccaactcaaggagacgtggtggtcgtcgccactgatgccctaatgactggatacaccggtgactttgactctgtcatcgactgcaacgttgcagtcactcagattgttgacttcagcctagacccaaccttcaccatcaccactcaaaccgtccctcaggacgctgtctcccgtagtcaacgtagagggagaactgggagagggcgattgggcatttacagatacgtctcgtcaggcgagaggccgtctgggatgttcgacagcgtagtgctctgcgagtgctatgatgccggggcagcctggtacgagcttacgcccgctgagactacggtgagactccgggcttacttcaacacgcccggtttacccgtgtgtcaagaccacctagagttctgggaagcggtcttcacaggtctcacacatattgatgctcacttcctctcccagacgaagcaaggaggagacaacctcgcgtatctaacggcctatcaggccacagtatgcgctagagcaaaagccccccctccttcgtgggacgtgatgtggaaatgtctaactaggctcaaacctacactaactggtcctacccccctcctgtaccgcttgggtgccgtgaccaacgaggttaccctgacgcaccctgtgacgaaatatatcgccacgtgcatgcaggccgacctcgaggtcatgacg
>gnl|euhcvdb|AY232739_NS3_C2b_NS3_protein_coding_sequence_(ns3_sequence)
gctcccattactgcttacacccagcagactcgcggtctcctgggcgccattgtggtcagcctaacgggccgcgacaaaaatgagcaggctgggcaggtccaggttctgtcctccgtcacacaatctttcttggggacatctatttcgggggtcctttggacagtatatcatggggctggtaataagaccttggctggccccaaaggaccagtcactcagatgtacaccagcgcggagggggacctcgtgggatggcctagcccccctggtactaagtcattagacccctgtacctgcggggccgtggacctctacttggtcacccgaaacgctgacgtcattccggtccggaggaaagatgaccgacggggcgcactactctcgccaaggcccctctcaaccctcaaaggatcatccggcggacccgtgctctgctctaggggacacgccgtgggcttattcagagcggccgtgtgtaccaggggtgtggccaaatccattgacttcatccccgtcgaatctctcgacatcgccgcacggacgcccagtttctctgacaacagtacgccaccagctgtgccccagtcttaccaggtgggctacttgcatgcaccaacaggcagcgggaagagcaccaaggttcctgccgcatatgccagtcaggggtataaagtacttgtactaaatccctctgtcgcggccacacttggttttggggcctacatgtccaaagcccacgggattaaccccaacatcagaactggagcacggactgtgaccaccggggaccctatcacctactccacttatggcaagtttctcgcggatggaggctgctcagctggcgcctatgacatcatcatatgcgacgaatgccattcagtggacgctactaccatccttggcattggaaccgtcctcgaccaggctgagaccgcaggtgccaggctagtggttttagccacagccacgccccccggtacggtgacaactccccacagtaacatagaggaggtagccctcggtcatgagggcgagatccctttttatggcaaggctattcccctagctttcatcaaggggggcagacacctaatcttttgccactcaaagaagaagtgcgatgagcttgcatcagcccttcggggcatgggtgtcaacgccgttgccttctacaggggtctcgacgtctccgttataccaactcaaggagacgtggtggtcgtcgccactgatgccctaatgactggatacactggcaactttgactctgtcatcgactgcaacgttgcagtcactcagattgttgactttagcctagacccaacctttaccatcaccactcaaaccgtccctcaggacgctgtctctcgcagtcaacgtagagggagaactgggagagggcgactgggcatttacagatacgtctcgtcaggcgagaggccgtctgggatgttcgacagcgtagtgctctgcgagtgctatgatgccggggcagcctggtacgagcttacgccttctgagactacggtgagactccgggcttattttaacacgcccggtttacccgtgtgtcaagaccacctagagttctgggaagcggtcttcacaggtctcacacatattgatgcccacttcctctcccagacgaagcaaggaggagacaactttgcgtatttaacggcctatcaggccacagtatgcgctagggcaaaagcccctcctccttcgtgggacatgatgtggaaatgtctaactaggctcaaacctacactgactggtcctacccccctcctgtaccgcttgggcgccgtgaccaacgaggttaccctgacgcaccctgtgacgaaatatatcgccacgtgcatgcaggctgacctcgagatcatgacg
>gnl|euhcvdb|AY232741_NS3_C2b_NS3_protein_coding_sequence_(ns3_sequence)
gcccccatcactgcttacactcagcagactcgtggtctcctgggtgccatcgtggtcagcctaacgggccgcgacaaaaatgagcaggctgggcaggtccaggttctgtcatctgtcacacaatctttcttggggacatctatttcgggggttctctggacagtataccacggggctggtaataagaccttggctggccccaaaggaccagtcactcagatgtacaccagcgcagagggggacctcgtgggatggcctagccccccagggactaagtcattggacccctgtacctgcggggccgtggacctctacctggtcacccgaaacgctgatgtcattccggtccggaggaaagacgaccggcggggtgcactactctcgccaaggcctctctcaaccctcaaagggtcatctggcggacccgtgctctgccctaggggacacgccgtcggcttgttcagagcggccgtgtgtgccaggggtgtggccaagtctattgacttcatccctgttgaaactctcgacatcgccacgcggacgcccagcttctctgacaacagcacgccaccagctgtgccccagtcttaccaggtgggctacttgcacgcaccgacgggcagcgggaagagcaccaaggtccctgccgcatatgccagtcaggggtacaaagtactcgtactaaacccctctgtcgcggctacacttggttttggggcctacatgtccaaagcccatgggatcaaccccaacatcagaaccggagtacggactgtgaccaccggggaccctatcacttattccacttatgccaagttcatcgcagacggaggctgctcagctggcgcctatgacgtcatcatatgcgacgaatgccattcagtggacgccactaccattcttggcattggaacagtcctcgaccaggccgagaccgcaggtgtcaggctggtggttttagccacagccacgcctcctggtacggtgacaactccccacagtaacatagaggaggtggccctcggacatgagggcgagatccctttctatggcaaggctatccccctagcttacatcaaggggggcaggcacctgatcttttgtcattcaaaaaaaaagtgcgacgagctcgcagcagcccttcggggcttgggtgtcaatgccgttgcctactacaggggtctcgacgtctccgtcataccaactcaaggagacgtggtggtcgtcgccaccgacgccctaatgactgggtacaccggtgactttgactctgtcatcgactgtaatgttgcagtcactcagattgttgactttagcctagacccaactttcaccatcactactcaaaccgtccctcaagacgctgtctcccgtagtcaacgtagagggagaactgggaggggacgactgggcacttacaggtatgtctcgtcaggcgagagaccgtctgggatgttcgacagcgtagtgctctgtgagtgctacgattccggggcagcctggtacgagcttacgcctgctgagactacggtgagactccgggcatatttcaacacgcccggtttacccgtatgtcaagatcacctggagttctgggaagcggtctttacaggtctcacacacattgatgcccacttcctctcccagacaaagcaaggaggagaaaactttgcgtatctaacggcctaccaggccacagtatgcgctagggcaaaagcccctcctccttcgtgggacgtgatgtggaagtgtctaactaggctaaaacctacactgactggtcctacccccctcctgtaccgcttgggtgccgtgaccaacgaggttaccctgacgcaccccgtgacaaaatacatcgccacgtgcatgcaggctgacctcgaggtcatgaca
>gnl|euhcvdb|DQ430817_NS3_C2b_NS3_protein_coding_sequence_(ns3_sequence)
gctcccatcacygcttacactcaacagactcgtggcctcctgggtgcyatygtggtcagcctaacgggccgcgacaaaactgagcaggctgggcaggtccaggttctgtcctctgtcacacagtctttcttggggacatgtatctcgggggtcctctggacagtatatcatggagctggcaataaraccytggctggctccaaaggaccaatcactcagatgtacaccarcgcagrgggggacctcgtgggatggcctagcccccctgggactaagtctttagacccctgtacttgtggagccgtggacctctacctggtcactcgaaacgctgatgtcattccggtccgaaggaaaratgaccggcggggtgcactactctcgccgaggcccctttcaaccctcaagggatcatcaggtggaccygtgctctgcyctatggggcacgccgtgggcttgttcagagcggccgtgtgcagcaggggtgtrgccaaatccattgacttcrtccctgttgaatctcttgacatcgccacacggtcgcccagtttctctgacaacagyacgccaccagctgtgccccagacttaccaggtgggctatttacatgcaccaacrggtagcgggaagagcaccaaagttccygcygcytatgccagccaggggtataaagtacttgtactaaacccctctgtcgcggccacactcggttttggggcctacatgtctaaagcccacgggatcaaccccaacatcagraccggagtgcggactgtgaccaccggggaccctatcacctactccacgtatggcaagtttctcgcagacggaggctgctcasctggagcctatgacgtcatcatatgcgaygaatgccatgcggtggaygccactaccatycttggcattggaacagtcctcgatcaggctgagaccgctggygctaggcttgtggtcttggccacagccacgcctcctggtacagtgacaactccccacagtaatatagaggaggtggctcttggtcatgaaggcgagatccctttttacggcaaggctatccccctagcttrcatcaaggggggtaggcacctgatcttttgccattcgaagaaraagtgcgacgagctcgcakcggccctccggggcatgggtgtcaatgccgttgcttactataggggtctcgacgtctccgttataccagctcaaggagacgtggtggtcgtcgctaccgatgccctaatgaccggattcaccggtgactttgactctgtcatcgactgcaacgttgcagtcactcagattgttgactttagcctagacccaacttttaccatyaccactcaaaccgtccctcaggacgctgtctcccgtagtcaacgtagagggagaactgggaggggacgactgggcatttacaggtatgtctcgtcaggtgaaaggccttctgggatgttcgacagcrtagtgctctgcgagtgctatgatgccggggcagcctggtatgagctcaygcccgctgagaccacagtgagactccgggcttatttcaacacgcccggtctgcccgtgtgtcaagaccacctggaattctgggargcagtcttcacaggtctcacrcacatcgatgcccacttcctctcccagacgaagcaagsaggagacaactttgcgtatctgryggcttaccaggccacagtatgygctagggcgaargcccctcctccctcatgggacgtgatgtggaagtgtctaaataggctcaaacctacactgactggtcctacccccctcctgtaccgtttgggtgcygtgaccaacgaggttaccctgacacaccccgtgacgaaatatatcgccacgtgcatgcaagctgaccttgagatcatgaca
>gnl|euhcvdb|AB030907_NS3_C2b_NS3_protein_coding_sequence_(ns3_sequence)
gcccccatcactgcctacactcagcagactcgtggcctcctgggtgccattgtggtcagcctaactggccgcgacaaaaatgagcaggccgggcaggtccaggttctgtcctccgtcacacaatccttcttggggacatctatttcgggggttctctggacggtatatcacggggctggtaacaagaccttggctagccccagaggaccagtcacccagatgtacaccagcgcagagggggacctcgtgggatggcctagtccccccgggactaagtcattagacccctgtacctgcggggccgtggacctctacctggtcacccgaaacgctgacgtcattccggtccggaggaaagatgatagacggggtgcattgctgtcgccaaggcctctctcaaccctcaaaggatcatccggaggacccgtgctctgccctaggggacacgccgtgggcttgttcagagcggccgtgtgcgccaggggtgtggccaaatctattgacttcatcccggttgaatctctcgacatcgctagacggacgcccagtttttctgacaacagcacgccaccagctgtgccccaaacttaccaggtgggctacctgcacgcaccgacaggtagcgggaagagcaccaaggtccctgccgcatataccagtcaggggtataaagtgctcgtgctaaatccctctgtcgcggccacacttggttttggggcctacatgtccaaagcccacgggatcaaccccaacatcagaactggagtacggactgtgaccaccggggattctatcacctactccacttatggcaagtttctcgcggatggaggctgctcagccggcgcctatgatatcatcatctgcgacgagtgccattcagtggacgctaccaccatccttggcatcggaacagtccttgaccaggctgagaccgcaggtgttaggctggtggttctagccacagccacgccccccggtacggtgacaactccccacgctaacatagaggaggtggcccttggtcatgagggcgagatccctttttatggcaaggctatccctctagcttccatcaaggggggcagacacctaatattctgccattcaaagaagaagtgcgatgagctcgcagcagcccttcggggcatgggcgtcaatgccgtcgcctactacaggggtctcgacgtctccgttataccaactcaaggggacgtagtggtcgtcgccacagatgccctaatgactggatacaccggtgactttgactctgtcatcgactgcaacgttgcagtcactcagattgttgactttagcctagacccgacctttaccatcaccactcagactgtccctcaggacgctgtctcccgtagtcaacgtagagggagaactgggagggggcgattgggcacttacaggtatgtctcatcaggcgaaaggccgtctgggatgttcgacagcgtagtgctctgtgagtgctatgatgccggggcagcttggtacgagcttacgcctgctgagactacggtaagactccgggcttatttcaacacgcccggcttacccgtgtgtcaagaccacctggagttctgggaagcggtcttcacaggtctcacacacatcgatgcccacttcctctcccagacgaagcaaggaggagataactttgcgtatctaacggcctatcaggccacggtatgcgctagggcaaaggcccctcctccttcgtgggacgtgatgtggaaatgtctaactaggctgaaacctacactgactggtcctacccccctcctataccgcttgggtgccgtgaccaacgagattaccctgacccatcccgtgacgaaatatatcgccacgtgcatgcaagccgacctcgaggtcatgaca
>gnl|euhcvdb|AY232731_NS3_C2b_NS3_protein_coding_sequence_(ns3_sequence)
gctcccattactgcttacacccagcagactcgtggtctcctgggtgccatcgtggtcagcctaacgggccgcgacaaaaatgagcaggccgggcaggtccaggttctgtcctccgtcacacagtctttcttggggacgtctatttcgggggtcctctggacagtatatcacggggccggtaacaagaccttggctggtcccaagggaccagtcactcagatgtacaccagcgcggacggggacctcgtgggatggcctagtccccccgggactaagtcattagacccctgtacctgcggggccgtggacctctacctggtcacccgaaacgccgatgtcattccggtccggaggaaagatgaccgacggggcgcattactctcgccaaggcctctttcaaccctcaaaggatcatccggcggacccgtgctttgccctaggggacacgccgtgggcttgtttagagcggccgtgtgtgccagaggtgtggccaaatctattgacttcatccctgtcgagtctatcgacatcgccacgcggacgcccagtttttcagacaacagtacaccaccagccgtgccccaatcttaccaggtgggctacttgcatgcaccaacgggcagcgggaaaagcaccaaagtccctgccgcatatgccagtcaggggtataaagtacttgtactaaatccctctgtcgcggccacgcttggttttggggcctacatgtccaaagcccacgggatcaaccccaacatcagaaccggagtacggactgtgaccaccggggactctatcacctactccacttatggcaagtttatcgcggacggaggctgctcagctggcgcctatgacgtcatcatatgcgatgagtgccactcagtggacgccactaccatccttggcattggaacagtcctcgaccaggctgagaccgcaggtgctaggctagtggttttagccacagctacgcctcctggtacggtgacaactccccatagtaacatagaagaggtggctcttggtcacgagggcgagatccctttttacggcaaggctattcccctagctttcatcaaggggggcagacacctgatcttctgccattcaaagaagaagtgcgatgagctcgcagcagcccttcggggcatgggtgtcaatgccgttgcctactacaggggtctcgacgtctccgttataccaactcaaggtgacgtggtggtcgtcgccaccgatgccctaatgactggatacaccggtgactttgactctgtcatcgactgcaatgttgcggtcactcagattgttgactttagcctagacccaacctttaccatcaccactcaaaccgtccctcaggacgctgtctcccgtagtcaacgtagagggagaactgggagagggcgactgggcatttacaggtatgtctcgtcaggcgagaggccgtctgggatgttcgacagcgtagtgctctgtgagtgctacgatgccggggcagcctggtacgaacttacgcctgctgagactacggtgagactccgggcttatttcaacacgcccggtttgcccgtgtgtcaagaccacctggagttctgggaagcggtcttcacaggtctcacacacattgatgcccatttcctctctcagacgaagcaaggaggagacaacttcgcgtacctaacggcctaccaggccacggtatgcgctagagcaaaggcccctcctccttcgtgggacgtgatgtggaagtgtctcactaggctcaaacctacactgactggtcctacccccctcctgtaccgcctgggcgctgtgaccaacgaggttaccctgacgcaccccgtgacgaaatatatcgccacgtgcatgcaggctgacctcgagatcatgaca
>gnl|euhcvdb|AY232734_NS3_C2b_NS3_protein_coding_sequence_(ns3_sequence)
gcccccattactgcttacactcaacagactcgtggtcttctgggtgccatcgtggtcagcctaacgggccgcgacaaaaatgagcaggctgggcaagtccaggttctgtcctccgtcacacaatccttcttggggacatctatttcgggggtcctctggacagtatatcacggggctggcaacaaaaccttggctggccccaaaggaccagccactcagatgtacaccagcgcagagggggacctcgtgggatggcctagccccccgggtactaagtcattagacccctgtacctgcggggccgtggacctctacctggtcacccgaaacgctgatgtcattccggtccggaggaaagatgacaggcggggtgcactactctcaccaaggcctctctcaaccctcaaaggatcatccggcggacccgtgctttgccctagggggcacgccgtgggcttgttcagagcggccgtgtgctccaggggtgtggccaaatctattgacttcatccctgttgaatctctcgacatcgccagacggacgcccagtttctctgacaatagtacgccaccagctgtgccccagtcttaccaggtgggctacttgcatgcaccaacaggcagcgggaagagcaccaaggtccctgccgcatatgccagtcaggggtataaggtacttgtactaaatccctctgtcgcggccacacttggttttggggcctacatgtccaaagcccacgggattaaccccaacatcagaaccggagtacggactgtgaccaccggagactctatcacctactccacttatggcaagtttctcgcagatggaggctgctcagctggcgcctatgacatcatcatatgcgacgaatgccattcagtggacgccactaccatccttggcattggaacagtcctggatcaggctgagaccgcaggtgtcaggctagtggttctagccacagccacgcctcccggtacggtaacaactcctcacagtaacatagaggaggtggcccttggtcatgagggcgagatccctttttacggcaaggctattcccctagctttcatcaaggggggcagacacctgatcttttgccattcgaagaagaagtgcgatgagctcgcagcagcccttcggggcatgggtgtcaacgccgttgcctactacaggggtctcgacgtctccgttatcccaactcagggagacgtggtggtcgtcgccaccgacgccctaatgactggatacaccggtgactttgactctgttatcgactgcaatgttgcagtcactcagattgttgactttagcctagacccaacctttaccatcaccactcaaaccgtccctcaggacgctgtctcccgtagtcaacgtagagggagaactgggagggggcgactgggcacttacaggtatgtttcatcgggcgaaaggccgtctgggatgttcgacagcgtagtgctctgcgagtgctatgatgccggagcagcctggtacgagctcacgcctgctgagactacagtaagactccgggcttatttcaacacgcccggtttacccgtgtgtcaagaccacctagagttctgggaagcggtcttcacgggtctcacacacattgatgcccacttcctctcccagacaaagcaaggaggagagaactttgcgtatctgacggcctaccaggccacagtatgcgctagggctaaggcccctcctccttcgtgggacgtgacatggaagtgcctaactaggctcaaacccacactgactggtcctacccccctcctgtaccgcttgggcgccgtgaccaacgaggttaccctgacgcaccccgtgacgaaatatatcgccacgtgcatgcaggctgacctcgagatcatgacg
>gnl|euhcvdb|AY232735_NS3_C2b_NS3_protein_coding_sequence_(ns3_sequence)
gcccccattactgcttacactcaacagactcgtggtcttctgggtgccatcgtggtcagcctaacgggccgcgacaaaaatgagcaggctgggcaagtccaggttctgtcctccgtcacacaatctttcttggggacatctatttcgggggtcctctggacagtgtatcacggggctggcaacaaaaccttggctggccccaaaggaccagccactcagatgtacaccagcgcagagggggacctcgtgggatggcctagccccccgggtactaagtcattagacccctgtacctgcggggccgtggacctctacctggtcacccgaaacgctgatgtcattccggtccggaggaaagatgacaggcggggtgcactactctcaccaaggcctctctcaaccctcaaaggatcatccggcggacccgtgctttgccctagggggcacgccgtgggcttgttcagagcggccgtgtgctccaggggtgtggccaaatctattgacttcatccctgttgaatctctcgacatcgccagacggacgcccagtttctctgacaatagtacgccaccagctgtgccccagtcttaccaggtgggctacttgcatgcaccaacaggcagcgggaagagcaccaaggtccccgccgcatatgccagtcaggggtataaggtacttgtactaaatccctctgtcgcggccacacttggttttggggcctacatgtccaaagcccacgggattaaccccaacatcagaaccggagtacggactgtgaccaccggagactctatcacttactccacttatggcaagtttctcgcagatggaggctgctcagctggcgcctatgacatcatcatatgcgacgaatgccattcagtggacgccactaccatccttggcattggaacagtcctggatcaggctgagaccgcaggtgtcaggctagtggttctagccacagccacgcctcccggtacggtaacaactcctcacagtaacatagaggaggtggcccttggtcatgagggcgagatccctttttacggcaaggctattcccctagctttcatcaaggggggcagacacctgatcttttgccattcgaagaagaagtgcgacgagctcgcagcagcccttcggggcatgggtgtcaacgccgttgcctactacaggggtctcgacgtctccgttatcccaactcagggagacgtggtggtcgtcgccaccgacgccctaatgactggatacaccggtgactttgactctgttatcgactgcaatgttgcagtcactcagattgttgactttagcctagacccaacctttaccatcaccactcaaaccgtccctcaggacgctgtctcccgtagtcaacgtagagggagaactgggagggggcgactgggcacttacaggtatgtttcatcgggcgaaaggccgtctgggatgttcgacagcgtagtgctctgcgagtgctatgatgccggagcagcctggtacgagctcacgcctgctgagactacagtaagactccgggcttatttcaacacgcccggtttacccgtgtgtcaagaccacctagagttctgggaagcggtcttcacgggtctcacacacattgatgcccacttcctctcccagacaaagcaaggaggagagaactttgcgtatctgacggcctaccaggccacagtatgcgctagggctaaggcccctcctccttcgtgggacgtgacgtggaagtgtctaactaggctcaaacccacactgactggtcctacccccctcctgtaccgcttgggcgccgtgaccaacgaggttaccctgacgcaccccgtgacgaaatatatcgccacgtgcatgcaggctgacctcgagatcatgacg
>gnl|euhcvdb|AY232740_NS3_C2b_NS3_protein_coding_sequence_(ns3_sequence)
gcccccattactgcttacactcagcagactcgtggtctcctgggtgccatcgtggtcagcctaacgggccgcgacaaaaatgagcaggctgggcaggtccaggttctgtcctctgtcacacaatctttcttggggacatctatttcgggggtcctctggacagtataccacggggctggtaataagaccttggctggccccaaaggaccagtcactcagatgtacaccagcgcagagggggacctcgtgggatggcctagcccccccgggactaagtcattagacccctgtacctgcggggccgtggacctctacctggtcacccgaaacgctgatgtcattccggtccggaggaaagatgaccggcggggtgcactactctcgccaaggcctctctcaaccctcaaaggatcatccggcggacccgtgctctgccctaggggacacgccgtcggcttgttcagagcggccgtgtgtgccaggggtgtggccaagtctattgacttcatccctgttgaatctctcgacatcgccacacggacgcccagcttctctgacaacagcacgccaccagctgtgccccagtcttaccaggtgggctacttgcacgcaccaacgggcagcgggaagagcaccaaggtccctgccgcatatgccagtcaggggtacaaagtactcgtactaaacccctctgtcgcggctacacttggttttggggcctacatgtccaaagcccatgggatcaaccccaacatcagaaccggagtacggactgtgaccaccggggaccctatcacttattccacttatgccaagttcatcgcagacggaggctgctcagctggcgcctatgacgtcatcatatgcgacgaatgccattcagtggacgccactaccattcttggcattggaacagtcctcgaccaggctgagaccgcaggtgtcaggctagtggttttagccacagccacgcctcccggtacggtgacaactccccacagtaacatagaggaggtggccctcggtcatgagggcgagatccctttctatggcaaggctatccccctagcttacatcaaggggggcaggcacctgatcttttgtcattcaaaaaagaagtgcgacgagctcgcagcagcccttcggggcttgggtgtcaatgccgttgcctactacaggggtctcgacgtctccgttataccaactcaaggagacgtggtggtcgtcgccaccgacgccctaatgactggatacaccggtgactttgactctgtcatcgactgcaatgttgcagttactcagattgttgactttagcctagacccaacttttaccatcactactcaaaccgtccctcaggacgctgtctcccgtagtcaacgtagagggagaactgggagggggcgactgggcacttacaggtatgtctcgtcaggcgagagaccgtctgggatgttcgacagcgtagtgctctgtgagtgctatgattccggggcagcctggtacgagcttacgcctgctgagactacggtgagactccgggcatatttcaacacgcccggtttacccgtgtgtcaagaccacctggagttctgggaagcggtctttacaggtctcacacacattgatgcccacttcctctcccagacaaagcaaggaggagaaaactttgcgtatctaacggcctaccaggccacagtatgcgctagggcaaaggcccctcctccttcgtgggacgtgatgtggaagtgtctaactaggctaaaacctacactgactggtcctacccccctcctgtaccgcttgggtgccgtgaccaacgaggttaccctgacgcaccccgtgacgaaatacatcgccacgtgcatgcaggctgacctcgaggtcatgaca
>gnl|euhcvdb|DQ430815_NS3_C2b_NS3_protein_coding_sequence_(ns3_sequence)
gctcccatcacygcttacactcagcagactcgtggyctcctgggtgcyatygtggtcagcctaacgggccgcgacaaaamtgarcaggctgggcaggtccaggttctgtcctctgtcacacagtctttcttggggacatgtatctcgggggtcctctggacrgtatatcatggagctggcaataagaccytggctggctccaaaggaccaatcactcagatgtacaccarcgcagrgggggacctcgtggggtggcctagcccccctgggactaagtctttagacccctgtacttgtggagccgtggacctctacctggtcactcgaaacgctgatgtcattcckgtccgaaggaaaratgaccggcggggwgcactactctcgccaaggcccctttcaaccctcaagggatcatcaggtggaccygtgctctgccctatggggcacgccgtgggcttgttcagagcggccgtgtgcagcaggggtgtrgccaaatccattgacttcrtccctgttgaatctcttgacatcgccacacggtcrcccagtttctctgacaacagyacgccaccagctgtgccccagacttaccaggtgggctatttacatgcaccaacrggtagcgggaagagcaccaaagttcccgcygcytatgccagccaggggtataaagtacttgtactaaacccctctgtcgcggccacactcggttttggggcctacatgtctaaagcccacgggatcaaccccaacatcagraccggagtgcggactgtgaccaccggggaccctatcacctactccacgtatggcaagtttctcgcagacggaggctgctcasctggagcctatgacgtcatcatatgcgaygaatgccatgcggtggaygccactaccatycttggcattggaacagtcctcgatcaggctgagaccgctggygctaggcttgtggtcttggccacagccacgcctcctggtacagtgacaactccccacagtaatatagaggaggtggctcttggtcatgaaggcgagatccctttttacggcaaggctatccccctagcttrcatcaaggggggtaggcacctgatcttttgccattcgaagaagaagtgcgacgagctcgcatcggccctccggggcatgggtgtcaatgccgttgcttactataggggtctcgacgtctccgttataccagctcaaggagacgtggtggtcgtcgctaccgatgccctaatgaccggattcaccggtgactttgactctgtcatcgactgcaacgttgcagtcactcagattgttgactttagcctagacccaacttttaccattaccactcaaaccgtccctcaggacgctgtctcccgtagtcaacgtagagggagaactgggaggggacgactgggcatttacaggtatgtctcgtcaggtgaaaggccttctgggatgttcgacagcgtagtgctctgcgagtgctatgatgccggggcagcctggtatgagctcaygcccgctgagaccacagtgagactccgggcttatttcaacacgcccggtctgcccgtgtgtcaagaccacctggaattctgggargcagtcttcacaggtctcacrcacatcgatgcccacttcctctcccagacgaagcaaggaggagacaactttgcgtatctgacggcttaccaggccacagtatgtgctagggcgaaagcccctcctccctcatgggacgtgatgtggaagtgtctaaataggctcaaacctacactgactggtcctacccccctcctgtaccgtttgggtgctgtgaccaacgaggttaccctgacacaccccgtgacgaaatatatcgccacgtgcatgcaagctgaccttgagatcatgaca
>gnl|euhcvdb|AF238486_NS3_C2b_NS3_protein_coding_sequence_(ns3_sequence)
gctcccattactgcctacactcagcagactcgtggcctcctgggtgctatcgtggtcagcctaacgggccgcgacaagaacgagcaggctggacaagtccaggttctgtcttccgtcacacaatctttcttgggaacatctatttcgggggtcctctggacggtatatcacggagctggcaataagaccttggctggccccaaaggaccagtcactcagatgtacaccagcgcagagggggacctcgtgggatggcctagcccccccgggactaagtcgttagacccctgtacctgtggggccgtggacctctacctggtcacccgaaacgctgatgtcattccggtccggaggaaagatgaccgacggggtgcactactctcgccgaggcctctctcaaccctcaaaggatcatccggcggacccgtgctctgctctaggggacatgccgtgggcttgttcagggcggccgtgtgtgctaggggtgtggccaaatctattgacttcatccctgttgaatctctcaatatcgccacaaggacgcccagcttctctgacaacagcacaccaccagctgtgccccagtcttaccaggtgggctacttgcatgcaccaacgggtagcgggaaaagcaccaaggtccctgccgcatatgccagtcaggggtataaagtactcgtactaaatccctctgtcgcggccacacttggttttggggcctacatgtccaaagcccacgggatcaacccccacatcagaaccggagtacggactgtgaccaccggggactctatcacctactccacttatggcaagttcatcgcggatggaggctgctcagctggcgcctatgatgtcatcatatgcgacgaatgccattcagtggacgctactaccatccttggcattggaacagtcctcgaccaggctgagaccgcaggtgtcaggctagtggttctagccacagccacacctcccggcacggtgacaacaccccacagtaacatagaggaggtggcccttggtcatgagggcgagatccccttttatggcaaggctattcccctagctttcatcaaggggggtagacacctaatcttttgccattcaaggaagaagtgcgacgagctcgcagcggcccttcggggcatgggtgtcaatgctgtcgcctactacaggggtctcgacgtctccgttataccaactcaaggagacgtggtggtcgtcgccaccgatgccctaatgactggatacaccggggactttgactctgtcatcgattgcaacgtcgcggtaactcagattgttgactttagcctagacccgacctttaccatcaccactcaaaccgtccctcaggatgctgtctcccgcagtcaacgtagagggagaactgggagggggcgactgggcatttacaggtatgtctcatcaggcgagaggccgtctgggatgttcgacagcgtagtgctctgtgagtgctatgatgccggggcagcctggtacgagcttacgcctgctgagactacggtgagactccgggcttatttcaacacgcccggtttacccgtgtgtcaagaccacttggaattctgggaagcggtcttcacgggtctcacacacattgatgcccacttcctctcccagacgaagcaaggaggagacaactttgcgtatctgacggcctatcaggccacagtatgcgctagagcaaaggctcctcctccttcgtgggacgtgatgtggaagtgtctaactaggcttaaacctacactgactggtcctacccccctcctctaccgcttgggtgccgtgaccaacgaggttaccctgacgcaccccgtgacgaaatatatcgccacgtgcatgcaggctgacctcgagatcatgacg
>gnl|euhcvdb|AY232742_NS3_C2b_NS3_protein_coding_sequence_(ns3_sequence)
gctcccattactgcttacactcagcagactcgtggcctcttgggtgctatcgtggtcagcctaacgggccgcgacaagaatgagcaggctggacaggtccagattctgtcctctgtcacacaatccttcttggggacatctatttcgggggtcctctggacagtatatcacggggccggtaataagaccttggccggccctaagggaccagtcactcagatgtacaccagtgcagagggagacctcgtgggatggcctagcccccccggtactaagtcattagacccctgtacttgcggggccgtggacctctacctggtcacccgaaacgctgatgtcatcccggtccggaggaaagatgaccggcggggtgcactactctcgccaagacctctctcaaccctcaaaggatcatccggcggacccgtgctctgccctaggggacatgccgtgggcctgttcagagcagccgtgtgtgccaggggtgtagccaagtctattgacttcgtccctgttgaatctctcgctatcgccacacggacgcccagtttctctgacaacagcgcgccaccagctgtgccccagacttaccaggtgggctacttgcacgcaccaacaggcagcgggaagagcaccaaagtccctgccgcatatgccagtcaggggtataaggtactcgtactaaatccctctgtagcggccacacttggttttggggcctacatgtccaaagcccacgggatcaaccctaacatcagaaccggagtgcggactgtgaccaccggggaccctatcacctactccacttatggcaagttcatagcgaatggaggctgctcagccggcgcctatgacgtcatcatttgcgacgaatgccattctgtggacgccactaccatccttggcattggaacagtcctcgaccaggctgagaccgcaggtgccaggctagtggttttagccacagccacgccccccggcacggtgacaactccccacagtaacatagaggaggtggcccttggtcatgagggcgagatccctttttatggcaaggctattcccctagctttcatcagggggggcagacacctgatcttttgccattcaaagaagaagtgcgatgagctcgcagcagcccttcggggcatgggtgtcaatgccgttgcctactacaggggtctcgacgtctccgttataccaacccaaggagacgtggtggtcgtcgccactgatgccctaatgacgggatacaccggtgactttgactctgtaatcgactgcaacgttgcagtcactcagattgttgactttagcctagacccaacctttaccatcaccactcaaaccgtccctcaggacgctgtctcccgtagtcaacgtagggggagaactgggagaggacggctgggtatatacaggtatgtctcgtcaggcgagaggccgtctgggatgttcgacagcgtagtgctctgcgagtgctacgatgccggggcagcctggtacgagcttacgcctgctgagactacggtgagacttcgggcttatttcaacacgcccggcttacccgtgtgtcaagaccacctggagttctgggaagcggtcttcacaggtctcacacacatcgatgcccacttcctctcccagacgaagcaaggaggcgacaactttgcgtatctaacggcctaccaggccacagtatgcgctagggcaaaggcccctcccccttcgtgggacgtgatgtggaagtgtctgactaggctcaaacctacactgactggtcctacccccctcctgtaccgcttgggtgccgtgaccaacgaggttaccctgacacaccccgtgacgaagtatatcgccacgtgcatgcaggctgatctcgagatcatgaca
>gnl|euhcvdb|AY232746_NS3_C2b_NS3_protein_coding_sequence_(ns3_sequence)
gctcccatcactgcttatactcagcagactcgtggccttctaggtgctatcgtggtcagcctgactggtcgcgacaagaatgagcaggcagggcaggtccaggttctgtcctccgtcacacaatccttcttggggacatctatttcgggggtactctggacagtgtatcacggggctggtaataagaccttggccggtcccaaaggaccagtcactcaaatgtacaccagcgcagaaggggacctcgtgggatggcctagcccccccgggactaagtctttagacccctgcacctgcggggccgtggacctctacctggtcacccgaaacgccgatgtcattccagtccggaggaaagatgaccggcggggtgcactactctcgccgaggcctctttcaaccctcaagggatcatccggtggacccgtgctttgctccagaggacatgccgtgggcttgttcagagcagccgtgtgcaccaggggtgtggccaaatctattgacttcatccctgttgagtctctcgatattgctgcacggtcacccagtttttctgacaacagcacaccaccagctgtgcctcagtcttaccaggtaggctacttgcacgcaccaacaggcagtgggaagagcaccaaggtccctgccgcatatgccagtcaggggtataaagtacttgtactaaatccctctgtcgcggctacacttggttttggggcctacatgtccaaagcccacgggatcaaccccaatatcagaaccggagtacggactgtgaccactggggaccccatcacttattccacttatggcaaattccttgcagacgaaggttgctcagctggcgcctatgacgtcatcatatgcgatgaatgccatgcagtggactccaccaccatccttggcattgggacagtcctcgaccaggccgagactgcaggagtcaggctagtggttttggccacggccacgcctcctggtacagtgacaactccccatagtaacatagaggaggtggctcttggtcatgaaggcgagatccctttttacggcaaggctattcctctagctttcatcaaagggggcagacacctgatcttctgtcattcaaagaagaagtgcgatgaactcgcagcagcccttcggggcatgggtgtcaacgccgttgcttactacaggggcctcgacgtctccgtcataccaactcaaggcgacgtggtggttgttgccactgatgccctaatgactggatacaccggtgacttcgactctgtcatcgactgcaacgttgcagtcactcagattgttgactttagcctagacccaacctttaccatcactactcaaaccgtcccccaggacgctgtctcccgtagtcaacgtagagggagaactgggagggggagattgggcatttataggtatgtctcgtcgggcgaaaggccgtccgggatgttcgacagtgtagtgctctgcgagtgctacgacgctggggcagcctggtacgaacttacgcccgccgagactacagtgagactccgggcctatttcaacacgcccggcctgcccgtgtgtcaagaccacctggaattctgggaggctgtcttcacaggtctcacgcacattgatgcccacttcctctcccagacaaagcaaggaggagacaactttgcatatctaacagcctaccaggccacggtctgtgctagggcaaaggctccccctccttcgtgggacgtgatgtggaagtgtctaactaggctcaaacctacactgactggtcctacccccctcctgtaccgcttgggtgctgtgaccaacgaggttaccctcacacaccccgtgacaaaatacatcgccacgtgcatgcaagctgacctcgagatcatgaca
>gnl|euhcvdb|AY232747_NS3_C2b_NS3_protein_coding_sequence_(ns3_sequence)
gctcccatcactgcttatactcagcagactcgtggccttctaggtgctatcgtggtcagcctgactggtcgcgacaagaatgagcaggcagggcaggtccaggttctgtcctccgtcacacaatccttcttggggacatctatttcgggggtactctggacagtgtatcacggggctggtaataagaccttggccggtcccaaaggaccagtcactcaaatgtacaccagcgcagaaggggacctcgtgggatggcctagcccccccgggactaagtctttagacccctgcacctgcggggccgtggacctctacctggtcacccgaaacgccgatgtcattccagtccggaggaaagatgaccggcggggtgcactactctcgccgaggcctctttcaaccctcaagggatcatctggtggacccgtgctttgctccagaggacatgccgtgggcttgttcagagcagccgtgtgcaccaggggtgtggccaaatctattgacttcatccctgttgagtctctcgacattgctgcacggtcgcccagtttttctgacaacagcacgccaccagctgtgcctcagtcttaccaggtaggctacttgcacgcaccaacaggcagtgggaagagcaccaaggtccctgccgcatatgccagtcaggggtataaagtacttgtactaaatccctctgtcgcggctacacttggttttggggcctacatgtccaaagcccacgggatcaaccccaatatcagaaccggagtacggactgtgaccactggggaccccatcacttattccacttatggcaaattccttgcagacgaaggttgctcagctggcgcctatgacgtcatcatatgcgatgaatgccatgcagtggactccaccaccatccttggcatcgggacagtcctcgaccaggccgagactgcaggcgccaggctagtggttttggccacggccacgcctcctggtacagtgacaactccccatagtaacatagaggaggtggctcttggtcatgaaggcgagatccccttttacggcaaggctattcctctagctttcatcaaagggggcagacacctgatcttctgtcattcaaagaagaagtgcgatgaactcgcagcagcccttcggggcatgggtgtcaacgccgttgcttactacaggggcctcgacgtctccgtcataccaactcaaggcgacgtggtggttgttgccactgatgccttaatgactggatacaccggtgacttcgactccgtcatcgactgcaacgttgcagtcactcagattgttgactttagcctagacccaacctttaccatcactacccaaaccgtcccccaggacgctgtctcccgtagtcaacgtagagggagaactgggagggggagattgggcatttataggtatgtctcgtcgggcgaaaggccgtccgggatgttcgacagtgtagtactctgcgagtgctacgacgctggggcagcctggtacgaacttacgcccgccgagactacagtgagactccgggcctatttcaacacgcccggcctgcccgtgtgtcaagaccacctggaattctgggaggctgtcttcacaggtctcacgcacattgatgcccacttcctctcccagacaaagcaaggaggagacaactttgcatatctaacagcctaccaggctacggtctgtgctagggcaaaggctccccctccttcgtgggacgtgatgtggaagtgtctaactaggctcaaacctacactgactggtcctacccccctcctgtaccgcttgggtgctgtgaccaacgaggttaccctcacacaccccgtgacaaaatacatcgccacgtgcatgcaagctgacctcgagatcatgaca
>gnl|euhcvdb|AY232748_NS3_C2b_NS3_protein_coding_sequence_(ns3_sequence)
gcccccatcactgcttacacccagcagactcgtggtctcctgggcgccatcgtggtcagcctaacgggccgcgacaaaattgagcaggctgggcatgtccaggttctgtcctctgtcacacaatctttcttggggacgtccatctcgggggtcctctggacagtataccatggggctggcaataagaccttggccggccccaagggaccagtcactcagatgtacaccagcgcagagggggacctcgtgggatggcctagcccccccgggactaagtcattagacccctgtacctgcggggccgtggacctctacttggtcacccgaaacgctgatgtcattccggtccggaggaaagatgaccggcggggtgcactactctcgccaaggcctctctcaaccctcaaaggatcatccggaggacccgtgctctgccctaggggacacgccgttggcttgtttagagcggccgtgtgtgccaggggtgtggccaagtctattgacttcatccctgttgaatccctcgacatcgccacacggtcgcctagcttctctgacaacagcacgccaccagctgtgccccagtcataccaggtgggctacttgcacgcaccaacgggcagcgggaagagcaccaaggtccctgccgcgtatgccagtcaggggtacaaagtactcgtactaaacccctctgtcgcggctacgcttggtttcggggcctacatgtccaaagcccacgggatcaaccccaacatcagaaccggagttcggactgtgaccaccggggaccctatcacctactccacttatggcaagtttatcgcggatggaggctgctcagctggcgcctatgacatcatcatatgcgacgaatgccattcagtggacgccactaccatccttggcattggaacagtcctcgaccaggctgagaccgcaggtgtcaggctagtggttttagccacagccacgcctcccggtacggtgacgactccccacagtaacatagaggaggtggccctcggtcatgagggcgagatccctttctatggcaaggctatccccctagcttacatcaaggggggcaggcacctgatcttctgtcattcaagaaagaagtgcgacgagctcgcagcagcccttcggggcttaggtgtcaatgccgttgcctactataggggtctcgacgtttccgttataccaactcaaggagacgtggtagtcgtcgccaccgacgccctaatgactggatataccggtgactttgactctgttatcgactgcaacgttgcagtcactcagattgttgactttagcctagacccaacctttaccatcaccactcaaaccgtccctcaggacgctgtctcccgtagtcaacgtagagggagaactgggagggggcgactgggtatttacaggtatgtctcatcaggcgagaggccgtctgggatgttcgacagcgtggtactctgcgagtgctatgatgccggagcagcctggtacgagcttacgcctgctgagactacggtgagactccgggcatatttcaacacgcccggtttacccgtgtgtcaagaccacctggagttctgggaagcggtcttcacaggtctcacacacattgatgcccacttcctctcccagacgaagcaaggaggagaaaactttgcgtatctaacggcctatcaggccacagtgtgcgctagggcaaaggcccctcctccttcgtgggacgtgatgtggaagtgtttaactaggctaaaacctacactgactggtcctacccccctcctgtaccgcttgggtgccgtgaccaacgaggttactctgacgcaccccgtgacgaaatacatcgccacgtgcatgcaagctgacctcgagattatgaca
>gnl|euhcvdb|AY232730_NS3_C2b_NS3_protein_coding_sequence_(ns3_sequence)
gctcccattactgcttacacccagcagactcgtggtctcctgggtgccatcgtggtcagcctaacgggccgcgacaaaaatgagcaggccggggaggtccaggttctgtcctccgtcacacagtctttcttggggacgtctatttcgggggtcctctggacagtatatcacggggccggtaacaagaccttggctggtcccaagggaccagtcactcagatgtacaccagcgcggacggggacctcgtgggatggcctagtccccccgggactaagtcattagacccctgtacctgcggggccgtggacctctacctggtcacccgaaacgccgatgtcattccggtccggaggaaagatgaccgacggggcgcattactctcgccaaggcctctttcaaccctcaaaggatcatccggcggacccgtgctttgccctaggggacacgccgtgggcttgtttagagcggccgtgtgtgccagaggtgtggccaaatctattgacttcatccctgtcgagtctatcgacatcgccacgcggacgcccagtttttcagacaacagtacaccaccagccgtgccccaatcttaccaggtgggctacttgcatgcaccaacgggcagcgggaagagcaccaaagtccctgccgcatatgccagtcaggggtataaagtacttgtactaaatccctctgtcgcggccacgcttggttttggggcctacatgtccaaagcccacgggatcaaccccaacatcagaaccggagtacggactgtgaccaccggggactctatcacctactccacttatggcaagtttatcgcggacggaggctgctcagctggcgcctatgacgtcatcatatgcgatgagtgccactcagtggacgccactaccatccttggcattggaacagtcctcgaccaggctgagaccgcaggtgctaggctagtggttttagccacagctacgcctcctggtacggtgacaactccccatagtaacatagaagaggtggctcttggtcacgagggcgagatccctttttacggcaaggctattcccctagctttcatcaaggggggcagacacctgatcttctgccattcaaagaagaagtgcgatgagctcgcagcagcccttcggggcatgggtgtcaatgccgttgcctactacaggggtctcgacgtctccgttataccaactcaaggtgacgtggtggtcgtcgccaccgatgccctaatgactggatacaccggtgactttgactctgtcatcgactgcaatgttgcggtcactcagattgttgactttagcctagacccaacctttaccatcaccactcaaaccgtccctcaggacgctgtctcccgtagtcaacgtagagggagaactgggagagggcgactgggcatttacaggtatgtctcgtcaggcgagaggccgtctgggatgttcgacagcgtagtgctctgtgagtgctacgatgccggggcagcctggtacgaacttacgcctgctgagactacggtgagactccgggcttatttcaacacgcccggtttgcccgtgtgtcaagaccacctggagttctgggaagcggtcttcacaggtctcacacacattgatgcccatttcctctctcagacgaagcaaggaggagacaacttcgcgtacctaacggcctaccaggccacggtatgcgctagagcaaaggcccctcctccttcgtgggacgtgatgtggaagtgtctcactaggctcaaacctacactgactggtcctacccccctcctgtaccgcctgggcgctgtgaccaacgaggttaccctgacgcaccccgtgacgaaatatatcgccacgtgcatgcaggctgacctcgagatcatgaca
