# Supplementary material for: Genetic Barrier to Direct Acting Antivirals in HCV Sequences Deposited in the European Databank
Source: PLoS One. 2016 Aug 9;11(8):e0159924. doi: 10.1371/journal.pone.0159924 (PMC4978475; doi:10.1371/journal.pone.0159924)
Supplement: S5 File — (FAS) [file pone.0159924.s005.fas]

>gnl|euhcvdb|D17763_NS3_C3a_NS3_protein_coding_sequence_(ns3_sequence)
gccccgattacagcatacgcccagcaaactaggggccttcttgggactattgtgactagcttgactggcagagacaagaacgtggtgaccggtgaagtgcaggtgctttctacggctacccagaccttcctaggtacaacagtagggggggttatatggactgtttatcatggagcaggttcgagaacgctcgcgggcgccaaacatcccgcgctccaaatgtacacaaatgtagatcaggacctcgttgggtggccagcccctccaggggccaagtctcttgaaccgtgcgcctgcgggtcttcagacttatacttggttacccgcgatgccgatgtcatccctgctcggcgcagaggggactccacagcgagcttgctcagtcctaggcctctcgcctgtctcaagggttcctctggaggtcccgttatgtgcccttcggggcatgttgcggggatctttagggctgctgtgtgcaccagaggtgtagcaaaatccctacagttcataccagtggaaacccttagcacgcaggctaggtctccatctttctctgacaattcaactcctcctgctgttccacagagctatcaagtaggatacctccatgccccgaccggcagcggtaagagcacaaaggtcccggccgcttatgtagcacaaggatataatgtcctcgtactaaatccatcggtggcggccacattaggcttcggctccttcatgtcgcgtgcctatgggatcgaccccaacatccgcactgggaaccgcaccgttacaactggtgctaaactgacctattccacctacggtaagtttctcgcggacgggggttgctccgggggggcatatgatgtgattatctgtgatgaatgtcatgcccaagacgctactagcatattgggtataggcacggtcttagatcaggctgagacggctggggtgaggctgacggttttagcgacagcaactcccccaggcagcatcactgtgccgcattctaacatcgaagaagtggccctgggctctgaaggtgagatccctttctacggtaaggctataccgatagccctgctcaagggggggaggcaccttatcttttgccattccaagaaaaaatgtgatgagatagcgtccaaactaagaggcatggggctcaacgctgtagcatactataggggtctcgatgtgtccgtcataccaacaacaggagacgtcgtagtttgcgctactgacgccctcatgactggattcaccggggacttcgattctgtcatagattgcaacgtggctgttgaacagtacgttgacttcagcctggaccccaccttttccattgagacccgcactgctccccaagatgcggtttcccgcagccaacgtcgcggccgaacgggtcgaggtagactcggtacgtaccgatatgtcgcctccggtgaaagaccgtctggaatgtttgactcggtcgtcctctgtgagtgctatgacgcgggctgctcatggtacgatctgcagcccgctgagaccacagttagactgagagcttacttgtccacacccgggttacccgtctgccaagaccatttagacttttgggagagcgtcttcactggactaactcacatagatgcccactttctgtcacagactaagcagcagggacttaacttctcgtacctaactgcctaccaagccactgtgtgcgcccgcgcgcaggctcctcccccaagttgggacgagatgtggaagtgtctcgtgcggcttaagccaacactacatggacctacgccccttctatatcggctggggcctgtccaaaatgaaacctgcttgacacaccccatcacaaaatacctcatggcatgcatgtcagccgatctggaagtaaccacc
>gnl|euhcvdb|AY956467_NS3_C3a_NS3_protein_coding_sequence_(ns3_sequence)
gctccgatcacagcgtacgcccagcaaaccaggggccttcttgggactattgtgaccagcttgactggcagggataagaatgtggtgaccggtgaagtgcaggtgctctctacggctacccagaccttcttaggcacaacagtagggggggttatgtggactgtttaccatggtgcaggttcgaggacacttgcgggcgtcaaacatcctgcgctccaaatgtacacaaatgtagatcaggacctcgttgggtggccagcccctccaggggctaagtcccttgaaccgtgctcttgcgggtccgcagatttatacttggttacccgcgatgctgatgtcatccctgctcgacgcaggggggactccacagcgagcttgctcagtcctaggcccctcgcctgtcttaagggttcctctggaggtcctgttatgtgcccttcggggcatgttgcgggaatctttagggctgctgtgtgcaccagaggtgtagcaaaagccctacagttcataccagtggaaacccttagcacacaggccaggtctccatccttctctgacaactcaactccccctgctgttccacagagctatcaagtagggtaccttcatgccccgaccggcagcggtaagagcacaaaggtcccggccgcttacgtagcacaaggatataacgttctcgtgttaaatccatcggtggcggccacactaggcttcggctctttcatgtcacgtgcctatgggatcgaccccaacgtccgcactggaaaccgcaccgttacaactggtgctaaactcacctattccacctacggtaagttcctcgcggacgggggttgctccgggggagcatatgatgtgatcatctgtgatgaatgccatgcccaagacgctactagcatattgggcataggcacggtcttggatcaggctgagacggctggggtgaggctgacggttctagcgacagcaaccccacctggcagcatcaccgtgccacattctaacatcgaagaagtggctctgggctctgaaggtgagatccccttttacggtaaggctataccgatagccctgatcaagggggggaggcaccttatcttctgccattccaagaaaaaatgtgatgaggtggcatccaaactcagaggtatggggctcaatgctgtagcatactataggggtcttgatgtgtccgtcataccgacagcaggagacgtcgtagtttgcgctactgacgcccttatgactggattcaccggagacttcgattctgtcatagactgcaacgtggctgttgaacagtacgttgacttcagcatggaccccaccttctccattgagactcgcactgctccccaagacgcagtttcccgcagccaacgtcgtggacgtacgggccgaggtagactcggtacgtaccgatacgtcgcccccggtgaaagaccgtctggaatgtttgactcggttgttctctgtgagtgctatgacgcgggctgctcgtggtacgacctgcagcctgctgagaccacagtcagactaagagcttacttgtccacgccggggttacctgtctgccaagaccacttagacttttgggagagcgtctttactggattgactcacatagatgcccactttctgtcacagaccaagcagcagggactcaacttctcgtacctaactgcctaccaagccactgtgtgcgcccgcgcgcaggctccacccccaagttgggacgagacgtggaagtgtcttgtgcggcttaagccaacactacatggacccacgccccttctatatcggttggggcctgtccaaaatgaaatctgcttgacacaccccgtcacgaaatacatcacggcatgtatgtcagctgatctggaagtaaccacc
>gnl|euhcvdb|D28917_NS3_C3a_NS3_protein_coding_sequence_(ns3_sequence)
gcaccgatcacggcatatgcccagcaaactagaggccttcttgggactattgtgactagcttgactggcagggataagaacgtggtggccggtgaagtgcaggtgctttctacggctacccagaccttcctaggtacaacagtagggggggttatgtggactgtttaccatggtgctggttcgaggacactcgcgggcgttaaacatcctgcgctccaaatgtacacaaatgtagatcaggacctcgttgggtggccagcccctccaggggctaagtcccttgaaccatgcacctgcgggtctgcagacttatacttggttacccgcgatgctgatgtcattcccgctcggcgcaggggggactccacagcgagcttgctcagtcctaggcctctcgcccgtcttaaaggttcctctgggggtcctgttatgtgcccttcggggcatgttgcagggatctttagggctgctgtatgcaccagaggtgtggcaaaagccctacagttcataccagtggaaaccctgagtacacaggctaggtctccatccttctctgacaattcaactcctcctgctgtcccacagagctatcaagtagggtaccttcatgccccgaccggcagcggtaagagcacaaaggtcccggccgcttatgtagcacaaggatataatgttctcgtgttgaatccatcggtggcggccacactaggcttcggctctttcatgtctcgtgcctatgggatcgaccccaacatccgcactgggaaccgcaccgtaacaactggtgctaaactgacctattccacctacggtaagtttctcgcgggagggggttgctccgggggagcatatgatgtgattatctgtgatgattgccatgcccaagacgctactagcatattgggcataggcacggtcttggatcaggctgagacggctggggtaaggctgacggtcttagcgacagcaacccccccaggcagcatcactgtgccacattctaacatcgaggaagtggcgctgggctctgaaggtgagatccctttctacggtaaagctatcccgatagcctgcatcaagggggggaggcaccttatcttttgccattccaagaagaaatgtgataagatggcatccaaactcagaggcatggggctcaacgctgtagcgtactataggggtcttgatgtgtccgtcataccaacaacaggagacgtcgtagtttgcgctactgacgcacttatgacgggattcaccggagacttcgactctgtcatagattgcaacgtagctgttgaacagtacgttgacttcagcctagaccccaccttttccattgagacctgcactgctccccaagacgcagtttcccgcagccaacgtcgcggccgtacgggccgaggtagactcggcacgtaccgatatgtcacccccggtgaaagaccgtctggaatgttcgactcggtcgttctctgtgagtgctatgacgcaggctgctcgtggtacgacctgcagcccgctgagaccacagtcagactgagagcttacctgtccacgccggggttacctgtctgccaagaccatttagacttgtgggagagcgtcttcactggactaactcacatagatgcccactttctgtcacagactaagcaagcaggactcaacttctcgtacctcactgcttaccaagccactgtgtgcgcccgcgcgcaggctccccccccaagttgggacgagacgtggaagtgtctcgtgcggcttaagccaacactacatggacccacgccccttctataccggttggggcctgtccaaaatgaaatctgcttgacacaccccatcacaaagtacgtcatggcatgcatgtcagctgatctggaagtaaccacc
>gnl|euhcvdb|DQ430819_NS3_C3a_NS3_protein_coding_sequence_(ns3_sequence)
gccccgatcacagcatacgcccagcaaactagaggccttcttgggactattgtgaccagcttgactggcagggataagaacgtggtgaccggtgaagtgcaggtgctttccacggctacccagaccttcctaggtacaacagtagggggggtcatgtggactgtttaccatggtgcaggctcgagaacgctcgcgggcgtcaaacatcccgcactccagatgtacacaaatgtggatcaggacctcgttggatggccagcccctccaggggccaagtctcttgaaccgtgcgcctgcgggtctgcggacttatacttggtcacccgagatgctgatgtcatccctgctcggcgcaggggggactccacagcgagcttgctcagtcctaggcccatcgcctgcctcaarggttcctctggaggtcccgtcatgtgcccttcggggcatgttgcggggatctttagggccgctgtgtgcaccagaggtgtagcaaaagccctacagttcataccagtggaaacccttagtacacaggctaggtctccatccttctctgacaattcaactcctcctgctgttccacagagctatcaagtagggtaccttcatgccccgaccggcagcggtaagagcacaaaggtcccggccgcttatgtagcacarggatataatgttctcgtgctgaatccatcggtggcggccacattaggcttcggctctttcatgtcgcgagcctatgggatcgaccccaacatccgcactggcaaccgcactgttacaactggtgctaaactgacctattccacctacggtaagtttcttgcggacgggggttgctccgggggggcatatgatgtgattatctgtgatgagtgtcatgcccaagacgctactagcatattgggtataggcacggtcttagatcaagctgagacggctggggtgaggctgacggttctagcgacagcaactcccccaggcagcatcactgtgccacattctaacatcgaagaagtggccctgggctctgaaggtgagatccctttctacggtaaggctataccactagccctgctcaagggggggagacaccttatcttytgccattccaagaaaaaatgtgatgagatagcatccaaactcagaggcatggggctcaacgctgtagcgtactataggggtctcgatgtgtccgtcataccaacaacaggggacgtcgtagtttgcgctaccgacgccctcatgactggattcaccggagacttcgattctgtcatagattgcaacgtagctgttgaacagtacgttgacttcagcctggaccccaccttttccattgagacccgcactgctccccaagatgcagtttcccgcagccarcgtcgtggccgtacgggccggggtagactcggtacrtaccgrtatgtcgcccccggtgaaagaccrtctggaatgtttgactcggttgttctctgtgagtgctatgacgcgggctgttcgtggtacgatctacagcccgctgagaccacagtcagactgagakcttacttgtccacgccgggattacctgtctgccaagaccatctagacttctgggagagcgtcttcaccggactgactcacatagatgcccacttcctgtcacagaccaagcagcagggacttaacttctcgtacctagctgcctaccaagccactgtgtgcgcccgcgcgcaggctcctcccccaagttgggacgagacgtggaagtgtcttatacggcttaagccaacactgcatggacctacgccccttctatatcgattgggccctgttcagaatgaaatctgcttgacacaccccgtcacaaaatacatcatggcatgcatgtcagctgacctggaagtaaccacc
>gnl|euhcvdb|DQ430820_NS3_C3a_NS3_protein_coding_sequence_(ns3_sequence)
gccccgatcacagcatacgcccagcaaactagaggccttcttgggactattgtgaccagcttgactggcagggataagaacgtggtgaccggtgaagtgcaggtgctttccacggctacccagaccttcctaggtacaacagtagggggggtcatgtggactgtttaccacggtgcaggctcgagaacgctcgcgggcgtcaaacatcccgcactccagatgtacacaaatgtggatcaggacctcgttggatggccagcccctccaggggccaagtctcttgaaccgtgcgcctgcgggtctgcggacttrtacttggtcacccgagatgctgatgtcatccctgctcggcgcaggggggactccacagcgagcttgctcagtcctaggcccatcgcctgcctcaagggttcctctggaggtcccgtcatgtgcccttcggggcatgttgcggggatctttagggccgctgtgtgcaccagaggtgtagcaaaagccctacagttcataccagtggaaacccttagtacacaggctaggtctccatccttctctgacaattcaactcctcctgctgttccacagagctatcaagtagggtaccttcatgccccgaccggcagcggtaagagcacaaaggtcccggccgcttatgtagcacagggatataatgttctcgtgctgaatccatcggtggcggccacattaggcttcggctctttcatgtcgcgagcctatgggatcgaccccaacatccgcactggcaaccgcactgttacaactggtgctaaactgacctattccacctacggtaagtttcttgcggacgggggttgctccgggggggcatatgatgtgattatctgtgatgagtgtcatgcccaagacgctactagcatattgggtataggcacggtcttagatcaagctgagacggctggggtgaggctgacggttctagcgacagcaactcccccaggcagcatcactgtgccacattctaacatcgaagaagtggccctgggctctgaaggtgagatccctttctacggtaaggctataccactagccctgctcaagggggggagacaccttatcttttgccattccaagaaaaaatgtgatgagatagcatccaaactcagaggcatggggctcaacgctgtagcgtactataggggtctcgatgtgtccgtcataccaacaacaggggacgtcgtagtttgcgctaccgacgccctcatgactggattcaccggagacttcgattctgtcatagattgcaacgtagctgttgaacagtacgttgacttcagcctggaccccaccttttccattgagacccgcactgctccccaagatgcagtttcccgcagccagcgccgtggccgtacgggccggggtagactcggtacgtaccggtatgtcgcccctggtgaaagaccgtctggcatgtttgactcggttgttctctgtgagtgctatgacgcgggctgttcgtggtacgatctacagcccgctgagaccacagtcagactgagagcttacttgtccacgccgggattacctgtctgccaagaccatctagacttctgggagagcgtcttcaccggactgactcacatagatgcccacttcctgtcacagacyaagcagcagggacttaacttctcgtacctagctgcctaccaagccactgtgtgcgcccgcgcgcaagctcctcccccaagttgggacgagacgtggaagtgtcttatacggcttaagccaacactgcatggacctacgcccctcctatatcgattgggccctgtccagaatgaaatctgcttgacacaccctgtcacaaaatacatcatggcatgcatgtcagctgacctggaagtaaccacc
>gnl|euhcvdb|DQ437509_NS3_C3a_NS3_protein_coding_sequence_(ns3_sequence)
gccccgatcacagcatacacccagcaaactagaggccttcttgggactattgtgaccagcttgactggcagggacaagaacgtggtgaccggtgaggtgcaagtgctttctacggctacccagaccttcctaggtacaacattagggggggttatgtggactgtttaccatggtgcaggctcgaggacacttgcgggcgctaaacatcctgcgctccaaatgtacacaaatgtagatcaggacctcgttgggtggccagctcctccaggggctaagtctcttgaaccgtgcacctgcgggtctgcggacttatacttggttacccgcgatgctgatgtcatccctgctcggcgcaggggggactccacagcgagcttgctcagccctaggcctctcgcctgtctcaagggctcctctggaggtcctgttatgtgcccttcggggcatgtagcggggatctttagggccgctgtgtgcaccagaggtgtagcaaaagccctacagttcataccagtggaaacccttagcacacagactaggtctccatccttctctgacaattcaactcctcctgctgtcccacagagctatcaagtagggtaccttcatgccccgaccggcagtggtaagagcactaaggttccggccgcttatgtagcacagggatatgacgtcctcgtgttaaatccatcagtggcggccacactaggctttggctctttcatgtcgcgtgcctatgggatcgaccctaacatccgcactgggaaccgcaccgttacaactggtgctaaactgacctattccacctacggtaagttccttgcggacgggggttgctccggaggagcatatgatgtgattatctgtgatgagtgtcatgcccaagacgctactagcatattgggtataggcacggtcttagatcaggctgagacggctggggtgaggctgacggttttagcaacggcaactcccccaggcagcatcactgtgccacattctaacatcgaagaagtggccctgggttctgaaggtgagatccctttctacggtaaggctataccaatagcccagctcaagggggggaggcacctcatcttttgccattccaagaaaaaatgtgatgagatggcaaccaaactcagaggcatggggctcaacgctgtagcgtactatagaggtctcgatgtgtccgtcttaccaacaacaggagacgtcgtagtttgcgctactgacgccctcatgactggatttaccggagacttcgattctgtcatagactgcaacgtggctgttgaacagtacgttgacttcagcttggaccccaccttttccattgagactcatactgctccccaagacgcggtttcccgcagccaacgtcgtggccgtacgggccgaggtagactcggtacgtaccgatatgtcaccccgggtgagagaccatctggaatgttcgactcggttgttctctgtgagtgctatgacgcgggctgctcgtggtacgatctgcagcccgctgagaccacagtcagactgagagcttacttgtccacgccgggattgcccgtctgccaagaccatttggacttttgggagagcgtcttcactggactaactcacatagatgctcactttctatcacagactaagcaacagggactcaatttcccgtacctaactgcctaccaagccactgtgtgcgcccgcgcgcaggctcctcccccgagttgggacgagacgtggaaatgtctcgtgcggcttaagccaacactgcatggacctacgcccctcctataccggttggggcctgtccaaaatgaaatctgcttgacacatcccatcacaaaatacatcatggcatgcatgtcagctgatctggaagtaaccacc
>gnl|euhcvdb|GQ356217_NS3_C3a_NS3_protein_coding_sequence_(ns3_sequence)
gccccaattacagcatacgcccaacaaactaggggccttctcgggactattgtgaccagcctgactggcagggacaaaaatgtggtgaccggcgaagtgcaggtgctttcgacggctacccaaaccttcctaggtacaacgatagggggggttatgtggactgtttaccatggtgcaggttcaaggacgcttgcgggcgctaaacatcctgcgctccaaatgtacacaaatgtagaccaggatcttgttgggtggccagctcctccagggactaagtctcttgaaccatgcacttgcgggtctgcagacttatacttggtaacccgcgatgctgatgtcatccctgctcggcgcaggggtgactccacagcgagcttgatcagtcctaggcccctcgcctgtctcaagggctcctctggaggtcctgttatgtgcccctcggggcatgttgcggggatctttagggctgctgtgtgcaccagaggtgtagcaaaagccctacagttcataccagtggaaacccttagcacacaggccaggtctccatctttctctgacaattcaactcctcctgccgtcccacagagctatcaagtggggtaccttcatgccccgaccggtagtggtaagagcacaaaggttccggccgcttacgtagcgcaaggatatagtgtccttgtgttgaacccatcagtggcggccacactgggcttcggctcattcatgtcgcgtgcctacgggatcgaccccaacatccgcactgggaaccgcaccgttacaactggtgctaagctgacctattccacctacggtaagtttctagcggacgggggttgctccgggggagcatacgatgtggttatctgtgatgaatgtcatgcccaagacgctactagcatattaggtataggcacggtcttagatcaggctgagacggctggggtgaggctgacggtcctagcgacagcaactcccccgggcagcatcactgtgccgcattctaacatcgaagaagtggccctgggctctgaaggtgagatccctttctacggtaaggctataccgatagcccagctcaagggggggagacaccttattttttgccattccaagaaaaaatgtgatgagatggcatccaaactcagaggcatggggctcaacgctgtagcgtactataggggtcttgatgtgtccgtcataccaacagcaggagacgtcgtggtttgcgccactgacgccctcatgactggattcaccggagacttcgattctgtcatagattgcaacgtggctgttgaacagtacgttgacttcagcctggaccccaccttttccattgagactcgcactgctccccaagacgcggtttcccgcagccaacgtcgtggccgtacgggccggggtagactcggcacgtaccgatacgtcgccccgggtgagagaccgtctggaatgtttgactcggtcgttctctgtgagtgctatgacgcggcctgctcgtggtacgatctgcagcccgctgagaccacggttagactgagagcttacttgtccacgccggggttacctgtctgccaagaccatttagatttttgggagagcgtcttcactggactaactcacatagatgcccactttctgtcacaggctaagcagcagggactcaacttctcgtacctaactgcctaccaagccactgtgtgcgcccgtgcgcaggctcctcccccaagttgggacgagatgtggaaatgtctcgtgcggcttaagccaacattacatggaccaacaccccttctatatcggctggggcctgtccaaaatgaaatctgcttgacacaccccgtcacaaaatatatcatggcatgcatgtcagctgatctggaagtgaccacc
>gnl|euhcvdb|GQ356201_NS3_C3a_NS3_protein_coding_sequence_(ns3_sequence)
gccccgatcacagcatatgcccagcaaactaggggccttctcgggactattgtgaccagcttgaccggcagggataagaacgtggtgaccggtgaagtgcaggtgctctctacggctactcagaccttcctaggtacaacgataggaggggttatgtggactgtctaccatggtgcaggttcaaggacacttgcgggcgctaaacatcctgcgctccaaatgtacacaaacgtagaccaggacctcgttgggtggccagctcctccaggggctaagtctcttgaaccgtgcgcctgcggctctgctgacttatacttggtcacccgcgacgctgacgtcatccctgctcggcgtaggggggactctacagcgagcttgctcagtcctaggcctctcgcctgtcttaaaggttcctctggaggtcccattatgtgcccttcggggcatgttgcagggatctttagggctgctgtgtgcaccagaggtgtagcaaaagccctacagttcataccagtagaaactcttagcacacaggctaggtctccatccttctctgacaattcaactcctcctgccgtcccacagaactatcaagtggggtaccttcatgccccgaccggcagtggtaagagcacaaaggttccggccgcttatgtagcacagggatacactgtcctcgtgttgaatccatcggtagcggccacactaggcttcggcaccttcatgtcgcgtgcctatgggatcgaccccaacatccgcactgggaaccgcaccgttacaactggtgctaagttgacctattccacctatggtaagttcctcgcggacgggggttgctccgggggagcatatgatgtgattatctgtgatgaatgccatgcccaagacgctactagcatattgggtataggcacggtcttagatcaggctgagacggctggggtgaggctgacggttctagcgactgcaactcccccaggcagcatcactgtgccacattctaacatcgaagaagtggccttgggctctgaaggtgaggtccccttctatggtaaggctataccgatagcccagctcaagggggggagacaccttatcttttgccattccaagaaaaaatgtgatgagatggcatccaaactcagaggtatggggctcaacgctgtagcgtactataggggtcttgatgtgtccgtcataccaacagcaggagacgtcgtggtttgcgctactgacgccctcatgactggatacaccggagacttcgattctgtcatagattgcaatgtggctgttgaacagtacgtcgacttcagcctagaccccaccttttccattgagactcgaactgctccccaagacgcggtctcccgcagccaacgtcgtggccgcacgggccgaggtagactcggtacgtaccgatacgtcaccccgggtgagagaccatctggaatgttcgactctgttgttctctgtgagtgctatgacgcgggctgctcgtggtacgatctgcagcccgctgagatcacagtcagactgagagcttacttgtccacgccggggttacctgtctgccaggaccacttagacttttgggagagcgtcttcactggactaactcacatagatgctcactttctgtcacagactaagcagcagggactcaacttctcgtacctaactgcctatcaggctactgtgtgcgcccgcgcgcaggctcctccaccaagttgggacgagacgtggaaatgtctcgtgcggcttaagccaacattacatggacctacgccccttctatatcgattggggcctgtccaaaatgaaatctgctcgacacaccccatcacaaaatatatcatggcatgcatgtcagctgatctggaagtaaccacc
>gnl|euhcvdb|GQ356203_NS3_C3a_NS3_protein_coding_sequence_(ns3_sequence)
gccccgatcacagcatacgcccagcaaactaggggccttctcgggactattgtgaccagtttgactggcagggacaagaacgtggtgaccggcgaagtgcaggtgctttctacggctacccagaccttcttaggtacaacagtagggggggttatgtggaccgtttaccacggtgcaggttcgagaacgcttgcgggcgccaaacatcccgcgctccaaatgtacacaaatgtagatcaagacctcgttgggtggccagcccctccaggggctaagtcccttgaaccgtgcgcctgcgggtctgcagacttatacttggttactcgcgatgccgatgtcatccctgctcggcgcaggggggactccacagcgagcttgcttagtcctaggcctctcgcctgtctcaaaggttcctctggaggtcccgttatgtgcccttcggggcatgttgcggggatctttagggctgctgtgtgcaccagaggtgtagcaaaagccctacagttcataccagtagaaaccctcagcacacaggctaggtccccatctttctctgacaattcgactcctcctgctgttccacagagctatcaagtagggtaccttcatgccccgaccggcagcgggaagagcacgaaggtcccagccgcttatgtagcacagggatatactgttctcgtgctgaatccatcggtggcggccacattgggcttcggctccttcatgtcgcgcgcctacgggatcgaccccaacatccgcactggaaaccgcaccgtcacaactggtgctaaactgacctattctacctacggtaagtttcttgcggacgggggttgctccgggggggcatatgatgtgattatctgtgatgaatgtcatgcccaagacgccactagcatattgggtataggcacagttttagatcaggctgagacggctggggtgaggctgacggttttagcgacagcgactcccccgggcagcatcactgtgccacactctaacatcgaagaagtggccctgggttctgaaggtgagatccctttctacggcaaggctataccgatagccctgctcaagggggggaggcaccttatcttttgccattccaagaaaaaatgtgacgaggtggcgtccaaactcagaggcatggggctcaacgctgtagcgtactacaggggtctcgatgtgtccgtcataccaacaacaggggacgtcgtggtttgcgctaccgacgccctcatgactggattcactggagacttcgactctgtcatagattgcaacgtggctgttgaacagtacgttgacttcagcctggaccccaccttctccattgagacccgcactgctccccaagatgcggtttcccgcagccaacgtcgtggccgtacgggccgaggcagactcggtacgtaccggtatgtcgcccccggtgaaagaccatctggaatgtttgactcggttgttctctgtgagtgctatgacgcgggctgctcgtggtacgatctgcagcccgctgagaccacagtcagactgagagcttacttgtccacgccggggttacctgtctgccaagaccatctagacttttgggagagcgtcttcactggactaactcacatagatgcccattttctgtcacagactaagcagcagggacttaacttctcgtacctaactgcctaccaagccactgtgtgcgcccgcgcgcaggctcctcccccaagttgggacgagacgtggaagtgtctcgtgcggcttaagccaacactacatggacctacgcccctcctatatcgattggggcccatccaaaatgaaatctgcttgacacaccccatcacaaagtacattatggcatgcatgtcagctgatctggaagtaaccacc
>gnl|euhcvdb|GQ356204_NS3_C3a_NS3_protein_coding_sequence_(ns3_sequence)
gccccgatcacagcatatgcccagcaaactagaggccttcttgggaccattgtgaccagcttgactggcagggataagaacgtggtgaccggtgaagtgcaggtgctttccacggctacacaaaccttcctaggtacaacattggggggggtcatgtggactgtctaccatggtgcaggctcaaggacacttgcgggcgctaaacatcccgcgctccaaatgtacacaaatgtagatcaggacctcgttgggtggccagctcctccaggggctaagtctcttgaaccgtgcgcctgcgggtctgcagacttatacttggtcacccgcgatgctgatgtcatccctgcccgacgcaggggagactccacagcgagcttgctcagtcctaggcctattgccagcctcaaaggctcctctggaggtcctgttatgtgccctgcggggcatgttgcggggatctttagggccgccgtgtgcaccagaggtgtagcaaaagccttacagttcataccagtggagacccttagcacacaggctaggtctccatctttctctgacaattcaactcctccggctgtcccacagagctatcaagtagggtaccttcatgccccgaccggcagtggtaagagcactaaggtcccggccgcttatgtagcacaaggatacaatgttctcgtgttgaatccatcggtagcggccacactaggctttggctctttcatgtcgcgtgcctatgggatcgaccccaacatccgcaccgggacccgcaccgtaacaactggtgctaaactgacctattccacctacggtaagtttctcgcggacgggggttgctccgggggagcatatgatgtgattatctgtgatgagtgtcatgcccaagacgctactactatattaggtataggcacggttttagatcaggctgaaacagctggggtgaggctgacggtcttagcgacagcaactcccccaggcagcatcactgtgccacattctaacatcgaagaagtagccctgggctctgaaggtgagatccctttctacggcaaggctataccaatagcccagctaaagggggggaggcacctaatcttttgccattccaagaaaaaatgcgacgagatggcatccaaactcagaggcatggggctcaacgctgtagagtactataggggtcttgatgtgtccgtcataccaacaacaggagacgtcgtggtttgcgctactgacgccctcatgactggattcaccggagacttcgattctgtcatagattgcaacgtggctgttgaacagtacgttgacttcagcttggaccccaccttttccattgagactcgcactgctccccaagacgcggtttcccgcagccaacgtcgtggccgtacgggacggggtaggctcggtacataccgatatgtcaccccgggtgagagaccgtctggaatgtttgactcggtcgttctctgtgagtgctatgacgcgggctgctcgtggtacgatctgcagcccgctgagaccacagtcagactgagagcttacttgtccacgccggggttacctgtctgccaagaccatctagacttttgggagagcgtcttcactggacttactcacatagatgcccactttttgtcacagaccaagcagcagggactcaacttctcgttcctaacagcttaccaagccactgtgtgcgcccgcgcgcaggctcctcccccaagttgggacgagatgtggaaatgtctcgtgcggcttaagccaacactacatggacctacgccccttctatatcgattggggcctgtccaaaatgaaatctgcttgacacaccccatcacaaaatacgtcatggcatgcatgtcagctgatctggaagtaaccacc
>gnl|euhcvdb|GQ356205_NS3_C3a_NS3_protein_coding_sequence_(ns3_sequence)
gccccgatcacagcatacgcccagcaaacaagaggccttcttgggactatagtgaccagcttgactggcagggataagaacgtggtgaccggtgaggtgcaggtgctttctacggctacccagaccttcctaggtacaacaatagggggagttatgtggaccgtttaccatggtgcaggctcaaggacacttgcgggcgttaaacatcctgcgctccaaatgtacacaaatgtagatcaggacctcgttgggtggccagcccctccaggggctaagtctcttgaaccgtgcgcctgcgggtctgcagacttatacttggttacccgcgatgctgacgtcatccctgctcggcgcaggggggactccacagcgagcttgcttagtcctaggcccctcgcctgcctcaagggctcctctggaggtcccgttatgtgcccttcggggcatgttgcagggatctttagggctgctgtgtgcaccagaggtgtagcaaaagccctacagttcataccagtggaaacccttagtacacaggctaggtctccatctttctctgacaattcaactccacctgttgttccacagagctatcaggtggggtacctccatgccccgaccggcagtggtaagagcacaaaggtcccggccgcttatgtagcacaaggatataatgttctcgtgttgaatccatcggtggcggccacactaggcttcggctctttcatgtcgcgtgcctatgggatcgaccccaacatccgcactgggaaccgcaccgttacaactggtgctaagctgacctattccacctatggtaagtttctcgcggacgggggttgctccgggggagcatatgatgtgatcatctgtgatgagtgtcatgcccaagacgccactagcatattgggtataggcacggtcttggatcaggccgagactgctggggtgcggctgacggttttggcgacggcaactcccccgggcagcatcactgtgccacattctaacatcgaagaagtggccctgggctcagaaggcgagatccccttctacggcaaggctataccaatggcccagctcaagggggggaggcaccttatcttttgccattccaagaaaaaatgtgatgagatagcatccaaactcagaggcatggggctcaatgctgtagcgtactatagaggtcttgatgtgtccgtcataccaacagcaggagacgtcgtagtttgcgctactgatgctctcatgactggatacaccggagacttcgattctgtcatagattgcaacgtggctgttgaacagtacgttgacttcagcttggaccccactttttccatcgagactcgcactgctccccaagacgcggtttcccgcagccaacgtcgtggccgtacgggccgaggtagactcggtacgtaccgatatgtcaccccgggtgagaggccgtctgggatgtttgactcggtcgtgctctgtgagtgctatgacgcgggctgctcgtggtacgatctgcagcccgctgagaccacagtcagactgagagcttacttgtccacgccggggttacctgtctgccaggaccatttagacttttgggagagcgtcttcaccggactgactcatattgatgcccactttctgtcacagactaagcagcagggactcaacttctcgtacctaactgcctaccaagccactgtgtgcgcccgcgcacaggctccccccccaagttgggacgagatgtggaaatgtctcgtgcggcttaagccaacactacatggacctacgccccttctgtatcggttggggcctgttcaaaatgaaatttgcacaacacaccccatcacaaaatatgtcatggcatgtatgtcagctgatctggaagtaaccacc
>gnl|euhcvdb|GQ356206_NS3_C3a_NS3_protein_coding_sequence_(ns3_sequence)
gccccgatcacagcatatgcccagcaaactagaggccttcttgggaccattgtgaccagcttaaccggcagggataagaacgtggtgaccggtgaagtgcaggtgctttctacggctacacagaccttcctaggtacaacactagggggggttacgtggactgtctaccatggtgcaggttcaaggacacttgcgggcgctaaacatcccgcgctccaaatgtacacaaatgtagatcaggacctcgttgggtggccagctcctccaggggccaagtctcttgaaccgtgcgcctgcgggtctgcagacttatacttggttacccgcgatgctgatgtcatccctgctcggcgcaggggagactccacagcgagcttgctcagtcctaggcctctcgcctgcctcaaaggctcctctgggggtcctattatgtgcccttcggggcatgttgcggggatctttagggccgccgtgtgcaccagaggcgtagcaaaagccttacagttcataccagtggagacccttaacacacaggctaggtctccatctttctctgacaattcaactcctcctgccgtcccacagagctatcaagtagggtaccttcatgccccgaccggcagtggtaagagcacaaaagttccggccgcttatgtagcacagggatataatgtcctcgtgttgaatccatcggtggcggccacactaggcttcggctctttcatgtcgcgtgcctatgggatcgaccccaacatccgcactgggaaccgcaccgtcacaactggtgctaaactgacctattccacctacggtaagtttctcgcggacgggggttgctccgggggagcatatgatgtgatcatctgtgatgagtgtcatgcccaagacgctactagtatattaggtataggcacggttttagatcaggctgaaacagcaggggtgaggctgacggttttagcgacagcaactcccccaggcagcatcactgtgccacattctaacatcgaagaagtggccctgggctctgaaggtgagatccctttctacggtaaggctataccaatagcccagctcaagggggggaggcacctgatcttttgccattccaagaaaaaatgcgacgagatggcatccaaactcagaggcatggggctcaacgctgtagagtactataggggtcttgatgtgtccgtcataccaacaacaggagacgtcgtggtttgcgctactgacgccctcatgactggattcaccggagacttcgattctgtcatagattgcaacgtggctgttgaacagtacgttgacttcagcctagaccccaccttttccattgagactcgcactgctccccaagacgcggtttcccgcagccaacgtcgtggccgtacgggacgaggtaggctcggtacgtaccgatatgtcaccccgggtgagagaccatctggaatgtttgactcggttgttctttgtgagtgctatgacgcgggctgcgcgtggtacgatttgcagcccgctgagaccacagtcagactgagagcttacttgtccacgccggggttacccgtctgccaagaccatctagacttttgggagagcgtcttcactggacttactcatatagatgcccactttctgtcacagaccaagcagcagggactcaacttcgcgttcctaactgcttaccaagccactgtgtgcgctcgcgcgcaggctcctcctccaagttgggacgagatgtggaaatgtctcgtgcggctcaagccaacactacatggacctacgccccttctataccggttggggcctgtccaaaatgaaacctgcttgacacaccccattacaaaatacatcatggcatgcatgtcagctgatctggaagtaaccacc
>gnl|euhcvdb|GQ356207_NS3_C3a_NS3_protein_coding_sequence_(ns3_sequence)
gccccgatcacagcatatgcccagcagaccaggggccttcttgggactattgtgaccagcttgactggcagggataagaacgtggtgactggcgaagtgcaggtgctttctactgctacccagactttcctaggtacaacagtagggggagttatgtggactgtttaccatggtgcgggttcaaggacacttgcgggcgccaaacatcctgcgctccaaatgtacacaaatgtagatcaagacctcgttgggtggccagcccctccaggggctaagtctcttgaaccgtgcacctgcgggtctgcagacttgtacttggtcactcgcgatgcggatgtcatccctgctcggcgcaggggggactccacagcaagcttgctcagtcctaggcctcttgcctgtctcaaaggctcctctggaggccctgttatgtgtccttcggggcatgttgcggggatctttagggctgccgtgtgcaccagaggtgtagcaaaagccctacagttcataccagtggaaacccttagcacacaggctaggtctccatctttctctgacaactcaactcctcccgccgtcccacagagctatcaagtagggtaccttcatgcccctaccggcagtggtaagagcacaaaggttccggccgcttatgtagcacaaggatataatgttctcgtgttgaatccatcggtggcggccacactaggcttcggctctttcatgtcgcgagcctatgggatcgaccccaacatccgcactgggaaccgcaccgttacaactggtgctaaactgacctactccacctacggtaagttccttgcggacgggggttgctccgggggagcatatgatgtgattatctgtgatgagtgtcatgcccaagacgccaccagcatattgggtataggcacggtcttagatcaggctgagacggctggggtgaggctgacggttttagcgacagcaactcccccaggcagcataactgtgccacattccaacattgaagaggtggccctgggctctgaaggtgagatccctttctacggcaaggctataccgatagccctgctcaagggggggagacaccttatattttgccattccaagaaaaaatgtgatgagatagcatccaaactcagaggcatggggctcaacgctgtagcgtactataggggtcttgatgtgtccgtcataccaacaacaggagacgtcgtggtttgcgctactgacgccctcatgactggattcaccggagacttcgattctgtcatagattgcaacgtggctgttgagcagtacgttgacttcagtctggaccccaccttttccattgagactcgcactgctccccaagatgctgtttcccgcagccaacggcgtggccgtacgggccgaggtagactcggtacgtaccggtatgttaccccgggtgagagaccgtctggaatgtttgactcggttgttctctgtgagtgctacgacgcgggctgctcgtggtacgatctgcagcccgctgagaccacagtcaggctgagagcttacttgtccacaccggggttacctgtctgccaagaccatttagacttttgggagagcgtcttcactggactaactcacatagatgcccacttcctgtcacagaccaagcagcagggactcaacttctcgtacctaactgcttaccaagccactgtgtgcgcccgcgcacaagctcctcccccaagttgggacgaaatgtggaaatgtctcgtgcggcttaaaccaacactacatgggcctacgccccttctatatcggttggggcctgtccaaaatgaaatctgcttgacacaccccatcacaaaatacaacaaggcatgcatgtcagctgatctggaagtgactacc
>gnl|euhcvdb|GQ356208_NS3_C3a_NS3_protein_coding_sequence_(ns3_sequence)
gccccgatcacagcatacgcccagcaaactagaggtcttcttgggactattgtgaccagcttaactggcagagataagaatgtggtgaccggtgaagtgcaagtgctttccacgaccacccagaccttcctaggtacaacaatagggggggttatgtggactgtctatcatggcgcaggctcaaggacgcttgccggcgctaagcaacctgcgctccaaatgtacacaaatgtagatcaggacctcgttgggtggccagctcctccagggactaagtctcttgaaccgtgcgcctgcgggtctgcagacttatacttggttacccgcgaagctgatgtcatccctgctcggcgcaggggggactccacagcgagcttgctcagtcctaggcctctcgcctgtcttaagggctcctctggaggtcctgttatgtgcccttcggggcatgttgcggggatctttagggctgctgtatgcaccagaggtgtggcaaaagccctacagttcataccagtggaaacccttagcacacaggctaggtctccatctttctctgacaattcaactcctcctgccgtcccgcagagctatcaagtagggtaccttcatgccccgaccggcagtggtaagagcacaaaggtcccggccgcttatgtagcacaaggatataacgttctcgtgttgaatccatcggtggcagccacactaggcttcggctctttcatgtcgcgtgcctatgggatcgaccccaacatccgcactgggaaccgcaccattacaactggtgctaaactgacctattccacctacggtaagtttctcgcggacgggggttgctccgggggagcgtatgatgtgattatctgtgatgaatgtcatgcccaagatgctactagcatattgggcataggcacggtcttagatcaggccgagacggccggggtgaggctgacggttttggcaacagcaactcccccaggcagcatcactgtgccacattctaacatcgaagaagtggccctgggctctgaaggtgagattcctttctacggtaaggctataccgatagcccagctcaagggggggaggcaccttatcttttgtcattccaagaagaaatgtgatgagatggcatccaaactcagaggtatggggctcaacgctgtagcgtactataggggtcttgatgtgtccgtcataccaacaacaggagacgtcgtggtttgcgctactgacgccctcatgactggattcaccggagatttcgattctgtcatagattgcaacgtggctgttgaacagtacgttgacttcagcctggaccccaccttttccattgagactcgcactgctccccaagacgcggtttcccgcagccaacgtcgtggccgtacgggccgaggtagactcggtacgtaccgatacgtcaccccgggtgagagaccgtctggaatgtttgactcagttgttctctgtgagtgctatgacgcgggctgctcgtggtacgatttgcagcctgctgagaccacagtcagactgagagcttacttgtccacaccggggttacctgtctgccaagaccatttggatttttgggagagtgtcttcactggactaactcatatagatgcccactttctgtcacagactaagcagcagggactcaacttctcgtacctgactgcctaccaagccactgtgtgcgcccgcgcgcaggcacctcccccttgttgggacgagacgtggaaatgcctcgtgcgacttaagccaacactacatggacctacgccccttctgtatcggttggggcctgtccaaaatgaaatctgctcaacacatcccatcacgaaatacatcatggcatgcatgtcagctgatctggaagtaaccacc
>gnl|euhcvdb|GQ356209_NS3_C3a_NS3_protein_coding_sequence_(ns3_sequence)
gccccgatcacagcatacgcccagcaaactagaggccttcttgggactattgtgaccagcttgactggcagggataagaacgtggtgaccggtgaggtgcaggtgctttctacggctacccagaccttcctaggtacaacagtagggggggttatgtggactgtttaccatggcgccggttcaaggacacttgcgggcgctaaacatcctgcgctccaaatgtacacaaatgtggatcaggacctcgttgggtggccagctcctccgggggctaagtctcttgaaccatgcacctgcgggtctgcagacttatacttggttacccgcgaggccgatgtcatccctgctcgacgcaggggggactccacagcgagcttgctcagtcctaggcctctcgcctgtctcaaaggctcctctggaggtcctgttatgtgcccttcggggcatgttgcggggatctttagggctgctgtgtgcaccagaggtgtagcaaaagccctacagttcataccagtggaaacccttaacacacaggctaggtctccatccttctctgacaattcaactcctcccgctgttccgcagagctatcaagtagggtaccttcatgccccaactggcagtggtaagagcacaaaggttcctgccgcttacgtagcacaaggatacaatgtcctcgtgttgaatccatcggtggcggccacactaggcttcggctctttcatgtcgcgtgcctatgggattgaccccaacatccgcactgggaaccgcaccgttacaactggtgctaaactgacctactccacctatggtaagtttctcgcggacgggggttgctccgggggtgcgtatgatgtgattatctgtgatgagtgtcatgcccaagacgctactagcatattgggtataggcacggttttagatcaggctgagacggctggggtgaggctgacggttttggcgacagcaactcccccaggcagcatcacagtgccgcattctaacatcgaagaagtggccctgggctctgaaggtgagatccccttctatggtaaggccataccgatagcccagctcaagggggggaggcaccttatcttttgccattccaagaaaaaatgtgatgagatagcatcaaaactcagaggcatggggctcaacgctgtagcatactataggggtcttgatgtgtccgtcataccaacagcaggagacgtcgtggtttgcgctactgacgccctcatgactggatacaccggagacttcgactctgtcatagattgcaacgtggctgttgaacagtacgttgatttcagcttggaccccactttctccattgagactcgcactgctccccaagacgcggtttcccgcagccaacgccgtggccgtacgggccgaggtagactcggtacgtaccgatatgtcaccccgggtgagagaccgtctggaatgtttgactcggttgttctctgtgagtgctatgacgcgggctgctcgtggtacgatctgcagcccgctgagaccacagttagactaagagcttacttgtccacgccggggttacctgtctgccaagaccatctagacttttgggagagcgtcttcactggactaactcacatagatgcccacttcctgtcacagactaagcagcagggactcaacttctcgtacctaactgcctaccaagccactgtgtgcgcccgcgcgcaggctcctcccccaagttgggacgagatgtggaaatgtctcgtgcggcttaaaccaacactgcatggacctacaccccttctatatcggttggggcccgtccaaaatgaaacctgcttgacacaccccatcacaaaatatatcatggcatgcatgtcagctgacctggaagtaaccacc
>gnl|euhcvdb|GQ356211_NS3_C3a_NS3_protein_coding_sequence_(ns3_sequence)
gccccaatcacagcatatgctcagcaaaccaggggcctccttgggactattgtgaccagcttgactggcagggataagaatgtggtgaccggtgaagtgcaggtgctttccacggctacccagaccttcctaggtacagcagtagggggggttatgtggactgtttatcatggagcaggctcaaggacacttgcgggcgtcaaacaccctgcgctccaaatgtacacaaatgtagatcaggacctcgttgggtggccagcccctccaggggctaagtctcttgagccgtgtacctgcgggtctgcagacttatacttggttacccgagatgctgatgtcatccctgcccggcgcaggggagactctacagcgagcttgctcagtcccaggcctctcgcctgtctcaagggctcctctggaggtcctgtcatgtgcccttcggggcatgttgcggggatctttagggctgctgtgtgcaccagaggtgtagcaaaagctctacagttcattccagtggagacccttaatacacaggctaggtccccatctttctctgacaactcgactccccctgccgtcccacagagctaccaagtaggataccttcatgctccgaccggcagtggcaagagcacaaaggtcccagccgcttatgtagcacaaggatataatgtcctcgtgttgaatccatcggtggcggccacacttggttttggctctttcatgtcgcgcgcctacgggatcgaccccaacatccgcactgggaaccgcaccgttacaactggtgctaaactgacctattccacctatggtaagtttcttgcggacgggggatgctccggaggggcatatgacgtgattatctgtgatgaatgccatgcccaagacgcaactagcatattgggtataggcacggtcttggatcaggctgagacggccggggtgaggctgacggttttggcgacagcaactcccccaggcagcatcactgtgccacattctaacatcgaagaagtggccctgggctctgaaggtgagatccctttctacggtaaggctatacccatggcccagatcaagggagggaggcaccttatcttttgtcattctaagaagaaatgtgatgagatagcatccaaactcagaggcatggggctcaacgctgtagcgtactacaggggtcttgatgtgtccgtcataccaacagcaggagacgtcgtggtttgcgccactgacgccctcatgactggattcaccggagacttcgattctgtcatagattgcaacgtggctgttgaacagtacgtcgacttcagcctggaccccaccttttccattgagactcgcactgctccccaagacgcggtttcccgcagccaacgtcgtggccgtacgggccgaggtagactcggtacgtaccgatacgtcaccccgggcgagagaccatctggcatgtttgactcagttgttctctgtgagtgctatgacgcgggctgctcgtggtacgatttgcagcccgctgagaccacagtcagattgagagcttacttgtccacgccgggattacccgtctgccaagaccatctagacttttgggagagcgtcttcactggactaactcacatagatgcccattttctgtcacagactaagcaacagggactcaacttctcgtacctaactgcctaccaagccactgtgtgcgcccgcgcacaggctcctcccccaagttgggacgagacgtggaaatgtctcgtgcggcttaagccaacactacatggacccacgccccttctatatcggttggggcctgtccaaaatgaaatctgcttgacacaccccatcacaaaatacgtcatggcatgcatgtcagctgatctggaagtaaccacc
>gnl|euhcvdb|AF046866_NS3_C3a_NS3_protein_coding_sequence_(ns3_sequence)
gccccgatcacagcatacgcccagcaaactaggggccttcttgggactattgtgaccagcttgactggcagggataagaacgtggtgaccggtgaagtgcaggtgctttctacggctacccagaccttcctaggtacaacagtggggggggttacgtggactgtttaccatggtgcaggttcgagaacgctcgcgggcgccaaacatcccgcgctccaaatgtacacaaatgtagatcaggacctcgttgggtggccagcccccccaggggctaagtctcttgaaccgtgcgcctgcggctctgcagacttatacttggttacccgcgatgccgatgtcatccctgctcggcgcaggggggactccacagcgagcttgctcagtcctagacctctcgcctgtctcaaaggttcctctggaggtcctgttatgtgcccttcggggcatgttgcagggatctttagggctgctgtgtgcaccagaggtgtagcaaaagccctacagttcataccagtggaaaccctcagcacacagactaggtccccatctttctctgacaattcaactcctcctgctgttccacagagctatcaggtaggataccttcatgccccgaccggcagcggtaaaagcacaaaggtcccggccgcttacgtggcacaaggatatactgttctcgtgctgaatccatcggtggcggccacactaggctttggctctttcatgtcgcgtgcctatgggatcgaccccaacatccgcactgggaaccgcaccgttacaactggtgccaaactgacctattccacctacggtaagtttctcgcggacgggggttgctccgggggggcatacgatgtgattatctgtgatgaatgtcatgcccaagacgctactagcatactgggtatcggcacggtcttagatcaagctgagacggctggggtgaggctgacggttttagcgacacgaactcccccaggcagcatcactgtgccacattctaacatcgaagaagtggccttgggctctgaaggtgagatccccttctacggtaaggctataccgatagccctgctcaagggggggaggcaccttatcttttgccattccaagaaaaaatgtgatgagatagcgtccaaactcagaggtatggggctcaacgctgtagcgtactataggggtctcgatgtgtccgtcataccaacaacaggagacgtcgtagtttgcgctactgacgccctcatgactggatacacaggagacttcgattctgtcatagattgcaacgtggctgttgaacagtacgtcgacttcagcctggaccccaccttttccatcgagacccgcactgctccccaagatgcggtttcccgcagccaacgtcgtggccgtacgggccgaggtagactcggtacataccgatatgtcgcccccggtgaaagaccgtctggaatgtttgactcggttgttctctgtgagtgctatgacgcgggctgctcgtggtacgatctccagcccgctgagaccacagtcagactgagagcttacttatccacaccggggctacctgtctgccaagaccatttagacttttgggagagcgtcttcactggactaactcacatagatgcccactttctgtcacagactaagcagcagggacttaacttctcgtacctgactgcctaccaagccactgtgtgcgctcgcgcgcaggctcctcccccaagttgggacgagacgtggaagtgtctcgtgcggcttaagccaacactacatggacctacgccccttttatatcggttggggcctgtccaaaatgaaatctgcttgtcacaccccatcacaaaatacgtcatggcatgcatgtcagctgatctggaagtaaccacc
>gnl|euhcvdb|GU294484_NS3_C3a_NS3_protein_coding_sequence_(ns3_sequence)
gccccgattacagcatacgcccagcaaactaggcgtctttttgggactattgtgaccagcttgactggcagggacaagaacgtggtggccggcgaagtgcaggtgctttctacggctacccagaccttcctaggtacaacattgggaggggttatgtggactgtttaccatggagcaggttcgagaacacttgcgggcgtcaaacatcctgcgctccaaatgtacacaaatgtagatcaggacctcgttggatggccagctcctccgggggctaagtctcttgaaccgtgcacctgcgggtctgcggacttgtacttggttacccgcgaagctgatgtcatccctgctagacgcaggggggactccacagcgagcttgctcagtcctaggcctctcgcctgtctcaaaggttcctctggaggtcctgttatgtgcccttcgggccacgtagcggggatctttagggctgctgtgtgcaccagaggtgtagcaaaagccctacagttcataccagtggaaacccttagcacacaggctaggtctccatccttttctgacaattcaactcctcctgctgttccacagagctatcaagtagggtaccttcatgccccgaccggcagcggtaagagcacaaaggtcccggccgcttatgtagcacaaggatataatgttctcgtgttgaatccatcagtggcggccacactaggcttcggctctttcatgtcgcgagcttatgggatcgaccccaacatccgcaccgggaacggcacggttacaactggtgctaatctgacctattccacctatggtaagtttctcgcggacgggggttgctcggggggagcatatgatgtgattatctgtgatgagtgtcatgcccaagactctactagcatactgggtataggcacggtcctagatcaggctgaaacggctggggtgaggctgacggttttagcaacagcaactcccccaggcagcatcattgggccccattctaacctcaaagaagtggcccttggttctgagggggagatccctttcttcggcaaggccataccgctagccctgctaagggggaaaggcaccttatttttttccattccaagaaaaaatgtgatgagatggcatccaaactcagaggcatggggctcaacgctgaaggagtactacaggggtcttgatgtgtccgtcataccaacatcaggagacgttgtagtttgcgctactgacgccctcatgactggattcaccggagacttcgactctgtcatagattgcaacgtggctgttgaacagtacgttgatttcagcttggaccccaccttttccattgagactcgcactgctccccaagacgcggtttcccgcagtcaacgtcgtggccgtacgggccgaggtagactcggcacgtaccgatatgtcacccccggtgaaagaccgtctgggatgtttgactcggctgttctctgtgagtgctatgacgcgggctgctcgtggtacgacttgcagcccgccgagaccacagtcagactaagagcttacttgtccacgccggggttacctgtctgccaagaccacttggaattttgggagagcgtcttcactggactaactcacatagatgcccactttctatcacagaccaagcagcagggactcaacttcccatacctagctgcctaccaagccactgtgtgcgctcgcgcgcaagctcctcccccaagttgggacgagacatggaagtgtctcgtgcggcttaagccaacactacatggacctacaccccttcgatatcggccggggcctgtccaaaatgaaacctgcttgacacaccccatcacaaaatacctcatggcatgcatgtcagccgatctggaagtaaccacc
>gnl|euhcvdb|GQ356214_NS3_C3a_NS3_protein_coding_sequence_(ns3_sequence)
gccccgatcacagcatatgcccagcaaactaggggtcttcttgggactattgtgaccagcttgactggcagggataagaacgtggtgactggtgaagtgcaggtgctttctacagctacccagaccttcctaggtacaacaatagggggggttatgtggactgtttaccatggtgcaggctcaaggacacttgcgggcgccaaacaccctgcgctccaaatgtacacaaatgtagatcaagacctcgttgggtggccagcccccccaggggctaagtctcttgaaccgtgcacttgcgggtctgtagacttatacttggtcacccgcgaagctgatgtcatccctgctcggcgcaggggggactccacagcgagcttgctcagtcctaggcctctcgcctgtctcaagggctcctctggaggtcccgttatgtgcccttcggggcatgttgcggggatctttagggctgctgtgtgcaccagaggtgtagcaaaagccctacagttcataccagtggaaacccttagcacacaggctaggtctccatctttctctgacaattcaactccccctgccgtcccacagagctatcaagtagggtacctccatgccccgaccggcagtggtaagagcacgaaggttccagccgcttatgtagcacaaggatataatgttctcgtgttgaatccatcagtggcggctacactaggcttcggctctttcatgtcacgtgcctatgggatcgaccccaacatccgcactgggaaccgcaccgtcacaactggtgctaaactgacctattccacctacggtaagtttcttgcggacgggggttgctccgggggagcatatgatgtgattatctgtgatgaatgccatgcccaagacgctactagcatattgggtataggcacggtcctagatcaggctgagacggctggggtgaggctgacagttttagcgacagcaactcccccaggcagcatcactgtgccacattctaacatcgaggaagtggccctgggctctgaaggtgagatccccttctacggtaaggctataccgatggcccagctcaagggggggagacaccttatcttttgtcactccaagaaaaaatgtgatgagatagcatccaaactcagaggcatggggctcaacgctgtagcgtactataggggtcttgatgtgtccgtcataccaacatcaggagacgtcgtggtttgcgctactgacgctctcatgactggatacactggagacttcgactctgtcatagattgcaacgtggctgttgaacagtacgttgacttcagcttggaccctaccttttccatcgagactcgcactgctccccaagacgcggtttcccgcagccaacggcgtggccgtacgggccgaggtagactcggtacgtaccgatatgtcactccaggtgagagaccgtctggaatgtttgactcggttgttctctgtgagtgctatgacgcaggctgctcgtggtacgatctgcagcccgctgagaccacagtcagactgagagcttacttgtccacgccggggttacccgtctgtcaagaccatttagacttttgggagagcgtcttcactggactgactcacatagatgcccactttctgtcacagaccaagcagcagggactcaacttctcatacctaactgcctaccaagccactgtgtgcgcccgcgcgcaggctcctcccccaagttgggatgagacgtggaaatgtctcgtgcggcttaagccaacactacatggacctacgccccttctctatcggttggggcctgtccaaaatgaaacctgcttgacacaccccgtcacaaaatacatcatggcttgcatgtcagctgatctggaagtgaccacc
>gnl|euhcvdb|GQ356215_NS3_C3a_NS3_protein_coding_sequence_(ns3_sequence)
gctccgatcacagcatacgcccagcaaaccagaggtcttcttgggactattgtgaccagcttgactggcagggacaagaacgtggtgaccggtgaagtgcaagtgctttctacggccacccagaccttcctaggtacagccataggaggggttatgtggactgtttaccatggtgcaggctcaaggacacttgcgggcgataaacatcccgcgctccaaatgtacacaaatgtagatcaggacctcgttgggtggccagctcctccgggggttaagtctcttgaaccgtgcacctgcgggtctgcagacttgtacctggttacccgcgaagctgatgtcatccctgctcggcgcaggggggactccacagcgagcttgctcagtcctaggcctctcgcctgccttaagggttcctctggaggccctgttatgtgcccttcggggcatgttgcggggatctttagggctgctgtatgcaccagaggtgtagcaaaagccctacagttcataccagtggaaacccttagcacacaggctaggtctccatctttctctgacaattcaactcctcccgctgtcccgcagacctatcaagtagggtaccttcatgccccgaccggcagcggtaagagcacaaaggttccggccgcttatgtagcacaaggatatactgttctcgtgttgaatccatcggtagcggccacactaggctttggctctttcatgtcgcgtgcctacgggatcgaccccaacatccgcactgggaaccgcaccattacaactggtgctaaacttacctattccacctacggtaagttcctcgcggacgggggttgctctgggggagcatatgatgtgattatttgtgatgagtgtcatgcccaagacgctaccagcatattgggtataggcacggtcttggatcaggctgagacagctggggtgaggctgacggttttggcgacagcaactcccccaggcagcatcactgtgccacattctaacatcgaagaagtggccctgggctctgaaggtgagatccctttctacggcaaggctctgccgatagcccagctcaagggagggaggcaccttatcttttgccattccaagaaaaaatgtgatgagatagcatccaaactcagagggatggggctcaacgctgtagcgtactataggggtcttgatgtgtccgttataccaacagcaggagatgtcgtggtttgcgctactgacgccctcatgactggatacaccggagactttgactctgtcatagattgcaacgtagctgttgaacagtacgttgacttcagcctggaccccaccttttccattgagactcgcaccgctccccaagacgcggtttcccgcagccagcgtcgtggtcgtacgggccgaggtagactcggtacgtaccgatatgtcaccccgggtgagagaccgtctggaatgtttgactcggttgttctctgtgagtgctatgacgcgggctgctcgtggtacgatctgcagcccgctgagaccacagttagactaagagcttacttgtccacgccggggttacccgtttgccaagaccacttagacttttgggagagcgtcttcactggactaactcacatagatgcccactttctgtcacaggctaagcagcaaggactcaacttctcatacctaactgcttaccaagccactgtgtgcgcccgcgcacaggctcctcccccttgttgggacgagacgtggaaatgtctcgtgcgactcaagccaacactacatggacctacgccccttctatatcggttggggcctgtccaaaatgaaatctgctcaacacaccccatcacaaaatacatcatggcatgcatgtcagctgatctggaagtaaccacc
>gnl|euhcvdb|GQ356216_NS3_C3a_NS3_protein_coding_sequence_(ns3_sequence)
gccccgatcacagcgtacacccagcaaaccaggggccttcttgggactattgtgaccagcttgactggcagggacaagaacgtggtgaccggtgaagtgcaggtgctttctacggctacccagaccttcctaggtacaacagtagggggggttatgtggactgtctatcacggtgcaggttcgagaacgctcgcgggcgccaaacatcctgcgctccagatgtatacaaatgtggatcaggacctcgtcgggtggccggcccctccaggggctaagtctcttgaaccgtgcgcctgcgggtctgcagacttatacttggttacccgcgaagctgacgtcatccctgctcggcgcaggggagactccacagcgagcttgctcagtcctaggcctctcgcctgcctcaaaggttcctctggaggccccgttatgtgtccttcggggcatgttgcggggatctttagggctgccgtgtgcaccagaggtgtggcgaaggccctacagttcataccagtggaaacccttagcacacaggctaggtctccatctttctctgacaattcaactcctcctgctgttccacagagctatcaagtagggtatcttcatgccccgaccggcagcggtaagagcacaaaggtcccggccgcttatgtagcacaaggatataatgttctcgtgctgaatccatcggtagcggccacactaggcttcggctcctacatgtcgcgtgcctatgggatcgaccccaacatccgcactgggaatcgcaccgttacaactggtgctaaactgacctattccacctacggtaagtttctcgcggacgggggttgctccgggggggcatatgatgtaattatctgtgatgaatgccatgcccaagacgctactagtatattgggcataggcacggtcttagatcaggctgagacagctggggtgaggctgacggttttagcgacagcgactcccccaggcagcatcactgtgccacatcctaacatcgaagaagtggccctgagctctgaaggtgagatccctttctacggtaaggctataccactagccctgctcaaaggggggaggcaccttatcttctgccattccaagaaaaaatgtgatgagatagcatccaaactcagaggcatggggctcaacgctgtagcgtattataggggtctcgatgtgtccgtcataccaacaacaggagacgtcgtggtttgcgctactgacgccctcatgactggattcaccggagacttcgattctgtcatagactgcaacgtggctgttgaacagtacgttgacttcagcttggaccccaccttttccattgagactcgcactgctccccaagacgcggtttcccgcagccaacgtcgtggccgtacgggccgaggtagactcggcacgtaccgatatgtcgcccctggtgaaaaaccatctggaatgtttgactcggtcgttctctgtgagtgctatgacgcgggctgctcgtggtacgacctgcagcctgccgagaccacagtcagactgagagcttacttgtccacgccggggctacctgtctgccaagaccatttagacttttgggagagcgtcttcactggactaactcacatagatgcccacttcctgtcgcagactaagcagcagggactcaacttctcgtacctaactgcctaccaagccactgtgtgcgcccgcgcgcaggctcctcccccaagttgggacgagacgtggaaatgtctcgtgcggcttaagccaacactacatggacctacgccccttctataccggttggggcccgtccaaaatgaaacctgcttgacacaccccatcacaaaatatatcatggcatgcatgtcagctgatctggaagtgaccacc
>gnl|euhcvdb|X76918_NS3_C3a_NS3_protein_coding_sequence_(ns3_sequence)
gccccgatcacagcatacgcccagcagaccaggggccttcttgggactattgtgactggcttgactggcagggacaagaacgtggtgaccggtgaagtgcaggtgctttctacggctacccagaccttcttaggtacaacagtggggggggttatgtggactgtttaccatggtgcgggttcgagaacacttgcgggcgccaaacatcccgcgctccaaatgtacacaaatgtagatcaggacctcgttggatggccggcccctccaggggctaagtctctcgaaccgtgcgcctgcgggtctgcagacttatacttggttacccgcgatgccgacgtcatccctgctcgacgcaggggggactccacagcgagcttgctcagtcctaggcctctcgcctgtctcaaaggttcctctggaggccctgttatgtgcccttcgggacatgttgcggggatctttagggctgctgtgtgcaccagaggtgtagcaaaagccctacagtttataccagtggaaacccttagtacacaggctaggtctccatctttctctgacaactcaactcctcctgctgttccacagacctatcaggtagggtaccttcatgccccgaccggcagcggtaagagcacaaaggtcccggccgcttatgtagcacaaggatataatgttctcgtgctgaatccatcggtagcggccacattaggcttcggctctttcatgtcgcgtgcctatgggaccgaccccaacatccgcactgggaaccgcaccgttacaactggtgctaaactgacctactccacctacggtaagtttctcgcggacgggggttgctccgggggggcatatgatgtgattatctgtgatgaatgtcatgcccaagacgccactagcatattgggtataggcacggtcttagatcaggccgagacggctggggtgaggttgacggttttagcgacagcaactcccccaggcagcatcactgtgccacattctaacatcgaagaagtggctttgggctctgaaggtgagatccctttctacggtaaggctataccgatagccctactcaagggggggaggcacctcatcttttgccattccaagaaaaaatgtgatgagatagcgtccaaactcagaggcatggggctcaacgctgtagcgtactataggggtctcgatgtgtccgtcataccaacaacaggagacgtcgtagtttgcgctactgacgccctcatgactggattcaccggagacttcgattctgtcatagattgcaacgtggctgttgaacagtacgttgacttcagcttggaccccaccttttccattgagacccgcactgctccccaagatgcggtttcccgcagccaacgtcgtggccgtacgggccgaggtagactcggtacgtaccggtacgtcgcccccggtgaaagaccgtctgggatgtttgactcggttgttctctgtgagtgctacgacgcgggctgttcgtggtacgatctacagcccgctgagaccacagtcagactgagagcttacttgtccacgccggggttacctgtctgccaagaccatttagacttttgggagagcgtcttcactggactaactcacatagatgcccactttctgtcacagactaagcagcagggacttaacttctcgtacctaactgcctaccaagctactgtgtgcgcccgcgcgcaggctcctcccccaagttgggacgagatgtggaagtgtctcgtgcggcttaagccaacactacatggacctacgccccttctatatcgattggggcctgtccaaaatgaaacctgcttgacacaccccgtcacaaaatacatcatggcatgcatgtcagctgatctggaagtaactacc
>gnl|euhcvdb|GQ356200_NS3_C3a_NS3_protein_coding_sequence_(ns3_sequence)
gccccaatcacagcatacgcccagcaaaccagaggcctttttgggactattgtgaccagcttgactggcagggataagaacgtggtgaccggtgaagtgcaggtgctttctacggctactcagaccttcctaggtacaacagtagggggggttatgtggactgtttaccatggtgcaggctcaagaacacttgcgggcgtaaaacatcctgcgctccaaatgtacacaaatgtagatcaggacctcgttgggtggccggcccctccgggggctaagtctcttgaaccgtgcacttgcgggtctgcagacttatacttggttacccgcgacgctgatgtcatccctgctcggcgcaggggggactccacagcgagcttgctcagtcctaggcctctcgcctgtctcaaaggctcctctggaggtcctgttatgtgcccctcggggcatgttgcggggatctttagggctgctgtgtgcaccagaggtgtagcaaaagccctacagttcataccagtggaaacccttagtacacaggctaggtctccatctttctctgacaattcgactccccctgccgtcccacagagctaccaagtagggtatcttcatgccccgaccggcagtggcaagagcacaaaggttccagccgcttatgtagcacaaggatataatgttctcgtgttgaatccatcggtggcggccacactaggcttcggctctttcatgtcacgtgcctatgggatcgaccccaacatccgcactgggaaccgcaccgttacaactggtgccaaactgacctattccacctacggtaagtttcttgcggacgggggatgctccgggggagcatatgatgtgattatctgtgatgaatgccatgcccaagacgctactagcatattgggtataggcacggtcttagatcaggccgagacagctggggtgaggctgacggttttagcgacagcgactcccccaggcagcatcactgtgccacactctaacatcgaagaagtggccctgggctctgaaggtgagatccctttctacggtaaggctataccgatagcccagctcaagggggggaggcaccttatcttttgtcattccaaaaagaaatgtgatgagatagcatccaaactcagaggcatggggctcaatgctgtagcatactacaggggtcttgatgtgtccgtcataccatcagcaggagacgtcgtggtttgcgctactgacgccctcatgactggatacaccggagacttcgattctgtcatagactgcaacgtggctgttgaacagtacgttgacttcagcttggaccccaccttttccattgagactcgcactgctccccaagatgcggtttcccgcagccaacgtcgtggccgtacgggccgaggtagactcggtacgtaccgatatgtcaccccgggtgagagaccgtctggaatgtttgactcggttgttctctgtgagtgctatgacgcaggctgctcgtggtacgatctgcagcccgctgagaccacagttagactgagagcttacttgtccacgccggggttacctgtttgccaagaccatttggacttttgggagagcgtcttcactggactaactcacatagatgcccacttcctgtcacagactaagcagcagggactcaacttctcgtacctgactgcctaccaagccactgtgtgcgctcgcgcacaggctcctcccccaagttgggacgagatgtggaaatgtctcgtgcggcttaagccaacactacatggacctacgccccttctatatcggttagggcctgtccaaaatgaaacctgcttgacacaccccatcacaaaatacatcatggcatgcatgtcagctgatctggaagtaaccacc
>gnl|euhcvdb|GQ356202_NS3_C3a_NS3_protein_coding_sequence_(ns3_sequence)
gctccgatcacagcatacgcccagcagactaggggccttcttgggactatcgtgaccagcttaactggcagggataagaatgtggtgactggtgaaatacaggtgctttctacggctacccagaccttcctaggtacaacggtgggaggggttatgtggactgtctaccacggcgcgggttcaaggacgcttgcgggcgtcaaacatcccgcgctccaaatgtacacaaatgtggaccaggatctcgttgggtggccagcccctccgggggctaagtctcttgaaccgtgcgcttgcgggtcttcagacttatacttggttacccgcgacgctgatgtcatccctgcacggcgcaggggggactccacagcaagcttgctcagtcccagacctctcgcctgtctcaagggttcctctggaggtcctgttatgtgcccttcgggccacgtcgcagggatctttagggctgctgtgtgcaccagaggtgtagcaaaatctctacagttcataccagtggaaacccttagcacgcaggccaggtctccatctttctctgacaattcaacccctcctgctgtcccacagagctatcaagtggggtatcttcatgccccgactggcagtggcaagagcacaaaggtcccggccgcttacgtagcacaaggatataatgttctcgtgttgaatccatcggtagcggccacactaggcttcggctcttacatgtcgaaagcctatgggattgaccccaacatccgcactgggaaccgcaccgtcacaactggtgctaaactgacctattccacctatggtaagtttctcgcggatgggggttgctccgcaggagcatatgatgtgattatctgtgatgaatgtcattcccaagacgctactagcatattgggtataggcacggccttggatcaagctgagacggctggggtgaggctgacggtcttggcgacagcgactcccccaggcagcatcactgtgccacattccaacatcgaagaagtggccttgggttctgaaggtgaaatccctttctacggtagggctataccgatagccctactcaaggggggaaggcaccttatcttttgccattccaagaaaaaatgtgatgagatggcatccaaactcagaggtatggggctcaatgctgtggcgtactacaggggtcttgatgtgtccgtcataccaacagcaggagacgtcgtagtttgcgctactgacgccctcatgactggatacaccggagactttgattctgtcatagattgcaacgtggctgttgaacagtacgttgacttcagcctggaccccaccttttccattgagactcgcactgcccctcaggacgcagtttcccgcagccaacgacgtggccgtacgggccgaggtagactcggtacgtaccggtatgtcgcccccggtgaaagaccgtctggaatgtttgactcggttgtcctctgtgagtgctatgacgcaggctgctcgtggtatgacttgcagcccgctgagaccacagtcagactgagagcttacttatccacgccggggttgcctgtctgtcaagatcatttagacttttgggagagcgtctttaccggactgactcacatagatgcccactttctgtcacagactaagcagcagggactcaacttctcgtacctaactgcctaccaagccactgtgtgcgctcgcgcacaggctcctcccccgagttgggacgagacgtggaagtgtctcgtgcggcttaaaccaacactacatggacctacgccccttctatatcggttggggcctatccaaaatgaaacctgtgtgacacaccccatcacaaagtacatcatggcttgtatgtcagctgatctggaagtcaccacc
>gnl|euhcvdb|GU814263_NS3_C3a_NS3_protein_coding_sequence_(ns3_sequence)
gccccgatcacagcatacgcccagcaaactaggggccttcttgggactattgtgaccagcttgactggcagggataagaacattgtgaccggtgaagtgcaggtgctttctacggctacccagaccttcctaggtacaacagtagggggggttatgtggactgtttaccatggtgcaggttcgaaaacgctcgcgggcgccaaacatcccgcgctccaaatgtacacaaatgtggatcaggacctcgttgggtggccagcccctccaggggctaagtctcttgaaccgtgcgcctgcgggtctgcagacttatacttggttacccgcgatgccgatgtcatccctgctcggcgcaggggggactccacagcgagcttgctcagtcctagacctctcgcctgtctcaaaggttcctctggaggtcctgttatgtgcccttctgggcatgttgcggggatctttagggctgctgtgtgcaccagaggtgtagcaaaagccctacagttcgtaccagtggaaacccttagcacacaggctaggtctccatctttctctgacaattcaactcctcctgctgttccacagagctatcaagtagggtaccttcatgccccgaccggcagcggtaagagcacaaaggtcccggccgcttatgtagcacaaggatataatgttctcgtgctgaatccatcggtggcggccacactaggcttcggctctttcatgtcgcgtgcctatgggatcgaccccaacatccgcactgggaaccgcaccgtcacaactggtgctaaactaacctattccacctacggtaagtttcttgcggacgggggttgctccgggggggcatatgatgtgatcatctgtgatgaatgtcatgcccaagacgctactagcatattgggtataggcacggtcttagatcaggctgagacggccggggtgaggttgacggttttagcaacagcaactcccccaggcagcatcactgtgccacattctaacatcgaagaagtggccctgggctctgaaggtgagatccctttctacggtaaggctataccgatagccctgctcaagggggggaggcaccttatcttttgccattccaagaaaaaatgtgatgaggtggcagccaaactcagaggcatggggctcaacgctgtggcgtactataggggtctcgatgtgtccgtcataccaacaacaggagacgtcgtagtttgcgctactgacgccctcatgactggattcaccggagacttcgattctgtcatagattgcaacgtggctgttgaacagtacgttgacttcagcctggaccccaccttttccattgagacccgcaccgctccccaagatgcggtttcccgcagccaacgtcgtggccgtacgggccgaggtagactcggtacgtaccgatatgttgccccgggtgaaagaccgtctggaatgtttgactcggttgttctctgtgagtgctatgacgcgggctgctcgtggtacgatctgcagccagctgagaccacagtcagactgagagcttacttgaacacgccggggttacctgtctgccaggaccatttagacttttgggagagcgtcttcactggattgactcacatagacgcccactttctgtcacagactaagcaacagggacttaacttctcgttcctaactgcctaccaagccactgtgtgtgcccgcgcacaggcttctccaccaagttgggacgagacgtggaagtgtctcgtgcggcttaagccaacactacatggacctacgccccttctatatcggttagggcctgtccaaaatgacatctgcttgacacaccccgtcacaaaatacatcatggcatgcatgtcagctgatctggaagtaaccacc
>gnl|euhcvdb|GQ356210_NS3_C3a_NS3_protein_coding_sequence_(ns3_sequence)
gccccgatcacagcatacacccagcaaactagaggccttcttgggactattgtgaccagcctgactggcagggataaaaacgtggtgaccggcgaagtgcaggtgctttctacagctacccagaccttcctaggtacaacagtggggggggttatgtggactgtttaccatggtgcaggttcaaggacacttgcgggcgctaaacatcctgcgctccaaatgtacacaaatgtggatcaggacctcgtcgggtggccagccccaccaggggccaagtctcttgaaccgtgttcctgcgggtctgcagacttatacttggttactcgcgatgctgatgttatccctgctcggcgcaggggggactccacagcgagcttgctcagtcctaggcccctcgcttgtctcaaaggctcctctggaggtcccgttatgtgcccttcggggcatgttgcggggatctttagggctgctgtgtgcaccagaggtgtggcaaaggccctacagttcataccagtggaaacccttagcacacaggctaggtctccatctttctctgacaattcaactccccccgttgtcccacagagctatcaagtagggtaccttcatgccccgaccggcagtggtaagagcacaaaggtcccggccgcttacgtagcacaaggatataatgtcctcgtgttgaatccatcggtggcggccacactaggcttcggctctttcatgtcgcgagcctacgggatcgaccccaacatccgcactgggaaccgcaccgttacaactggtgcaaaactgacctattccacctacggcaagtttcttgcggacgggggttgttctgggggagcatatgatgtgattatctgtgatgaatgtcatgcccaagacgccactagcatattgggtataggcacggttctagatcaggcagagacggctggggtgaggctgacggttctggcgacagcaactcccccaggcagcatcactgtccctcattccaacatcgaagaagtggccttgggctctgaaggtgagatccctttctacggcaaggctataccgatagcccagctaaagggggggaggcaccttattttttgccattcaaaaaaaaaatgtgatgagatagcatccaaactcagaggcatggggctcaacgctgtggcgtactataggggtcttgatgtgtccgtcataccaacagcaggagacgtcgtggtttgcgctactgacgccctcatgactggatacaccggagatttcgactcagtcatagattgcaacgtgactgttgaacagtacgttgacttcagcctggaccctaccttttccattgagactcgcaccgctccccaagatgcggtttcccgcagccaacgtcgtggccgtacgggccgaggcagactcggtacgtaccgatacgtcaccccgggtgagagaccatctggaatgtttgactcggttgttctctgtgagtgttatgacgcgggctgctcgtggtacgacctgcaacccgctgagaccacagttagactaagagcttacttgtccacaccggggttacccgtttgccaagaccatttagacttttgggagagcgtcttcactgggctaactcacatagatgcccactttctgtcacagactaagcagcagggacttaacttctcgtacctgactgcctatcaagccactgtgtgcgcccgcgcgcaggctccccccccaagttgggacgagatgtggaaatgtctcgtgcggcttaagccaacactacatggacccacgccccttctatatcgactggggcctatccaaaatgaaatttgtttgacacaccccatcacaaaatatgtcatggcatgcatgtcagctgatctggaagtgactacc
>gnl|euhcvdb|GQ356212_NS3_C3a_NS3_protein_coding_sequence_(ns3_sequence)
gccccgatcacagcatacacccagcaaactaggggccttcttgggactattgtgaccagcttgactggcagggataagaatgtggtgaccggtgaagtgcaggtgctttctacggctacccagaccttcctaggtacaacagtaggaggggttatgtggactgtttaccatggcgcaggctcgagaacacttgcgggcgctaaacatcccgcgctccaaatgtacacaaatgtagatcaggacctcgttgggtggccagcccctccgggggctaagtctcttgaaccgtgcgcctgcggctctgcagacttatacttggttacccgcgatgctgatgtcatccccgctcggcgcaggggggactccacagcgagtttgctcagtcctaggcctctcgcctgtcttaaaggctcctctggaggtcctgttatgtgcccttcggggcatgttgcagggatctttagagctgctgtgtgcaccagaggtgtggcaaaaaccctacagtttataccagtggaaaccctcaacacacaagctaggtctccatctttctctgacaattcaactcctcctgctgttccacagagctatcaggtagggtatcttcatgccccgaccggcagtggtaagagcacaaaggtcccggccgcttatgtagcacaaggatataatgttctcgtgttgaatccatcggtggcggccacactaggcttcggctcttacatgtcaaaagcctatgggatcgaccccaacatccgcactggaaaccgcactgttacaactggtgctaaacttacctattccacctacggtaagttcctcgcggacgggggttgctctgggggagcatatgatgtaatcatctgtgatgaatgccatgctcaagatgctactagcatattgggtataggcacggtcttagatcaggctgagacagctggggtgaggctgacggttttggctacagcgactcccccaggtagcatcactgtgccacattctaacatcgaagaagtggccctgggctctgaaggtgagatccctttctacggcaaggctataccgatagcccagctcaagggggggaggcaccttatcttttgccattccaagaaaaaatgtgatgagatagcatccaaactcagaggcatggggctcaacgctgtagcgtactacaggggtcttgatgtgtccgtcataccaacagcaggagatgtcgtggtttgcgctactgacgctcttatgaccggattcaccggagacttcgattctgtcatagattgcaatgtggccgttgaacagtacgttgacttcagcttggacccaaccttttccattgagactcgcactgctccccaagacgcggtttctcgcagccaacgtcgtggccgtacgggccgaggtagactcggtacgtaccgatatgttaccccgggtgagaggccatctggaatgtttgactcggttgttctctgtgagtgctatgacgcgggctgctcgtggtacgatttgcagcccgctgagaccacagtcagactgagagcttacttgtccacgccggggttacctgtctgccaggaccatttggatttttgggagagcgtcttcactggactaactcacatagatgcccactttctgtcacagactaagcagcaaggacttaacttctcgtacctaaccgcttaccaagccactgtgtgcgctcgcgcgcaggctcctcccccaagttgggacgagatgtggaaatgtcttgtgcggcttaagccaacactacatgggcctacgccccttctatatcggttggggcctgtccaaaatgaaacctgcttgacacaccccatcacaaaatacatcatggcatgcatgtcagctgatctggaagtaaccacc
>gnl|euhcvdb|GQ356213_NS3_C3a_NS3_protein_coding_sequence_(ns3_sequence)
gccccgatcactgcatacgcccagcaaactagaggccttcttgggactgtcgtaaccagtttgactggcagggataagaacgtggtggccggcgaggtgcaggtgctttctactgctacccagaccttcctaggtacaacagtgggaggggttatgtggactgtttaccatggtgcaggttcaaggacacttgcaggcgttaaacatcctgcgctccaaatgtacacaaatgtagaccaggatctcgttgggtggccggcccctccgggggctaagtctcttgagccgtgcgcctgcgggtctgcagacttgtatttggttacccgcgacgctgatgtcatccccgctcggcgcaggggggactctacagcgagcttgctcagtcctaggcctctcgcctgtctcaaaggttcctctggaggtcctgtcatgtgcccctcggggcatgtggcgggaatctttagggctgctgtgtgtactagaggtgtagcaaaagccttacagttcataccagtggaaacgcttagcacacaggctaggtctccatctttttctgacaattcaacccccccagctgtcccacagagctatcaagtagggtatcttcatgccccgactggcagtggcaagagcacaaaggtcccggccgcttatgtagcacaaggatataacgttctcgtgttgaatccatcggtggcggccacactgggcttcggctctttcatgtcgcgtgcctacgggatcgaccccaacatccgcactgggaaccgtaccgttacaactggtgctaagctgacctattccacctacggcaagtttcttgcggatgggggttgttccgggggagcatatgatgtgattatctgtgatgagtgtcatgcccaagacgccaccagtatattgggtataggcacagtcttagatcaggctgagacggccggggtgagattgacagttttagcgacggcaactcccccaggcagcatcactgtgccacattccaacatcgaagaagtggccttgggctctgaaggtgagatccctttctatggtaaggctataccgctagctcagcttaagggggggaggcatctcatcttctgccattccaagaaaaagtgtgatgaggtggcatccaaactcagaggtatggggctcaacgctgtctcgtactataggggtcttgatgtgtccgtcataccaacagcaggagacgtcgtagtttgcgctactgatgctctcatgactgggtacaccggagacttcgactctgtcatagattgcaacgtggctgttgaacagtacgttgactttagcctggaccccacattttccattgagactcgcactgctccccaagatgcggtttcccgcagccaacgtcgtggccgtacgggccgaggcagactcggtacgtaccgatacgttacccccggtgaaagaccgtctggcatgtttgactcggtcgttctctgtgagtgctatgatgcgggctgctcgtggtacgatttgcagcccgctgagaccacagtcagactgagagcttacctatccactccggggttacctgtctgccaagaccatttagacttttgggagagcgtcttcactggactaactcacatagatgcccactttctatcacagactaagcagcagggactaaacttctcatacctaactgcctaccaagccactgtgtgcgctcgcgcgcaggcccctccaccaagttgggacgagatgtggaaatgtctcgtgcggcttaagccaacactacatggacctacgccccttctatatcggttggggcctatccaaaatgaaatctgtttgacacaccccatcacaaagtacgtcatggcatgtatgtcagctgatttagaagtcaccacc
