# Supplementary material for: Genetic Barrier to Direct Acting Antivirals in HCV Sequences Deposited in the European Databank
Source: PLoS One. 2016 Aug 9;11(8):e0159924. doi: 10.1371/journal.pone.0159924 (PMC4978475; doi:10.1371/journal.pone.0159924)
Supplement: S6 File — (FAS) [file pone.0159924.s006.fas]

>gnl|euhcvdb|M62321_NS5A_C1a NS5A protein coding sequence (ns5a sequence)
TCCGGTTCCTGGCTAAGGGACATCTGGGACTGGATATGCGAGGTGTTGAGCGACTTTAAGACCTGGCTAAAAGCTAAGCTCATGCCACAGCTGCCTGGGATCCCCTTTGTGTCCTGCCAGCGCGGGTATAAGGGGGTCTGGCGAGTGGACGGCATCATGCACACTCGCTGCCACTGTGGAGCTGAGATCACTGGACATGTCAAAAACGGGACGATGAGGATCGTCGGTCCTAGGACCTGCAGGAACATGTGGAGTGGGACCTTCCCCATTAATGCCTACACCACGGGCCCCTGTACCCCCCTTCCTGCGCCGAACTACACGTTCGCGCTATGGAGGGTGTCTGCAGAGGAATATGTGGAGATAAGGCAGGTGGGGGACTTCCACTACGTGACGGGTATGACTACTGACAATCTCAAATGCCCGTGCCAGGTCCCATCGCCCGAATTTTTCACAGAATTGGACGGGGTGCGCCTACATAGGTTTGCGCCCCCCTGCAAGCCCTTGCTGCGGGAGGAGGTATCATTCAGAGTAGGACTCCACGAATACCCGGTAGGGTCGCAATTACCTTGCGAGCCCGAACCGGACGTGGCCGTGTTGACGTCCATGCTCACTGATCCCTCCCATATAACAGCAGAGGCGGCCGGGCGAAGGTTGGCGAGGGGATCACCCCCCTCTGTGGCCAGCTCCTCGGCTAGCCAGCTATCCGCTCCATCTCTCAAGGCAACTTGCA---------------CCGCTAACCA---------TGACTCCCCTGATGCTGAGCTCATAGAGGCCAACCTCCTATGGAGGCAGGAGATGGGCGGCAACATCACCAGGGTTGAGTCAGAAAACAAAGTGGTGATTCTGGACTCCTTCGATCCGCTTGTGGCGGAGGAGGACGAGCGGGAGATCTCCGTACCCGCAGAAATCCTGCGGAAGTCTCGGAGATTCGCCCAGGCCCTGCCCGTTTGGGCGCGGCCGGACTATAACCCCCCGCTAGTGGAGACGTGGAAAAAGCCCGACTACGAACCACCTGTGGTCCATGGCTGTCCGCTTCCACCTCCAAAGTCCCCTCCTGTGCCTCCGCCTCGGAAGAAGCGGACGGTGGTCCTCACTGAATCAACCCTATCTACTGCCTTGGCCGAGCTCGCCACCAGAAGCTTTGGCAGCTCCTCAACTTCCGGCATTACGGGCGACAATACGACAACATCCTCTGAGCCCGCCCCTTCTGGCTGCCCCCCCGACTCCGACGCTGAGTCCTATTCCTCCATGCCCCCCCTGGAGGGGGAGCCTGGGGATCCGGATCTTAGCGACGGGTCATGGTCAACGGTCAGTAGTGAGGCCAACGCGGAGGATGTCGTGTGCTGC
>gnl|euhcvdb|EU781823_NS5A_C1a_NS5A_protein_coding_sequence_(ns5a_sequence)
TCCGGTTCCTGGCTAAGGGACATCTGGGACTGGATATGCGAGGTGCTGAGCGACTTTAAGACCTGGCTGAAAGCCAAGCTCATGCCACAACTGCCTGGGATTCCCTTTGTGTCCTGCCAGCGCGGGTATAGAGGGGTCTGGCGAGGAGACGGCATTATGCACACTCGCTGCCACTGTGGAGCTGAGATTACTGGACATGTCAAAAATGGGACGATGAGGATCGTCGGTCCTAGGACCTGCAGGAACATGTGGAGTGGGACCTTCCCCATTAACGCCTACACCACGGGCCCCTGCACTCCCCTTCCTGCGCCGAACTACAAGTTCGCGCTGTGGAGGGTGTCTGCGGAGGAGTACGTGGAGATAAGGCAGGTGGGGGACTTCCATTACGTAACGGGTATGACCACTGACAACCTTAAATGCCCGTGCCAGGTCCCATCGCCCGAATTTTTCACAGAACTGGACGGGGTGCGCCTACATAGGTTCGCGCCCCCTTGCAAGCCCTTGCTGCGGGAGGAGGTATCGTTCAGAGTAGGACTCCACGAATACCCGGTAGGGTCGCAATTACCTTGCGAGCCCGAGCCGGACGTGGCCGTGTTGACGTCCATGCTCACTGACCCCTCCCATATTACAGCAGAGGCGGCTGGGAGAAGGTTGGCGAGAGGGTCACCCCCCTCTCTGGCCAGCTCCTCGGCTAGCCAGCTGTCTGCTCCATCTCTCAAGGCAACTTGCAAGAAATGCCCCTTCACCGCCAACCA---------TGACTCCCCTGACGTCGAGCTCATAGAGGCTAACCTCCTGTGGAGGCAGGAGATGGGCGGCAACATCACCAGGGTTGAGTCAGAGAACAAAGTGGTGATCCTGGACTCCTTCGATCCGCTTGTGGCAGAGGAGGATGAGCGGGAGATTTCCGTGCCCGCAGAAATCCTGCGGAGGTCTCGGAAATTCGCCCCGGCCCTGCCCGTCTGGGCGCGGCCGGACTACAACCCCCCGCTGCTGGAGACGTGGAAAAAGCCTGACTACGAGCCACCTGTGGTCCATGGCTGCCCGCTACCACCTCCACGGTCCCCTCCTGTGCCCCCGCCTCGGAGGAAGCGTACAGTGGTCCTCACTGAATCAACTTTACCTACTGCCTTGGCCGAGCTCGCCACCAAAAGTTTTGGCAGCTCCTCAACTTCCGGCATTACGGGCGACGACACGACAGCGTCCCCCGAGTCCGCCTCTTCTGGCTGTCCCCCTGGCTCCGACGCTGAGTCCTATTCTTCCATGCCCCCCTTAGAGGGGGAGCCTGGGGATCCGGATCTCAGCGACGGGTCATGGTCGACAGTCAGTAGTGGGGCCAACGCGGAGAATGTCGTGTGCTGC
>gnl|euhcvdb|EU781804_NS5A_C1a_NS5A_protein_coding_sequence_(ns5a_sequence)
TCCGGTTCCTGGCTAAGGGACATCTGGGACTGGATATGCGAGGTGCTGAGCGACTTTAAGACCTGGCTAAAAGCCAAGCTCATGCCACAACTGCCTGGGATTCCCTTTGTGTCCTGCCAGCGCGGGTATAGGGGGGTCTGGCGAGGGGATGGCATCATGCACACTCGCTGCCACTGTGGAGCTGAGATCACTGGACATGTCAAAAACGGGACGATGAGGATCGCCGGTCCTAGGACCTGCAGGAACATGTGGAGTGGGACTTTCCCCATTAACGCCTATACCACGGGCCCCTGTACCCCCCTTCCTGCGCCGAACTATACGTTCGCGCTGTGGAGGGTGTCTGCAGAGGAATACGTGGAGATAAGGCAGGTGGGGGACTTCCACTACGTGACGGGTATGACTACTGACAATCTTAAATGCCCGTGCCAGGTTCCATCGCCCGAATTTTTCACAGAATTGGACGGGGTGCGCCTGCATAGGTTTGCGCCCCCCTGCAAGCCCTTGCTGCGGGAGGAGGTAACGTTCAGAGTGGGACTCCACGAATACCCGGTGGGGTCGCAATTACCTTGCGAGCCCGAACCGGACGTGGCCGTGTTGACGTCCATGCTCACTGATCCCTCCCATATAACAGCGGAGGCGGCCGGGAGAAGGTTGGCGAGGGGGTCACCCCCTTCTGTGGCCAGCTCCTCGGCTAGCCAGCTGTCCGCTCCATCTCTCAAGGCAACTTGCA---------------CCACCCACCAGTTTAAATATGACTCCCCTGACGCTGAGCTCGTGGAAGCCAACCTCCTATGGAGGCATGAGATGGGCGGTGACATCACCAGGGTTGAGTCTGAGAAGAAAGTGGTGATTCTGGACTCCTTTGATCCGCTTGTGGAGGAGGAGGACGAGCGGGAGATCTCCGTACCCGCAGAAATCCTGCGGAAGTCTCGGAGATTCGCCCAGGCCCTGCCCGTTTGGGCGCGGCCGGACTATAACCCCCCGCTAGTGGAGACGTGGAAAAGGCCTGACTACGAGCCACCCGTGGTCCATGGTTGCCCGCTTCCACCTCCACGGTCCCCTCCTGTGCCTCCRCCYCGGAAAAAGCGGACGGTGGTCCTCACCGAATCAACCGTGTCCACTGCCTTGGCCGAGCTTGCCACCAAAAGTTTTGGCAGCTCCTCAACTTCCGGCATTACGGGCGACGATACGACAGCGTCCTCTGAGCCCGCCTCCTCTGGCCCTCCCCCAGACTCCGACGCTGAGTCCTATTCTTCCATGCCCCCCCTGGAGGGGGAGCCTGGGGATCCGGATCTCAGCGACGGGTCATGGTCGACGGTCAGTAGTGAGGCCGGCACGGAGGATGTCGTGTGCTGC
>gnl|euhcvdb|EU781758_NS5A_C1a_NS5A_protein_coding_sequence_(ns5a_sequence)
TCCGGTTCCTGGCTAAGGGACATCTGGGACTGGATATGCGAGGTGCTGAGCGACTTTAAGACCTGGCTAAAAGCCAAGCTCATGCCACAACTGCCTGGGATTCCCTTCATGTCCTGCCAGCGCGGGTATAGGGGAGTCTGGCGAGGGGACGGCATCATGCACACACGCTGCCACTGTGGAGCCGATATTACTGGACATGTCAAAAACGGGACGATGAGGATCGTCGGTCCTAGGACCTGCAGGAACATGTGGAGTGGGACCTTCCCCATCAACGCCTACACCACGGGTCCCTGTACCCCCCTCCCTGCGCCGAACTATACGTTCGCGCTGTGGAGGGTGTCTGCAGAGGAATATGTGGAGATAAGGCAGGTGGGGGACTTCCACTACGTAACGGGCATGACTACTGACAACCTTAAATGCCCGTGCCAGGTCCCATCGCCCGAGTTTTTCACAGAATTGGACGGGGTGCGCCTCCATAGGTTTGCGCCCCCCTGCAAGCCCTTGCTGCGGGAGGAGGTGTCATTCAGAGTGGGACTCCACGAGTACCCGGTGGGGTCGCAATTACCTTGCGAGCCCGAACCGGACGTGGCCGTGTTGACGTCCATGCTCACCGATCCCTCCCATATAACAGCAGAGGCGGCCGGGAGAAGGTTAGCGAGGGGATCACCCCCTTCTGTGGCCAGCTCCTCGGCTAGCCAGCTGTCCGCTCCATCTCTCAAGGCAACTTGCA---------------CCGCCAACCA---------TGATTCCCCTGACGCCGAGCTCATAGAGGCTAACCTCCTATGGAGGCAGGAGATGGGCGGCAACATCACCAGGGTTGAGTCAGAGAACAAAGTGGTGATTTTGGACTCCTTCGATCCGCTTGTAGCGGAGGAGGACGAGCGGGAGATCTCCGTACCCGCAGAAATCCTGCGGAAGTCTCGGAGATTCACCCAGGCCCTGCCCATTTGGGCGCGGCCGGATTACAACCCCCCGCTAATAGAGACGTGGAAGAAGCCTGACTACGAACCACCTGTGGTCCATGGCTGTCCGCTTCCATCTCTACAGTCCCCTCCTGTGCCTCCGCCTCGGAAGAAGCGGACGGTGGTCCTCACCGAGTCAACCCTATCTACTGCCTTGGCTGAGCTCGCCACCAAGAGTTTTGGCAGCTCCTCAACTTCCGGCATTACGGGTGACAACGCGACAACATCCTCTGAGCCCGCCTCTTCTGGCTGTCCCCCCGACTCCGACGCTGAGTCCTATTCTTCCATGCCCGCCCTGGAGGGGGAGCCTGGGGATCCGGATCTCAGCGACGGGTCATGGTCGACGGTCAGCAGTGAGGCCGGCACGGAGGACGTCGTATGTTGC
>gnl|euhcvdb|EU781754_NS5A_C1a_NS5A_protein_coding_sequence_(ns5a_sequence)
TCCGGTTCCTGGTTAAGGGACATCTGGGACTGGATATGCGAGGTGCTGAGCGACTTTAAGACCTGGCTAAAAGCCAAGCTCATGCCACAACTGCCTGGGATTCCCTTTGTGTCCTGCCAGCGCGGATATAGGGGGGTCTGGCGGGGAGATGGCATCATGCACACTCGCTGCCACTGTGGAGCTGAGATCACTGGACATGTCAAAAACGGGACGATGAGGATCGTAGGTCCTAGGACCTGCAGGAACATGTGGAACGGGACCTTCCCCATTAATGCCTACACCACGGGCCCCTGTACCCCCCTCCCTGCGCCAAACTACAAGTTCGCGTTGTGGAGGGTGTCTGCAGAGGAATACGTGGAGATAAGGCAGGTGGGGGACTTCCACTACGTGACGGGTATGACCACCGATGATCTCAAATGCCCGTGCCAGGTCCCATCGCCCGAATTTTTCACAGAATTGGACGGGGTGCGCCTACATAGGTTTGCGCCCCCTTGCAAGCCCTTGCTGCGGGAGGAAGTATCATTCAGAGTAGGACTCCACACATACCCGGTGGGGTCGCAACTACCTTGCGAGCCTGAACCGGACGTGGCCGTGTTGACGTCCATGCTCACCGATCCCTCCCATATAACGGCAGAGGCGGCCGGGAGAAGGTTGGCGAGAGGGTCACCTCCCTCTCTGGCCAGCTCCTCGGCTAGCCAACTGTCCGCTCCATCTCTCAAGGCAACTTGCA---------------CCACCAACCA---------TGACTCCCCTGACGCCGAGCTCATAGAGGCCAACCTCCTATGGAGGCAGGAAATGGGCGGTAACATCACCAGGGTTGAGTCAGAGAACAAAGTGGTGATTCTGGACTCCTTCGATCCGCTTGTGGCGGAGGAGGATGAGCGGGAGATCTCCGTGCCCGCAGAAATCCTGCGGAAGTCTCGGAGATTCGCCCCGGCCCTGCCCATTTGGGCGCGGCCGGACTACAACCCCCCGCTGGTGGAGCCGTGGAAAAAGCCTGACTACGAACCACCTGTGGTCCATGGCTGCCCGCTTCCACCTCCACAGTCCCCTCCTGTGCCTCCGCCTCGGAAGAAGCGGACGGTGGTCCTCACCGAATCAACCGTGTCTACTGCCTTGGCCGAGCTTGCCACCAAAAGTTTTGGCAGCTCTTCAACTTCCGGCATTACGGGCGACAACACGACAACATCCTCTGAGCCCACTCCTCCTGACTGCTCCCCCGACTCCGACGTTGAGTCCTATTCTTCCATGCCCCCCCTGGAGGGGGAGCCTGGGGATCCGGATCTCAGCGACGGGTCATGGTCGACGGTCAGTAGTGAGGCCGACACGGAGGATGTCGTGTGCTGC
>gnl|euhcvdb|EU781752_NS5A_C1a_NS5A_protein_coding_sequence_(ns5a_sequence)
TCCGGTTCCTGGCTAAGGGACATCTGGGACTGGATATGCGAGGTGCTGAGCGATTTTAAGACCTGGCTGAAGGCCAAGCTCATGCCACAACTGCCTGGGATCCCCTTTATGTCCTGCCAACGCGGGTATAGGGGGGTCTGGCAAGGAGATGGCATTATGCACACTCGCTGCCACTGTGGAGCTGAGATTACTGGACATGTCAAGAACGGGACGATGAGGATCGTCGGTTCCAAGACCTGCAGGAACATGTGGAGTGGGACCTTCCCCATCAACGCCTACACCACGGGCCCCTGTACCCCCCTCCCTGCGCCGAACTATACGGTCGCGCTGTGGAGGGTGTCTGCGGAGGAATACGTGGAAATAAGGCGGGTGGGGGACTTCCACTACGTGACGGGCATGACTGCTGACAATCTTAAGTGCCCATGCCAGGTCCCATCGCCCGAATTTTTCACAGAACTAGACGGGGTGCGCCTGCATAGGTTTGCGCCCCCTTGCAAGCCCTTGCTACGAGATGAGGTGTCGTTCAAAGTGGGACTACACGATTACCCGGTAGGGTCGCAATTACCTTGCGAGCCTGAACCGGACGTGGCCGTGCTGACGTCCATGCTCACTGATCCCTCCCACATAACGGCAGAGGCGGCTGGAAGGAGGTTAGCAAGGGGATCGCCCCCTTCCGTGGCCAGCTCCTCGGCCAGCCAGCTGTCCGCTCCATCTCTCAAGGCAGCCTGCA---------------CCACCAACCA---------TGACTCCCCTGACGCCGAGCTCATAGAGGCTAACCTCCTGTGGAGGCAGGAGATGGGCGGAAACATCACCAGGGTTGAGTCAGAAAACAAAGTGGTGATTCTGGACTCGTTCGATCCGCTTGTGGCGGAGGAGGACGAACGGGAGGTTTCCGTGCCCGCAGAAATCCTGCGGAAGTCTCGGAGATTCACCCCGGCCCTGCCCATCTGGGCACGGCCGGACTACAATCCCCCGTTGCTGGAGACGTGGAAAAAGCCGGACTACGAACCACCTGTGGTCCATGGCTGCCCACTGCCACCTCCACAGTCCCCTCCTGTGCCTCCGCCCCGGAAGAAGCGGATGGTGGTCCTCTCCGAATCAACCGTATCTACTGCATTGGCCGAGCTTGCCACCAAGAGCTTTGGCAGCTCCTCAACTTCCGGTATCACGGGTGACAATACAACAGCGTCCTCTGAGCCCGCCCCCTCTGTCTGTCCCCCGGACTCCGACGCTGAGTCCTGTTCTTCCATGCCCCCCCTCGAGGGGGAGCCTGGGGACCCAGATCTCAGCGACGGGTCATGGTCGACAGTAAGTAGTGGGGCCGATACGGAGGATGTGGTATGTTGC
>gnl|euhcvdb|EU781749_NS5A_C1a_NS5A_protein_coding_sequence_(ns5a_sequence)
TCCGACTCCTGGTTAAGGGACATCTGGGACTGGATATGCGAGGTGTTGAGCGATTTCAAGACCTGGCTAAAAGCCAAGCTCATGCCACAACTGCCTGGGATCCCCTTTGTGTCCTGCCAGCGCGGGTATAGGGGGGTCTGGCGAGGGGACGGCATCATGCACACTCGCTGCCACTGTGGAGCTGAAATCACTGGACATGTCAAAAACGGGACGATGAGGATCGTCGGTCCTAGGACCTGCAAGAACATGTGGAGTGGGACCTTCCCCATTAACGCCTACACTACGGGCCCCTGTACCCCCCTTCCCGCGCCGAACTACACGTTCGCGCTGTGGAGGGTGTCGGCAGAGGAGTACGTGGAAATAAGGCAGGTGGGGGACTTCCACTACGTGACGGGTGTGACTACTGACAACCTTAAATGCCCGTGCCAGGTCCCATCGCCCGAATTTTTCACGGAGTTGGACGGGGTGCGCCTACATAGGTTCGCGCCCCCTTGCAAGCCCTTGCTGCGGGAGGAGGTAACATTTAGAGTGGGACTCCACGAGTACGCGGTGGGGTCGCAACTACCTTGCGAGCCCGAACCGGACGTGGCCGTGTTGACGTCCATGCTCACTGATCCCTCCCATATAACAGCAGAGACGGCCAAGAGAAGGTTGGCGAGGGGATCACCCCCTTCTGTGGCCAGCTCTTCGGCTAGCCAGCTGTCCGCTCCATCTCTCAAGGCAACTTGTA---------------CCGCCAACCA---------CGACTCCCCTGACGCCGAGCTCATAGAGGCCAACCTCCTGTGGAGGCAGGAGATGGGCAGCAACATCACCAGGGTTGAGTCAGAAACCAAAGTGGTGATTCTGGACTCCTTCGATCCACTCGTGGCGGAGGAGGATGAGCGGGAGATCTCCGTGCCCGCAGAAATCCTGCGAAAGTCTCGGAGATTCACCCAGGCCCTGCCCATTTGGGCGCGGCCGGACTACAACCCCCCGCTACTGGAGACGTGGAAGAAGCCTGACTATGAACCACCTGTGGTCCATGGCTGTCCACTTCCACCTCCACGGACCCCTCCTGTGCCTCCGCCTCGGAAGAAGCGGATGGTGGTCCTCACCGAATCATCCGTATCCACTGCCTTGGCCGAGCTTGCCGCCAAGAGCTTTGGCAGCTCCTCAACTTCCGGCATCACGAGCGGCGACACAACATCATCCCCTGAGCCTGCCTCTTCTGGCTGCCCTCCAGACTCTGACGCTGAGTCCTATTCTTCCATGCCCCCCCTGGAGGGGGAGCCTGGGGATCCGGATCTCAGCGACGGGTCATGGTCAACGGTCAGTAGCGAGGCCGGCACGGAGGATGTCGTATGCTGC
>gnl|euhcvdb|EU781747_NS5A_C1a_NS5A_protein_coding_sequence_(ns5a_sequence)
TCCGGTTCCTGGTTAAGGGACATCTGGGATTGGATATGCGAGGTGCTGAGCGACTTTAAGACCTGGCTAAAAGCCAAGCTCATGCCACAGCTGCCAGGGATCCCCTTTGTGTCCTGCCAGCGCGGGTATAAGGGGGTCTGGCGAGGGGACGGCATCATGCACACTCGCTGCCACTGTGGAGCTGAGATCACTGGACATGTCAAAAACGGGACGATGAGGATCGTCGGTCCTAGGACCTGCAGGAACATGTGGAATGGGACCTTCCCCATCAACGCCTACACCACGGGCCCCTGTACCCCCCTTCCTGCACCGAACTACACGTTCGCGCTGTGGAGGGTGTCTGCAGAGGAATACGTGGAGATAAGGCAGGTGGGGGACTTCCACTACGTGACGGGTATGACTACTGACAATCTTAAGTGCCCGTGCCAGGTCCCATCGCCCGAATTTTTCACAGAATTGGACGGGGTGCGCCTACATAGGTTTGCGCCCCCCTGCAAGCCCTTGCTGCGGGAGGAGGTATCATTCAGAGTAGGACTCCACGAGTACCCGGTGGGGTCGCAACTACCTTGCGAGCCCGAACCGGACGTGGCCGTGTTGACGTCCATGCTCACTGATCCCTCCCATATAACAGCAGAGGCAGCCGGGAGAAGGTTGGCGAGGGGATCACCCCCTTCTGAGGCCAGCTCCTCGGCTAGCCAGCTGTCTGCTCCATCTCTCAAGGCAACTTGCA---------------CCGCCAACCA---------TGACTCCCCTGACGCCGAGCTCATAGAGGCCAACCTCCTGTGGAGGCAGGAGATGGGCGGCAACATCACCAGGGTTGAGTCAGAAAACAAAGTGGTGGTTCTGGACTCCTTTGATCCGCTTGTGGCGGAGGAGGACGAGCGGGAGATCTCCGTACCCGCGGAAATCCTGCGGAAGTCTCGGAGATTCACCCCGGCCCTGCCCATTTGGGCGCGGCCGGACTATAACCCCCCGCTAATAGAGGTGTGGAAAAAGCCTGACTACGAACCACCTGTGGTCCATGGCTGTCCGCTTCCACCTCCAAAGTCCCCTCCTGTGCCTCCGCCCCGGAAGAAGCGGACGGTGGTCCTCACCGAATCAACCCTATCTACTGCCTTGGCCGAGCTTGCCACCAAAAGTTTTGGCGGCTCCTCAACTTCCGGCGTAACGGGCGACAATACAACAACATCCTCTGAGCCCGCCCCCTCTGGCTGCCCCCCCGACTCCGACGCTGAGTCCTATTCCTCCATGCCCCCCCTGGAGGGGGAGCCTGGGGATCCGGATCTTAGCGACGGGTCATGGTCGACGGTCAGTAGTGAGGCCGGCACGGAGGATGTCGTGTGCTGC
>gnl|euhcvdb|EU781818_NS5A_C1a_NS5A_protein_coding_sequence_(ns5a_sequence)
TCCGGTTCCTGGCTAAGGGACATCTGGGACTGGATATGCGAGGTGCTGAGCGATTTTAAGACCTGGCTGAAGGCCAAGCTCATGCCACACCTGCCTGGGATCCCCTTTGTGTCCTGCCAACGCGGGTATAGGGGGGTCTGGCGAGGGGATGGCGTCATGCACACCCGCTGCCATTGCGGGGCTGAGATCGCCGGACATGTCAAGAACGGGACGATGAGGATCGTTGGTCCTAAGACCTGCAGGAACGTGTGGAATGGGACCTTCCCCATCAACGCCTATACCACGGGCCCCAGTACCCCCCTTCCTGCGCCGAACTATACGTTCGCGCTGTGGAGGGTGTCTGCGGAGGAATACGTGGAAATAAGGCAGGTGGGGGACTTCCACTACGTAACGGGTATGACTGCTGACAACCTCAAATGCCCATGCCAGGTCCCATCGCCCGAATTTTTCACAGAACTGGACGGGGTGCGCCTGCACAGGTATGCGCCCCCTTGCAAGCCTCTGCTACGAGAAGAGGTGTCGTTCAGAGTAGGACTACACGATTACCCGGTGGGGTCGCAATTACCTTGCGAGCCCGAACCGGACGTGGCCGTGCTGACGTCCATGCTCACCGATCCCTCCCATATAACAGCAGAGGCGGCTGGGAGGAGGTTAGCAAGGGGATCGCCCCCTTCTCTAGCCAGCTCCTCCGCCAGCCAGCTGTCCGCTCCATCTCTCAAGGCAACTTGCA---------------CCACCAACCA---------CGACTCCCCCGACGCCGAGCTTATAGAGGCCAACCTCCTGTGGAGGCAGGAGATGGGCGGTAACATCACCAGGGTTGAGTCGGAGAACAAAGTGGTGATTCTGGACTCTTTCGATCCGCTCGTGGCGGAGGAGGATGAACGGGAGGTCTCTGTGCCCGCGGAAATCCTGCGGAAGACTCGGAGATTTACCCCGGCCCTGCCCATCTGGGCACGGCCGGACTACAACCCCCCGTTGTTGGAGACGTGGAAAAAGCCGGACTACGAGCCACCTGTGGTCCATGGCTGCCCACTTCCATCTCCACAGTCTCCTCCTGTGCCTCCGCCCCGGAAAAAGCGGACGGTGGTCCTCACCGAATCAACCGTATCTACTGCCTTGGCCGAGCTTGCCACCAAGAGCTTTGGCAGCTCCTCAACTTCCGGTATCACGGGCGACGGTACAACGACGTCCTCTGAGCCCGCCCCCTCTGTCTGTCCTCCGGACTCCGATGCTGAGTCCTGTTCTTCCATGCCCCCCCTGGAGGGGGAGCCTGGGGATCCGGATCTCAGCGACGGGTCATGGTCGACGGTTAGTAGTGGGGCTGACGCGGAGGATGTCGTGTGCTGC
>gnl|euhcvdb|EU781816_NS5A_C1a_NS5A_protein_coding_sequence_(ns5a_sequence)
TCCGGTTCCTGGCTGAGGGACATCTGGGACTGGATATGCGAGGTGCTGAGCGACTTTAAGACCTGGCTGAAAGCCAAGCTCATGCCACAACTGCCTGGGATTCCCTTTGTGTCCTGCCAACGCGGGTATAGGGGGGTCTGGCGAGGAGATGGCATCATGCACACTCGCTGCCACTGTGGAGCTGAGATCACTGGACATGTCAAGAACGGGACGATGAGGATCGTCGGTCCTAAGACCTGCAGAAACATGTGGAGTGGGACCTTCCCCATCAACGCCTACACCACGGGCCCCTGCACCCCCCTTCCTGCGCCGAACTATACGTTCGCGCTGTGGAGGGTGTCTGCGGAGGAATACGTGGAAGTAAGGCAGGTGGGGGACTTCCACTACGTGACGGGCATGACTGCTGACAATCTTAAATGCCCATGCCAGGTCCCATCGCCCGAATTTTTCACTGAACTGGATGGGGTGCGCCTGCATAGGTTTGCGCCCCCTTGCAAGCCTTTGCTACGAGATGAGGTATCATTCAGAGTAGGACTGCACGATTACCCGGTGGGGTCGCAATTACCTTGCGAGCCTGAACCGGACGTGGCCGTGTTAACGTCCATGCTCACTGATCCTTCACATATAACAGCAGAGACGGCTGGGAGGAGGCTAGCGAGGGGATCGCCCCCCTCTGTGGCCAGCTCCTCGGCCAGCCAGCTGTCCGCCCCATCTCTCAAGGCAACTTGCA---------------CCACTAACCA---------TGACTCCCCTGACGCCGAGCTCATAGAGGCCAACCTCCTGTGGAGGCAGGAGATGGGCGGTAACATCACCAGGGTTGAGTCAGAGAACAAAGTGGTAGTCCTGGACTCCTTCGATCCGCTTGTGGCAGAGGAGGATGAACGGGAGGTCTCCGTGCCCGCAGAAATCCTGCGGAAGTCTCGGAAATTCGCCCCCGCCCTGCCCATTTGGGCGCGGCCGGACTACAACCCCCCGTTGTTGGAGACGTGGAAAAAGCCAGACTACGAACCACCTGTGGTCCATGGCTGCCCACTTCCGTCACCACAGTCTCCTCCTGTGCCTCCGCCCCGGAAGAAGCGGACGGTGGTCCTCACCGAATCAACCGTATCCACTGCCTTGGCCGAGCTTGCCACCAAGAGCTTTGGCAGCTCCTCAACTTCCGGCATTACGGGCGACAATACAACAACGTCCTCTGAGCCCGCCCCCTCTGTCTGCCCCCCAGACTCCGACGCTGAGTCCTATTCTTCCATGCCCCCCCTAGAGGGGGAGCCTGGGGATCCGGATCTCAGCGACGGGTCTTGGTCGACGGTCAGTAGTGGGGCAGACACGGAGGATGTCGTGTGCTGC
>gnl|euhcvdb|EU155236_NS5A_C1a_NS5A_protein_coding_sequence_(ns5a_sequence)
TCCGGTTCCTGGCTAAGAGACATCTGGGACTGGATATGCGAGGTGCTGAGCGATTTTAAAACCTGGCTAAAAGCCAAGCTCATGCCACAACTGCCTGGGATTCCCTTTGTGTCCTGCCAGCGCGGATATAGGGGAGTCTGGCGAGGGGACGGCATCATGCACACTCGCTGCCACTGCGGTGCTGAGATCACTGGACATGTCAAAAACGGGACGATGAGGATCGTCGGTCCTAAGACCTGCAGAAACATGTGGAGTGGGACCTTCCCCATCAACGCCTGCACCACGGGCCCCTGCACTCCCCTTCCTGCGCCGAACTATAAGTTCGCGCTGTGGAGGGTGTCTGCAGAGGAATACGTGGAGATAAGGCAGGTGGGGGACTTCCACTACGTGACGGGTATGACTACTGACAACCTTAAATGCCCGTGCCAGGTCCCATCGCCCGAATTTTTCACAGAATTGGACGGGGTGCGCCTGCATAGGTTTGCGCCCCCTTGCAAGCCCTTGTTGCGGGAGGAGGTGTCATTCAGAGTAGGACTCCACGATTACCCGGTGGGGTCGCAATTACCTTGCGAGCCCGAACCGGATGTGGCCGTGTTGACGTCCATGCTCACTGATCCCTCCCACATAACAGCAGAGGCGGCCGGGAGGAGGTTGGCAAGAGGGTCACCCCCTTCTGTGGCCAGCTCCTCGGCTAGCCAGCTGTCTGCTCCATCTCTCAAGGCAACTTGCA---------------CCGCCAACCA---------TGACTCCCCTGACGCCGAGCTCATAGAGGCCAATCTCCTATGGAGGCAGGAGATGGGCGGCAACATCACCAGGGTTGAGTCAGAAAACAAAGTGGTGATTCTGGACTCCTTCGATCCGCTTGTGGCGGAGGAGGACGAGCGGGAGATCTCCGTACCCGCAGAAATCCTGCGGAAGTCACGGAGATTCGCCCCGGCCCTGCCCGTTTGGGCGCGGCCGGACTATAACCCCCCGCTAATAGAGACGTGGAAGAAGCCTGACTACGAACCACCTGTGGTCCATGGCTGTCCGCTTCCACCTCCACAGTCCCCTCCTGTGCCTCCGCCTCGGAAGAAGCGGACGGTGGTCCTCACTGAATCAACTGTATCTACTGCCTTGGCCGAGCTTGCCACCAAAAGTTTTGGCAGCTCCTCAACTTCCGGCATTACGGGCGACAATACGACAACATCCTCTGAGGCCGCTCCATCTGGCTGCCCTCCAGACTCCGACGCTGAGTCCTATTCTTCCATGCCCCCCCTGGAGGGGGAGCCTGGGGATCCGGATCTTAGCGACGGGTCATGGTCGACGGTCAGTAGTGAGGCCGACACGGAGGATGTCGTGTGCTGC
>gnl|euhcvdb|EU862840_NS5A_C1a_NS5A_protein_coding_sequence_(ns5a_sequence)
GCCGGTTCCTGGTTGAGGGACATCTGGGACTGGATATGCGAGGTGCTGAGCGACTTTAAGACCTGGCTAAAAGCCAAGCTCATGCCACAACTGCCTGGGATTCCCTTTGTGTCCTGCCAACGCGGATACAGGGGGGTCTGGAGGGGGGACGGCATCATGCACACTCGCTGCCACTGTGGAGCTGAGATTACTGGACATGTCAAAAACGGGACGATGAGGATCGTCGGTCCTAGAACCTGCAGGAACATGTGGAGTGGGACCTTCCCCATCAACGCCTACACCACGGGCCCCTGTACTCCCCTTCCTGCGCCGAACTACACGTTCGCACTGTGGAGGGTGTCTGCAGAGGAATACGTGGAGATAAGGCGGGTGGGGGACTTCCACTATGTGACGGGTATGACTACTGACAACCTTAAATGCCCGTGCCAGGTCCCATCGCCCGAATTCTTCACAGAACTGGACGGGGTGCGCCTACATAGGTTTGCGCCCCCTTGCAAGCCCTTGTTGCGGGAGGAGGTATCATTCAGAGTAGGACTCCACGAGTACCTGGTGGGGTCGCAATTACCTTGTGAACCCGAGCCAGATGTAGCCGTGTTGACGTCCATGCTTACTGACCCCTCCCATATAACGGCAGAGGCAGCCAAGAGGAGGTTGGCGAGAGGGTCGCCCCCTTCTGTGGCCAGCTCCTCGGCTAGCCAGCTGTCCGCTCCATCTCTCAAGGCAACTTGCA---------------CTGCCGACCA---------TGACTCCCCTGATGCCGAGCTCATAGAGGCCAACCTCCTATGGAGGCAGGAGATGGGCAGCAACATCACTAGGGTTGAGTCGGAGAACAAAGTGGTGATTCTGGACTCCTTCGATCCGCTAGTGGCGGAGGAGGATGAGCGGGAGATCTCCGTACCCGCAGAAATCCTGCTGAAGTCTCGGAGATTTGGCCCGGCCCTGCCCATTTGGGCGCGGCCGGATTATAACCCCCCGCTGATAGAGACGTGGAAAAAGCCTGACTACGAACCACCTGTGGTCCACGGCTGCGCGCTTCCACCTCCACAGTCTCCTCCTGTGCCTCCACCTCGGAAGAAGCGGACGGTGGTCCTCACCGAATCAACCCTATCCACTGCCTTGGCCGAACTTGCTACCAAAAGTTTTGGCAGCTCCTCAACTTCCGGCATTACGGGCGACAATACGACAACATCCTCTGAGGCCACCCCTTCTGGCTGTCCCCCAGACTCCGACGCTGAGTCCTGTTCTTCCATGCCCCCCCTGGAGGGGGAGCCTGGGGATCCGGATCTCAGCGACGGGTCATGGTCGACGGTCAGTAGCGGGGCCGACACGGAGGATGTCGTGTGCTGC
>gnl|euhcvdb|EU781746_NS5A_C1a_NS5A_protein_coding_sequence_(ns5a_sequence)
TCCGGTTCCTGGCTAAGGGACGTCTGGGACTGGATATGCGAGGTGCTGAGCGACTTTAAGACCTGGCTAAAAGCCAAGCTCGTGCCACAACTCCCCGGGATTCCCTTCGTGTCCTGCCAACGCGGGTACAAGGGGGTCTGGCGAGGGGACGGCATCATGCACACTCGCTGCCACTGTGGAGCTGAGATCACTGGACATGTCAAAAACGGGACGATGAGGATCGTCGGTCCTAGGACCTGCAGGAACATGTGGAGTGGGACCTTTCCCATTAACGCCTACACCACGGGCCCCTGTACCCCCCTTCCTGCGCCGAACTATACGTTCGCGCTGTGGAGGGTGTCTGCAGAGGAGTACGTGGAGATAAGGCGGGTGGGAGACTTCCACTACATAACGGGTATGACTACTGACAATCTCAAATGCCCGTGCCAGGTCCCATCGCCTGAATTCTTCACAGAATTRGACGGGGTGCGCCTACATAGGTTTGCGCCCCCTTGCAAGCCCTTGCTGCGGGAGGAGGTATCATTCAGAGTGGGACTCCATGAGTACCCRGTGGGGTCGCAATTRCCTTGCGAGCCCGAACTGGACGTGGCCGTATTGACGTCCATGCTCACTGATCCCTCCCATATAACAGCAGAAGCGGCCGGGAGAAGGTTGGCGAGAGGATCACCCCCCTCTGAGGCCAGCTCCTCGGCTAGCCAGCTGTCCGCTCCATCTCTCAAGGCAACTTGCA---------------CCACCAACCA---------TGACTCCCCTGACGCCGAGCTCATAGAAGCCAAYCTCCTATGGAGGCAGGAGATGGGCGGCAACATCACCAGGGTTGAGTCAGAGAACAAAGTGGTGATCCTGGACTCTTTCGATCCGCTTGTGGCGGAGGAGGACGAGCGGGAGATCTCCGTACCCGCAGAAATTCTGCGGAAGTCTCGGAGATTCGCCCCGGCCCTGCCCATATGGGCGCGGCCGGACTACAACCCCCCGCTAATAGAGACGTGGAAAAAGCCTGACTACGAACCACCTGTGGTCCATGGTTGCCCGCTTCCACCTCCACAGTCCCCTCCTGTGCCTCCGCCTCGGAAGAAGCGGACGGTGGTCCTCACCGAATCAACCTTACCTACTGCCTTGGCCGAACTTGCCACCAAAAGTTTTGGCAGCTCCTCAACTTCCGGCATTACGGGCGACAATACGACAACATCCTCTGAGTCCGCTCCTTCTGGCTGCTCCCCAGATTCCGACGCTGAGTCCTTTTCTTCCATGCCCCCCCTGGAGGGGGAGCCTGGGGATCCGGACCTCAGCGATGGGTCATGGTCGACGGTCAGCAGCGGGGCTGACGCGGAGGATGTCGTGTGCTGC
>gnl|euhcvdb|EU781748_NS5A_C1a_NS5A_protein_coding_sequence_(ns5a_sequence)
TCCGATTCCTGGCTGAGGGACATCTGGGATTGGATATGCGAGGTGTTGAGCGATTTTAAGACCTGGCTAAAAGCCAAGCTCATGCCGCAACTGCCTGGGCTTCCCTTTGTGTCCTGCCAGCGCGGATATAGGGGGGTGTGGCGAGGGGACGGCATCATGCACACTCGCTGCCACTGTGGAGCTGAAATCACTGGGCATGTCAAAAACGGGACGATGAGGATCGTCGGTCCTAGGACCTGCAGGAACATGTGGAGTGGGACTTTCCCCATTAATGCCTACACCACGGGCCCCTGTACCCCCCTTCCTGCGCCGAACTACACGTTCGCGCTGTGGAGGGTGTCGGCAGAGGAGTACGTGGAAATAAGGCAGGTGGGGGATTTCCACTACGTGACGGGTGTGACTACTGACAATCTCAAATGCCCGTGCCAGGTCCCATCGCCCGAATTTTTCACAGAACTGGACGGGGTGCGCCTACATAGGTTCGCGCCCCCTTGCAAGCCCTTGCTGCGGGATGAGGTATCATTCAGGGTAGGACTCCACGAGTACGCGGTGGGGTCGCAATTACCCTGCGAGCCCGAACCGGACGTGGCCGTGGTGACGTCCATGCTCACTGATCCCTCCCACATAACGGCAGAGACGGCCAAGAGAAGGTTGGCAAGGGGGTCACCCCCTTCTGTGGCCAGCTCTTCGGCTAGTCAGCTGTCCGCTCCATCTCTCAAGGCAACTTGCA---------------CCGCCAACCA---------TGAATCCCCTGATGCTGAGCTCATAGAGGCCAATCTCCTGTGGCGGCAGGAGATGGGCGGCAACATCACCAGGGTTGAGTCAGAAAACAAAGTGGTGATTCTGGACTCCTTCGATCCGCTCGTGGCGGAGGATGATGAGCGGGAGATCTCCGTGCCCGCGGAAATCCTGCGGAAGTCTCGGAGATTCACCCAGGCCCTGCCCATTTGGGCGAGGCCGGACTACAACCCCCCGCTAGTGGAGGCGTGGAAAAAGCCTGACTATGAACCACCTGTGGTCCATGGCTGTCCACTTCCGCCTCCACGGACCCCTCCTGTGCCTCCGCCTCGGAAGAAGCGGACAGTGGTCCTCACCGAATCATCCGTATCCACTGCCTTGGCCGAGCTTGCCGCCAAGAGCTTTGGCAGCTCCTCAACTTCCGGCATCACGAGCGACAATACGACAACATCCCCTGAGCCTGCCTCTTCCAGCTGCCCTCCAGACTCTGACGCTGAGTCCTACTCCTCCATGCCCCCCCTGGAGGGGGAGCCTGGGGATCCGGACCTCAGCGACGGGTCATGGTCGACGGTCAGTAGTGAGGCCGGCACGGAGGATGTCGTGTGCTGC
>gnl|euhcvdb|EU781814_NS5A_C1a_NS5A_protein_coding_sequence_(ns5a_sequence)
TCCGGTTCCTGGCTAAGGGACATCTGGGACTGGATATGCGAGGTGCTGAGCGACTTCAAGACCTGGCTAAAAGCCAAACTCATGCCACAACTGCCTGGGATTCCCTTCGTGTCCTGCCAACGCGGGTATAGGGGGGTCTGGCGAGGGGACGGCATCATGCACACTCGCTGCCACTGTGGAGCTGAGATCACTGGACATGTCAAAAACGGGACGATGAGGATCGTCGGTCCTAAGACCTGCAGGAACATGTGGAGTGGGACCTTCCCCATCAACGCCTACACTACGGGCCCCTGTACCCCCCTTCCTGCGCCGAACTATAAGTTCGCGCTATGGAGGGTGTCTGCAGAGGAGTACGTGGAGATAAGGCAGGTGGGGGACTTCCACTACGTGACGGGTATGACTACTGACAATCTTAAATGCCCATGTCAGGTCCCATCGCCCGAATTTTTCACAGAATTGGACGGGGTGCGCCTACATAGGTTTGCGCCCCCTTGCAAGCCCTTGCTGCGGGAGGAGGTGTCATTCAGAGTGGGACTCCACGAATACCCGGTGGGGTCGCAATTACCTTGCGAGCCCGAACCGGACGTGGCCGTGTTGACGTCCATGCTCACTGATCCCTCCCATATAACAGCAGAGGCGGCCGGGAGAAGGTTGGCGAGGGGATCGCCCCCCTCTATGGCCAGCTCCTCGGCTAGCCAGCTGTCCGCTCCATCCCTCAAGGCAACTTGCA---------------CCGCCAACCA---------TGACTCCCCTGACGCCGAGCTCATAGAGGCTAACCTCCTATGGAGGCAAGAGATGGGCGGCAACATCACCAGGGTTGAGTCAGAGAACAAAGTGGTGATTCTGGACTCCTTCGATCCGCTTGTGGCGGAGGAGGATGAGCGGGAGATCTCCGTACCCGCAGAAATCCTGCGGAAGTCTCGGAAATTTAGCCCGGCCCTGCCCATTTGGGCGCGGCCGGACTATAACCCCCCGCTGATAGAGACGTGGAAAAAGCCTGACTACGAACCACCTGTGGTCCATGGCTGCCCGCTTCCACCTCCACAGTCCCCTCCTGTGCCTCCGCCTCGGAAGAAGCGGACGGTGGTCCTCACCGAATCAACCGTATCTACTGCCTTGGCCGAACTTGCCACCAAAAGTTTTGGCAGTTCCTCAACTTCCGGTATTACGGGCGACGACACGACAACATCCTCTGAGCCCGCCCCTTCTGGCTGCCCTCCAGACTCCGACGCTGAGTCCTATTCTTCCATGCCCCCCCTGGAGGGGGAGCCTGGGGATCCGGATCTCAGCGACGGGTCATGGTCGACGGTCAGTAGCGGAGCCGACACGGAGGATGTCGTATGCTGC
>gnl|euhcvdb|EU362889_NS5A_C1a_NS5A_protein_coding_sequence_(ns5a_sequence)
TCCGGCTCCTGGTTAAGGGACATCTGGGACTGGATATGCGAAGTGCTGAGCGATTTTAAAACCTGGCTAAAGGCCAAGCTCATGCCACAACTGCCTGGGATTCCCCTTGTCTCCTGCCAACGCGGGTATAGGGGGGTCTGGCGAGGAGATGGCATTATGCACACTCGCTGCCACTGTGGAGCTGAGATTACTGGACATGTCAAGAACGGGACGATGAGGATCGTCGGTCCTAAGACCTGCAGGAACATGTGGAGTGGGACCTTCCCCATCAACGCCTATACCACGGGCCCTTGCACCCCCCTTCCTGCGCCGAACTACAAGTTCGCGCTATGGAGGGTGTCTGCAGAGGAGTACGTGGAAATAAGGCAGGTGGGGGACTTCCACTACGTGACGGGCATGACTGCTGACAATCTTAAATGCCCATGCCAGGTCCCATCGCCCGAATTTTTCACAGAACTGGACGGGGTGCGCATACACAGATTCGCGCCCCCTTGCAAGCCCTTGCTGCGAGAAGAGGTGTCGTTCAGAGTAGGACTACACGATTACCCGGTGGGGTCGCAATTACCTTGCGAGCCCGAACCGGACGTGGCCGTGTTGACGTCCATGCTCACTGATCCCTCCCATATAACAGCAGAGGCGGCTAGGAGGAGGTTGGCAAGGGGATCGCCCCCCTCTGTGGCCAGCTCCTCGGCCAGCCAGCTGTCCGCTCCATCTCTCAAAGCAACTTGCA---------------CCACCAACCA---------CGACTCCCCCGATGCCGAGCTCATAGAGGCTAACCTCCTGTGGAGACAGGAGATGGGCAGTAACATCACCAGGGTCGAGTCAGAGAACAAAGTGGTGATTCTGGACTCTTTCGATCCGCTTGTGGCGGAGGAGGATGAACGGGAGGTCTCCGTGCCCGCAGAAATCCTGCGGAAGTCTCGGAGATTCGCTCCAGCCCTGCCCATTTGGGCGCGGCCGGACTACAATCCCCCGTTACTGGAGTCGTGGAAAAAGCCTGGCTACGAACCACCTGTGGTCCATGGCTGCCCGCTTCCACCCTCACAGTCCCCTCCTGTGCCTCCGCCTCGCAAGAAGCGGACGGTGGTCCTCACCGAATCAACTGTATCCACTGCCTTGGCCGAGCTTGCCACCAAAAGCTTTGGCAGTTCTTCAACTTCCGGTATCACGGGCGACAATACAACAACGTCCTCTGAGCCCGCCTCTTCTGGCCCCCCCCCAGACTCCGACGCTGAGTCCTACTCTTCCATGCCCCCCCTGGAGGGGGAGCCTGGGGATCCGGATCTCAGCGACGGGTCATGGTCGACGGTCAGTAGTGAGGCCGGTACAGAGGATGTCGTGTGCTGT
>gnl|euhcvdb|EU781813_NS5A_C1a_NS5A_protein_coding_sequence_(ns5a_sequence)
TCCGGCTCCTGGCTAAGGGACATCTGGGACTGGATATGCGAGGTGCTGAGCGACTTTAAGACCTGGCTAAAAGCCAAGCTTATGCCACAACTGCCTGGAGTCCCCTTCGTGTCCTGCCAGCGCGGGTATAAGGGGGTCTGGCGAGGGGATGGCATCATGCACACTCGCTGCCACTGTGGAGCTGAAATCACTGGACATGTCAAAAACGGGACGATGAGGATCGTCGGTCCCAGGACCTGCAGGAACATGTGGAATGGGACTTTCCCCATTAACGCCTACACAACGGGGCCCTGCACCCCCCTTCCTGCGCCGAACTACAAGTTCGCGCTGTGGAGGGTATCTGCAGAGGAATACGTGGAGGTAAGGCAGGTGGGGGACTTCCACTACGTGACGGGTATGACTACTGACAACCTTAAATGCCCGTGCCAGGTCCCATCGCCCGAATTTTTCACAGAATTAGACGGGGTGCGCTTGCATAGGTTTGCGCCCCCCTGCAAGCCCTTGCTGCGAGAGGAGGTGTCATTCAGAGTAGGACTCCACGAATACCCGGTGGGGTCGCAATTACCTTGCGAGCCCGAACCGGACGTGGCCGTGTTGACGTCCATGCTCACTGATCCCTCCCACATAACAGCTGAAGCGGCCGGGAGAAGGTTGGCGAGGGGATCACCCCCCTCTGAGGCCAGCTCCTCGGCTAGCCAGCTGTCTGCTCCATCTCTCAAGGCAACTTGCA---------------CCACCAACCA---------TGAATCCCCTGACGCCGAGCTCATAGAGGCTAACCTCCTGTGGAGGCAGGAGATGGGCGGCAACATCACCAGGGTTGAGTCAGAAAACAAAGTGGTGATTTTGGACTCCTTCGATCCGCTTGTGGCGGAGGAGGGTGAGCGGGAGATCTCCGTGCCCGCAGAAATCCTGCGGAAGTCTCGGAGATTCGCCCCGGCCCTGCCCATTTGGGCGCGGCCGGACTACAACCCCCCGCTATTGGAGACGTGGAAAAAGCCTGACTACGAACCACCCGTGGTCCATGGCTGCCCGCTTCCACCTCCACAGTCCCCTCCTGTGCCTCCGCCTCGGAAGAAGCGGACGGTGGTCCTCACCGAATCCAACCTATCTACTGCCTTGGCCGAGCTTGCCATCAAAAGTTTTGGCAGCTCCTCAACTTCTGGTATCGCGGCTGACAACACGACAACATCCTCTGAGCCGGCCCCCTCTGGCTGCCCCCCAGACTCCGACGCTGAGTCCTATTCTTCCATGCCCCCCCTGGAGGGGGAGCCTGGGGATCCGGATCTCAGCGACGGGTCTTGGTCGACGGTCAGTAGTGAGGCCGGCACGGAGGATGTCGTGTGCTGC
>gnl|euhcvdb|EU862836_NS5A_C1a_NS5A_protein_coding_sequence_(ns5a_sequence)
TCCGGTTCTTGGCTAAGGGACATCTGGGACTGGATATGCGAGGTGCTAAGCGATTTTAAGACCTGGCTGAAGGCCAAGCTCATGCCACAACTGCCTGGGATTCCTTTTGTGTCCTGCCAACGCGGGTATAGGGGGGTCTGGCAAGGAGACGGCATTATGCACACTCGCTGCCACTGTGGAGCTGAGATCACTGGACATGTCAAGAACGGGACGATGAGGATCGTCGGTCCTAAGACCTGCAGGAACATGTGGAGTGGGACTTTCCCCATCAACGCCTACACCGCGGGCCCCTGTACCCCCCTTCCTGCGCCGAACTATACGTTCGCGTTGTGGAGGGTGTCTGCGGAGGAGTACGTGGAGATAAGGCGGGTGGGGGATTTCCACTACGTAACGGGTATGACTGCTGACAATCTCAAATGCCCATGCCAGGTCCCATCGCCCGAATTTTTCACAGAACTGGACGGGGTGCGCCTGCATAGATTCGCGCCCCCTTGCAAGCCTTTGCTTCGGGATGAGGTGTCATTCAGAGTGGGACTACACGATTACCCGGTGGGGTCGCAATTACCTTGCGAGCCTGAGCCGGACGTGGCCGTGTTGACGTCCATGCTCACTGATCCCTCTCATATAACGGCGGAAGCAGCCGGGAGGAGGCTAGCGAGGGGGTCACCCCCTTCTATGGCCAGCTCTTCGGCCAGCCAGCTGTCCGCACCATCTCTCAAGGCAACTTGCA---------------CCACCAACCA---------CGACTCCCCTGACGCCGAGCTCATACAGGCTAACCTCCTGTGGAGGCAGGAGATGGGCGGTAATATCACCAGGGTTGAGTCAGAGAACAAAGTGGTGGTTCTGGACTCCTTCGATCCGCTTGTGGCGGAGGAGGATGAACGGGAGGTCTCCGTGCCCGCAGAAATCCTGCGGAAGTCTCGGAAATTCACCCCGGCCCTGCCCATTTGGGCGCGGCCGGACTACAACCCCCCGTTGCTGGAGACGTGGAAAAAGCCGGACTACGAACCACCTGTGGTCCATGGCTGCCCACTTCCGCCTCCGCGGTCCCCTCCTGTGCCTCCGCCCCGAAAGAAGCGGACGGTGGTCCTCACCGAATCAACCGTTTCTACTGCCTTGGCTGAGCTTGCCACCAAGAGCTTTGGCAGCTCCTCAACTTCCGGTGTCACGGGCGACGACGCGACAAGATCCCTTGAGTCAGCCCCCTCTGTCTGCCTACTAGACTCCGACGCCGAGTCCTATTCTTCCATGCCCCCCCTGGAGGGGGAGCCTGGGGATCCGGATCTCAGTGACGGGTCGTGGTCGACGGTCAGTAGTGGGGCTGACACGGAGGATGTCGTGTGCTGC
>gnl|euhcvdb|EU781811_NS5A_C1a_NS5A_protein_coding_sequence_(ns5a_sequence)
TCCGGTTCCTGGTTAAGGGACATCTGGGACTGGATATGCGAGGTGCTGAGCGACTTTAAGACCTGGCTAAAAGCCAAGCTCATGCCACAACTGCCTGGGATTCCCTTTGTATCCTGCCAACGCGGGTACAGGGGGGTCTGGCGAGGGGACGGCATCATGCACACTCGCTGCCACTGTGGAGCCGAGATTACTGGACATGTCAAAAACGGGACGATGAGGATCGCCGGTCCTAAGACCTGCAGGAACATGTGGAGTGGGACCTTCCCCATTAACGCCTACACCACGGGCCCCTGTACTCCCCTTCCTGCGCCGAACTATACGTTCGCGCTGTGGAGAGTGTCTGCAGAGGAATACGTGGAGATAAGGCAGGTGGGGGACTTCCACTACGTGACGGGTATGACTGCTGACAACCTTAAATGCCCGTGCCAGGTTCCATCGCCCGAGTTTTTCACAGAATTGGACGGGGTGCGCCTACACAGGTTTGCGCCCCCTTGCAAGCCCTTGTTGCGGGAGGAGGTATCATTCAGAGTAGGACTCCACGACTACCCGGTGGGGTCGCAATTACCTTGCGAACCCGAACCGGATGTGGCCGTGTTGACGTCCATGCTCACTGATCCCTCCCATATAACGGCAGAGGCGGCCAAGAGAAGGTTGGCGAGAGGGTCACCCCCCTCTGTGGCCAGCTCCTCGGCTAGCCAGCTGTCCGCTCCATCTCTCAAGGCAACTTGCA---------------CTACCAACCA---------TGACTCCCCTGACGCAGAGCTCATAGAGGCTAACCTCCTATGGAGGCAGGAAATGGGCGGCAACATCACCAGGGTTGAGTCAGAGAACAAAGTTGTGATTCTGGACTCCTTCGATCCGCTTGTGGCGGAGGAGGATGAGCGGGAGATCTCCGTACCCGCAGAGATTCTGCTGAAGTCTCGGAGATTCGCCCAGGCCCTGCCCATTTGGGCGCGGCCGGACTATAATCCCCCGCTGGTGGAGATGTGGAAAAAACCTGACTACGAACCACCTGTGGTCCATGGCTGCGCGCTTCCACCTCCACAGTCCCCTCCTGTGCCTCCACCTCGGAGGAAGCGGACGGTGGTCCTCACCGAATCAACCGTATCTTCTGCCTTGGCCGAACTTGCTACTAAAAGTTTTGGTAGCTCCTCAACTTCCGGCATCACAGGCGACAATACGACAACATCCTCTGAGGCCTCCCCTTCTGGCCATTCCCCAGACTCCGACGCTGAGTCCTGTTCTTCCATGCCCCCCCTGGAGGGGGAGCCTGGGGATCCGGATCTCAGCGACGGGTCATGGTCGACGGTCAGTAGTGGGGCCGACACGGAGGATGTCGTGTGCTGC
>gnl|euhcvdb|EU781810_NS5A_C1a_NS5A_protein_coding_sequence_(ns5a_sequence)
TCCGGTTCTTGGTTAAGGGACATCTGGGACTGGATATGCGAGGTGCTGAGCGACTTTAAGACCTGGCTGAAGGCCAAGCTCATGCCACAACTGCCTGGGATTCCCTTTGTGTCCTGCCAACGCGGATATAGGGGGGTCTGGCGAGGAGATGGCATTATGCACACTCGCTGCCACTGTGGAGCTGAGATCGCTGGACATGTCAAGAACGGGACGATGAGGATCGTCGGTCCTAAGACCTGCAGGAACACCTGGAGTGGGACCTTCCCCATCAACGCCTACACCACGGGCCCCTGTACCCCCCTTCCTGCGCCGAACTATACGTTCGCGCTGTGGAGGGTGTCTGCAGAGGAATACGTGGAGATAAGGCAGGTAGGGGACTTCCACTACGTGACGGGCATGACTGCTGACAACCTTAAATGCCCGTGCCAGGTCCCATCGCCCGAGTTCTTCACAGAACTGGACGGGGTGCGCCTACATAGGTTTGCGCCCCCTTGCAAGCCTTTGCTACGAGATGAGGTGTCATTCAGAGTAGGACTACACGATTACCCGGTAGGGTCGCAACTGCCTTGCGAACCCGAACCGGACGTGGCCGTGTTGACGTCCATGCTCACTGATCCCTCCCATATAACAGCAGAGGCGGCTGGGAGGAGGCTAGCAAGGGGATCACCCCCTTCTCTGGCCAGCTCCTCGGCCAGCCAGCTGTCCGCTCCATCTCTCAAGGCAACTTGCA---------------CTACCAACCA---------TGACTCCCCTGACGCCGAGCTCATAGAGGCTAACCTCCTGTGGAGGCAGGAGATGGGCGGTAACATCACCAGGGTTGAGTCAGAGAACAAAGTGGTGGTTCTGGACTCCTTCGATCCGCTTGTGGCGGAGGAGGACGAACGGGAGGTCTCCGTGCCCGCAGAAATCCTGCGGAAGTCTCGGAGATTCACCCCGGCCCTGCCCATTTGGGCACGGCCGGACTACAACCCCCCGTTGCTGGAGACGTGGAAAAAGCCGGACTACGAACCACCTGTGGTCCATGGCTGCCCACTTCCACCTCCACGGTCCCCTCCTGTGCCTCCGCCCCGGAAGAAGCGGACGGTGGTCCTCACCGAATCAACCGTATCTACTGCCTTGGCCGAGCTTGCCACTAAGAGCTTTGGCAGCTCCTCAACTTCCGGCATTACGGGCGACAATACAACAACGTCCTCTGAGCCCGCCCCCTCTGCCTGCCTCCCAGACTCCGACGCCGAGTCCTATTCTTCCATGCCCCCCCTGGAGGGGGAGCCTGGGGATCCGGATCTCAGCGACGGGTCATGGTCGACGGTTAGCAGTGGGGCTGACACGGAGGATGTCGTGTGCTGC
>gnl|euhcvdb|EU781809_NS5A_C1a_NS5A_protein_coding_sequence_(ns5a_sequence)
TCCGGCTCCTGGCTAAGAGACATCTGGGACTGGGTATGCGAGGTACTGAGCGACTTTAAGACCTGGCTAAAAGCCAAGCTCATGCCGCAATTGCCTGGAATTCCCTTTGTGTCCTGCCAGCGCGGGTATAGGGGGGTCTGGCGAGGAGACGGCATCATGCATACTCGCTGCCACTGTGGAGCTGAAATCACCGGACATGTCAAAAACGGGACGATGAGGATCGTCGGTCCTAGGACCTGCAGAAACATGTGGAGTGGGACTTTCCCTATTAACGCCTACACAACGGGCCCCTGTACCCCCCTTCCTGCGCCGAACTACAAGTTCGCGCTGTGGAGGGTGTCTGCAGAGGAATACGTGGAGATAAGGCGGGTGGGGGACTTCCACTACGTGACGGGCATGACTACTGACAATCTTAAATGCCCGTGCCAGGTTCCATCTCCCGAATTTTTCACTGAATTGGACGGGGTGCGCCTACATAGGTTTGCGCCCCCCTGCAAGCCCTTGCTGCGGGAGGAGGTATCATTCAAAGTAGGACTCCACGCGTACCCGGTGGGGTCGCAATTACCTTGCGAGCCCGAACCGGACGTGGCCGTGTTGACGTCCATGCTCACTGATCCCTCCCATATAACAGCAGAGGCGGCCAGGAGAAGGTTGGCGAGGGGATCACCCCCCTCTGAGGCCAGCTCCTCGGCTAGCCAACTGTCCGCTCCGTCTCTCAAGGCAACTTGCA---------------CCACCAACCA---------TGACTCCCCTGATGCTGAGCTCATAGAGGCTAACCTCCTATGGAGGCAGGAGATGGGCGGCAACATCACCAGGGTTGAGTCAGAGAACAAAGTGGTGATTCTGGACTCCTTTGATCCGCTTGTGGCGGAGGAGGACGAGCGGGAAATCTCCGTGCCCGCAGAAATCCTGCGGAAGTCTCGGAGATTCGCCCAGGCCCTGCCCGTGTGGGCGCGGCCGGACTATAACCCCCCGCTACTGGAGACGTGGAAAAAGCCTGACTACGAACCACCTGTGGTCCATGGCTGCCCGCTTCCACCTCCACGGTCCCCTCCTGTACCTCCGCCTCGGAAGAAGCGGACAGTGGTCCTAACTGAATCAAACCTATCTACTGCCTTGGCCGAGCTTGCCACCAAAAGTTTTGGCAGCTCCTCAACTTCCGGCATTGTGGCCGACAGTACGACAACGTCCCCTGAGCCCGCCCCCTCTGGCTGCCCCCCAGACTCCGACGATGAGTCCTATTCTTCCATGCCCCCCCTAGAGGGGGAGCCTGGGGATCCGGATCTCAGCGACGGGTCATGGTCGACGGTCAGTAGTGAGGCCGGCACAGAGGACGTCGTGTGCTGT
>gnl|euhcvdb|EU781808_NS5A_C1a_NS5A_protein_coding_sequence_(ns5a_sequence)
TCCGGTTCCTGGCTGAGGGACATTTGGGACTGGATATGCGAGGTGCTGAGCGATTTTAAGACCTGGCTGAAGGCCAAGCTCATGCCACAACTGCCTGGAATTCCCTTTGTGTCCTGCCAACGCGGATATAAGGGGGTCTGGCGAGGAGATGGCATTATGCACACCCGCTGCCATTGTGGGGCTGAGATCACTGGACATGTCAAGAACGGGACGATGAGGATCGTCGGTCCTAAGACCTGCAGGAACATGTGGAGTGGGACCTTCCCCATTAATGCCTACACCACGGGCCCCTGTACCCCCCTTCCTGCGCCGAACTATACGTTCGCGCTGTGGAGGGTGTCTGCGGAGGAATACGTGGAGGTAAGGCAAGTGGGGGACTTCCACTACGTGACGGGTATGACTGCTGATAATCTCAAATGCCCGTGCCAGGTCCCATCGCCCGAATTTTTCACAGAACTGGACGGGGTGCGCCTGCATAGGTTCGCGCCCCCTTGCAAGCCTTTGCTAAGAGAAGAGGTGTCGTTCAGAGTGGGACTACACGATTACCCGGTGGGGTCGCAATTACCGTGCGAGCCTGAACCGGACGTGACCGTGTTGGCGTCCATGCTCACTGATCCCTCCCACATAACAGCAGAGGCGGCTAGGAGGAGGTTAGCAAGGGGATCGCCCCCTTCTGAGGCCAGCTCCTCGGCCAGCCAGCTGTCTGCTCCATCTCTCAAGGCAACTTGCA---------------CCGTCAACCA---------CGACTCCCCTGACGCCGAGCTCATAGAGGCTAACCTCCTGTGGAGGCAGGAGATGGGCGGTAACATCACCAGGGTCGAGTCAGAGAACAAAGTGGTGGTTCTAGACTCCTTCGATCCGCTTGTGGCGGAGGAGGATGAACGGGAGGTCTCCGTGCCCGCAGAAATCCTGCGGAAATCTCGGAAATTCACCCGGGCCCTGCCCATTTGGGCACGGCCGGACTACAACCCCCCGTTGCTGGAGACGTGGAAAAAGCCGGACTACGAACCACCTGTGGTCCATGGTTGCCCACTTCCACCTCCACAGTCCCCTCCTGTTCCTCCGCCTCGGAAGAAGCGGACGGTGGTCCTCAGTGAATCAACCTTATCCACTGCCTTGGCCGAGCTTGCCACTAAGAGCTTTGGCAGCTCCTCAACTTCCGGTATTACGGGCGACGACACAACAGCGTCCTCTGAGCCCGCTCCCTCTGCCTGCCCCCCAGACTCCGACGCTGAGTCCTATTCCTCTATGCCCCCCCTGGAGGGGGAGCCTGGGGATCCGGATCTCAGCGACGGGTCATGGTCGACGGTCAGTAGTGAGGCCGGCACGGAGGACGTCGTGTGCTGC
>gnl|euhcvdb|EU256003_NS5A_C1a_NS5A_protein_coding_sequence_(ns5a_sequence)
TCTGGTTCCTGGTTAAGGGACATCTGGGACTGGATATGCGAGGTGCTGAGCGACTTTAAAACCTGGCTCAAAGCTAAGCTTATGCCACAACTGCCCGGGATTCCCCTTGTGTCCTGCCAACGCGGGTATAGGGGGGTCTGGCGGGGGGATGGCATCATGCATACTCGCTGCCACTGTGGGGCTGAGATTACTGGACATGTCAAAAACGGGACGATGAGGATCGTCGGTCCTAGGACCTGCAGGAACATGTGGAGTGGGACCTTCCCCATTAATGCCTACACCACGGGGCCCTGTACTCCCCTCCCTGCGCCGGACTATAAGTTCGCACTGTGGAGGGTGTCTGCAGAGGAATACGTGGAGATAAGGCAGGTGGGGGACTTCCATTACGTGACGGGTATGACAACTGACAACCTTAAATGCCCGTGTCAGGTCCCATCGCCCGAATTTTTCACAGAACTGGACGGGGTGCGCTTACATAGGTTTGCGCCCCCTTGCAAGCCCTTGTTGCGGGAGGAGGTATCATTTAGAGTAGGACTCCACGAGTACCCGGTGGGGTCGCAATTGCCTTGCGAGCCCGAACTGGATGTGGCCGTGTTGACGTCCATGCTCACTGATCCCTCCCATATAACGGCAGAGGCGGCCAAGAGGAGGTTGGCGAGAGGGTCACCCCCTTCCGTGGCCAGCTCCTCGGCTAGCCAGCTGTCCGCTCCATCTCTCAAGGGAGCTTGCA---------------CCGCCAACCA---------TGACTCCCCTGACGCCGAGCTCATAGAGGCTAACCTCCTGTGGAGGCAGGAGATGGGCGGCAATATCACCAGGGTTGAGTCAGAGAACAAAGTGGTGATTCTGGACTCCTTCGACCCGCTTGCAGCAGAGGAGGATGAGCGGGAGATCTCCGTACCCGCAGAAATCCTGCGGAAGTCTCGGAGATTCGCCCAGGCCCTGCCCATTTGGGCGCGGCCGGATTACAACCCCCCGCTATTAGAGACGTGGAAAAAGCCTGACTACGAACCACCTGTGGTCCATGGCTGCGCGCTTCCACCTCCACAGTCCCCTCCTGTGCCTCCACCTCGGAGGAAGCGGACGGTGGTCCTTACCGAGTCAACCCTATCTACTGCCTTGGCAGAACTTGCCACCAAAAGTTTTGGCAGCTCCTCAACTTCCGGTGTTACGGGCGACAACACAACAACGTCCCCCGAGACCGCCTCCTCTGGCCGTCCCCTAGACTCCGACGTTGAGTCCTGTTCTTCCATGCCCCCCCTAGAGGGGGAGCCTGGGGATCCGGATCTCAGCGACGGGTCATGGTCGACGGTCAGTAGTGAGGCCGGCACGGAGGATGTCGTGTGCTGC
>gnl|euhcvdb|EU362884_NS5A_C1a_NS5A_protein_coding_sequence_(ns5a_sequence)
TCCGGTTCCTGGCTAAGGGACATCTGGGACTGGATATGCGAGGTGCTGAGCGACTTTAAGACCTGGCTAAAAGCCAAGCTCATGCCACAACTGCCTGGGATTCCCTTTGTGTCCTGCCAGCGCGGGTATAGGGGGGTCTGGCGGGGAGACGGCATCATGCACACTCGCTGCCACTGTGGAGCTGAGATCACTGGACATGTCAAAAATGGGACGATGAGGATCGTCGGTCCTAGGACCTGCAGGAACATGTGGAGTGGGACCTTCCCCATCAACGCCTACACCACAGGGCCCTGTACTCCCCTCCCTGCGCCGAACTACAAGTTCGCGCTATGGAGGGTGTCTGCAGAGGAATACGTGGAGATAAGGCAGGTGGGGGACTTCCACTACGTGACGGGCATGACCACTGACAATCTTAAGTGCCCGTGCCAGGTCCCATCGCCCGAATTTTTCACAGAATTGGACGGGGTGCGCTTACATAGGTTTGCGCCCCCTTGCAAGCCCTTGCTGCGGGAGGAGGTGTCATTTAGCGTAGGACTCCACACATACCCGGTGGGTTCGCAGTTACCTTGCGAGCCCGAGCCGGACGTGGCCGTGTTGACGTCCATGCTCACTGATCCCTCTCATATAACAGCAGAGACGGCCGGGAGAAGGTTGGCGAGAGGATCGCCCCCTTCTATGGCCAGCTCCTCGGCCAGCCAGCTGTCCGCTCCATCCCTCAAGGCAACTTGCA---------------CCGCCAACCA---------TGACTCCCCTGATGCCGAGCTCATAGAGGCCAACCTCCTATGGAGGCAGGAGATGGGCGGCAACATTACCAGGGTTGAGTCAGAGAACAAAGTGGTGATTCTGGACTCCTTCGAACCGCTTGTGGCGGAGGAGGATGAGCGGGAGATCTCCGTACCCGCAGAAATTCTGCGGAAGTCTCGGAGATTCGCCCCGGCCCTACCCATCTGGGCGCGGCCGGACTATAACCCCCCGCTGGTGGAGACGTGGAAAAAGCCTGACTACGAACCACCTGTGGTCCATGGCTGCCCGCTTCCACCTCCACAATCCCCTCCTGTGCCTCCGCCTCGGAAGAAGCGGACGGTGGTCCTCACTGAATCGGTCATATCTACTGCCTTGGCCGAACTTGCCACCAAAAGTTTTGGCAGCTCCTCGACTTCCGGCATTACGGGCGACGATACGACAACGTCCTCTGAGCCCGCCCCTTCTGGCTGCCCCCCAGACTCCGACACTGAGTCCTATTCCTCCATGCCCCCCCTGGAGGGGGAGCCTGGGGATCCGGACCTTAGCGACGGGTCGTGGTCGACAGTCAGTAGTGGGGCCGACACGGAGGACGTCGTGTGCTGC
>gnl|euhcvdb|EU155278_NS5A_C1a_NS5A_protein_coding_sequence_(ns5a_sequence)
TCCGGTTCCTGGCTAAGGGACATCTGGGACTGGATATGCGAGGTGCTGAGCGACTTTAAGACCTGGCTAAAAGCCAAGCTCATGCCGCAACTGCCTGGGATTCCCTTTGTGTCCTGCCAGCGCGGGTACAGAGGGGTCTGGCGAGGGGACGGCATCATGCACACTCGCTGCCACTGTGGAGCTGAAATCACCGGACATGTCAAAAACGGGACGATGAGGATCGTCGGTCCAAGGACCTGCAGGAACATGTGGAGTGGGACTTTCCCCATTAACGCCTACACCACGGGCCCCTGTACCCCCCTTCCTGCACCGAACTATACGTTCGCGCTGTGGAGGGTATCTGCAGAGGAATACGTGGAAATAAGGCAGGTGGGGGACTTCCACTACGTGACGGGTATGACTGCTGACAACCTCAAATGCCCGTGCCAGGTCCCATCTCCCGAATTTTTCACAGAATTGGACGGGGTGCGCTTACATAGGTTTGCGCCTCCTTGCAAGCCCTTGCTGCGGGACGAGGTATCATTTAGAGTGGGGCTCCACGAGTACCCGGTGGGGTCGCAATTACCTTGCGAGCCCGAACCGGACGTAGCCGTGTTGACGTCCATGCTCACTGATCCCTCCCATATAACAGCAGAAGCAGCCGGGAGAAGGTTGGCGAGGGGATCACCCCCCTCTGTGGCCAGCTCTTCGGCTAGCCAGCTGTCCGCTCCATCCCTCAAGGCAACTTGCA---------------CCGCCAACCA---------TGACTCCCCTGACGCAGAGCTCATAGAGGCCAACCTCCTATGGAGGCAAGAGATGGGCAGCAACATCACCAGGGTTGAGTCAGAGAACAAAGTGGTGATTCTGGACTCCTTCGATCCGCTTGTGGCGGAGGAGGATGAGCGGGAGATCTCCGTGCCCGCGGAAATCCTGCGGAAGTCTCGGAAGTTCGCCCCGGCCCTGCCCGTTTGGGCGCGGCCGGACTACAACCCCCCGCTACTGGAGACGTGGAAAAAACCTGACTACGAACCACCTGTGGTCCATGGTTGCCCACTTCCACCTCCAAAAACTCCTCCTGTGCCTCCGCCTCGGAAGAAGCGGACGGTGGTCCTCACCGAATCAATCGTGACTGCTGCCTTAGCCGAGCTTGCCACCAAGTCCTTTGGCAGCTCCTCAACTTCCGGTATTACGGGCGACAATACGACAACATCCTCTGAGCCCGCCTCCCCTGGCTGCCCCCCCGACTCCGACGCTGAGTCCTATTCCTCCATGCCCCCCCTGGAGGGGGAGCCTGGGGATCCGGACCTCAGCGACGGGTCATGGTCGACGGTCAGTAGTGGGGCTGACACGGAGGATGTCGTGTGCTGC
>gnl|euhcvdb|DQ889276_NS5A_P1a_NS5A_protein_coding_sequence_(ns5a_sequence)
TCCGGTTCCTGGCTRAGGGACATCTGGGACTGGATATGCGAGGTGATGAGCGACTTYACSACCTGGCTAAAAGCCAAGCTCATGCCACAACTGCCTGGGATTCCCTTTGTGTCMTGCCAGCGCGGRTATAARGGGGTCTGGCGAGGGGACGGCATCATGCACACTCGCTGCCATTGTGGWGCTGAGATYACTGGACATGTCAAAAACGGGACGATGAGGATCGYCGGYCCCAGGACCTGCAGGAACATGTGGAGTGGRACCTTCCCCATCAATGCCTACACCACRGGCCCCTGTACCCCCCTTCCYGCGCCGAACTATACGTTCGCGCTGTGGAGGGTGTCTGCAGAGGARTACGTGGAGATAAGGCAGGTGGGGGACTTCCACTACGTGACGGGTATGACCACTGAYAATMTCAGATGCCCGTGCCAGGTCCCATCGCCCGAATTTTTCACAGAAYTGGACGGGGTGCGYCTACACAGGTTCGCGCCCCCCTGCAAGCCCCTGCTGCGGGAGGAGGTATCATTTAGAGTRGGACTCCATGAGTACCCGGTGGGGTCGCAGTTACCTTGCGAGCCCGAACCGGACGTGGCTGTGTTGACGTCCATGCTTACYGATCCCTCCCATATAACAGCAGARGCAGCCGGGAGAAGGYTRGCGAGRGGRTCMCCCCCCTCTATGGCCAGCTCCTCGGCTAGCCAGCTGTCCGCTCCATCTCTCAAGGCGGCTTGCA---------------CYGCTAACCA---------TGACTCCCCTGACGCCGAGCTCATAGAGGCTAAYCTCCTRTGGAGGCARGAGATGGGCGGYAACATCACYAGGGTTGAGTCAGAGAACAAAGTGGTGATYCTGGACTCCTTCGATCCGCTTGTGGCGGARGAGGAYGAGCGGGAGATCTCCGTACCCGCAGAAATCCTGCGGAAGTCTCGGAGATTYGCCCCGGCCCTGCCTATYTGGGCGCGGCCGGACTATAACCCCCCGCTRATAGAGACGTGGAAAAAGCCTGACTACGAACCACCTGTGGTCCATGGCTGTCCGCTTCCACCTCCAMAGTCYCCTCCTGTGCCKCCGCCTCGGAAGAAGCGGACGGTGGTCCTCACTGAATCAACYGTATCTACTGCCTTGGCCGAGCTTGCCACCAAAAGTTTTRGCAGCTCCTCAACTTCCGGCATTACKRGCGRCAAYACGACAACATCCTCTGAGCCCGCCCCTYCTGRCTGCCYCCCAGACTCCGACGCTGAGTCCTACTCTTCCATGCCCCCCCTGGAGGGGGAGCCCGGGGATCCGGATCTCAGCGACGGGTCATGGTCGACGGTCAGTGGTGAGGCCAGCGCGGAGGATGTCGTGTGCTGC
>gnl|euhcvdb|EU155288_NS5A_C1a_NS5A_protein_coding_sequence_(ns5a_sequence)
TCCGGTTCCTGGCTTAGGGACATCTGGGACTGGATATGCGAGGTGCTGAGCGACTTCAAGACCTGGCTGAAAGCCAAGCTCATGCCACAACTGCCTGGGATTCCCTTCGTGTCCTGCCAGCGCGGGTATAAGGGGGTTTGGCGAGGAGACGGCATCATGCACACTCGCTGCCACTGTGGAGCTGAGATTACTGGACATGTCAAAAACGGGACGATGAGGATCGTCGGTCCCAGGACCTGCAGAAACATGTGGAATGGGACCTTCCCCATCAACGCCTACACCACGGGCCCCTGTACTCCCCTCCCTGCGCCGAACTATAAGTTCGCGTTGTGGCGGGTGTCTGCGGAGGAATACGTGGAGATAAGGCAGGTGGGGGACTTCCACTACGTGACGGGTATGACTACTGACAATCTTAAATGCCCGTGCCAGGTCCCATCGCCCGAATTTTTCACAGAATTGGACGGGGTACGCCTACACAGGTTTGCGCCCCCCTGCAAGCCCTTGCTGCGGGAGGAGGTGTCATTCAGAGTGGGACTCCACGAGTACCCGGTGGGGTCGCAATTACCTTGCGAGCCCGAACCGGACGTGGCCGTGTTGACGTCCATGCTCACTGATCCCTCCCATATAACAGCAGAGGCGGCCGGGAGAAGGTTGGCAAGAGGATCACCCCCCTCTGTGGCCAGCTCCTCGGCTAGCCAGCTGTCCGCTCCATCTCTCAAGGCAACTTGCA---------------CCGCCAACCA---------TGACTCCCCTGACGCCGAGCTCATAGAAGCTAACCTCCTGTGGAGGCAGGAGATGGGCGGCAACATCACCAGGGTTGAGTCAGAGAACAAAGTGGTGATTCTGGACTCCTTCGATCCGCTTGTGGCGGAGGAGGATGAGCGGGAGATCTCCGTACCCGCAGAAATTCTGCGGAAGTCTCGGAGATTCGCTCCGGCCCTGCCCATTTGGGCGCGGCCGGACTACAACCCCCCGCTGCTGGAGGTGTGGAAGAAGCCTGACTACGAACCACCTGTGGTCCATGGCTGTCCACTACCGCCTCCGCGGTCTCCTCCTGTGCCTCCGCCTCGGAAGAAGCGTACGGTAGTCCTCACCGAATCAACCGTATCCACTGCCTTGGCCGAGCTTGCCACCAAAAGCTTTGGCAGCTCCTCAACTTCCGGCATTACGGGCGACAATACGACAGCATCCTCTGAGCCCGCCCCTTCTGACTGCCCTCCCGACTCCGACGCTGAGTCCTATTCTTCCATGCCCCCCCTGGAGGGGGAACCTGGGGATCCGGATCTCAGCGACGGGTCATGGTCGACGGTCAGTAGCGGAGCCGACGCGGAGGACGTCGTGTGCTGC
>gnl|euhcvdb|DQ889296_NS5A_P1a_NS5A_protein_coding_sequence_(ns5a_sequence)
TCCGGCTCCTGGTTAAGGGACATCTGGGACTGGATATGCGAGGTGCTGAGCGATTTTAAGACCTGGCTAAAAGCCAAGCTCATGCCACAACTGCCTGGGATTCCCTTTGTGTCCTGCCARCGCGGGTATAGGGGGGTCTGGCGAGGAGATGGCATCATGCACACTCGCTGCCACTGTGGAGCTGAGATCACTGGACATGTCAAAAACGGGACGATGAGGATCGTCGGTCCCAGGACCTGCAGGAACATGTGGAGTGGGACCTTCCCCATCAACGCCTACACCACGGGCCCCTGCACCCCCCTTCCTGCGCCGAACTACGAGTTCGCGCTGTGGAGGGTGTCTGCGGAGGAATACGTGGAGATAAGGCAGGTGGGGGACTTCCACTACGTGACGGGTATGACTACAGATAATCTTAAGTGCCCGTGCCAGGTCCCATCGCCCGAATTTTTCACAGAATTGGACGGGGTGCGCCTACATAGGTTTGCGCCCCCCTGCAAGCCCTTGCTGCGGGAGGAGGTAACATTCAGAGTAGGACTCCACGAGTACCCGGTGGGGTCGCAATTACCTTGCGAGCCCGAGCCGGATGTTGCCGTGCTGACGTCCATGCTCACTGATCCCTCCCATATAACAGCAGAGGCGGCCGGGAGAAGGTTGGCGAGGGGATCACCCCCCTCTGTGGCCAGCTCCTCGGCTAGCCAGCTGTCTGCTCCATCTCTCAAGGCAACTTGCA---------------CCGCCAACCA---------TGACTCCCCTGACGCCGAGCTCATAGAGGCCAACCTCCTATGGAGGCAAGAGATGGGCGGCAACATCACCAGGGTTGAGTCAGAGAACAAAGTGGTGATTCTGGACTCTTTCGATCCGCTTGTGGCGGAGGAGGATGAGCGGGAGATCTCCGTACCCGCAGAAATCCTGCGGAAGTCTCGGAGATTTGCCCCGGCCCTGCCTATTTGGGCGCGGCCGGACTACAATCCCCCGCTACTGGAGACGTGGAAAAAGCCTGACTACGAACCACCTGTGGTCCATGGCTGTCCGCTTCCACCTCCACAGTCCCCTCCTGTGCCTCCGCCTCGGAAGAAGCGGACGGTGGTCCTCACCGAATCAACCGTATCTACTGCCTTGGCTGAGCTCGCCACCAAAAGTTTCGGCAGCTCCTCAACTTCCGGCATTACGGGCGACAATACGACAACATCCTCTGAGCCCGCCCCTGCTGGCTGCCCCCCAGACTCCGACGCWGAGTCCTATTCTTCCATGCCCCCCCTGGAGGGGGAGCCTGGGGATCCGGATCTCAGCGACGGGTCGTGGTCGACGGTCAGTAGCGAGGCTGGCACGGAGGACGTCGTGTGCTGC
>gnl|euhcvdb|EU255984_NS5A_C1a_NS5A_protein_coding_sequence_(ns5a_sequence)
TCCGGTTCCTGGCTAAGGGACATCTGGGACTGGATATGCGAGGTGCTGAGCGACTTTAAGACCTGGCTAAAAGCCAAGCTCATGCCACAACTGCCTGGGATTCCCCTCGTGTCCTGCCAGCGCGGGTACAAGGGGGTCTGGCGAGGGGACGGCATTATGCACACTCGCTGCCACTGTGGAGCTGAGATCACTGGACATGTCAAAAACGGGACGATGAGGATCGTCGGTCCTAAGACCTGCAGGAACATGTGGAGTGGGACCTTCCCCATTAACGCCTACACCACGGGCCCCTGTACCCCCCTTCCTGCGCCGAACTATACGTTCGCGCTGTGGAGGGTGTCTGCGGAGGAATACGTGGAAATAAGGCAGGTGGGGGACTTCCACTACGTGACGGGTATGACTACTGACAATCTTAAGTGCCCGTGCCAGGTCCCATCGCCCGAGTTTTTCACTGAACTGGACGGGGTGCGCCTACATAGATTTGCGCCCCCTTGCAAGCCCTTGCTACGTGAGGAGGTGTCGTTCAGAGTAGGACTACACGACTACCCGGTGGGGTCGCAATTACCTTGCGAGCCTGAACCGGACGTGGCCGTGTTGACGTCCATGCTCACTGACCCCTCCCACATAACGGCAGAGGCGGCTGGGAGGAGGTTAGCAAGGGGGTCGCCCCCTTCTCTGGCCAGCTCCTCGGCCAGCCAACTGTCCGCTCCATCTCTCAAGGCAACTTGCA---------------CCACCAACCA---------CGACTCCCCTGACGCCGAGCTCATAGAGGCTAACCTCCTATGGAGGCAGGAGATGGGCGGCAACATCACCAGGGTTGAGTCAGAGAACAAAGTGGTGGTTCTGGACTCCTTCGATCCGCTTGTGGCGGAGGAGGACGAACGGGAGGTCTCCGTGCCCGCGGAAATCCTGCGGAAGTCTCGGAGATTTGCTCCGGCCCTGCCCGTTTGGGCACGGCCGGACTACAACCCCCCGTTACTGGAGACGTGGAAAAAGCCGGACTACGAACCACCTGTGGTCCATGGCTGCCCACTTCCACCTCCGCAGTCCCCTCCTGTGCCTCCGCCCCGGAAGAAGCGGACGGTGGTCCTCACCGAATCGACCGTATCTACTGCCTTGGCCGAGCTTGCCACCAAGAGCTTTGGCAGCTCCTCAACTTCCGGTATTACGGGCGACAATACAACGACGCCCTCTGAGCCCGCCCCCTCTGTCTGTCCCCCAGACTCCGATGCTGAGTCCTGTTCTTCCATGCCCCCCCTGGAGGGGGAGCCTGGGGATCCGGATCTCAGCGACGGGTCATGGTCGACGGTTAGTAGTGGGGCTGACATGGAGGATGTCGTGTGTTGC
>gnl|euhcvdb|DQ838745_NS5A_C1a_NS5A_protein_coding_sequence_(ns5a_sequence)
TCCGGTTCCTGGCTGAGGGACATCTGGGACTGGATATGCGAAGTGCTGAGCGACTTTAAGACCTGGTTAAAAGCCAAGCTCATGCCACAACTGCCTGGGATCCCCTTCGTGTCCTGCCAACGCGGGTATAAGGGGGTCTGGCGAGGGGACGGCATCATGCACACACGCTGCCACTGTGGAGCTGAGATCACTGGACATGTCAAAAACGGGACGATGAGGATCGTCGGTCCTAAGACCTGCAGGAACATGTGGAGTGGGACCTTCCCCATTAACGCCTACACCACGGGTCCCTGTACCCCCCTTCCTGCGCCGAACTACACGTTCGCGCTGTGGAGGGTGTCTGCAGAGGAGTATGTGGAGATAAGGCAGGTGGGGGACTTCCATTACGTGACGGGTATGACTACTGACAATCTCAAATGCCCGTGTCAGGTCCCATCGCCCGAATTTTTCACAGAATTGGACGGGGTGCGCCTACATAGGTTTGCGCCCCCCTGCAAGCCCTTGCTGCGGGAGGAAGTGTCATTCAGAGTAGGACTCCATGAGTACCCGGTGGGGTCGCAACTGCCTTGCGAGCCCGAACCGGACGTGGCCGTGTTGACGTCCATGCTCACTGATCCCTCCCACATAACGGCAGAGGCGGCTGCGAGGAGGTTGGCGAGGGGGTCACCCCCCTCTGTGGCCAGCTCCTCTGCTAGCCAGCTGTCTGCTCCATCTCTCAAGGCAACTTGCA---------------CCGCCAACCA---------TGACTCCCCTGACGCCGAGCTCATAGAAGCTAACCTCCTATGGAGGCAGGAGATGGGCGGCAACATCACCAGGGTTGAATCAGAGAACAAAGTGGTGATTCTGGACTCCTTCGATCCGCTTGTGGCTGAGGAGGACGAGCGGGAGATCTCCGTACCCGCAGAGATCCTGCGGAAGTCTCGGAGGTTCGCCCCGGCCTTGCCCATTTGGGCGCGGCCGGACTACAACCCCCCGCTAATAGAGACGTGGAAGAAGCCTGACTACGAACCACCTGTGGTCCATGGCTGTCCACTCCCACCTCCACAGTCCCCTCCTGTGCCTCCGCCTCGGAAGAAGCGGACGGTGGTCCTCACCGAATCAACCCTACCTACTGCCTTGGCTGAGCTTGCCACCAAAAGCTTTGGCAGCTCCTCAACTTCCGGTATCACAGGCGACAATACGACAACATCCTCTGAGCCCACCTCTCCTGGCTGTTCCCCAGACTCCGACGCTGAGTCCTATTCTTCCATGCCCCCCCTGGAGGGGGAGCCTGGGGATCCGGATCTCAGCGACGGGTCATGGTCGACGGTCAGTAGTGAGGCTGGCACGGAGGATGTCGTGTGTTGC
>gnl|euhcvdb|DQ889308_NS5A_P1a_NS5A_protein_coding_sequence_(ns5a_sequence)
TCCGGTTCCTGGCTAAGGGACATCTGGGACTGGATATGCGAGGTGCTGAGCGACTTTAAGACCTGGCTAAAAGCCAAGCTCATGCCACAACTGCCTGGGATCCCYTTCGTGTCCTGCCAGCGCGGGTACAAGGGGGTCTGGCGAGGAGACGGCATCATGCACACTCGCTGCCACTGCGGTGCTGAGATCACTGGACATGTCAAAAACGGGACGATGAGGATCGCCGGTCCTAGGACCTGCAGGAACATGTGGAATGGGACCTTCCCCATTAACGCCTACACCACGGGCCCCTGTACCCCCCTTCCTGCGCCAAACTACAAGTTCGCGCTGTGGAGGGTGTCTGCAGAGGAGTATGTGGAGGTAAGGCAGGTGGGGGACTTCCACTACGTGACGGGTATGACTACTGACAAYCTTAAATGCCCGTGCCAGGTTCCATCGCCCGAATTTTTCACAGAATTGGACGGGGTGCGCCTACATAGGTTTGCGCCCCCCTGCAAGCCCTTGCTGCGGGAGGAGGTATCATTCAGAGTAGGACTCAACGAGTACCCGGTGGGGTCGCAATTACCTTGCGAGCCCGAGCCGGACGTGACTGTGGTGACGTCCATGCTCACTGATCCCTCCCACATAACAGCAGAGGCGGCCAGGAGAAGGTTGGCGAGGGGATCACCCCCCTCTTTGGCCAGCTCCTCGGCTAGCCAGCTGTCTGCTCCATCTCTCAAGGCAACTTGCA---------------CCGCCAACCA---------YGACTCCCCTGATGCCGAGCTCATAGAGGCTAACCTCYTGTGGAGGCAGGAGATGGGCGGCAACATTACYAGGGTTGAGTCAGAGAACAAAGTGGTGATTCTGGACTCTTTCGATCCGCTTGTGGCGGAGGAGGATGAGCGGGAGATCTCCGTACCTGCAGAGATCCTGCGGAAGTCTCGGAGATTCGCCCCGGCCCTGCCCGTTTGGGCGCGGCCGGACTATAACCCCCCGCTATTGGAGGTGTGGAAAAAACCTGACTACGAACCACCTGTGGTCCATGGCTGCCCGCTTCCACCTCCACAGTCCCCTCCTGTRCCTCCGCCTCGGAAGAAGCGGACGGTGGTCCTCACCGAGTCAACCGTATCTACTGCTTTGGCCGAGCTTGCCACCAAAAGTTTTGGCAGCTCCTCAACTTCCGGCATYACGGGCGACGGTACGACAATGTCCTCTGAGCCTGCCTCTCCTGGCCACTCTCCAGACTCTGACGCYGAGTCCTATTCTTCCATGCCCCCCCTGGAGGGGGAGCCTGGGGATCCGGATCTCAGCGACGGGTCATGGTCGACGGTCAGTAGTGAGGCCGGCACGGAAGACGTCGTGTGCTGC
>gnl|euhcvdb|EF032898_NS5A_C1a_NS5A_protein_coding_sequence_(ns5a_sequence)
TCCGGTTCCTGGTTAAGGGACATCTGGGACTGGATATGCGAGGTGCTGAGCGACTTTAAGACCTGGCTGAAAGCCAAGCTCATGCCGCAACTGCCTGGGATTCCCCTTGTGTCCTGCCAACGCGGGTATAGGGGGGTCTGGCGAGGGGACGGCATCATGCACACTCGCTGCCACTGTGGAGCTGAGATTACTGGACATGTCAAAAACGGGACGATGAGGATCGTCGGTCCTAGGACCTGTAGGAACATGTGGAGTGGGACCTTCCCCATTAACGCCTACACCACGGGCCCCTGCACCCCCCTTCCTGCGCCGAACTATAAGTTCGCGCTGTGGAGGGTGTCGGCAGAGGAATACGTGGAAGTAAGGCAGGTGGGGGACTTCCACTACGTGACGGGCATGACTACTGACAATCTCAAATGCCCGTGTCAGGTCCCATCGCCCGAGTTTTTCACAGAATTGGACGGGGTGCGCCTACACAGGTTTGCGCCCCCTTGCAAGCCCTTGCTGCGGGAGGAGGTAACATTCAGAGTAGGACTCCACGAGTACCCGGTGGGGTCGCAATTGCCTTGCGAGCCCGAACCGGACGTGGCCGTGTTGACGTCCATGCTCACCGATCCCTCCCACATAACGGCAGAGACGGCCAAGAGAAGGTTGGCGAGGGGATCACCCCCTTCCCTGGCCAGCTCTTCGGCTAGTCAGCTGTCCGCTCCATCTCTCAAGGGAACTTGCA---------------CCGCCAAACA---------CGACTCCCCTGACGCCGAACTCGTAGAGGCTAATCTCCTATGGAGACAGGAGATGGGCGGTAACATCACCAGGGTTGAGTCAGAGAACAAAGTGGTGGTTCTGGACTCCTTCGAGCCACTCGTGGCAGAGGAGGATGAGCGGGAGATCTCCACGCCCGCAGAAATCCTGCGGAAGTCTCGGAGATTCACTCCGGCCCTGCCCATCTGGGCACGGCCGGACTACAACCCCCCGCTGCTGGAGACGTGGAAAAAGCCTGATTACGAACCACCTGTGGTCCACGGCTGCCCACTTCCACCTCCACAGTCCCCTCCTGTGCCTCCGCCTCGGAAGAAGCGGACGGTGGTCCTTACCGAATCAACCGTGTCCACTGCCTTGGCCGAGCTTGCCACCAAGAGTTTCGGCGGCTCCTCAACTTCCGGTATCACGAGCGACAATACGACAACATCCCCTGAGCCTGCCTCTTCCGGCTGCCCCCCAGACTCCGACGCTGAGTCCTACTCTTCCATGCCCCCCCTGGAGGGGGAGCCTGGGGATCCAGATCTCAGCGACGGGTCATGGTCGACGGTCAGTAGCGAGGCCGGCACGGAGGATGTCGTGTGTTGC
>gnl|euhcvdb|EU677253_NS5A_C1a_NS5A_protein_coding_sequence_(ns5a_sequence)
TCCGGTTCCTGGCTAAGGGACATCTGGGACTGGATATGCGAAGTGCTGAGCGACTTCAAGACCTGGCTAAAAGCCAAGCTCATGCCGCAACTGCCTGGGATTCCCTTTGTGTCCTGCCAGCGCGGGTATAGGGGGACCTGGCGGGGGGACGGCATCATGCACACTCGCTGCCACTGTGGAGCCGAGATCACTGGACATGCCAAAAACGGGACGATGAGGATCGTCGGGCCTAAGACCTGCAGGAACATGTGGAGTGGGACCTTCCCCATTAATGCCTACACCACGGGCCCCTGTACCCCCCTTCCTGCGCCGAACTATAAGTTTGCGCTGTGGAGGGTGTCGGCAGAGGAATACGTGGAAATAAGGCAGGTGGGGGACTTCCACTACGTGACGGGTATGACTACTGACAATCTCAAATGCCCGTGCCAGGTCCCATCACCCGAATTTTTCACAGAATTGGACGGAGTGCGCCTACATAGGTTTGCGCCTCCTTGCAAGCCATTGCTGCGGGATGAGGTATCATTCAGAGTGGGAGTCCACGAGGACCCGGTGGGATCGCAGTTACCTTGCGAGCCCGAACCGGATATGGCCGTGTTGACGTCCATGCTCACAGATCCCTCCCACATAACAGCAGAGACGGCCAAGAGAAGGTTGGCGAGGGGATCACCCCCCTCTGAGGCCAGCTCCTCGGCCAGCCAGCTGTCTGCTCCATCTCTCAAAGCAACTTGCA---------------CCACCAACCA---------CGACTCCCCTGACGCCGAGCTCATAGAGGCTAACCTCCTGTGGAGGCAGGAGATGGGCGGCAACATCACTAGGGTCGAGTCAGAGAACAAAGTGGTGATTCTGGACTCCTTCGATCCGCTCGTGGCAGAGGAGGATGAGCGGGAGATCTCCGTAGCCGCAGAAATCCTGCGGAAGTCTCGGAGATTCGCCCCGGCCCTGCCCGTTTGGGCACGGCCTGACTACAACCCCCCGCTAGTGGAGACGTGGAAAAAGCCTGACTATGAGCCACCCGTGGTCCATGGCTGTCCACTTCCGCCTCCACAGTCCCCTCCTGTGCCTCCGCCTCGGAAGAAGCGGACGGTGGTCCTCACCGAGTCAGTCGTATCCACTGCCTTGGCCGAGCTTGCCACCAAGAGCTTCGGCAGCTCCTCAACTTCTGGTATCACGAGCGACAATACGACAACATCCCCTGAGCCTGCCTCCTCTGGCTGCCCTCCAGACTCCGACAGTGAGTCCTACTCTTCCATGCCCCCCCTGGAGGGGGAGCCTGGGGATCCGGATCTCAGCGACGGGTCATGGTCGACGGTCAGTAGTGAGGCCGGCACAGAGGATGTCGTGTGCTGC
>gnl|euhcvdb|EU677251_NS5A_C1a_NS5A_protein_coding_sequence_(ns5a_sequence)
TCCGATTCCTGGCTAAGGGACATCTGGGACTGGATATGCGAGGTGCTGAGCGATTTCAAGACCTGGCTAAAGGCCAAGCTCATGCCACAACTGCCCGGGATCCCCTTTGTGTCCTGCCAACGCGGGTATAAGGGGGTCTGGCGGGGGGATGGCATTATGCACACTCGCTGCCACTGTGGAGCTGAGATCACTGGACATGTCAAGAACGGGACGATGAGGATCGTCGGTCCTAAGACCTGCAGGAACATGTGGAGTGGAACCTTCCCCATCAATGCCTACACCACGGGCCCCTGTACCCCCCTTCCTGCGCCGAACTACAGGTTCGCGCTGTGGAGGGTGTCTGCGGAGGAATACGTGGAGATAAGGCAGGTGGGGGACTTCCACTACGTGACGGGCATGACCACTGACGATCTTAAATGCCCATGCCAGGTCCCATCGCCCGAATTTTTCACAGAACTGGACGGGGTGCGCCTGCATAGGTTTGCGCCCCCTTGCAAGCCCTTGCTACGAGAAGAGGTGTCGTTCAGAGTAGGACTACACAGCTACCCGGTGGGGTCGCAATTACCTTGCGAACCTGAACCGGACGTAGCCGTGTTGACGTCCATGCTCACCGATCCCTCCCATATAACAGCAGAGGCGGCTGGGAGGAGGTTAGCAAGGGGATCGCCCCCTTCCATGGCCAGCTCATCGGCCAGCCAGCTGTCCGCACCATCTCTCAAGGCAACTTGCA---------------CCACCAACCA---------CGACTCCCCTGACGCTGAGCTCATAGAGGCCAACCTCCTGTGGAGGCAGGAGATGGGCGGTAACATCACCAGGGTCGAGTCGGAGAACAAAGTGGTGGTTCTGGACTCCTTTGATCCGCTTGTGGCGGAAGAGGACGATCGGGAGGTCTCTGTGCCCGCAGAAATCCTGCGGAAATCTCGGAGATTTGGCCCGGCTCTGCCCATTTGGGCACGGCCGGACTACAACCCTCCGTTGCTGGAGACGTGGAAAAAGCCAGACTACGAACCACCTGTGGTCCATGGCTGCCCACTTCCACCTCCACAGTCCCCTCCTGTCCCCCCGCCGCGGAAGAAGCGGACAGTGGTCCTCACCGAATCACTTGTATCTTCTGCCTTGGCCGAGCTTGCCACCAAAAGCTTTGGCAGCTCCACAGCTTCCGGCATTACGGACGGTAATACAACAACGTCCTCTGAGCCCGCCCCCTCTGCCTGTTCCCCAGACTCCGACGTCGAGTCCTATTCTTCCATGCCCCCCCTGGAAGGGGAGCCTGGGGATCCGGATCTCAGCGACGGGTCATGGTCGACGGTTAGTAGTGGGGCCGACACGGAGGATGTCGTGTGCTGC
>gnl|euhcvdb|EF407438_NS5A_C1a_NS5A_protein_coding_sequence_(ns5a_sequence)
TCCGGTTCCTGGCTGAGGGACATCTGGGACTGGATATGCGAGGTGCTGAGTGACTTCAAGACCTGGCTGAAAGCCAAGCTCATGCCACAACTGCCTGGGATTCCCTTTGTGTCCTGCCAACGCGGGTATAGGGGGGTCTGGCGGGGAGACGGCATCATGCACACTCGCTGCCACTGTGGAGCTGAGATCACTGGACATGTCAAAAACGGGACGATGAGGATCGTTGGTCCTAGGACCTGCAGGAACATGTGGAGTGGGACCTTCCCCATTAACGCCTACACCACGGGCCCCTGTACCCCCCTTCCTGCGCCGAACTATACGTTCGCGCTGTGGAGGGTGTCTGCAGAGGAGTACGTGGAGATAAGGCAGGTGGGGGACTTCCACTACGTGACGGGCATGACTACTGACAATCTTAAATGCCCGTGCCAGGTCCCATCGCCCGAATTTTTCACCGAATTGGACGGGGTGCGCATCCACAGGTTTGCGCCCCCCTGCAAGCCCTTGCTGCGGGAGGAGGTGTCATTCAGAGTGGGACTCCACGACTACCCGGTGGGGTCGCAATTACCTTGCGAACCCGAACCGGACGTGGCCGTGTTGACGTCCATGCTCACTGATCCCTCCCATATAACAGCAGAGGCGGCCGGGAGAAGGTTGGCGAGGGGATCACCCCCTTCTCTGGCCAGCTCCTCGGCTAGCCAGCTGTCTGCTCCATCTCTCAAGGCAACTTGCA---------------CCACCAACCA---------TGACTCCCCTGATGCCGAGCTCATAGAGGCCAACCTCCTATGGAGGCAGGAGATGGGCGGTAACATCACCAGGGTTGAGTCAGAAAACAAAGTGGTGATTCTGGACTCCTTCGATCCGCTTGTGGCGGAGGAGGATGAGCGGGAGATCTCCGTACCCGCAGAAATCCTGCGGAAGTCTCGGAGATTCGCCCCGGCTCTGCCCGTGTGGGCGCGGCCGGACTACAACCCCCCGCTAATAGAGCCGTGGAAAAAGCCTGACTACGAACCACCTGTGGTCCATGGCTGCCCGCTTCCACCTCCACGGTCTCCTCCTGTGCCTCCGCCTCGGAAGAAGCGGACGGTGGTCCTCACTGAATCAACCGTACCTTCTGTCTTGGCCGAGCTTGCCACCAAAACCTTTGGCAGCTCCTCAACTTCCGGCATTACGGGCGACAATACGACAACATCCTCTGAGCCCGCCTCTTCTGGCTGCCCCCCAGACTCCGACGCTGAGTCCTATTCTTCCATGCCCCCCCTAGAGGGGGAGCCTGGGGATCCGGATCTTAGCGACGGGTCATGGTCGACGGTCAGTAGTGAGGCCGGCACGGAGGATGTCGTGTGCTGC
>gnl|euhcvdb|EF407439_NS5A_C1a_NS5A_protein_coding_sequence_(ns5a_sequence)
TCCGGCTCCTGGCTAAGGGACATCTGGGACTGGATATGCGAGGTGCTGAGCGATTTTAAAACCTGGATGAAGGCCAAGCTCATGCCACAACTGCCTGGGATTCCCTTTGTGTCCTGCCAACGCGGGTATAGGGGGGTCTGGCGAGGGGATGGCATTATGCACACTCGCTGCCACTGTGGAGCTGAAATCGCTGGACATGTCAAGAACGGGACGATGAGGATCGTCGGTCCTAAGACCTGCAGGAACACGTGGAGTGGGACCTTCCCCATCAACGCCTATACCACTGGCCCCTGCATCCCCCTTCCTGCGCCGAACTATACGTTCGCGCTGTGGAGGGTGTCTGCGGAGGAATACGTGGAAATAAGGCGGGTGGGGGACTTCCACTACGTGGTGGGTATGACTGCTGACAACCTTAAATGCCCATGCCAGGTCCCATCGCCCGAATTTTTCACAGAACTGGACGGGGTGCGCCTGCATAGGTTCGCGCCCCCTTGCAAGCCTTTACTACGAGACGAGGTGTCATTCAGAGTAGGACTACACGATTACCCGGTGGGGTCGCAATTACCCTGCGAGCCCGAACCGGACGTGGCCGTGCTGACGTCCATGCTCACTGATCCCTCCCACATAACAGCAGAGGCGGCCAGGAGGAGGTTAGCAAGGGGATCGCCCCCTTCTGAGGCCAGCTCTTCGGCCAGCCAACTGTCCGCCCCGTCTCTCAAGGCAACTTGCA---------------CTACCAACCA---------CGACTCCCCCGACGCCGAGCTCATAGAGGCTAACCTCCTGTGGAGACAGGAGATGGGCGGTAACATCACCAGGGTTGAGTCAGAGAACAAAGTGGTGGTTTTGGACTCCTTCGATCCGCTTGTGGCGGAGGAGGATGAGCGGGAGATTTCCGTGCCCTCAGAAATCCTGCTGAAGTCTCGGAAGTTCACCCCGGCCCTGCCCATTTGGGCACGGCCGGACTACAACCCCCCGCTGCTGGAGACGTGGAAAAAACCGGACTACGAGCCACCTGTGGTCCATGGCTGCCCACTTCCACCTCCACGGTCCCCTCCCGTGCCTCCACCCCGGAGAAAGCGGACGGTGGTCCTCACCGAATCAACCGTGTCTACTGCCTTGGCCGAGCTTGCCACCAAGAGCTTTGGCAGCTCCTCAACTTCCGGCATTACGGGCGACAATACAACAACGTCCTCTGAACCCGCCCCCTCTGCCTGCCCCCCAGACTCCGACGCTGAGTCCTACTCTTCCATGCCCCCCCTGGAGGGGGAGCCTGGGGATCCGGACCTCAGCGACGGGTCGTGGTCGACGGTTAGTAGTGGGGCTGACACGGAGGATGTCGTGTGCTGC
>gnl|euhcvdb|EF407440_NS5A_C1a_NS5A_protein_coding_sequence_(ns5a_sequence)
TCCGGTTCCTGGTTGAGGGACATCTGGGACTGGATATGCGAGGTGCTGAGCGACTTTAAGACCTGGCTAAAAGCCAAACTCATGCCACAACTGCCTGGGATCCCCTTTGTGTCCTGCCAGCGCGGGTATAAGGGGGTCTGGCGAGGAGATGGCATCATGCACACTCGCTGCCACTGTGGAGCTGAGATTACTGGACATGTCAAAAACGGGACGATGAGGATCGTCGGTCCGAGAACCTGCAGGAACATGTGGAGTGGGACCTTCCCCATTAACGCCTACACCACGGGCCCCTGTACCCCCCTTCCCGCGCCGAACTATACGTTCGCGCTGTGGAGGGTGTCTGCAGAGGAATACGTGGAGATAAGGCAGGTGGGGGACTTCCACTACGTGACGGGTATGACTACTGACAATCTCAAATGCCCGTGCCAGGTTCCATCGCCCGAATTTTTCACAGAATTGGACGGGGTGCGCTTACATAGGTTTGCGCCCCCTTGCAAGCCCTTGCTGCGGGAGGAGGTATCATTCAGAGTGGGACTCCACGAATACCCGGTGGGGTCGCAATTACCTTGCGAGCCCGAACCGGACGTGGCCGTGTTGACGTCCATGCTCACTGATCCCTCCCATATAACAGCAGAGGCGGCCGGGAGAAGGTTGGCAAGAGGATCACCCCCCTCTGTGGCCAGCTCCTCGGCTAGCCAGCTGTCCGCTCCATCTCTCAAGGCAACTTGCA---------------CCGCCAACCA---------TGACTCCCCTGACGCCGAGCTCATAGAAGCCAACCTCCTATGGAGGCAGGAGATGGGAGGCAACATCACCAGGGTTGAGTCAGAGAACAAAGTGGTGATTCTGGACTCCTTCGATCCGCTTGTGGCAGAGGAGGATGAGCGGGAGATCTCCGTACCCGCAGAAATCCTGCGGAAGTCTCGGAGATTCGCCCAGGCCCTGCCCATTTGGGCGCGGCCGGACTATAACCCCCCGCTGGTAGAGACGTGGAAAAAGCCTGACTACGAACCGCCTGTGGTTCATGGCTGCCCTCTTCCACCTCCACAGTCCCCTCCTGTACCTCCACCTCGGAAGAAGCGGACGGTGGTCCTCACCGAATCAACAGTATCTACTGCCTTGGCCGAACTCGCCACCAAAAGTTTTGGCAGCTCCTCAACTTCCGGTATTACGGGCGACGACACGACAACATCCTCTGAGGCCGCTCCTTCTGGCTGCCCCCCGGACTCCGACGCCGAGTCCTATTCTTCCATGCCCCCCCTGGAGGGGGAGCCTGGGGATCCGGATCTCAGCGACGGGTCATGGTCGACGGTCAGTAGTGAAGCCGACACGGAGGATGTCGTGTGCTGC
>gnl|euhcvdb|EF407442_NS5A_C1a_NS5A_protein_coding_sequence_(ns5a_sequence)
TCCGGCTCCTGGTTAAGGGACATCTGGGACTGGATATGCGAAGTGCTGAGCGACTTTAAGACCTGGCTAAAAGCTAAGCTCATGCCACAACTGCCTGGGATCCCCTTTATGTCCTGCCAGCGCGGGTATAGGGGGGTCTGGCGAGGAGACGGCATCATGCACACTCGCTGCCACTGTGGAGCTGAGATCACTGGACATGTCAAAAACGGGACGATGAGGATCGTCGGTCCTAGGACCTGCAGGAACATGTGGAATGGGACCTTCCCCATTAACGCCTACACCACAGGCCCCTGTACTCCCCTTCCTGCGCCGAACTATAAGTTCGCGCTGTGGAGGGTGTCTGCGGAGGAATATGTGGAGATAAGGCAGGTGGGGGACTTCCACTACGTGACGGGCATGACTACTGACAATCTTAAATGCCCGTGTCAGGTCCCATCGCCCGAATTTTTCACAGAACTGGACGGGGTGCGCCTACATAGGTTTGCGCCCCCTTGCAAGCCCTTGCTGCGGGAGGAGGTATCATTCAGAGTAGGACTCCACGAGTACCCAGTAGGGTCGCAATTACCTTGCGAGCCCGAACCGGATGTGGCCGTGTTGACGTCCATGCTCACCGATCCCTCCCATATAACAGCAGAGGCGGCCGGGAGAAGGTTGGCGAGAGGGTCACCCCCCTCCGTAGCCAGCTCCTCGGCTAGCCAGCTGTCTGCTCCATCTCTCAAGGCAACTTGCA---------------CCGCCAACCA---------TGATTCCCCTGACGCCGAGCTCATAGAGGCTAACCTCCTGTGGAGACAGGAGATGGGCGGCAACATCACCAGGGTTGAATCAGAGAATAAGGTGGTGATTCTGGACTCTTTCGATCCGCTTGTGGCGGAGGAGGATGAGCGGGAGATCTCCGTACCCGCGGAAATCCTGCGGAAGTCTCGGAGATTCGCCCAGGCCCTGCCCGTTTGGGCGCGGCCGGACTATAACCCCCCGCTGATAGAGACGTGGAAAAAGCCTGACTACGAACCACCTGTGGTCCATGGCTGTCCGCTTCCACCTCCAAAGTCCCCTCCTGTGCCTCCGCCTCGGAAGAAGCGGACGGTGGTCCTCACCGAATCAACCGTATCTACTGCCTTGGCCGAACTTGCCACCAAAAGTTTTGGCAGTCCCTCAACTTCCGGTGTCACGGGCGACGATACGACAACGTCCTCTGAGCCCGCCTCCTCTGGCTGCCCCCCAGACTCCGACGCTGAGTCCTATTCTTCCATGCCCCCCCTGGAGGGGGAGCCTGGGGATCCGGACCTCAGCGACGGGTCATGGTCGACGGTCAGTAGTGAGGCCGACAAGGAGGATGTCGTGTGCTGC
>gnl|euhcvdb|EF407443_NS5A_C1a_NS5A_protein_coding_sequence_(ns5a_sequence)
TCCGACAGCTGGCTAAGGGACATCTGGGACTGGATATGCGAGGTGCTGAGCGACTTTAAGACCTGGTTGAAAACCAAGCTCATGCCACAACTGCCTGGAATCCCCTTTGTGTCCTGCCAGCGCGGGTATAGGGGGGTCTGGCGGGGGGACGGCATCATGCACACTCGCTGCCCCTGTGGAGCTGAGATTGCTGGACATGTCAAGAACGGGACGATGAGGATCATCGGTCCTAAGACCTGCAGGAACATGTGGAGCGGGACCTTCCCCATTAACGCCTACACCACGGGTCCCTGTACCCCCCTCCCTGCGCCGAACTATACTTTCGCGCTGTGGAGGGTGTCTGCAGAGGAATACGTGGAGATCAGGCAGGTGGGGGATTTCCACTACGTGACGGGTATGACTGCTGACAATCTTAAGTGCCCGTGCCAGGTCCCGTCGCCTGAATTTTTCACAGAATTGGACGGGGTGCGCCTACATAGGTTTGCGCCCCCCTGCAAGCCCTTGTTGCGGGACGAGGTATCATTCAGAGTGGGACTCCACGCGTACCCGGTGGGGTCGCAGTTACCCTGCGAGCCCGAACCGGATGTGGCCGTGTTGACGTCCATGCTCACTGATCCCTCCCATATAACAGCAGAGGCGGCCGGGAGAAGGTTGGCGAGGGGATCACCCCCTTCTGTAGCCAGCTCCTCGGCTAGCCAACTGTCTGCTCCATCTCTCAAGGCAACTTGCA---------------CCACCAACCA---------TGATTCCCCTGATGCCGAGCTCATAACTGCTAACCTCTTATGGAGGCAGGAGATGGGCGGCAACATTACCAGGGTTGAGTCAGAGAACAAAGTGGTGATTCTGGACTCTTTCGATCCGCTTGTGGCGGAGGAGGACGAGCGGGAGATCTCTGTAGCCGCAGAAATCCTGCGAAAGTCTCGGAGATTTACCCCGGCCCTGCCCATCTGGGCGCGGCCGGACTACAACCCCCCGCTAATAGAGACATGGAAAAAGCCTGACTACGAACCACCTGTGGTCCATGGCTGTCCGCTTCCACCTTCACAGTCTCCTCCCGTGCCTCCGCCTCGAAAGAAGCGGACGGTGGTCCTCACCGAATCAACCCTATCCACTGCTTTGGCCGAGCTTGCTACCAGAAGTTTCGGCGATTCCTCAACTTCCGGTGTCACGGGTGATGATACGCCAACGTCCTCTGAGCCCGCCCCTCCTGACCGCCCCCCAGACTCCGACGCTGAGTCCTATTCTTCCATGCCCCCCCTGGAGGGGGAGCCTGGGGATCCGGATCTCAGCGACGGGTCATGGTCGACGGTCAGTAGTGACGCCGGCACTGAGGATGTCGTGTGCTGC
>gnl|euhcvdb|EF407447_NS5A_C1a_NS5A_protein_coding_sequence_(ns5a_sequence)
TCCGGTTCCTGGCTAAGAGACATCTGGGACTGGATATGCGAGGTGCTGAGCGATTTTAAGACCTGGCTAAAAGCCAAGCTCATGCCGCAACTGCCTGGGATTCCCTTTGTGTCCTGCCAGCGCGGGTATAGGGGGGTCTGGCGAGGAGACGGCATCATGCACACTCGCTGCCACTGTGGAGCTGAGATCACTGGACATGTCAAAAACGGGACGATGAGGATCGTCGGTCCTAGGAACTGCAGGAACATGTGGAGTGGGACCTTCCCCATTAACGCCTACACCACGGGCCCCTGTACTCCCCTTCCTGCGCCGAACTATAAGTTCGCGCTATGGAGGGTGTCTGCAGAGGAATACGTGGAGATAAGGCGGGTGGGGGACTTCCACTACGTGACGGGTATGACCACTGACAATCTTAAATGCCCGTGCCAGGTCCCATCGCCCGAATTTTTCACAGAATTGGACGGGGTGCGCCTACATAGGTTCGCGCCCCCTTGCAAGCCCTTGTTGCGGGAGGAGGTAACATTCAGAGTAGGACTCCACGACTACCCGGTAGGGTCGCAATTACCTTGCGAGCCCGAACCGGACGTGGCCGTGTTGACGTCCATGCTCACTGACCCCTCCCACATAACGGCAGAGGCGGCCGGGAGAAGGTTGGCAAGGGGATCACCCCCTTCAGTGGCCAGCTCCTCGGCTAGCCAGCTATCCGCTCCATCTCTCAAGGCAACTTGCA---------------CCGCCAACCA---------TGACTCCCCCGACGCCGAGCTCATAGAGGCTAATCTCCTGTGGAGGCAGGAGATGGGCGGTAACATCACCAGGGTTGAGTCAGAGAACAAAGTGGTGGTTCTGGACTCCTTCGATCCGCTTGTGGCGGAGGAGGATGAGCGGGAGATCTCCGTACCCGCAGAAATCCTGCGGAAGTCTCGGAGGTTCACCCTGGCCCTGCCCATCTGGGCGCGGCCAGACTATAACCCCCCGCTGCTGGAGACGTGGAAGGAGCCTGACTACGAGCCACCTGTGGTCCATGGCTGCCCGCTTCCACCTCCACAGTCTCCTCCTGTGCCTCCGCCTCGGAAGAAGCGGACGGTGGTCCTTACCGAATCAACCCTATCTACTGCCTTGGCCGAGCTTGCCACCAAAAGCTTTGGCAGCTCCTCAACTTCCGGCGTTACGGGCGACAATACGGCAACACCTTCTGAGCCCGCTTCTTCTGGTTGTCCCCCGGACTCCGATGCTGAGTCCTATTCTTCCATGCCCCCCCTAGAGGGGGAGCCTGGGGATCCGGATCTCAGCGACGGGTCATGGTCGACGGTCAGTAGCGGAGCCGACACGGAAGATGTCGTGTGCTGC
>gnl|euhcvdb|EU781750_NS5A_C1a_NS5A_protein_coding_sequence_(ns5a_sequence)
TCCGGCTCCTGGCTGAGGGACATCTGGGACTGGATATGCGAGGTGCTGAGCGACTTTAAGACCTGGCTAAAAGCCAAGCTCATGCCGCAACTGCCTGGAATTCCCTTTGTGTCCTGCCAGCGCGGGTATAGGGGGGTCTGGCGAGGGGACGGTATCATGCACACTCGCTGCCACTGTGGAGCCGAGATCACTGGACATGTCAAAAACGGGACGATGAGGATCGTCGGTCCTAGGACCTGCAGGAACATGTGGAGTGGGACCTTCCCCATTAATGCCTACACCACGGGCCCCTGTACCCCCCTTCCCGCGCCGAACTATAAGTTCGCGCTGTGGAGGGTGTCGGCAGAGGAATACGTGGAAATAAGGCAGGTGGGGGACTTCCACTACGTGACGGGTATGACTACTGACAATCTCAAATGCCCGTGCCAGGTCCCATCGCCCGAATTTTTCACAGAATTGGACGGGGTGCGCCTCCATAGGTTCGCGCCCCCTTGCAAGCCCTTGCTGCGGGAGGAGGTGTCATTCAGAGTAGGACTCCACGAGTACCCGGTGGGGTCGCAATTACCTTGTGAACCTGAACCGGATGTGGCCGTGTTGACGTCCATGCTCACTGATCCCTCCCATATAACAGCAGAGACGGCCAAGAGAAGGCTAGCGAGGGGATCACCCCCTTCCGTGGCCAGCTCTTCGGCTAGCCAGCTGTCTGCTCCATCTCTCAAAGCAACTTGCA---------------CCGCCAACCA---------CGACTCCCCTGACGCCGAGCTCATAGAAGCCAACCTCCTATGGAGGCAGGAGATGGGTGGCAACATCACCAGGGTTGAGTCAGAGAACAAAGTGGTGGTTCTGGACTCCTTCGATCCACTCGTGGCAGAGGAGGACGAGCGGGAGATCTCCGTGCCCGCAGAGATCCTGCGGAAGTCTCGGAAATTCACCCAGGCCCTGCCCGTTTGGGCGCGGCCGGACTACAACCCCCCGCTATTGGAGACGTGGAAAAAGCCTGACTATGAACCACCTGTGGTCCATGGCTGTCCACTTCCGCCTCCACGGTCCCCTCCTGTGCCTCCGCCTCGGAAGAAGCGGACGGTGGTCCTCACTGAGTCATCTGTATCCACTGCCTTGGCCGAGCTTGCCACCAAAAGTTTTGGCAGCTCCTCAACTTCCGGCATCACGAGCGGCGATACGGCAACATCCCCTGAGCCTGCCCCTTCTGGCTGCCCTCCAGACTCCGACGCTGAGTCCTACTCTTCCATGCCTCCCCTGGAGGGGGAGCCTGGGGATCCGGATCTCAGCGACGGATCATGGTCGACGGTCAGCAGTGAGGGCGGCACGGAGGATGTCGTGTGCTGC
>gnl|euhcvdb|EU781751_NS5A_C1a_NS5A_protein_coding_sequence_(ns5a_sequence)
TCCGGTTCCTGGCTAAGGGACATCTGGGACTGGATATGCGAGGTGCTGAGCGACTTTAAGACCTGGCTAAAAGCCAAGCTCATGCCACAACTGCCTGGGATCCCCTTTGTGTCCTGCCAGCGCGGGTATAGGGGGGTCTGGCGAGGGGATGGCATTATGCACACTCGCTGCCACTGTGGAGCTGAGATCACTGGACATGTCAAAAACGGGACGATGAGGATCGTCGGTCCTAGGACCTGCAGGAACATGTGGAATGGGACTTTCCCCATTAACGCCTACACCACGGGCCCCTGTACTCCCCTTCCTGCGCCGAACTATAAGTTCGCGCTGTGGAGGGTGTCTGCAGAGGAATACGTGGAGATAAGGCAGGTGGGGGATTTCCACTACGTGACGGGTATGACTACTGACAATCTCAAATGCCCATGCCAGGTCCCATCGCCCGAATTTTTCACAGAATTGGACGGGGTGCGCTTACATAGGTTTGCGCCCCCTTGCAAGCCCTTGCTGCGGGAGGAGGTATCATTCAGAGTAGGACTCCACGAGTACCCGGTGGGGTCGCAATTACCTTGCGAGCCCGAACCGGACGTGGCCGTGTTGACGTCCATGCTCACTGATCCCTCCCATATAACAGCAGAGGCGGCCGGGAGAAGGTTGGCAAGAGGGTCACCCCCTTCTGTGGCCAGCTCCTCGGCTAGCCAGCTGTCTGCTCCATCTCTCAAGGCAACTTGCA---------------CTGCCAACCA---------TGACTCCCCTGACGCCGAGCTCATAGAGGCTAACCTCCTATGGAGGCAGGAGATGGGCGGCAACATCACCAGGGTTGAGTCAGAGAACAAAGTGGTGATTCTGGACTCCTTCGATCCGCTTGTGGCGGAGGAGGACGAGCGGGAGATCTCCGTACCCGCAGAAATCCTGCGGAAATCTCGGAGGTTCGCTCCGGCCCTGCCCATTTGGGCGCGGCCGGACTACAACCCCCCGCTGATAGAGACGTGGAAGAAGCCTGACTACGAACCACCTGTGGTCCATGGCTGCCCGCTTCCACCTCCACAGTCCCCTCCTGTGCCTCCGCCTCGGAAGAAGCGGACGGTGGTCCTCACCGAATCAACCGTGTCTACTGCCTTGGCCGAACTTGCCACCAAAAGTTTTGGCAGCTCTTCAACCTCCGGTATTACGGGCGACAATACGACAACATCCTCTGAGCCCTCCCCTTCTGGCTGCCCCCCAGACTCCGACGCTGAGTCCTATTCTTCCATGCCCCCCCTGGAGGGGGAGCCTGGGGATCCGGATCTCAGCGACGGGTCATGGTCGACGGTCAGTAGTGAGGCCGACACGGAGGATGTCGTGTGCTGC
>gnl|euhcvdb|EF407448_NS5A_C1a_NS5A_protein_coding_sequence_(ns5a_sequence)
TCCGGCTCCTGGCTAAGGGACATCTGGGACTGGATCTGCGAGGTGCTGAGCGACTTCAAGACCTGGCTAAAAGCCAAGCTCATGCCACAATTGCCTGGGATTCCCTTTGTGTCCTGCCAGCGCGGGTATAGGGGGGTCTGGCGAGGGGATGGCATCATGCACACTCGCTGCCACTGTGGAGCTGAAATCACTGGACATGTCAAAAACGGGACGATGAGGATCGTCGGTCCTAAGACCTGCAGGAACATGTGGAGTGGGACCTTCCCCATCAACGCCTACACCACGGGCCCCTGTACCCCCCTCCCTGCGCCGAACTACGAGTTCGCGCTGTGGAGGGTGTCTGCAGAGGAATACGTGGAGGTAAGGCGGGTGGGGGACTTCCACTATGTGACGGGCATGACTGCTGACGATCTTAAATGCCCGTGCCAGGTCCCATCGCCCGAATTTTTCACAGAATTGGACGGGGTGCGCCTACATAGGTTTGCGCCCCCCTGCAAGCCCTTGTTGCGGGAGGAGGTGTCATTCAGAGTAGGACTCCACGAGTACCCGGTAGGGTCGCAATTACCTTGCGAGCCCGAACTGGATGTGGCCGTGTTGACGTCCATGCTCACTGACCCCTCCCACATAACAGCAGAGGCGGCCGGGAGGAGGTTAGCGAGGGGATCACCCCCCTCTGTGGCCAGCTCCTCGGCTAGCCAGCTGTCCGCTCCATCTCTCAAGGCAACTTGCA---------------CCGCCAACCA---------TGACTCCCCTGATGCTGAGCTCATAGAGGCTAACCTCCTATGGAGGCAGGAGATGGGCGGCAACATTACCAGGGTTGAGTCGGAGAACAAAGTGGTGATTCTGGATTCCTTCGATCCGCTTGTGGCGGAGGAGGACGAGCGGGAGATCTCCGTGCCCGCAGAAATTCTGCGGAAGTCTCGGAGGTTCACCCAGGCCCTGCCCATTTGGGCGCGGCCGGACTATAACCCCCCGCTAGTAGAGACGTGGAAAAAACCTGACTACGAACCACCTGTGGTCCATGGTTGTCCGCTTCCACCTCCACAGTCCCCTCCTGTGCCTCCGCCCCGGAAGAAGCGGACGGTAGTCCTCACCGAATCAACCCTATCTACTGCTTTGGCCGAGCTTGCCACTAAGAGTTTTGGCAGCCCCTCAACTTCCGGCGTTACGGGCGACCTTGCGACAACGTCCTCTGAGCCCGCCTCTTCTGGCTGCCCCCCAGACTCCGACGTTGAGTCCTATTCCTCCATGCCCCCCCTGGAGGGGGAGCCTGGGGATCCGGATCTCAGCGACGCGTCATGGTCGACGGTCAGCAGTGATGCCGGCACGGAGGACGTCGTGTGCTGC
>gnl|euhcvdb|EU256105_NS5A_C1a_NS5A_protein_coding_sequence_(ns5a_sequence)
TCCGGTTCCTGGCTAAGGGACATCTGGGACTGGATATGCGAGGTACTGAGCGACTTCAAGACCTGGCTGAAAGCCAAGCTCATGCCACAGCTGCCCGGGATTCCCTTTGTATCCTGCCAGCGCGGGTATAAGGGGATCTGGCGAGGGGACGGCATCATGCACACTCGCTGCCATTGTGGAGCTGAGATCACTGGACATGTCAGAAACGGGACGATGAGGATCGTCGGTCCTAAGACCTGCAGGAACATGTGGAGTGGGACCTTCCCTATTAATGCCTACACCACGGGCCCCTGTACTCCCCTTCCCGCGCCGAACTATAAGTTCGCGCTGTGGAGGGTATCTGCAGAGGAATACGTGGAAGTAAGGCAGTTGGGGGACTTCCACTACGTGACGGGTATGACAACTGACAATCTTAAGTGCCCGTGTCAGGTCCCATCGCCCGAGTTTTTCACAGAGGTAGACGGGGTGCGCCTACACAGGTATGCGCCCCCTTGCAAGCCCTTGTTGCGGGATGAGGTGTCATTCAGAGTGGGACTCCATGAGTACCCGGTAGGGTCGCAACTACCTTGCGAGCCCGAACCGGACGTGGCCGTCGTGACGTCCATGCTCACAGATCCTTCTCACATAACAGCAGAGACGGCCAGGAGAAGGCTGGCAAGGGGATCACCCCCTTCTGAGGCCAGCTCCTCAGCCAGCCAGCTGTCCGCCCCATCTCTCAAGGCAACTTGCT---------------CTGCCAACCA---------TGACTCCCCTGACGCCGAGCTCACAGAGGCCAACCTCCTGTGGTGGCAGGAGATGGGCGGCAACATCACCAGGGTTGAGTCAGAGAACAAAGTGGTGATTCTGGACTCCTTCGATCCGCTTGTGGCAAAGGAGGATGAGCGGGAGATCTCCGTACCCGCGGAAATCCTGCGGAAGTCCCGGAGATTCGCCCCGGCCCTGCCCGTCTGGGCACGGCCGGACTACAACCCCCCGCTGATAGAGACGTGGAAGAAGCCTGACTACGAACCACCCGTGGTCCATGGCTGCCCGCTTCCACCTCCACAGTCCCCTCCCGTGCCTCCGCCTCGGAGGAAGCGGACGGTGGTCCTCACTGAATCAACCCTATCTACTGCCTTGGCCGAACTTGCCACTAAAAGTTTTGGCAGCCCCTCAACTTCCGCCAACGCGGGCGACAATACGACAACATCCTCTGAGCCCGCCCCTTCTGGCTGCGCCCCAGACTCCGACGCTGAGTCCTCTTCCTCCATGCCCCCCCTGGAGGGGGAGCCTGGGGATCCGGATCTCAGCGACGGGTCGTGGTCGACGGTTAGTGGCGGAACCGACACGGAGGACGTCGTGTGTTGC
>gnl|euhcvdb|EU781753_NS5A_C1a_NS5A_protein_coding_sequence_(ns5a_sequence)
TCCGGTTCCTGGCTAAGGGACATCTGGGACTGGATATGCGAGGTGCTGAGCGATTTTAAGACCTGGCTGAAGGCCAAGCTCATGCCACAACTGCCTGGGATTCCCTTTGTGTCCTGCCAACGCGGGTACAGGGGGGTCTGGCGAGGGGATGGCATTATGCACACTCGCTGCCACTGTGGAGCTGAGATTACTGGACATGTCAAGAACGGGACGATGAGGATCGTCGGTCCTAAGACCTGCAGGAACATGTGGAATGGGACCTTCCCCATCAACGCCTACACCACGGGCCCTTGCACCCCCCTTCCTGCGCCAAACTATACGTTTGCGCTATGGAGGGTGTCTGCGGAGGAATACGTGGAAATAAGGCAGGTGGGGGACTTCCACTACGTGACGGGTATGACTACTGACAATCTGAAGTGCCCGTGTCAGGTCCCATCGCCCGARTTTTTCACAGAACTGGACGGGGTGCGCCTACATAGGTTTGCGCCCCCTTGCAAGCCTTTGCTGCGAGAAGAGGTGTCATTCAGAGTAGGACTACACGATTACCCGGTGGGGTCGCAATTACCTTGCGAGCCTGAACCGGACGTGGCCGTGTTAACGTCCATGCTCACTGATCCYTCCCATATAACGGCAGAGGCRGCTGGGAGGAGGCTAGCAAGGGGRTCGCCCCCCTCTCTGGCCAGCTCCTCGGCCAGCCAGCTGTCCGCTCCATCTCTCAAAGCAACTTGCA---------------CCACCAACCA---------CGACTCCCCTGACGCCGAGCTCATAGAGGCCAACCTCCTGTGGAGGCAGGAGATGGGCGGTAACATCACCAGGGTTGAGTCAGAGAACAAAGTGGTGGTTCTGGAYTCCTTCGATCCGCTTGTGGCAGAGGAGGATGAACGGGAGGTCTCYGTGCCCGCAGAAATCCTGCGGAAGTCTCGGAAATTCACCCCGGCCTTGCCCATTTGGGCACGGCCGGACTACAACCCCCCGTTRTTGGAGACGTGGAAAAAGCCGGACTACGAACCACCTGTGGTCCATGGCTGCCCACTTCCGCCTCCACGGTCCCCTCCTGTGCCTCCGCCCCGGAAAAAGCGGACGGTGGTCCTCACCGARTCAACCGTATCTACTGCCTTGGCCGAGCTTGCCACCAAGAGCTTTGGCAGCTCCTCAACTTCCGGTATTACGGGCGATGATACAACGACGTCCTCTGAGCCCGCCCCCTCTGCCTGCCCCCCRGACTCCGACGCTGAGTCCTATTCTTCCATGCCCCCCCTGGAGGGGGAGCCTGGGGATCCGGATCTCAGCGACGGGTCRTGGTCGACAGTTAGCAGTGGGGCCGACGCGGAAGATGTCGTGTGCTGC
>gnl|euhcvdb|EU781755_NS5A_C1a_NS5A_protein_coding_sequence_(ns5a_sequence)
TCCGGTTCCTGGCTAAGGGACATCTGGGACTGGATATGCGAGGTGCTGAGCGACTTTAAGACCTGGCTAAAAGCCAAGCTCATGCCACAACTGCCTGGGATTCCCTTCCTGTCCTGCCAGCGCGGGTATAGGGGGGCCTGGCGAGGGGACGGCATTATGCACACTCGCTGCCACTGTGGGGCCGAGATCACCGGACATGTCAAAAACGGGACGATGAGGATCGCCGGTCCTAGGACCTGCAGGAACATGTGGAGTGGGACCTTCCCCATTAACGCCTACACCACGGGCCCCTGTACTCCCCTTCCTGCGCCGAACTACACGTTCGCGCTATGGAGGGTGTCTGCAGAAGAGTACGTGGAGATAAGGCAGGTGGGGGACTTCCACTACGTGACGGGTATGACTACTGACAATCTTAAATGCCCGTGCCAAGTCCCATCGCCCGAATTCTTTACAGAATTGGACGGGGTGCGCCTACATAGGTTTGCGCCCCCTTGCAAGCCCTTGCTGCGAGAGGAGGTGTCATTTAGAGTGGGACTCCACGAGTACCCGGTGGGGTCGCAATTACCTTGCGAGCCCGAACCGGACGTGGCCGTGTTGACGTCCATGCTCACCGATCCCTCCCACATAACAGCAGAGGCGGCCGGGAGGAGGTTGGCGAGAGGATCACCCCCTTCTCTAGCCAGCTCCTCGGCTAGCCAGCTGTCCGCTCCATCTCTCAAGGCAACTTGCA---------------CCACCAACCA---------TGACTCCCCTGACGTCGATCTCTTAGAGGCTAACCTCCTATGGAGGCAGGAGATGGGCGGCAACATCACCAGGGTTGAGTCAGAGAACAAAGTGGTGATTCTGGACTCCTTCGATCCGCTCGTGGCGGAGGAGGATGAGCGGGAGATCTCCGTACCCGCAGAAATTCTGCGGAAATCTCGGAGGTTCGCCCCGGCCCTGCCCATTTGGGCGCGGCCGGACTATAACCCCCCGCTATTGGAGACGTGGAAAAAGCCTGACTACGAACCACCTGTGGTCCATGGCTGCCCGCTTCCACCTCCACAGTCCCCTCCTGTGCCTCCACCTCGGAGGAAGCGGACGGTGGTCCTCACTGAATCAACCCTACCTACTGCCTTGGCCGAACTTGCCACCAAAAGTTTTGGCAGCTCCTCAACTTCCGGTATTACGAGCGACAATACGACAACATCCTCTGAGCCCTCCCCTTCTGGCTGCCCCCCAGACTCCGACGCTGAGTCCTGTTCTTCCATGCCCCCCCTGGAGGGGGAGCCTGGGGATCCGGATCTCAGCGACGGGTCATGGTCGACGGTCAGTAGCGGGGCCGACGCGGAGGATGTCGTGTGTTGC
>gnl|euhcvdb|EU781756_NS5A_C1a_NS5A_protein_coding_sequence_(ns5a_sequence)
TCCGGTTCCTGGCTAAGGGACATCTGGGACTGGATATGCGAGGTGCTGAGCGACTTTAAGACCTGGCTAAAAGCCAAGCTCATGCCACAACTGCCTGGGATTCCCTTCGTGTCCTGCCAGCGCGGGTACAGGGGGGTCTGGCGAGGGGACGGCATCATGCACACTCGCTGCCACTGTGGAGCTGAGATCACCGGACATGTCAAAAACGGGACGATGAGGATCGTCGGTCCTAGGACCTGCAGGAACATGTGGAGTGGGACCTTCCCCATCAACGCCTACACCACGGGCCCCTCCACCCCCCTTCCCGCGCCGAACTATACGTTCGCGCTATGGAGGGTGTCTGCAGAGGAGTACGTGGAGATAAGGCAGGTGGGGGACTTCCACTACGTGACGGGTATGACTACTGACAATCTTAAATGCCCGTGCCAGGTTCCATCGCCCGAATTTTTCACAGAACTGGACGGGGTGCGCCTACATAGGTTTGCGCCCCCCTGCAAGCCCTTGTTGCGGGAGGAGGTATCATTCAGAGTAGGACTCCACGAGTACCCGGTGGGGTCGCAATTACCTTGCGAGCCCGAACCGGACGTGACCGTGGTGACGTCCATGCTCACCGATCCCTCCCACATAACAGCAGAGGCGGCCGGGAGAAGGTTGGCGAGGGGATCTCCCCCCTCGTTGGCCAGCTCTTCGGCCAGCCAGCTGTCCGCTCCATCTCTCAAGGCAACTTGCA---------------CCGCCAACCA---------TGACTCCCCTGATGCCGAGCTCATAGAGGCTAACCTCCTATGGAGGCAGGAAATGGGCGGCAACATCACCAGAGTTGAGTCAGAGAACAAGGTGGTGATTCTGGACTCTTTCGATCCGCTTGTGGCGGAGGAGGATGAGCGGGAGATTTCCGTACCCGCGGAAATTCTGCGGAAGTCCCGGAAATTCGCCCAGGCCCTGCCTGTTTGGGCGCGGCCGGACTACAATCCCCCGCTAGTGGAGACGTGGAAAAAGCCTGACTACGAACCACCTGTGGTCCATGGCTGCCCGCTTCCACCTTCACAGTCCCCTCCTGTGCCTCCGCCTCGCAAGAAGCGGACGGTGGTCCTCACCGATTCAACTGTATCTACTGCCTTGGCCGAGCTTGCCACCAAAAGCTTTGGCAGCTCCTCAACTTCCGGTATCACGGGTGACAATACAACAACGTCCTCTGAGCCCGCCTCTTCTGGCCAGCCCCCAGACTCCGACGCCGAGTCCTATTCTTCCATGCCCCCCCTGGAGGGGGAGCCTGGGGATCCGGATCTCAGCGACGGGTCATGGTCGACGGTCAGTAGTGAGGCCGGCACGGAAGATGTCGTGTGCTGC
>gnl|euhcvdb|EU781757_NS5A_C1a_NS5A_protein_coding_sequence_(ns5a_sequence)
TCCGGTTCCTGGCTAAGGGACATCTGGGACTGGATATGTGAGGTGCTGAGCGATTTTAAGACCTGGCTGAAGGCCAAGCTCATGCCACAAATGCCTGGGATTCCCTTCGTATCCTGCCAACGCGGGTATAAGGGGGTCTGGCGAGGAGATGGCATTATGAACACCCGCTGCCACTGTGGAGCTGAGATCACTGGACATGTCAAGAACGGGACGATGAGGATCGTCGGTCCTAAGACCTGCTGGAACATGTGGAGTGGGACCTTCCCCATCAATGCTTACACCACGGGCCCCTGCACCCCCCTCCCTGCGCCGAACTATACGTTCGCACTGTGGAGGGTGTCTGCGGAGGAATACGTGGAAATAAGGCAAGTGGGGGACTTCCACTACGTGACGGGCATGACTTCTGATAACCTTAAATGCCCATGCCAGGTCCCATCGCCCGAATTTTTCACAGAACTGGACGGGGTACGCCTGCACAGGTATGCGCCCCCTTGCAAGCCCTTGCTGCGAGACGAGGTGTCGTTCAGAGTAGGACTACACGACTATCCGGTGGGGTCGCAATTACCTTGCGAGCCTGAACCGGACGTGTCCGTGTTGACGTCCATGCTCACCGATCCCTCCCATATAACAGCAGAGACGGCTGGGAGGAGGTTGGCAAGGGGCTCGCCTCCCTCTGTGGCCAGCTCCTCGGCCAGCCAGCTGTCCGCTCCATCTCTCAAGGCAACTTGCC---------------CCACCAACCA---------CGACTCCCCTGACGCCGAGCTCACAGAGGCTAACCTCCTGTGGTGGCAGGAGATGGGCGGTAACATCACCAGGGTTGAGTCAGAGAACAAAGTGGTGATTCTGGACTCCTTCGATCCGCTTGTGGCGGTGGAGGACGAACGGGAGATCTCCGTGCCCGCAGAACTCCTGCGGAAGTCTCGGAGATTTACCCCGGCCTTGCCCATTTGGGCACGGCCGGACTACAACCCCCCGTTGCTGGAGACGTGGAAAAAACCGGACTACGAACCACCTGTGGTCCATGGTTGCCCGCTTCCACCTCCACGGTCCCCTCCTGTGCCTCCGCCCCGGAAGAAGCGGACGGTGGTCCTCACCGAATCTACCGTGTCTACTGCCTTGGTCGAGCTTGCCATCAAGAGCTTTGGCGGCTCCCCGACTTCCGGTGCTACGGGCGACGATGCACCAACGTCCTCTGAGCCCGCCCCCTCTGCCTGCCCTCCAGACTCCGACGCTGAGTCCTATTCTTCCATGCCCCCCCTAGAGGGGGAGCCTGGGGATCCGGATCTCAGCGACGGGTCATGGTCGACGGTCAGTGGTGAGGCTGGCGCGGAGAATATCGTGTGCTGC
>gnl|euhcvdb|EU781759_NS5A_C1a_NS5A_protein_coding_sequence_(ns5a_sequence)
TCCGGCTCCTGGTTAAGGGACATCTGGGACTGGATATGCGAGGTGCTGAGCGATTTTAAGACCTGGCTAAAGGCCAAGCTCATGCCACAACTGCCCGGGGTTCCCTTCGTGTCCTGCCAACGCGGGTATAGAGGGGCCTGGCGAGGAGACGGCATTATGCACACTCGCTGCCACTGTGGAGCTGAGATCGCTGGACATGTCAAGAACGGGACGATGAGGATCGTTGGTCCCAAGACCTGTAGAAACACCTGGAGTGGGACCTTCCCCATCAACGCCTACACCACGGGCCCCTGTACCCCCCTTCCTGCGCCGAACTATACGTTCGCGCTGTGGAGGGTGTCTGCGGAGGAATACGTGGAAATAAGGCGGGTGGGGGACTTCCACTACGTGACGGGCATGACTGCTGACAATCTTAAATGCCCATGCCAGGTCCCATCGCCCGAATTTTTCACAGAACTGGACGGGGTGCGCTTGCATAGATTCGCGCCCCCCTGCAAGCCCTTGTTACGAGACGAGGTGACGTTCAAAGTAGGACTACACGATTACCCGGTGGGGTCTCAGCTACCTTGCGAACCTGAACCGGACGTGGCCGTGTTGACGTCCATGCTCACTGATCCATCTCACATAACAGCGGAGGCGGCTAGGAGGAGGTTAGCAAGGGGATCGCCCCCTTCTGAGGCCAGCTCCTCGGCCAGCCAGCTCTCCGCACCGTCTCTCAAGGCAACTTGCA---------------CTACCAACCA---------TGACTCCCCCGACGCCGAGCTCATAGAGGCTAATCTCCTGTGGAGGCAGGAGATGGGCGGTAACATCACCAGGGTTGAGTCAGAGAACAAAGTGGTGGTTCTGGACTCCTTCGATCCGCTTGTGGCGGAGGAGGATGAACGGGAGGTCTCCGTGCCTGCAGAAATCCTGCGGAAGTCTCGGAAATTCACCACGGCCCTGCCCATTTGGGCGCGGCCGGACTACAACCCCCCGTTGCTGGAGACGTGGAAAAAACCGGACTACGAACCACCTGTGGTCCATGGCTGCCCGCTTCCACCTCCACAGTCCCCTCCTGTGCCACCTCCTCGGAAAAAGCGGACGGTGGTCCTCACCGAATCAACTGTATCTACTGCCTTGGCCGAGCTTGCCACCAAGAGCTTTGGCAGCTCCTCAACTTCCGGCATTACGGGCGACAACACAACAACGTCCTCTGAGCCCGCCCCCTCTGTCCGCTCCCCAGACTCCGACACTGAGTCCTATTCTTCCATGCCCCCCCTGGAGGGGGAGCCTGGGGATCCGGACCTCAGCGACGGGTCATGGTCGACGGTTAGCAGTGGGGCTGACACGGAGGATGTCGTGTGCTGC
>gnl|euhcvdb|EU781761_NS5A_C1a_NS5A_protein_coding_sequence_(ns5a_sequence)
TCCGGTTCCTGGCTAAGGGACATCTGGGACTGGATATGCGAGGTGTTGAGCGACTTTAAGACCTGGCTAAAAGCCAAGCTCATGCCACAACTGCCTGGGATTCCCTTTGTATCCTGCCAGCGCGGGTATAGAGGGGTCTGGCGAGGGGACGGCATCATGCACACCCGCTGCCACTGTGGAGCTGAGATCACTGGACATGTCAAAAACGGGACGATGAGGATCGTTGGTCCTAGGACCTGCAGGAACATGTGGAATGGAACCTTCCCCATTAACGCCTACACAACGGGCCCCTGTACCCCCCTTCCCGCGCCGAACTATTCGTTTGCGCTGTGGAGGGTGTCTGCAGAGGACTACGTGGAGATAAGGCAGGTGGGGGACTTCCACTACGTGACGGGTATGACTACTGACAACCTTAAATGCCCGTGCCAGGTCCCATCGCCCGAATTTTTCACAGAATTGGACGGGGTGCGCATACACAGGTTTGCGCCCCCCTGCAAGCCCTTGCTGCGGGAGGAGGTATCATTCAGAGTAGGACTCCACGAGTACCCGGTGGGGTCGCAATTACCTTGCGAACCCGAACCGGATGTGGCCGTGTTGACGTCCATGCTCACTGATCCCTCCCACATAACAGCAGAGGCGGCCGGGAGAAGGTTGGCGAGGGGGTCACCCCCCTCTCTGGCCAGCTCCTCGGCTAGCCAACTGTCTGCTCCATCTCTCAAGGCAACTTGCA---------------CCACCAACCA---------TGACTCCCCTGATGCCGAGCTCATAGAGGCCAACCTCCTATGGAGGCAGGAAATGGGCGGCAACATCACCAGGGTTGAGTCAGAGAACAAAGTGGTGATTCTGGACTCCTTCGATCCGCTTGTGGCAGAGGAGGATGAGCGGGAGATCTCCGTACCCGCAGAAATTCTGCGGAAGTCCCGGAGGTTCGCCCCGGCCTTGCCCATCTGGGCGCGGCCGGACTATAACCCCCCGCTATTGGAGACGTGGAAAAAGCCTGACTACGAGCCACCTGTGGTCCATGGCTGCCCGCTTCCACCTCCACAGTCCCCTCCTGTGCCTCCGCCTCGGAAGAAGCGGACGGTGGTCCTCACCGAATCAACCGTATCTACTGCCTTGGCCGAGCTTGCCACTAAAAGCTTTGGCAGCTCTTCAACTTCCGGCGTTACGGGCGACAACACGACAGCATCCTCTGAGCCCGCCCCTTCTGGCGGCCCCCCAGACTCCGACGCTGAGTCCTACTCTTCCATGCCCCCCCTGGAGGGGGAGCCTGGGGATCCGGATCTCAGCGACGGGTCATGGTCGACGGTCAGTAGTGGGGCCGACGCGGAGGATGTCGTGTGCTGC
>gnl|euhcvdb|EU781760_NS5A_C1a_NS5A_protein_coding_sequence_(ns5a_sequence)
TCCGGTTCCTGGCTAAGGGACATCTGGGACTGGATATGCGAAGTGCTGAGCGACTTTAAGACCTGGCTAAAAGCCAAGCTCATGCCACAACTGCCTGGGATTCCCTTTGTGTCCTGCCAGCGCGGGTATAGAGGGGTCTGGCGAGGGGACGGCATCATGCACACCCGCTGCCACTGTGGAGCTGAGATCACTGGACATGTCAAAAACGGGACGATGAGGATCGTCGGTCCTAAGACCTGCAGGAACATGTGGAATGGGACCTTCCCCATCAATGCCTACACAACGGGTCCCTGTACCCCCCTTCCTGCGCCGAACTATTCGCTCGCGCTGTGGAGGGTGTCTGCAGAGGACTACGTGGAGGTAAAGCAGGTGGGGGACTTCCACTACGTGACGGGTATGACTACTGACAATCTTAAATGCCCGTGCCAGGTCCCATCGCCCGAATTTTTCACAGAATTGGACGGGGTGCGCCTACATAGGTTTGCGCCCCCCTGCAAGCCCTTGCTGCGGGAGGAAGTATCATTCAGAGTAGGACTCCACGAGTACCCGGTAGGGTCGCAATTACCTTGCGAGCCCGAACCGGATGTGGCCGTGTTGACGTCCATGCTCACTGATCCCTCCCATATAACAGCAGAGGCGGCCGGGAGAAGGTTGGCGAGGGGGTCACCCCCTTCTATGGCCAGCTCCTCGGCTAGCCAGCTGTCTGCTCCATCTCTCAAGGCAACTTGCA---------------CCGCTAACCA---------TGACTCCCCTGACGCCGAGCTCATAGAGGCTAACCTCCTGTGGAGGCAGGAGATGGGCGGCAACATCACCAGGGTTGAGTCAGAGAACAAAGTGGTGATTCTGGACTCTTTCGATCCGCTTGTGGCGGAGGAGGACGAGCGGGAGATCTCCGTACCCGCAGAAATTCTGCGGAAGTCTCGGAGGTTCACCCAGGCCTTGCCCATCTGGGCGCGGCCGGACTACAACCCCCCGCTAATAGAGGCGTGGAAAAAGCCTGACTACGAACCACCTGTGGTCCATGGCTGCCCGCTTCCACCTCCACGGTCCCCTCCCGTGCCTCCACCTCGGAAGAAGCGGACGGTGGTCCTCACCGAATCAACCCTACCTTCTGCCTTGGCCGAGCTTGCCACCAAAAGCTTTGGCAGCTCTTCAACTTCCGGCATTACGGGCGACAATACGACAACATCCTCCGAGCCCGCCCCTTCTGGCTGCCCCCCAGACTCCGACGCTGAGTCCTATTCTTCCATGCCCCCCCTAGAGGGGGAGCCTGGGGATCCGGATCTCAGCGACGGGTCATGGTCGACGGTCAGTAGTGAGGCCAGCGCGGAGGACGTCGTGTGCTGC
>gnl|euhcvdb|EU781763_NS5A_C1a_NS5A_protein_coding_sequence_(ns5a_sequence)
TCYGGTTCCTGGCTAAGGGACATCTGGGACTGGATATGCGAGGTGCTGAGCGACTTTAAGACCTGGCTAAAAGCCAAGCTCATGCCACAACTGCCTGGGATTCCCTTTGTGTCCTGCCAGCGCGGGTATAAGGGGGTCTGGCGAGGAGACGGCATCATGCATACTCGCTGCCACTGTGGAGCTGATATCACAGGACATGTCAAAAACGGGACGATGAGGATCGCCGGTCCTAGGACCTGCAGCAACATGTGGAGTGGAACCTTCCCCATCAACGCCTACACAACAGGCCCCTGCACCCCCCTTCCTGCACCGAACTATTCGTTCGCGCTGTGGAGGGTGTCTGCAGAGGAATACGTGGAGATAAGGCAGGTGGGGGACTTCCACTACGTGACGGGAATGACTACTGACAATCTTAAATGCCCGTGCCAGGTCCCATCGCCCGAATTTTTTACAGAACTGGACGGGGTGCGCCTACACAGGTTTGCGCCCCCTTGCAAGCCCTTGCTGCGGGAGGAGGTATCATTCAGAGTGGGACTCCACGAGTACCCGGTGGGGTCGCAATTACCTTGCGAGCCCGAACCGGACGTGGCCGTGTTGACGTCCATGCTCACTGACCCCTCCCATATAACAGCAGAGGCGGCCGGGAGAAGGTTGGCGAGGGGATCACCCCCTTCAGTGGCCAGCTCCTCGGCTAGCCAGCTGTCTGCTCCATCTCTCAAGGCAACTTGCA---------------CCGCCAACCA---------CGACTCCCCTGACGCCGAGCTCATAGAGGCCAATCTCCTATGGAGGCAGGAGATGGGCGGCAACATCACCAGGGTCGAGTCAGAGAACAAAGTGGTGATTCTGGACTCCTTCGATCCGCTCGTGGCGGAGGAAGATGAGCGGGAGATCTCCGTACCCGCAGAAATCCTGCGGAAGTCTCGGAGATTTACCCCGGCCCTGCCCGTTTGGGCGCGGCCGGACTATAACCCCCCGCTAGTAGAGACGTGGAGGAAGCCTGACTACGAACCACCTGTGGTCCATGGCTGCCCGCTTCCACCTCCAAAGTCTCCTCCTGTGCCTCCGCCTCGAAAGAAGCGGACGGTGGTCCTCACCGAATCAACCGTATCCACTGCCTTGGCCGAGCTTGCCACCAAAAGTTTTGGCAGCTCCTCAACTTCCGGTATTGCGGGTGACAATACAACAACGTCCTCTGAGCCCACTCCCTCCGACTGCCCCCCAGACTCCGACGCTGAGTCCTATTCTTCCATGCCCCCCCTGGAGGGGGAGCCTGGGGATCCGGATCTCAGCGACGGGTCATGGTCGACGGTCAGTAGTGAGGCCGGCACAGAGGATGTCGTGTGCTGC
>gnl|euhcvdb|EF407451_NS5A_C1a_NS5A_protein_coding_sequence_(ns5a_sequence)
GCCGGTTCCTGGCTAAGGGACATCTGGGACTGGATATGCGAGGTGCTGAGCGACTTTAAGACCTGGTTAAAAGCCAAGCTCATGCCACAACTGCCTGGGATCCCCTTTTTGTCCTGCCAGCGCGGATATAGGGGGGTCTGGCGGGGGGATGGCATCATGCACACTCGCTGCTGTTGTGGAGCTGAAATCACCGGACATGTCAAAAATGGGTCAATGAGGATCGTCGGTCCTAGGACCTGCAGGAACATGTGGAGTGGGACCTTCCCCATTAACGCCTACACCACGGGCCCCTGTACCCCCCTTCCTGCGCCGAACTATCAGTTCGCGCTGTGGAGGGTGTCTGCAGAGGAATACGTGGAGATAAGGCAGGTGGGGGACTTCCACTACGTGACGGGCATGACTACTGACAACCTTAAATGTCCGTGCCAGGTCCCATCGCCCGAATTCTTTACAGAATTGGACGGGGTGCGCCTACACAGGTTTGCACCCCCCTGCAAGCCCTTGCTGCGGGAGGAGGTATCATTCAGAGTAGGACTCCACGCATACCCGGTGGGGTCGCAATTACCTTGCGAGCCCGAACCGGACGTGGCCGTGTTGACGTCCATGCTCACTGATCCCTCCCATATAACAGCAGAACAGGCCCAGAGAAGGTTGGCGAGAGGATCACCCCCTTCTGTGGCCAGCTCCTCGGCTAGCCAGCTGTCCGCTCCATCTCTCAAGGCAGCTTGCA---------------CCGCCAACCA---------TGACTCCCCTGACGCCGAGCTCATAGAGGCTAACCTCCTATGGAGGCAGGAGATGGGCGGCAACATCACCAGGGTTGAGTCAGAAAACAAAGTGGTGATTCTGGACTCCTTCGATCCGCTTGTGGCGGAGGAGGATGAGCGGGAGATCTCCGTACCCGCAGAAATCCTGCGGAAGTCTCGGAGATTTGCCCCGGCCCTGCCCGTTTGGGCGCGGCCGGACTACAATCCCCCGCTATTGGAGACGTGGAAAAAGCCTGACTATGAACCACCTGTGGTCCATGGTTGTCCGCTTCCACCTCCACAGTCTCCTCCCGTGCCTCCGCCCCGGAAGAAGCGGACGGTGGTCCTCACCGAATCAAAACTATCTATCGCCTTGGCCGAGCTTGCCACCAAAAGTTTTGGCAGTTCCTCAACCTCCGGTATTGCGGCTGACAACGCGACAACATCTTCCGAGCCCGCCCCCTCCAGCTGCGCCCCAGACTCCGACGCTGAGTCCTACTCTTCCATGCCCCCCCTAGAGGGGGAGCCTGGGGATCCGGATCTCAGCGACGGGTCATGGTCGACGGTCAGTAGTGAGGCCGGCACAGAGGACGTCGTGTGCTGC
>gnl|euhcvdb|EF407452_NS5A_C1a_NS5A_protein_coding_sequence_(ns5a_sequence)
TCCGGTTCCTGGCTAAGGGACATCTGGGACTGGATTTGCGAGGTGCTGAGCGACTTTAAGACCTGGCTAAAAGCCAAGCTCATGCCACAACTGCCTGGGATTCCCTTTGTATCCTGCCAGCGCGGGTATAGGGGGGCCTGGCGAGGGGACGGCATCATGCACACTCGCTGCCACTGTGGAGCTGAGATCACTGGACATGTCAAAAACGGGACGATGAGGATCGTCGGTCCCAGGACCTGCAGGAACATGTGGTGTGGAACCTTCCCCATTAACGCCTACACCACGGGCCCCTGTACTCCCCTTCCTGCGCCGAACTATAAGTTCGCGCTGTGGAGGGTGTCTGCAGAGGAATACGTGGAGATAAGGCAGGTGGGGGACTTCCACTACGTGACGGGTATGACTACCGACAACCTCAAATGCCCGTGCCAGGTCCCATCGCCCGAATTTTTCACAGAACTGGACGGGGTGCGCCTACATAGGTACGCGCCCCCCTGCAAGCCCTTGTTGCGGGAGGAGGTGTCATTTAGAGTAGGACTCCACGAGTACCCGGTGGGGTCGCAATTGCCTTGCGAGCCTGAACCGGACGTGGCCGTGTTGACGTCCATGCTCACTGATCCCTCCCATATAACAGCAGAGGCGGCCAGGAGAAGGCTGGCGAGAGGATCGCCCCCTTCCGTGGCTAGCTCCTCGGCCAGCCAGCTGTCCGCTCCATCTCTCAGGGCAACTTGCA---------------CCGCCAACCA---------TGACTCCCCTGATGCCGAGCTCATAGAGGCCAACCTCCTGTGGAGGCAGGAGATGGGCGGTAACATCACCAGGGTTGAGTCAGAGAACAAAGTAGTGGTTCTGGACTCCTTCGATCCGCTTGTGGCGGAGGAGGACGAGCGGGAGATCTCCGTACCTGCAGAAATCCTGCGGAAGTCTCGGAAATTCACTCAGGCCCTGCCCATTTGGGCGCGGCCGGACTACAACCCCCCGCTGGTGGAGGCATGGAAGAAGCCTGACTACGAACCACCTGTGGTCCATGGCTGCCCGCTTCCACCTCCACAGTCCCCTCCTGTGCCTCCGCCTCGGAAGAAGCGGACGGTGGTCCTCACTGAATCAACTGTATCTACTGCCTTGGCCGAGCTCGCCACCAAAAGCTTTGGCAGCTCCTCAACTTCCGGTATCGAGGGCGGCAACACGGCAACATCCTCTGAGCCCGCCTCTTCTGGCTGCCCTCCGGACTCCGACGCCGAGTCCTATTCCTCCATGCCCCCCCTAGAGGGGGAGCCTGGGGATCCGGATCTCAGCGACGGGTCATGGTCGACGGTCAGTAGTGGGGCCAGCACGGAGGATGTCGTGTGCTGC
>gnl|euhcvdb|EF407453_NS5A_C1a_NS5A_protein_coding_sequence_(ns5a_sequence)
TCCGGTTCCTGGCTAAGGGACATCTGGGACTGGATATGCGAGGTGCTGAGCGACTTTAAGACCTGGCTAAAAGCCAAGCTCATGCCACAACTGCCTGGGATTCCCTTTGTGTCCTGCCAGCGCGGGTATAGGGGGGTCTGGCGGGGAGACGGCATCATGCACACTCGCTGCCACTGTGGAGCTGAGATCACTGGACATGTCAAAAATGGGACGATGAGGATCGTCGGTCCTAGGACCTGCAGGAACATGTGGAGTGGGACCTTCCCCATCAACGCCTACACCACAGGGCCCTGTACTCCCCTCCCTGCGCCGAACTACAAGTTCGCGCTATGGAGGGTGTCTGCAGAGGAATACGTGGAGATAAGGCAGGTGGGGGACTTCCACTACGTGACGGGCATGACCACTGACAATCTTAAGTGCCCGTGCCAGGTCCCATCGCCCGAATTTTTCACAGAATTGGACGGGGTGCGCTTACATAGGTTTGCGCCCCCTTGCAAGCCCTTGCTGCGGGAGGAGGTGTCATTTAGCGTAGGACTCCACACATACCCGGTGGGTTCGCAGTTACCTTGCGAGCCCGAGCCGGACGTGGCCGTGTTGACGTCCATGCTCACTGATCCCTCTCATATAACAGCAGAGACGGCCGGGAGAAGGTTGGCGAGAGGATCGCCCCCTTCTATGGCCAGCTCCTCGGCCAGCCAGCTGTCCGCTCCATCCCTCAAGGCAACTTGCA---------------CCGCCAACCA---------TGACTCCCCTGATGCCGAGCTCATAGAGGCCAACCTCCTATGGAGGCAGGAGATGGGCGGCAACATTACCAGGGTTGAGTCAGAGAACAAAGTGGTGATTCTGGACTCCTTCGAACCGCTTGTGGCGGAGGAGGATGAGCGGGAGATCTCCGTACCCGCAGAAATTCTGCGGAAGTCTCGGAGATTCGCCCCGGCCCTACCCATCTGGGCGCGGCCGGACTATAACCCCCCGCTGGTGGAGACGTGGAAAAAGCCTGACTACGAACCACCTGTGGTCCATGGCTGCCCGCTTCCACCTCCACAATCCCCTCCTGTGCCTCCGCCTCGGAAGAAGCGGACGGTGGTCCTCACTGAATCGGTCATATCTACTGCCTTGGCCGAACTTGCCACCAAAAGTTTTGGCAGCTCCTCGACTTCCGGCATTACGGGCGACGATACGACAACGTCCTCTGAGCCCGCCCCTTCTGGCTGCCCCCCAGACTCCGACACTGAGTCCTATTCCTCCATGCCCCCCCTGGAGGGGGAGCCTGGGGATCCGGACCTTAGCGACGGGTCGTGGTCGACAGTCAGTAGTGGGGCCGACGCGGAGGACGTCGTGTGCTGC
>gnl|euhcvdb|EF407455_NS5A_C1a_NS5A_protein_coding_sequence_(ns5a_sequence)
TCCGGTTCCTGGCTAAGGGACATCTGGGACTGGATATGCGAGGTGCTGAGCGATTTCAAGACCTGGCTAAAAGCCAAGCTCATGCCGCAACTGCCTGGGATTCCCTTTGTGTCCTGCCAGCGCGGGTATAGGGGAGTCTGGCGGGGAGACGGCGTCATGCACACTCGCTGCCACTGTGGAGCTGAGATCACTGGACATGTCAAAAACGGGACGATGAGGATCGTCGGTCCTAGGACCTGCAGGAACATGTGGAGTGGGACCTTCCCCATTAACGCCTACACCACGGGCCCCTGTACCCCCCTTCCTGCGCCGAACTACACGTTCGCGCTGTGGAGGGTGTCTGCAGAGGAATACGTGGAGATAAGGCGGGTGGGGGAGTTCCACTACGTGACGGGTATGACCACTGACGATCTTAAATGCCCGTGCCAGGTCCCATCGCCCGAATTTTTCACAGAATTAGACGGGGTGCGCCTACATAGGTTCGCGCCCCCCTGCAAGCCCTTGCTGCGGGATGAGGTGTCGTTCAGAGTGGGACTCCACGCGTACCCGGTGGGGTCGCAATTGCCTTGCGAGCCCGAACCGGATGTGGCTGTGTTGACGTCCATGCTCACTGACCCCTCCCACATAACAGCAGAGGCGGCCGGGAGAAGGCTGGCGAGGGGATCACCCCCCTCTGTGGCCAGCTCCTCGGCTAGCCAGCTGTCTGCCCCGTCTCTCAAGGCAACTTGCA---------------CCACCAACCA---------TGAGTCCCCTGACGCCGAGCTCATAGAGGCTAACCTCCTGTGGAGGCAGGAGATGGGCGGCAACATCACCAGGGTTGAATCAGAGAACAAAGTGGTGATTCTGGACTCCTTCGATCCGCTTGTGGCGGAGGAGGACGAGCGGGAGATCTCCGTACCCGCGGAAATCCTGCGGAAGTCTCGGAGATTCGCCCCGGCCCTGCCCATTTGGGCGCGGCCGGACTACAACCCCCCGCTATTGGAGACGTGGAAAAAGCCTGACTACGAACCACCTGTGGTCCATGGCTGTCCGCTTCCACCTCCACAGTCCCCTCCTGTGCCTCCGCCTCGGAAGAAGCGGACGGTGGTCCTCACCGAATCAACCCTATCCACTGCCTTGGCTGAGCTTGCCACCAAGAGTTTTGGCAGCTCCTCAACTTCCGGTGTTACGGGCGACAATGCGACATCGTCCTCCGAGCCCGCCTCTTCTGGTTGTCCCCCAGACTCCGACGCTGAGTCCTATTCTTCCATGCCCCCCCTGGAGGGGGAGCCTGGGGATCCGGACCTCAGCGACGGGTCATGGTCGACGGTCAGTAGTGAGGCTGGCACGGAGGACGTCGTGTGTTGC
>gnl|euhcvdb|EF407456_NS5A_C1a_NS5A_protein_coding_sequence_(ns5a_sequence)
TCCGGTTCCTGGCTAAGGGACATCTGGGACTGGATATGCGAGGTGCTGAGCGACTTTAAGACCTGGCTAAAAGCCAAGCTCGTGCCACAACTGCCCGGGATTCCCTTCGTGTCCTGCCAGCGCGGGTACAAGGGGGTCTGGCGCGGGGACGGCATTATGCACACTCGCTGCCACTGTGGAGCTGAGATCACTGGACATGTCAAAAACGGGACGATGAGGATCGTCGGTCCTAAGACCTGCAGGAACATGTGGAGTGGGACCTTCCCCATTAACGCCTACACCACGGGCCCCTGTACCCCCCTTCCTGCGCCGAACTACACGTTCGCGCTGTGGAGGGTGTCTGCAGAGGAATACGTGGAGATAAGGCAGGTGGGGGACTTCCACTACGTAACGGGTATGACTACTGACAATCTCAAGTGCCCGTGCCAGGTCCCATCGCCCGAATTTTTCACAGAATTGGACGGGGTGCGCCTACATAGGTTTGCGCCCCCCTGCAAGCCCTTGCTACGGGAGGAGGTATCATTCAGAGTAGGACTCCACGAGTACCCGGTGGGATCGCAATTGCCTTGCGAGCCCGAACCGGATGTAGCCGTGTTGACGTCCATGCTCACTGATCCCTCCCATATAACAGCAGAGGCGGCCGGGAGAAGGTTGGCGAGGGGATCACCCCCCTCGCTGGCCAGCTCCTCAGCTAGCCAGCTGTCTGCACCATCTCTCAAGGCAACTTGCA---------------CCGCCAACCA---------TGACTCCCCTGATGCCGAGCTCATAGAAGCCAACCTCTTATGGAGGCAGGAAATGGGCGGTAACATCACCAGGGTTGAGTCAGAGAACAAAGTGGTGATTCTGGACTCCTTCGATCCGCTTGTGGCGGAGGAGGATGAGCGGGAGATCTCCGTACCCGCAGAGATTCTGCGGAAGTCTCGGAGATTCGCCCCTGCCCTGCCCATTTGGGCGCGGCCGGACTATAACCCCCCGCTATTGGAGACGTGGAAAAAGCCTGACTACGAACCACCTGTGGTCCATGGCTGCCCGCTTCCACCTCCACAGTCCCCTCCTGTGCCTCCGCCTCGAAAGAAGCGGACGGTGGTCCTCACCGAATCAACCTTATCAACTGCCTTGGCCGAGCTTGCCACCAAGAGTTTCGGCGACTCCTCAACTTCCGGCGTTACGGGTGACAATATGGCAACATCCTCTGAGCCCGCCTCCTCTGGTTGCCCCCCAGACTCCGACGCTGAGTCCTATTCTTCCATGCCCCCCCTGGAGGGGGAGCCTGGGGATCCGGATCTCAGTGACGGGTCATGGTCGACGGTCAGTAGTGAGGCCGGCACGGAAGATGTCGTGTGTTGC
>gnl|euhcvdb|EF407457_NS5A_C1a_NS5A_protein_coding_sequence_(ns5a_sequence)
TCCGGTTCCTGGCTAAGGGACATCTGGGACTGGATATGCGAAGTGCTGAGCGACTTTAAGACCTGGTTAAAAGCCAAGCTCATGCCGCAACTGCCTGGGGTTCCCTTTGTATCCTGCCAGCGCGGGTATAAGGGGGTCTGGCGAGGGGACGGCATCATGCACACTCGCTGCCACTGTGGAGCTGAGATCACTGGACATGTCAAAAACGGGACGATGAGGATCGTCGGTCCTAAGACCTGCAGGAACATGTGGAGTGGGACCTTCCCCATTAACGCCTACACCACGGGCCCCTGTACCCCCCTTCCTGCGCCGAACTACAAGTTCGCGCTGTGGAGGGTGTCGGCAGAGGAATACGTGGAAATAAGGCAGGTGGGGGACTTCCACTACGTGACGGGTATGACTACTGACAATCTCAAGTGCCCGTGCCAGGTCCCATCGCCCGAATTTTTCACAGAATTGGACGGAGTGCGCCTACATAGGTATGCACCTCCTTGCAAGCCCTTGCTGCGGGACGAGGTATCATTCAGAGTGGGACTCCACGATTACCCGGTGGGATCGCAATTACCTTGCGAGCCCGAACCGGACGTGGCCGTGTTGACGTCCATGCTCACTGATCCCTCCCATATAACAGCAGAGACGGCCAAGAGAAGGCTGGCGAGGGGATCACCCCCTTCTATGGCCAGCTCTTCGGCCAGCCAGCTGTCTGCTCCATCTCTCAAAGCAACTTGCA---------------CCACCAACCA---------CGAATCCCCTGATGCCGAGCTCATAGAGGCCAACCTCCTATGGAGGCAAGAGATGGGCGGTAACATCACCAGGGTCGAGTCAGAGAACAAAGTGGTGATTCTGGACTCCTTCGATCCACTTGTGGCAGAGGAGGATGAGCGGGAGATCTCCGTGGCCGCGGAAGTCCTGCGGAAGTCTCGGAGATTCACCCCGGCCCTGCCCATTTGGGCGCGGCCGGACTACAACCCCCCGCTAGTGGAGACGTGGAAAAAGCCTGACTATGAGCCACCTGTGGTCCATGGCTGTCCACTTCCGCCTCCACAGTCCCCTCCTGTGCCTCCGCCTCGGAAGAAGCGGACGGTGGTCCTCACCGAATCAGTCGTATCCACTGCCTTGGCCGAGCTTGCCACCAAGAGTTTTGGCAGCTCCTCAACTTCCGGCATCACGAGCGACAATACGACAACATCCCCTGAGCCTGCCTCTTCTGATTGCCCTCCAGACTCCGACGCTGAGTCCTACTCTTCCATGCCCCCCCTGGAGGGGGAGCCTGGGGATCCGGATCTCAGCGACGGGTCATGGTCGACGGTCAGTAGTGAGGGCGGCACGGAGGATGTCGTGTGCTGC
>gnl|euhcvdb|EU862832_NS5A_C1a_NS5A_protein_coding_sequence_(ns5a_sequence)
TCCGGTTCCTGGTTAAGGGACATCTGGGACTGGATATGTGAGGTGCTGAGCGACTTTAAGACCTGGCTGAAAGCCAAGCTTATTCCACAATTGCCCGGAATTCCCTTTGTGTCCTGCCAGCGCGGGTACAGGGGGGTCTGGCAAGGAGACGGCATCATGCACACTCGCTGCCACTGTGGAGCTGAGATTACCGGACATGTCAAAAACGGGACGATGAGGATCGTCGGTCCTAGGACCTGCAAGAACATGTGGAGTGGGACCTTCCCTATTAACGCCTACACCACGGGCCCCTGTACTCCCCTTCCTGCGCCGAACTATAAGTTCGCGCTGTGGAGGGTGTCTGCAGAGGAGTACGTGGAGATAAGGCGGGTGGGGGACTTCCACTACGTAACGGGTATGACTACCGACAATCTTAAATGCCCGTGCCAGGTCCCATCGCCCGAATTCTTCACAGAATTGGACGGGGTGCGCCTACATAGGTTTGCGCCCCCTTGCAAGCCCTTGCTGCGGGAGGAGGTATCATTCAAAGTAGGACTCCACGACTACCCGGTGGGGTCGCAACTACCTTGCGAGCCCGAACCGGACGTGGCCGTGTTGACGTCCATGCTCACTGATCCCTCCCATATAACAGCAGAGGCGGCCGGGAGAAGGTTGGCGAGAGGATCGCCCCCTTCTGTGGCCAGCTCCTCGGCCAGCCAGCTGTCTGCTCCATCTCTCAAGGCAACTTGCA---------------CCGCCAATCA---------TGACTCTCCTAACGCCGAGCTCATAGAGGCCAACCTCCTGTGGAGGCAGGAGATGGGCGGCAACATCACCAGGGTTGAGTCGGAGAACAAAGTGGTGATTCTGGACTCCTTCGATCCGCTTGTGGCAGAGGAGGATGAGCGGGAGATCTCCGTACCCGCGGAGATCCTGCTAAAGTCTCGGAGATTCGCCCAGGCCCTGCCCGTTTGGGCGCGGCCGGACTACAACCCCCCGCTAGTAGAGACGTGGAAAAAGCCTGACTACGAACCACCTGTGGTCCATGGCTGCCCGCTACCATCTCCACGGTCTCCTCCTGTGCCTCCGCCTCGGAAGAAGCGTACGGTGGTCCTCACCGAATCAACCCTATCTTCAGCCCTGGCCGAGCTCGCCACCAAAAGTTTTGGCAGTTCCTCAACTTCCGGTATTACGGGCGACAACACGACAACATCCTCTGAGCCCGCCCCTTCTGGCTGCCCCCCCGACTCCGACGCTGAGTCCTGTTCTTCCATGCCCCCCCTGGAGGGGGAGCCTGGGGATCCAGATCTCAGCGACGGGTCGTGGTCGACGGTCAGTAGTGGGGCCGACACGGAGGATGTCGTGTGCTGC
>gnl|euhcvdb|EU781805_NS5A_C1a_NS5A_protein_coding_sequence_(ns5a_sequence)
TCCGGTTCCTGGCTAAGGGACATCTGGGACTGGATATGCGAGGTGCTGAGCGACTTTAAGACCTGGCTAAAGGCCAAGCTCATGCCACAACTGCCTGGGATTCCCTTTGTGTCCTGCCAGCGCGGGTATAAGGGGGTCTGGCGGGGGGACGGCATCATGCACACTCGTTGCCACTGTGGAGCTGAGATCACTGGACATGTCAAAAACGGGACGATGAGGATCGCCGGTCCTAGGACCTGCAGGAACATGTGGAGTGGGACCTTCCCCATTAATGCCTACACCACGGGGCCCTGTACCCCCCTTCCTGCGCCGAACTATACGTTCGCGCTGTGGAGGGTGTCTGCAGAGGAATACGTGGAGATAAGGCAGGTGGGGGACTTCCACTACGTGACGGGTATGACTACCGACAACCTCAGATGCCCGTGCCAGGTCCCATCGCCCGAATTTTTCACAGAATTGGACGGGGTGCGCCTACATAGGTTTGCGCCCCCCTGCAAGCCCTTGCTGCGGGAGGAGGTATCATTCAGAGTAGGACTCCACGATTACCCGGTGGGGTCGCAATTACCTTGCGAGCCCGAACCGGACGTGGCCGTGTTGACGTCCATGCTCACTGATCCCTCCCATATAACGGCAGAGGCTGCTGGGAGAAGGTTGGCGAGGGGATCACCCCCCTCTGTGGCCAGCTCATCGGCTAGCCAGCTGTCCGCCCCATCTCTCAAGGCAACTTGCA---------------CCGCCAACCA---------TGACTCCCCTGATGCCGAGCTCATAGAAGCTAACCTCCTATGGAGGCAGGAGATGGGCGGCAACATCACCAGGGTTGAGTCAGAGAATAAAGTGGTGATTCTGGACTCCTTCGATCCGCTTGTGGCGGAGGAGGATGAGCGGGAGATCTCTGTACCCGCAGAAATCCTGCGGAGGTCTCGGAGGTTTGCCCCGGCCCTGCCCGTCTGGGCGCGGCCGGACTACAATCCCCCGCTGATAGAGACGTGGAAAAAGCCTGACTACGAACCACCTGTGGTCCATGGCTGTCCGCTTCCACCCCCACAGTCCCCTCCTGTGCCTCCGCCTCGAAAGAAGCGGACGGTGGTCCTCACCGAATCAACCCTATCTACTGCCTTGGCCGAGCTTGCCACCAAAAGCTTTGGCAGCTCCTCAACTTCCGGCATTACGGGTGACAATACGACAACATCCTCTGAGCTCGCCTCCTCTGGCTGCCCCCCAGACTCCGACGCTGAGTCCTATTCTTCCATGCCCCCCCTTGAGGGGGAGCCTGGGGATCCGGATCTCAGCGACGGGTCGTGGTCGACGGTCAGTAGTGAGGCCGGCACGGAAGATGTCGTGTGCTGC
>gnl|euhcvdb|EU362882_NS5A_C1a_NS5A_protein_coding_sequence_(ns5a_sequence)
TCCGGTTCCTGGTTAAGGGACATCTGGGACTGGATATGCGAGGTGCTGAGCGATTTTAAGACCTGGCTGAAGGCCAAGCTCATGCCACAACTGCCTGGGATTCCCTTTGTGTCCTGCCAACGCGGCTATAGGGGGGTCTGGCGAGGAGATGGCATTATGCACACTCGCTGCCACTGTGGTGCTGAGATCACTGGACATGTCAAGAACGGGACGATGAGGATCGTCGGTCCCAAGACCTGCAGGAACATGTGGAGTGGGACCTTCCCCATCAACGCCTACACCACGGGCCCCTGTACCCCCCTTCCTGCGCCGAACTATACGTTCGCGCTGTGGAGGGTGTCTGCGGAGGAATACGTGGAAATAAGGCAGGTGGGGGACTTCCACTACGTGACGGGCATGACCACTGACAATCTTAAATGCCCATGCCAGGTCCCATCGCCCGAATTTTTCACAGAACTGGACGGGGTGCGCCTGCATAGGTTCGCGCCCCCTTGCAAGCCTTTGCTGCGAGAAGAGGTGTCGTTCAGAGTAGGACTACACGATTACCCGGTGGGGTCACAATTACCTTGCGAGCCCGAACCGGACGTGGCCGTGTTGACGTCCATGCTCACTGATCCCTCCCATATAACGGCAGAGACGGCTGCGAGGAGGTTAGCGAGGGGATCGCCCCCTTCTGTGGCCAGCTCCTCGGCCAGCCAGCTGTCCGCTCCATCTCTCAAAGCAACTTGCA---------------CTACCAACCA---------CGACTCCCCTGACGCCGAGCTCATAGAGGCTAACCTCCTGTGGAGGCAGGAGATGGGCGGCAACATCACCAGGGTTGAGTCAGAGAACAAGGTGGTGATTCTGGACTCCTTCGACCCGCTCGTGGCGGAGGAGGATGAACGGGAGGTCTCCGTGCCCGCAGAAATCCTGCGGAAGTCTCGGAGGTTTGCCCCGGCCCTGCCCATTTGGGCACGGCCGGACTACAACCCCCCGTTGCTGGAGACGTGGAAAAAGCCGGACTACGAACCACCTGTGGTCCATGGCTGCCCACTTCCACCTCCACAGTCCCCTCCTGTGCCTCCGCCTCGGAAGAAGCGGACGATAGTCCTCACCGAGTCAACCGTATCCACTGCCTTGGCCGAGCTTGCCACCAAGAGCTTTGGCAGCTCCTCAACTTCCGGTGTTACGGGCGACGATACCACAACGTCCTCTGAGCCCTCCCCCTCTGCCTGCCCTCCGGACTCCGACGCTGAGTCCTGTTCTTCCATGCCCCCCCTCGAGGGGGAGCCTGGGGATCCGGATCTCAGCGACGGGTCATGGTCGACGGTTAGTAGTGGGGCTGACGCGGAGGATGTCGTGTGCTGT
>gnl|euhcvdb|EU370632_NS5A_P1a_NS5A_protein_coding_sequence_(ns5a_sequence)
TCCGGTTCCTGGCTAAGGGACATCTGGGACTGGATATGCGAGGTGCTGAGCGACTTTAAGACCTGGCTGAAAGCCAAGCTCATGCCACAACTGCCTGGGATTCCCTTTGTGTCCTGCCAGCGCGGGTATAGGGGGGTCTGGCGAGGAGACGGCATTATGCACACTCGCTGCCACTGTGGAGCTGAGATCACTGGACATGTCAAAAACGGGACGATGAGGATCGTCGGTCCTAGGACCTGCAGGAACATGTGGAGTGGGACGTTCCCCATTAACGCCTACACCACGGGCCCCTGTACTCCCCTTCCTGCGCCGAACTATAAGTTCGCGCTGTGGAGGGTGTCTGCAGAGGAATACGTGGAGATAAGGCGGGTGGGGGACTTCCACTACGTATCGGGTATGACTACTGACAATCTTAAATGCCCGTGCCAGATCCCATCGCCCGAATTTTTCACAGAATTGGACGGGGTGCGCCTACACAGGTTTGCGCCCCCTTGCAAGCCCTTGCTGCGGGAGGAGGTATCATTCAGAGTAGGACTCCACGAGTACCCGGTGGGGTCGCAATTACCTTGCGAGCCCGAACCGGACGTAGCCGTGTTGACGTCCATGCTCACTGATCCCTCCCATATAACAGCAGAGGCGGCCGGGAGAAGGTTGGCGAGAGGGTCACCCCCTTCTATGGCCAGCTCCTCGGCTAGCCAGCTGTCCGCTCCATCTCTCAAGGCAACTTGCA---------------CCGCCAACCA---------TGACTCCCCTGACGCCGAGCTCATAGAGGCTAACCTCCTGTGGAGGCAGGAGATGGGCGGCAACATCACCAGGGTTGAGTCAGAGGACAAAGTGGTGATTCTGGACTCCTTCGATCCGCTTGTGGCAGAGGAGGATGAGCGGGAGGTCTCCGTACCTGCAGAAATTCTGCGGAAGTCTCGGAGATTCGCCCGGGCCCTGCCCGTCTGGGCGCGGCCGGACTACAGCCCCCCGCTAGTAGAGACGTGGAAAAAGCCTGACTACGAACCACCTGTGGTCCATGGCTGCCCGCTACCACCTCCACGGTCCCCTCCTGTGCCTCCGCCTCGGAAAAAGCGTACGGTGGTCCTCACCGAATCAACCCTATCTACTGCCTTGGCCGAGCTTGCCACCAAAAGTTTTGGCAGCTCCTCAACTTCCGGCATTACGGGCGACAATACGACAACATCCTCTGAGCCCGCCCCTTCTGGCTGCCCCCCCGACTCCGACGTTGAGTCCTATTCTTCCATGCCCCCCCTGGAGGGGGAGCCTGGGGATCCGGATCTCAGCGACGGGTCATGGTCGACGGTCAGTAGTGGGGCCGACACGGAAGATGTCGTGTGCTGC
>gnl|euhcvdb|EU370631_NS5A_P1a_NS5A_protein_coding_sequence_(ns5a_sequence)
TCCGGTTCCTGGCTAAGGGACATCTGGGACTGGATATGCGAGGTGCTGAGCGACTTTAAGACCTGGCTGAAAGCCAAGCTCATGCCACAACTGCCTGGGATTCCCTTTGTGTCCTGCCAGCGCGGGTATAGGGGGGTCTGGCGAGGAGACGGCATTATGCACACTCGCTGCCACTGTGGAGCTGAGATCACTGGACATGTCAAAAACGGGACGATGAGGATCGTCGGTCCTAGGACCTGCAGGAACATGTGGAGTGGGACGTTCCCCATTAACGCCTACACCACGGGCCCCTGTACTCCCCTTCCTGCGCCGAACTATAAGTTCGCGCTGTGGAGGGTGTCTGCAGAGGAATGCGTGGAGATAAGGCGGGTGGGGGACTTCCACTACGTATCAGGTATGACTACTGACAATCTTAAATGCCCGTGCCAGATCCCATCGCCCGAATTTTTCACAGAATTGGACGGGGTGCGCCTACACAGGTTTGCGCCCCCTTGCAAGCCCTTGCTGCGGGAGGAGGTATCATTCAGAGTAGGACTCCACGAGTACCCGGTGGGGTCGCAATTACCTTGCGAGCCCGAACCGGACGTAGCCGTGTTGACGTCCATGCTCACTGATCCCTCCCATATAACAGCAGAGGCGGCCGGGAGAAGGTTGGCGAGAGGGTCACCCCCTTCTATGGCCAGCTCCTCGGCTAGCCAGCTGTCCGCTCCATCTCTCAAGGCAACTTGCA---------------CCGCCAACCA---------TGACTCCCCTGACGCCGAGCTCATAGAGGCTAACCTCCTGTGGAGGCAGGAGATGGGCGGCAACATCACCAGGGTTGAGTCAGAGAACAAAGTGGTGATTCTGGACTCCTTCGATCCGCTTGTGGCAGAGGAGGATGAGCGGGAGGTCTCCGTACCTGCAGAAATTCTGCGGAAGTCTCGGAGATTCGCCCGGGCCCTGCCCGCCTGGGCGCGGCCGGACTACAACCCCCCGCTAGTAGAGACGTGGAAAAAGCCTGACTACGAACCACCTGTGGTCCATGGCTGCCCGCTACCACCTCCACGGTCCCCTCCTGTGCCTCCGCCTCGGAAAAAGCGTACGGTGGTCCTCACCGAATCAACCCTATCTACTGCCTTGGCCGAGCTTGCCACCAAAAGTTTTGGCAGCTCCTCAACTTCCGGCATTACGGGCGACAATACGACAACATCCTCTGAGCCCGCCCCTTCTGGCTGCCCCCCCGACTCCGACGTTGAGTCCTATTCTTCCATGCCCCCCCTGGAGGGGGAGCCTGGGGATCCGGATCTCAGCGACGGGTCATGGTCGACGGTCAGTAGTGGGGCCGACACGGAAGATGTCGTGTGCTGC
>gnl|euhcvdb|EU370629_NS5A_P1a_NS5A_protein_coding_sequence_(ns5a_sequence)
TCCGGTTCCCGGCTAAGGGACATCTGGGACTGGATATGCGAGGTGCTGAGCGACTTTAAGACCTGGCTGAAAGCCAAGCTCATGCCACAACTGCCTGGAATTCCCTTTGTGTCCTGCCAGCGCGGGTATAGGGGGGTCTGGCGAGGAGACGGCATTATGCACACTCGCTGCCACTGTGGAGCTGAGATCACTGGACATGTCAAAAACGGGACGATGAGGATCGTCGGTCCTAGGACCTGCAGGAACATGTGGAGTGGGACGTTCCCCATTAACGCCTACACCACGGGCCCCTGTACTCCCCTTCCTGCGCCGAACTATAAGTTCGCGCTGTGGAGGGTGTCTGCAGAGGAATACGTGGAGATAAGGCGGGTGGGGGACTTCCACTACGTATCGGGTATGACTACTGACAATCTTAAATGCCCGTGCCAGATCCCATCGCCCGAATTTTTCACAGAATTGGACGGGGTGCGCCTACACAGGTTTGCGCCCCCTTGCAAGCCCTTGCTGCGGGAGGAGGTATCATTCAGAGTAGGACTCCACGAGTACCCGGTGGGGTCGCAATTACCTTGCGAGCCCGAACCGGACGTAGCCGTGTTGACGTCCATGCTCACTGATCCCTCCCATATAACAGCAGAGGCGGCCGGGAGAAGGTTGGCGAGAGGGTCACCCCCTTCTATGGCCAGCTCCTCGGCTAGCCAGCTGTCCGCTCCATCTCTCAAGGCAACTTGCA---------------CCGCCAACCA---------TGACTCCCCTGACGCCGAGCTCATAGAGGCTAACCTCCTGTGGAGGCAGGAGATGGGCGGCAACATCACCAGGGTTGAGTCAGAGAACAAAGTGGTGATTCTGGACTCCTTCGATCCGCTTGTGGCAGAGGAGGATGAGCGGGAGGTCTCCGTACCTGCAGAAATTCTGCGGAAGTCTCGGAGATTCGCCCGGGCCCTGCCCGTCTGGGCGCGGCCGGACTACAACCCCCCGCTAGTAGAGACGTGGAAAAAGCCTGACTACGAACCACCTGTGGTCCATGGCTGCCCGCTACCACCTCCACGGTCCCCTCCTGTGCCTCCGCCTCGGAAAAAGCGTACGGTGGTCCTCGCCGAATCAACCCTATCTACTGCCTTGGCCGAGCTTGCCACCAAAAGTTTTGGCAGCTCCTCAACTTCCGGCATTACGGGCGACAATACGACAACATCCTCTGAGCCCGCCCCTTCTGGCTGCCCCCCCGACTCCGACGTTGAGTCCTATTCTTCCATGCCCCCCCTGGAGGGGGAGCCTGGGGATCCGGATCTCAGCGACGGGTCATGGTCGACGGTCAGTAGTGGGGCCGACACGGAAGATGTCGTGTGCTGC
>gnl|euhcvdb|EU370628_NS5A_P1a_NS5A_protein_coding_sequence_(ns5a_sequence)
TCCGGTTCCTGGCTAAGGGACATCTGGGACTGGATATGCGAGGTGCTGAGTGACTTTAAGACCTGGCTGAAAGCCAAGCTCATGCCACAACTGCCTGGGATTCCCTTTGTGTCCTGCCAGCGCGGGTATAGGGGGGTCTGGCGAGGAGACGGCATTATGCACACTCGCTGCCACTGCGGAGCTGAGATCACTGGACATGTCAAAAACGGGACGATGAGGATCGTCGGTCCTAGGACCTGCAGGAACATGTGGAGTGGGACGTTCCCCATTAACGCCTACACCACGGGCCCCTGTACTCCCCTTCCTGCGCCGAACTATAAGTTCGCGCTGTGGAGGGTGTCTGCAGAGGAATACGTGGAGATAAGGCGGGTGGGGGACTTCCACTACGTATCGGGTATGACTACTGACAATCTTAAATGCCCGTGCCAGATCCCATCGCCCGAATTTTTCACAGAATTGGACGGGGTGCGCCTACACAGGTTTGCGCCCCCTTGCAAGCCCTTGCTGCGGGAGGAGGTATCATTCAGAGTAGGACTCCACGAGTACCCGGTGGGGTCGCAATTACCTTGCGAGCCCGAACCGGACGTAGCCGTGTTGACGTCCATGCTCACTGATCCCTCCCATATAACAGCAGAGGCGGCCGGGAGAAGGTTGGCGAGAGGGTCACCCCCTTCTATGGCCAGCTCCTCGGCTAGCCAGCTGTCCGCTCCATCTCTCAAGGCAACTTGCA---------------CCGCCAACCA---------TGACTCCCCTGACGCCGAGCTCATAGAGGCTAACCTCCTGTGGAGGCAGGAGATGGGCGGCAACATCACCAGGGTTGAGTCAGAGAACAAAGTGGTGATTCTGGACTCCTTCGATCCGCTTGTGGCAGAGGAGGATGAGCGGGAGGTCTCCGTACCTGCAGAAATTCTGCGGAAGTCTCGGAGATTCGCCCGGGCCCTGCCCGTCTGGGCGCGGCCGGACTACAACCCCCCGCTAGTAGAGACGTGGAAAAAGCCTGACTACGAACCACCTGTGGTCCATGGCTGCCCGCTACCACCTCCACGGTCCCCTCCTGTGCCTCCGCCTCGGAAAAAGCGTACGGTGGTCCTCACCGAATCAACCCTATCTACTGCCTTGGCCGAGCTTGCCACCAAAAGTTTTGGCAGCTCCTCAACTTCCGGCATTACGGGCGACAATACGACAACATCCTCTGAGCCCGCCCCTTCTGGCTGCCCCCCCGACTCCGACGTTGAGTCCTATTCTTCCATGCCCCCCCTGGAGGGGGAGCCTGGGGATCCGGATCTCAGCGACGGGTCATGGTCGACGGTCAGTAGTGGGGCCGACACGGAAGATGTCGTGTGCTGC
>gnl|euhcvdb|EU370627_NS5A_P1a_NS5A_protein_coding_sequence_(ns5a_sequence)
TCCGGTTCCTGGCTAAGGGACATCTGGGACTGGATATGCGAGGTGCTGAGCGACTTTAAGACCTGGCTGAAAGCCAAGCTCATGCCACAACTGCCTGGGATTCCCTTTGTGTCCTGCCAGCGCGGGTATAGGGGGGTCTGGCGAGGAGACGGCATTATGCACACTCGCTGCCACTGTGGAGCTGAGATCACTGGACATGTCAAAAACGGGACGATGAGGATCGTCGGTCCTAGGACCTGCAGGAACATGTGGAGTGGGACGTTCCCCATTAACGCCTACACCACGGGCCCCTGTACTCCCCTTCCTGCGCCGAACTATAAGTTCGCGCTGTGGGGGGTGTCTGCAGAGGAATACGTGGAGATAAGGCGGGTGGGGGACTTCCACTACGTATCGGGTATGACTACTGACAATCTTAAATGCCCGTGCCAGATCCCATCGCCCGAATTTTTCACAGAATTGGACGGGGTGCGCCTACACAGGTTTGCGCCCCCTTGCAAGCCCTTGCTGCGGGAGGAGGTATCATTCAGAGTAGGACTCCACGAGTACCCGGTGGGGTCGCAATTACCTTGCGAGCCCGAACCGGACGTAGCCGTGTTGACGTCCATGCTCACTGATCCCTCCCATATAACAGCAGAGGCGGCCGGGAGAAGGTTGGCGAGAGGGTCACCCCCTTCTATGGCCAGCTCCTCGGCTAGCCAGCTGTCCGCTCCATCTCTCAAGGCAACTTGCA---------------CCGCCAACCA---------TGACTCCCCTGACGCCGAGCTCATAGAGGCTAACCTCCTGTGGAGGCAGGAGATGGGCGGCAACATCACCAGGGTTGAGTCAGAGAACAAAGTGGTGATTCTGGACTCCTTCGATCCGCTTGTGGCAGAGGAGGATGAGCGGGAGGTCTCCGTACCTGCAGAAATTCTGCGGAAGTCTCGGAGATTCGCCCGGGCCCTGCCCGTCTGGGCGCGGCCGGACTACAACCCCCCGCTAGTAGAGACGTGGAAAAAGCCTGACTACGAACCACCTGTGGTCCATGGCTGCCCGCTACCACCTCCACGGTCCCCTCCTGTGCCTCCGCCTCGGAAAAAGCGTACGGTGGTCCTCACCGAATCAACCCTATCTACTGCCTTGGCCGAGCTTGCCACCAAAAGTTTTGGCAGCTCCTCAACTTCCGGCATTACGGGCGACAATACGACAACATCCTCTGAGCCCGCCCCTTCTGGCTGCCCCCCCGACTCCGACGTTGAGTCCTATTCTTCCATGCCCCCCCTGGAGGGGGAGCCTGGGGATCCGGATCTCAGCGACGGGTCGTGGTCGACGGTCAGTAGTGGGGCCGACACGGAAGATGTCGTGTGCTGC
>gnl|euhcvdb|EU362879_NS5A_C1a_NS5A_protein_coding_sequence_(ns5a_sequence)
TCCGGCTCCTGGCTAAGGGACATCTGGGACTGGATTTGCGAGGTGCTGAGCGACTTTAAGACCTGGCTAAAAGCCAAGCTCATGCCACAACTGCCTGGGATTCCCTTTGTATCCTGCCAGCGCGGGTATAGGGGGGCCTGGCGAGGGGACGGCATCATGCACACTCGCTGCCACTGTGGAGCTGAGATCACTGGACATGTCAAAAACGGGACGATGAGGATCGTCGGTCCCAGGACCTGCAGGAACATGTGGTGTGGAACCTTCCCCATTAACGCCTACACCACGGGCCCCTGTACTCCCCTTCCTGCGCCGAACTATAAGTTCGCGCTGTGGAGGGTGTCTGCAGAGGAATACGTGGAGATAAGGCAGGTGGGAGACTTCCACTACGTGACGGGTATGACCACCGACAACCTCAAATGCCCGTGCCAGGTCCCATCGCCCGAATTTTTCACAGAACTGGACGGGGTGCGCCTACATAGGTACGCGCCCCCCTGCAAGCCCTTGTTGCGGGAGGAGGTGTCATTTAGAGTAGGACTCCACGAGTACCCGGTGGGGTCGCAATTGCCTTGCGAGCCTGAACCGGACGTGGCCGTGTTGACGTCCATGCTCACTGATCCCTCCCATATAACAGCAGAGGCGGCCAGGAGAAGGCTGGCGAGAGGATCACCCCCTTCCGTGGCTAGCTCCTCGGCCAGCCAGCTGTCCGCTCCATCTCTCAGGGCAACTTGCA---------------CCGCCAACCA---------TGACTCCCCTGATGCCGAGCTCATAGAGGCCAACCTCCTGTGGAGGCAGGAGATGGGCGGTAACATCACCAGGGTTGAGTCAGAGAACAAGATAGTGGTTTTGGACTCTTTCGATCCGCTTGTGGCGGAGGAGGACGAGCGGGAGATCTCCGTACCTGCAGAAATCCTGCGGAAGTCTCGGAAATTCACTCAGGCCCTGCCCATTTGGGCGCGGCCGGACTACAACCCCCCGCTGGTGGAGGCATGGAAGAAGCCTGACTACGAACCACCTGTGGTCCATGGCTGCCCGCTTCCACCTCCACAGTCCCCTCCTGTGCCTCCGCCTCGGAAGAAGCGGACGGTGGTCCTCACTGAATCAACTGTACCTACTGCCTTGGCCGAGCTCGCCATCAAGAGCTTTGGCAGCTCCTCAACTTCCGGTATCGAGGGCGGCAACACGGCAACATCCTCTGAGCCCGCCTCCTCTGGCTGCCCTCCAGACTCCGACGCCGAGTCCTATTCCTCCATGCCCCCCCTAGAGGGGGAGCCTGGGGATCCGGATCTCAGCGACGGGTCATGGTCGACGGTCAGTAGTGGGGCCAGCACGGAGGATGTCGTGTGCTGC
>gnl|euhcvdb|EF407437_NS5A_C1a_NS5A_protein_coding_sequence_(ns5a_sequence)
TCCGGTTCCTGGCTAAGGGACATCTGGGACTGGATATGCGAGGTGCTAAGCGACTTTAAGACCTGGCTAAAAGCCAAGCTCATGCCGCAAATGCCTGGGATTCCCTTTGTGTCCTGCCAGCGCGGGTACAGGGGGGTCTGGCGAGGGGACGGCATCATGCACACTCGCTGCCACTGTGGAGCTGAGATCACTGGACATGTCAAAAACGGGACGATGAGGATCGTCGGTCCTAGGACCTGCAGGAACATGTGGAGTGGGACCTTCCCCATTAACGCCTATACCACGGGCCCCTGTACTCCCCTTCCTGCGCCGAACTACAAGTTCGCGCTATGGAGGGTGTCTGCAGAGGAATACGTGGAGATAAGGCAGGTGGGGGACTTCCACTACGTGACGGGTATGACTACTGACAATCTTAAATGCCCGTGCCAGGTCCCATCGCCCGAATTTTTCACAGAATTGGACGGGGTGCGCCTACACAGGTTTGCGCCCCCTTGCAAGCCCTTGCTGCGGGAGGAGGTGTCATTCAGAGTGGGACTCCACGAGTACCCGGTGGGGTCGCAATTACCTTGCGAACCCGAACCGGACGTGGCCGTGTTGACGTCCATGCTCACTGACCCCTCCCACATAACAGCGGAAGCGGCTGGGAGGAGATTGGCGAGAGGATCGCCCCCTTCTTTGGCCAGCTCCTCGGCTAGCCAGCTGTCCGCTCCATCTCTCAAGGCAACTTGCA---------------CCGCCAACCA---------TGACTCCCCTGACGCCGAACTCATAGAGGCTAACCTCCTATGGAGGCAGGAGATGGGCAATAACATCACCAGGGTTGAGTCAGAGAACAAAGTGGTGATTCTGGACTCCTTCGATCCGCTTGTGGCGGAGGAGGATGAGCGGGAGATCTCCGTACCCGCAGAAATCCTGCGGAAGTCTCGGAGATTCGCCCCGGCCCTGCCCATTTGGGCGCGGCCGGACTACAATCCCCCGCTATTGGAGACGTGGAAAAAGCCTGACTACGAGCCACCTGTGGTCCATGGCTGCCCGCTTCCACCTCCAAAGTCCCCTCCTGTGCCTCCGCCTCGGAAGAAGCGGACGGTGGTCCTCACCGAATCAAACGTGTCTACTGCCTTGGCCGACCTTGCCACCAAAAGTTTTGGCAGTTCCTCAACTTCCGGCATTACGGGCGACAATACGACAACATCCTCTGAGCCCGCTCCTTCTGGCTGCTCCCCAGACTCCGACGCTGAGTCTTATTCTTCCATGCCCCCCCTGGAGGGGGAGCCTGGGGATCCGGATCTCAGCGACGGGTCGTGGTCGACAGTCAGTAGTGAGGCCGACGCGGAGGATGTCGTGTGCTGC
>gnl|euhcvdb|EU370684_NS5A_P1a_NS5A_protein_coding_sequence_(ns5a_sequence)
TCCGGTTCCTGGCTAAGGGACATCTGGGACTGGATATGCGAGGTGCTGAGCGACTTTAAGACCTGGCTAAAAGCCAAGCTCATGCCACAACTGCCTGGGATTCCCTTTGTGTCCTGCCAGCGCGGGTATAGGGGAGTCTGGCGGGGGGATGGCATCATGCACACTCGCTGCCACTGTGGAGCTGAGATCACTGGACATGTCAAAAACGGGACGATGAGGATCGTCGGTCCTAAGACCTGCAGGAACATGTGGAGTGGGACTTTCCCCATCAACGCCTACACCACGGGCCCCTGTACTCCCCTTCCAGCGCCGAACTATAAGTTCGCGCTGTGGAGGGTGTCTGCAGAGGAGTACGTGGAGGTAAGGCGGGTGGGGGACTTCCACTACGTGACGGGTATGACTACTGACAACCTTAAATGCCCGTGTCAGGTCCCATCGCCCGAATTTTTTACAGAATTGGACGGGGTGCGCTTACACAGGTTTGCGCCCCCTTGCAAGCCCTTGCTGCGGGAGGAGGTATCATTCAGAGTGGGACTCCACGACTACCCGGTGGGGTCGCAACTGCCTTGCGAGCCCGAGCCGGACGTGGCCGTGTTGACGTCCATGCTTACAGACCCCTCCCACATAACAGCGGAGGCGGCCGGGAGAAGGCTGGCGAGAGGATCGCCCCCTTCTGAAGCTAGCTCCTCGGCTAGCCAGCTGTCCGCTCCATCCCTCAAGGCAACTTGCA---------------CTACCAACCA---------TGACTCCCCTGACGCCGAGCTCCTAGAGGCTAACCTCCTATGGAGGCAGGAGATGGGCGACAACATCACCAGGGTTGAGTCAGAGAACAAAGTGGTGATTCTGGACTCCTTCGAGCCGCTTGTGGCGGAGGAGGGAGAGCGGGAGGTCTCCGTACCCGCAGAAATCCTGCGGAAGTCTCGGAGGTTCACCCGGGCCCTGCCCGTTTGGGCGCGGCCGGACTACAACCCCCCGCTGATAGAGACGTGGAAAAAGCCTGACTACGAACCACCCGTGGTCCATGGCTGTCCGCTTCCACCTCCACAGTCCCCTCCCGTGCCTCCACCTCGGAAGAAGCGGACGGTGGTCCTCACTGAATCAACCCTATCTACTGCCTTGGCCGAACTTGCCACCAAAAGTTTTGGCAGCTCCTCAACTTCCGGTGTTGTGGGCGACAGCGCAACAACACCTTCTGAGCCCGTCCCTTCTGGCTGCTCTCCAGACTCCGACGCTGAGCCCTGTTCTTCCATGCCCCCCCTGGAGGGGGAGCCTGGGGATCCGGACCTCAGCGACGGGTCATGGTCGACGGTCAGTAGTGGGGCCGACACGGAGGATGTCGTGTGCTGC
>gnl|euhcvdb|EF407431_NS5A_C1a_NS5A_protein_coding_sequence_(ns5a_sequence)
TCCGGTTCCTGGTTAAGGGACATCTGGGACTGGATATGCGAGGTGCTGAGCGATTTTAAGACCTGGCTGAAGGCCAAGCTCATGCCACAACTGCCTGGGATTCCCTTTGTGTCCTGCCAACGCGGATATAGAGGGGTCTGGCGAGGAGATGGCATTATGCACACTCGCTGCCACTGTGGAGCTGAGATCACTGGACATGTCAAGAACGGGACGATGAGGATCGTCGGTCCTAAGACCTGCAGGAACATGTGGAGTGGTACCTTCCCCATCAACGCCTACACCACGGGCCCCTGTACCCCCCTTCCTGCGCCGAACTATACGTTCGCGCTGTGGAGGGTGTCTGCGGAGGAATACGTGGAAATAAGGCAGGTGGGGGACTTCCACTACGTGACGGGCATGACTGCTGACAATCTTAAATGCCCATGCCAGGTCCCATCGCCCGAATTTTTCACAGAACTGGACGGGGTGCGCCTGCATAGGTTCGCGCCCCCTTGCAAGCCTTTGCTGCGAGAAGAGGTGTCGTTCAGAGTAGGACTACACGATTACCCGGTGGGGTCGCAATTACCTTGCGAGCCCGAACCGGACGTGGCCGTGTTGACGTCCATGCTCACTGATCCCTCCCATATAACGGCAGAGACGGCTGCGAGGAGGTTAGCAAGGGGATCGCCTCCTTCTGTGGCCAGCTCCTCGGCCAGCCAGCTGTCCGCTCCATCTCTCAAGGCAACTTGCA---------------CTACCAACCA---------CGACTCCCCTGATGCCGAGCTCATAGAGGCTAACCTCCTGTGGAGGCAGGAGATGGGCGGCAACATCACCAGGGTTGAGTCAGAGAACAAAGTGGTGATTCTGGACTCCTTCGACCCGCTCGTGGCGGAGGAGGATGAACGGGAGGTCTCCGTGCCCGCGGAAATCCTGCGGAAGTCTCGGAGATTCGCCCCGGCCCTGCCCATTTGGGCACGGCCGGACTACAACCCCCCGTTGCTGGAGACGTGGAAAAAGCCGGACTACGAACCACCTGTGGTCCATGGCTGCCCACTTCCACCTCCACAGTCCCCTCCTGTGCCTCCGCCTCGGAAGAAGCGGACGGTAGTCCTTACTGAATCAACCGTATCCACTGCCTTGGCCGAGCTTGCCACCAAGAGCTTTGGCAGCTCTTCAACTTCCGGTATTACAGGCGACAATACGACAACGTCCTCTGAGCCCTCCCCCTCTGTCTGCCCTCCGGACTCCGACGCTGAGTCCTGTTCTTCCATGCCCCCCCTCGAGGGGGAGCCTGGGGATCCGGATCTCAGCGACGGGTCATGGTCGACGGTTAGTAGTGGGGCTGACACAGAGGATGTCGTGTGCTGC
>gnl|euhcvdb|EU370681_NS5A_P1a_NS5A_protein_coding_sequence_(ns5a_sequence)
TCCGGTTCCTGGCTAAGGGACATCTGGGACTGGATATGCGAGGTGCTGAGCGACTTTAAGACCTGGCTAAAAGCCAAGCTCATGCCACAACTGCCTGGGATTCCCTTTGTGTCCTGCCAGCGCGGGTATAGGGGAGTCTGGCGGGGGGATGGCATCATGCACACTCGCTGCCACTGTGGAGCTGAGATCACTGGACATGTCAAAAACGGGACGATGAGGATCGTCGGTCCTAAGACCTGCAGGAACATGTGGAGTGGGACTTTCCCCATCAACGCCTACACCACGGGCCCCTGTACTCCCCTTCCAGCGCCGAACTATAAGTTCGCGCTGTGGAGGGTGTCTGCAGAGGAGTACGTGGAGGTAAGGCGGGTGGGGGACTTCCACTACGTGACGGGTATGACTACTGACAACCTTAAATGCCCGTGTCAGGTCCCATCGCCCGAATTTTTTACAGAATTGGACGGGGTGCGCTTACACAGGTTTGCGCCCCCTTGCAAGCCCTTGCTGCGGGAGGAGGTATCATTCAGAGTGGGACTCCACGACTACCCGGTGGGGTCGCAACTGCCTTGCGAGCCCGAGCCGGACGTGGCCGTGTTGACGTCCATGCTTACAGACCCCTCCCACATAACAGCGGAGGCGGCCGGGAGAAGGCTGGCGAGAGGATCGCCCCCTTCTGAAGCTAGCTCCTCGGCTAGCCAGCTGTCCGCTCCATCCCTCAAGGCAACTTGCA---------------CTACCAACCA---------TGACTCCCCTGACGCCGAGCTCCTAGAGGCTAACCTCCTATGGAGGCAGGAGATGGGCGGCAACATCACCAGGGTTGAGTCAGAGAACAAAGTGGTGATTCTGGACTCCTTCGAGCCGCTTGTGGCGGAGGAGGGAGAGCGGGAGGTCTCCGTACCCGCAGAAATCCTGCGGAAGTCTCGGAGGTTCACCCGGGCCCTGCCCGTTTGGGCGCGGCCGGACTACAACCCCCCGCTGATAGAGACGTGGAAAAAGCCTGACTACGAACCACCCGTGGTCCATGGCTGTCCGCTTCCACCTCCACAGTCCCCTCCCGTGCCTCCACCTCGGAAGAAGCGGACGGTGGTCCTCACTGAATCAACCCTATCTACTGCCTTGGCCGAACTTGCCACCAAAAGTTTTGGCAGCTCCTCAACTTCCGGTGTTGTGGGCGACAGCGCAACAACATCTTCTGAGCCCGTCCCTTCTGGCTGCTCTCCAGACTCCGACGCTGAGTCCTGTTCTTCCATGCCCCCCCTGGAGGGGGAGCCTGGGGATCCGGACCTCAGCAACGGGTCATGGTCGACGGTCAGTAGTGGGGCCGACACGGAGGATGTCGTGTGCTGC
>gnl|euhcvdb|EF407430_NS5A_C1a_NS5A_protein_coding_sequence_(ns5a_sequence)
TCCGGTTCCTGGCTAAGGGACATCTGGGACTGGATATGCGAGGTGCTGAGCGACTTTAAGACCTGGCTAAAAGCCAAGCTCATGCCGCAACTGCCTGGGATTCCCTTTGTGTCCTGCCAGCGCGGGTATAGGGGGGTCTGGCGAGGGGACGGCATCATGCACACTCGCTGCCACTGTGGAGCTGAGATCACTGGACATGTCAAGAACGGGACGATGAGGATCGTCGGTCCTAGGACCTGCAAGAACATGTGGAGTGGGACGTTCCCCATTAACGCCTACACCACGGGCCCCTGTACTCCCCTTCCTGCGCCCAACTATAAGTTCGCGCTGTGGAGGGTATCTGCAGAGGAGTACGTGGAAATAAGGCAGGTGGGGGACTTCCACTACGTGACGGGTATGACTACTGACAATCTCAAATGCCCGTGCCAGGTCCCATCGCCCGAATTTTTCACAGAATTGGACGGGGTGCGCCTACATAGGTTTGCGCCCCCTTGCAAGCCCTTGCTGCGGGAGGAGGTATCATTCAGAGTGGGACTCCACGAGTACCCGGTGGGGTCGCAATTGCCTTGCGAGCCCGAACCGGATGTGGCCGTGTTGACGTCCATGCTCACTGATCCCTCCCACATAACAGCAGAGGCGGCCGGGAGGAGGTTGGCGAGGGGGTCACCCCCCTCTGAGGCCAGCTCCTCGGCTAGCCAGCTGTCAGCTCCATCTCTCAAGGCAACTTGCA---------------CCACCAACCA---------TGACTCCCCTGACGCCGAGCTCTTAGAGGCTAACCTCCTATGGAGACAGGAGATGGGCGGCAACATCACCAGGGTCGAGTCAGAGAACAAAGTGGTGATTCTGGACTCCTTCGATCCGCTTGTGGCGGAGGAGGATGAGCGGGAGATCTCCGTCCCCGCAGAAATCCTGCGGAAGTCTCGGAGGTTCACCCGAGCCCTGCCCGTTTGGGCGCGGCCGGACTATAACCCCCCGCTGATAGAGACGTGGAAAGAGCCTGACTACGAGCCACCTGTGGTCCATGGCTGCCCGCTTCCACCTCCAAAATCTCCTCCTGTGCCCCCGCCTCGGAAGAAGCGGACGGTGGTCCTCACTGAATCAACCGTATCTACTGCCTTGGCCGAACTTGCCACCAAAAGCTTTGGCAGCTCCTCAACTTCCGGTATTACGGGCGACAATACGACAGCATCCTCTGAGCCCGCCTCTTCTGGCTGCCCCCCAGACTCCGACGCTGAGTCCTATTCTTCCATGCCCCCCCTAGAGGGGGAGCCTGGGGATCCGGATCTCAGCGACGGGTCATGGTCGACGGTCAGTAGTGGGGCCGACACAGAGGATGTCGTGTGCTGC
>gnl|euhcvdb|EF032890_NS5A_C1a_NS5A_protein_coding_sequence_(ns5a_sequence)
TCCGGTTCCTGGCTAAGGGACATCTGGGACTGGATATGCGAGGTGCTGAGCGACTTTAAGACCTGGCTAAAAGCCAAGCTCATGCCGCAACTGCCTGGGATTCCCCTTTTGTCCTGCCAGCGCGGGTATAAAGGGGTCTGGCGAGGGGACGGCATCATGCACACTCGCTGCCACTGTGGAGCTGAGATCACTGGACATGTCAAAAACGGGACGATGAGGATCGTCGGTCCTAAGACCTGCAGGAACATGTGGAGTGGGACCTTCCCCATTAATGCCTACACCACGGGCCCCTGTACCCCCCTTCCTGCGCCGAACTATAAGTTCGCGCTGTGGAGGGTGTCGGCAGAGGAATACGTGGAAATAAGGCAGGTGGGGGACTTCCACTACGTGACGGGCATGACTACTGACAATCTCAAATGCCCGTGCCAGGTCCCATCGCCCGAGTTTTTCACAGAATTGGACGGGGTGCGCCTACATAGGTTTGCGCCCCCTTGCAAGCCCTTGTTGCGGGAGGAGGTATCGTTCAGAGTAGGACTCCATGACTACCCGGTGGGGTCGCAATTGCCTTGCGAGCCCGAACCGGACGTGGCCGTGTTGACGTCCATGCTCACTGATCCCTCCCACATAACGGCAGAGGCGGCCAAGAGAAGGTTGGCGAGGGGATCACCCCCTTCCGTGGCCAGCTCTTCGGCTAGCCAGCTGTCCGCTCCATCTCTCAAAGCAGCTTGCA---------------CCCTCAACCA---------CGACTCCCCTGATGCCGAGCTCATAGAGGCTAATCTCCTATGGAGACAGGAGATGGGCAGTAACATCACCAGGGTTGAGTCAGAGAACAAAGTGGTGATTCTGGACTCCTTCGATCCACTCGTGGCGGAGGAGGATGAGCGGGAGATCTCCGTGGAAGCGGAAATCCTGCGGAAGTCTCGGAGGTTCACCCCGGCCCTGCCCATCTGGGCGCGGCCGGACTATAACCCCCCGCTGTTGGAGACGTGGAAAAAACCTGACTACGAACCACCTGTGGTCCATGGCTGTCCACTTCCACCTCCACAATCCCCTCCTGTGCCTCCGCCTCGGAAGAAGCGGACGGTGGTTCTCACCGAATCATCCGTATCCACTGCCTTGGCCGAGCTTGCCACCAAGAGCTTTGGCAGCTCCTCAACTTCCGGTGTCACGAGCGACAATACGACAATACCCCCTGAGCCTGCCTCCTCTGGCTCTCTCCCAGACTCCGACAACGAGTCCTACTCTTCCATGCCCCCCCTGGAGGGGGAGCCTGGGGATCCGGATCTCAGCGACGGGTCGTGGTCGACGGTCAGTAGTGAGGCCGGCACGGAGGATGTCGTGTGTTGC
>gnl|euhcvdb|EU370679_NS5A_P1a_NS5A_protein_coding_sequence_(ns5a_sequence)
TCCGGTTCCTGGCTAAGGGACATCTGGGACTGGATATGCGAGGTGCTGAGCGACTTTAAGACCTGGCTAAAAGCCAAGCTCATGCCACAACTGCCTGGGATTCCCTTTGTGTCCTGCCAGCGCGGGTATAGGGGAGTCTGGCGGGGGGATGGCATCATGCACACTCGCTGCCACTGTGGAGCTGAGATCACTGGACATGTCAAAAACGGGACGATGAGGATCGTCGGTCCTAAGACCTGCAGGAACATGTGGAGTGGGACTTTCCCCATCAACGCCTACACCACGGGCCCCTGTACTCCCCTTCCAGCGCCGAACTATAAGTTCGCGCTGTGGAGGGTGTCTGCAGAGGAGTACGTGGAGGTAAGGCGGGTGGGGGACTTCCACTACGTGACGGGTATGACTACTGACAACCTTAAATGCCCGTGTCAGGTCCCATCGCCCGAATTTTTTACAGAATTGGACGGGGTGCGCTTACACAGGTTTGCGCCCCCTTGCAAGCCCTTGCTGCGGGAGGAGGTATCATTCAGAGTGGGACTCCACGACTACCCGGTGGGGTCGCAACTGCCTTGCGAGCCCGAGCCGGACGTGGCCGTGTTGACGTCCATGCTTACAGACCCCTCCCACATAACAGCGGAGGCGGCCGGGAGAAGGCTGGCGAGAGGATCGCCCCCTTCTGAAGCTAGCTCCTCGGCTAGCCAGCTGTCCGCTCCATCCCTCAAGGCAACTTGCA---------------CTACCAACCA---------TGACTCCCCTGACGCCGAGCTCCTAGAGGCTAACCTCCTATGGAGGCAGGAGATGGGCGGCAACATCACCAGGGTTGAGTCAGAGAACAAAGTGGTGATTCTGGACTCCTTCGAGCCGCTTGTGGCGGAGGAGGGAGAGCGGGAGGTCTCCGTACCCGCAGAAATCCTGCGGAAGTCTCGGAGGTTCACCCGGGCCCTGCCCGTTTGGGCGCGGCCGGACTACAACCCCCCGCTGATAGAGACGTGGAAAAAGCCTGACTACGAACCACCCGTGGTCCATGGCTGTCCGCTTCCACCTCCACAGTCCCCTCCCGTGCCTCCACCTCGGAAGAAGCGGACGGTGGTCCTCACTGAATCAACCCTATCTACTGCCTTGGCCGAACTTGCCACCAAAAGTTTTGGCAGCTCCTCAACTTCCGGTGTTGTGGGCGACAGCGCAACAACATCTTCTGAGCCCGTTCCTTCTGGCTGCTCTCCAGACTCCGACGCTGAGTCCTGTTCTTCCATGCCCCCCCTGGAGGGGGAGCCTGGGGATCCGGACCTCAGCGACGGGTCATGGTCGACGGTCAGTAGTGGGGCCGACACGGAGGATGTCGTGTGCTGC
>gnl|euhcvdb|EF032889_NS5A_C1a_NS5A_protein_coding_sequence_(ns5a_sequence)
TCCGGTTCCTGGCTAAGGGACATCTGGGACTGGATATGCGAGGTGCTGAGCGACTTTAAGACCTGGCTAAAAGCCAAGCTCATGCCGCAACTGCCTGGGATTCCCCTTTTGTCCTGCCAGCGCGGGTATAAAGGGGTCTGGCGAGGGGACGGCATCATGCACACTCGCTGCCACTGTGGAGCTGAGATCACTGGACATGTCAAAAACGGGACGATGAGGATCGTCGGTCCTAAGACCTGCAGGAACATGTGGAGTGGGACCTTCCCCATTAATGCCTACACCACGGGCCCCTGTACCCCCCTTCCTGCGCCGAACTATAAGTTCGCGCTGTGGAGGGTGTCGGCAGAGGAATACGTGGAAATAAGGCAGGTGGGGGACTTCCACTACGTGACGGGCATGACTACTGACAATCTCAAATGCCCGTGCCAGGTCCCATCGCCCGAGTTTTTCACAGAATTGGACGGGGTGCGCCTACATAGGTTTGCGCCCCCTTGCAAGCCCTTGTTGCGGGAGGAGGTATCGTTCAGAGTAGGACTCCATGACTACCCGGTGGGGTCGCAATTGCCTTGCGAGCCCGAACCGGACGTGGCCGTGTTGACGTCCATGCTCACTGATCCCTCCCACATAACGGCAGAGGCGGCCAAGAGAAGGTTGGCGAGGGGATCACCCCCTTCCGTGGCCAGCTCTTCGGCTAGCCAGCTGTCCGCTCCATCTCTCAAGGCAACTTGCA---------------CCCTCAACCA---------CGACTCCCCTGATGCCGAGCTCATAGAGGCTAATCTCCTATGGAGACAGGAGATGGGCAGTAACATCACCAGGGTTGAGTCAGAGAACAAAGTGGTGATTCTGGACTCCTTCGATCCACTCGTGGCGGAGGAGGATGAGCGGGAGATCTCCGTGGAAGCGGAAATCCTGCGGAAGTCTCGGAGGTTCACCCCGGCCCTGCCCATCTGGGCGCGGCCGGACTATAACCCCCCGCTGTTGGAGACGTGGAAAAAACCTGACTACGAACCACCTGTGGTCCATGGCTGTCCACTTCCACCTCCACAATCCCCTCCTGTGCCTCCGCCTCGGAAGAAGCGGACGGTGGTTCTCACCGAATCATCCGTATCCACTGCCTTGGCCGAGCTTGCCACCAAGAGCTTTGGCAGCTCCTCAACTTCCGGTGTCACGAGCGACAATACGACAATATCCCCTGAGCCTGCCTCCTCTGGCTCTCTCCCAGACTCCGACAACGAGTCCTACTCTTCCATGCCCCCCCTGGAGGGGGAGCCTGGGGATCCGGATCTCAGCGACGGGTCGTGGTCGACGGTCAGTAGTGAGGCCGGCACGGAGGATGTCGTGTGTTGC
>gnl|euhcvdb|EU370676_NS5A_P1a_NS5A_protein_coding_sequence_(ns5a_sequence)
TCCGGTTCCTGGCTAAGGGACATCTGGGACTGGATATGCGAGGTGCTGAGCGACTTTAAGACCTGGCTAAAAGCCAAGCTCATGCCACAACTGCCTGGGATTCCCTTTGTGTCCTGCCAGCGCGGGTATAGGGGAGTCTGGCGGGGGGATGGCATCATGCACACTCGCTGCCACTGTGGAGCTGAGATCACTGGACATGTCAAAAACGGGACGATGAGGATCGTCGGTCCTAAGACCTGCAGGAACATGTGGAGTGGGACTTTCCCCATCAACGCCTACACCACGGGCCCCTGTACTCCCCTTCCAGCGCCGAACTATAAGTTCGCGCTGTGGAGGGTGTCTGCAGAGGAGTACGTGGAGGTAAGGCGGGTGGGGGACTTCCACTACGTGACGGGTATGACTACTGACAACCTTAAATGCCCGTGTCAGGTCCCATCGCCCGAATTTTTTACAGAATTGGACGGGGTGCGCTTACACAGGTTTGCGCCCCCTTGCAAGCCCTTGCTGCGGGAGGAGGTATCATTCAGAGTGGGACTCCACGACTACCCGGTGGGGTCGCAACTGCCTTGCGAGCCCGAGCCGGACGTGGCCGTGTTGACGTCCATGCTTACAGACCCCTCCCACATAACAGCGGAGGCGGCCGGGAGAAGGCTGGCGAGAGGATCGCCCCCTTCTGAAGCTAGCTCCTCGGCTAGCCAGCTGTCCGCTCCATCCCTCAAGGCAACTTGCA---------------CTACCAACCA---------TGACTCCCCTGACGCCGAGCTCCTAGAGGCTAACCTCCTATGGAGGCAGGAGATGGGCGACAACATCACCAGGGTTGAGTCAGAGAACAAAGTGGTGATTCTGGACTCCTTCGAGCCGCTTGTGGCGGAGGAGGGAGAGCGGGAGGTCTCCGTACCCGCAGAAATCCTGCGGAAGTCTCGGAGGTTCACCCGGGCCCTGCCCGTTTGGGCGCGGCCGGACTACAACCCCCCGCTGATAGAGACGTGGAAAAAGCCTGACTACGAACCACCCGTGGTCCATGGCTGTCCGCTTCCACCTCCACAGTCCCCTCCCGTGCCTCCACCTCGGAAGAAGCGGACGGTGGTCCTCACTGAATCAACCCTATCTACTGCCTTGGCCGAACTTGCCACCAAAAGTTTTGGCAGCTCCTCAACTTCCGGTGTTGTGGGCGACAGCGCAACAACACCTTCTGAGCCCGTCCCTTCTGGCTGCTCTCCAGACTCCGACGCTGAGCCCTGTTCTTCCATGCCCCCCCTGGAGGGGGAGCCTGGGGATCCGGACCTCAGCGACGGGTCATGGTCGACGGTCAGTAGTGGGGCCGACACGGAGGATGTCGTGTGCTGC
>gnl|euhcvdb|EF407428_NS5A_C1a_NS5A_protein_coding_sequence_(ns5a_sequence)
TCCGGCTCCTGGCTAAGGGACATCTGGGACTGGATATGCGAGGTGTTGAGCGACTTTAAGACCTGGCTAAAAGCCAAGCTCATGCCACACCTGCCTGGGATACCCCTTGTGTCCTGCCAGCGCGGGTATAGGGGGGTCTGGCGAGGAGATGGCGTTATGCATACTCGCTGCCACTGTGGAGCTGAGATCACTGGACATGTCAAAAACGGGACGATGAGGATCGTCGGTCCTAGGACCTGCAGGAACATGTGGAGTGGTACCTTCCCCATTAATGCCCACACCACAGGCCCCTGCACCCCCCTTCCTGCGCCGAACTACACGTTCGCGCTATGGAGGGTGGCTGCAGAGGAATATGTGGAGATAAGGCAGGTAGGGGACTTCCACTACGTGACGGGTATGACTACTGACAATCTTAAATGCCCGTGCCAGGTCCCATCACCCGAATTTTTCACAGAACTGGACGGGGTGCGCCTACATAGGTTTGCGCCCCCCTGCAAGCCCTTGTTGCGGGAAGAGGTATCATTCAGAGTAGGACTCCACGAGTACCCGGTGGGGTCGCAGTTACCTTGCGAGCCCGAACCGGATGTGGCCGTGTTGACGTCCATGCTCACCGATCCCTCCCATATAACAGCAGAGGCTGCCGGGAGAAGGTTGGCGAGGGGATCACCCCCCTCCGTGGCCAGCTCCTCGGCTAGCCAGCTGTCTGCTCCATCTCTCAAGGCAACTTGTA---------------CCGTCAACCA---------TGACTCCCCCGATGCCGATCTCATAGAGGCTAACCTCCTATGGAGGCAGGAGATGGGCGGCAACATCACCAGGGTTGAGTCAGAGAACAAAGTGGTGATTCTGGACTCCTTCGATCCGCTTGTGGCGGAGGAGGACGAGCGGGAGATCTCCGTAGCCGCAGAGATCCTGCGAAAGTCTCGGAGATTCACTCCGGCCCTGCCCATTTGGGCGCGGCCGGATTATAACCCCCCGCTACTAGAGACGTGGAAAAAGCCTGACTACGAACCACCTGTGGTCCATGGCTGTCCGCTTCCACCTCCACAGTCCCCTCCTGTGCCTCCGCCTCGGAAGAAGCGGACGGTGGTCCTCACCGAATCAACCCTATCTACTGCCTTGGCCGAACTTGCCACCAAAAGTTTCGGCGACTCCTCAACTTCCGGTATCACGGGTGACGATACGACAACGTCCTCTGAGCCCGCCTCCTCTGGCCGCCCCCTAGACTCCGACGCTGAGTCCTATTCTTCCATGCCCCCCCTGGAGGGGGAGCCTGGGGATCCGGATCTCAGCGACGGGTCATGGTCGACGGTCAGTAGTGAGGCCGGCACGGAGGATGTTGTGTGTTGC
>gnl|euhcvdb|AY956469_NS5A_C1a_NS5A_protein_coding_sequence_(ns5a_sequence)
TCCGGCTCCTGGTTAAGGGACATCTGGGACTGGATATGCGAGGTGCTGAGCGACTTTAAGACCTGGCTRAAGGCCAAGCTCATGCCACAACTGCCTGGGATTCCCTTTGTGTCCTGCCAACGCGGGTATAAGGGGGTCTGGCGAGGAGATGGCATTATGCACACTCGCTGCCACTGTGGAGCTGAGATTGCTGGACATGTCAAGAACGGGACGATGAGGATCGTCGGTCCTAAGACCTGCAGGAACATGTGGAGTGGAACATTTCCCATCAACGCCTACACCACGGGCCCCTGTACCCCCCTTCCTGCGCCGAACTATACGTTCGCGCTGTGGAGGGTGTCTGCGGAGGAATACGTGGAAATAAGGCAGGTGGGGGACTTCCACTACGTGACGGGCATGACTGCTGACAATCTTAAGTGCCCATGCCAGGTCCCGTCGCCCGAATTTTTCACWGAACTGGACGGGGTGCGCCTGCATAGGTTCGCGCCCCCTTGCAAGCCATTGCTACGAGATGAGGTGTCATTCAGAGTRGGACTACACGATTACCCGGTGGGGTCGCAATTACCGTGCGAGCCCGAACCGGACGTGGCCGTGTTGACGTCCATGCTCACTGATCCTTCCCATATAACAGCGGAGGCGGCTGCGAGGAGGTTAGCAAGGGGATCGCCCCCTTCTATGGCCAGCTCYTCAGCCAGYCAGCTRTCCGCCCCATCTCTCAAAGCAACTTGCA---------------CCACCAACCA---------CGACTCCCCYGACGCCGAGCTCATAGAGGCTAATCTCCTGTGGAGGCAGGAGATGGGCGGCAACATCACCAGGGTTGAGTCAGAGAACAAAGTGGTGGTTCTGGACTCCTTCGATCCGCTTGTGGCGGAGGAGGATGAACGGGAGGTCTCCGTGCCCGCAGAAATCCTGCGAAAGTCTCGGAGATTCGCCCCGGCCCTGCCCATTTGGGCACGGCCGGACTACAACCCCCCGTTGCTGGAGACGTGGAAAAAGCCGGACTACGAACCACCTGTGGTCCATGGCTGCCCACTTCCACCTCCACAGTCCCCTCCTGTGCCTCCGCCCCGGAGGAAGCGGACGGTGGTCCTCACCGAATCATCCGTATCCACTGCCTTGGCCGAGCTTGCCACCAAGAGCTTTGGCAGCTCCTCAACTTCCGGTATTACGGGCGACAACACGACAACGTCCTCTGAGCCCGCTCCCTCTRTCTGCCCTCCRGACTCCGACGCTGAGTCCTGTTCTTCCATGCCCCCCCTCGAGGGGGAGCCTGGGGATCCGGATCTCAGCGACGRGTCATGGTCGACGGTTAGTAGTGGGGCTGACACGGAGGATGTCGTGTGCTGC
>gnl|euhcvdb|EU155269_NS5A_C1a_NS5A_protein_coding_sequence_(ns5a_sequence)
TCCGGTTCCTGGCTAAGGGACATCTGGGACTGGATATGCGAGGTGCTGAGCGATTTTAAGACCTGGCTGAAGGCCAAGCTCATGCCACAACTGCCCGGGATTCCCTTTGTGTCCTGCCAACGCGGGTATAGGGGGGTCTGGCGAGGTGATGGCATTATGCACACTCGCTGCCACTGTGGAGCTGAGATCACCGGACATGTCAAAAACGGGACGATGAGGATCGTTGGTCCTAAGACCTGCAGGAACATGTGGAGTGGGACCTTCCCCATCAACGCCTACACCACGGGCCCCTGTACCCCCCTTCCCGCGCCGAACTACACGTTCGCGCTGTGGAGGGTGTCTGCGGAGGAGTACGTGGAAATAAGGCAGGTGGGGGACTTCCACTACGTGACGGGCATGACTGCTGACAATCTCAAATGCCCATGCCAGGTTCCATCGCCCGAATTTTTCACAGAACTGGACGGGGTGCGCCTACACAGGTTTGCGCCCCCTTGCAAGCCTTTGCTACGAGATGAGGTGTCGTTCAGAGTGGGACTACATGAGTACCCGGTGGGGTCGCAATTACCTTGCGAGCCTGAACCGGACGTGGCCGTGTTGACGTCCATGCTCACTGATCCCTCCCATATAACAGCAGAGGCAGCTGGGAGGAGGTTAGCAAGGGGATCGCCCCCTTCTCTGGCCAGCTCATCGGCCAGCCAGCTGTCCGCACCATCTCTCAAGGCAACTTGCA---------------CTACCAACCA---------CGACTCCCCTGACGCCGAGCTCATAGAGGCCAACCTCCTGTGGAGGCAGGAGATGGGCGGTAACATCACCAGGGTTGAGTCAGAGAACAAAGTGGTGATTCTGGACTCTTTCGATCCGCTTGTGGCGGAGGAGGATGAACGGGAGGTCTCCGTGCCCGCAGAAATTCTGCGGAAGTCTCGGAGATTTAGCCCGGCCCTGCCCATTTGGGCACGGCCGGACTACAATCCCCCGTTGCTGGAGACGTGGAAAGAGCCGGACTACGAACCACCTGTGGTCCATGGCTGCCCACTTCCACCTTCACCGTCCCCTCCTGTGCCCCCGCCCCGGAAAAAGCGGACGGTGGTCCTCACCGAATCAACTGTGTCTTCTGCCTTGGCCGAGCTTGCCACCAAGAGCTTTGGCAGCTCCTCAACTTCCGGTATTACGGGCGACAACACAACAGCGTCCTCTGAGCCTGCCCCCTCTGTCTGCTCCCCAGACTCCGACGCTGAGTCCTATTCTTCCATGCCCCCCCTGGAGGGGGAGCCTGGGGATCCGGATCTCAGCGACGGGTCATGGTCGACAGTTAGTAGCGGGGCGGACGCGGAGGATGTCGTGTGCTGC
>gnl|euhcvdb|EU781802_NS5A_C1a_NS5A_protein_coding_sequence_(ns5a_sequence)
TCCGGTTCCTGGCTAAGGGACATCTGGGACTGGATATGCGAGGTGCTGAGCGACTTTAAGACCTGGCTAAAAGCCAAGCTCATGCCACAATTGCCCGGGATTCCCTTTGTGTCCTGCCAGCGCGGGTATAGGGGGGTCTGGCGAGGGGACGGCATCATGCACACCCGCTGCCACTGTGGAGCTGAGATCACTGGACATGTCAAAAACGGGACGATGAGGATTGTTGGTCCTAGGACCTGCAGGAACATGTGGAGTGGGACCTTCCCCATTAACGCCTACACCACAGGCCCCTGTACTCCCCTCCCTGCGCCGAACTATAAGTTCGCGCTGTGGAGGGTGTCCGCAGAGGAATACGTGGAGATAAGGCAGGTGGGGGACTTCCACTACGTGACGGGTATGACTACTGACGACCTTAAATGCCCGTGCCAGGTTCCATCGCCCGAATTTTTCACAGAACTGGACGGGGTGCGCCTACATAGGTTCGCGCCCCCCTGCAAGCCCTTGCTGCGGGAGGAAGTATCATTCAGAGTAGGACTCCACGCGTACCCGGTGGGGTCGCAACTACCTTGCGAGCCCGAACCGGACGTGACCGTGGTGACGTCCATGCTCACTGATCCCTCCCACATAACGGCAGAGGCGGCCGGGAGAAGGTTAGCGAGGGGATCACCCCCTTCTTTGGCCAGTTCCTCGGCTAGCCAGCTGTCTGCTCCATCCCTCAAGGCAACTTGCA---------------CCGCCAATCA---------TGACTCCCCTGACGCCGAGCTCATAGAGGCCAACCTCCTCTGGAGGCAGGAGATGGGCGGCAACATCACCAGGGTTGAATCAGAGAACAAAGTGGTGATTCTGGACTCTTTTGATCCGCTTGTGGCGGAGGAGGACGAGCGGGAGATCTCCGTACCCGCGGAAATCCTGCGGAAACACCGGAGATTTGCCCGGGCCTTGCCCGTTTGGGCGCGGCCGGACTATAACCCCCCGCTGTTAGAGACGTGGAAAAAGCCTGACTACGAACCACCTGTGGTCCATGGCTGCCCGCTTCCACCTCCACAGTCCCCTCCTGTCCCTCCACCTCGGAAGAAGCGGACGGTAGTCCTCACCGAATCGACTGTATCCACTGCCTTGGCCGAGCTTGCCACCAAAAGCTTTGGCAGCCCTTCAACTTCCGGCGTCACGGGTGACAACGCAACAACACCCTCCGAGCCCGCCTCCTCTGGCTGCCCCCCAGACTCCGACGCTGAGTCCCATTCTTCCATGCCCCCCCTGGAGGGGGAGCCTGGGGATCCGGATCTCAGCGACGGGTCATGGTCGACGGTCAGTAGTGGGACCGGCACGGAGGATGTCGTGTGCTGT
>gnl|euhcvdb|EU862824_NS5A_C1a_NS5A_protein_coding_sequence_(ns5a_sequence)
TCCGGTTCCTGGTTGAGGGACATCTGGGACTGGATATGCGAGGTGCTGAGCGACTTTAAGACCTGGCTAAGAGCCAAGCTCGTGCCACAATTGCCTGGGATTCCCTTTGTGTCCTGCCAACGCGGGTATAGAGGGGTCTGGCGAGGAGACGGCATCATGCACACTCGCTGCCACTGTGGAGCTGAGATCACTGGACATGTCAAAAACGGGACGATGAGGATCGCCGGTCCTAGGACCTGCAGAAACATGTGGAGTGGAGCCTTCCCCATTAACGCCTACACCACGGGCCCCTGCACTCCCCTTCCTGCACCGAACTATACGTTCGCGCTGTGGAGGGTGTCTGCAGAGGAATACGTGGAGATAAGGCAGGTGGGGGACTTCCACTACGTGACGGGTATGACTACTGACAATCTTAAATGCCCGTGCCAGGTCCCATCGCCCGAATTTTTCACAGAGTTAGACGGGGTGCGCCTACATAGGTTCGCGCCCCCCTGCAAGCCCTTGCTGCGGGAGGAAGTATCATTCAGGGTAGGACTCCACGAGTACCCGGTGGGATCGCAACTACCTTGCGAACCCGAACCGGATGTAGCCGTGCTGACATCCATGCTCACTGATCCCTCCCATATAACGGCAGAGGCGGCCAAAAGGAGGCTGGCGAGAGGGTCACCCCCCTCTGAGGCCAGCTCCTCGGCTAGCCAGCTGTCCGCTCCATCTCTCAAGGCAACTTGCA---------------CCGCCAACCA---------CGACTCCCCTGACGCCGAGCTCATAGAGGCTAACCTCCTATGGAGGCAGGAGATGGGCGGCAACATCACCAGGGTTGAGTCAGAGAACAAAGTGGTGATTCTGGACTCTTTCGAACCGCTTGTGGCGGAGGAGGATGCGCGGGAGATCTCCGTACCCGCAGAAATTCTGCGGAAGTCTCGGAGATTCACTCGGGCCCTGCCCATCTGGGCGCGGCCGGATTATAACCCCCCGCTGGTAGAGATGTGGAAAAAGCCTGACTACGAACCACCTGTGGTCCATGGCTGTGCGCTTCCACCTCCACAGTCCCCTCCTGTGCCTCCACCTCGGAGGAAGCGGACGGTGGTCCTCACCGAATCAACCGTATCTACTGCCTTGGCCGAACTTGCCACCAAAAGCTTTGGTAGTTCCTCAACTTCCGGTATTACGGGCGACAATACGACAGCATCCTCCGAGGCCGCCCCTTCTGGCCATTCCCCAGACTCCGACGCTGAGTCCTATTCTTCCATGCCCCCCCTGGAGGGGGAGCACGGGGATCCGGACCTCAGCGACGGGTCATGGTCGACGGTCAGTAGTGGGGCCGACACCGAGGATGTCGTGTGCTGC
>gnl|euhcvdb|EF032887_NS5A_C1a_NS5A_protein_coding_sequence_(ns5a_sequence)
TCCGGTTCCTGGCTAAGGGACATCTGGGACTGGATATGCGAGGTGCTGAGCGACTTTAAGACCTGGCTAAAAGCCAAGCTCATGCCGCAACTGCCTGGGATTCCCCTTTTGTCCTGCCAGCGCGGGTATAAAGGGGTCTGGCGAGGGGACGGCATCATGCACACTCGCTGCCACTGTGGAGCTGAGATCACTGGACATGTCAAAAACGGGACGATGAGGATCGTCGGTCCTAAGACCTGCAGGAACATGTGGAGTGGGACCTTCCCCATTAATGCCTACACCACGGGCCCCTGTACCCCCCTTCCTGCGCCGAACTATAAGTTCGCGCTGTGGAGGGTGTCGGCAGAGGAATACGTGGAAATAAGGCAGGTGGGGGACTTCCACTACGTGACGGGCATGACTACTGACAATCTCAAATGCCCGTGCCAGGTCCCATCGCCCGAGTTTTTCACAGAATTGGACGGGGTGCGCCTACATAGGTTTGCGCCCCCTTGCAAGCCCTTGTTGCGGGAGGAGGTATCGTTCACAGTAGGACTCCATGACTACCCGGTGGGGTCGCAATTGCCTTGCGAGCCCGAACCGGACGTGGCCGTGTTGACGTCCATGCTCACTGATCCCTCCCACATAACGGCAGAGGCGGCCAAGAGAAGGTTGGCGAGGGGATCACCCCCTTCCGTGGCCAGCTCTTCGGCTAGCCAGCTGTCCGCTCCATCTCTCAAGGCAACTTGCA---------------CCCTCAACCA---------CGACTCCCCTGATGCCGAGCTCATAGAGGCTAATCTCCTATGGAGACAGGAGATGGGCAGTAACATCACCAGGGTTGAGTCAGAGAACAAAGTGGTGATTCTGGACTCCTTCGATCCACTCGTGGCGGAGGAGGATGAGCGGGAGATCTCCGTGGAAGCAGAAATCCTGCGGAAGTCTCGGAGGTTCACCCCGGCCCTGCCCATCTGGGCGCGGCCGGACTATAACCCCCCGCTGTTGGAGACGTGGAAAAAACCTGACTACGAACCACCTGTGGTCCATGGCTGTCCACTTCCACCTCCACAATCCCCTCCTGTGCCTCCGCCTCGGAAGAAGCGGACGGTGGTTCTCACCGAATCATCCGTATCCACTGCCTTGGCCGAGCTTGCCACCAAGAGCTTTGGCAGCTCCTCAACTTCCGGTGTCACGAGCGACAATACGACAACATCCCCTGAGCCTGCCTCCTCTGGCTCCCTCCCAGACTCCGACAACGAGTCCTACTCTTCCATGCCCCCCCTGGAGGGGGAGCCTGGGGATCCGGATCTCAGCGACGGGTCGTGGTCGACGGTCAGTAGTGAGGCCGGCACGGAGGATGTCGTGTGTTGC
>gnl|euhcvdb|EF032886_NS5A_C1a_NS5A_protein_coding_sequence_(ns5a_sequence)
TCCGGTTCCTGGCTAAGGGACATCTGGGACTGGATATGCGAGGTGCTGAGCGACTTTAAGACCTGGCTAAAAGCCAAGCTCATGCCGCAACTGCCTGGGATTCCCCTTTTGTCCTGCCAGCGCGGGTATAAAGGGGTCTGGCGAGGGGACGGCATCATGCACACTCGCTGCCACTGTGGAGCTGAGATCACTGGACATGTCAAAAACGGGACGATGAGGATCGTCGGTCCTAAGACCTGCAGGAACATGTGGAGTGGGACTTTCCCCATTAATGCCTACACCACGGGCCCCTGTACCCCCCTTCCTGCGCCGAACTATAAGTTCGCGCTGTGGAGGGTGTCGGCAGAGGAATACGTGGAAATAAGGCAGGTGGGGGACTTCCACTACGTGACGGGCATGACTACTGACAATCTCAAATGCCCGTGCCAGGTCCCATCGCCCGAGTTTTTCACAGAATTGGACGGGGTGCGCCTACATAGGTTTGCGCCCCCTTGCAAGCCCTTGTTGCGGGAGGAGGTATCGTTCAGAGTAGGACTCCATGACTACCCGGTGGGGTCGCAATTGCCTTGCGAGCCCGAACCGGACGTGGCCGTGTTGACGTCCATGCTCACTGATCCCTCCCACATAACRGCAGAGGCGGCCAAGAGAAGGTTGGCGAGGGGATCACCCCCTTCCGTGGCCAGCTCTTCGGCTAGCCAGCTGTCCGCTCCATCTCTCAAGGCAACTTGCA---------------CCCTCAACCA---------CGACTCCCCTGATGCCGAGCTCATAGAGGCTAATCTCCTATGGAGACAGGAGATGGGCAGTAACATCACCAGGGTTGAGTCAGAGAACAAAGTGGTGATTCTGGACTCCTTCGATCCACTCGTGGCGGAGGAGGATGAGCGGGAGATCTCCGTGGAAGCAGAAATCCTGCGGAAGTCTCGGAGGTTCACTCCGGCCCTGCCCATCTGGGCGCGGCCGGACTATAACCCCCCGCTGTTGGAGACGTGGAAAAAACCTGACTACGAACCACCTGTGGTCCATGGCTGTCCACTTCCACCTCCACAATCCCCTCCTGTGCCTCCGCCTCGGAAGAAGCGGACGGTGGTTCTCACCGAATCATCCGTATCCACTGCCTTGGCCGAGCTTGCCACCAAGAGCTTTGGCAGCTCCTCAACTTCCGGTGTCACGAGCGACAATACGACAACATCCCCTGAGCCTGCCTCCTCTGGCTCCCTCCCAGACTCCGACAACGAGTCCTACTCTTCCATGCCCCCCCTGGAGGGGGAGCCTGGGGATCCGGATCTCAGCGACGGGTCGTGGTCGACGGTCAGTAGTGAGGSCGGCACGGAGGATGTCGTGTGTTGC
>gnl|euhcvdb|EF407425_NS5A_C1a_NS5A_protein_coding_sequence_(ns5a_sequence)
TCCGGTTCCTGGTTAAGGGACATCTGGGACTGGATATGCGAGGTGCTGAGCGACTTTAAGACCTGGCTAAAAGCCAAGCTCATGCCGCAACTGCCTGGGATTCCCTTTGTGTCCTGCCAACGCGGGTATAGGGGGGTCTGGCGAGGAGACGGCGTCATGCACACTCGCTGCCACTGCGGAGCTGAGATTACTGGACATGTCAAAAACGGGACGATGAGGATCGTTGGTCCTAGGACCTGCAGGAACATGTGGAGTGGGACCTTCCCCATTAACGCCTACACCACGGGCCCCTGTACTCCCCTTCCTGCGCCGAACTACACGTTCGCGCTGTGGAGGGTATCTGCAGAGGAATACGTGGAGATAAGGCAGGTGGGGGACTTCCACTACGTGACGGGTATGACTACTGACAATCTTAGATGCCCGTGCCAGGTCCCATCGCCCGAATTTTTCACAGAATTGGACGGGGTGCGCCTACACAGGTTTGCGCCCCCTTGCAAGCCCTTGTTGCGGGAGGAGGTATCATTTAGAGTGGGACTCCACGAGTACCCGGTGGGGTCGCAATTACCTTGCGAGCCCGAACCGGATGTGGCCGTGTTGACGTCCATGCTCACTGACCCCTCCCATGTAACGGCGGAAGCAGCCAAGAGGAGGTTGGCAAGAGGGTCACCTCCTTCTCTGGCCAGCTCCTCGGCTAGCCAGCTGTCCGCTCCTTCTCTCAAGGCAACTTGCA---------------CCGCCAACCA---------TGACTCCCCTGACGCCGAGCTCATAGAGGCTAACCTCCTATGGAGACAGGAGATGGGCGGCAACATCACCAGGGTTGAGTCAGAGAACAAAGTGGTGATTCTGGACTCCTTCGATCCGCTTGTGGCGGAGGAGGATGAGCGGGAGATCTCCGTACCTGCAGAAATCCTGCGGAAGTCTCGGAGATTCGCCCAGGCCCTGCCCGTTTGGGCGCGGCCGGATTACAACCCCCCGCTGATAGAGACGTGGAAAAAGCCTGACTACGAACCACCTGTGGTCCATGGCTGCGCGCTTCCACCTCCACAGTCCCCTCCTGTGCCTCCACCTCGAAAGAAGCGGACGGTGGTCCTCACCGAATCGACCGTATCTACTGCCTTGGCCGAACTTGCCACCAAAAGTTTTGGCAGCTCCTCAACCTCCGGTATTACGGGCGACGATACGACAACATCCTCTGAGGCCTCCCCTTCTGGCCGCCCCCCAGACTCCGACGCTGAGTCCTGTTCTTCCATGCCCCCCCTGGAGGGGGAGCCTGGGGATCCGGATCTCAGCGACGGGTCATGGTCGACGGTCAGTAGTGGGGCCGACACGGAGGATGTCGTGTGCTGC
>gnl|euhcvdb|EF032885_NS5A_C1a_NS5A_protein_coding_sequence_(ns5a_sequence)
TCCGGTTCCTGGCTAAGGGACATCTGGGACTGGATATGCGAGGTGCTGAGCGACTTCAAGACCTGGCTAAAAGCCAAGCTCGTGCCACAACTGCCTGGGATTCCCTTTGTGTCCTGCCAGCGCGGGTATAGGGGGGTCTGGCGAGGAGACGGCATTATGCACACTCGCTGCCACTGTGGAGCTGAGATCACTGGACATGTCAAAAACGGGACGATGAGGATCGTTGGTCCTAGGACCTGCAGAAACATGTGGAATGGGACCTTCCCCATCAACGCCTACACCACGGGCCCCTGTACTCCCCTTCCTGCGCCGAACTATAAGTTCGCGCTGTGGAGGGTGTCTGCAGAGGAGTACGTGGAGGTACGGCGGGTAGGGGACTTCCACTACGTGACGGGTATGACTACTGACAATCTCAAATGCCCGTGCCAGATCCCATCGCCCGAATTTTTCACAGAATTGGACGGGGTGCGCCTACATAGGTTCGCGCCCCCTTGCAAGCCCTTGCTGCGGGAGGAGGTGTCATTCAGAGTAGGACTCCACGAGTACCCGGTGGGGTCGCAATTACCTTGCGAGCCCGAACCGGACGTGGCCGTGGTGACGTCCATGCTCACTGATCCCTCCCACATAACAGCAGAGGCGGCCGGGAGAAGATTGGCGAGAGGGTCACCCCCTTCTATGGCCAGCTCCTCGGCTAGCCAGCTGTCTGCCCCGTCTCTCAAGGCAACTTGCA---------------CCACCAACCA---------TGACTCCCCTGACGCCGAGCTCATAGAGGCTAACCTCCTATGGAGGCAAGCGATGGGCGGCAACATCACCAGGGTTGAGTCAGAAAACAAAGTGGTGATTCTGGACTCCTTCGATCCGCTTGTGGCGGAGGAGGATGAGCGGGAGATCTCCGTACCCTCAGAAATCCTGCGGAAGTCTCGGAGATTCACTCCGGCCCTGCCTGTATGGGCGCGGCCGGACTATAACCCCCCGCTCGTGGAGACGTGGAAAAAGCCTGACTACGAACCGCCTGTGGTCCACGGCTGCCCGCTTCCACCTCCACGGCCCCCTCCTGTGCCTCCGCCTCGGAAGAAGCGGACGGTGGTCCTCACCGAATCAACCGTGTCCTCTGCCTTGGCCGAACTTGCCACCAAAAGTTTTGGCAGCTCCTCAACTTCCGGAATTACGGGCGACGATACGACAACATCCTCTGAGCCCGCCCCTCCTGGCTCCCCCCCAGACTCCGACGCTGAGTCCTATTCTTCCATGCCCCCCCTGGAGGGGGAGCGCGGGGATCCGGACCTCAGTGACGGGTCGTGGTCGACGGTCAGCAGTGGGGCCGACGCGGAGGATGTCGTGTGTTGC
>gnl|euhcvdb|EF032884_NS5A_C1a_NS5A_protein_coding_sequence_(ns5a_sequence)
TCCGGTTCCTGGCTAAGGGACATCTGGGACTGGATATGCGAGGTGCTGAGCGACTTCAAGACCTGGCTAAAAGCCAAGCTCGTGCCACAACTGCCTGGGATTCCCTTTGTGTCCTGCCAGCGCGGGTATAGGGGGGTCTGGCGAGGAGACGGCATTATGCACACTCGCTGCCACTGTGGAGCTGAGATCACTGGACATGTCAAAAACGGGACGATGAGGATCGTTGGTCCTAGGACCTGCAGAAACATGTGGAATGGGACCTTCCCCATCAACGCCTACACCACGGGCCCCTGTACTCCCCTTCCTGCGCCGAACTATAAGTTCGCGCTGTGGAGGGTGTCTGCAGAGGAGTACGTGGAGGTACGGCGGGTAGGGGACTTCCACTACGTGACGGGTATGACTACTGACAATCTCAAATGCCCGTGCCAGATCCCATCGCCCGAATTTTTCACAGAATTGGACGGGGTGCGCCTACATAGGTTCGCGCCCCCTTGCAAGCCCTTGCTGCGGGAGGAGGTGTCATTCAGAGTAGGACTCCACGAGTACCCGGTGGGGTCGCAATTACCTTGCGAGCCCGAACCGGACGTGGCCGTGGTGACGTCCATGCTCACTGATCCCTCCCACATAACAGCAGAGGCGGCCGGGAGAAGATTGGCGAGAGGGTCACCCCCTTCTATGGCCAGCTCCTCGGCTAGCCAGCTGTCTGCCCCGTCTCTCAAGGCAACTTGCA---------------CCACCAACCA---------TGACTCCCCTGACGCCGAGCTCATAGAGGCTAACCTCCTATGGAGGCAAGCGATGGGCGGCAACATCACCAGGGTTGAGTCAGAAAACAAAGTGGTGATTCTGGACTCCTTCGATCCGCTTGTGGCGGAGGAGGATGAGCGGGAGATCTCCGTACCCTCAGAAATCCTGCGGAAGTCTCGGAGATTCACTCCGGCCCTGCCTGTATGGGCGCGGCCGGACTATAACCCCCCGCTCGTGGAGACGTGGAAAAAGCCTGACTACGAACCGCCTGTGGTCCACGGCTGCCCGCTTCCACCTCCACGGCCCCCTCCTGTGCCTCCGCCTCGGAAGAAGCGGACGGTGGTCCTCACCGAATCAACCGTGTCCTCTGCCTTGGCCGAACTTGCCACCAAAAGTTTTGGCAGCTCCTCAACTTCCGGAATTACGGGCGACGATACGACAACATCCTCTGAGCCCGCCCCTCCTGGCTCCCCCCCAGACTCCGACGCTGAGTCCTATTCTTCCATGCCCCCCCTGGAGGGGGAGCGCGGGGATCCGGACCTCAGTGACGGGTCGTGGTCGACGGTCAGCAGTGGGGCCGACGCGGAGGATGTCGTGTGTTGC
>gnl|euhcvdb|EF407423_NS5A_C1a_NS5A_protein_coding_sequence_(ns5a_sequence)
TCCGGTTCCTGGCTAAGGGATATCTGGGACTGGATATGCGAGGTGCTGAGCGACTTTAAGACCTGGCTAAAAGCCAAGCTCATGCCACAACTGCCTGGGATTCCCTTTGTGTCCTGCCAGCGCGGGTATAGGGGGGTCTGGCGAGGGGACGGCATCATGCACACTCGCTGCCACTGTGGAGCTGAGATTACTGGACATGTCAAAAACGGGACGATGAGGATCGTCGGTCCTAGGACTTGCAGGAACATGTGGAGTGGGACCTTCCCCATTAACGCCTACACCACGGGCCCCTGTACTCCCCTTCCTGCGCCGAACTATGAGTTCGCGCTGTGGAGGGTGTCTGCAGAGGAATACGTGGAGATAAGGCAAGTGGGGGATTTCCACTACGTGACGGGCATGACTGCTGACAACCTTAAATGCCCGTGCCAGGTCCCATCGCCCGAATTTTTCACAGAATTGGACGGGGTGCGCTTACATAGGTTTGCGCCCCCTTGCAAGCCCTTGCTGCGGGAGGAGGTATCATTCAGAGTAGGACTCCACGAGTACCCGGTGGGGTCGCAATTACCTTGCGAGCCCGAACCGGACGTGGCCGTGTTGACGTCCATGCTCACTGATCCTTCCCATATAACAGCAGAGGCGGCCGGGAGAAGGTTGGCGAGAGGATCACCCCCCTCTATGGCCAGCTCCTCGGCTAGCCAGCTGTCCGCTCCATCTCTCAAGGCAACTTGCA---------------CCGCCAACCA---------TGACTCCCCTGACGCCGAGCTCATAGAGGCTAACCTCCTGTGGAGGCAGGAGATGGGCGGCAACATCACTAGGGTTGAGTCAGAAAACAAAGTGGTGATTCTGGACTCCTTCGATCCGCTTGTGGCGGAGGAGGACGAGCGGGAGATCTCCGTACCCGCAGAAATTCTGCGGAAGTCCCGGAGGTTCGCCCAGGCCCTGCCCATTTGGGCGCGGCCTGACTACAACCCCCCGCTGGTGGAACCGTGGAAAAAGCCTGACTACGAACCACCTGTGGTCCATGGCTGCCCGCTTCCACCTTCACAGTCCCCTCCTGTGCCTCCGCCTCGGAAGAAGCGGACGGTGGTCCTCACTGAATCAACCGTATCTACTGCCTTGGCTGAGCTTGCCACCAAAAGTTTTGGCAGCTCCTCAACTTCCGGTATTACGGGCGACAATACGACATCATCCTCCGAGTCTGCCCCTTCTGGCTGCCTCCCAGATTCCGACGCTGAGTCCTATTCTTCCATGCCCCCCCTAGAGGGGGAGCCTGGGGATCCAGATCTCAGCGACGGGTCATGGTCGACGGTCAGTAGTGGGGCCGACACGGAGGATGTCGTGTGCTGC
>gnl|euhcvdb|EF407421_NS5A_C1a_NS5A_protein_coding_sequence_(ns5a_sequence)
AGTGGTTCCTGGTTAAGGGACATCTGGGACTGGATATGCGAGGTGCTGAGCGACTTTAAGACCTGGCTAAAAGCCAAGCTCATGCCACAACTGCCTGGGATTCCCTTTGTGTCCTGCCAGCGCGGGTATAGAGGGGTCTGGCGAGGGGACGGCATCATGCACACTCGCTGCCACTGTGGAGCTGAGATCGCTGGACATGTCAAAAACGGGACGATGAGGATCGTCGGTCCTAGGACCTGCAGGAACACGTGGAATGGGACCTTCCCCATCAACGCCTATACAACGGGCCCCTGTACCCCCCTCCCTGCGCCGAACTATACGTTCGCGCTGTGGAGGGTGTCTGCAGAGGAGTACGTTGAGATAAGGCGGGTGGGGGACTTCCACTACGTGACGGGTATGACTACTGACGATCTTAAATGCCCGTGCCAGGTCCCATCTCCCGAATTTTTCACAGAACTGGATGGGGTGCGCCTACACAGGTTTGCGCCCCCCTGCAAGCCCTTGCTGCGGGATGAGGTATCATTCAGAGTAGGACTCCACGCGTACCCGGTGGGGTCGCAATTACCTTGCGAGCCAGAACCGGACGTGGCTGTGTTGACGTCCATGCTCACTGACCCCTCCCATATAACAGCAGAGGCGGCCGGGAGAAGGTTGGCAAGGGGATCACCCCCTTCTGTGGCCAGCTCTTCGGCTAGCCAGCTGTCTGCTCCATCTCTCAAGGCAACCTGCA---------------CCACTAACCA---------TGACTCCCCTGACGCCGAGCTCATAGAGGCTAACCTCCTATGGAGGCAGGAGATGGGCGGTAACATCACCAGGGTTGAGTCAGAGAACAAAGTGGTGATTCTGGATTCCTTCGATCCGCTTGTGGCAGAGGAGGATGAGCGGGAGATCTCCGTACCCGCAGAAATCCTGCGGAAGTCTCGGAGATTCGCCCAGGCCCTGCCCGTTTGGGCGCGGCCGGACTATAACCCCCCGCTATTGGAGACGTGGAAAAAGCCTGACTACGAGCCACCTGTGGTCCATGGCTGCCCGCTTCCACCTCCACAGTCCCCTCCTGTGCCTCCGCCTCGGAAGAAGCGGACGATGGTCCTCACCGAATCAACCGTATCTGCTGCCTTGGCCGAGCTCGCCACCAAAAGTTTTGGCAGCTCCTCAACTTCCGGCATAGCGGCTGACAATACGACAACATCCTCTGAGCCTGGCCCTTCCAGCAGTCCCCCAGACTCCGACACTGAGTCCTGTTCATCCATGCCCCCCCTGGAGGGGACGCGTGGGGATCCGGATCTCAGCGACGGATCATGGTCGACGGTCAGTAGTGAGGCCGGCACAGAGGATGTCGTGTGCTGC
>gnl|euhcvdb|EF407420_NS5A_C1a_NS5A_protein_coding_sequence_(ns5a_sequence)
TCCGGTTCCTGGTTGAGGGACATCTGGGACTGGGTATGCGAGGTGCTGAGCGACTTTAAGACCTGGCTGAAAGCTAAGCTCATGCCTCAACTGCCTGGGATTCCCTTTGTGTCCTGCCAGCGCGGGTACAGGGGAGTCTGGCGAGGGGACGGCATTATGCACACTCGCTGCCACTGTGGAGCTGAGATTACTGGACATGTCAAAAACGGGACGATGAGGATCGTCGGTCCTAGGACCTGCAGGAACATGTGGAGTGGGACCTTCCCCATTAACGCCTACACCACGGGGCCCTGTACCCCCCTCCCTGCGCCAAACTACAAGTTCGCGCTGTGGAGGGTGTCTGCAGAGGAATACGTGGAAATAAGGCAAGTGGGGGACTTCCACTACGTGACGGGTATGACTACTGACAACCTTAAGTGCCCGTGCCAGGTCCCATCGCCCGAATTTTTCACAGAGTTGGACGGGGTGCGCCTACATAGGTTCGCGCCCCCCTGCAAGCCCTTGCTGCGGGAGGAGGTGTCATTCGTAGTAGGACTCCACGCGTACCCGGTGGGGTCGCAATTACCTTGCGAGCCTGAACCGGACGTGGCCGTGTTGACGTCCATGCTCACTGATCCCTCCCATATAACAGCGGAAACGGCCGGGAGAAGGCTGGCGAGGGGATCACCCCCTTCCGTGGCCAGCTCCTCGGCTAGCCAGCTGTCCGCCCCATCTCTCAAGGCAACTTGCA---------------CCGCCAATCA---------TGACTCCCCTGACGCCGAGCTTATAGAAGCCAACCTCCTGTGGAGGCAGGAGATGGGCGGCAACATCACCAGGGTTGAGTCAGAGAACAAAGTGGTGATTCTGGACTCCTTTGATCCGCTTGTGGCGGAGGAGGATGAGCGGGAGATCTCCGTGCCCGCAGAAATTCTGCGGAAGTCACGGAGATTCGCCCAGGCCCTGCCCATCTGGGCACGGCCGGACTACAACCCCCCGCTAGTGGAACCGTGGAAAAGGCCTGACTACGAACCACCTGTGGTCCATGGCTGCCCGCTACCACCTTCACGGTCCCCTCCCGTACCTCCGCCTCGGAAGAAGCGGACGGTGGTCCTCACCGAATCAATTCTATCTACTGCCTTGGCTGAGCTCGCCGCCAAAAGTTTTGGCAGCTCTTCAACTTCCGGTATTGCGGCTGACGACACGACAACGTCCTCCGAGCCCGCCCCTTCTGGCTGTCCCCCAGACTCCGACGCTGAGTCCTATTCTTCCATGCCCCCCCTGGAGGGGGAGCCTGGGGATCCGGATCTCAGCGACGGGTCATGGTCGACGGTCAGTAGTGAGGCCGGCACAGAGGATGTCGTGTGCTGC
>gnl|euhcvdb|EU370574_NS5A_P1a_NS5A_protein_coding_sequence_(ns5a_sequence)
TCCGGTTCCTGGCTAAGGGACATCTGGGACTGGATATGCGAGGTGCTGAGCGACTTTAAGACCTGGCTGAAAGCCAAGCTCATGCCACAACTGCCTGGGATTCCCTTTGTGTCCTGCCAGCGCGGGTATAGGGGGGTCTGGCGAGGAGACGGCATTATGCACACTCGCTGCCACTGTGGAGCTGAGATCACTGGACATGTCAAAAACGGGACGATGAGGATCGTCGGTCCTAGGACCTGCAGGAACATGTGGAGTGGGACGTTCCCCATTAACGCCTACACCACGGGCCCCTGTACTCCCCTTCCTGCGCCGAACTATAAGTTCGCGCTGTGGAGGGTGTCTGCAGAGGAATACGTGGAGATAAGGCGGGTGGGGGACTTCCACTACGTATCGGGTATGACTACTGACAATCTTAAATGCCCGTGCCAGATCCCATCGCCCGAATTTTTCACAGAATTGGACGGGGTGCGCCTACACAGGTTTGCGCCCCCTTGCAAGCCCTTGCTGCGGGAGGAGGTATCATTCAGAGTAGGACTCCACGAGTACCCGGTGGGGTCGCAATTACCTTGCGAGCCCGAACCGGACGTAGCCGTGTTGACGTCCATGCTCACTGATCCCTCCCATATAACAGCAGAGGCGGCCGGGAGAAGGTTGGCGAGAGGGTCACCCCCTTCTATGGCCAGCTCCTCGGCTAGCCAGCTGTCCGCTCCATCTCTCAAGGCAACTTGCA---------------CCGCCAACCA---------TGACTCCCCTGACGCCGAGCTCATAGAGGCTAACCTCCTGTGGAGGCAGGAGATGGGCGGCAACATCACCAGGGTTGAGTCAGAGAACAAAGTGGTGATTCTGGACTCCTTCGATCCGCTTGTGGCAGAGGAGGATGAGCGGGAGGTCTCCGTACCTGCAGAAATTCTGCGGAAGTCTCGGAGATTCGCCCGGGCCCTGCCCGTCTGGGCGCGGCCGGACTACAACCCCCCGCTAGTAGAGACGTGGAAAAAGCCTGACTACGAACCACCTGTGGTCCATGGCTGCCCGCTACCACCTCCACGGTCCCCTCCTGTGCCTCCGCCTCGGAAAAAGCGTACGGTGGTCCTCACCGAATCAACCCTATCTACTGCCTTGGCCGAGCTTGCCACCAAAAGTTTTGGCAGCTCCTCAACTTCCGGCATTACGGACGACAATACGACAACATCCTCTGAGCCCGCCCCTTCTGGCTGCCCCCCCGACTCCGACGTTGAGTCCTATTCTTCCATGCCCCCCCTGGAGGGGGAGCCTGGGGATCCGGATCTCAGCGACGGGTCGTGGTCGACGGTCAGTAGTGGGGCCGACACGGAAGATGTCGTGTGCTGC
>gnl|euhcvdb|EF621489_NS5A_C1a_NS5A_protein_coding_sequence_(ns5a_sequence)
TCCGGTTCCTGGCTGAGGGACATCTGGGACTGGATATGCGAGGTGCTGAGCGACTTTAAGACCTGGCTGAAAGCCAAGCTCATGCCGCAACTGCCTGGGATTCCCTTTGTGTCCTGCCAGCGTGGGTATAAGGGGGTCTGGCGAGGGGACGGCATCATGCACACTCGCTGCCACTGTGGAGCTGAGATAACTGGACATGTCAAAAACGGGACGATGAGGATCGTTGGTCCTAAGACTTGCAGGAACATGTGGAGTGGGACTTTCCCCATTAACGCCTACACCACGGGCCCCTGTACTCCCCTTCCTGCGCCGAACTATACGTTCGCGCTGTGGAGGGTGTCTGCAGAGGAATACGTGGAGATAAGGCAGGTGGGGGACTTCCACTACGTGACGGGTATGACTACTGACAACCTTAAATGCCCGTGCCAGGTCCCATCGCCCGAATTTTTCACAGAATTGGACGGGGTGCGCCTACATAGGTTTGCGCCCCCTTGCAAGCCCCTGCTGCGGGAGGAGGTGTCATTCAGAGTGGGACTCCACGAGTACCCGGTGGGGTCGCAATTACCTTGCGAGCCCGAACCGGACGTGGCCGTGTTGACGTCCATGCTCACTGATCCCTCCCATATAACAGCAGAGGCGGCCGGGAGAAGGTTGGCGAGGGGATCACCCCCCTCTATGGCCAGCTCCTCGGCTAGCCAACTGTCCGCTCCATCTCTCAGGGCAACTTGCA---------------CTACCAACCA---------TGACTCCCCTGATGCTGAGCTCATAGAGGCCAACCTCCTATGGAGGCAGGAGATGGGCGGCAACATCACCAGGGTTGAGTCAGAGAACAAAGTGGTGATTCTGGACTCCTTCGATCCGCTTGTGGCAGAGGAGGATGAGCGGGAGGTCTCCGTGCCCGCAGAGATACTGCGGAAGTCTCGGAAATTCACCCCAGCCCTACCCATTTGGGCGCGGCCGGACTATAACCCCCCGCTGGTGGAGCCGTGGAAAAAGCCTGACTACGAACCACCTGTGGTCCATGGCTGCCCGCTTCCACCTCCACAGTCCCCTCCTGTGCCTCCACCTCGGAAGAAGCGGACGGTGATCCTCACCGAATCAACCCTACCTACTGCCTTGGCCGAGCTTGCCACCAAAAGTTTTGGCAGCTCCTCAACTTCCGGCATTACGGGCGACGACACGACAACATCCCCTGAGCCCGCCTCCTCTAGCTGCCCTCCCGACTCCGACGCTGAGTCCTATTCTTCCATGCCCCCTCTGGAGGGGGAGCCTGGGGATCCGGATCTCAGCGACGGGTCATGGTCGACGGTCAGTAGTGAGGCCGACAAGGAGGATGTCGTGTGCTGC
>gnl|euhcvdb|EU781767_NS5A_C1a_NS5A_protein_coding_sequence_(ns5a_sequence)
TCCGGTTCCTGGTTAAGAGACATCTGGGACTGGATATGCGAGGTGCTGAGCGATTTTAAGACCTGGCTGAAGGCCAAGCTCATGCCACAACTGCCTGGGATTCCCTTTGTGTCCTGCCAACGCGGGTATAAGGGGGTCTGGCGAGGAGACGGCATTATGCACACTCGCTGCCACTGTGGAGCTGAGATTACCGGACATGTCAAAAACGGGACGATGAGGATCATCGGTCCTAAGACCTGCAGGAACATGTGGAGTGGAACCTTCCCCATCAACGCCTATACCACGGGCCCCTGTACCCCCCTTCCTGCGCCGAACTATACGTTCGCGCTGTGGAGGGTGTCTGCTGAGGAATACGTGGAAATAAGGCAGGTGGGGGACTTCCACTACGTGACGGGTATGACTGCTGATAATCTTAAATGCCCATGTCAGGTCCCATCGCCCGAATTTTTCACTGAACTGGACGGGGTGCGCCTACATAGGTTTGCGCCCCCTTGCAAGCCCTTGCTACGAGATGAGGTGTCGTTTAGAGTAGGACTACACGATTACCCGGTGGGGTCGCAATTACCTTGCGAGCCCGAACCGGACGTGGCCGTGTTGACGTCCATGCTCACCGATCCCTCCCATATAACAGCAGAGGCAGCTGCGAGGAGGTTAGGAAGGGGATCGCCCCCTTCTATGGCCAGCTCCTCGGCCAGCCAGCTGTCCGCTCCATCTCTCAAGGCGACTTGCA---------------CCACCAATCA---------CGACTCCCCCGACGCCGAGCTCATAGAGGCTAACCTCCTGTGGAAACAGGAGATGGGCGGCAACATCACCAGGGTTGAGTCAGAGAACAAAGTGGTAATTCTGGACTCCTTCGATCCGCTTGTGGCGGAGGAGGATGAACGGGAGGTCTCCGTGCCCGCAGAAATCCTGCGGAAGTCTCGGAAATTTAGCCCGGCCCTGCCCATTTGGGCACGGCCGGACTACAACCCCCCGTTGTTGGAGACGTGGAAAAAGCCGGACTACGAACCACCTGTGGTCCATGGCTGCCCACTTCCACCTCCACGGTCCCCTCCTGTGCCTCCGCCTCGGAAGAAGCGGACGGTGGTCCTTACTGAATCAACCGTATCCACTGCCTTGGCCGAGCTTGCCACCAAGAGCTTCGGCAGCTCCTCAACTTCCGGTATTACGGGCGACAATACGACAACATCCTCTGAGCCCGCCCCTTCTGTCTGCTCTCCGGACTCCGACGCTGAGTCCTGTTCTTCCATGCCCCCCCTCGAGGGGGAGCCTGGGGATCCGGATCTCAGCGACGGGTCGTGGTCGACGGTTAGTAGTGGGGCTGACGCGGAGGATGTCGTGTGCTGC
>gnl|euhcvdb|EF407419_NS5A_C1a_NS5A_protein_coding_sequence_(ns5a_sequence)
TCCGGTTCCTGGCTAAGGGACATCTGGGACTGGATATGCGAGGTGCTGAGCGATTTCAAGACCTGGCTGAAGGCCAAGCTCATGCCACAATTGCCTGGGATTCCCCTTGTGTCCTGCCAACACGGGTATAAGGGGGTCTGGCGAGGAGATGGCGTTATGCACACTCGCTGCCGCTGTGGAGCTGAAATCACCGGACATGTCAAAAACGGGACGATGAGGATCGTCGGTCCTAAGACCTGCAGGAACATGTGGAGTGGGACCTTCCCCATCAACGCCTACACCACGGGCCCCTGTACCCCCCTTCCTGCGCCGAACTATAAGTTCGCGCTGTGGAGGGTGTCTGCGGAGGAATACGTGGAAGTACGGCAGGTGGGAGACTTCCACTACGTGACGGGTGTGACTACTGACAATCTTAAATGCCCGTGCCAGGTCCCATCGCCCGAATTTTTCACAGAATTAGACGGGGTGCGCCTGCATAGGTTCGCGCCCCCTTGCAAGCCCTTGCTACGAGAGGAGGTTTCATTCAGAGTAGGACTACACGATTACCCGGTAGGGTCGCAGTTGCCTTGCGAGCCTGAACCGGACGTGGCTGTGTTAACGTCCATGCTCACTGATCCATCTCATATAACGGCAGAGGCGGCTAGGAGGAGGTTAGGGAGGGGATCGCCCCCTTCTGTGGCCAGCTCCTCGGCCAGCCAGCTGTCCGCTCCCTCTCTCAAAGCAACTTGCA---------------CCACTAACCA---------CGACTCCCCTGATGCCGAGCTCATAGAGGCTAACCTCCTGTGGAGGCAGGAGATGGGCGGCAACATCACCAGGGTTGAGTCAGAGAACAAAGTGGTGGTTCTGGACTCTTTCGATCCGCTTGTAGCAGAGGAGGATGATCGGGAGGTCTCCGTGCCTGCAGAAATCCTGCGGAAGTCTCGGAGATTTGCTCCCGCCCTGCCCATTTGGGCACGGCCGGACTACAACCCCCCGTTGTTGGAGACGTGGAAAAAGCCGGACTACGAACCACCTGTGGTCCATGGCTGCCCACTTCCGCCTCCACAGTCCCCTCCTGTGCCCCCACCCCGGAAGAAGCGGACGGTGGTCCTCACCGAATCAACCGTATCTACTGCTTTGGCCGAGCTTGCCACCAAGAGCTTTGGCAGCTCCTCAACTTCCGGTATTACGGGCGACAATACAACAACGTCCTCTGAGCCCACCCCCTCTGACCGTTCCCCAGACTCCGACGCCGGGTCTTGTTCTTCCATGCCCCCCCTAGAGGGGGAGCCTGGGGATCCGGATCTCAGCGACGGGTCATGGTCGACGGTTAGTAGTGGGGATGGCACGGAGGATGTCGTATGCTGC
>gnl|euhcvdb|EF407415_NS5A_C1a_NS5A_protein_coding_sequence_(ns5a_sequence)
TCCGGTTCCTGGCTAAGGGACATCTGGGACTGGATATGCGAGGTGCTGAGCGATTTTAAGACCTGGCTGAAGGCCAAGCTCATGCCGCAACTGCCTGGAATTCCTTTTGTGTCCTGCCAACGCGGGTACAGGGGGGTCTGGCAAGGAGATGGCATTATGCACACTCGCTGCCACTGTGGATCTGAGATCACTGGACATGTCAAGAACGGGACGATGAGGATCGTCGGTCCTAAGACCTGCAGGAACATGTGGAGTGGAACCTTCCCCATCAACGCCTACACCACGGGCCCCTGCACCCCCCTTCCTGCGCCGAACTATACGTTCGCGTTGTGGAGGGTGTCTGCGGAGGAATACGTGGAAATAAGGCGGGTGGGGGACTTCCACTACGTAACGGGTATGACTGCTGACAATCTCAAATGTCCATGCCAGGTCCCATCGCCCGAATTTTTCACAGAACTGGACGGGGTGCGCCTGCATAGGTTCGCGCCCCCCTGCAAGCCTCTGCTGCGAGACGAGGTGTCGTTCAGAGTAGGACTGCACGATTACCCGGTGGGGTCGCAATTACCTTGCGAGCCTGAACCGGACGTAGCCGTACTGACGTCCATGCTCACTGATCCCTCCCATATAACAGCAGAAGCGGCTGGGAGGAGGTTGGCAAGGGGATCGCCCCCTTCTGTGGCCAGCTCTTCGGCCAGCCAACTGTCCGCACCATCTCTCAAGGCAACTTGCA---------------CTACCAATCA---------CGACTCCCCTGACGCCGAACTCATAGAGGCTAACCTCCTGTGGAGGCAGGAGATGGGCGGTAACATCACCAGGGTTGAGTCAGAGAACAAAGTGGTGATTCTGGACTCCTTCGATCCGCTTGTGGCGGAGGAGGATGAACGGGAGGTCTCCGTGCCCGCAGAAATCCTGCGGAAGTCTCGGAGATTTGCCCCGGCCCTGCCCGTTTGGGCACGGCCGGACTACAATCCCCCGTTGCTGGAAACGTGGAAAAAGCCGGGCTACGAACCACCTGTGGTCCATGGCTGCCCACTTCCACCTCCACAGTCCCCTCCTGTGCCTCCGCCCCGGAAGAAGCGGACGGTAGTCCTCACCGAATCAACCGTATCAACTGCCTTGGCCGAGCTCGCCACCAAGAGCTTTGGCAGCTCCTCAACTTCCGGCATTACGGGCGACGATACAACAACGCCCTCTGAGCCCGCCCCCTCTGCCTGCTCTCCGGACTCCGACGCTGAGTCCTGTTCTTCCATGCCCCCCCTGGAGGGGGAGCCTGGGGATCCGGATCTTAGCGACGGGTCATGGTCGACGGTTAGTAGTGGGGCTGACAAGGAGGATGTCGTGTGTTGC
>gnl|euhcvdb|EF407413_NS5A_C1a_NS5A_protein_coding_sequence_(ns5a_sequence)
TCCGGTTCCTGGTTAAGGGACATCTGGGACTGGATATGCGAGGTGCTGAGCGATTTTAAAACCTGGCTGAAGGCTAAGCTCATGCCACAACTGCCTGGGATTCCCTTTGTGTCCTGCCAACGCGGGTATAAGGGGGTCTGGCGAGGAGATGGCATTATGCACACTCGCTGCCACTGTGGAGCTGAGATCACCGGACATGTCAAGAACGGGACGATGAGGATCGTCGGTCCTAAGACCTGCAGGAACATGTGGAGTGGGACCTTCCCCATCAACGCCTACACCACGGGCCCCTGTACCCCCCTTCCTGCGCCGAACTATACGTTCGCGCTGTGGAGGGTGTCTGCAGAGGAATACGTGGAGATAAGGCAGGTGGGGGACTTCCACTACGTGACGGGTATGACTTCTGACAATCTTAAATGCCCGTGCCAGGTCCCATCGCCCGAATTTTTCACAGAGCTGGACGGGGTGCGCCTGCATAGGTTCGCGCCCCCCTGCAAGCCCTTGCTGCGAGATGAAGTGTCATTCAGAGTAGGACTACACGATTACCCGGTGGGGTCGCAATTACCTTGCGAGCCTGAACCGGACGTGGCCGTGTTGACGTCCATGCTCACTGATCCATCCCACATAACAGCGGAGGCGGCTGGGAGGAGGTTAGCAAGGGGATCGCCCCCCTCTCTGGCCAGCTCCTCGGCCAGCCAGCTGTCCGCTCCATCTCTCAAGGCAACTTGCA---------------CTGCCAACCA---------CGACTCCCCTGACGTCGAGCTCATAGAGGCTGGCCTCCTTTGGAGACAGGAGATGGGCGACAACATCACCAGGGTTGAGTCGGAGAACAAAGTGGTGATTCTGGACTCCTTCGTTCCGCTTGTGGCGGAGGAGGATGAACGGGAGGTCTCCGTGCCCGCAGAAATCCTGCGGAAGTCTCGGAAATTCACCCCGGCCCTGCCCATTTGGGCACGGCCGGACTATAACCCCCCGTTGCTGGAGACGTGGAAAAAGCCGGACTACGAACCACCTGTGGTCCATGGCTGCCCACTTCCACCTCCACAGTCCCCTCCTGTGCCTCCGCCCCGGAGGAAGCGGACGGTGGTCCTCACCGAATCAGTCGTGTCTACTGCCTTGGCCGAGCTTGCCACCAAGAGCTTTGGCAGCTCTTCAACTTCCGGCATTACGGGCGACAATACAACAACGTCCTCTGAGCCCGCCCCCTCTATCTGCCCCCCGGACTCCGACGCTGAGTCCTGTTCTTCCATGCCCCCCCTGGAGGGGGAGCCTGGGGATCCGGATCTCAGCGACGGGTCATGGTCGACGGTTAGTAGTGGGGCCGGCACGGAGGATGTCGTGTGCTGT
>gnl|euhcvdb|EF407411_NS5A_C1a_NS5A_protein_coding_sequence_(ns5a_sequence)
TCCGGCTCCTGGCTAAGGGACATCTGGGACTGGATATGCGAGGTGCTGAGCGACTTTAAGACCTGGCTAAAAGCCAAGCTCATGCCACAACTGCCTGGGATTCCCCTTGTGTCCTGCCAGCGCGGGTACAGGGGAGTCTGGCGAGGTGACGGCATTATGCACACTCGCTGCCATTGCGGAGCTGAGATCACTGGACATGTCAGGAACGGGACGATGAGGATCGTCGGTCCCAGGACCTGCAGGAACATGTGGAGTGGGACCTTCCCCATCAACGCCTACACCACGGGCCCCTGTACCCCCCTTCCCGCGCCGAACTACAAGTTCGCGTTGTGGAGGGTGTCTGCAGAGGAGTACGTGGAGGTAAGGCAGGTGGGGGACTTCCACTACGTGACGGGTATGACCACTGACAATCTTAAATGCCCGTGTCAGGTCCCATCGCCCGAATTTTTCACAGAGTTGGACGGGGTGCGCCTACATAGGTATGCGCCCCCCTGCAAGCCCTTGCTGCGGGATGAGGTATCATTTATTGTGGGACTCCACACGTACCCGGTGGGGTCGCAATTACCTTGCGAGCCCGAACCGGACGTGGCTGTGTTGACGTCCATGCTCACTGATCCCTCCCACATAACAGCAGAGGCAGCTGGGAGAAGGTTGGCGAGGGGATCGCCCCCTTCCGAGGCCAGCTCCTCGGCTAGCCAGCTGTCCGCTCCATCTCTCAAGGCGACTTGCC---------------CCTACATCCA---------TGACTCCCCTGATGCCGAGCTCATAGAGGCTAACCTCCTATGGAGGCAGGAGATGGGCGGCAACATTACCAGGGTTGAGTCAGAGAACAAAGTGGTGATTCTGGACTCTTTTGAACCGCTTGTGGCGGAGGAGGACGAGCGGGAGATCTCCGTACCCGCAGAAATCCTGCGGAAGTCTCGGAGATTCACCCAGGCCCTGCCCGTTTGGGCGCGGCCGGACTACAACCCCCCGCTAATAGAGACGTGGAAAAAGCCTGACTACGAACCACCTGTGGTCCATGGCTGTCCGCTTCCACCTCCACGGTCCCCTCCTATACCTCCGCCTCGGAAGAAGCGGACGGTGGTCCTCACTGATTCAACCGTGTCCACTGCCTTGGCCGAGCTTGCCGCCAAAAGTTTTGGTGGCTCCTCGACTTCCGGTGCTACGGGTGACAATGCGACAGCGTCCTCCGGACCCGTCTCCCCTGGCCGCCCCACAGACTCCGACGCTGAGTCCTATTCTTCCATGCCCCCCCTGGAGGGGGAGCCTGGGGATCCGGACCTCAGCGACGGGTCATGGTCAACGGTCAGTGGTGAGGCCGGCACGGAGGACGTCGTGTGCTGC
>gnl|euhcvdb|EU370605_NS5A_P1a_NS5A_protein_coding_sequence_(ns5a_sequence)
TCCGGTTCCTGGCTAAGGGACATCTGGGACTGGATATGCGAGGTGCTGAGCGACTTTAAGACCTGGCTAAAAGCCAAGCTCATGCCACAACTGCCTGGGATTCCCTTTGTGTCCTGCCAGCGCGGGTATAGGGGAGTCTGGCGGGGGGATGGCATCATGCACACTCGCTGCCACTGTGGAGCTGAGATCACTGGACATGTCAAAAACGGGACGATGAGGATCGTCGGTCCTAAGACCTGCAGGAACATGTGGAGTGGGACTTTCCCCATCAACGCCTACACCACGGGCCCCTGTACTCCCCTTCCAGCGCCGAACTATAAGTTCGCGCTGTGGAGGGTGTCTGCAGAGGAGTACGTGGAGGTAAGGCGGGTGGGGGACTTCCACTACGTGACGGGTATGACTACTGACAACCTTAAATGCCCGTGTCAGGTCCCATCGCCCGAATTTTTTACAGAATTGGACGGGGCGCGCTTACACAGATTTGCGCCCCCTTGCAAGCCCTTGCTGCGGGAGGAGGTATCATTCAGAGTGGGACTCCACGACTACCCGGTGGGGTCGCAACTGCCTTGCGAGCCCGAGCCGGACGTGGCCGTGTTGACGTCCATGCTTACAGACCCCTCCCACATAACAGCGGAGGCGGCCGGGAGAAGGCTGGCGAGAGGATCGCCCCCTTCTGAGGCTAGCTCCTCGGCTAGTCAGCTGTCCGCTCCATCCCTCAAGGCAACTTGCA---------------CTACCAACCA---------TGACTCCCCTGACGCCGAGCTCCTAGAGGCTAACCTCCTATGGAGGCAGGAGATGGGCGGCAACATCACCAGGGTTGAGTCAGAGAACAAAGTGGTGATTCTGGACTCCTTCGAGCCGCTTGTGGCGGAGGAGGGAGAGCGGGAGGTCTCCGTACCCGCAGAAATCCTGCGGAAGTCTCGGAGGTTCACCCGGGCCCTGCCCGTTTGGGCGCGGCCGGACTACAACCCCCCGCTGATAGAGACGCGGAAAAAGCCTGACTACGAACCACCCGTGGTCCATGGCTGTCCGCTTCCACCTCCACAGTCCCCTCCCGTGCCTCCACCTCGGAAGAAGCGGACGGTGGTCCTCACTGAATCAACCCTATCTACTGCCTTGGCCGAACTTGCCACCAAAAGTTTTGGCAGCTCCTCAACTTCCGGTGTTGTGGACGACAGCGCAACAACGTCTTCTGAGCCCGTCCCTTCTGGCCGCTCTCCAGACTCCGACGCTGAGTCCTGTTCTTCCATGCCCCCCCTGGAGGGGGAGCCTGGGGATCCGGACCTCAGCGACGGGTCATGGTCGACGGTCAGTAGTGGGGCTGACACGGAGGATGTCGTGTGCTGC
>gnl|euhcvdb|EU370600_NS5A_P1a_NS5A_protein_coding_sequence_(ns5a_sequence)
TCCGGTTCCTGGCTAAGGGACATCTGGGACTGGATATGCGAGGTGCTGAGCGACTTTAAGACCTGGCTAAAAGCCAAGCTCATGCCACAACTGCCTGGGATTCCCTTTGTGTCCTGCCAGCGCGGGTATAGGGGAGTCTGGCGGGGGGATGGCATCATGCACACTCGCTGCCACTGTGGAGCTGAGATCACTGGACATGTCAAAAACGGGACGATGAGGATCGTCGGTCCTAAGACCTGCAGGAACATGTGGAGTGGGACTTTCCCCATCAACGCCTACACCACGGGCCCCTGTACTCCCCTTCCAGCGCCGAACTATAAGTTCGCGCTGTGGAGGGTGTCTGCAGAGGAGTACGTGGAGGTAAGGCGGGTGGGGGACTTCCACTACGTGACGGGTATGACTACTGACAACCTTAAATGCCCGTGTCAGGTCCCATCGCCCGAATTTTTTACAGAATTGGACGGGGTGCGCTTACACAGATTTGCGCCCCCTTGCAAGCCCTTGCTGCGGGAGGAGGTATCATTCAGAGTGGGACTCCACGACTACCCGGTGGGGTCGCAACTGCCTTGCGAGCCCGAGCCGGACGTGGCCGTGTTGACGTCCATGCTTACAGACCCCTCCCACATAACAGCGGAGGCGGCCGGGAGAAGGGTGGCGAGAGGATCGCCCCCTTCTGAGGCTAGCTCCTCGGCTAGCCAGCTGTCCGCTCCATCCCTCAAGGCAACTTGCA---------------CTACCAACCA---------TGACTCCCCTGACGCCGAGCTCCTAGAGGCTAACCTCCTATGGAGGCAGGAGATGGGCGGCAACATCACCAGGGTTGAGTCAGAGAACAAAGTGGTGATTCTGGACTCCTTCGAGCCGCTTGTGGCGGAGGAGGGAGAGCGGGAGGTCTCCGTACCCGCAGAAATCCTGCGGAAGTCTCGGAGGTTCACCCGGGCCCTGCCCGTTTGGGCGCGGCCGGACTACAACCCCCCGCTGATAGAGACGTGGAAAAAGCCTGACTACGAACCACCCGTGGTCCATGGCTGTCCGCTTCCACCTCCACAGTCCCCTCCCGTGCCTCCACCTCGGAAGAAGCGGACGGTGGTCCTCACTGAATCAACCCTATCTACTGCCTTGGCCGAACTTGCCACCAAAAGTTTTGGCAGCTCCTCAACTTCCGGTGTTGTGGGCGACAGCGCAACAACATCTTCTGAGCCCGTCCCTTCTGGCTGCTCTCCAGACTCCGACGCTGAGTCCTGTTCTTCCATGCCCCCCCTGGAGGGGGAGCCTGGGGATCCGGACCTCAGCGACGGGTCATGGTCGACGGTCAGTAGTGGGGCCGACACGGAGGATGTCGTGTGCTGC
>gnl|euhcvdb|EU781768_NS5A_C1a_NS5A_protein_coding_sequence_(ns5a_sequence)
TCCGGTTCCTGGCTAAGGGACATCTGGGACTGGATATGCGAGGTGCTAAGCGACTTTAAGACCTGGCTAAAAGCCAAGCTCATGCCACAACTGCCTGGGATTCCCTTCGTGTCCTGCCAGCGCGGGTACAAGGGGGTCTGGCGAGGGGACGGCATCATGCACACTCGCTGCCACTGTGGAGCTGAGATCACTGGACATGTCAAAAACGGGACGATGAGGATCGTCGGTCCTAGGACCTGCAGGAACATGTGGAGTGGGACTTTCCCCATTAACGCCTACACCACGGGCCCCTGTACTCCCCTTCCCGCGCCGAACTACACGTTCGCGCTGTGGAGGGTGTCTGCAGAGGAATACGTGGAGATAAGGCAAGTGGGGGACTTCCACTACGTGACGGGTATGACTACTGACAATCTCAAATGCCCGTGCCAGGTCCCATCGCCCGAATTCTTCACAGAGCTGGACGGGGTGCGCTTACATAGGTTTGCGCCCCCTTGCAAGCCCTTGCTGCGGGAGGAAGTATCATTCAGAGTAGGACTCCACGAGTACCCGGTGGGGTCGCAACTACCTTGCGAACCCGAGCCGGACGTGGCCGTGTTGACGTCCATGCTCACTGATCCCTCCCATATAACAGCGGAGGCGGCCGGGAGGAGGTTGGCGAGGGGATCACCCCCCTCTGTGGCCAGCTCCTCGGCTAGCCAGCTGTCCGCTCCATCTCTCAAGGCAACTTGCA---------------CCGCCAATCA---------CGACTCCCCTGACGCCGAGCTCATAGAGGCTAACCTCCTGTGGAGGCAGGAGATGGGCGGCAACATCACCAGGGTTGAGTCAGAGAACAAAGTGGTGATTCTGGACTCCTTCGATCCGCTTGTGGCAGAGGAGGATGAGCGGGAGATCTCCGTACCCGCAGAAATCCTGCGGAAGTCTCGGAGATTCGCCCGGGCCCTGCCCGTTTGGGCGCGGCCGGACTATAACCCCCCGCTGGTAGAGACGTGGAAAAAGCCTGACTACGAGCCACCTGTGGTCCATGGCTGCCCGCTTCCACCTCCACAGTCCCCTCCTGTGCCTCCGCCTCGGAAAAAGCGGACGGTGGTCCTCACCGAATCAACCTTATCTACTGCCTTGGCCGAACTTGCCACTAAAAGTTTTGGCAGTTCCTCAACTTCCGGTATTACGGGCGACGATACGACAACATCCTCTGAGCCCGCCCCCTCTGGCTGTCCCCCAGACTCCGACGCCGAATCTTATTCTTCCATGCCCCCCCTGGAGGGGGAGCCTGGGGATCCAGATCTCAGCGACGGATCGTGGTCGACGGTCAGTAGTGGGGCCGACACGGAGGATGTCGTGTGTTGC
>gnl|euhcvdb|EU781769_NS5A_C1a_NS5A_protein_coding_sequence_(ns5a_sequence)
TCCGGTTCCTGGTTAAGAGACATCTGGGACTGGATATGCGAGGTGCTGAGCGACTTTAAGACCTGGCTAAAAGCCAAGCTCATGCCACAACTGCCTGGGATTCCCTTTGTGTCCTGCCAGCGCGGGTATAAGGGGGTCTGGCAGGGGGACGGCATCATGCACACTCGCTGCCACTGTGGAGCTGAGATCGCTGGACATGTCAAAAACGGGACGATGAGGATCGTCGGTCCAAAGACCTGCAGGAACATGTGGAGTGGGACCTTCCCCATTAACGCCTACACCACGGGCCCCTGTACCCCCCTTCCTGCGCCAAACTATACGTTTGCGCTGTGGAGGGTGTCTGCAGAGGAATACGTGGAAATAAGGCGGGTGGGGGACTTCCACTACGTGACGGGTATGACTGCTGACAACCTTAAATGCCCGTGTCAGGTCCCATCGCCCGAATTTTTCACAGAATTGGACGGAGTGCGCCTACATAGGTTTGCGCCTCCTTGCAAGCCCTTGCTGCGGGACGAGGTATCGTTCAGAGTAGGACTCCACGACTACCCGGTGGGGTCGCAGTTACCCTGCGAGCCCGAACCGGACGTGGCCGTGTTGACGTCCATGCTCACTGATCCCTCCCATATAACAGCAGAGGCGGCTGGGAGAAGGTTGGCGAGGGGATCCCCCCCCTCTGTGGCCAGCTCCTCGGCTAGCCAGCTGTCCGCTCCATCTCTCAAGGCGACTTGCA---------------CCACCCACCA---------CGACTCCCCTGACGCAGAGCTCATAGAAGCTAACCTCCTATGGAGGCAGGAGATGGGCGGCAACATCACCAGGGTTGAGTCAGAGAACAAAGTGGTGATTCTGGACTCTTTCGATCCGCTTGTGGCGGAGGAGGATGAGCGGGAGATCTCCGTGCCCGCGGAAATTCTGCGGAAGTCTCGGAGGTTTGCCCCGGCCCTGCCCGTTTGGGCACGGCCGGACTATAACCCCCCGCTATTGGAGACGTGGAAAAAACCTGACTACGAACCACCTGTGGTCCATGGCTGCCCACTTCCACCTCCAAAAACTCCTCCTGTGCCTCCGCCCCGGAAGAAGCGGACGGTGGTCCTCACCGAATCAACCGTGTCTACTGCCTTGGCTGAGCTCGCCACCAAGTCTTTTGGCAGCTCCTCAACTTCCGGTATTACGGGCGACAACACGACAACATCCTCTGAGCCCGTCTCCGCTGGCTGCTCTCCAGACTCCGACGCTGAGTCTTATTCCTCCATGCCCCCCCTAGAGGGGGAGCCTGGGGATCCGGATCTCAGCGACGGGTCATGGTCGACGGTCAGTAGTGGGGCCGACGCGGAGGACGTCGTGTGCTGC
>gnl|euhcvdb|EU370599_NS5A_P1a_NS5A_protein_coding_sequence_(ns5a_sequence)
TCCGGTTCCTGGCTAAGGGACATCTGGGACTGGATATGCGAGGTGCTGAGCGACTTTAAGACCTGGCTAAAAGCCAAGCTCATGCCACAACTGCCTGGGATTCCCTTTGTGTCCTGCCAGCGCGGGTATAGGGGAGTCTGGCGGGGGGATGGCATCATGCACACTCGCTGCCACTGTGGAGCTGAGATCACTGGACATGTCAAAAACGGGACGATGAGGATCGTCGGTCCTAAGACCTGCAGGAACATGTGGAGTGGGACTTTCCCCATCAACGCCTACACCACGGGCCCCTGTACTCCCCTTCCAGCGCCGAACTATAAGTTCGCGCTGTGGAGGGTGTCTGCAGAGGAGTACGTGGAGGTAAGGCGGGTGGGGGACTTCCACTACGTGACGGGTATGACTACTGACAACCTTAAATGCCCGTGTCAGGTCCCATCGCCCGAATTTTTTACAGAATTGGACGGGGTGCGCTTACACAGATTTGCGCCCCCTTGCAAGCCCTTGCTGCGGGAGGAGGTATCATTCAGAGTGGGACTCCACGACTACCCGGTGGGGTCGCAACTGCCTTGCGAGCCCGAGCCGGACGTGGCCGTGTTGACGGCCATGCTTACAGACCCCTCCCACATAACAGCGGAGACGGCCGGGAGAAGGCTGGCGAGAGGATCGCCCCCTTCTGAGGCTAGCTCCTCGGCTAGCCAGCTGTCCGCTCCGTCCCTCAAGGCAACTTGCA---------------CTACCAACCA---------TGACTCCCCTGACGCCGAGCTCCTAGAGGCTAACCTCCTATGGAGGCAGGAGATGGGCGGCAACATCACCAGGGTTGAGTCAGAGAACAAAGTGGTGATTCTGGACTCCTTCGAGCCGCTTGTGGCGGAGGAGGGAGAGCGGGAGGTCTCCGTACTCGCAGAAATCCTGCGGAAGTCTCGGAGGTTCACCCGGGCCCTGCCCGTTTGGGCGCGGCCGGACTACAACCCCCCGCTGATAGAGACGTGGAAAAAGCCTGACTACGAACCACCCGTGGTCCATGGCTGTCCGCTTCCACCTCCACAGTCCCCTCCCGTGCCTCCACCTCGGAAGAAGCGGACGGTGGTCCTCACTGAATCAACCCTATCTACTGCCTTGGCCGAACTTGCCACCAAAAGTTTTGGCAGCTCCTCAACTTCCGGTGTTGTGGACGACAGCGCAACAGCATCTTCTGAGCCCGTCCCTCCTGGCTGCTCTCCAGACTCCGACGCCGAGTCCTGTTCTTCCATGCCCCCCCTGGAGGGGGAGCCTGGGGATCCGGACCTCAGCGACGGGTCATGGTCGACGGTCAGTAGTGGGGCCGACACGGAGGATGTCGTGTGCTGC
>gnl|euhcvdb|EU370598_NS5A_P1a_NS5A_protein_coding_sequence_(ns5a_sequence)
TCCGGTTCCTGGCTAAGGGACATCTGGGACTGGATATGCGAGGTGCTGAGCGACTTTAAGACCTGGCTAAAAGCCAAGCTCATGCCACAACTGCCTGGGATTCCCTTTGTGTCCTGCCAGCGCGGGTATAGGGGAGTCTGGCGGGGGGATGGCATCATGCACACTCGCTGCCACTGTGGAGCTGAGATCACTGGACATGTCAAAAACGGGACGATGAGGATCGTCGGTCCTAAGACCTGCAGGAACATGTGGAGTGGGACTTTCCCCATCAACGCCTACACCACGGGCCCCTGTACTCCCCTTCCAGCGCCGAACTATAAGTTCGCGCTGTGGAGGGTGTCTGCAGAGGAGTACGTGGAGGTAAGGCGGGTGGGGGACTTCCACTACGTGACGGGTATGACTACTGACAACCTTAAATGCCCGTGTCAGGTCCCATCGCCCGAATTTTTTACAGAATTGGACGGGGTGCGCTTACACAGATTTGCGCCCCCTTGCAAGCCCTTGCTGCGGGAGGAGGTATCATTCAGAGTGGGACTCCACGACTACCCGGTGGGGTCGCAACTGCCTTGCGAGCCCGAGCCGGACGTGGCCGTGTTGACGTCCATGCTTACAGACCCCTCCCACATAACAGCGGAGGCGGCCGGGAGAAGGCTGGCGAGAGGATCGCCCCCTTCTGAGGCTAGCTCCTCGGCTAGCCAGCTGTCCGCTCCATCCCTCAAGGCAACTTGCA---------------CTACCAACCA---------TGACTCCCCTGACGCCGAACTCCTAGAGGCTAACCTCCTATGGAGGCAGGAGATGGGCGGCAACATCACCAGGGTTGAGTCAGAGAACAAAGTGGTGATTCTGGACTCCTTCGAGCCGCTTGTGGCGGAGGAGGGAGAGCGGGAGGTCTCCGTACCCGCAGAAATCCTGCGGAAGTCTCGGAGGTTCACCCGGGCCCTGCCCGTTTGGGCGCGGCCGGACTACAACCCCCCGCTAATAGAGACGTGGAAAAAGCCTGACTACGAACCACCCGTGGTCCATGGCTGTCCGCTTCCACCTCCACAGTCCCCTCCCGTGCCTCCACCTCGGAAGAAGCGGACGGTGGTCCTCACTGAATCAACCCTATCTACTGCCTTGGCCGAACTTGCCACCAAAAGTTTTGGCAGCTCCTCAACTTCCGGTGTTGTGGACGACAGCGCAACAGCATCTTCTGAGCCCGTCCCTTCTGGCTGCTCTCCAGACTCCGACGCTGAGTCCTGTTCTTCCATGCCCCCCCTGGAGGGGGAGCCTGGGGATCCGGACCTCAGCGACGGGTCATGGTCGACGGTCAGTAGTGGGGCCGACACGGAGGATGTCGTGTGCTGC
>gnl|euhcvdb|DQ889271_NS5A_P1a_NS5A_protein_coding_sequence_(ns5a_sequence)
TCCGGTTCCTGGCTAAGGGACATCTGGGACTGGATATGCGAAGTGCTGAGCGACTTCAAGACCTGGCTAAAAGCCAAGCTCATGCCRCAACTGCCTGGGATCCCCTTCGTGTCCTGCCAGCGCGGGTAYARGGGGGTCTGGAARGGAGACGGCATCATGCACACTCGCTGCCACTGTGGAGCTGARATCACTGGACATGTCAAAAAYGGGACGATGAGGATCGTCGGTCCTAGGACCTGCAGGAACATGTGGRAYGGGACCTTCCCCATCAATGCTTACACCACGGGCCCCTGTACTCCCCTTCCTGCGCCGAACTACAAGTTCGCGCTGTGGAGGGTGTCTGCAGAGGAATACGTGGAAATAAGGCAGGTGGGGGACTTCCACTATGTAACGGGTATGACCACTGACAATCTTAAATGCCCGTGCCAGGTCCCATCGCCCGAATTTTTCACAGAATTGGACGGGGTGCGCCTRCATAGGTTTGCGCCCCCYTGCAAGCCCTTGCTGCGGGAGGAGGTATCATTCAGAGTAGGACTCCACGAKTACCCGGTGGGGTCGCAATTACCTTGCGAGCCCGAACCGGAYGTGGCCGTGTTGACGTCCATGCTCACTGATCCCTCCCATATAACAGCAGAAGCAGCCGGGAGAAGGTTGGCGAGGGGATCACCCCCTTCTCTGGCCAGCTCCTCGGCTAGCCAGCTGTCTGCTCCATCTCTCAAGGCAACTTGCA---------------CCGCCAACCA---------CGACTCCCCTGACGCCGAGCTCATAGAGGCTAACCTCCTGTGGAGGCAGGAGATGGGCGGCAACATCACCAGGGTTGAGTCAGAGAACAAAGTGGTGATTCTGGACTCCTTCGATCCGCTTGTGGCAGAGGAGGATGAGCGGGAGATCTCCGTACCCGCAGAAATCCTGCGGAAGTCTCGGAAATTCACCCCGGCCCTGCCCATTTGGGCGCGGCCGGACTACAACCCCCCGCTGATAGAGACGTGGAAGAAGCCTGACTACGAACCACCTGTGGTCCACGGCTGTCCGCTACCACCTCCACAGTCCCCTCCTGTGCCCCCGCCTCGGAAGAAGCGCACGGTRGTCCTCAACGAATCAACCGTATCTACTGCCTTGGCCGAGCTTGCCACCAAAAGTTTTGGCAGCTCCTCAACTTCCGGCATTACGGGCGACAATACGACAACATCCTCCGAGCCCGCCCCTTCTGGCTGCCCCCCYGACTCCGACGCTGARTCCTACTCTTCCATGCCCCCCCTGGAGGGGGAGCCTGGGGATCCGGATCTCAGCGACGGGTCATGGTCGACGGTCAGTAGTGGGGCCGACACGGAGGATGTCGTGTGCTGC
>gnl|euhcvdb|EU781797_NS5A_C1a_NS5A_protein_coding_sequence_(ns5a_sequence)
TCCGGTTCCTGGCTAAGGGACATCTGGGACTGGATATGCGAGGTGCTGAGCGACTTTAAGACCTGGCTAAAAGCCAAGCTCATGCCACAACTGCCTGGGATCCCCTTTGTGTCCTGCCAGCGCGGGTATAGGGGGGTCTGGCGAGGGGATGGTATCATGCACACTCGCTGCCACTGTGGGGCTGAGATTACTGGACATGTCAAAAATGGGACGATGAGGATCGTCGGTCCTAGGACCTGCAGGAACATGTGGAGTGGGACCTTCCCCATTAACGCCTACACCACGGGCCCCTGTACTCCCCTTCCTGCGCCGAACTATAAGTTCGCGCTGTGGAGGGTGTCTGCAGAGGAATACGTGGAGATAAGGCAGGTGGGGGACTTCCACTACGTGACGGGTATGACTGCTGACAATCTCAAATGCCCGTGCCAGGTCCCATCGCCCGAATTCTTCACAGAATTGGACGGGGTGCGCCTACATAGGTTTGCGCCCCCTTGCAAGCCCTTGCTGCGGGAGGAGGTATCATTCAGAGTAGGACTCCACGAATACCCGGTAGGGTCGCAATTACCCTGCGAGCCCGAACCAGATGTGGCCGTGTTGACGTCCATGCTCACCGATCCCTCCCACATAACAGCAGAGGCGGCCGGGAGAAGGTTGGCAAGGGGATCACCCCCCTCTGTGGCCAGCTCCTCGGCCAGCCAGCTGTCTGCTCCATCTCTCAAGGCAACTTGCA---------------CCGCCAACCA---------TGACTCCCCTGACGCCGAGCTCATAGAGGCTAACCTCCTATGGAGGCAGGAGATGGGTGGCAACATCACCAGGGTTGAGTCAGAGAATAAAGTGGTGATTCTGGACTCCTTCGATCCGCTTGTGGCGGAGGAGGATGAGCGGGAGATCTCCGTACCTGCAGAAATCCTGCGGAAGTCTCGGAGATTTGCCCAGGCCCTGCCCGTTTGGGCGCGGCCGGACTATAACCCCCCGCTGCTGGAGACGTGGAAGAAGCCTGACTACGAACCACCTGTGGTCCATGGCTGCCCCCTTCCACCTCCACGGTCTCCTCCTGTGCCTCCACCTCGGAAGAAGCGGACGGTGGTCCTCACCGAATCAACCGTGTCTACTGCCTTGGCCGAGCTCGCCACCAAAAGTTTTGGCAGCTCCTCAACTTCCGGTATTACGGGCGACAATACGACAACATCCTCTGAGCCCGCCCCTTCTGGTTGCCCTCCAGACTCCGACGCTGAGTCCTATTCTTCCATGCCCCCCCTGGAGGGGGAGCCTGGGGATCCGGATCTCAGCGACGGGTCATGGTCGACGGTCAGCAGTGGGGCCGACGCGGAGGATGTCGTGTGTTGC
>gnl|euhcvdb|M67463_NS5A_C1a_NS5A_protein_coding_sequence_(ns5a_sequence)
TCCGGTTCCTGGCTAAGGGACATCTGGGACTGGATATGCGAGGTGCTGAGCGACTTTAAGACCTGGCTGAAAGCCAAGCTCATGCCACAACTGCCTGGGATTCCCTTTGTGTCCTGCCAGCGCGGGTATAGGGGGGTCTGGCGAGGAGACGGCATTATGCACACTCGCTGCCACTGTGGAGCTGAGATCACTGGACATGTCAAAAACGGGACGATGAGGATCGTCGGTCCTAGGACCTGCAAGAACATGTGGAGTGGGACGTTCTTCATTAATGCCTACACCACGGGCCCCTGTACTCCCCTTCCTGCGCCGAACTATAAGTTCGCGCTGTGGAGGGTGTCTGCAGAGGAATACGTGGAGATAAGGCGGGTGGGGGACTTCCACTACGTATCGGGCATGACTACTGACAATCTCAAATGCCCGTGCCAGATCCCATCGCCCGAATTTTTCACAGAATTGGACGGGGTGCGCCTACATAGGTTTGCGCCCCCTTGCAAGCCCTTGCTGCGGGAGGAGGTATCATTCAGAGTAGGACTCCACGAGTACCCGGTGGGGTCGCAATTACCTTGCGAGCCCGAACCGGACGTAGCCGTGTTGACGTCCATGCTCACTGATCCCTCCCATATAACAGCAGAGGCGGCCGGGAGAAGGTTGGCGAGAGGGTCACCCCCTTCTATGGCCAGCTCCTCGGCTAGCCAGCTGTCCGCTCCATCTCTCAAGGCAACTTGCA---------------CCGCCAACCA---------TGACTCCCCTGACGCCGAGCTCATAGAGGCTAACCTCCTGTGGAGGCAGGAGATGGGCGGCAACATCACCAGGGTTGAGTCAGAGAACAAAGTGGTGATTCTGGACTCCTTCGATCCGCTTGTGGCAGAGGAGGATGAGCGGGAGGTCTCCGTACCCGCAGAAATTCTGCGGAAGTCTCGGAGATTCGCCCCAGCCCTGCCCGTCTGGGCGCGGCCGGACTACAACCCCCTGCTAGTAGAGACGTGGAAAAAGCCTGACTACGAACCACCTGTGGTCCATGGCTGCCCGCTACCACCTCCACGGTCCCCTCCTGTGCCTCCGCCTCGGAAAAAGCGTACGGTGGTCCTCACCGAATCAACCCTACCTACTGCCTTGGCCGAGCTTGCCACCAAAAGTTTTGGCAGCTCCTCAACTTCCGGCATTACGGGCGACAATACGACAACATCCTCTGAGCCCGCCCCTTCTGGCTGCCCCCCCGACTCCGACGTTGAGTCCTATTCTTCCATGCCCCCCCTGGAGGGGGAGCCTGGGGATCCGGATCTCAGCGACGGGTCATGGTCGACGGTCAGTAGTGGGGCCGACACGGAAGATGTCGTGTGCTGC
>gnl|euhcvdb|EU781777_NS5A_C1a_NS5A_protein_coding_sequence_(ns5a_sequence)
TCCGGTTCCTGGCTAAGGGACATCTGGGACTGGATATGCGAGGTGCTGAGCGACTTTAAGACCTGGCTAAAAGCCAAGCTCATGCCGCAACTGCCTGGAATCCCCTTCGTGTCCTGCCAGCGCGGGTACAGGGGGATCTGGCGAGGGGACGGCATCATGCACACTCGCTGCCATTGTGGAGCTGAGATCACTGGGCATGTCAAAAACGGGACGATGAGGATCGTCGGTCCTAGGACTTGCAGGAACATGTGGAGTGGGACCTTCCCCATTAACGCCTACACCACGGGCCCCTGTACCCCCCTTCCTGCGCCGAACTATACGTTCGCGCTGTGGAGGGTGTCTGCAGAGGAATACGTGGAGATAAGGCAGGTGGGGGACTTCCACTACGTGACGGGTATGACTACTGACAATCTCAAATGCCCGTGCCAGGTCCCATCGCCCGAGTTTTTCACAGAATTGGACGGGGTGCGCCTACATAGGTTTGCGCCCCCTTGCAAGCCCTTGCTGCGGGAGGAGGTGTCATTCAGAGTAGGACTCCACGAGTACCCGGTGGGGTCGCAATTACCTTGCGAGCCCGAGCCGGACGTGGCCGTGGTGACGTCCATGCTCACTGATCCCTCCCATATAACAGCAGAGGCGGCCGGGAGAAGGTTGGCAAGGGGATCACCCCCTTCTATGGCCAGCTCCTCGGCTAGCCAGCTGTCTGCTCCATCTCTCAAGGCAACTTGCA---------------CTGCTAACCA---------TGACTCCCCTGACGCCGAGCTCATAGAGGCTAACCTCCTATGGAGGCAAGAGATGGGCGGCAACATCACCAGGGTTGAGTCAGAGAACAAAGTGGTGGTTCTGGACTCCTTCGATCCGCTTGTGGCGGAGGAGGATGAGCGGGAGATCTCCGTACCCGCAGAAATCCTGCGGAAGTCTCGGAGATTCACCCAGGCCCTGCCCATTTGGGCGCGGCCGGACTATAACCCCCCGCTGATAGAGCCGTGGAAAAAGCCTGACTACGAGCCACCTGTGGTCCATGGCTGCCCGCTTCCACCTCCACGGCCCCCTCCTGTGCCTCCGCCTCGGAAGAAGCGGACGGTGGTCCTTACCGAATCAACGCTACCTACTGCCTTGGCCGAACTTGCCACCAAAAGTTTTGGCAGTTCCTCAACTTCCGGCATTACGGGCGACAATACGACAACACCTTCTGAGCCCGCCTCTTCTGGCTGCCCCCCAGACTCCGACGCTGAGTCCTATTCTTCCATGCCCCCCCTGGAGGGGGAGCCTGGGGATCCGGATCTTAGCGACGGGTCATGGTCGACGGTCAGTAGCGGGGCCGACGCGGAGGACGTCGTGTGCTGC
>gnl|euhcvdb|EU781779_NS5A_C1a_NS5A_protein_coding_sequence_(ns5a_sequence)
TCCGGTTCCTGGCTAAGGGACATCTGGGACTGGATATGCGAGGTGCTAAGCGATTTTAAAACCTGGCTGAAGGCCAAGCTCATGCCTCAACTGCCTGGGATTCCCTTTGTATCCTGCCAACGCGGGTATAGGGGGGTCTGGCGGGGAGATGGCATTATGCACACTCGCTGCCACTGTGGAGCTGAGATCACTGGACATGTCAAGAACGGGACGATGAGGATCGTCGGTCCTAAGACCTGCAGGAACATGTGGAGTGGGACCTTCCCCATCAACGCCTACACCACGGGCCCTTGCACCCCCCTTCCTGCGCCGAACTATACGTTCGCGCTGTGGAGGGTGTCTGCGGAGGAATACGTGGAAATAAGGCAGGTGGGGGACTTCCACTACGTGACGGGCATGACTGCCGACAATCTTAAATGCCCATGCCAGGTCCCATCGCCCGAATTTTTCACAGAACTGGACGGGGTACGCCTACATAGGTTTGCGCCCCCTTGCAAGCCCTTGCTACGAGATGAGGTGTCATTCAGAGTAGGATTACACGATTACCCGGTGGGGTCGCAATTACCTTGCGAGCCTGAACCGGACGTGGCCGTGTTAACGTCCATGCTCACTGATCCCTCCCATATAACAGCGGAGGCGGCCGGGAGGAGGTTAGCGAGGGGATCGCCCCCCTCTGTGGCCAGCTCCTCGGCCAGTCAGCTGTCCGCTCCATCTCTCAAGGCAACTTGCA---------------CCACCAATCA---------TGACTCCCCTGACGCCGAGCTCATAGAGGCTAACCTCCTGTGGAGGCAGGAGATGGGCGGCAACATCACCAGGGTTGAGTCAGAGAACAAGGTGGTGATCCTGGACTCCTTCGATCCGCTCGTGGCAGAGGAGGATGATCGGGAGGTCTCCGTGCCCGCAGAAATTCTGCGGAAGTCTCGGAAGTTCGCTCCGGCCCTGCCCATTTGGGCACGGCCGGACTACAACCCCCCGTTGTTGGAGACGTGGAAAGAGCCGGACTACGAACCACCTGTGGTCCATGGCTGCCCACTTCCGCCTCCACAGTCCCCTCCTGTGCCTCCGCCCCGGAGGAAGCGGACGGTGGTCCTCACCGAATCAACCGTATCTACTGCCTTAGCCGAGCTTGCCACCAAGAGCTTTGGCAGCTCCTCAACTTCCGGTATTACGGGCGACAATACACCAGCGTCCTCTGAGCCCTCCCCCTCTGTCTGTCCTCCAGACTCCGACGCTGAGTCCCATTCTTCCATGCCCCCCCTGGAGGGGGAGCCTGGGGATCCGGATCTTAGCGACGGGTCATGGTCGACAGTTAGTAGTGGGGCTGACGCGGAGGATGTCGTGTGCTGC
>gnl|euhcvdb|EU781780_NS5A_C1a_NS5A_protein_coding_sequence_(ns5a_sequence)
TCCGGTTCCTGGCTAAGGGACATCTGGGACTGGATATGCGAGGTGCTGAGCGACTTTAAGACCTGGTTAAAAGCCAAGCTCATGCCGCAACTGCCTGGGATTCCCTTTGTGTCCTGCCAGCGCGGGTATAGGGGGGTCTGGCGAGGGGACGGCATCATGCACACTCGCTGCCACTGTGGAGCTGAAATCACCGGACATGTCAAAAACGGGACGATGAGGATCGTCGGTCCTAAGACCTGCAGGAACATGTGGAGTGGGACCTTTCCCATTAACGCCTACACCACGGGCCCCTGTACCCCCCTTCCCGCGCCGAACTACACGTTTGCGCTGTGGAGGGTGTCGGCAGAGGAATACGTGGAAATAAGGCGCGTGGGGGACTTCCACTACGTGACGGGCATGACTACTGACGATCTCAAATGCCCGTGCCAGGTCCCATCGCCCGAATTTTTCACAGAATTGGACGGGGTGCGCCTACATAGGTTCGCGCCCCCTTGCAAGCCCTTGCTGCGGGATGAGGTGTCATTCAGAGTAGGACTCCACGAGTACCCGGTGGGGTCGCAATTACCTTGCGAACCCGAACCGGACGTGACCGTGTTGACGTCCATGCTCACCGATCCCTCCCATATAACAGCAGAGACGGCCAAGAGAAGGCTGGCGAGGGGATCACCCCCTTCTGAGGCCAGCTCTTCGGCTAGTCAGCTGTCCGCTCCATCTCTCAAGGCAACTTGCA---------------CCGCCAACCA---------CGAGTCCCCTGACGCCGAGCTCATAGAGGCCAACCTCCTATGGAGGCAGGAGATGGGCGGCAACATCACCAGGGTTGAGTCAGAGAACAAAGTGGTAATCCTGGACTCCTTCGACCCACTTGTGGCAGAGGAGGATGAGCGGGAGATCTCCGTGCCCGCAGAAATCCTGCGGAAGTCTCGGAGATTCACTCAGGCCCTGCCCATTTGGGCGCGGCCGGACTACAACCCCCCGCTAGTGGAGACGTGGAAAAAACCTGACTATGAACCACCCGTGGTCCATGGTTGCCCACTTCCGCCTCCACAGTCCCCTCCTGTGCCTCCGCCTCGGAAGAAGCGGACGGTGGTCCTCTCTGAATCATCCGTATCCACTGCCTTGGCCGAGCTTGCCACCAAGAGCTTTGGCAGCTCCTCAACTTCCGGTATCACGAGCGACAATGCGACAACGTCCCCTGAGCCTGCCTCTCCTGGCTGCCCTCCAGACTCTGACACTGAGTCCTACTCTTCCATGCCCCCCCTGGAGGGGGAGCCTGGAGATCCGGATCTCAGCGACGGGTCATGGTCGACGGTCAGCAGTGAAACGGGCACGGAGGATGTCGTATGCTGC
>gnl|euhcvdb|EU781783_NS5A_C1a_NS5A_protein_coding_sequence_(ns5a_sequence)
TCCGGTTCCTGGCTAAGAGACATCTGGGACTGGATATGCGAGGTGCTGAGCGACTTTAAGACCTGGCTAAAAGCTAAGCTCATGCCACAACTGCCTGGGATTCCCTTTGTGTCCTGCCAGCGCGGGTATAGGGGGGTCTGGCGAGGGGATGGCATCATGCACACTCGCTGCCACTGTGGAGCTGAGATCACTGGACATGTCAAAAACGGGACGATGAGGATTGTTGGTCCTAGGACCTGCAGGAACATGTGGAGTGGGACCTTCCCCATTAACGCCTACACCACGGGCCCCTGCACTCCCCTTCCTGCACCGAACTATACGTTCGCGCTGTGGAGGGTGTCTGCAGAGGAGTACGTGGAGATAAGGCAGGTGGGGGACTTCCACTACGTAACGGGTATGACTACTGACAATCTTAAATGCCCGTGCCAGGTCCCATCGCCCGAATTTTTCACAGAATTGGACGGGGTGCGCCTACACAGGTTTGCGCCCCCTTGCAAGCCCTTGTTGCGGGAGGAGGTATCATTCAGAGTGGGACTCCACGAGTACCCGGTGGGGTCGCAATTACCTTGCGAGCCCGAACCGGACGTGGCCGTGTTGACGTCCATGCTCACTGATCCCTCCCATATAACAGCAGAGGCGGCCAGGAGGAGGTTGGCGAGAGGATCACCCCCTTCTGAGGCCAGCTCCTCGGCTAGCCAGCTGTCCGCTCCATCTCTCAAGGCAACTTGCA---------------CCGCCAACCA---------TGACTCCCCTGACGCCGAGCTCATAGAGGCTAATCTCCTATGGAGGCAGGAGATGGGCGGCAACATCACCAGGGTCGAGTCAGAGAACAAAGTGGTGATTCTGGACTCCTTCGATCCGCTCGTGGCGGAGGAGGATGAGCGGGAGATCTCCGTGCCCGCAGAAATCCTGCGGAAGTCTCGGAGATTCGCCCCGGCCCTGCCCGTTTGGGCACGGCCGGACTATAACCCCCCGCTGATAGAGACGTGGAAAAAGCCTGACTACGAGCCACCTGTGGTCCATGGCTGCCCGCTTCCACCTCCACAGTCCCCTCCTGTGCCTCCGCCTCGGAAGAAGCGGACGGTGGTCCTCACCGAATCAACCCTATCTACTGCCTTGGCCGAACTTGCCACCAAGAGTTTTGGCAGCTCCTCAACTTCCGGTGTCACGGGCGACAATACGACAACATCCTCTGAGCCCGCCTCTTCTGGCCACCCTCCAGACTCCGACGCTGAGTCCTATTCTTCCATGCCCCCCCTGGAGGGGGAGCCTGGGGATCCGGATCTCAGCGACGGGTCATGGTCGACGGTCAGTAGTGGGGCCGACACGGAGGATGTCGTGTGCTGC
>gnl|euhcvdb|EU781784_NS5A_C1a_NS5A_protein_coding_sequence_(ns5a_sequence)
TCCGGTTCCTGGTTAAGGGACATCTGGGACTGGATATGCGAGGTGCTGAGCGACTTTAAGACCTGGCTAAAAGCCAAGCTCATGCCACAACTGCCTGGGATTCCCTTTGTGTCCTGCCAACGCGGGTACAGGGGGGTCTGGCGAGGGGACGGCATTATGCACACTCGCTGCCACTGTGGAGCTGAAATCACTGGACATGTCAAAAACGGGTCGATGAGGATCGTCGGTCCTAGGACCTGCAGGAACATGTGGAGTGGGACCTTCCCCATTAACGCCTATACCACGGGCCCCTGTACTCCCCTTCCTGCGCCGAACTATACGTTCGCGCTATGGAGGGTGTCTGCAGAGGAGTACGTGGAAATAAGGCAGGTGGGGGACTTCCACTACGTGACGGGTATGACTACTGACAACCTCAAATGCCCGTGCCAGGTCCCATCGCCCGAATTTTTCACAGAACTGGACGGGGTGCGCCTACATAGGTTTGCGCCCCCTTGCAAGCCCTTGCTGCGGGAGGAGGTGTCATTCAGGGTAGGACTCCACGAATACCCGGTAGGGTCGCAATTACCTTGCGAGCCCGAACCGGACGTGGCCGTGTTGACGTCCATGCTCACCGATCCCTCCCATATAACAGCAGAGGCGGCCGGGAGAAGGTTGGCGAGAGGGTCACCCCCTTCCGTGGCCAGCTCCTCGGCTAGCCAGCTGTCCGCTCCATCTCTCAAGGCAACTTGCA---------------CTACCAACCA---------TGATTCCCCTGACGCCGAGCTCATAGAGGCCAGCCTCCTATGGAGGCAGGAAATGGGCGGCAACATCACCAGGGTTGAGTCAGAGAACAAAGTGGTGATCCTGGACTCTTTCGATCCGCTTGTGGCGGAGGAGGATGAGCGGGAGATCTCCGTACCCGCAGAAATCCTGCGGAAGTCTCGGAGATTCGCCCAGGCCCTGCCCGTCTGGGCGCGGCCGGACTATAACCCCCCGCTGATAGAGACGTGGAAAAAGCCTGACTACGAACCACCTGTGGTCCATGGCTGCCCGCTTCCACCTCCACAGTCCCCTCCTGTGCCTCCACCTCGGAAGAAGCGGACGGTGGTCCTCACCGAATCAACCGTGTCCACTGCCTTGGCCGAACTTGCCACCAAAAGTTTTGGCAGCTCCTCAACTTCCGGTATTACGGGCGACAATACAACAACATCCTCTGAGCCCGCCCCCCCTGGCAGCCCCCCAGACTCCGACGTTGAGTCCTATTCCTCCATGCCCCCCCTGGAGGGGGAGCCTGGGGATCCGGATCTCAGCGACGGGTCATGGTCGACGGTCAGTAGTGGGGCCGACACGGAAGACGTCGTGTGCTGC
>gnl|euhcvdb|EU781785_NS5A_C1a_NS5A_protein_coding_sequence_(ns5a_sequence)
TCCGGCTCCTGGTTAAGGGACATCTGGGACTGGATATGCGAGGTGCTGAGCGACTTTAAGACCTGGCTAAAGGCCAAGCTCATGCCGCAACTGCCTGGGATTCCCTTTGTGTCCTGCCAACGCGGATATAAGGGGGTCTGGCGGGGGGACGGCATCATGCACACTCGCTGCCACTGTGGAGCTGAGATCACTGGGCATGTCAAAAACGGGACGATGAGGATCGTCGGTCCTAGGACCTGCAGGAACATGTGGAGTGGAACCTTCCCCATTAACGCCTACACCACAGGCCCCTGTACTCCCCTCCCTGCGCCGAACTACACGTTCGCGCTGTGGAGAGTGTCTGCAGAGGAATACGTGGAGATAAGGCAGGTGGGGGACTTCCACTACGTGACGGGTATGACCACTGACAATCTTAAATGCCCGTGCCAGGTCCCATCGCCCGAGTTTTTTACAGAACTGGACGGGGTGCGCCTACACAGGTTTGCGCCCCCTTGCAAGCCCTTGCTGCGGGAGGAGGTATCATTCAGAGTAGGACTTCACGAGTACCCGGTGGGGTCGCAATTACCTTGCGAACCTGAGCCGGATGTGGCCGTGTTGACGTCCATGCTCACTGACCCCTCCCATATAACAGCAGAGGCGGCCGGGAGAAGGTTGGCGAGAGGGTCACCCCCTTCCTTGGCCAGCTCCTCGGCTAGCCAGCTGTCCGCCCCATCTCTCAAGGCGACTTGCA---------------CCACCAACCA---------TGACTCCCCTGACGCCGAGCTCATACAGGCCAACCTCCTATGGAGGCAGGAGATGGGCGGCAACATCACCAGGGTTGAGTCAGAGGACAAAGTGGTGATTTTGGACTCCTTCGATCCGCTTGTGGCGGAGGATGACGAGCGGGAGATCTCCGTACCCGCAGAGATCCTGCGGAAGTCTCGGAGATTCGCCCAGGCCCTGCCCATTTGGGCGCGGCCGGACTATAACCCCCCGCTGTTAGAGACGTGGAAAAAGCCTGACTACGAACCACCTGTGGTCCATGGCTGCCCGCTCCCACCTCCACGGTCCCCTCCTGTGCCTCCGCCTCGGAGGAAGCGGACGGTGGTCCTCACCGAATCAAATGTGTCCACTGCCTTGGCCGAACTTGCCACTAAAAGTTTTGGCAGCTCCTCAACTTCCGGTGTTACGGGTGACAGCACAGCAGCATCCTCCCAGCCCGCCTCTTCTGGCTGCCTCCCAGACTCCGACGCTGAGTCCTATTCCTCCATGCCCCCCCTGGAGGGGGAGCCTGGGGATCCGGATCTCAGCGACGGGTCATGGTCAACAGTCAGTAGTGGGGCCGACGCGGAGGACGTCGTGTGCTGC
>gnl|euhcvdb|EU781791_NS5A_C1a_NS5A_protein_coding_sequence_(ns5a_sequence)
TCCGGTTCCTGGCTAAGGGACATCTGGGACTGGATATGCGAGGTGCTGAGCGACTTCAAGACCTGGCTAAAGGCCAAGCTCATGCCACAACTGCCTGGGATCCCCTTTTTGTCCTGCCAGCGCGGATATAGGGGGGTCTGGCGTGGGGATGGCATCATGCACACTCGCTGCCACTGTGGAGCTGAGATCACTGGACATGTCAAAAACGGGACGATGAGGATCGCCGGTCCTAGGACCTGCAGGAACATGTGGAGTGGGACCTTCCCCATCAACGCCTACACCACGGGCCCCTGTAACCCCCTTCCTGCGCCGAACTATACGTTCGCGCTGTGGAGGGTGTCTGCAGAGGAATACGTGGAGATAAGGCAGGTGGGGGACTTCCACTACGTGACGGGTATGACTGCTGACAACCTTAAATGCCCGTGCCAGGTCCCGTCGCCCGAATTTTTCACAGAATTGGACGGGGTGCGACTACATAGGTTCGCGCCCCCCTGCAAGCCCTTGCTGCGGGAGGAGGTTTCATTCAGAGTGGGACTCCACGAATACCCGGTGGGGTCGCAATTACCTTGCGAACCCGAACCGGATGTGGCCGTGTTGACGTCCATGCTCACTGATCCCTCCCACATAACAGCAGAGGCGGCCGGGAGAAGGTTGGCGAGGGGCTCACCCCCCTCGCTGGCCAGTTCCTCGGCTAGCCAGCTGTCCGCTCCATCTCTCAAGGCAACTTGCA---------------CCGCCAACCA---------TGACTCCCTTGACGCCGAGCTCATAGAGGCTAACCTCCTATGGAGGCAGGAGATGGGCAGCAACATCACCAGGGTTGAGTCAGAGGACAAAGTGGTGATTCTGGACTCCTTCGAACCGCTTGTGGCGGAGGAGGACGAGCGGGAGATCTCTGTACCCGCAGAAATCCTGCGGAAATCTCGGAGATTCACCCCGGCCCTGCCCATCTGGGCGCGGCCGGACTATAACCCCCCGCTAATAGAGACGTGGAAAAAGCCTGACTACGAACCACCTGTGGTCTATGGCTGTCCGCTTCCACCTCCACAGTCCCCTCCTGTGCCTCCGCCTCGGAAGAAGCGGACGGTGGTCCTCACCGAATCAACCGTATCCACTGCCTTGGCCGAGCTTGCCACCAAAAGCTTTGGCAGCTCCTCAACTTCCGGTATTACGGGCGACAATACGACAACATCCTCTGAGCCCGCCTCTTCTGGCTGCCCTCCAGATTCCGACGCTGAGTCCTATTCTTCCATGCCCCCCCTGGAGGGGGAGCCTGGGGATCCGGATCTCAGCGACGGGTCATGGTCGACGGTCAGTAGTGAGGCCGGCACGGAGGATGTCGTGTGCTGC
>gnl|euhcvdb|EU781792_NS5A_C1a_NS5A_protein_coding_sequence_(ns5a_sequence)
TCTGGTAGCTGGCTAAGAGACATCTGGGACTGGATATGCGAGGTGCTGAGCGACTTTAAGACCTGGCTAAAAGCCAAGCTCATGCCGCAACTGCCTGGGATTCCCTTTGTGTCCTGCCAGCGCGGGTATAGGGGGGTCTGGCGGGGGGACGGCATCATGCACACTCGCTGCCCTTGTGGAGCTGAAATCACCGGACATGTCAAAAACGGGACGATGAGGATCGTCGGCCCAAAGACCTGCAGGAACATGTGGAGTGGGACCTTCCCCATCAACGCCTACACCACGGGCCCCTGCAGCCCCCTTCCTGCGCCGAATTATAAGTTCGCGCTGTGGAGGGTGTCTGCGGAGGAATACGTGGAAGTAAGGCAGGTGGGGGACTACCACTACGTAACGGGTATGACTGCTGACAACCTAAAATGCCCGTGCCAGGTCCCATCGCCCGAGTTTTTCACAGAACTAGACGGGGTGCGCCTACATAGGTATGCGCCCCCTTGCAAGCCCTTGCTGCGGGACGAGGTATCGTTCAGAGTAGGACTTCACGAGTTCCCGGTGGGGTCGCAATTACCTTGCGAGCCCGAACCGGACGTGTCCGTGCTAACGTCCATGCTCACTGATCCCTCCCATATAACAGCAGAGACGGCCCAGAGAAGGCTGGCGAGGGGTTCACCCCCCTCTGAGGCTAGCTCCTCGGCTAGCCAGCTGTCCGCTATATCTCTCAAGGCAACTTGCA---------------CTACCAACCA---------CGACTCCCCTGATGCAGAGCTCATACAAGCTAACCTCCTATGGAGGCAGGAGATGGGCGGCAACATCACCAGGGTTGAGTCAGAGAAGAAAGTGGTGATTCTGGACTCTTTCGATCCGCTTGTGGCGGAGGAGGACGAGCGGGAGATCTCCGTGCCCGCGGAAATCCTGCGGAAGTCTCGGAGGTTCGCCCCGGCCCTGCCCATTTGGGCGCGGCCGGACTACAACCCCCCGCTATTGGAGACGTGGAAAAAGCCTGACTACGAACCACCTGTGGTCCATGGCTGTCCACTTCCACCTCCACGATCTCCTCCTGTACCTCCGCCTAGGAAGAAGCGGACGGTGGTCCTCACCGAATCAACCGTGTCTACTGCCTTGGCTGAGCTTGCTACCAAGTCTTTTGGCAGCTCCTCAACTTCCGGCATCACGAGCGACAACACGACAACAACCTCTGAGCCCGCCTCCTCTGGCTGCCCCCCGGACTCCGACGCTGAGTCCTATTCCTCCATGCCCCCCCTAGAGGGGGAGCCTGGGGATCCGGATCTCAGCGACGGGTCATGGTCGACGGTCAGTAGTGTGGCCAGCGCGGAGGGTGTCGTGTGCTGC
>gnl|euhcvdb|EU781793_NS5A_C1a_NS5A_protein_coding_sequence_(ns5a_sequence)
TCCGGTTCCTGGTTAAGGGACATCTGGGACTGGATATGCGAGGTGCTGAGCGACTTTAAGACCTGGCTAAAAGCTAAGCTCATGCCACAGCTGCCTGGAATCCCCTTTGTGTCCTGCCAACGCGGGTACAAGGGGGTCTGGAGAGGGGATGGCATCATGCATACTCGCTGCCACTGTGGAGCTGAGATCACTGGACATGTCAAAAACGGGACGATGAGGATCGTCGGTCCTAGGACCTGCAGGAACATGTGGAGCGGGACCTTCCCCATTAACGCCTACACCACCGGCCCCTGCACCCCCCTTCCCGCGCCGAACTACACGTTCGCGCTGTGGAGGGTGTCCGCAGAGGAATACGTGGAGATAAGGCAGGTGGGGGACTTCCACTACGTGACGGGTATGACAACTGACAATCTTAAGTGCCCGTGCCAGGTCCCATCGCCCGAATTTTTCACAGAATTGGACGGGGTGCGCCTACATAGGTTTGCGCCCCCCTGCAAGCCCTTGCTGCGGGAGGAGGTATCATTCAGGGTAGGGCTCCACGATTACCCGGTGGGGTCGCAATTACCTTGCGAGCCCGAACCGGATGTGACCGTGGTGACGTCCATGCTCACTGACCCCTCCCATATAACGGCAGAGGCGGCCAAGAGAAGGTTGGCGAGGGGATCACCCCCCTCTGCGGCCAGCTCCTCGGCTAGCCAGCTGTCTGCTCCATCTCTCAAGGCAACCTGCA---------------CCGCCAATCA---------TGACTCCCCTGACGCCGAGCTCATAGAGGCCAACCTCCTGTGGAGGCAGGAGATGGGCGGCAACATCACCAGGGTTGAGTCAGAAAACAAAGTGGTCATTTTGGACTCCTTCGATCCGCTTGTGGCGGAGGAGGACGAGCGGGAGATCTCCGTACCCGCAGAGATCCTGCGGAAGTCGCGGAGATTCGCCCCGGCCCTGCCCGTTTGGGCACGGCCGGACTATAACCCCCCGCTACTAGAGACGTGGAAAAAGCCTGACTACGAACCACCTGTGGTCCATGGCTGTCCTCTTCCACCTCCACAGTCCCCTCCTGTGCCTCCGCCCCGGAAGAAGCGGACGGTGGTCCTCACTGAATCAACCCTACCTACTGCCTTGGCCGAGCTCGCCGCCAAAAGTTTTGGCAGCTCCTCAACTTCCGGCATTACGGGCGACGATACGGCAACATCCTCTGGGCCCGCCTCCTCTGGCTGCCCCCCTGACTCCGACGCCGAGTCCAATTCCTCCATGCCCCCCCTGGAGGGGGAGCCTGGGGATCCGGATCTTAGCGACGGGTCATGGTCGACGGTCAGTAGTGGGGCCAGCGCGGAGGATGTCGTGTGCTGC
>gnl|euhcvdb|EU781794_NS5A_C1a_NS5A_protein_coding_sequence_(ns5a_sequence)
TCCGATTCCTGGCTAAGGGACATCTGGGACTGGATATGCGAGGTGCTGAGCGACTTTAAGACCTGGCTAAAAGCTAAGCTCATGCCACAACTGCCTGGGATTCCCTTTGTGTCCTGCCAGCGCGGGTACAGGGGAGTCTGGCGAGGGGACGGCATCATGCATACTCGCTGCCACTGTGGGGCTGAGATCACTGGACATGTCAAAAACGGGACGATGAGGATCGTCGGTCCTAGGACCTGCAAGAACATGTGGAGCGGGACCTTCCCCATTAATGCCTACACCACGGGCCCCTGTACCCCCCTTCCTGCGCCGAACTATAAGTTCGCGTTGTGGAGGGTGTCTGCAGAGGAATACGTGGAGATAAGGCAGGTGGGGGACTTCCACTACGTGACGGGTATGACTACTGACAATCTTAAATGCCCGTGCCAGGTTCCATCGCCCGAATTTTTCACAGAATTGGACGGGGTGCGCCTACATAGGTTTGCGCCCCCCTGCAAGCCCTTGCTGCGGGAGGAGGTAACATTCAGAGTAGGACTCCACGAGTATCCGGTGGGGTCGCAATTACCTTGCGAGCCCGAACCGGACGTGACCGTGGTGACGTCCATGCTCACCGATCCCTCCCACATAACAGCAGAGGCGGCCAGGAGAAGGTTGGCGAGGGGATCACCCCCCTCTGAGGCCAGCTCCTCGGCTAGCCAGCTGTCTGCTCCATCTCTCAAGGCAACTTGCA---------------CCACCAACCA---------TGATTCCCCTGATGCCGAGCTCATAGAGGCTAACCTCCTATGGAGGCAGGAGATGGGCGGCAACATCACCAGGGTTGAGTCAGAGAACAAAGTGGTGATTCTGGACTCTTTCGATCCGCTTGTGGCGGAGGAGGATGAGCGGGAGATCTCCGTACCCGCAGAGATCCTGCGGAAGTCTCGGAGATTCGCTCAGGCCCTGCCCGTTTGGGCGCGGCCGGACTATAACCCCCCGCTAGTAGAGGCGTGGAAAAAGCCCGACTACGAACCACCTGTGGTCCATGGCTGCCCGCTTCCACCTCCACAGTCCCCTCCTGTGCCTCCGCCTCGGAAGAAGCGGACGGTGGTCCTCACCGAATCAACCGTATCTACTGCTTTGGCCGAGCTTGCCACCAAAAGTTTTGGCGGCTCCTCAACTTCCGGTGTTACGGGCGACAATACGATAACGTCCTCTGAGCCCGCCTCTTCTGGCCACCCCCCAGACTCCGACGCCGAGTCCTATTCTTCCATGCCCCCCCTGGAGGGGGAGCCTGGGGATCCGGATCTCAGCGACGGGTCATGGTCGACGGTCAGTAGTGAGGCCGGCACGGAGGACGTCGTGTGCTGC
>gnl|euhcvdb|EU781796_NS5A_C1a_NS5A_protein_coding_sequence_(ns5a_sequence)
TCCGATTCCTGGCTGAGGGACGTTTGGGACTGGATATGCGAAGTGCTGAGCGATTTTAAGACCTGGCTGAAGGCCAAGCTCATGCCACAACTGCCTGGGATCCCCTTTGTGTCCTGCCAGCGCGGGTACAGGGGGGTCTGGCGAGGAGATGGCATTATGCACACTCGCTGTCACTGTGGAGCTGAGATCACTGGACATGTCAAGAACGGGACGATGAGGATCGTCGGTCCTAAGACCTGCAGGAACATGTGGAGTGGGACCTTCCCCATCAACGCCTACACCACGGGCCCCTGTACTCCCCTTCCTGCGCCGAACTATAAGTTCGCGCTGTGGAGGGTGTCTGCGGAGGAATACGTGGAAATAAGGCAGGTGGGGGACTTCCACTACGTGACGGGCATGACTGCTGACAATCTTAAATGCCCATGCCAGGTCCCATCGCCCGAATTTTTCACAGAACTGGACGGGGTGCGCCTACATAGGTTTGCGCCCCCTTGCAAGCCGTTGCTGCGAGAAGAGGTGTCGTTCAGAGTGGGACTACACGATTACCCGGTGGGGTCGCAATTACCATGCGAACCCGAACCGGACGTGGCCGTGCTAACGTCCATGCTCACCGATCCCTCCCATATAACGGCAGAGGCGGCTGGGAGAAGGTTGGCAAGGGGATCGCCCCCTTCTGTGGCCAGCTCCTCAGCCAGCCAGCTGTCCGCCCCATCTCTCAAAGCAACTTGCA---------------CCACCAACCA---------CGACTCCCCTGACGCCGAGCTCATAGAGGCCAACCTCTTGTGGAAGCAGGAGATGGGCGGTAACATCACCAGGGTTGAGTCAGAGAACAAAGTGGTGGTTCTGGACTCCTTCGATCCGCTTGTGGCGGAGGAGGATGACCGGGAGGTCTCCGTGCCCGCAGAAATCCTGCGGAAATTTCGGAGATTTGCTCCGGCCCTCCCCATCTGGGCACGGCCGGACTACAACCCCCCGTTGCTGGAGACGTGGAAAAAGCCGGACTACGAACCACCTGTGGTCCATGGTTGCCCACTTCCACCTCCTCAGTCCCCTCCTGTGCCTCCGCCCCGGAAGAAGCGGACGGTGGTCCTCACCGAATCAACTGTGTCTGCTGCCTTGGCCGAGCTTGCCACCAAGAACTTTGGCAGCTCCTCAACTTCCGGCATTACGGGCGACAACACAACAACGTCCTCTGAGCCCGCTCCCTCTGTCTGCCCCCCAGACTCCGACGCCGAGTCCTATTCTTCCATGCCCCCCCTAGAGGGGGAGCCTGGGGATCCGGATCTCAGCGACGGGTCATGGTCGACGGTTAGCAGTGGGGATGGCACGGAGGATGTTGTATGCTGC
>gnl|euhcvdb|EU781798_NS5A_C1a_NS5A_protein_coding_sequence_(ns5a_sequence)
TCCGGTTCTTGGCTAAGGGACGTCTGGGACTGGATATGCGAGGTCTTGAGCGACTTTAAGACCTGGCTAAAAGCCAAGCTCATGCCACAATTGCCTGGGATTCCCTTCGTATCCTGCCAGCGCGGGTATAGGGGGGTCTGGCGAGGGGACGGCATCATGCACACTCGCTGCCACTGTGGAGCTGAGATCACTGGACATGTCAAAAACGGGACGATGAGGATCGCCGGTCCTAGAACCTGCAGGAACATGTGGAGCGGGACCTTCCCCATCAACGCCTACACAACGGGCCCCTGTACCCCCCTCCCTGCGCCGAACTATACGTTCGCGCTGTGGAGGGTGTCTGCAGAGGAATACGTGGAGATAAGGCAGGTGGGGGACTTCCACTACGTGACGGGTATGACTACTGACAATCTTAGATGCCCGTGCCAGGTCCCATCCCCCGAATTTTTCACAGAACTGGACGGGGTGCGCCTACACAGGTTTGCGCCCCCCTGCAAACCCCTGCTGCGGGAGGAGGTATCATTTAGAGTAGGACTCCACGAGTACCCGGTGGGGTCGCAACTACCTTGCGAGCCCGAACCGGACGTGACCGTGTTGACGTCCATGCTCACTGACCCCTCCCATATAACTGCAGAGGCAGCCGGGAGAAGGTTGGCGAGGGGATCACCCCCTTCTGTGGCCAGCTCCTCGGCTAGCCAGTTGTCTGCCCCATCTCTCAAGGCAACTTGCA---------------CCGCCAACCA---------TGACTCCCCTGACGCCGAGCTCATAGAGGCTAACCTCCTATGGAGGCAGGAGATGGGCGGTAACATCACCAGGGTTGAGTCAGAGAATAAAGTGGTGATTCTGGACTCCTTCGATCCGCTTATGGCGGAGGAGGATGAGCGGGAGATCTCCGTACCCGCGGAGATCCTGCGGAAGTCTCGGAGGTTCGCCCGGGCTCTGCCCGTTTGGGCGCGGCCGGACTATAACCCCCCGCTAATAGAGACGTGGAAAAAGCCTGACTACGAACCACCTGTGGTCCATGGCTGCCCGCTTCCACCTCCAAAGTCTCCTCCTGTGCCTCCGCCTCGGAAGAAGCGGACGGTGGTCCTTACCGAATCAACCCTATCTACTGCCTTGGCCGAGCTTGCCACCAAAAGTTTTGGCAGCTCCTCAACTTCCGGTATTTCGGGCGACAATGCGACAGCATCCTCCGAGCCCGCTTCTTCTGGCCGCCCCCCAGACTCCGACGCTGAGTCCTATTCTTCCATGCCCCCCCTAGAGGGGGAGCCTGGGGATCCGGATCTCAGCGACGGATCGTGGTCGACGGTCAGTAGTGGGGCCGACACAGAGGACGTCGTATGTTGC
>gnl|euhcvdb|EU781799_NS5A_C1a_NS5A_protein_coding_sequence_(ns5a_sequence)
TCCGGTTCCTGGCTGAGGGACATCTGGGACTGGATATGCGAGGTGCTGAGCGACTTTAAAACCTGGTTAAAAGCCAAGCTCATGCCACAACTGCCCGGGATCCCCTTAGTGTCCTGCCAACGCGGGTACAGGGGGGTTTGGCGGGGGGATGGCATCATGCACACTCGCTGCCACTGTGGAGCTGAGATCACTGGACATGTCAAAAACGGGACGATGAGGATCGTCGGTCCTAGGACCTGCCGCAACATGTGGAGTGGGACCTTCCCCATCAACGCCTACACCACGGGCCCCTGTACCCCCCTTCCTGCGCCGAACTATACGTTCGCGCTGTGGAGGGTGTCTGCAGAGGAATACGTGGAGGTAAAGCAGGTGGGGGACTTCCACTACGTGACGGGTATGACTACTGACAATCTTAAATGCCCGTGCCAGGTTCCATCGCCCGAATTTTTCACAGAATTGGACGGGGTGCGCCTACATAGGTTCGCGCCCCCCTGCAAGCCCTTGCTGCGGGAGGAGGTATCATTCAGAGTAGGACTCCACGAGTACCCGGTGGGGTCGCAATTACCTTGCGAGCCCGAACCGGACGTGACCGTGGTGACGTCCATGCTCACCGATCCCTCCCACATAACAGCAGAGGCGGCCAGGAGAAGGTTGGCGAGGGGATCTCCCCCCTCCGAGGCCAGCTCCTCGGCTAGCCAGCTGTCTGCTCCATCTCTCAAGGCGACTTGCA---------------CCGCCAACCA---------TGACTCCCCTGATGCCGAGCTCATAGAGGCTAACCTCCTATGGAGGCAGGAGATGGGCGGCAACATCACCCGGGTTGAGTCAGAGAACAAAGTGGTGATTCTGGACTCCTTTGATCCGCTTGTGGCGGAGGAGGATGAGCGGGAGATCTCCGTACCTGCAGAAATCCTGCGGAAGTCTCGGAGATTCGCCCAGGCCCTGCCCGTTTGGGCACGGCCGGACTACAATCCCCCGCTATTGGAGACGTGGAAAAAGCCTGACTACGAACCGCCTGTGGTCCATGGCTGCCCGCTTCCACCTCCACAGTCCCCTCCTGTGCCTCCGCCTCGCAAGAAGCGGACGGTGGTCCTCACCGAGTCAACCGTATCTTCTGCCTTGGCCGAGCTTGCCACCAAAAGTTTCGGCGGCTCCTCAACTTCCGGTATCACGGGCGACAATACAACAACGTCCTCTGAGCCCGCCTCTTCTGGCCACTCCCCGGACTCCGACGCCGAGTCCTACTCTTCCATGCCCCCCCTGGAGGGGGAGCCTGGGGATCCGGATCTCAGCGACGGGTCATGGTCGACGGTCAGTAGTGAGGCCGGCACGGAAGATGTCGTGTGCTGC
>gnl|euhcvdb|DQ889263_NS5A_P1a_NS5A_protein_coding_sequence_(ns5a_sequence)
TCCGGCTCCTGGCTAAGGGACATCTGGGACTGGATATGCGAGGTGCTGAGCGACTTTAAGACCTGGCTAAAAGCCAAGCTCATGCCACAACTGCCTGGGATTCCCTTCGTGTCCTGCCAGCGCGGGTATAGGGGGGTCTGGCGAGGGGACGGCATCATGCACACTCGCTGCCACTGTGGGGCTGAGATCACTGGACATGTCAAAAACGGGACGATGAGGATCGTCGGTCCCAGGACCTGCAGAAATATGTGGAGTGGGACYTTCCCCATTAATGCCTACACCACGGGCCCCTGCACCCCCCTTCCTGCGCCGAACTATACGTTCGCGCTGTGGAGGGTGTCTGCGGAGGAGTACGTGGAGATAAGGCAGGTGGGGGACTTCCACTACGTGACGGGTATGACTATTGACAATCTCAAATGCCCGTGCCAGGTCCCATCGCCCGAATTTTTCACAGAATTGGACGGGGTGCGCCTACATAGGTATGCGCCCCCTTGCAAGCCCTTGCTGCGGGAGGAGGTATCATTCAGAGTAGGGCTCCACGAGTACCCGGTGGGGTCGCAATTACCTTGCGAGCCCGAACCGGATGTGGCCGTGGTRACGTCCATGCTCACTGAYCCCTCCCATATCACAGCAGAGGCRGCCGGGAGAAGGTTGGCGAGGGGATCACCCCCCTCTRTGGCCAGCTCCTCGGCTAGCCAGCTGTCTGCTCCATCTCTCAAGGCAACTTGCA---------------CCGCYGACCA---------TAACTCCCCTGACGCCGAGCTCATAGAGGCTAACCTCCTATGGAGGCAGGAGATGGGCGGCAACATCACCAGGGTTGAGTCAGAGAACAAAGTGGTGGTTCTGGACTCCTTCGATCCGCTTGTGGCTGAGGAGGATGAGCGGGAGATCTCTGTACCCGCGGAAATTCTGCGGAAGTCTCGGAGATTTACTCAGGCCCTGCCTGTTTGGGCACGGCCGGACTACAACCCCCCGCTAATAGAGACGTGGAAAAAGCCTGACTACGAACCACCYGTGGTCCATGGCTGTCCGCTTCCACCTCCACAGTCCCCCCCTGTGCCTCCGCCTCGGAAGAAGCGGATGGTGGTCCTCACCGAATCAACCGTATCTACTGCCTTGGCTGAGCTCGCCACCAAAAGTTTCGGCAGCTCCTCAACTTCCGGTATTACGGGCGACAATACGACAACATCCTCTGAGCCCGCCCCTTCTGGCTGCCCCCCCGACTCCGACGCTGAGTCCTATTCTTCCATGCCCCCCCTGGAGGGGGAGCCTGGGGATCCGGATCTCAGCGACGGGTCGTGGTCGACGGTCAGTAGTGAGGCCGGCACGGAGGATGTCGTGTGTTGC
>gnl|euhcvdb|DQ889264_NS5A_P1a_NS5A_protein_coding_sequence_(ns5a_sequence)
TCCGGCTCCTGGCTAAGGGACATCTGGGACTGGATATGCGAGGTGCTGAGCGACTTTAAGACCTGGCTAAAAGCCAAGCTCATGCCGCAACTGCCTGGGATTCCCTTTGTATCCTGCCAGCGCGGGTATAAGGGGGTCTGGCGAGGGGACGGCATTATGCACACTCGCTGCCACTGTGGAGCWGAAATCACAGGACATGTCAAAAACGGGACGATGAGGATCGTCGGTCCTAAGACCTGCAGGAACATGTGGAGTGGGACCTTCCCCATTAACGCCTACACCACGGGCCCCTGCACCCCCCTTCCTGCGCCGAACTATAAGTTCGCGCTGTGGAGGGTGTCTGCGGAGGAATACGTGGAGGTAAGGCAGGTGGGGGACTTCCACTACGTGACGGGTATGACTACAGACAACCTTAAATGCCCGTGCCAGGTCCCATCGCCCGAATTTTTCACAGAACTGGAYGGGGTGCGCCTACATAGGTTCGCGCCCCCCTGCAAGCCCTTGCTGCGGGAGGAGGTATCATTCAGAGTAGGACTCCATGAGTACCCGGTGGGGTCGCAATTACCTTGCGAGCCCGAACCGGACGTGGCCGTGGTAACGTCCATGCTTACTGATCCCTCCCACATAACAGCAGAGGCGGCCGGGAGAAGGTTGGCGAGGGGATCACCCCCATCTWTGGCCAGCTCCTCGGCTAGCCAGCTGTCTGCTCCATCTCTCAAGGCAACTTGCA---------------CCACCAATCA---------TGACTCCCCTGACGCCGACCTCATAGAGGCCAACCTCCTATGGAGGCAGGAGATGGGCGGAAACATCACCAGGGTTGAGTCAGAGAACAAAGTGGTGATTCTTGACTCCTTCGATCCGCTTGTGGCGGAGGAGGATGAGCGGGAGATCTCCGTACCYGCAGAAATYCTGCGGAAGTCTCGGAGATTCGCCCAGGCCCTGCCTGTTTGGGCGCGGCCGGACTATAACCCCCCGCTAATAGAGACGTGGAAAAAGCCTGACTAYGAACCACCTGTGGTCCATGGCTGTCCGCTTCCACCTCCACAGTCCCCTCCTGTGCCTCCGCCTCGGAAGAAGCGGACGGTGGTCCTCACYGAATCAACYGTRTCTACTGCCTTGGCTGAGCTYGCCACCAAAAGYTTTGGCAGCTCCTCAWCTTCCGGYRTTACGGGCGACAATRCGACAWCATCCTCTGAGCCYGCCTCTGCTGGCRGCCCTCCAGACTCCGACGCTGAGTCCTATTCTTCCATGCCCCCCCTYGAGGGGGAGCCTGGGGATCCGGATCTCAGCGACGGGTCGTGGTCGACGGTCAGTAGCGAGGCCGGTACGGAGGACGTCGTRTGCTGC
>gnl|euhcvdb|DQ889268_NS5A_P1a_NS5A_protein_coding_sequence_(ns5a_sequence)
TCCGGTTCCTGGCTAAGGGACATCTGGGACTGGATATGCGAGGTGCTGAGCGACTTTAAGACCTGGCTAAAAGCCAAGCTCATGCCGCAACTGCCTGGGATTCCCTTTGTGTCCTGCCARCGCGGGTATAAGGGGGTCTGGCGAGGAGACGGCATTATGCACACTCGCTGCCACTGTGGAGCTGAGATCACTGGACATGTCAAAAACGGGACGATGAGGATCGTCGGTCCCAGGACCTGCAGGAACATGTGGAGTGGAACCTTCCCCATTAACGCCTACACCACGGGCCCCTGCACCCCCCTTCCTGCGCCGAACTATRAGTTCGCGCTGTGGAGGGTGTCTGCAGAGGAATACGTGGAGGTAAGGCAGGTGGGGGACTTCCACTATGTRACGGGTATGACTACTGACAACCTTAAATGCCCGTGCCAGGTCCCATCGCCCGAATTTTTCACGGAATTGGACGGGGTGCGCCTRCATAGGTTTGCGCCCCCCTGCAAGCCCTTACTGCGGGAGGAGGTATCATTCAGAGTRGGACTCCACGAGTACCCGGTGGGATCGCAATTACCYTGCGAGCCCGAACCGGACGTGGCCGTGTTGACGTCCATGCTCACTGATCCCTCCCACATAACAGCAGAGGCGGCCGGGAGGAGGTTGGCGAGGGGGTCACCCCCTTCCGWGGCCAGCTCATCGGCTAGCCAGCTGTCCGCTCCATCTCTCAAGGSAACTTGCA---------------CCGCCAATCA---------TGACTCCCCYGACGCCGAGCTCATAGAGGCTAACCTCCTATGGAGGCAGGAGATGGGCGGCAACATCACCAGGGTTGAGTCAGARAACAAAGTGGTAATTCTGGACTCCTTCGATCCGCTTGTGGCGGAGGAGGATGAGCGGGAGATCTCCGTRCCCGCAGAAATCCTGCGGAGGTCYCGGAGRTTCGCCCCGGCCCTGCCCGTTTGGGCGCGGCCGGACTATAACCCCCCGCTAATAGAGACATGGAAAAAGCCTGACTACGAACCACCCGTGGTCCATGGCTGTCCGCTTCCACCTGCACAGTCTCCTCCTGTRCCTCCGCCTCGGAAGAAGCGGACGGTGGTCCTTACCGAATCAACTGTATCTACTGCCTTGGCTGAGCTCGCCACCAAAAGYTTTGGCGACTCCTCAACTTCCGGTRTTACGGGCGACAAYACGACAGCGTCCTCCGASGCCGCCCCCTCTGGYTGTCCCCCGGACTCCGACGCTGAGTCCTATTCTTCCATGCCCCCCCTGGAGGGGGAGCCTGGGGATCCGGATCTCAGCGACGGGTCATGGTCGACGGTCAGTAGTGAGGCCGGCACAGAGGATGTCGTGTGCTGC
>gnl|euhcvdb|EU370571_NS5A_P1a_NS5A_protein_coding_sequence_(ns5a_sequence)
TCCGGTTCCTGGCTAAGGGACATCTGGGACTGGATATGCGAGGTGCTGAGCGACTTTAAGACCTGGCTGAAAGCCAAGCTCATGCCACAACTGCCTGGGATTCCCTTTGTGTCCTGCCAGCGCGGGTATAGGGGGGTCTGGCGAGGAGACGGCATTATGCACACTCGCTGCCACTGTGGAGCTGAGATCACCGGACATGTCAAAAACGGGACGATGAGGATCGTCGGTCCTAGGACCTGCAGGAACATGTGGAGTGGGACGTTCCCCATTAACGCCTACACCACGGGCCCCTGTACTCCCCTTCCTGCGCCGAACTATAAGTTCGCGCTGTGGAGGGTGTCTGCAGAGGAATACGTGGAGATAAGGCGGGTGGGGGACTTCCACTACGTATCGGGTATGACTACTGACAATCTTAAATGCCCGTGCCAGATCCCATCGCCCGAATTTTTCACAGAATTGGACGGGGTGCGCCTACACAGGTTTGCGCCCCCTTGCAAGCCCTTGCTGCGGGAGGAGGTATCATTCAGAGTAGGACTCCACGAGTACCCGGTGGGGTCGCAATTACCTTGCGAGCCCGAACCGGACGTAGCCGTGTTGACGTCCATGCTCACTGATCCCTCCCATATAACAGCAGAGGCGGCCGGGAGAAGGTTGGCGAGAGGGTCACCCCCTTCTATGGCCAGCTCCTCGGCTAGCCAGCTGTCCGCTCCATCTCTCAAGGCAACTTGCA---------------CCGCCAACCA---------TGACTCCCCTGACGCCGAGCTCATAGAGGCTAACCTCCTGTGGAGGCAGGAGATGGGCGGCAACATCACCAGGGTTGAGTCAGAGAACAAAGTGGTGATTCTGGACTCCTTCGATCCGCTTGTGGCAGAGGAGGATGAGCGGGAGGTCTCCGTACCTGCAGAAATTCTGCGGAAGTCTCGGAGATTCGCCCGGGCCCTGCCCGTCTGGGCGCGGCCGGACTACAACCCCCCGCTAGTAGAGACGTGGAAAAAGCCTGACTACGAACCACCTGTGGTCCATGGCTGCCCGCTACCACCTCCACGGTCCCCTCCTGCGCCTCCGCCTCAGAAAAAGCGTACGGTGGTCCTCACCGAATCAACCCTATCTACTGCCTTGGCCGAGCTTGCCACCAAAAGTTTTGGCAGCTCCTCAACTTCCGGCATTACGGGCGACAATACGACAACATCCTCTGAGCCCGCCCCTTCTGGCTGCCCCCCCGACTCCGACGTTGAGTCCTATTCTTCCATGCCCCCCCTGGAGGGGGAGCCTGGGGATCCGGATCTCAGCGACGGGTCATGGTCGACGGTCAGTAGTGGGGCCGACACGGAAGATGTCGTGTGCTGC
>gnl|euhcvdb|EU370569_NS5A_P1a_NS5A_protein_coding_sequence_(ns5a_sequence)
TCCGGTTCCTGGCTAAGGGACATCTGGGACTGGATATGCGAGGTGCTGAGCGACTTTAAGACCTGGCTGAAAGCCAAGCTCATGCCACAACTGCCTGGGATTCCCTTTGTGTCCTGCCAGCGCGGGTATAGGGGGGTCTGGCGAGGAGACGGCATTATGCACACTCGCTGCCACTGTGGAGCTGAGATCACTGGACATGTCAAAAACGGGACGATGAGGATCGTCGGTCCTAGGACCTGCAGGAACATGTGGAGTGGGACGTTCCCCATTAACGCCTACACCACGGGCCCCTGTACTCCCCTTCCTGCGCCGAACTATAAGTTCGCGCTGTGGAGGGTGTCTGCAGAGGAATACGTGGAGATAAGGCGGGTGGGGGACTTCCACTACGTATCGGGTATGACTACTGACAATCTTAAATGCCCGTGCCAGATCCCATCGCCCGAATTTTTCACAGAATTGGACGGGGTGCGCCTACACAGGTTTGCGCCCCCTTGCAAGCCCTTGCTGCGGGAGGAGGTATCATTCAGAGTAGGACTCCACGAGTACCCGGTGGGGTCGCAATTACCTTGCGAGCCCGAACCGGACGTAGCCGTGTTGACGTCCATGCTCACTGATCCCTCCCATATAACAGCAGAGGCGGCCGGGAGAAGGTTGGCGAGAGGGTCACCCCCTTCTATGGCCAGCTCCTCGGCTAGCCAGCTGTCCGCTCCATCTCTCAAGGCAACTTGCA---------------CCGCCAACCA---------TGACTCCCCTGACGCCGAGCTCATAGAGGCTAACCTCCTGTGGAGGCAGGAGATGGGCGGCAACATCACCAGGGTTGAGTCAGAGAACAAAGTGGTGATTCTGGACTCCTTCGATCCGCTTGTGGCAGAGGAGGATGAGCGGGAGGTCTCCGTACCTGCAGAAATTCTGCGGAAGTCTCGGAGATTCGCCCGGGCCCTGCCCGTCTGGGCGCGGCCGGACTACAACCCCCCGCTAGTAGAGACGTGGAAAAAGCCTGACTACGAACCACCTGTGGTCCATGGCTGCCCGCTACCACCTCCACGGTCCCCTCCTGTGCCTCCGCCTCGGAAAAAGCGTACGGTGGTCCTCACCGATTCAACCCTATCTACTGCCTTGGCCGAGCTTGCCACCAAAAGTTTTGGCAGCTCCTCAACTTCCGGCATTACGGGCGACAATACGACAACATCCTCTGAGCCCGCCCCTTCTGGCTGCCCCCCCGACTCCGACGTTGAGTCCTATTCTTCCATGCCCCCCCTGGAGGGGGAGCCTGGGGATCCGGATCTCAGCGACGGGTCATGGTCGACGGTCAGTAGTGGGGCCGACACGGAAGATGTCGTGTGCTGC
>gnl|euhcvdb|EU370596_NS5A_P1a_NS5A_protein_coding_sequence_(ns5a_sequence)
TCCGGTTCCTGGCTAAGGGACATCTGGGACTGGATATGCGAGGTGCTGAGCGACTTTAAGACCTGGCTAAAAGCCAAGCTCATGCCACAACTGCCTGGGATTCCCTTTGTGTCCTGCCAGCGCGGGTATAGGGGAGTCTGGCGGGGGGATGGCATCATGCACACTCGCTGCCACTGTGGAGCTGAGATCACTGGACATGTCAAAAACGGGACGATGAGGATCGTCGGTCCTAAGACCTGCAGGAACATGTGGAGTGGGACTTTCCCCATCAACGCCTACACCACGGGCCCCTGTACTCCCCTTCCAGCGCCGAACTATAAGTTCGCGCTGTGGAGGGTGTCTGCAGAGGAGTACGTGGAGGTAAGGCGGGTGGGGGACTTCCACTACGTGACGGGTATGACTACTGACAACCTTAAATGCCCGTGTCAGGTCCCATCGCCCGAATTTTTTACAGAATTGGACGGGGTGCGCTTACACAGATTTGCGCCCCCTTGCAAGCCCTTGCTGCGGGAGGAGGTATCATTCAGAGTGGGACTCCACGACTACCCGGTGGGGTCGCAACTGCCTTGCGAGCCCGAACCGGACGTGGCCGTGTTGACGTCCATGCTTACAGACCCCTCCCACATAACAGCGGAGGCGGCCGGGAGAAGGCTGGCGAGAGGATCGCCCCCTTCTGAGGCTAGCTCCTCGGCTAGCCAGCTGTCCGCTCCATCCCTCAAGGCAACTTGCA---------------CTACCAACCA---------TGACTCCCCTGACGCCGAGCTCCTAGAGGCTAACCTCCTATGGAGGCAGGAGATGGGCGGCAACATCACCAGGGTTGAGTCAGAGAACAAAGTGGTGATTCTGGACTCCTTCGAGCCGCTTGTGGCGGAGGAGGGAGAGCGGGAGGTCTCCGTACCCGCAGAAATCCTGCGGAAGTCTCGGAGGTTCACCCGGGCCCTGCCCGTTTGGGCGCGGCCGGACTACAACCCCCCGCTGATAGAGACGTGGAAAAAGCCTGACTACGAACCACCCGTGGTCCATGGCTGTCCGCTTCCACCTCCACAGTCCCCTCCCGTGCCTCCACCTCGGAAGAAGCGGACGGTGGTCCTCACTGAATCAACCCTATCTACTGCCTTGGCCGAACTTGCCACCAAAAGTTTTGGCAGCTCCTCAACTTCCGGTGTTGTGGGCGACAGCGCAACAACATCTTCTGAGCCCGTCCCTTCTGGCTGCTCTCCAGACTCCGACGCTGAGTCCTGTTCTTCCATGCCTCCCCTGGAGGGGGAGCCTGGGGATCCGGACCTCAGCGACGGGTCATGGTCGACGGTCAGTAGTGGGGCCGACACGGAGGATGTCGTGTGCTGC
>gnl|euhcvdb|EU370597_NS5A_P1a_NS5A_protein_coding_sequence_(ns5a_sequence)
TCCGGTTCCTGGCTAAGGGACATCTGGGACTGGATATGCGAGGTGCTGAGCGACTTTAAGACCTGGCTAAAAGCCAAGCTCATGCCACAACTGCCTGGGATTCCCTTTGTGTCCTGCCAGCGCGGGTATAGGGGAGTCTGGCGGGGGGATGGCATCATGCACACTCGCTGCCACTGTGGAGCTGAGATCACTGGACATGTCAAAAACGGGACGATGAGGATCGTCGGTCCTAAGACCTGCAGGAACATGTGGAGTGGGACTTTCCCCATCAACGCCTACACCACGGGCCCCTGTACTCCCCTTCCAGCGCCGAACTATAAGTTCGCGCTGTGGAGGGTGTCTGCAGAGGAGTACGTGGAGGTAAGGCGGGTGGGGGACTTCCACTACGTGACGGGTATGACTACTGACAACCTTAAATGCCCGTGTCAGGTCCCATCGCCCGAATTTTTTACAGAATTGGACGGGGTGCGCTTACACAGATTTGCGCCCCCTTGCAAGCCCTTGCTGCGGGAGGAGGTATCATTCAGAGTGGGACTCCACGACTACCCGGTGGGGTCGCAACTGCCTTGCGAGCCCGAGCCGGACGTGGCCGTGTTGACGTCCATGCTTACAGACCCCTCCCACATAACAGCGGAGGCGGCCGGGAGAAGGCTGGCGAGAGGATCGCCCCCTTCTGAGGCTAGCTCCTCGGCTAGCCAGCTGTCCGCTCCATCCCTCAAGGCAACTTGTA---------------CTACCAACCA---------TGACTCCCCTGACGCCGAGCTCCTAGAGGCTAACCTCCTATGGAGGCAGGAGATGGGCGGCAACATCACCAGGGTTGAGTCAGAGAACAAAGTGGTGATTCTGGACTCCTTCGAGCCGCTTGTGGCGGAGGAGGGAGAGCGGGAGGTCTCCGTACCCGCAGAAATCCTGCGGAAGTCTCGGAGGTTCACCCGGGCCCTGCCCGTTTGGGCGCGGCCGGACTACAACCCCCCGCTGATAGAGACGTGGAAAAAGCCTGACTACGAACCACCCGTGGTCCATGGCTGTCCGCTTCCACCTCCACAGTCCCCTCCCGTGCCTCCACCTCGGAAGAAGCGGACGGTGGTCCTCACTGAATCAACCCTATCTACTGCCTTGGCCGAACTTGCCACCAAAAGTTTTGGCAGCTCCTCAACTTCCGGTGTTGTGGACGACAGCGCAACGACATCCTCTGAGCCCGTCCCTTCTGGCTGCTCTCCAGACTCCGACGCTGAGTCCTGTTCTTCCATGCCCCCCCTGGAGGGGGAGCCTGGGGATCCGGACCTCAGCGACGGGTCATGGTCGACGGTCAGTAGTGGGGCCGACACGGAGGATGTCGTGTGCTGC
>gnl|euhcvdb|EU370601_NS5A_P1a_NS5A_protein_coding_sequence_(ns5a_sequence)
TCCGGTTCCTGGCTAAGGGACATCTGGGACTGGATATGCGAGGTGCTGAGCGACTTTAAGACCTGGCTAAAAGCCAAGCTCATGCCACAACTGCCTGGGATTCCCTTTGTGTCCTGCCAGCGCGGGTATAGGGGAGTCTGGCGGGGGGATGGCATCATGCACACTCGCTGCCACTGTGGAGCTGAGATCACTGGACATGTCAAAAACGGGACGATGAGGATCGTCGGTCCTAAGACCTGCAGGAACATGTGGAGTGGGACTTTCCCCATCAACGCCTACACCACGGGCCCCTGTACTCCCCTTCCAGCGCCGAACTATAAGTTCGCGCTGTGGAGGGTGTCTGCAGAGGAGTACGTGGAGGTAAGGCGGGTGGGGGACTTCCACTACGTGACGGGTATGACTACTGACAACCTTAAATGCCCGTGTCAGGTCCCATCGCCCGAATTTTTTACAGAATTGGACGGGGTGCGCTTACACAGATTTGCGCCCCCTTGCAAGCCCTTGCTGCGGGAGGAGGTATCATTCAGAGTGGGACTCCACGACTACCCGGTGGGGTCGCAACTGCCTTGCGAGCCCGAACCGGACGTGGCCGTGTTGACGTCCATGCTTACAGACCCCTCCCACATAACAGCGGAGGCGGCCGGGAGAAGGCTGGCGAGAGGATCGCCCCCTTCTGAGGCTAGCTCCTCGGCTAGCCAGCTGTCCGCTCCATCCCTCAAGGCAACTTGCA---------------CTACCAACCA---------TGACTCCCCTGACGCCGAGCTCCTAGAGGCTAACCTCCTATGGAGGCAGGAGATGGGCGGCAACATCACCAGGGTTGAGTCAGAGAACAAAGTGGTGATTCTGGACTCCTTCGAGCCGCTTGTGGCGGAGGAGGGAGAGCGGGAGGTCTCCGTACCCGCAGAAATCCTGCGGAAGTCTCGGAGGTTCACCCGGGCCCTGCCCGTTTGGGCGCGGCCGGACTACAACCCCCCGCTGATAGAGACGTGGAAAAAGCCTGACTACGAACCACCCGTGGTCCATGGCTGTCCGCTTCCACCTCCACAGTCCCCTCCCGTGCCTCCACCTCGGAAGAAGCGGACGGTGGTCCTCACTGAATCAACCCTATCTACTGCCTTGGCCGAACTTGCTACCAAAAGTTTTGGCAGCTCCTCAACTTCCGGTGTTGTGGACGACAGCGCAACAGCATCTTCTGAGCCCGTCCCTTCTGGCTGCTCTCCAGACTCCGACGCTGAGTCCTGTTCTTCCATGCCCCCCCTGGAGGGGGAGCCTGGGGATCCGGATCTCAGCGACGGGTCATGGTCGACGGTCAGTAGTGGGGCCGACACGGAGGATGTCGTGTGCTGC
>gnl|euhcvdb|EU370602_NS5A_P1a_NS5A_protein_coding_sequence_(ns5a_sequence)
TCCGGTTCCTGGCTATGGGACATCTGGGACTGGATATGCGAGGTGCTGAGCGACTTTAAGACCTGGCTAAAAGCCAAGCTCATGCCACAACTGCCTGGGATTCCCTTTGTGTCCTGCCAGCGCGGGTATAGGGGAGTCTGGCGGGGGGATGGCATCATGCACACTCGCTGCCACTGTGGAGCTGGGATCACTGGACATGTCAAAAACGGGACGATGAGGATCGTCGGTCCTAAGACCTGCAGGAACATGTGGAGTGGGACTTTCCCCATCAACGCCTACACCACGGGCCCCTGTACTCCCCTTCCAGCGCCGAACTATAAGTTCGCGCTGTGGAGGGTGTCTGCAGAGGAGTACGTGGAGGTAAGGCGGGTGGGGGACTTCCACTACGTGACGGGTATGACTACTGACAACCTTAAATGCCCGTGTCAGGTCCCATCGCCCGAATTTTTTACAGAATTGGACGGGGTGCGCTTACACAGATTTGCGCCCCCTTGCAAGCCCTTGCTGCGGGAGGAGGTATCATTCAGAGTGGGACTCCACGACTACCCGGTGGGGTCGCAACTGCCTTGCGAGCCCGAGCCGGACGTGGCCGTGTTGACGTCCATGCTTACAGACCCCTCCCACATAACAGCGGAGGCGGCCGGGAGAAGGCTGGCGAGAGGATCGCCCCCTTCTGAGGCTAGCTCCTCGGCTAGCCAGCTGTCCGCTCCATCCCTCAAGGCAACTTGCA---------------CTACCAACCA---------TGACTCCCCTGACGCCGAGCTCCTAGAGGCTAACCTCCTATGGAGGCAGGAGATGGGCGGCAACATCACCAGGGTTGAGTCAGAGAACAAAGTGGTGATTCTGGACTCCTTCGAGCCGCTTGTGGCGGAGGAGGGAGAGCGGGAGGTCTCCGTACCCGCAGAAATCCTGCGGAAGTCTCGGAGGTTCACCCGGGCCCTGCCCGTTTGGGCGCGGCCGGACTACAACCCCCCGCTGATAGAGACGTGGAAAAAGCCTGACTACGAACCACCCGTGGTCCATGGCTGTCCGCTTCCACCTCCACAGTCCCCTCCCGTGCCTCCACCTCGGAAGAAGCGGACGGTGGTCCTCACTGAATCAACCCTATCTACTGCCTTGGCCGAACTTGCCACCAAAAGTTTTGGCAGCTCCTCAACTTCCGGTGTTGTGGCCGACAGCGCAACAACATCTTCTGAGCCCGTCCCCTCTGGCTGCTCTCCAGACTCCGACGCTGAGTCCTGTTCTTCCATGCCCCCCCTGGAGGGGGAGCCTGGGGATCCGGACCTCAGCGACGGGTCATGGTCGACGGTCAGTAGTGGGGCCGACACGGAGGATGTCGTGTGCTGC
>gnl|euhcvdb|EU370603_NS5A_P1a_NS5A_protein_coding_sequence_(ns5a_sequence)
TCCGGTTCCTGGCTAAGGGACATCTGGGACTGGATATGCGAGGTGCTGAGCGACTTTAAGACCTGGCTAAAAGCCAAGCTCATGCCACAACTGCCTGGGATTCCCTTTGTGTCCTGCCAGCGCGGGTATAGGGGAGTCTGGCGGGGGGATGGCATCATGCACACTCGCTGCCACTGTGGAGCTGAGATCACTGGACATGTCAAAAACGGGACGATGAGGATCGTCGGTCCTAAGACCTGCAGGAACATGTGGAGTGGGACTTTCCCCATCAACGCCTACACCACGGGCCCCTGTACTCCCCTTCCAGCGCCGAACTATAAGTTCGCGCTGTGGAGGGTGTCTGCAGAGGAGTACGTGGAGGTAAGGCGGGTGGGGGACTTCCACTACGTGACGGGTATGACTACTGACAACCTTAAATGCCCGTGTCAGGTCCCATCGCCCGAATTTTTTACAGAATTGGACGGGGTGCGCTTACACAGATTTGCGCCCCCCTGCAAGCCCTTGCTGCGGGAGGAGGTATCATTCAGAGTGGGACTCCACGACTACCCGGTGGGGTCGCAACTGCCTTGCGAGCCCGAGCCGGACGTGGCCGTGTTGACGTCCATGCTTACAGACCCCTCCCACATCACAGCGGAGGCGGCCGGGAGAAGGCTGGCGAGAGGATCGCCCCCTTCTGAGGCTAGCTCCTCGGCTAGCCAGCTGTCCGCTCCATCCCTCAAGGCAACTTGCA---------------CTACCAACCA---------TGACTCCCCTGACGCCGAGCTCCTAGAGGCTAACCTCCTATGGAGGCAGGAGATGGGCGGCAACATCACCAGGGTTGAGTCAGAGAACAAAGTGGTGATTCTGGACTCCTTCGAGCCGCTTGTGGCGGAGGAGGGAGAGCGGGAGGTCTCCGTACCCGCAGAAATCCTGCGGAAGTCTCGGAGGTTCACCCGGGCCCTGCCCGTTTGGGCGCGGCCGGACTACAACCCCCCGCTGATAGAGACGTGGAAAAAGCCTGACTACGAACCACCCGTGGTCCATGGCTGTCCGCTTCCACCTCCACAGTCCCCTCCCGTGCCTCCACCTCGGAAGAAGCGGACGGTGGTCCTCACTGAATCAACCCTATCTACTGCCTTGGCCGAACTTGCCACCAAAAGTTTTGGCAGCTCCTCAACTTCCGGTGTTGTGGGCGACAGCGCAACAACATCTTCTGAGCCCGTCCCTTCTGGCTGCTCTCCAGACTCCGACGCTGAGTCCTGTTCTTCCATGCCCCCCCTGGAGGGGGAGCCTGGGGATCCGGACCTCAGCGACGGGTCATGGTCGACGGTCAGTAGTGGGGCCGACACGGAGGGTGTCGTGTGCTGC
>gnl|euhcvdb|EU370604_NS5A_P1a_NS5A_protein_coding_sequence_(ns5a_sequence)
TCCGGTTCCTGGCTAAGGGACATCTGGGACTGGATATGCGAGGTGCTGAGCGACTTTAAGACCTGGCTAAAAGCCAAGCTCATGCCACAACTGCCTGGGATTCCCTTTGTGTCCTGCCAGCGCGGGTATAGGGGAGTCTGGCGGGGGGATGGCATCATGCACACTCGCTGCCACTGTGGAGCTGAGATCACTGGACATGTCAAAAACGGGACGATGAGGATCGTCGGTCCTAAGACCTGCAGGAACATGTGGAGTGGGACTTTCCCCATCAACGCCCACACCACGGGCCCCTGTACTCCCCTTCCAGCGCCGAACTATAAGTTCGCGCTGTGGAGGGTGTCTGCAGAGGAGTACGTGGAGGTAAGGCGGGTGGGGGACTTCCACTACGTGACGGGTATGACTACTGACAACCTTAAATGCCCGTGTCAGGTCCCATCGCCCGAATTTTTTACAGAATTGGACGGGGTGCGCTTACACAGATTTGCGCCCCCTTGCAAGCCCTTGCTGCGGGAGGAGGTATCATTCAGAGTGGGACTCCACGACTACCCGGTGGGGTCGCAACTGCCTTGCGAGCCCGAACCGGACGTGGCCGTGTTGACGTCCATGCTTACAGACCCCTCCCACATAACAGCGGAGGCGGCCGGGAGAAGGCTGGCGAGAGGATCGCCCCCTTCTGAGGCTAGCTCCTCGGCTAGCCAGCTGTCCGCTCCATCCCTCAAGGCAACTTGCA---------------CTGCCAACCA---------TGACTCCCCTGACGCCGAGCTCCTAGAGGCTAACCTCCTATGGAGGCAGGAGATGGGCGGCAACATCACCAGGGTTGAGTCAGAGAACAAAGTGGTGATTCTGGACTCCTTCGAGCCGCTTGTGGCGGAGGAGGGAGAGCGGGAGGTCTCCGTACCCGCAGAAATCCTGCGGAAGTCTCGGAGGTTCACCCGGGCCCTGCCCGTTTGGGCGCGGCCGGACTACAACCCCCCACTGATAGAGACGTGGAAAAAGCCCGACTACGAACCACCCGTGGTCCATGGCTGTCCGCTTCCACCTCCACAGTCCCCTCCCGTGCCTCCACCTCGGAAGAAGCGGACGGTGGTCCTCACTGAATCAACCCTATCTACTGCCTTGGCCGAACTTGCCACCAAAAGTTTTGGCAGCTCCTCAACTTCCGGTGTTGTGGGCGACAGCGCAACAACATCTTCTGAGCCCGTCCCTTCTGGCTGCTCTCCAGACTCCGACGCTGAGTCCTGTTCTTCCATGCCCCCCCTGGAGGGGGAGCCTGGGGATCCGGACCTCAGCGACGGGTCATGGTCGACGGTCAGTAGTGGGGCCGACACGGAGGATGTCGTGTGCTGC
>gnl|euhcvdb|EF407412_NS5A_C1a_NS5A_protein_coding_sequence_(ns5a_sequence)
TCCGGTTCCTGGCTAAGGGACATTTGGGACTGGATATGCGAGGTGCTGAGCGACTTTAAGACCTGGCTAAAAGCCAAGCTCATGCCACAACTGCCTGGGATTCCCTTTGTGTCCTGCCAGCGCGGGTATAAGGGGGTCTGGCGAGGGGACGGCATTATGCACACCCGCTGCCACTGTGGAGCTGAGATCACTGGACATGTCAAGAACGGGACGATGAGGATCGTCGGCCCTAGGACCTGCAGGAACATGTGGAGTGGGACCTTCCCCATCAACGCCTACACCACGGGCCCCTGTACCCCCCTCCCTGCACCGAACTATACGTTCGCGTTGTTGAGGGTGTCTGCGGAGGAATACGTGGAGATAAGGCAGGTGGGGGACTTCCATTACGTGACGGGTATGACTGCTGACAACCTTAAATGCCCGTGCCAGGTTCCATCGCCCGAATTTTTCACAGAATTGGACGGGGTGCGCCTACATAGGTTTGCGCCCCCTTGCAAGCCCTTGCTGCGGGAGGAGGTATCATTCAGGGTGGGACTCCACGAATACCCGGTGGGGTCGCAATTGCCTTGCGAGCCCGAACCGGACGTATCCGTGTTGACGTCCATGCTTACTGATCCCTCCCATATAACGGCAGAGGCGGCCGGGAGAAGACTGGCGAGGGGATCACCCCCCTCTGTGGCCAGCTCCTCGGCTAGCCAGCTGTCTGCTCCATCTCTCAAGGCAACTTGCA---------------CTGCTAACCA---------TGACTCCCCTGACGCCGAGCTCATAGAGGCTAACCTCCTATGGAGGCAGGAGATGGGCGGCAACATCACCAGGGTTGAGTCAGAGAACAAAGTGGTGATTCTGGACTCCTTCGATCCGCTTGTGGCGGAGGAGGATGAGCGGGAGATCTCCGTACCCGCAGAAATCCTGCGGAAGTCTCGGAGATTTGCCCAGGCCCTGCCTGTTTGGGCGCGGCCGGACTATAACCCCCCGCTATTGGAGACGTGGAAGAAGCCTGACTACGAACCACCTGTGGTCCACGGCTGTCCGCTTCCATCTCCACGGCCTCCTCCTGTGCCTCCGCCTCGGAAGAAGCGGACGGTGGTCCTTACCGAATCAACCCTATCTACTGCCTTGGCTGAGCTTGCCATCAAGAGTTTTGGCAGCTCCTCAACTTCCGGTATTACGGGCGACAATACGACAACATCCTCTGAGCCCGCCTCTTCTGGCTGCCCCCCAGACTCCGACGCTGAGTCCTACTCTTCCATGCCCCCCTTGGAGGGGGAGCCTGGGGATCCGGATCTCAGCGACGGGTCCTGGTCAACGGTCAGTAGTGAGGCCGGCACGGAAGACGTCGTGTGCTGC
>gnl|euhcvdb|EF407414_NS5A_C1a_NS5A_protein_coding_sequence_(ns5a_sequence)
TCCGGTTCCTGGCTAAGGGACGTCTGGGACTGGATATGCGAGGTGCTGAGCGACTTCAAGACCTGGCTAAAAGCCAAGCTCATGCCGCAACTGCCTGGGATTCCCTTTCTGTCCTGCCAGTGCGGGTACAGGGGGGTCTGGCGAGGGGACGGCGTTATGCACACTCGCTGCCACTGTGGAGCTGAGATCACCGGACATGTCAAAAACGGGACGATGAGGATCGTCGGTCCTAGGACCTGCAGGAACATGTGGAGTGGGACCTTCCCCATTAACGCCTACACCACGGGCCCCTGCACTCCCCTTCCTGCGCCGAACTATACGTTCGCGCTGTGGAGGGTGTCTGCAGAGGAATACGTGGAGATAAGGCGGGTGGGGGACTTCCACTACGTAACGGGCATGACTACTGACAACCTTAAATGCCCGTGCCAGGTCCCATCGCCCGAATTTTTCACAGAATTGGACGGGGTGCGCATACATAGGTATGCGCCCCCATGCAAGCCCTTGCTGCGGGATGAAGTATCGTTTAGAGTGGGACTCCACGGGTACCCGGTAGGATCGCAATTACCTTGCGAGCCCGAACCGGACGTATCCGTGGTGACGTCCATGCTCACTGATCCCTCTCATATAACAGCAGAGACGGCCGGGAGGAGGTTAGCGAGGGGATCACCCCCATCCTGGGCTAGCTCCTCGGCCAGCCAACTATCCGCACCATCTCTCAAGGCAACTTGCG---------------CTACCAACCA---------TGACTCCCCTGACGCCGAGCTCATACAGGCCAACCTCCTGTGGTGGCAGGTAATGGGCAGCGGCACCACCAGGGTTGAGTCAGAGAACAAAGTGGTGACTCTGGACTCCCTCGAGCCGTTCGTGGCAGAGGAGGATGAGCGGGAGATCTCCGTACCCGCAGAGATCCTGCTGAAGTCTCGGAAATTTACCCCGGCCCTGCCCATTTGGGCGCGGCCGGACTACAACCCCCCGCTACTAGAGACGTGGAAAAAGCCTGACTACGAACCACCCGTGGTCCATGGCTGCCCACTTCCACCTCCACAGTCCCCTCCTGTGCCTCCGCCTCGAAAGAAGCGGACGGTGGTCCTCACTGAATCAACTCTATCCACTGCCTTGGCCGAGCTTGCCAATAAAAGTTTTCCCAGCTCTTCAACTTCCGGCACTACGGGTGTCAACACAACAACATCCTCTGAGCCCGCCTCTTCTGGCTGCCCCCCCGACTCCGACGCAGAGTCCCATTCTTCCATGCCCCCCCTGGAGGGGGAGCCTGGGGATCCGGATCTCAGCGACGGGTCATGGTCGACGGTCAGTAGTGATGCCGACAATGAAGGTATCGTGTGCTGC
>gnl|euhcvdb|EF407416_NS5A_C1a_NS5A_protein_coding_sequence_(ns5a_sequence)
TCCGGTTCCTGGTTAAGGGACATCTGGGACTGGATATGCGAGGTGCTGAGCGACTTTAAGATCTGGCTAAAAGCCAAGCTCATGCCACAACTGCCTGGGATTCCCTTTGTGTCCTGCCAACGCGGGTATAGGGGGGTCTGGCGAGGGGACGGCATCATGCACACTCGCTGTCCTTGTGGGGCTGATATCACTGGACATGTCAGAAACGGGACGATGAGGATTGTCGGTCCCAGGACCTGCAGGAACATGTGGAGTGGGACCTTCCCCATCAACGCCTACACCACAGGCCCCTGCACTCCCCTTCCTGCGCCGAACTATAAGTTCGCGCTATGGAGGGTGTCCGCAGAGGAGTACGTGGAGATAAGGCAGGTGGGGGACTTCCACTACGTGACGGGTATGACTACTGACAACCTTAAATGCCCGTGTCAGGTCCCAGCGCCCGAATTTTTCACAGAAGTGGACGGGGTACGCCTACATAGGTATGCGCCCCCTTGCAAGCCCTTGCTGCGGGATGAGGTAACGTTCAGAGTGGGACTCCACGCATACCCGGTGGGGTCGCAATTACCTTGCGAGCCCGAACCGGACGTGGCCGTGTTGACGTCCATGCTCACTGATCCCTCCCATATAACAGCAGAGGCGGCCGGGAGAAGGTTGGCGAGAGGATCACCCCCCTCTATGGCCAGCTCCTCGGCTAGCCAGCTGTCCGCACCATCCCTCAAGGCAACTTGCT---------------CCGTTAATCA---------TGACTCCCCTGACGCCGAGCTACTAATGGCTAACCTCCTGTGGAGGCAGGAGATGGGCGGCAACATCACCAGGGTCGAGTCAGAGAACAAAGTGGTGATTCTGGACTCCTTCGAGCCGCTCGCGGCGAAGGAGGATGAGCGGGAGATCTCCGTACCCGCAGAAATCCTGCGGAAGTCTCGGAGATTCGCCCAGGCCTTGCCCATTTGGGCACGGCCGGACTACAACCCCCCGCTGTTGGAGACGTGGAAAAAGCCTGACTACGAACCACCTGTGGTCCATGGCTGCCCGCTGCCACCTCCACGATCTCCTCCTGTACCACCGCCTCGGAGGAAGCGGACGGTGGTCCTCACCGAATCAACCGTATCTACTGCCTTGGCCGAGCTTGCCACCAAAACTTTCGGCAGCTCCTCAACTCCCGGTATTACGGGTGACAATACGACAACATTCTCTGAACCCGCTCCTTCTGGCTGCCCTCCAGACTCCGACGCTGAGTCCTGTTCTTCCATGCCCCCCTTGGAGGGGGAGCCTGGGGATCCGGATCTTAGCGACGGGTCATGGTCGACGGTCAGTAGTGAGGCCGACGCGGAGAACGTCGTGTGCTGC
>gnl|euhcvdb|EF407417_NS5A_C1a_NS5A_protein_coding_sequence_(ns5a_sequence)
TCCGGTTCCTGGTTAAGGGACATCTGGGACTGGATATGCGAGGTGATGAGCGATTTTAAGACCTGGCTGAGGGCCAAGCTCATGCCGCAACTGCCTGGGATTCCCTTTGTGTCCTGCCAACGCGGATATAAGGGGGTCTGGCGAGGAGACGGCATTATGCACACTCGCTGCCACTGTGGAGCTGAGATCACTGGACATGTCAAGAACGGGACGATGAGGATCGTCGGCCCTAAGACCTGCAAGAACATGTGGAGTGGAACCTTCCCCATCAACGCCTACACCACGGGCCCCTGTACCCCCCTTCCTGCGCCGAACTATACGTTCGCGCTGTGGAGGGTGTCTGCGGAGGAATACGTGGAAATAAGGCAGGTGGGGGACTTCCACTACGTGACGGGTATGACTGCTGACAATCTTAAGTGCCCATGCCAGGTCCCATCGCCCGAATTCTTCACAGAACTGGACGGGGTGCGGCTTCATAGGTTTGCGCCCCCCTGCAAGCCTCTGCTACGAGAGGAGGTGTCGTTTAGAGTAGGACTACACGATTACCCGGTGGGGTCGCAATTACCTTGCGAGCCCGAACCTGACGTGACCGTGGTGACGTCCATGCTCACTGATCCCTCCCATATAACAGCGGAGGCAGCTGCGAGGAGGTTAGCAAGGGGATCGCCCCCTTCTATGGCCAGCTCCTCGGCCAGCCAGCTGTCCGCTCCATCTCTCAAGGCAACTTGCA---------------CCACCAACCA---------CGACTCCCCCGACGCCGAGCTCATAGAGGCTAACCTCCTGTGGAGGCAGGAGATGGGCGGCAACATCACCAGGGTCGAGTCAGAGAACAAAGTGGTGGTTCTGGACTCCTTCGATCCGCTTGTGGCGGAGGAGGACGAACGGGAGGTCTCCGTGCCCGCGGAGATCCTGCGGAAGTCTCGGAGATTCGTCCCGGCCCTGCCCATCTGGGCACGGCCGGACTACAACCCCCCGTTGCTGGAGACGTGGAAAAAGCCGGACTATGAACCACCTGTGGTCCATGGCTGCCCACTTCCACCTCCACAGTCCCCTCCTGTACCTCCGCCCCGGAAGAAGCGGACGGTGGTCCTCACCGAATCAACCGTATCCACTGCCTTGGCCGAGCTTGCCACCAAGAGCTTTGGCAGCTCTTCAACTTCCGGTGTTACGGGCGACGATGCGACAGCGTCCTCTGGGCCCGCCCTCTCTGTCTGCCCTCCAGACTCCGACTCTGAGTCCTGTTCTTCCATGCCCCCCCTCGAGGGGGAGCCTGGGGATCCGGATCTCAGCGACGGGTCATGGTCGACGGTTAGTAGTGGGGCCGACGCGGAGGATGTCGTGTGCTGC
>gnl|euhcvdb|EF407418_NS5A_C1a_NS5A_protein_coding_sequence_(ns5a_sequence)
TCCGATTCTTGGCTACGGGATATCTGGGACTGGATATGCGAGGTGCTGAGCGATTTCAAAACCTGGCTAAAAGCCAAGCTCATGCCACAACTGCCTGGGATTCCCTTCGTGTCCTGCCAACGCGGGTACAGGGGGGTCTGGCGAGAGGATGGCGTTATGCACACTCGCTGCCACTGTGGAGCTGAGATCACTGGACATGTCAAAAACGGGACGATGAGGATCGTCGGCCCCAGGACCTGCAGGAACACGTGGAGTGGGACCTTCCCCATCAACGCCTACACCACGGGCCCCTGTACCCCCCTTCCTGCGCCAAACTATACGTTCGCGCTATGGAGGGTGTCTGCAGAGGAATACGTGGAGATAAGGCGGGTGGGGGACTTCCACTACGTGACGGGCATGACTACTGACGATCTCAAATGCCCATGCCAGGTCCCATCGCCCGAATTTTTCACAGAATTGGACGGGGTGCGCCTTCATAGGTATGCGCCCTCCTGCAAGCCCTTGTTGCGGGAGGAGGTGTCATTCAGAGTAGGACTCCACGCGTACCCGGTGGGGTCGCAATTACCTTGCGAGCCCGAACCGGATGTGGCCGTGTTGACGTCCATGCTCACCGATCCCTCCCACATAACAGCAGAGGCGGCCAAGAGAAGGTTGGCAAGGGGATCACCCCCTTCTGTGGCCAGCTCCTCGGCTAGCCAGCTGTCCGCACCATCCCTTAAGGCAACTTGCA---------------CTACCAACCA---------TGACTCCCCTGACGCCGAGCTCATAGAGGCTAACCTCCTGTGGAGGCAGGAGATGGGCGGCAACATCACCAGGGTTGAGTCAGAGAACAAAGTGGTGATCCTGGACTCCTTCGATCCGCTTGTGGCAGAGGAAGACGAGCGGGAGATCTCCGTACCCGCAGAAATCCTGCGGAAATCTCGGAGGTTCACCCATGCCCTGCCCGTTTGGGCGCGGCCGGACTATAACCCCCCGCTATTGGAGACGTGGAAAAAGCCTGATTACGAACCACCTGTGGTCCATGGTTGTCCGCTTCCACCTCCACAGTCCCCTCCTGTGCCTCCGCCTCGGAAGAAGCGGACGGTGGTCCTCACCGAATCTACCTTATCTTCTGCCCTGGCCGAGCTTGCCACCAAAAGTTTTGGCAGCTCCTCAACTTCCGGCATTACGGGTGACAATACGACGACGTCCTCAGAGCCCGCCTCTTCTGGCCGCCCCCCAGACTCCGACACCGAGTCCTATTCTTCCATGCCCCCCCTGGAGGGGGAGCCTGGGGATCCGGACCTCAGTGACGGGTCGTGGTCGACGGTCAGTAGTGAGGCCGGCACGGAAGACGTCGTGTGCTGC
>gnl|euhcvdb|EF407422_NS5A_C1a_NS5A_protein_coding_sequence_(ns5a_sequence)
TCCGGTTCCTGGCTAAGGGACATCTGGGACTGGATATGCGAGGTGCTGAGCGACTTTAAGACCTGGCTAAAAGCCAAGCTCATGCCACAACTGCCTGGGATTCCCTTTATGTCCTGCCAGCGCGGGTACAAGGGGGCCTGGCGAGGGGACGGCATTATGCACACTCGCTGCCACTGTGGAGCTGAAATCACTGGACATGTCAAGAACGGGACGATGAGGATCGTCGGTCCTAAGACCTGCAGGAACATGTGGAGTGGGACCTTCCCCATTAACGCCTACACCACTGGCCCCTGTAATCCCCTTCCTGCGCCGAACTATACGTTCGCGCTGTGGAGGGTGTCTGCAGAGGAATACGTGGAGATAAGGCAGGTGGGGGACTTCCACTACGTGACGGGTATGACTACTGACAATCTCAAATGCCCGTGCCAGGTCCCATCGCCCGAATTTTTCACAGAATTGGACGGGGTGCGCTTACATAGGTATGCGCCCCCTTGCAAGCCCTTGCTGAGGGAGGAGGTATCATTCAGAGTAGGACTCCACGAGTACCCGGTGGGGTCGCAATTACCTTGCGAGCCCGAGCCGGACGTGGCCGTGTTGACGTCCATGCTCACTGATCCCTCCCATATAACAGCAGAGGCAGCTGGGAGAAGGTTGGCGAGAGGGTCACCCCCTTCTTTGGCCAGCTCCTCGGCTAGCCAGCTGTCTGCTCCATCTCTCAAGGCAACTTGCA---------------CCGCCAACCA---------TGACTCCCCTGACGCCGAGCTCATAGAGGCTAACCTCCTGTGGAGGCAGGAGATGGGCGGCAACATCACCAGGGTTGAGTCAGAGAACAAAGTGGTGATTCTGGACTCCTTCGATCCGCTTGTGGCGGAGGAGGATGAGCGGGAGATCTCCGTACCCGCAGAAATCCTGCGGAAGTCTCGGAGGTTTGCCCAGGCCCTGCCCATTTGGGCGCGGCCGGACTATAACCCCCCGCTGGTGGAGACGTGGAAGAAGCCTGACTACGAACCACCTGTGGTCCATGGCTGCCCGCTTCCACCGCCACAGTCTCCTCCTGTGCCTCCGCCTCGGAAGAAGCGGACGGTGGTCCTCACCGAATCAACCGTGTCTACTGCCTTGGCCGAACTTGCCACCAAAAGTTTTGGCAGCTCCTCAACTTCCGGTATTACGGGCGACAATACGACAACATCCTCTGAGCCCGCCCCTTCTGGCTGCCCCCCAGACTCCGACGCTGAATCCTATTCTTCCATGCCCCCCCTGGAGGGGGAGCCCGGGGATCCGGATCTCAGCGACGGGTCGTGGTCGACAGTCAGTAGTGGGGCCGACACGGAGGATGTCGTGTGCTGC
>gnl|euhcvdb|EF032883_NS5A_C1a_NS5A_protein_coding_sequence_(ns5a_sequence)
TCCGGTTCCTGGCTAAGGGACATCTGGGACTGGATATGCGAGGTGCTGAGCGACTTCAAGACCTGGCTAAAAGCCAAGCTCGTGCCACAACTGCCTGGGATTCCCTTTGTGTCCTGCCAGCGCGGGTATAGGGGGGTCTGGCGAGGAGACGGCATTATGCACACTCGCTGCCACTGTGGAGCTGAGATCACTGGACATGTCAAAAACGGGACGATGAGGATCGTTGGTCCTAGGACCTGCAGAAACATGTGGAATGGGACCTTCCCCATCAACGCCTACACCACGGGCCCCTGTACTCCCCTTCCTGCGCCGAACTATAAGTTCGCGCTGTGGAGGGTGTCTGCAGAGGAGTACGTGGAGGTAAGGCGGGTAGGGGACTTCCACTACGTGACGGGTATGACTACTGACAATCTCAAATGCCCGTGCCAGATCCCATCGCCCGAATTTTTCACAGAATTGGACGGGGTGCGCCTACATAGGTTCGCGCCCCCTTGCAAGCCCTTGCTGCGGGAGGAGGTGTCATTCAGAGTAGGACTCCACGAGTACCCGGTGGGGTCGCAATTACCTTGCGAGCCCGAACCGGACGTGGCCGTGTTGACGTCCATGCTCACTGATCCCTCCCATATAACAGCAGAGGCGGCCGGGAGAAGATTGGCGAGAGGATCACCCCCTTCTATGGCCAGCTCCTCGGCTAGCCAGCTGTCTGCCCCGTCTCTCAAGGCAACTTGCA---------------CCACCAACCA---------TGACTCCCCTGACGCCGAGCTCATAGAGGCTAACCTCCTATGGAGGCAAGCGATGGGCGGCAACATCACCAGGGTTGAGTCAGAAAACAAAGTGGTGATTCTGGACTCTTTCGATCCGCTTGTGGCGGAGGAGGATGAGCGGGAGATCTCCGTACCCTCAGAAATCCTGCGGAAGTCTCGGAGATTCACCTCGGCCCTGCCTGTATGGGCGCGGCCGGACTATAACCCCCCGCTGGTGGAGACGTGGAAAAAGCCTGACTACGAACCGCCTGTGGTCCACGGCTGCCCGCTTCCACCTCCACGGCCCCCTCCTGTGCCTCCGCCTCGGAAGAAGCGGACGGTGGTCCTCACCGAATCAACCGTGTCCTCTGCCTTGGCCGAACTTGCCACCAAAAGTTTTGGCAGCTCCTCAACTTCCGGAATTACGGGCGACGATACGACAACATCCTCTGAGCCCGTCCCTCCTGGCTCCCCCCCAGACTCCGACGCTGAGTCCTATTCTTCCATGCCCCCCCTGGAGGGGGAGCGCGGGGATCCGGACCTCAGTGACGGGTCGTGGTCGACGGTCAGCAGTGGGGCCGACGCGGAGGATGTCGTGTGCTGC
>gnl|euhcvdb|EF407424_NS5A_C1a_NS5A_protein_coding_sequence_(ns5a_sequence)
TCCGGTTCCTGGCTAAGGGACATCTGGGACTGGATATGCGAGGTGCTGAGCGACTTTAAGACCTGGCTGAAAGCCAAGCTTATGCCACAACTGCCTGGGATCCCCCTTGTATCCTGCCAGCGCGGGTATAGGGGGGTCTGGCGAGGAGATGGCATCATGCACACTCGCTGCCACTGTGGAGCTGAGATCACTGGACATGTCAAAAACGGGACGATGAGGATCGTCGGTCCCAGGACCTGCAGGAACATGTGGAATGGGACGTTCCCCATTAACGCCTACACCACGGGCCCCTGTACTCCCCTTCCTGCGCCGAACTATAAGTTCGCGCTGTGGAGGGTGTCTGCAGAGGAGTACGTGGAGATAAGGCAGGTGGGGGACTTCCACTACGTAACGGGTATGACTACTGACAATCTCAAATGCCCGTGCCAGGTCCCATCGCCCGAATTTTTCACAGAATTGGACGGGGTGCGCCTACATAGGTTTGCGCCCCCTTGCAAGCCCTTGCTGCGGGAGGAGGTGTCATTTAGAGTAGGACTCCACGATTACCCGGTGGGGTCGCAATTGCCTTGCGAGCCCGAACCGGACGTAGCCGTGTTGACGTCTATGCTTACTGATCCCTCCCATATAACAGCAGAGGCGGCCGGGAGGAGGTTGGCAAGAGGATCGCCCCCTTCTGTGGCCAGCTCCTCGGCTAGCCAACTGTCCGCTCCATCTCTCAAGGCAACTTGCA---------------CCGCCAATCA---------CGACTCCCCTGACGCCGAGCTCATAGAGGCTAACCTCCTGTGGAGGCAGGCGATGGGCGGCAACATCACCAGGGTTGAGTCAGAGAACAAAGTGGTGATTCTGGACTCCTTCGATCCGCTTGTGGCGGAGGAGGATGAGCGGGAAATCTCCGTACCCGCAGAAATCCTGCGGAAGTCTCGGAGATTCGCCCAGGCCCTGCCCGTTTGGGCGCGGCCGGACTACAACCCCCCGCTAATAGAGCCGTGGAAGAAGCCTGACTACGAACCACCTGTGGTCCATGGCTGCCCGCTACCACCTCCACGGTCTCCTCCTGTGCCTCCGCCTCGAAAGAAGCGCACGGTGGTCCTCACCGAATCAACCGTATCTACTGCCTTGGCCGAGCTTGCCACCAGAAGTTTTGGCAGCTCCTCGACTTCCGGCATTACGGGCGACAACACGACAACATCCTCTGAGCCCGCCCATTCTGGCTGCCTCCCCGACTCCGACGCTGAGTCCTATTCTTCCATGCCCCCCCTGGAGGGGGAGCCTGGGGATCCGGATCTCAGCGACGGATCATGGTCGACGGTCAGTAGTGGGGCCGACACGGAGGATGTCGTGTGCTGC
>gnl|euhcvdb|EF407427_NS5A_C1a_NS5A_protein_coding_sequence_(ns5a_sequence)
TCCGGTTCCTGGCTAAGGGACATCTGGGACTGGATATGCGAGGTGCTGAGCGATTTTAAGACCTGGCTGAAGGCCAAGCTCATGCCACAACTGCCTGGGATTCCCTTTGTATCCTGCCAACGCGGGTATAGGGGGGTCTGGCGAGGAGATGGCATTATGCACACTCGCTGCCACTGTGGAGCTGAAATTGCTGGACATGTCAAGAACGGGACGATGAGGATCGTCGGTCCTAAGACCTGCAGGAACATGTGGAGTGGAACCTTCCCCATCAACGCCTACACCACGGGCCCCTGTACCCCCCTTCCCGCGCCGAACTATACGTTCGCGTTGTGGAGGGTGTCTGCGGAGGAATACGTGGAAATAAGGCGGGTGGGGGACTTCCACTACGTGACGGGCATGACTGCTGACAATCTTAAATGCCCATGCCAGGTCCCATCGCCCGAATTTTTCACAGAACTGGACGGGGTGCGCCTACATAGGTTTGCGCCCCCCTGCAAGCCCTTGCTGCGAGACGAGGTATCGTTTAGGGTAGGACTGAACGACTACCCGGTGGGGTCGCAATTACCTTGCGAGCCTGAACCGGACGTGGCCGTGTTGACGTCCATGCTCACCGATCCCTCTCATATAACAGCAGAGGCGGCTGGGAGGAGGTTAGCGAGGGGGTCGCCCCCCTCGTTGGCCAGCTCCTCGGCCAGCCAGCTGTCCGCTCCATCTCTCAAGGCAACTTGCA---------------CTACCAACCA---------CGACTCCCCTGACGCCGAGCTCATAGAGGCTAACCTCCTGTGGAGACAGGAGATGGGCGGTAACATCACCAGGGTTGAGTCGGAGAACAAAGTGGTGGTTCTGGACTCCTTCGATCCGCTTGTGGCGGAGGAGGATGAACGGGAGGTCTCCGTGGCCGCAGAAATCCTGCGGAAGTCTCGGAGATTTACTCCGGCCCTGCCCATCTGGGCACGGCCGGACTACAACCCCCCGTTGCTGGAGACGTGGAAAAAGCCGGACTACGAACCACCTGTGGTCCATGGCTGCCCACTTCCACCTCCAAAGTCCCCTCCTGTGCCTCCGCCTCGGAGGAAGCGGACGGTGGTCCTCACCGAATCAACTGTATCTACTGCCTTGGCCGAGCTTGCCACCAAGAGCTTTGGCAGCTCCTCAACTTCCGGTATTACGGGTGACGATACAACATCATCCTCTGAGCCCGCCCCCTCTGTCCGCCCCCCAGACTCCGACGCTGAGTCCTATTCTTCCATGCCCCCCCTCGAGGGGGAGCCTGGGGATCCGGATCTCAGCGACGGGTCATGGTCGACGGTTAGTAGTGGGGCTGACGCGGAGGATGTCGTGTGCTGC
>gnl|euhcvdb|EF032888_NS5A_C1a_NS5A_protein_coding_sequence_(ns5a_sequence)
TCCGGTTCCTGGCTAAGGGACATCTGGGACTGGATATGCGAGGTGCTGAGCGACTTTAAGACCTGGCTAAAAGCCAAGCTCATGCCGCAACTGCCTGGGATTCCCCTTTTGTCCTGCCAGCGCGGGTATAAAGGGGTCTGGCGAGGGGACGGCATCATGCACACTCGCTGCCACTGTGGAGCTGAGATCACTGGACATGTCAAAAACGGGACGATGAGGATCGTCGGTCCTAAGACCTGCAGGAACATGTGGAGTGGGACCTTCCCCATTAATGCCTACACCACGGGCCCCTGTACCCCCCTTCCTGCGCCGAACTATAAGTTCGCGCTGTGGAGGGTGTCGGCAGAGGAATACGTGGAAATAAGGCAGGTGGGGGACTTCCACTACGTGACGGGCATGACTACTGACAATCTCAAATGCCCGTGCCAGGTCCCATCGCCCGAGTTTTTCACAGAATTGGACGGGGTGCGCCTACATAGGTTTGCGCCCCCTTGCAAGCCCTTGTTGCGGGAGGAGGTATCGTTCAGAGTAGGACTCCATGACTACCCGGTGGGGTCGCAATTGCCTTGCGAGCCCGAACCGGACGTGGCCGTGTTGACGTCCATGCTCACTGATCCCTCCCACATAACGGCAGAGGCGGCCAAGAGAAGGTTGGCGAGGGGATCACCCCCTTCCGTGGCCAGCTCTTCGGCTAGCCAGCTGTCCGCTCCATCTCTCAAGGCAACTTGCA---------------CCCTCAACCA---------CGACTCCCCTGATGCCGAGCTCATAGAGGCTAATCTCCTATGGAGACAGGAGATGGGCAGTAACATCACCAGGGTTGAGTCAGAGAACAAAGTGGTGATTCTGGACTCCTTCGATCCACTCGTGGCGGAGGAGGATGAGCGGGAGATCTCCGTGGAAGCGGAAATCCTGCGGAAGTCTCGGAGGTTCACCCCGGCCCTGCCCATCTGGGCGCGGCCGGACTATAACCCCCCGCTGTTGGAGACGTGGAAAAAACCTGACTACGAACCACCTGTGGTCCATGGCTGTCCACTTCCACCTCCACAATCCCCTCCTGTGCCTCCGCCTCGGAAGAAGCGGACGGTGGTTCTCACCGAATCATCCGTATCCACTGCCTTGGCCGAGCTTGCCACCAAGAGCTTTGGCAGCTCCTCAACTTCCGGTGTCACGAGCGACAATACGACAATATCCCCTGAGCCTGCCTCCTCTGGCTCTCTCCCAGACTCCGACAACGAGTCCTACTCTTCCATGCCCCCCCTGGAGGGGGAGCCTGGGGATCCGGATCTCAGCGACGGGTCGTGGTCGACGGTCAGTAGTGAGGCCGGCACGGAGGATGTCGTGTGTTGC
>gnl|euhcvdb|EF407429_NS5A_C1a_NS5A_protein_coding_sequence_(ns5a_sequence)
TCCGGTTCCTGGCTAAGGGACATCTGGGACTGGATATGCGAGGTTCTGAGCGACTTTAAAACCTGGCTAAAAGCCAAGCTCATGCCGCAACTGCCTGGGATTCCCTTTGTGTCCTGCCAACGCGGGTACAGGGGGGTCTGGCGAGGAGACGGCATCATGCATACTCGCTGCCACTGTGGAGCTGAGATCACTGGACATGTCAAAAACGGGACGATGCGGATCGTCGGTCCTAGGACCTGCAGAAACATGTGGAGTGGGACCTTCCCCATTAATGCCTACACCACGGGCCCTTGTACCCCCCTCCCTGCGCCGAACTATATGTTCGCGCTGTGGAGGGTGTCGGCAGAGGAATACGTGGAAATAAGGCGGGTGGGGGACTTCCACTACGTAACGGGTATGACCACTGACAATCTCAAATGCCCGTGCCAGGTCCCATCGCCCGAATTCTTCACAGAATTGGACGGAGTGCGCCTACATAGGTTCGCGCCTCCTTGCAAGCCCTTGCTGCGAGAGGAGGTATCATTCAGAGTAGGACTCCACGAGTACCCGGTAGGGTCGCAATTGCCTTGCGAGCCCGAACCGGACGTGGCCGTGTTGACGTCCATGCTCACTGATCCCTCCCATATAACAGCAGAGGCGGCCAGGAGAAGGTTGGCGAGGGGATCACCCCCCTCTGAGGCCAGCTCTTCGGCTAGCCAGCTGTCCGCTCCATCTCTCAAAGCAACTTGCA---------------CCGCCAAACA---------CAACTCCCCTGACGCCGAGCTCATAGAGGCCAACCTCCTATGGAGGCAGGAGATGGGTAGCAACATCACCAGGGTTGAGTCAGAGACCAAGGTGGTGGTTCTGGACTCCTTCGAACCGCTCGTGGCGGAGGAGGATGAGCGGGAGATTTCCGTGCCCGCAGAAATCCTGCGGAAATCTCGGAAATTCACTCAGGCCCTGCCCATCTGGGCGCGGCCGGACTACAACCCCCCGCTATTGGAGACGTGGAAAAAGCCTGACTATGAACCACCTGTAGTCCATGGCTGTCCGCTTCCACCTCCACAGTCCCCTCCTGTGCCTCCGCCTCGGAAGAAGCGGACGGTGGTCCTCACCGAATCAACCGTGTCCACCGCCTTGGCCGAGCTTGCCACCAAGAGTTTCGGCAGCTCCTCAACTTCCGGCATTACAAGCGGCGATACAACAACATCCTCTGAGCCTGCCTCTCCCGACTGCCCTCCGGACTCCGACGCTGAGTCCTACTCTTCCATGCCCCCCCTGGAGGGGGAGCCTGGGGATCCGGATCTCAGCGACGGGTCATGGTCGACGGTCAGTAGTGAGGCTAGCACGGAGGACGTCGTGTGCTGC
>gnl|euhcvdb|EU370678_NS5A_P1a_NS5A_protein_coding_sequence_(ns5a_sequence)
TCCGGTTCCTGGCTAAGGGACATCTGGGACTGGATATGCGAGGTGCTGAGCGACTTTAAGACCTGGCTAAAAGCCAAGCTCATGCCACAACTGCCTGGGATTCCCTTTGTGTCCTGCCAGCGCGGGTATAGGGGAGTCTGGCGGGGGGATGGCATCATGCACACTCGCTGCCACTGTGGAGCTGAGATCACTGGACATGTCAAAAACGGGACGATGAGGATCGTCGGTCCTAAGACCTGCAGGAACATGTGGAGTGGGACTTTCCCCATCAACGCCTACACCACGGGCCCCTGTACTCCCCTTCCAGCGCCGAACTATAAGTTCGCGCTGTGGAGGGTGTCTGCAGAGGAGTACGTGGAGGTAAGGCGGGTGGGGGACTTCCACTACGTGACGGGTATGACTACTGACAACCTTAAATGCCCGTGTCAGGTCCCATCGCCCGAATTTTTTACAGAATTGGACGGGGTGCGCTTACACAGGTTTGCGCCCCCTTGCAAGCCCTTGCTGCGGGAGGAGGTATCATTCAGAGTGGGACTCCACGACTACCCGGTGGGGTCGCAACTGCCTTGCGAGCCCGAGCCGGACGTGGCCGTGTTGACGTCCATGCTTACAGACCCCTCCCACATAACAGCGGAGGCGGCCGGGAGAAGGCTGGCGAGAGGATCGCCCCCTTCTGAAGCTAGCTCCTCGGCTAGCCAGCTGTCCGCTCCATCCCTCAAGGCAACTTGCA---------------CTACCAACCA---------TGACTCCCCTGACGCCGAGCTCCTAGAGGCTAACCTCCTATGGAGGCAGGAGATGGGCGGCAACATCACCAGGGTTGAGTCAGAGAACAAAGTGGTGATTCTGGACTCCTTCGAGCCGCTTGTGGCGGAGGAGGGAGAGCGGGAGGTCTCCGTACCCGCAGAAATCCTGCGGAAGTCTCGGAGGTTCACCCGGGCCCTGCCCGTTTGGGCGCGGCCGGACTACAACCCCCCGCTGATAGAGACGTGGAAAAAGCCTGACTACGAACCACCCGTGGTCCATGGCTGTCCGCTTCCACCTCCACAGTCCCCTCCCGTGCCTCCACCTCGGAAGAAGCGGACGGTGGTCCTCACTGAATCAACCCTATCTACTGCCTTGGCCGAACTTGCCACCAAAAGTTTTGGCAGCTCCTCAACTTCCGGTGTTGTGGGCGACAGCGCAACAACATCTTCTGAGCCCGTCCCTTCTGGCTGCTCTCCAGACTCCGACGCTGAGTCCTGTTCTTCCATGCCCCCCCTGGAGGGGGAGCCTGGGGATCCGGACCTCAGCGACGGGTCATGGTCGACGGTCAGTAGTGGGGCCGACACGGAGGATGTCGTGTGCTGC
>gnl|euhcvdb|EU370680_NS5A_P1a_NS5A_protein_coding_sequence_(ns5a_sequence)
TCCGGTTCCTGGCTAAGGGACATCTGGGACTGGATGTGCGAGGTGCTGAGCGACTTTAAGACCTGGCTAAAAGCCAAGCTCATGCCACAACTGCCTGGGATTCCCTTTGTGTCCTGCCAGCGCGGGTATAGGGGAGTCTGGCGGGGGGATGGCATCATGCACACTCGCTGCCACTGTGGAGCTGAGATCACTGGACATGTCAAAAACGGGACGATGAGGATCGTCGGTCCTAAGACCTGCAGGAACATGTGGAGTGTGACTTTCCCCATCAACGCCTACACCACGGGCCCCTGTACTCCCCTTCCAGCGCCGAACTATAAGTTCGCGCTGTGGAGGGTGTCTGCAGAGGAGTACGTGGAGGTAAGGCGGGTGGGGGACTTCCACTACGTGACGGGTATGACTACTGACAACCTTAAATGCCCGTGTCAGGTCCCATCGCCCGAATTTTTTACAGAATTGGACGGGGTGCGCTTACACAGGTTTGCGCCCCCTTGCAAGCCCTTGCTGCGGGAGGAGGTATCATTCAGAGTGGGACTCCACGACTACCCGGTGGGGTCGCAACTGCCTTGCGAGCCCGAGCCGGACGTGGCCGTGTTGACGTCCATGCTTACAGACCCCTCCCACATAACAGCGGAGGCGGCCGGGAGAAGGCTGGCGAGAGGATCGCCCCCTTCTGAAGCTAGCTCCTCGGCTAGCCAGCTGTCCGCTCCATCCCTCAAGGCAACTTGCA---------------CTACCAACCA---------TGACTCCCCTGACGCCGAGCTCCTAGAGGCTAACCTCCTATGGAGGCAGGAGATGGGCGGCAACATCACCAGGGTTGAGTCAGAGAACAAAGTGGTGATTCTGGACTCCTTCGAGCCGCTTGTGGCGGAGGAGGGAGAGCGGGAGGTCTCCGTACCCGCAGAAATCCTGCGGAAGTCTCGGAGGTTCACCCGGGCCCTGCCCGTTTGGGCGCGGCCGGACTACAACCCCCCGCTGATAGAGACGTGGAAAAAGCCTGACTACGAACCACCCGTGGTCCATGGCTGTCCGCTTCCACCTCCACAGTCCCCTCCCGTGCCTCCACCTCGGAAGAAGCGGACGGTGGTCCTCACTGAATCAACCCTATCTACTGCCTTGGCCGAACTTGCCACCAAAAGTTTTGGCAGCTCCTCAACTTCCGGTGTTGTGGGCGACAGCGCAACAACATCTTCTGAGCCCGTCCCTTCTGGCTGCTCTCCAGACTCCGACGCTGAGTCCTGTTCTTCCATGCCCCCCCTGGAGGGGGAGCCTGGGGATCCGGACCTCAGCGACGGGTCATGGTCGACGGTCAGTAGTGGGGCCGACACGGAGGATGTCGTGTGCTGC
>gnl|euhcvdb|EU370683_NS5A_P1a_NS5A_protein_coding_sequence_(ns5a_sequence)
TCCGGTTCCTGGCTAAGGGACATCTGGGACTGGATATGCGAGGTGCTGAGCGACTTTAAGACCTGGCTAAAAGCCAAGCTCATGCCACAACTGCCTGGGATTCCCTTTGTGTCCTGCCAGCGCGGGTATAGGGGAGTCTGGCGGGGGGATGGCATCATGCACACTCGCTGCCACTGTGGAGCTGAGATCACTGGACATGTCAAAAACGGGACGATGAGGATCGTCGGTCCTAAGACCTGCAGGAACATGTGGAGTGGGACTTTCCCCATCAACGCCTACACCACGGGCCCCTGTACTCCCCTTCCAGCGCCGAACTATAAGTTCGCGCTGTGGAGGGTGTCTGCAGAGGAGTACGTGGAGGTAAGGCGGGTGGGGGACTTCCACTACGTGACGGGTATGACTACTGACAACCTTAAATGCCCGTGTCAGGTCCCATCGCCCGAATTTTTTACAGAATTGGACGGGGTGCGCTTACACAGGTTTGCGCCCCCTTGCAAGCCCTTGCTGCGGGAGGAGGTATCATTCAGAGTGGGACTCCACGACTACCCGGTGGGGTCGCAACTGCCTTGCGAGCCCGAGCCGGACGTGGCCGTGTTGACGTCCATGCTTACAGACCCCTCCCACATAACAGCGGAGGCGGCCGGGAGAAGGCTGGCGAGAGGATCGCCCCCTTCTGAAGCTAGCTCCTCGGCTAGCCAGCTGTCCGCTCCATCCCTCAAGGCAACTTGCA---------------CTACCAACCA---------TGACTCCCCTGACGCCGAGCTCCTAGAGGCTAACCTCCTATGGAGGCAGGAGATGGGCGGCAACATCACCAGGGTTGAGTCAGAGAACAAAGTGGTGATTCTGGACTCCTTCGAGCCGCTTGTGGCGGAGGAGGGAGAGCGGGAGGTCTCCGTACCCGCAGAAATCCTGCGGAAGTCTCGGAGGTTCACCCGGGCCCTGCCCGTTTGGGCGCGGCCGGACTACAACCCCCCGCTGATAGAGACGTGGAAAAAGCCTGACTACGAACCACCCGTGGTCCATGGCTGTCCGCTTCCACCTCCACAGTCCCCTCCCGTGCCTCCACCTCGGAAGAAGCGGACGGTGGTCCTCACTGAATCAACCCTATCTACTGCCTTGGCCGAACTTGCCACCAAAAGTTTTGGCAGCTCCTCAACTTCCGGTGTTGTGGGCGACAGCGCAACAACATCTTCTGAGCCCGTCCCTTCTGGCTGCTCTCCAGACTCCGACGCTGAGTCCTGTTCTTCCATGCCCCCCCTGGAGGGGGAGCCTGGGGATCCGGACCTCAGCGACGGGTCATGGTCGACGGTCAGTAGTGGGGCCGACACGGAGGATGTCGTGTGCTGC
>gnl|euhcvdb|EU370685_NS5A_P1a_NS5A_protein_coding_sequence_(ns5a_sequence)
TCCGGTTCCTGGCTAAGGGACATCTGGGACTGGATATGCGAGGTGCTGAGCGACTTTAAGACCTGGCTAAAAGCCAAGCTCATGCCACAACTGCCTGGGATTCCCTTTGTGTCCTGCCAGCGCGGGTATAGGGGAGTCTGGCGGGGGGATGGCATCATGCACACTCGCTGCCACTGTGGAGCTGAGATCACTGGACATGTCAAAAACGGGACGATGAGGATCGTCGGTCCTAAGACCTGCAGGAACATGTGGAGTGGGACTTTCCCCATCAACGCCTACACCACGGGCCCCTGTACTCCCCTTCCAGCGCCGAACTATAAGTTCGCGCTGTGGAGGGTGTCTGCAGAGGAGTACGTGGAGGTAAGGCGGGTGGGGGACTTCCACTACGTGACGGGTATGACTACTGACAACCTTAAATGCCCGTGTCAGGTCCCATCGCCCGAATTTTTTACAGAATTGGACGGGGTGCGCTTACACAGGTTTGCGCCCCCTTGCAAGCCCTTGCTGCGGGAGGAGGTATCATTCAGAGTGGGACTCCACGACTACCCGGTGGGGTCGCAACTGCCTTGCGAGCCCGAGCCGGACGTGGCCGTGTTGACGTCCATGCTTACAGACCCCTCCCACATAACAGCGGAGGCGGCCGGGAGAAGGCTGGCGAGAGGATCGCTCCCTTCTGAAGCTAGCTCCTCGGCTAGCCAGCTGTCCGCTCCATCCCTCAAGGCAACTTGCA---------------CTACCAACCA---------TGACTCCCCTGACGCCGAGCTCCTAGAGGCTAACCTCCTATGGAGGCAGGAGATGGGCGGCAACATCACCAGGGTTGAGTCAGAGAACAAAGTGGTGATTCTGGACTCCTTCGAGCCGCTTGTGGCGGAGGAGGGAGAGCGGGAGGTCTCCGTACCCGCAGAAATCCTGCGGAAGTCTCGGAGGTTCACCCGGGCCCTGCCCGTTTGGGCGCGGCCGGACTACAACCCCCCGCTGATAGAGACGTGGAAAAAGCCTGACTACGAACCACCCGTGGTCCATGGCTGTCCGCTTCCACCTCCACAGTCCCCTCCCGTGCCTCCACCTCGGAAGAAGCGGACGGTGGTCCTCACTGAATCAACCCTATCTACTGCCTTGGCCGAACTTGCCACCAAAAGTTTTGGCAGCTCCTCAACTTCCGGTGTTGTGGGCGACAGCGCAACAACATCTTCTGAGCCCGTCCCTTCTGGCTGCTCTCCAGACTCCGACGCTGAGTCCTGTTCTTCCATGCCCCCCCTGGAGGGGGAGCCTGGGGATCCGGACCTCAGCGACGGGTCATGGTCGACGGTCAGTAGTGGGGCCGACACGGAGGATGTCGTGTGCTGC
>gnl|euhcvdb|EF407432_NS5A_C1a_NS5A_protein_coding_sequence_(ns5a_sequence)
TCCGGTTCCTGGCTGAGGGACATCTGGGACTGGATATGCGAGGTGCTGAGCGACTTTAAGACCTGGCTAAAAGCCAAGCTCATGCCACAACTGCCTGGGATTCCCTTTGTGTCCTGCCAGCGCGGGTATAGGGGGGTCTGGCGAGGGGACGGCATCATGCACACTCGCTGCCACTGTGGAGCTGAGATTACTGGACATGTCAAAAACGGGACGATGAGGATCGTCGGTCCTAGGACCTGCAAGAACATGTGGAGTGGGACCTTCCCCATTAACGCCTACACCACGGGCCCCTGTACTCCCCTTCCTGCGCCGAACTATGAGTTCGCGCTATGGAGAGTGTCTGCAGAGGAATACGTGGAGATAAGGCAGGTGGGGGACTTCCACTACGTGACGGGTATGACTACTGACAATCTTAAATGCCCGTGCCAGGTCCCATCGCCCGAATTTTTCACAGAATTAGACGGGGTGCGCCTACATAGGTTTGCGCCCCCTTGCAAGCCCTTGCTGCGGGAGGAGGTATCATTCAGAGTGGGACTCCACGAATACCCGGTGGGGTCGCAATTACCTTGCGAGCCCGAGCCGGACGTGGCCGTGTTGACGTCCATGCTTACTGATCCCTCCCATATAACAGCAGAGGCGGCCGGGAGAAGGTTGGCGAGAGGATCGCCCCCTTCTATGGCCAGCTCCTCGGCTAGCCAGCTGTCCGCTCCATCCCTCAAGGCAACTTGCA---------------CCGCCAACCA---------TGACTCCCCTGACGCCGAGCTCATAGAGGCTAACCTCCTATGGAGGCAGGAGATGGGCGGCAACATCACCAGGGTTGAGTCAGAGAACAAAGTGGTGATTCTGGACTCCTTCGAGCCGCTTGTGGCGGAGGAGGATGAGCGGGAGATCTCCGTGCCCGCAGAAATCCTGCGGAAGTCTCGGAGATTCGCCCCGGCCCTGCCCGTTTGGGCGCGGCCGGACTATAACCCCCCGCTGTTGGAGACGTGGAAAAAGCCTGACTACGAACCACCTGTGGTCCATGGCTGCCCGCTTCCACCTCCACAATCCCCTCCTGTGCCTCCGCCTCGGAAGAAGCGGACGGTGGTCCTCACCGAATCAACCCTACCTACTGCCTTGGCCGAACTTGCCACCAAAAGTTTTGGCAGCTCCTCAACTTCCGGTATTACGGGCGACAATACGACAACATCCTCCGAGCCCGCTCCTTCTGGCTGCCTTCCAGACTCCGACGCTGAGTCCTATTCTTCCATGCCCCCCCTGGAGGGGGAGCCTGGGGATCCGGACCTCAGCGACGGGTCATGGTCGACGGTCAGCAGTGAGGCTGACGCGGAGGATGTCGTGTGCTGC
>gnl|euhcvdb|EF407433_NS5A_C1a_NS5A_protein_coding_sequence_(ns5a_sequence)
TCCGGCTCCTGGCTAAGGGACATCTGGGACTGGATATGCGAGGTGCTGAGCGACTTTAAGACCTGGCTAAAAGCCAAGCTCATGCCACAACTGCCTGGGATTCCCTTTGTGTCCTGCCAACGCGGGTACAAGGGGGTCTGGCGAGGGGACGGCATTATGCACACTCGCTGCCACTGTGGGGCTGAGATCACTGGACATGTCAAAAACGGGACGATGAGGATCGTCGGTCCCAGGACCTGCAGGAACATGTGGAGTGGGACCTTCCCCATTAACGCCTACACCACCGGCCCCTGTACCCCCCTTCCCGCGCCGAACTACACGTTCGCGCTGTGGAGGGTGTCTGCAGAGGAATACGTGGAGGTAAGGCAGGAGGGGGACTTCCACTACGTGACGGGTATGACGACTGACAATCTTAAATGCCCGTGCCAGGTCCCATCGCCCGAATTTTTCACAGAATTGGACGGGGTGCGCCTACACAGGTTTGCGCCCCCTTGCAAGCCCTTGTTGCGGGAGGAGGTATCATTCAGAGTAGGACTCCACGAGTACCCGGTGGGGTCGCAATTACCTTGCGAGCCCGAACCGGACGTGGCCGTGTTGACGTCCATGCTCACTGATCCCTCCCATATAACGGCAGAGGCGGCCGGGAGAAGGTTGGCGAGGGGATCGCCCCCTTCTCTAGCCAGCTCCTCGGCTAGCCAGCTGTCCGCTCCATCTCTCAAGGCAACTTGCA---------------CTACCAACCA---------TGACTCCCCTGACGCCGAGCTCATAGAGGCTAACCTCCTATGGAGACAGGAGATGGGCGGCAACATCACCAGGGTTGAGTCAGAGAACAAAGTGGTGATTCTGGACTCCTTCGATCCGCTTGTGGCGGAGGAGGACGAGCGGGAGATCTCCGTACCCGCGGAAATCCTGCGGAAGTCTCGGAGATTCGCCCAGGCCCTGCCCGTTTGGGCGCGGCCGGACTATAACCCCCCGCTAGTGGAGACGTGGAAAAAGCCTGACTACGAGCCACCTGTGGTCCATGGCTGTCCGCTTCCACCTCCACAGTCCCCTCCTGTGCCTCCGCCTCGGAAGAAGCGGACGGTGGTCCTCACCGAATCAACCGTATCTACTGCCTTGGCCGAGCTTGCCACCAAAAGCTTTGGCAGCTCCTCAACTTCCGGCATTACGGGTGATAATACAACAACGTCATCCGAGCCCGCCTCCTCTGGCTGCCCCCCAGACTCCGACGCTGAGTCCTATTCTTCCATGCCCCCCTTGGAGGGGGAGCCTGGGGATCCGGACCTCAGCGACGGGTCATGGTCGACGGTCAGTAGTGAGGCCGGCACGGAGGACGTCGTGTGCTGC
>gnl|euhcvdb|EF407434_NS5A_C1a_NS5A_protein_coding_sequence_(ns5a_sequence)
TCTGGTTCCTGGCTAAGGGACATCTGGGACTGGATATGCGAGGTGTTGAGCGATTTTAAGACCTGGCTGAAAGCCAAGCTCATGCCACAACTGCCTGGGATTCCCTTTGTGTCCTGCCAGCGCGGGTATAGGGGGGCCTGGCGAGGAGATGGCATTATGCACACTCGCTGCCACTGTGGAGCCGAGATCACTGGACATGTCAAGAACGGGACGATGAGGATCGTCGGTCCTAAGACCTGCAAGAACATGTGGAGTGGGACCTTCCCCATCAACGCCTACACCACGGGTCCCTGTTCCCCCCTTCCTGCGCCGAACTATAAGTTCGCGCTGTGGAGGGTGTCTGCGGAGGAATACGTGGAAATAAGGCAGGTGGGGGACTTCCACTACGTGACGGGCATGACTACTGACAATCTTAAATGCCCGTGCCAGGTCCCGTCGCCCGAATTTTTCACAGAACTGGACGGGGTGCGCTTGCACAGGTTTGCGCCCCCTTGCAAGCCTTTGCTGCGAGAGGAGGTGTCGTTCAGAGTAGGACTACACGACTACCCGGTGGGGTCGCAATTGCCTTGCGAGCCCGAACCGGACGTGGCCGTGCTGACGTCCATGCTCACTGATCCCTCCCATATAACAGCAGAGGCGGCCGGGAGAAGGCTAGCGAGAGGGTCCCCCCCCTCTGTGGCCAGCTCCTCGGCCAGCCAGCTATCTGCTCCATCTCTCAAAGCAACCTGCA---------------CTACCAATCA---------TGACTCCCCTGACGCCGAGCTCATAGAAGCCAACCTCCTGTGGAGGCAGGAGATGGGCGGTAACATCACCAGGGTTGAGTCAGAGAACAAAGTGGTGATTCTGGACTCCTTCGATCCGCTTGTGGCAGAGGAGGATGAGCGGGAGATCTCCGTGCCCGCAGAGATCCTGCGGAAGTCTCGGAAATTCGCCCCGGCCCTGCCCATTTGGGCGCGGCCGGACTATAACCCCCCGCTATTGGAGACGTGGAAGAAGCCAGACTACGAGCCACCTGTGGTCCATGGTTGCCCACTTCCGCCCCCACAGTCCCCTCCAGTGCCCCCGCCTCGGAGGAAGCGGACGGTGGTCCTTACCGAATCAACCGTGTCCACTGCCTTGGCCGAGCTTGCCACCAAGAGCTTTGGCAGCTCCTCGACTTCCGGTATTACGGGCGACAACACAACGACGCCTTCTGAGCCCGCCTCTTCTGGCTGCCCCCCAGACTCCGACGCTGAGTCCTACTCTTCCATGCCCCCCCTGGAGGGGGAGCCTGGGGATCCGGATCTCAGCGACGGGTCATGGTCGACGGTCAGTAGTGAGGCTGGCACGGAGGATGTCGTGTGCTGC
>gnl|euhcvdb|EF407435_NS5A_C1a_NS5A_protein_coding_sequence_(ns5a_sequence)
TCCGGTTCCTGGTTAAGGGACATCTGGGACTGGATATGCGAAGTGCTGAGCGATTTTAAAACCTGGCTAAAGGCCAAGCTCATGCCACAACTGCCTGGGATTCCCCTTGTCTCCTGCCAACGCGGGTATAGGGGGGTCTGGCGAGGAGATGGCATTATGCACACTCGCTGCCACTGTGGAGCTGAGATTACTGGACATGTCAAGAACGGGACGATGAGGATCGTCGGTCCTAAGACCTGCAGGAACATGTGGAGTGGGACCTTCCCCATCAACGCCTATACCACGGGCCCTTGCACCCCCCTTCCTGCGCCGAACTACAAGTTCGCGCTATGGAGGGTGTCTGCAGAGGAGTACGTGGAAATAAGGCAGGTGGGGGACTTCCACTACGTGACGGGCATGACTGCTGACAATCTTAAATGCCCATGCCAGGTCCCATCGCCCGAATTTTTCACAGAACTGGACGGGGTGCGCATACACAGATTCGCGCCCCCTTGCAAGCCCTTGCTGCGAGAAGAGGTGTCGTTCAGAGTAGGACTACACGATTACCCGGTGGGGTCGCAATTACCTTGCGAGCCCGAACCGGACGTGGCCGTGTTGACGTCCATGCTCACTGATCCCTCCCATATAACAGCAGAGGCGGCTAGGAGGAGGTTGGCAAGGGGATCGCCCCCCTCTGTGGCCAGCTCCTCGGCCAGCCAGCTGTCCGCTCCATCTCTCAAAGCAACTTGCA---------------CCACCAACCA---------CGACTCCCCCGATGCCGAGCTCATAGAGGCTAACCTCCTGTGGAGACAGGAGATGGGCAGTAACATCACCAGGGTCGAGTCAGAGAACAAAGTGGTGATTCTGGACTCTTTCGATCCGCTTGTGGCGGAGGAGGATGAACGGGAGGTCTCCGTGCCCGCAGAAATTCTGCGGAAGTCTCGGAGATTCGCCCCAGCCCTGCCCATTTGGGCGCGGCCGGACTACAACCCCCCGTTACTGGAGTCGTGGAAAAAGCCGGACTACGAACCACCTGTGGTCCACGGCTGCCCACTTCCACCTCCACGGTCCCCTCCTGTGCCTCCGCCCCGAAAGAAGCGGACGGTGGTCCTCACCGAATCAACCGTATCTACTGCCTTGGCCGAGCTTGCCACCAAGAGCTTTGGCAGCTCCTCAACTTCCGGCGTTACAGGAGACAGCGCAACAACGCCCTCCGAGCCCGCCCCCCCTGTCCTGCCACCGGACTCCGACGCTGAGTCCTATTCCTCCATGCCCCCCCTGGAGGGGGAACCTGGGGATCCGGACCTCAGCGACGGGTCGTGGTCGACAGTCAGTAGCGGGGCTGACGCGGAGGATGTCGTGTGCTGC
>gnl|euhcvdb|AF290978_NS5A_C1a_NS5A_protein_coding_sequence_(ns5a_sequence)
TCCGGTTCCTGGCTAAGGGACATCTGGGACTGGATATGCGAGGTGCTGAGCGACTTTAAGACCTGGCTGAAAGCCAAGCTCATGCCACAACTGCCTGGGATTCCCTTTGTGTCCTGCCAGCGCGGGTATAGGGGGGTCTGGCGAGGAGACGGCATTATGCACACTCGCTGCCACTGTGGGGCTGAGATCACTGGACATGTCAAAAACGGGACGATGAGGATCGTCGGTCCTAGGACCTGCAGGAACATGTGGAGTGGGACGTTCCCCATTAACGCCTACACCACGGGCCCCTGTACTCCCCTTCCTGCGCCGAACTATAAGTTCGCGCTGTGGAGGGTGTCTGCAGAGGAATACGTGGAGATAAGGCGGGTGGGGGACTTCCACTACGTATCGGGCATGACTACTGACAATCTTAAATGCCCGTGCCAGATCCCATCGCCCGAATTTTTCACAGAATTGGACGGGGTGCGCCTACATAGGTTTGCGCCCCCCTGCAAGCCCTTGCTGCGGGAGGAGGTATCATTCAGAGTAGGACTCCACGAGTACCCGGTGGGGTCGCAACTACCTTGCGAGCCCGAACCGGACGTAGCCGTGTTGACGTCCATGCTCACTGATCCCTCCCATATAACAGCAGAGGCGGCCGGGAGGAGGTTGGCGAGAGGGTCACCCCCTTCTATGGCCAGCTCCTCGGCTAGCCAGCTGTCCGCTCCATCTCTCAAGGCAACTTGCA---------------CCACCAACCA---------TGACTCCCCTGACGCCGAGCTCATAGAGGCTAACCTCCTGTGGAGGCAGGAGATGGGCGGCAACATCACCAGGGTTGAGTCAGAGAACAAAGTGGTGATTCTGGACTCCTTCGATCCGCTTGTGGCAGAGGAGGATGAGCGGGAGGTCTCCGTACCCGCAGAAATTCTGCGGAAGTCTCAGAGATTCGCCCGGGCCCTGCCCGTTTGGGCGCGGCCGGACTACAACCCCCCGCTAATAGAGACGTGGAAAGAGCCTGACTACGAACCACCTGTGGTCCATGGCTGCCCGTTACCACCTCCACGGTCCCCTCCTGTGCCTCCGCCTCGGAAAAAGCGTACGGTGGTCCTCACCGAATCAACCCTATCTACTGCCTTGGCCGAGCTTGCCACCAAAAGTTTTGGCAGCTCCTCAACTTCCGGCATTACGGGCGACAATACGACAACATCCTCTGAGCCCGCCCCTTCTGGCTGCCCCCCCGACTCCGACGTTGAGTCCTATTCTTCCATGCCCCCCCTGGAGGGGGAGCCTGGGGACCCGGATTTCAGCGACGGGTCATGGTCGACGGTCAGTAGTGGGGCCGACACGGAAGATGTCGTGTGCTGC
>gnl|euhcvdb|EF407436_NS5A_C1a_NS5A_protein_coding_sequence_(ns5a_sequence)
TCCGGTTCCTGGCTAAGGGACATCTGGGACTGGATATGCGAGGTGCTGAGCGACTTTAAGACCTGGCTGAAGGCCAAGCTCATGCCACAACTGCCTGGGATTCCCTTTGTGTCCTGCCAGCGCGGGTATAGGGGGGTCTGGCGAGGGGATGGTATTATGCACACTCGCTGCCACTGTGGAGCTGAGATTACTGGACATGTCAAGAACGGGACGATGAGGATCGTCGGACCTAAGACCTGCAGGAACATGTGGAGTGGAACTTTCCCCATCAACGCCTACACCACGGGCCCCTGTACCCCCCTTCCTGCGCCGAACTATACGTTCGCGCTGTGGAGGGTGTCTGCGGAGGAATACGTGGAAATAAGGCAGGTGGGGGAATTCCACTACGTGACGGGCATGACTGCTGACAACCTTAAGTGCCCGTGCCAGGTCCCATCGCCCGAATTTTTCACAGAACTGGACGGGGTGCGCCTACATAGGTTCGCGCCCCCTTGCAAGCCCTTGTTACGAGACGAGGTGTCGTTCAGGGTAGGACTACACGATTACCCGGTGGGGTCGCAATTGCCTTGCGAGCCCGAACCGGACGTGGCCGTGTTGACGTCCATGCTCACCGATCCCTCCCATATAACAGCAGAGGCAGCTGCGAGGAGGTTAGCAAGGGGATCGCCCCCTTCTATGGCCAGTTCCTCGGCCAGCCAGCTGTCCGCTCCATCTCTCAAGGCAACTTGCA---------------CCACCAACCA---------CGACTCCCCTGACGCTGAGCTCATAGAGGCTAACCTCCTGTGGAGGCAGGAGATGGGCAGCAACATCACCAGGGTTGAGTCAGAGAACAAAGTGGTGATTCTGGACTCCTTCGATCCGCTTGTGGCGGAGGAGGATGAACGGGAGGTCTCCGTGCCCGCGGAAATCCTGCGAAAGTCTCGGAGATTCAGCCCGGCCCTGCCCATTTGGGCGCGGCCGGACTACAACCCCCCGTTGCTGGAGACGTGGAAAAAGCCGGACTACGAACCACCTGTGGTCCACGGCTGCCCACTTCCACCTCCACAGTCCCCTCCTATACCTCCGCCCCGGAAGAAGCGGACGGTGGTCCTCACCGAATCATCTGTATCTACTGCCTTGGCCGAGCTTGCCGCCAAGAGCTTTGGCAGCTCCTCAACTTCCGGTGTTACGGGCGACAATACGACAGCGTCCTCCGAGCCCGCCCCCTCAGCCTGCCCTCCAGACTCCGACGCTGAGTCCTGTTCTTCCATGCCCCCCCTCGAGGGGGAGCCTGGGGATCCAGATCTCAGCGACGGGTCATGGTCGACGGTTAGTAGTGGGGATGGCACGGAGGATGTCGTGTGCTGC
>gnl|euhcvdb|AF011752_NS5A_C1a_NS5A_protein_coding_sequence_(ns5a_sequence)
TCCGGTTCCTGGCTAAGGGACATCTGGGACTGGATATGCGAGGTGCTGAGCGACTTTAAGACCTGGCTGAAAGCCAAGCTCATGCCACAACTGCCTGGGATTCCCTTTGTGTCCTGCCAGCGCGGGTATAGGGGGGTCTGGCGAGGAGACGGCATTATGCACACTCGCTGCCACTGTGGAGCTGAGATCACTGGACATGTCAAAAACGGGGCGATGAGGATCGTCGGTCCTAGGACCTGCAGGAACATGTGGAGTGGGACGTTCCTCATTAACGCCTACACCACGGGCCCCTGTACTCCCCTTCCTGCGCCGAACTATAAGTTCGCGCTGTGGAGGGTGTCTGCAGAGGAATACGTGGAGATAAGGCGGGTGGGGGACTTCCACTACATATCGGGTATGACTACTGACAATCTTAAATGCCCGTGCCAGATCCCATCGCCCGAATTTTTCACAGAATTGGACGGGGTGCGCCTACATAGGTTTGCGCCCCCTTGTAAGCCCTTGCTGCGGGAGGAGGTATCATTCAGAGTAGGACTCCACGAGTACCCGGTGGGGTCGCAATTACCTTGCGAGCCCGAACCGGACGTAGCCGTGTTGACGTCCATGCTCACTGATCCCTCCCATATAACAGCAGAGGAGGCCGGGAGAAGGTTGGCGAGAGGGTCACCCCCTTCTATGGCCAGCTCCTCGGCCAGCCAGCTGTCCGCTCCATCTCTCAAGGCAACTTGCA---------------CCGCCAATCA---------TGACTCCCCTGACGCCGAGCTCATAGAGGCTAACCTCCTGTGGAGGCAGGAGATGGGCGGCAACATCACCAGGGTTGAGTCAGAGAACAAAGTGGTGATTCTGGACTCCTTCGATCCGCTTGTGGCAGAGGAGGATGAGCGGGAGGTCTCCGTACCCGCAGAAATTCTGCGGAAGTCTCGGAGATTCGCCCCGGCCCTGCCCGTTTGGGCGCGGCCGGACTACAACCCCCCGCTAGTAGAGACGTGGAAAAAGCCTGACTACGAACCACCTGTGGTCCATGGCTGCCCGCTACCACCTCCACGGTCCCCTCCTGTGCCTCCGCCTCGGAAAAAACGTACGGTGGTCCTCACCGAATCAACCCTATCTACTGCCTTGGCCGAGCTTGCCACCAAAAGTTTTGGCAGCCCCTCAACTTCCGGCATTACGGGCGACAATACGACAACATCCTCTGAGCCCGCCCCTTCTGGCTGCCCCCCCGACTCCGACGTTGAGTCCTATTCTTCCATGCCCCCCCTGGAGGGGGAGCCTGGGGATCCGGATTTCAGCGACGGGTCATGGTCGACGGTCAGTAGTGGGGCCGACACGGAAGATGTCGTGTGCTGC
>gnl|euhcvdb|EU781765_NS5A_C1a_NS5A_protein_coding_sequence_(ns5a_sequence)
TCCGGCTCCTGGCTGAGGGACATCTGGGACTGGATATGCGAGGTGCTGAGCGATTTTAAGACCTGGCTGAAGGCCAAGCTCATGCCACAATTGCCGGGGATTCCCTTTGTATCCTGCCAACGCGGGTATAAGGGGGTCTGGCGAGGAGATGGCATCATGCACACTCGCTGCCACTGTGGAGCTGAGATTACTGGACATGTCAAGAACGGGACGATGAGGATCGTCGGTCCTAAGACCTGCAGAAACATGTGGAGTGGGACCTTCCCCATCAACGCCTACACCACGGGCCCCTGTACCCCCCTTCCCGCGCCGAACTATACGTTCGCGCTGTGGAGGGTGTCTGCGGAGGAATATGTGGAGATAAGGCGGGTGGGGGACTTCCACTATGTGACGGGTATGACCACTGACAATCTTAAATGCCCGTGCCAGGTCCCATCGCCCGAATTTTTCACAGAACTGGACGGGGTGCGCCTGCATAGGTTTGCGCCCCCTTGCAAGCCCCTGCTGCGAGATGAGGTGTCGTTCAGAGTAGGACTGCACGATTACCCGGTGGGGTCGCAATTACCTTGCGAGCCTGAACCGGACGTGGCCGTGCTGACGTCCATGCTCACTGATCCCTCCCATATAACGGCAGAGACGGCTGGGAGGAGGTTAGCAAGGGGATCCCCCCCTTCCTTGGCCAGCTCCTCGGCCAGCCAGCTGTCCGCTCCATCTCTCAAGGCAACTTGCA---------------CCATCAACCA---------CGACTCCCCTGACGCCGAGCTCATAGCAGCCAACCTCATGTGGAGGCAGGAGATGGGCGGCAACATCACCAGGGTTGAGTCGGAGAACAAGGTGGTGGTTCTGGACTCCTTCGATCCGCTTGTGGCGGAGGAGGATGATCGGGAGGTTTCCGTGGCCGCAGAAATCCTGAGGAAGTCTCGGAAATTTAGCCCGGCCCTGCCCATCTGGGCACGGCCGGACTACAACCCCCCGTTACTGGAGACATGGAAGAAGCCGGACTACGAACCACCCGTGGTCCATGGCTGCCCACTTCCACCTCCACAGTCCCCTCCTGTGCCTCCGCCTCGGAAGAAGCGGACGGTAGTCCTTACCGAATCAGTCATGTCTGCTGCCTTGGCCGAGCTCGCCACCAAGAGCTTTGGCAGCTCCTCAACTTCCGGCATTACGGGCGACGACACAACAACGGCCTCTGAGCCCGCCCCCTCTGACTGTCCTCCAGACTCCGACGCTGAGTCCTGCTCTTCCATGCCCCCCCTGGAGGGGGAGCCTGGGGATCCGGATCTCAGCGACGGGTCATGGTCGACGGTTAGTAGTGGGGCTGACACGGAGGATGTCGTGTGCTGC
>gnl|euhcvdb|AB520610_NS5A_C1a_NS5A_protein_coding_sequence_(ns5a_sequence)
TCCGGTTCCTGGCTAAGGGACATCTGGGACTGGATATGCGAGGTGCTGAGCGATTTTAAGACCTGGCTGAAGGCCAAGCTCATGCCACAACTGCCTGGGATTCCCTTTGTGTCCTGCCAACGCGGGTACAGGGGGGTCTGGCGAGGAGATGGCATTATGCACACTCGCTGCCCCTGTGGAGCTGAGATCGCCGGACATGTCAAGAACGGGACGATGAGGATCGTCGGTCCTAAGACCTGCAGAAACACGTGGAGTGGGACCTTCCCCATCAACGCCTACACCACGGGCCCCTGTACCCCCCTTCCTGCGCCGAACTATACGTTCGCGCTGTGGAGGGTGTCTGCGGAGGAATACGTGGAAATAAGGCAGGTGGGGGACTTCCACTACGTGACGGGCATGACTGCTGACAACCTTAAGTGCCCATGCCAGGTCCCATCGCCCGAATTTTTCACAGAACTGGATGGGGTGCGCCTGCATAGGTTTGCGCCCCCTTGCAAGCCCTTGCTACGAGATGAGGTGTCGTTCAGAGTAGGACTACACGACTACCCGGTGGGGTCGCAGTTACCTTGCGAGCCTGAACCGGATGTGGCCGTACTGACGTCCATGCTCACCGATCCCTCCCATATAACGGCAGAGGCGGCTGGGAGGAGGTTAGCAAGGGGATCGCCCCCTTCTCTGGCCAGCTCCTCGGCCAGCCAGCTGTCCGCTCCATCTCTCAAAGCAACTTGCA---------------CCACCAACCA---------CGACTCCCCTGACGCCGAGCTCATAGAGGCTAACCTCCTGTGGAGGCAGGAGATGGGCGGCAACATCACCAGGGTTGAGTCAGAGAACAAAGTGGTAGTCCTGGACTCCTTCGATCCGCTTGTGGCAGAAGAGGACGAACGGGAGATCTCCGTGGCCGCAGAGATCCTGCGGAAGTCTCGGAGATTCGCTCCGGCCCTGCCCATTTGGGCACGGCCGGACTACAACCCCCCGTTACTGGAGACGTGGAAAAAGCCGGACTACGAGCCACCTGTGGTCCATGGCTGCCCGCTTCCACCTCCAAAGTCCCCTCCTGTGCCTCCGCCCCGGAAGAAGCGGACGGTGGTCCTCACTGAATCAACTGTATCCACTGCCTTGGCTGAGCTTGCTACCAAGAGCTTTGGCAGCTCTTCAACTTCCGGTATAACGGGCGACAACACGACAGCGTCCTCTGAGCCCGCCCCCTCTGTCTGCCCTCCAGACTCCGACGCTGAGTCCTATTCTTCCATGCCCCCCCTGGAGGGGGAGCCTGGGGATCCGGATCTCAGCGACGGGTCATGGTCGACGGTCAGTAGTGGGGCTGGCACGGAGGATGTCGTGTGTTGC
>gnl|euhcvdb|EU362877_NS5A_C1a_NS5A_protein_coding_sequence_(ns5a_sequence)
TCCGGCTCCTGGCTGAGGGACATCTGGGACTGGATATGCGAGGTGCTGAGCGACTTTAAGACCTGGTTAAAAGCCAAGCTCATGCCACAACTGCCTGGGATTCCCCTTGTGTCCTGCCAGCGCGGGTATAGGGGGGTCTGGCGAGGGGATGGCATTATGCATACTCGCTGCCACTGTGGAGCTGAGATCACTGGACATGTCAAAAACGGGACGATGAGGATCGTCGGTCCTAGGACCTGCAGGAACATGTGGAGTGGGACCTTCCCCATTAACGCCTACACCACAGGCCCCTGTACCCCCCTTCCTGCGCCGAACTACAAGTTCGCGCTATGGAGGGTGTCTGCAGAGGAATACGTGGAGATAAGGCAGGTGGGGGACTTCCACTACGTGACGGGTATGACTACTGACAACCTTAAATGCCCGTGCCAGGTCCCATCACCCGAATTTTTCACAGAACTGGACGGGGTGCGCCTACATAGGTTTGCGCCCCCCTGCAAGCCCTTGTTGCGGGAAGAGGTATCATTCAGAGTAGGACTCCACGAGTACCCGGTGGGGTCGCAATTACCTTGCGAGCCCGAACCGGACGTGGCCGTGTTGACGTCCATGCTCACCGATCCTTCCCATATAACAGCAGAGGCTGCCGGGAGAAGGTTGGCGAGGGGATCACCCCCTTCTGTGGCCAGCTCCTCGGCTAGCCAACTGTCTGCTCCATCTCTCAAGGCAACTTGCA---------------CCGTCAACCA---------TGACTCCCCCGATGCCGATCTCATAGAGGCTAACCTCCTATGGAGGCAGGAGATGGGCGGCAACATCACCAGGGTTGAGTCAGAGAACAAAGTGGTGATTCTGGACTCCTTCGATCCGCTTGTGGCGGAGGAGGACGAGCGGGAGGTCTCCGTAGCCGCAGAAATCCTGCGGAAGTCTCGGAGATTTACCCCGGCCCTGCCCATCTGGGCGCGGCCGGACTATAACCCCCCGCTAATAGAGACGTGGAAAAAGCCTGACTACGAACCACCTGTGGTCCATGGCTGTCCGCTTCCACCTCCACAGTCCCCTCCTGTGCCTCCGCCTCGGAAGAAGCGGACGGTGGTCCTCACCGAATCAACCCTATCTACTGCCTTGGCCGAACTTGCCACCAAAAGTTTCGGCGACTCCTCAACTTCCGGTATCACGGGTGACGATACGACAACGTCCTCCGAGCCCGCCTCCTCTGGCCGCCCCCTAGACTCCGACGCTGAGTCCTATTCTTCCATGCCCCCCCTGGAGGGGGAGCCTGGGGATCCGGATCTCAGCGACGGGTCATGGTCGACGGTCAGTAGTGAGGCCGGCACGGAGGATGTTGTGTGTTGC
>gnl|euhcvdb|EU362878_NS5A_C1a_NS5A_protein_coding_sequence_(ns5a_sequence)
TCCGGTTCCTGGCTAAGGGACATCTGGGACTGGATATGCGAGGTGCTAAGCGACTTTAAGACCTGGCTAAAAGCCAAGCTCATGCCACAACTGCCTGGGATTCCCTTCGTGTCCTGCCAACGCGGGTACAGGGGGGTCTGGCGAGGGGACGGCATCATGCACACTCGCTGCCACTGTGGAGCTGAGATCACTGGACATGTCAAAAACGGGACGATGAGGATCGTCGGTCCTAGGACCTGCAGGAACATGTGGAGTGGGACCTTCCCCATTAACGCCTATACCACGGGCCCCTGTACTCCCCTTCCTGCGCCGAACTACAAGTTCGCGCTATGGAGGGTGTCTGCAGAGGAATACGTGGAGATAAGGCAGGTGGGGGACTTCCACTACGTGACGGGCATGACTACTGACAATCTTAAATGCCCGTGCCAGGTCCCATCGCCCGAATTTTTCACAGAATTGGACGGGGTGCGCCTACACAGGTTTGCGCCCCCTTGCAAGCCCTTGCTGCGGGAGGAGGTGTCATTCAGAGTGGGACTCCACGACTACCCGGTGGGGTCGCAACTACCTTGCGAACCCGAACCGGACGTGGCCGTGTTGACGTCCATGCTCACTGACCCCTCCCACATAACAGCGGAAGCGGCTGGGAGGAGATTGGCGAGAGGATCGCCCCCTTCTCTGGCCAGCTCCTCGGCTAGCCAGCTGTCCGCTCCATCTCTCAAGGCAACTTGCA---------------CCGCCAACCA---------TGACTCCCCTGACGCCGAACTCATAGAGGCTAACCTCCTATGGAGGCAGGAGATGGGCAATAACATCACCAGGGTTGAGTCAGAGAACAAAGTGGTGATTCTGGACTCCTTCGATCCGCTTGTGGCGGAGGAGGATGAGCGGGAGATCTCCGTACCCGCAGAGATCCTGCGGAAGTCTCGGAGATTCGCCCCGGCCCTGCCCATTTGGGCGCGGCCGGACTACAATCCCCCGCTATTGGAGACGTGGAAAAAGCCTGACTACGAGCCACCTGTGGTCCATGGCTGCCCGCTTCCACCTCCAAAGTCCCCTCCTGTACCTCCGCCTCGGAAGAAGCGGACGGTGGTCCTCACCGAATCAAACGTATCTACTGCCTTGGCCGACCTCGCCACCAAAAGTTTTGGCAGTTCCTCAACTTCCGGCATTACGGGCGACAATACGACAACATCCTCTGAGCCCGCTCCTTCTGGCTGCTCCCCAGACTCCGACGCTGAGTCTTATTCTTCCATGCCCCCCCTGGAGGGGGAGCCTGGGGATCCGGATCTCAGCGACGGGTCGTGGTCGACAGTCAGTAGTGAGGCCGGCACGGAGGATGTCGTGTGCTGC
>gnl|euhcvdb|EU370626_NS5A_P1a_NS5A_protein_coding_sequence_(ns5a_sequence)
TCCGGTTCCTGGCTAAGGGACATCTGGGACTGGATATGCGAGGTGCTGAGCGACTTTAAGACCTGGCTGAAAGCCAAGCTCATGCCACAACTGCCTGGGATTCCCTTTGTGTCCTGCCAGCGCGGGTATAGGGGGGTCTGGCGAGGAGACGGCATTATGCACACTCGCTGCCACTGTGGAGCTGAGATCACTGGACATGTCAAAAACGGGACGATGAGGATCGTCGGTCCTAGGACCTGCAGGAACATGTGGAGTGGGACGTTCCCCATTAACGCCTACACCACGGGCCCCTGTACTCCCCTTCCTGCGCCGAACTATAAGTTCGCGCTGTGGAGGGTGTCTGCAGAGGAATACGTGGAGATAAGGCGGGTGGGGGACTTCCACTACGTATCGGGTATGACTACTGACAATCTTAAATGCCCGTGCCAGATCCCATCGCCCGAATTTTTCACAGAATTGGACGGGGTGCGCCTACACAGGTTTGCGCCCCCTTGCAAGCCCTTGCTGCGGGAGGAGGTATCATTCAGAGTAGGACTCCACGAGTACCCGGTGGGGTCGCAATTACCTTGCGAGCCCGAACCGGACGTAGCCGTGTTGACGTCCATGCTCACTGATCCCTCCCATATAACAGCAGAGGCGGCCGGGAGAAGGTTGGCGAGAGGGTCACCCCCTTCTATGGCCAGCTCCTCGGCTAGCCAGCTGTCCGCTCCATCTCTCAAGGCAACTTGCA---------------CCGCCAACCA---------TGACTCCCCTGACGCCGAGCTCATAGAGGCTAACCTCCTGTGGAGGCAGGAGATGGGCGGCAACATCACCAGGGTTGAGTCAGAGAACAAAGTGGTGATTCTGGACTCCTTCGATCCGCTTGTGGCAGAGGAGGATGAGCGGGAGGTCTCCGTACCTGCAGAAATTCTGCGGAAGTCTCGGAGATTCGCCCGGGCCCTGCCCGTCTGGGCGCGGCCGGACTACAACCCCCCGCTAGTAGAGACGTGGAAAAAGCCTGACTACGAACCACCTGTGGTCCATGGCTGCCCGCTACCACCTCCACGGTCCCCTCCTGTGCCTCCGCCTCGGAAAAAGCGTACGGTGGTCCTCACCGAATCAACCCTATCTACTGCCTTGGCCGAGCTTGCCACCAAAAGTTTTGGCAGCTCCTCAACTTCCGGCATTACGGGCGACAATACGACAACATCCTCTGAGCCCGCCCCTTCTGGCTGCCCCCCCGACTCCGACGTTGAGTCCTATTCTTCCATGCCCCCCCTGGAGGGGGAGCCTGGGGATCCGGATCTCAGCGACGGGTCATGGTCGACGGTCAGTAGTGGGGCCGACACGGAAGATGTCGTGTGCTGC
>gnl|euhcvdb|AF009606_NS5A_C1a_NS5A_protein_coding_sequence_(ns5a_sequence)
TCCGGTTCCTGGCTAAGGGACATCTGGGACTGGATATGCGAGGTGCTGAGCGACTTTAAGACCTGGCTGAAAGCCAAGCTCATGCCACAACTGCCTGGGATTCCCTTTGTGTCCTGCCAGCGCGGGTATAGGGGGGTCTGGCGAGGAGACGGCATTATGCACACTCGCTGCCACTGTGGAGCTGAGATCACTGGACATGTCAAAAACGGGACGATGAGGATCGTCGGTCCTAGGACCTGCAGGAACATGTGGAGTGGGACGTTCCCCATTAACGCCTACACCACGGGCCCCTGTACTCCCCTTCCTGCGCCGAACTATAAGTTCGCGCTGTGGAGGGTGTCTGCAGAGGAATACGTGGAGATAAGGCGGGTGGGGGACTTCCACTACGTATCGGGTATGACTACTGACAATCTTAAATGCCCGTGCCAGATCCCATCGCCCGAATTTTTCACAGAATTGGACGGGGTGCGCCTACATAGGTTTGCGCCCCCTTGCAAGCCCTTGCTGCGGGAGGAGGTATCATTCAGAGTAGGACTCCACGAGTACCCGGTGGGGTCGCAATTACCTTGCGAGCCCGAACCGGACGTAGCCGTGTTGACGTCCATGCTCACTGATCCCTCCCATATAACAGCAGAGGCGGCCGGGAGAAGGTTGGCGAGAGGGTCACCCCCTTCTATGGCCAGCTCCTCGGCCAGCCAGCTGTCCGCTCCATCTCTCAAGGCAACTTGCA---------------CCGCCAACCA---------TGACTCCCCTGACGCCGAGCTCATAGAGGCTAACCTCCTGTGGAGGCAGGAGATGGGCGGCAACATCACCAGGGTTGAGTCAGAGAACAAAGTGGTGATTCTGGACTCCTTCGATCCGCTTGTGGCAGAGGAGGATGAGCGGGAGGTCTCCGTACCCGCAGAAATTCTGCGGAAGTCTCGGAGATTCGCCCGGGCCCTGCCCGTTTGGGCGCGGCCGGACTACAACCCCCCGCTAGTAGAGACGTGGAAAAAGCCTGACTACGAACCACCTGTGGTCCATGGCTGCCCGCTACCACCTCCACGGTCCCCTCCTGTGCCTCCGCCTCGGAAAAAGCGTACGGTGGTCCTCACCGAATCAACCCTATCTACTGCCTTGGCCGAGCTTGCCACCAAAAGTTTTGGCAGCTCCTCAACTTCCGGCATTACGGGCGACAATACGACAACATCCTCTGAGCCCGCCCCTTCTGGCTGCCCCCCCGACTCCGACGTTGAGTCCTATTCTTCCATGCCCCCCCTGGAGGGGGAGCCTGGGGATCCGGATCTCAGCGACGGGTCATGGTCGACGGTCAGTAGTGGGGCCGACACGGAAGATGTCGTGTGCTGC
>gnl|euhcvdb|EU362880_NS5A_C1a_NS5A_protein_coding_sequence_(ns5a_sequence)
TCTGGCTCCTGGCTAAGGGACATCTGGGACTGGATATGCGAGGTGTTGAGCGATTTTAAGACCTGGCTGAAAGCCAAGCTCATGCCACAACTGCCTGGGATTCCCTTTGTGTCCTGCCAGCGCGGGTATAGGGGGGCCTGGCGAGGAGATGGCATTATGCACACTCGCTGCCACTGTGGAGCCGAGATCACTGGACATGTCAAGAACGGGACGATGAGGATCGTCGGTCCTAAGACCTGCAAAAACATGTGGAGTGGGACTTTCCCCATCAACGCCTACACCACGGGTCCCTGTTCCCCCCTTCCTGCGCCGAACTATAAGTTCGCGCTGTGGAGGGTGTCTGCGGAGGAATACGTGGAAATAAGGCAGGTGGGGGACTTTCACTACGTGACGGGCATGACTACTGACAATCTTAAATGCCCGTGCCAGGTCCCGTCGCCCGAATTTTTCACAGAACTGGACGGGGTGCGCTTGCACAGGTTTGCGCCCCCTTGCAAGCCTTTGCTGCGAGAGGAGGTGTCGTTCAGAGTAGGACTACACGACTACCCGGTGGGGTCGCAATTGCCTTGCGAGCCCGAACCGGACGTGGCCGTGCTGACGTCCATGCTCACTGATCCCTCCCATATAACAGCAGAGGCGGCCGGGAGAAGGTTAGCGAGAGGGTCCCCCCCCTCTGTCGCCAGCTCCTCGGCCAGCCAGCTATCTGCTCCATCTCTCAAAGCAACCTGCA---------------CTACCAACCA---------CGACTCCCCTGACGCCGAGCTCATAGAAGCCAACCTCCTGTGGAGGCAGGAGATGGGCGGTAACATCACCAGGGTTGAGTCAGAGAACAAAGTGGTGATTCTGGACTCCTTCGATCCGCTTGTGGCAGAGGAGGATGAGCGGGAGATCTCCGTGCCCGCAGAGATCCTGCGGAAGTCCCGGAAATTCGCCCCGGCCCTGCCCATTTGGGCGCGGCCGGACTACAACCCCCCGCTATTGGAGGCGTGGAAGAAGCCAGACTACGAGCCACCTGTGGTCCATGGTTGCCCACTTCCGCCCCCACAGTCTCCTCCAGTGCCCCCGCCTCGAAAGAAGCGGACGGTGGTCCTTACCGAATCAACCGTGTCCACTGCCTTGGCCGAGCTTGCCACCAAGAGCTTTGGCAGCTCCTCGACTTCCGGTATTACGAGCGACAACACAACGACGCCTTCTGAGCCTGCCTCTTCTGGCTGCCCACCAGACTCCGACGCTGAGTCCTATTCTTCCATGCCCCCCCTGGAGGGGGAGCCTGGGGATCCGGATCTCAGCGACGGGTCATGGTCGACGGTCAGTAGTGAGGCTGGCACGGAGGATGTCGTGTGCTGC
>gnl|euhcvdb|AF011751_NS5A_C1a_NS5A_protein_coding_sequence_(ns5a_sequence)
TCCGGTTCCTGGCTAAGGGACATCTGGGACTGGATATGCGAGGTGCTGAGCGACTTTAAGACCTGGCTGAAAGCCAAGCTCATGCCACAACTGCCTGGGATTCCCTTTGTGTCCTGCCAGCGCGGGTATAGGGGGGTCTGGCGAGGAGACGGCATTATGCACACTCGCTGCCACTGTGGAGCTGAGATCACTGGACATGTCAAAAACGGGACGATGAGGATCGTCGGTCCTAGGACCTGCAGGAACATGTGGAGTGGGACGTTCCCCATTAACGCCTACACCACGGGCCCCTGTACTCCCCTTCCTGCGCCGAACTATAAGTTCGCGCTGTGGAGGGTGTCTGCAGAGGAATACGTGGAGATAAGGCGGGTGGGGGACTTCCACTACGTATCGGGTATGACTACTGACAATCTTAAATGCCCGTGCCAGATCCCATCGCCCGAATTTTTCACAGAATTGGACGGGGTGCGCCTACACAGGTTTGCGCCCCCTTGCAAGCCCTTGCTGCGGGAGGAGGTATCATTCAGAGTAGGACTCCACGAGTACCCGGTGGGGTCGCAATTACCTTGCGAGCCCGAACCGGACGTAGCCGTGTTGACGTCCATGCTCACTGATCCCTCCCATATAACAGCAGAGGCGGCCGGGAGAAGGTTGGCGAGAGGGTCACCCCCTTCTATGGCCAGCTCCTCGGCTAGCCAGCTGTCCGCTCCATCTCTCAAGGCAACTTGCA---------------CCGCCAACCA---------TGACTCCCCTGACGCCGAGCTCATAGAGGCTAACCTCCTGTGGAGGCAGGAGATGGGCGGCAACATCACCAGGGTTGAGTCAGAGAACAAAGTGGTGATTCTGGACTCCTTCGATCCGCTTGTGGCAGAGGAGGATGAGCGGGAGGTCTCCGTACCTGCAGAAATTCTGCGGAAGTCTCGGAGATTCGCCCGGGCCCTGCCCGTCTGGGCGCGGCCGGACTACAACCCCCCGCTAGTAGAGACGTGGAAAAAGCCTGACTACGAACCACCTGTGGTCCATGGCTGCCCGCTACCACCTCCACGGTCCCCTCCTGTGCCTCCGCCTCGGAAAAAGCGTACGGTGGTCCTCACCGAATCAACCCTATCTACTGCCTTGGCCGAGCTTGCCACCAAAAGTTTTGGCAGCTCCTCAACTTCCGGCATTACGGGCGACAATACGACAACATCCTCTGAGCCCGCCCCTTCTGGCTGCCCCCCCGACTCCGACGTTGAGTCCTATTCTTCCATGCCCCCCCTGGAGGGGGAGCCTGGGGATCCGGATCTCAGCGACGGGTCATGGTCGACGGTCAGTAGTGGGGCCGACACGGAAGATGTCGTGTGCTGC
>gnl|euhcvdb|EU370630_NS5A_P1a_NS5A_protein_coding_sequence_(ns5a_sequence)
TCCGGTTCCTGGCTAAGGGACATCTGGGACTGGATATGCGAGGTGCTGAGCGACTTTAAGACCTGGCTGAAAGCCAAGCTCATGCCACAACTGCCTGGGATTCCCTTTGTGTCCTGCCAGCGCGGGTATAGGGGGGTCTGGCGAGGAGACGGCATTATGCACACTCGCTGCCACTGTGGAGCTGAGATCACTGGACATGTCAAAAACGGGACGATGAGGATCGTCGGTCCTAGGACCTGCAGGAACATGTGGAGTGGGACGTTCCCCATTAACGCCTACACCACGGGCCCCTGTACTCCCCTTCCTGCGCCGAACTATAAGTTCGCGCTGTGGAGGGTGTCTGCAGAGGAATACGTGGAGATAAGGCGGGTGGGGGACTTCCACTACGTATCGGGTATGACTACTGACAATCTTAAATGCCCGTGCCAGATCCCATCGCCCGAATTTTTCACAGAATTGGACGGGGTGCGCCTACACAGGTTTGCGCCCCCTTGCAAGCCCTTGCTGCGGGAGGAGGTATCATTCAGAGTAGGACTCCACGAGTACCCGGTGGGGTCGCAATTACCTTGCGAGCCCGAACCGGACGTAGCCGTGTTGACGTCCATGCTCACTGATCCCTCCCATATAACAGCAGAGGCGGCCGGGAGAAGGTTGGCGAGAGGGTCACCCCCTTCTATGGCCAGCTCCTCGGCTAGCCAGCTGTCCGCTCCATCTCTCAAGGCAACTTGCA---------------CCGCCAACCA---------TGACTCCCCTGACGCCGAGCTCATAGAGGCTAACCTCCTGTGGAGGCAGGAGATGGGCGGCAACATCACCAGGGTTGAGTCAGAGAACAAAGTGGTGATTCTGGACTCCTTCGATCCGCTTGTGGCAGAGGAGGATGAGCGGGAGGTCTCCGTACCTGCAGAAATTCTGCGGAAGTCTCGGAGATTCGCCCGGGCCCCGCCCGTCTGGGCGCGGTCGGACTACAACCCCCCGCTAGTAGAGACGTGGAAAAAGCCTGACTACGAACCACCTGTGGTCCATGGCTGCCCGCTACCACCTCCACGGTCCCCTCCTGTGCCTCCGCCTCGGAAAAAGCGTACGGTGGTCCTCACCGAATCAACCCTATCTACTGCCTTGGCCGAGCTTGCCATCAAAAGTTTTGGCAGCTCCTCAACTTCCGGCATTACGGGCGACAATACGACAACATCCTCTGAGCCCGCCCTTTCTGGCTGCCCCCCCGACTCCGACGTTGAGTCCTATTCTTCCATGCCCCCCCTGGAGGGGGAGCCTGGGGATCCGGATCTCAGCGACGGGTCATGGTCGACGGTCAGTAGTGGGGCCGACACGGAAGATGTCGTGTGCTGC
>gnl|euhcvdb|EU362881_NS5A_C1a_NS5A_protein_coding_sequence_(ns5a_sequence)
TCCGGTTCCTGGTTAAGGGACATCTGGGACTGGATATGCGAGGTGCTGAGCGACTTTAAGACCTGGCTAAAAGCCAAGCTCATGCCACAATTGCCTGGGATTCCCTTTGTGTCCTGCCAGCGCGGGTATAGGGGGGTCTGGCGAGGGGACGGCATCATGCACACTCGCTGCCACTGTGGGGCTGAGATCACTGGACATGTCAAAAACGGGACGATGAGGATCGTCGGTTCTAGGACCTGCAGGAACATGTGGTGTGGGACCTTCCCCATTAACGCCTATACCACGGGCCCCTGCACCCCCCTTCCTGCGCCGAACTACAAGTTCGCGCTGTGGAGGGTGTCTGCAGAGGAATACGTGGAGATAAGGCAGGTGGGGGACTTCCACTACGTGACGGGCATGACTACTGACAATCTTAAGTGCCCGTGCCAGGTCCCATCTCCCGAATTTTTCACAGAATTGGACGGGGTGCGCCTACACAGGTTTGCGCCCCCCTGTAAGCCCTTGCTGCGGGAAGAGGTATCGTTTAGAGTAGGACTCCACGCGTACCCGGTGGGGTCGCAATTGCCTTGCGAGCCCGAACCGGACGTGGCTGTGTTGACGTCCATGCTCACTGATCCCTCCCATATAACGGCAGAGGCGGCCGGGAGAAGGTTGGCGAGGGGATCACCCCCCTCTGTGGCCAGCTCCTCGGCTAGCCAGCTGTCCGCTCCATCTCTCAAGGCAACTTGCA---------------CCGCCAACCA---------TGACTCCCCTGACGCCGAACTCATAGAAGCTAACCTCCTATGGAGGCAAGAGATGGGCGGCAACATCACCAGGGTTGAGTCAGAGAATAAAGTGGTGATTCTGGACTCCTTCGATCCGCTAGTGGCGGAGGAGGACGAGCGGGAGATCTCCGTGCCCGCAGAAATCCTGCGGAAGTCTCGGAGATTCGGCCCGGCCCTGCCCATTTGGGCGCGGCCGGACTACAACCCCCCGCTGGTGGAGACGTGGAAAAAGCCCGATTACGAACCGCCTGTGGTCCACGGCTGCCCACTTCCACCTTCACAGTCCCCTCCTGTGCCTCCGCCTCGGAAGAAGCGGACGGTGGTCCTGACTGAATCAACCGTATCTACTGCTTTGGCTGAACTTGCCACCAAAAGTTTTGGCAGCTCCTCAACTTCCGGCATTACGGGCGACAATACGGCAACATCCTCTGAGCCTGTCTCTTCTGGCTGCCCTCCCGACTCCGACGCAGAGTCCGATTCTTCCATGCCCCCCCTGGAGGGGGAGCCTGGGGATCCGGATCTCAGCGACGGGTCATGGTCGACGGTCAGCAGTGAGGCCGGCACGGAGGATGTCGTGTGCTGC
>gnl|euhcvdb|EU370633_NS5A_P1a_NS5A_protein_coding_sequence_(ns5a_sequence)
TCCGGTTCCTGGCTAAGGGACATCTGGGACTGGATATGCGAGGTGCTGAGCGACTTTAAGACCTGGCTGAAAGCCAAGCTCATGCCACAACTGCCTGGGATTCCCTTTGTGTCCTGCCAGCGCGGGTATAGGGGGGTCTGGCGAGGAGACGGCATTATGCACACTCGCTGCCACTGTGGAGCTGAGATCACTGGACATGTCAAAAACGGGACGATGAGGATCGTCGGTCCTAGGACCTGCAGGAACATGTGGAGTGGGACGTTCCCCATTAACGCCTACACCACGGGCCCCTGTACTCCCCTTCCTGCGCCGAACTATAAGTTCGCGCTGTGGAGGGTGTCTGCAGAGGAATACGTGGAGATAAGGCGGGTGGGGGACTTCCACTACGTATCGGGTATGACTACTGACAATCTTAAATGCCCGTGCCAGATCCCATCGCCCGAATTTTTCACAGAATTGGACGGGGTGCGCCTACACAGGTTTGCGCCCCCTTGCAAGCCCTTGCTGCGGGAGGAGGTATCATTCAGAGTAGGACTCCACGAGTACCCGGTGGGGTCGCAATTACCTTGCGAGCCCGAACCGGACGTAGCCGTGTTGACGTCCATGCTCACTGATCCCTCCCATATAACAGCAGAGGCGGCCGGGAGAAGGTTGGCGAGAGGGTCACCCCCTTCTATGGCCAGCTCCTCGGCTAGCCAGCTGTCCGCTCCATCTCTCAAGGCAACTTGCA---------------CCGCCAACCA---------TGACTCCCCTGACGCCGAGCTCATAGAGGCTAACCTCCTGTGGAGGCAGGAGATGGGCGGCAACATCACCAGGGTTGAGTCAGAGAACAAAGTGGTGATTCTGGACTCCTTCGATCCGCTTGTGGCAGAGGAGGATGAGCGGGAGGTCTCCGTACCTGCAGAAATTCTGCGGAAGTCTCGGAGATTCGCCCGGGCCCTGCCCGTCTGGGCGCGGCCGGACTACAACTCCCCGCTAGTAGAGACATGGAAAAAGCCTGACTACGAACCACCTGTGGTCCATGGCTGCCCGCTACCACCTCCACGGTCCCCTCCTGTGCCTCCGCCTCGGAAAAAGCGTACGGTGGTCCTCACCGAATCAACCCTATCTACTGCCTTGGCCGAGCTTGCCACCAAAAGTTTTGGCAGCTCCTCAACTTCCGGCATTACGGGCGACAATACGACAACATCCTCTGAGCCCGCCCCTTCTGGCTGCCCCCCCGACTCCGACGTTGAGTCCTATTCTTCCATGCCCCCCCTGGAGGGGGAGCCTGGGGATCCGGATCTCAGCGACGGGTCATGGTCGACGGTCAGTAGTGGGGCCGACACGGAAGATGTCGTGTGCTGC
>gnl|euhcvdb|EU370634_NS5A_P1a_NS5A_protein_coding_sequence_(ns5a_sequence)
TCCGGTTCCTGGCTAAGGGACATCTGGGACTGGATATGCGAGGTGCTGAGCGACTTTAAGACCTGGCTGAAAGCCAAGCTCATGCCACAACTGCCTGGGATTCCCTTTGTGTCCTGCCAGCGCGGGTATAGGGGGGTCTGGCGAGGAGACGGCATTATGCACACTCGCTGCCACTGTGGAGCTGAGATCACTGGACATGTCAAAAACGGGACGATGAGGATCGTCGGTCCTAGGACCTGCAGGAACATGTGGAGTGGGACGTTCCCCATTAACGCCTACACCACGGGCCCCTGTACTCCCCTTCCTGCGCCGAACTATAAGTTCGCGCTGTGGAGGGTGTCTGCAGAGGAATACGTGGAGATAAGGCGGGTGGGGGACTTCCACTACGTATCGGGTATGACTACTGACAATCTTAAATGCTCGTGCCAGATCCCATCGCCCGAATTTTTCACAGAATTGGACGGGGTGCGCCTACACAGGTTTGCGCCCCCTTGCAAGCCCTTGCTGCGGGAGGAGGTATCATTCAGAGTAGGACTCCACGAGTACCCGGTGGGGTCGCAATTACCTTGCGAGCCCGAACCGGACGTAGCCGTGTTGACGTCCATGCTCACTGATCCCTCCCATATAACAGCAGAGGCGGCCGGGAGAAGGTTGGCGAGAGGGTCACCCCCTTCTATGGCCAGCTCCTCGGCTAGCCAGCTGTCCGCTCCATCTCTCAAGGCAACTTGCA---------------CCGCCAACCA---------TGACTCCCCTGACGCCGAGCTCATAGAGGCTAACCTCCTGTGGAGGCAGGAGATGGGCGGCAACATCACCAGGGTTGAGTCAGAGAACAAAGTGGTGATTCTGGACTCCTTCGATCCGCTTGTGGCAGAGGAGGATGAGCGGGAGGTCTCCGTACCTGCAGAAATTCTGCGGAAGTCTCGGAGATTCGCCCGGGCCCTGCCCGTCTGGGCGCGGCCGGACTACAACCCCCCGCTAGTAGAGACGTGGAAAAAGCCTGACTACGAACCACCTGTGGTCCATGGCTGCCCGCTACCACCTCCACGGTCCCCTCCTGTGCCTCCGCCTCGGAAAAAGCGTACGGTGGTCCTCACCGAATCAACCCTATCTACTGCCTTGGCCGAGCTTGCCACCAAAAGTTTTGGCAGCTCCTCAACTTCCGGCATTACGGGCGACAATGCGACAACATCCTCTGAGCCCGCCCCTTCTGGCTGCCCCCCCGACTCCGACGTTGAGTCCTATTCTTCCATGCCCCCCCTGGAGGGGGAGCCTGGGGATCCGGATCTCAGCGACGGGTCATGGTCGACGGTCAGTAGTGGGGCCGACACGGAAGATGTTGTGTGCTGC
>gnl|euhcvdb|EU362883_NS5A_C1a_NS5A_protein_coding_sequence_(ns5a_sequence)
TCCGGTTCTTGGCTAAGGGACATCTGGGACTGGATATGCGAGGTGCTAAGCGACTTTAAGACCTGGCTAAAAGCCAAGCTCGTGCCACAACTGCCCGGGATTCCCTTCGTGTCCTGCCAGCGCGGGTACAAGGGAGTCTGGCGCGGGGACGGCATTATGCACACTCGCTGCCACTGTGGAGCTGAGATCACTGGACATGTCAAAAACGGGACGATGAGGATCGTCGGTCCTAAGACCTGCAGGAACATGTGGAGTGGGACCTTCCCCATTAACGCCTACACCACGGGCCCCTGTACCCCCCTTCCTGCGCCGAACTACACGTTCGCGCTGTGGAGGGTGTCTGCAGAGGAATACGTGGAGATAAGGCAGGTGGGGGACTTCCACTACGTAACGGGTATGACTACTGACAATCTCAAGTGCCCGTGCCAGGTCCCATCGCCCGAATTTTTCACAGAATTGGACGGGGTGCGCCTACATAGGTTTGCGCCCCCCTGCAAGCCCTTGCTACGAGAGGAGGTATCATTCAGAGTAGGACTCCACGAGTACCCGGTGGGATCGCAATTGCCTTGCGAGCCCGAACCGGATGTAGCCGTGTTGACGTCCATGCTCACTGATCCCTCCCATATAACAGCAGAGGCGGCCGGGAGAAGGTTGGCGAGGGGATCACCCCCCTCGCTGGCCAGCTCCTCAGCTAGCCAGCTGTCTGCACCATCTCTCAAGGCAACTTGCA---------------CCGCCAACCA---------TGACTCCCCTGATGCCGAGCTCATAGAAGCCAACCTCTTATGGAGGCAGGAAATGGGCGGTAACATCACCAGGGTTGAGTCAGAGAACAAAGTGGTGATTCTGGACTCCTTCGATCCGCTTGTGGCGGAGGAGGATGAGCGGGAGATCTCCGTACCCGCAGAGATTCTGCGGAAGTCTCGGAGATTCGCCCCTGCCCTGCCCATTTGGGCGCGGCCGGACTATAACCCTCCGCTATTGGAGACGTGGAAAAAGCCTGACTACGAACCACCTGTGGTCCATGGTTGCCCGCTTCCACCTCCACAGTCCCCTCCTGTGCCTCCGCCTCGAAAGAAGCGGACGGTGGTCCTCACCGAATCAATCTTATCAACTGCCTTGGCCGAGCTTGCCACCAAGAGTTTCGGCGACTCCTCAACTTCCGGCGTTACGGGTGACAATATGGCAACATCCTCTGAGCCCACCTCCTCTGGTTGCCCCCCCGACTCCGATGTTGAGTCCTATTCTTCCATGCCCCCCCTGGAGGGGGAGCCTGGGGATCCAGATCTCAGTGACGGGTCATGGTCGACGGTCAGTAGTGAGGCCGGCACGGAAGATGTCGTGTGTTGC
>gnl|euhcvdb|EU370635_NS5A_P1a_NS5A_protein_coding_sequence_(ns5a_sequence)
TCCGGTTCCTGGCTAAGGGACATCTGGGACTGGATATGCGAGGTGCTGAGCGACTTTAAGACCTGGCTGAAAGCCAAGCTCATGCCACAACTGCCTGGGATTCCCTTTGTGTCCTGCCAGCGCGGGTATAGGGGGGTCTGGCGAGGAGACGGCATTATGCACACTCGCTGCCACTGTGGAGCTGAGATCACTGGACGTGTCAAAAACGGGACGATGAGGATCGTCGGTCCTAGGACCTGCAGGAACATGTGGAGTGGGACGTTCCCCATTAACGCCTACACCACGGGCCCCTGTACTCCCCTTCCTGCGCCGAACTATAAGTTCGCGCTGTGGAGGGTGTCTGCAGAGGAATACGTGGAGATAAGGCGGGTGGGGGACTTCCACTACGTATCGGGTATGACTACTGACAATCTTAAATGCCCGTGCCAGATCCCATCGCCCGAATTTTTCACAGAATTGGACGGGGTGCGCCTACACAGGTTTGCGCCCCCTTGCAAGCCCTTGCTGCGGGAGGAGGTATCATTCAGAGTAGGACTCCACGAGTACCCGGTGGGGTCGCAATTACCTTGCGAGCCCGAACCGGACGTAGCCGTGTTGACGTCCATGCTCACTGATCCCTCCCATATAACAGCAGAGGCGGCCGGGAGAAGGTTGGCGAGAGGGTCACCCCCTTCTATGGCCAGCTCCTCGGCTAGCCAGCTGTCCGCTCCATCTCTCAAGGCAACTTGCA---------------CCGCCAACCA---------TGACTCCCCTGACGCCGAGCTCATAGAGGCTAACCTCCTGTGGAGGCAGGAGATGGGCGGCAACATCACCAGGGTTGAGTCAGAGAACAAAGTGGTGATTCTGGACTCCCTCGATCCGCTTGTGGCAGAGGAGGATGAGCGGGAGGTCTCCGTACCTGCAGAAATTCTGCGGAAGTCTCGGAGATTCGCCCGGGCCCTGCCCGTCTGGGCGCGGCCGGACTACAACCCCCCGCTAGTAGAGACGTGGAAAAAGCCTGACTACGAACCACCTGTGGTCCATGGCTGCCCGCTACCACCTCCACGGTCCCCTCCTGTGCCTCCGCCTCGGAAAAAGCGTACGGTGGTCCTCACCGAATCAACCCTATCTACTGCCTTGGCCGAGCTTGCCACCAAAAGTTTTGGCAGCTCCTCAACTTCCGGCATTACGGGCGACAATACGACAACATCCTCTGAGCCCGCCCCTTCTGGCTGCCCCCCCGACTCCGACGTTGAGTCCTATTCTTCCATGCCCCCCCTGGAGGGGGAGCCTGGGGATCCGGATCTCAGCGACGGGTCATGGTCGACGGTCAGTAGTGGGGCCGACACGGAAGATGTCGTGTGCTGC
>gnl|euhcvdb|EU362885_NS5A_C1a_NS5A_protein_coding_sequence_(ns5a_sequence)
TCCGGTTCCTGGCTAAGGGACATCTGGGACTGGATATGCGAGGTGCTGAGCGACTTTAAGACCTGGCTAAAAGCCAAGCTCATGCCACAACTGCCTGGGATCCCCTTTGTGTCCTGCCAGCGCGGATATAAGGGGGTCTGGCGAGGGGATGGCATCATGCACACTCGCTGCCACTGTGGAGCTGAGATTACTGGACATGTCAAAAACGGGACGATGAGGATCGTCGGTCCCAGGACCTGCAGGAATATGTGGAGTGGGACTTTCCCCATCAATGCCTACACCACAGGCCCCTGTACTCCCCTTCCTGCGCCGAACTATACGTTCGCGCTGTGGAGGGTGTCTGCAGAGGAATACGTGGAGATAAGGCAGGTGGGGGACTTCCACTACGTGACGGGTATGACCACTGACAATCTTAAATGCCCGTGCCAGGTCCCATCGCCCGAATTCTTTACAGAACTGGACGGGGTGCGCCTACATAGGTTTGCGCCCCCCTGCAAGCCCTTGTTGCGGGAGGAGGTGTCATTCAGAGTAGGACTCCACGAGTACCCGGTAGGGTCGCAATTACCTTGCGAGCCCGAACCGGACGTGGCCGTGTTGACGTCCATGCTCACTGATCCCTCCCACATAACAGCGGAGGCGGCCGGGAGAAGGCTGGCGAGGGGATCACCCCCCTCTGTGGCCAGCTCCTCGGCTAGCCAACTGTCCGCTCCATCTCTCAAGGCAACTTGCA---------------CCGCCAACCA---------TGACTCCCCTGACGCCGAGCTCATAGAGGCTAACCTCCTATGGAGGCAGGAGATGGGCGGCAACATCACCAGGGTTGAGTCGGAGAACAAAGTGGTGATTCTGGACTCCTTCGAACCGCTTGTGGCGGAGGAGGACGAGCGGGAGATCTCCGTACCCGCGGAAATTCTGCGAAAGTCTCGGAGATTCGCCAAGGCCCTGCCTGTCTGGGCGCGGCCGGACTACAACCCCCCGCTGGTAGAGACGTGGAAAAAGCCTGACTACGAACCACCTGTGGTCCATGGCTGTCCGCTTCCACCTCCACAGTCCCCTCCTGTGCCTCCGCCTCGGAAGAAGCGGACGGTGGTCCTCACCGAATCAACCGTATCTACTGCCCTGGCCGAGCTTGCCACCAAAAGTTTCGGCAGCTCCTCAACTTCCGGCATCACGGGTGACAATACGACAACATCCTCTGAGCCCGCCCCTTCTGGCTGCCCCCCCGATTCCGACGCTGAGTCCTATTCTTCCATGCCCCCCCTGGAGGGGGAGCCTGGGGACCCGGATCTCAGCGACGGGTCATGGTCGACAGTCAGTAGTGAGGCCGGCACGGAGGATGTCGTGTGCTGC
>gnl|euhcvdb|EU362886_NS5A_C1a_NS5A_protein_coding_sequence_(ns5a_sequence)
TCCGGCTCCTGGTTAAGGGACATCTGGGACTGGATATGCGAAGTGCTGAGCGATTTTAAAACCTGGCTAAAGGCCAAGCTCATGCCACAACTGCCTGGGATTCCCCTTGTCTCCTGCCAACGCGGGTATAGGGGGGTCTGGCGAGGAGATGGCATTATGCACACTCGCTGCCACTGTGGAGCTGAGATTACTGGACATGTCAAGAACGGGACGATGAGGATCGTCGGTCCTAAGACCTGCAGGAACATGTGGAGTGGGACCTTCCCCATCAACGCCTATACCACGGGCCCTTGCACCCCCCTTCCTGCGCCGAACTACAAGTTCGCGCTATGGAGGGTGTCTGCAGAGGAGTACGTGGAAATAAGGCAGGTGGGGGACTTCCACTACGTGACGGGCATGACTGCTGACAATCTTAAATGCCCATGCCAGGTCCCATCGCCCGAATTTTTCACAGAACTGGACGGGGTGCGCATACACAGATTCGCGCCCCCTTGCAAGCCCTTGCTGCGAGAAGAGGTGTCGTTCAGAGTAGGACTACACGATTACCCGGTGGGGTCGCAATTACCTTGCGAGCCCGAACCGGACGTGGCCGTGTTGACGTCCATGCTCACTGATCCCTCCCATATAACAGCAGAGGCGGCTAGGAGGAGGTTGGCAAGGGGATCGCCCCCCTCTGTGGCCAGCTCCTCGGCCAGCCAGCTGTCCGCTCCATCTCTCAAAGCAACTTGCA---------------CCACCAACCA---------CGACTCCCCCGATGCCGAGCTCATAGAGGCTAACCTCCTGTGGAGACAGGAGATGGGCAGTAACATCACCAGGGTCGAGTCAGAGAACAAAGTGGTGATTCTGGACTCTTTCGATCCGCTTGTGGCGGAGGAGGATGAACGGGAGGTCTCCGTGCCCGCAGAAATCCTGCGGAAGTCTCGGAGATTCGCTCCAGCCCTGCCCATTTGGGCGCGGCCGGACTACAATCCCCCGTTACTGGAGTCGTGGAAAAAGCCTGACTACGAACCACCTGTGGTCCACGGCTGCCCACTTCCACCTCCACGGTCCCCTCCTGTGCCTCCGCCCCGAAAGAAGCGGACGGTGGTCCTCACCGAATCAACTGTATCTACTGCCTTGGCCGAGCTTGCCACCAAGAGCTTTGGCAGCTCCTCAACTTCCGGCGTTACAGGAGACAGCGCAACAACGCCCTCCGAGCCCGCCCCCCCTGTCCGGCCACAGGACTCCGACGCTGAGTCCTATTCCTCCATGCCCCCCCTGGAGGGGGAACCTGGGGATCCGGACCTCAGCGACGGGTCGTGGTCGACAGTCAGTAGCGGGGCTGACACGGAGGATGTCGTGTGCTGC
>gnl|euhcvdb|EU362887_NS5A_C1a_NS5A_protein_coding_sequence_(ns5a_sequence)
TCCGGTTCCTGGCTGAGGGACATTTGGGACTGGATATGCGAGGTGCTGAGCGACTTCAAGACCTGGCTAAAAGCCAAGCTCATGCCACAGCTGCCTGGGATTCCCTTTGTGTCCTGCCAGCGCGGGTATAGGGGGGTCTGGCGAGGAGACGGCATCATGCACACTCGCTGCCACTGTGGAGCTGAGATTACTGGACATGTCAAAAACGGGTCGATGAGGATCGCCGGTCCTAGGACCTGCAGGAACATGTGGACCGGAACCTTCCCCATTAACGCCTACACCACGGGCCCCTGTACTCCCCTTCCTGCGCCGAACTATACAGTTGCGCTGTGGAGGGTGTCTGCGGAGGAGTACGTGGAGATAAGGCAGGTGGGGGAATTCCACTACGTGACGGGCATGACCACTGACAATCTTAAATGCCCATGCCAGGTCCCATCACCCGAATTTTTCACAGAATTGGACGGGGTGCGCCTGCATAGGTTTGCGCCCCCCTGCAAGCCCTTGCTGCGGGAGGAGGTATCGTTCAGAGTAGGACTCCACGAGTACCCGGTGGGGTCGCAGTTACCTTGCGAGCCCGAACCGGACGTGGCCGTGTTGACGTCCATGCTCACTGATCCCTCCCATATAACAGCAGAGGCCGCCGGGAGAAGGTTGGCAAGGGGATCACCCCCCTCTGTGGCCAGCTCCTCAGCTAGCCAGCTGTCCGCTCCATCTCTCAAGGGAACTTGCA---------------CCGCCAACCA---------TGACTCCCCTGATGCCGAGCTCATAGAGGCTAACCTCCTATGGAGGCAGGAGATGGGCGGTAACATCACCAGGGTTGAGTCAGAGAACAAAGTGGTGATTCTGGACTCCTTCGATCCGCTTGTGGCGGAGGAGGATGAGCGGGAGATTTCCGTACCCGCAGAGATCCTGCGGAGGTCTCGGAAATTCGCCCAGGCCCTGCCCGTATGGGCGCGGCCGGACTATAACCCCCCGCTAATAGAGACGTGGAAAAAGCCTGACTACGAACCACCTGTGGTCCATGGCTGCCCGCTTCCACCTCTACAGTCCCCTCCTGTGCCTCCGCCTCGGAAGAAGCGGACGGTGGTCCTCACCGAATCAACCTTATCTACTGCCTTGGCCGAGCTTGCCACCAAAAGTTTTGGCGACTCCTCAACTTCCGGCATTACGGGCGACAATACGACAACATCCTCTGAGCCCGCCTCTTCTGGCTGCCCCCCCGACTCCGACGCTGAGTCCTATTCTTCCATGCCCCCTCTAGAGGGGGAGCCTGGGGATCCGGACCTTAGCGACGGGTCATGGTCGACGGTCAGTAGTGAGGCCGGCACGGAGGATGTCGTGTGCTGC
>gnl|euhcvdb|AF511950_NS5A_C1a_NS5A_protein_coding_sequence_(ns5a_sequence)
TCCGGTTCCTGGCTAAGGGACATCTGGGACTGGATATGCGAGGTGTTGAGCGACTTTAAGACCTGGCTAAAAGCCAAGCTCATGCCACAACTGCCTGGGATCCCCTTCGTATCGTGCCAGCGCGGGTATAGGGGGGTCTGGCGAGGGGACGGCATCATGCACACTCGCTGCCACTGTGGGGCTGAGATCACTGGACATGTCAAAAACGGGACGATGAGGATCGCCGGTCCTAAGACCTGCAGGAACATGTGGAGTGGGACCTTACCCATTAACGCCTACACCACGGGGCCCTGTACCCCCCTTCCCGCGCCGAACTACACGTTCGCGCTGTGGAGGGTGTCTGCAGAGGAATACGTGGAGATAAGGCAGGTGGGGGACTTCCACTACGTGACGGGTATGACCACTGACAACCTCAAATGCCCGTGCCAGGTCCCATCGCCCGAATTTTTCACAGAATTGGACGGGGTGCGCCTACATAGGTTTGCGCCCCCCTGCAAGCCCTTGCTGCGGGAGGAGGTATCATTCAGAGTAGGACTCCACGAGTACCCGGTGGGGTCGCAATTACCTTGCGAGCCCGAACCGGACGTGGCCGTGTTGACGTCCATGCTCACCGATCCCTCCCATATAACTGCAGAGGCAGCCGGGAGAAGGCTGGCGAGGGGATCACCCCCCTCTGAGGCCAGCTCCTCGGCAAGCCAGCTGTCCGCTCCATCTCTCAAGGCAACTTGCA---------------CCGCCAACCA---------TGACTCCCCTGACGCCGAGCTCATAGAGGCTAACCTCCTATGGAGGCAGGAGATGGGCGGCAACATCACCAGGGTTGAGTCAGAGAACAAGGTGGTGATTCTGGACTCCTTCGATCCGCTTGTAGCGGAGGAGGACGAGCGGGAGATCTCTGTACCCGCAGAAATCCTGCGGAAGTCTCGGAGATTCGCCCAGGCCCTGCCTGTTTGGGCGCGGCCGGACTATAACCCCCCGCTGATAGAGTCGTGGAAAAAGCCTGACTACGAACCACCTGTGGTCCATGGCTGTCCGCTTCCACCTCCAAAGTCCCCTCCTGTGCCTCCGCCTCGGAAGAAGCGGACGGTGGTCCTCACCGAATCAACCGTATCTACTGCCTTGGCCGAGCTCGCCACCAAAAGTTTTGGCAGCTCCTCAACTTCCGGTATTACGGGCGACAATACGACAACATCCTCTGAGGCCGCCCCCTCTGGCTGCCCGCCAGACTCCGACACTGAGTCCTACTCTTCCATGCCCCCCCTGGAGGGGGAGCCTGGGGATCCGGATCTCAGCGACGGGTCATGGTCGACGGTCAGTAGTGAGGCTGGCACGGAGGATGTCGTGTGCTGC
>gnl|euhcvdb|AF271632_NS5A_C1a_NS5A_protein_coding_sequence_(ns5a_sequence)
TCCGGTTCCTGGCTAAGGGACATCTGGGACTGGATATGCGAGGTGTTGAGCGACTTTAAGACCTGGCTAAAAGCTAAGCTCATGCCACAGCTGCCTGGGATCCCCTTTGTGTCCTGCCAGCGCGGGTATAAGGGGGTCTGGCGAGGGGACGGCATCATGCACACTCGCTGCCACTGTGGAGCTGAGATCACTGGACATGTCAAAAACGGGACGATGAGGATCGTCGGTCCTAGGACCTGCAGGAACATGTGGAGTGGGACCTTCCCCATTAATGCCTACACCACGGGCCCCTGTACCCCCCTTCCTGCGCCGAACTACACGTTCGCGCTATGGAGGGTGTCTGCAGAGGAATACGTGGAGATAAGGCAGGTGGGGGACTTCCACTACGTGACGGGTATGACTACTGACAATCTTAAATGCCCGTGCCAGGTCCCATCGCCCGAATTTTTCACAGAATTGGACGGGGTGCGCCTACATAGGTTTGCGCCCCCCTGCAAGCCCTTGCTGCGGGAGGAGGTATCATTTAGAGTAGGACTCCACGAATACCCGGTAGGGTCGCAATTACCTTGCGAGCCCGAACCGGACGTGGCCGTGTTGACGTCCATGCTCACTGATCCCTCCCATATAACAGCAGAGGCGGCCGGGCGGAGGTTGGCGAGGGGATCACCCCCCTCTGTGGCCAGCTCCTCGGCTAGCCAGCTATCCGCTCCATCTCTCAAGGCAACTTGCA---------------CCGCTAACCA---------TGACTCCCCTGATGCTGAGCTCATAGAAGCCAACCTCCTATGGAGGCAGGAGATGGGCGGCAACATCACCAGGGTTGAGTCAGAAAACAAAGTGGTGATTCTGGACTCCTTCGATCCGCTTGTGGCGGAGGAGGACGAGCGGGAGATCTCCGTACCCGCAGAAATCCTGCGGAAGTCTCGGAGATTCGCCCAGGCCCTGCCCGTTTGGGCGCGGCCGGACTATAACCCCCCGCTAGTGGAGACGTGGAAAAAGCCCGACTACGAACCACCTGTGGTCCATGGCTGTCCGCTTCCACCTCCAAAGTCCCCTCCTGTGCCTCCGCCTCGGAAGAAGCGGACGGTGGTCCTCACTGAATCAACCCTATCTACTGCCTTGGCCGAGCTTGCCATCAAAAGCTTTGGCAGCTCCTCAACTTCCGGCATTACGGGCGACAATACGACAACATCCTCTGAGCCCGCCCCTTCTGGCTGCCCCCGCGACTCCGACGCTGAGTCCTATTCCTCCATGCCCCCCCTGGAGGGGGAGCCTGGGGATCCGGATCTTAGCGACGGGTCATGGTCAACGGTCAGTAGTGAGGCCAGCGCGGAGGATGTCGTGTGCTGC
>gnl|euhcvdb|AJ278830_NS5A_C1a_NS5A_protein_coding_sequence_(ns5a_sequence)
TCCGGTTCCTGGCTAAGGGACATCTGGGACTGGATATGCGAGGTGCTGAGCGATTTTAAGACCTGGCTGAAAGCCAAGCTCATGCCACAACTGCCTGGGATTCCTCTTGTGTCCTGCCAACGCGGGTATAGGGGGGTCTGGCAGGGAGATGGCGTTATGCACACCCGCTGCCACTGTGGAGCTGAGATCACTGGACATGTCAAGAACGGGACGATGAGGATCGTTGGTCCTAAGACCTGCAGGAACATGTGGAGTGGGACCTTCCCCATCAACGCCTACACCACGGGCCCCTGTACCCCCCTTCCTGCGCCGAACTATACGTTCGCGCTGTGGAGGGTGTCTGCGGAGGAATACGTGGAAATAAGGCGGGTGGGGGACTTCCACTACGTGACGGGTATGACTACTGACAACCTGAGATGCCCATGCCAGGTTCCATCGCCCGAATTTTTCACAGAACTGGACGGGGTGCGCCTGCATAGGTTTGCGCCCCCTTGCAAGCCCTTGCTGCGAGATGAGGTGTCGTTCAGAGTAGGACTGCACGATTATCCGGTGGGGTCGCAATTACCTTGCGAGCCTGAACCGGACGTGGCCGTGGTGACATCCATGCTCACTGATCCCTCCCATATAACAGCAGAGGCGGCTGGGAGGAGGTTAGCGAGGGGATCGCCCCCCTCTGTGGCCAGCTCTTCAGCCAGCCAGTTGTCCGCTCCATCTCTCAAGGCAACTTGCA---------------CCACCAATCA---------CGACTCCCCTGACGCTGAGCTCATAGAGGCTAACCTCCTGTGGAGACAGGAGATGGGCGGTAACATCACCAGGGTTGAGTCAGAGAACAAAGTGGTGGTTCTGGACTCCTTCGATCCGCTTGTGGCGGAAGAGGATGAACGGGAGGTCTCCGTGCCCGCAGAAATTCTGCGGAAGTCCCGGAGATTCGCCGAGGCCCTCGCCATTTGGGCACGGCCGGACTACAACCCCCCGTTGCTGGAGACGTGGAAAAAGCCGGACTATGAACCACCTGTGGTCCATGGCTGCCCTCTTCCACCTCCACAGTCCCCTCCTGTGCCCTCGCCTCGGAAGAAGCGGACGGTGGTCCTCACTGAATCAACCGTATCTACTGCCTTGGCCGAGCTTGCCACCAAGAGCTTTGGCAGCTCCTCAACTTCCGGCATTGTGGGCGACAGTACAACAACGCCCTCCGAGCCCGCCCCCTCTGTCCGCTCCCCAGACTCCGACGCAGAGTCCTGTTCTTCCATGCCCCCCCTGGAGGGGGAGCCTGGGGATCCGGATCTCAGCGACGGGTCATGGTCGACGGTCAGTAGTGGGGCTGACGGGGAGGATGTCGTGTGCTGC
>gnl|euhcvdb|EU370568_NS5A_P1a_NS5A_protein_coding_sequence_(ns5a_sequence)
TCCGGTTCCTGGCTAAGGGACATCTGGGACTGGATATGCGAGGTGCTGAGCGACTTTAAGACCTGGCTGAAAGCCAAGCTCATGCCACAACTGCCTGGGATTCCCTTTGTGTCCTGCCAGCGCGGGTATAGGGGGGTCTGGCGAGGAGACGGCATTATGCACACTCGCTGCCACTGTGGAGCTGAGATCACTGGACATGTCAAAAACGGGACGATGAGGATCGTCGGTCCTAGGACCTGCAGGAACATGTGGAGTGGGACGTTCCCCATTAACGCCTACACCACGGGCCCCTGTACTCCCCTTCCTGCGCCGAACTATAAGTTCGCGCTGTGGAGGGTGTCTGCAGAGGAATACGTGGAGATAAGGCGGGTGGGGGACTTCCACTACGTATCGGGTATGACTACTGACAATCTTAAATGCCCGTGCCAGATCCCATCGCCCGAATTTTTCACAGAATTGGACGGGGTGCGCCTACACAGGTTTGCGCCCCCTTGCAAGCCCTTGCTGCGGGAGGAGGTATCATTCAGAGTAGGACTCCACGAGTACCCGGTGGGGTCGCAATTACCTTGCGAGCCCGAACCGGACGTAGCCGTGTTGACGTCCATGCTCACTGATCCCTCCCATATAACAGCAGAGGCGGCCGGGAGAAGGTTGGCGAGAGGGTCACCCCCTTCTATGGCCAGCTCCTCGGCTAGCCAGCTGTCCGCTCCATCTCTCAAGGCAACTTGCA---------------CCGCCAACCA---------TGACTCCCCTGACGCCGAGCTCATAGAGGCTAACCTCCTGTGGAGGCAGGAGATGGGCGGCAACATCACCAGGGTTGAGTCAGAGAACAAAGTGGTGATTCTGGACTCCTTCGATCCGCTTGTGGCAGAGGAGGATGAGCGGGAGGTCTCCGTACCTGCAGAAATTCTGCGGAAGTCTCGGAGATTCGCCCGGGCCCTGCCCGTCTGGGCGCGGCCGGACTACAACCCCCCGCTAGTAGAGACGTGGAAAAAGCCTGACTACGAACCACCTGTGGTCCATGGCTGCCCGCTACCACCTCCACGGTCCCCTCCTGTGCCTCCGCCTCGGAAAAAGCGTACGGTGGTCCTCACCGAATCAACCCTATCTACTGCCTTGGCCGAGCTTGCCACCAAAAGTTTTGGCAGCTCCTCAACTTCCGGCATTACGGGCGACAATACGACAACATCCTCTGAGCCCGCCCCTTCTGGCTGCCCCCCCGACTCCGACGTTGAGTCCTATTCTTCCATGCCCCCCCTGGAGGGGGAGCCTGGGGATCCGGATCTTAGCGACGGGTCATGGTCGACGGTCAGTAGTGGGGCCGACACGGAAGATGTCGTGTGCTGC
>gnl|euhcvdb|EU255956_NS5A_C1a_NS5A_protein_coding_sequence_(ns5a_sequence)
TCCGGTTCCTGGCTAAGAGACATCTGGGACTGGATATGCGAGGTGCTGAGCGACTTCAAGACCTGGCTAAAAGCCAAGCTCGTGCCACAACTGCCTGGGATTCCCTTTGTGTCCTGCCAACGCGGGTATAAGGGGGTCTGGCGAGGGGATGGCATCATGCACACTCGCTGCCACTGCGGAGCTGAAATCACCGGACATGTCAAAAACGGGACGATGAGGATCGTCGGTCCCAGGACCTGCAGGAACATGTGGAGTGGGACCTTCCCCATCAACGCCTATACCACGGGGCCCTGCACCCCCCTTCCTGCGCCGAACTATACGTTCGCGCTGTGGAGGGTGTCCGCAGAGGAATACGTGGAAATAAGGCAGGTGGGGGACTTCCACTACGTGACGGGTATGACTACTGACAACCTCAAATGCCCGTGCCAGGTCCCATCGCCCGAATTCTTCACAGAATTAGACGGGGTGCGCCTACACAGGTACGCGCCCCCCTGCAAGCCCTTGCTGCGGGAGGAGGTATCATTCCGAGTGGGACTCCACGAGTACCCGGTGGGATCGCAATTACCCTGCGAGCCCGAACCAGACGTAGCCGTGTTGACGTCCATGCTCACTGATCCCTCCCATATGACAGCAGAGACGGTCAGGAGAAGGTTGGCGAGGGGATCACCCCCTTCTGAGGCCAGCTCCTCAGCCAGCCAGCTGTCCGCTCCATCTCTCAAGGCAACTTGCA---------------CCACCAACCA---------TGACTCCCCTGACGCCGAGCTCCTAGAGGCTAACCTCCTATGGAGGCAGGAGATGGGCGGCAACATCACCAGGGTTGAGTCGGAGAACAAGGTGGTGATTCTGGACTCTTTCGAACCACTTGTGGCGGAGGGGGACGAGCGGGAGATCTCCGTACCTGCAGAAATCCTGCGGAAGTCTCGGAGATTCGCTAGGGCCCTGCCCATTTGGGCGCGGCCGGACTACAACCCCCCGCTAATAGAGACATGGAAGAAGCCTGACTACGAACCACCTGTGGTCCACGGCTGTCCGCTCCCACCTCCACAGTCCCCTCCTGTGCCTCCGCCTCGGAAGAAGCGGACGGTGGTCCTCACCGAGTCAACTGTATCTACTGCCTTGGCCGAGCTTGCCACCAAAAGTTTTGGCAGCTCCTCAACTTCCGGCATTACGGGTGACACTACGACAACATCCTCTGAGCCCGCCCCTTCTGGCTGCCCCCCAGACTCCGACGCTGAGTCCTATTCTTCCATGCCCCCCCTAGAGGGGGAGCCTGGGGATCCGGACCTCAGCGACGGGTCATGGTCGACGGTCAGTAGTGGGACCGGCACGGAGGACGTCGTGTGCTGC
>gnl|euhcvdb|EU362910_NS5A_C1a_NS5A_protein_coding_sequence_(ns5a_sequence)
GCCGGTTCCTGGCTAAGGGACATCTGGGACTGGATATGCGAGGTGCTGAGCGACTTTAAGACCTGGTTAAAAGCCAAGCTCATGCCACAACTGCCTGGGATCCCCTTTTTGTCCTGCCAGCGCGGATATAGGGGGGTCTGGCGGGGGGATGGCATCATGCACACTCGCTGCTGTTGTGGAGCTGAAATCACCGGACATGTCAAAAATGGGTCAATGAGGATCGTCGGTCCTAGGACCTGCAGGAACATGTGGAGTGGGACCTTCCCCATTAACGCCTACACCACGGGCCCCTGTACCCCCCTTCCTGCGCCGAACTATCAGTTCGCGCTGTGGAGGGTGTCTGCAGAGGAATACGTGGAGATAAGGCAGGTGGGGGACTTCCACTACGTGACGGGCATGACTACTGACAACCTTAAATGTCCGTGCCAGGTCCCATCGCCCGAATTCTTTACAGAATTGGACGGGGTGCGCCTACACAGGTTTGCACCCCCCTGCAAGCCCTTGCTGCGGGAGGAGGTATCATTCAGAGTAGGACTCCACGCATACCCGGTGGGGTCGCAATTACCTTGCGAGCCCGAACCGGACGTGGCCGTGTTGACGTCCATGCTCACTGATCCCTCCCATATAACAGCAGAACAGGCCCAGAGAAGGTTGGCGAGAGGATCACCCCCTTCTGTGGCCAGCTCCTCGGCTAGCCAGCTGTCCGCTCCATCTCTCAAGGCAGCTTGCA---------------CCGCCAACCA---------TGACTCCCCTGACGCCGAGCTCATAGAGGCTAACCTCCTATGGAGGCAGGAGATGGGCGGCAACATCACCAGGGTTGAGTCAGAAAACAAAGTGGTGATTCTGGACTCCTTCGATCCGCTTGTGGCGGAGGAGGATGAGCGGGAGATCTCCGTACCCGCAGAAATCCTGCGGAAGTCTCGGAGATTTGCCCCGGCCCTGCCCGTTTGGGCGCGGCCGGACTACAATCCCCCGCTATTGGAGACGTGGAAAAAGCCTGACTATGAACCACCTGTGGTCCATGGTTGTCCGCTTCCACCTCCACAGTCTCCTCCCGTGCCTCCGCCCCGGAAGAAGCGGACGGTGGTCCTCACCGAATCAAAACTATCTATCGCCTTGGCCGAGCTTGCCACCAAAAGTTTTGGCAGTTCCTCAACCTCCGGTATTGCGGCTGACAACGCGACAACATCTTCCGAGCCCGCCCCCTCCAGCTGCGCCCCAGACTCCGACGCTGAGTCCTACTCTTCCATGCCCCCCCTAGAGGGGGAGCCTGGGGATCCGGATCTCAGCGACGGGTCATGGTCGACGGTCAGTAGTGAGGCCGGCACAGAGGACGTCGTGTGCTGC
>gnl|euhcvdb|EU781795_NS5A_C1a_NS5A_protein_coding_sequence_(ns5a_sequence)
TCCGGTTCCTGGCTAAGGGACATCTGGGACTGGATATGCGAGGTGCTGAGCGATTTTAAGACCTGGCTGAAGGCCAAGCTCATGCCACAACTCCCCGGGATTCCCTTCGTGTCCTGCCAACGCGGGTACAGGGGGGTCTGGCGAGGAGATGGCATAATGCACACTCGCTGCCACTGTGGAGCTGAGATCACTGGACATGTCAAGAACGGGACGATGAGGATCGTCGGTCCTAAGACCTGCAGGAACATGTGGAGTGGGACCTTCCCCATCAACGCCTACACCACGGGCCCTTGCACCCCCCTTCCTGCGCCGAACTATACGTTCGCGCTGTGGAGGGTGTCTGCAGAGGAATACGTGGAAATAAGGCAGGTGGGGGACTTCCACTACGTGACGGGTATGACTGCTGACAATCTTAAATGCCCGTGCCAGGTCCCATCGCCCGAATTTTTCACAGAATTGGACGGGGTGCGCTTACATAGGTTCGCGCCCCCTTGCAAGCCCTTGCTGCGAGATGAGGTGTCATTCAGAGTAGGACTGCACGAGTACCCGGTGGGATCGCAATTACCTTGCGAGCCTGAACCGGACGTGGCCGTGTTAACGTCCATGCTCACTGATCCCTCCCATATAACAGCGGAGGCGGCTGGGAGGAGGCTAGCAAGGGGATCACCCCCTTCTGAGGCCAGCTCCTCGGCCAGCCAGCTGTCCGCTCCATCTCTCAAAGCAACTTGCA---------------CCACTAACCA---------CGACTCCCCTGATGCCGAGCTCATAGAGGCTAACCTCCTGTGGAGGCAGGAGATGGGCGGTAACATCACCAGGGTTGAGTCAGAGAACAAAGTGGTGATTCTGGACTCCTTCGATCCGCTTGTGGCAGAGGAGGATGAACGGGAGGTCTCCGTGCCCGCAGAGATCCTGCGGAAGTCTCGGAAATTCACCCCGGCCTTGCCCATTTGGGCGCGGCCGGACTACAACCCCCCGTTGTTGGAGACGTGGAAAAAGCCGGACTACGAGCCACCTGTGGTCCATGGCTGCCCACTTCCGCCTCCACAGTCCCCTCCTGTGCCTCCGCCCCGGAAGAAGCGGACGGTGGTCCTCACCGAATCAACCGTATCTACTGCCTTGGCCGAGCTTGCCACCAAGAGCTTTGGCAGCTCCTCAACTTCCGGTATTACGGGTGACAGCACACCAACGTCCTCTGAGCCCGCCCCCTCTGTCCGCCCCCCAGACTCCGACGCTGAGTCCTGTTCTTCCATGCCCCCCCTGGAGGGGGAGCCTGGGGATCCGGATCTCAGCGACGGGTCATGGTCGACGGTTAGTACTGGGGCCGACACGGAAGATGTCGTGTGCTGC
>gnl|euhcvdb|EU781790_NS5A_C1a_NS5A_protein_coding_sequence_(ns5a_sequence)
TCCGGTTCCTGGCTAAGGGACATTTGGGACTGGATATGCGAGGTGCTGAGCGATTTTAAGACCTGGCTAAAGGCCAAGCTCATGCCACACCTACCCGGGGTCCCCTTCATGTCCTGCCAACGCGGGTATAGGGGGGTCTGGCGAGGGGACGGCATCATGCACACTCGCTGCCACTGCGGAGCTGAGATCGCTGGACATGTCAAGAACGGGACGATGAGGGTCATCGGTCCTAAGACCTGCAGGAACATGTGGAGTGGGACCTTCCCCATCAACGCCTACACCACGGGCCCCTGTACCCCCCTTCCTGCGCCGAACTATACGTTCGCGCTGTGGAGGGTGTCTGCGGAGGAATACGTGGAAATAAGGCGGGTGGGGGACTTCCACTACGTGACGGGTATGACTGCTGACAACCTTAAATGCCCATGCCAGGTCCCATCGCCCGAATTTTTCACGGAGCTGGACGGGGTACGCCTGCATAGGTTTGCGCCCCCTTGCAAGCCTCTGCTACGCGACGAGGTGTCGTTCAGAGTAGGACTACACGAATACCCGGTGGGGTCGCAATTACCTTGCGAGCCTGAACCGGACGTGGCCGTGTTGACGTCCATGCTCACTGATCCCTCCCATATAACAGCAGAAGCGGCTGGGAGGAGGTTAGCAAGAGGATCGCCCCCCTCTGTGGCCAGCTCTTCGGCCAGCCAGCTGTCCGCTCCATCTCTCAAAGCAACTTGCA---------------CCGCCAACCA---------CGACTCCCCTGACGCCGAGCTCATAGAGGCTAACCTCCTGTGGAGGCAGGAGATGGGCGGTAACATTACCAGGGTTGAGTCGGAGAACAAAGTGGTGGTTTTGGACTCCTTCGATCCGCTTGTGGCGGAGGAGGATGAACGGGAGGTCTCCGTGCCCGCGGAAATTCTGCGGAAGACTCGGAGATTCGCCCCGGCCCTGCCCATTTGGGCACGGCCGGACTACAACCCCCCGTTGCTGGAGACGTGGAAAAAGCCGGACTACGAACCACCCGTGGTCCATGGTTGTCCTCTTCCACCTCCACAGTCCCCTCCTGTGCCTCCGCCCCGGAAGAAGCGGACGGTGGTCCTCACCGAATCAACCGTGTCTACTGCCTTGGCCGAGCTTGCCACCAAGAGCTTTGGCAGCTCCTCAACTTCCGGTATCACAGGTGACAGTACAACAACGCCCCCTGAGTCCGCCCCCTCTGTCTGCCCTCCAGACTCCGATGCTGAGTCCTGTTCTTCCATGCCTCCCCTGGAGGGAGAGCCTGGGGATCCGGACCTCAGCGACGGGTCATGGTCGACGGTTAGCAGCGGGGCTGACACGGAGGATGTCGTGTGCTGT
>gnl|euhcvdb|EU781789_NS5A_C1a_NS5A_protein_coding_sequence_(ns5a_sequence)
TCCGGTTCCTGGCTAAGGGACATCTGGGACTGGATATGCGAGGTGCTGAGCGACTTTAAGACCTGGCTGAAAGCCAAGCTCATGCCGCAACTGCCCGGGATCCCCCTTGTGTCCTGCCAGCGCGGGTATAGGGGGGTCTGGCGAGGGGACGGCATCATGCACACTCGCTGCCACTGTGGAGCTGAGATTACCGGACATGTCAAAAACGGGACGATGAGGATCGTCGGTCCTAAGACCTGCAGGAACATGTGGAGTGGGACCTTCCCCATTAACCCTTACACCACGGGCCCCTGTACCCCACTTCCTGCGCCGAACTATGAGTTCGCGCTGTGGAGGGTATCAGCAGAGGAATACGTGGAAATAAGGCAGGTGGGGGACTTCCACTACGTGACGGGTATGACTACTGACAATCTCAAATGCCCGTGCCAAGTCCCATCGCCCGAATTTTTCACAGAATTGGACGGGGTGCGCCTACATAGGTTTGCGCCCCCTTGCAAGCCCTTGCTGCGGGAGGAAGTGTCATTCAGAGTAGGGCTCCACGAGTACCCGGTGGGGTCGCAATTGCCTTGCGAGCCCGAACCGGATGTGGCCGTGTTGACGTCCATGCTCACTGATCCCTCCCACATAACAGCAGAGACGGCCAAGAGAAGGTTGACGAGGGGATCTCCCCCCTCCGTGGCCAGCTCTTCGGCTAGCCAGCTGTCTGCTCCATCTCTCAAGGGCACTTGCA---------------CCGCCAACCA---------CGACTCCCCTGACGCCGAGCTCATAGAAGCTAATCTCCTATGGAGACAGGAGATGGGCGGTAACATCACCAGGGTTGAGTCAGAGAACAAAGTGGTGATTCTGGACTCCTTCGACCCACTCGTGGCGGAGGAGGATGAGCGGGAGATCTCCGTGCCCGCGGAAATCCTGCGGAAGTCTCGGAGATTCACCCCGGCCCTGCCCATCTGGGCACGGCCGGACTACAACCCCCCGCTGTTGGAGACGTGGAAAAAGCCTGACTATGAACCACCTGTGGTCCATGGCTGTCCACTTCCACCTCCAAAGACCCCTCCTGTGCCTCCGCCTCGGAAGAAGCGGACGGTGGTCCTCACCGAATCATCCGTGTCCACTGCCTTGGCTGAGCTTGCCACCAAGAGTTTTGGCAGCTCCTCAACTTCCGGTATCACGAGCGACAATACGACAACATCCCCTGAGTCTGCCTCTTCTGGCTGCCTCCCAGACTCCGACGCTGAGTCCTACTCTTCCATGCCCCCCCTGGAGGGGGAGCCTGGGGATCCGGATCTCAGCGACGGGTCATGGTCGACGGTCAGTAGCGAGGCCGGCACGGAGGATGTCGTGTGTTGC
>gnl|euhcvdb|EU781788_NS5A_C1a_NS5A_protein_coding_sequence_(ns5a_sequence)
TCCGGTTCCTGGCTAAGGGACATTTGGGACTGGGTATGCGAGGTGCTGAGCGATTTTAAGACCTGGCTGAAGGCCAAGCTCATGCCACAACTGCCTGGGATTCCCTTTGTGTCCTGCCAACGCGGGTATAGGGGGGTCTGGCGAGGAGATGGCATTATGCACACTCGCTGCCACTGTGGAGCTGAGATTGCTGGACATGTCAAGAACGGGACGATGAGGATCGTCGGTCCCAAGACCTGCAGGAACACGTGGAGTGGGACCTTCCCCATCAACGCCTACACCACGGGCCCCTGTACCCCCCTCCCTGCGCCGAACTATACATTCGCGCTGTGGAGGGTGTCTGCGGAGGAATACGTGGAAATAAGGCAGGTGGGGGACTTCCACTACGTAACGGGCATGACTGCTGACAATCTTAAATGCCCATGCCAGGTCCCATCGCCCGAATTTTTCACAGAACTGGACGGGGTGCGCCTGCATAGGTTTGCGCCCCCTTGCAAGCCTTTGCTACGGGATGAGGTGTCATTCAGAGTAGGACTACACACTTACCCGGTGGGGTCGCAATTACCTTGCGAGCCTGAACCGGACGTGGCCGTGTTAACGTCCATGCTCACTGATCCCTCTCACATAACAGCGGAGGCGGCTGGGAGGAGGTTAGCAAGGGGGTCGCCCCCTTCTGTGGCCAGCTCCTCGGCCAGCCAGCTGTCCGCTCCATCTCTCAAAGCAACTTGCA---------------CTACTAACCA---------CGACTCCCCTGACGCCGAACTCATAGAGGCTAATCTCCTGTGGAGGCAGGAGATGGGCGGTAACATCACCAGGGTTGAGTCAGAGAATAAAGTGGTGATTCTGGACTCCTTCGATCCGCTTGTGGCAGAGGAGGATGAACGGGAGGTCTCTGTGCCCGCAGAAATCCTGCGGAAGTCTCGGAAATTCACTCCGGCTTTGCCCATTTGGGCGCGGCCGGACTACAACCCTCCGTTGTTGGAGACGTGGAAAAAGCCGGACTACGAACCACCTGTGGTCCATGGCTGCCCACTTCCGCCTCCACAGTCCCCTCCTGTGCCTCCGCCCCGGAAGAAGCGGACGGTGGTCCTCACCGAATCAACCGTATCTACTGCCTTGGCCGAGCTTGCCACCAAGAGCTTTGGCAGCTCCTCAACTTCCGGTATTACGGGTGACAATACACCAACGTCCTCTGAGCCCTCCCCCTCTGTCTGCCCTCCAGACTCCGACGCTGAGTCTTGTTCTTCCATGCCCCCCCTGGAGGGGGAGCCTGGGGACCCGGATCTCAGCGACGGGTCATGGTCGACGGTTAGTAGTGGGGCTGATGCGGAAGATGTCGTGTGCTGC
>gnl|euhcvdb|EU781787_NS5A_C1a_NS5A_protein_coding_sequence_(ns5a_sequence)
TCCGGTTCCTGGCTAAGAGACATCTGGGACTGGATATGCGAGGTGCTGAGCGATTTTAAGACCTGGCTGAAAGCCAAGCTCGTGCCGCAACTGCCTGGGATTCCCTTTGTGTCCTGCCAGCGCGGGTATAGGGGGGTCTGGCGAGGGGACGGCATCATGCACACCCGCTGCCACTGTGGAGCTGAGATTACCGGACATGTCAAAAACGGGACGATGAGGATCGTCGGTCCTAGGACCTGCAAGAACATGTGGAATGGGACCTTCCCCATTAATGCCTACACCACGGGCCCTTGTACCCCCCTTCCCGCGCCGAACTACAAGTTCGCGCTGTGGAGGGTGTCAGCAGAGGAATACGTGGAAATAAGGCAGGTGGGGGACTTCCACTACGTGACGGGTATGACTACTGACAATCTCAAGTGCCCGTGCCAGGTCCCATCGCCCGAGTTTTTCACAGAATTGGACGGAGTGCGCCTACATAGGTTCGCGCCTCCTTGCAAGCCCCTGCTGCGGGATGAGGTGTCATTCAGAGTAGGACTCCACGACTATCCGGTGGGGTCGCAATTACCTTGCGAGCCCGAACCGGACGTGGCCGTGTTGACGTCCATGCTCACTGATCCCTCCCATATAACAGCAGAGACAGCCAAAAGAAGGTTGGCGAGGGGATCACCCCCTTCTCTGGCCAGCTCTTCAGCCAGCCAGCTATCCGCTCCATCTCTTAAAGCAACTTGCA---------------CTGCCAACCA---------CGACTCCCCTGACGCCGAGCTCATAGAGGCTAACCTCCTATGGCGGCAAGAAATGGGCGGCAACATCACCAGGGTTGAGTCAGAGAACAAAGTGGTGGTTCTGGACTCCTTTGATCCACTCGTAGCGGAGGAGGATGAGCGGGAGATCTCCGTGGCCGCAGAAATCCTGCGGAAGTCTCGGAGATTCACTCCGGCCCTGCCCGTTTGGGCACGGCCGGACTACAACCCCCCGCTACTGGAGACGTGGAAAAAGCCTGACTATGAACCACCCGTGGTCCATGGCTGTCCACTTCCGCCTGCAAAAACTCCTCCCGTACCTCCGCCTCGGAAGAAGCGGATGGTGGTCCTCAACGAATCACTCGTGACTACTGCCTTGGCCGAGCTTGCCACCAAGAGCTTTGGCAGCTCCTCGACTTCCGGTGTCACGGGCGACAACACGACAGCATCCCCCGAGCCTGCTTCTCCTGGCTGCCCCCCAGACTCCGACGCCGAGTCCTACTCTTCCATGCCCCCCCTGGAGGGGGAGCCTGGGGATCCGGATCTCAGCGATGGGTCATGGTCGACGGTCAGTAGTGAGGCCGACACGGAGGATGTCGTGTGTTGC
>gnl|euhcvdb|EU781786_NS5A_C1a_NS5A_protein_coding_sequence_(ns5a_sequence)
TCCGGTTCCTGGCTAAGAGACATCTGGGACTGGATATGCGAGGTGCTGAGCGACTTTAAGACCTGGCTAAAAGCTAAGCTCATGCCACAACTGCCTGGGATCCCCTTTGTGTCCTGCCAGCGCGGGTACAAGGGGGTCTGGCGAGGGGACGGCATCATGCACACTCGTTGCCACTGTGGAGCTGAGATCACTGGACATGTCAAAAACGGGACGATGAGGATCGTTGGTCCCAAGACCTGCAGGAACATGTGGAGTGGGACCTTCCCCATCAACGCCTACACAACGGGCCCCTGCACCCCCCTTCCTGCGCCGAACTATACGTTCGCGCTGTGGAGGGTGTCTGCAGAGGAATACGTGGAGATAAGGCGGGTGGGGGACTTCCACTATGTGACGGGTATGACTACTGACAATCTTAAATGCCCGTGCCAGGTCCCATCGCCCGAATTTTTCACAGAATTGGACGGGGTGCGCCTACATAGGTTTGCGCCCCCCTGCAAGCCCTTGCTGCGGGACGAGGTATCATTCAGAGTAGGACTCCACGATTACCCGGTGGGCTCGCAATTACCTTGCGAGCCCGAACCGGACGTGGCCGTGTTGACGTCCATGCTCACTGATCCCTCCCATATAACAGCAGAGGCAGCCGGGAGAAGGTTGGCGAGGGGATCACCCCCCTCTGTGGCCAGCTCCTCGGCTAGCCAGCTGTCCGCTCCATCTCTCAAGGCAACCTGCA---------------CCGCCAACCA---------TGACTCCCCTGACGCCGAGCTCATAGAGGCTAACCTCCTATGGAGGCAGGAGATGGGCGGTAATATCACCAGGGTTGAGTCAGAGAACAAAGTGGTGGTTCTGGACTCCTTCGATCCGCTTGTGGCAGAGGAGGACGAGCGGGAGATCTCCGTACCTGCAGAAATCCTGCGGAAGTCCCGGAGATTCGCCCAGGCCCTGCCCGTTTGGGCGCGGCCGGACTATAACCCCCCGCTGTTGGAGACGTGGAAAAAGCCAGACTACGAACCACCTGTGGTCCATGGCTGTCCGCTTCCACCTCCAAAGTCCCCTCCTGTGCCTCCGCCTCGGAAGAAGCGGACGGTGGTCCTCACCGAATCAACCGTATCTACTGCCTTGGCCGAGCTTGCCACCAAAAGTTTTGGCAGCTCCTCCACTTCCGGTATTACGGGCGACCATACGACGACACCCTCTGAGCCCGCTTCCTCTGGCTGCCTCCCAGACTCTGACGCTGATTCCTATTCTTCCATGCCCCCCCTGGAGGGGGAGCCTGGGGATCCGGATCTCAGCGACGGGTCATGGTCGACGGTCAGTAGTGGGGCCGACACAGAGGACGTCGTGTGTTGC
>gnl|euhcvdb|EU781782_NS5A_C1a_NS5A_protein_coding_sequence_(ns5a_sequence)
TCCGGTTCCTGGCTAAGGGACATCTGGGACTGGATATGCGAGGTGCTGAGCGACTTTAAGACCTGGCTAAAAGCCAAGCTCATGCCACAACTGCCTGGGATTCCCTTTGTGTCCTGCCAGCGCGGGTATAGAGGGATCTGGCGAGGGGACGGCATCATGCACACCCGCTGCCACTGTGGAGCTGAGATCACCGGACATGTCAAAAACGGGACGATGAGGATCGTCGGTCCTAGGACCTGCAGGAATATGTGGAGTGGAACCTTCCCCATTAACGCCTACACAACGGGCCCCTGTACCCCCCTTCCTGCGCCGAACTACTCGTTCGCGCTGTGGAGGGTGTCTGCAGAGGACTACGTGGAGATAAGGCAGGTGGGGGACTTCCACTATGTGACGGGTATGACTACTGACAATCTTAAATGCCCGTGCCAGGTCCCGTCGCCCGAGTTCTTTACAGAATTGGACGGGGTGCGCCTACATAGGTATGCGCCCCCCTGCAAGCCCTTGCTGCGGGAGGAGGTATCATTCAGAGTAGGACTCCACGAGTACCCGGTGGGGTCGCAATTACCTTGCGAGCCCGAACCGGACGTGACCGTGGTGACGTCCATGCTCACCGATCCCTCCCACATAACAGCAGAGGCGGCCGGGAGAAGGTTGGCGAGGGGGTCACCCCCCTCTATGGCCAGCTCCTCGGCTAGCCAGCTGTCTGCTCCATCTCTCAAGGCAACTTGCA---------------CCGCCAACCA---------TGACTCCCCCGACGCCGAGCTCGTAGAGGCTAACCTCCTATGGTGGCGGGAGATGGGCGGCAACATCACCAGGGTTGAGTCAGAAAACAAAGTGGTGATATTGGACTCCTTCGATCCGCTTGTGGCGGTGGAGGATGAGCGGGAGATCTCCGTACCCGCAGAAATCCTGCGGAAGTCTCGGAGGTTCGCCCCGGCCTTGCCCATCTGGGCGCGGCCGGACTACAACCCCCCGCTAGTGGAGACGTGGAAAAAGCCTGACTACGAACCACCTGTGGTCCATGGCTGCCCGCTTCCACCTCCACGACCCCCTCCTGTGCCTCCGCCTCGGAAGAAGCGGACGGTGGTCCTCACCGAATCAACCGTGTCTACTGCCTTGGCCGAGCTTGCCACCAAAAGCTTTGGCAGCTCTTCAACTTCCGGTATTATGGGCGACGACACGACAACATCCTCTGAGCCCGGCCCTTCTGGCTGCTCCCCAGACTCCGACGCTGAGTCCTATTCTTCCATGCCCCCCCTAGAGGGGGAGCCTGGGGATCCGGATCTCGACGACGGATCATGGTCGACAGTCAGTAGTGAGGCCAGCGCAGAGGGTGTCGTGTGCTGC
>gnl|euhcvdb|EU781781_NS5A_C1a_NS5A_protein_coding_sequence_(ns5a_sequence)
TCCGGTTCCTGGCTAAGGGACATCTGGGACTGGATATGCGAGGTGCTGAGCGACTTTAAGACCTGGCTGAAGGCCAAGCTCATGCCGCAACTGCCTGGGATTCCCTTTGTGTCCTGCCAGCGCGGGTATAAGGGGGTCTGGCGAGGAGACGGCATCATGCACACTCGCTGCCACTGCGGAGCTGAGATCACCGGACATGTCAAAAACGGGACGATGAGGATCGTTGGTCCTAAGACCTGCAGGAACATGTGGAATGGGACCTTCCCCATCAATGCCTACACCACGGGCCCCTGCACCCCCCTTCCTGCGCCGAACTACACGTTCGCGCTATGGAGGGTGTCCGCAGAGGAGTACGTGGAAATAAGGCAGGTGGGGGACTTCCACTACGTGACGGGCATGACTACTGACAATCTTAAGTGCCCGTGCCAGGTCCCATCACCCGAATTTTTCACAGAACTGGACGGGGTGCGCTTACACAGGTTTGCGCCCCCTTGCAAGCCCTTGCTACGGGAGGAGGTATCATTCAGAGTAGGACTCCACGAGTACCCGGTGGGGTCGCAATTACCTTGCGAGCCCGAACCGGATGTGGCCGTGTTGACGTCCATGCTCACTGATCCCTCCCATGTAACAGCAGAGGCGGCTAGGAGAAGGTTGGCCAGGGGATCCCCCCCCTCCGAGGCCAGCTCCTCAGCCAGCCAGCTGTCTGCTCCATCTCTCAAGGCAACTTGCA---------------CTACCAACCA---------TGACTCCCCCGATGCCGAGCTCATAGAGGCTAACCTCCTATGGAGGCAGGAGATGGGCGGTAACATCACCAGGGTTGAGTCAGAGAACAAAGTGGTGATTCTGGACTCCTTCGATCCGCTTGTGGCAGAGGAGGATGAGCGGGAGGTCTCTGTGCCCGCAGAAATCCTGCGGAAGTCTCAGAGGTTCACCCCGGCCCTGCCCATTTGGGCACGGCCGGACTATAACCCCCCGCTACTGGAGACGTGGAAAAAGCCTGACTACGAGCCACCTGTGGTCCATGGCTGCCCGCTTCCACCTCCAAAGTCCCCTCCTGTGCCTCCGCCTCGGAAAAAGCGGACGGTGGTCCTCACCGAATCAACCGTGTCCACTGCCTTGGCCGAGCTCGCCACCAAAAGCTTTGGCAGCTCCTCAACTTCCGGTATCACGGGCGACGACACGACAACGTCCTCTGAGCCCGCCCCTGCCGACTGCTCCCCAGACTCCGACGTTGAGTCCTATTCTTCCATGCCCCCCCTGGAGGGGGAGCCTGGGGATCCGGATCTCAGCGACGGGTCATGGTCAACGGTCGATAGTGGGGCCGACGCGGAGGATGTCGTGTGTTGC
>gnl|euhcvdb|EU781778_NS5A_C1a_NS5A_protein_coding_sequence_(ns5a_sequence)
TCCGGCTCCTGGTTAAGGGACATCTGGGACTGGATATGCGAGGTGCTGAGCGATTTTAAGACCTGGCTGAGCGCCAAGCTCATGCCACAACTGCCTGGAATCCCCTTTGTGTCCTGCCAACGCGGGTATAGGGGGGTCTGGCGAGGAGATGGCATTATGCACACTCGCTGCCACTGTGGAGCCGAGATCACTGGACATGTCAAGAACGGGACGATGAGGATCGTCGGTCCTAAGACCTGCAGGAACATGTGGAGTGGGACCTTCCCCATCAACGCTTACACCACGGGCCCCTGTACGCCCCTTCCTGCGCCGAACTATACGTTCGCGCTGTGGAGGGTGTCTGCGGAGGAATACGTGGAAATAAGGCAGGTGGGGGACTTCCACTACGTGACGGGTATGACTACTGACAATCTTAAATGCCCGTGTCAGGTCCCATCGCCCGAATTTTTCACAGAACTGGACGGGGTGCGCCTGCATAGGTATGCGCCCCCTTGCAAGCCCTTGTTACGGGAAGAGGTGTCGTTCAGAGTAGGACTACACGATTACCCGGTGGGGTCGCAATTACCTTGCGAGCCTGAACCGGACGTGGCCGTGCTGACGTCCATGCTCACCGATCCCTCCCATATAACAGCAGAGGCAGCTGGGAGGAGGTTAGCAAGGGGATCGCCCCCTTCTGTGGCCAGCTCCTCGGCTAGCCAACTGTCCGCTCCATCCCTCAAGGCAACTTGCA---------------CCGCCAACCA---------CGACTCCCCTGACGCCGAGCTCATAGAGGCTAACCTCCTGTGGAGGCAGGAGATGGGCGGTAACATCACCAGGGTTGAGTCAGAGAACAAAGTGGTGATTCTGGACTCTTTCGATCCGCTTGTGGCGGAGGAGGATGAACGGGAGGTCTCCGTGCCCGCAGAAATCCTGCGGAAGTCTCGGAGATTCGCCTCGGCCCTGCCCGTGTGGGCACGGCCGGACTACAACCCCCCGTTGGTGGAGACGTGGAAAAAGCCGGACTACGAACCACCTGTGGTCCATGGCTGCCCACTTCCACCTCCACAGTCTCCTCCTGTGCCTCCGCCCCGGAAAAAGCGGACAGTGGTCCTCACTGAATCTACCGTATCCACTGCCTTGGCCGAGCTTGCCACCAAGAGCTTTGGCAGCTCCTCAACTTCCGGCATTACGGGCGACAATACGACAACGTCCTCTGAGCCCGCCCCCTCTGCCTGCCCCCCGGACTCCGACGCTGAGTCCTATTCATCCATGCCCCCCCTTGAGGGGGAGCCTGGGGATCCGGATCTCAGCGACGGGTCATGGTCGACGGTTAGTAGTGGGGCTGACACGGAGGATGTCGTGTGCTGC
>gnl|euhcvdb|EU781776_NS5A_C1a_NS5A_protein_coding_sequence_(ns5a_sequence)
TCCGGTTCCTGGCTAAGGGACATCTGGGACTGGATATGCGAGGTGCTGAGCGACTTCAAGACCTGGTTAAAAGCCAAGCTCATGCCACAACTGCCTGGGATTCCCTTTGTCTCCTGCCAACGCGGGTATAGGGGGGTCTGGCGAGGGGACGGCATCATGCACACTCGCTGCCACTGTGGAGCTGAGATCACTGGACATGTCAAGAACGGGACGATGAGGATCGTCGGTCCTAGGACCTGCAGGAACATGTGGACTGGAACCTTCCCCATTAACGCCTACACCACGGGCCCCTGTACCCCCCTCCCTGCGCCGAACTATAAGTTCGCGCTGTGGAGAGTGTCTGCAGAGGAATACGTGGAGATAAGGCAAGTGGGGGACTTCCACTATGTGACGGGTATGACTACTGACGATCTTAAATGCCCGTGCCAGGTCCCATCACCCGAATTTTTCACAGAATTGGACGGGGTGCGCCTACATAGGTTTGCGCCCCCTTGCAAGCCCTTGCTGCGGGAGGATGTATCATTCAGAGTAGGACTCCACGCATACCCGGTGGGGTCGCAATTACCTTGCGAGCCCGAACCGGACGTGGCCGTGTTGACGTCCATGCTTACTGATCCCTCCCATATAACAGCGGAGGCGGCCGGGAGAAGGTTGGCGAGGGGATCGCCCCCTTCCGTGGCCAGCTCCTCGGCTAGCCAGCTATCCGCTCCATCTCTCAAGGCAACTTGCA---------------CCACCAACCA---------TGACTCCCCTGACGCTGAGCTCATAGAAGCCAACCTCCTATGGAGGCAGGAGATGGGCGGCAACATCACCAGGGTTGAGTCAGAGAACAAAGTGGTGATTCTGGACTCCTTCGATCCGCTTGTGGCGGAGGTGGATGAGCGGGAGATCTCCGTGCCCGCAGAAATCCTGCGGAAGTCCCGGAGATTCAACCCGGCCCTGCCCATTTGGGCGCGGCCGGACTATAACCCCCCGCTAATAGAGACGTGGAAAAAGCCCGACTACGAACCACCTGTGGTCCATGGCTGCCCGCTTCCACCTCCACAGTCCCCTCCTGTGCCTCCGCCTCGGAAGAAGCGGACGGTGGTCCTCACTGAATCAACCTTATCCACTGCCTTGGCCGAGCTTGCCACCAAGAGTTTTGGCAGCTCCTCAACTTCCGGTGTTACGGGCGACAATACGGCAACATCCTCTGAGCCCTCCCCTTCTGGCTGCCCCCCAGACTCCGACGCTGAGTCCTATTCTTCCATGCCCCCCCTAGAGGGGGAGCCTGGGGATCCGGATCTCAGCGACGGGTCATGGTCGACGGTCAGTAGTGGAGCCGACACGGAAGATGTCGTGTGCTGC
>gnl|euhcvdb|EU781775_NS5A_C1a_NS5A_protein_coding_sequence_(ns5a_sequence)
TCCGGTTCCTGGCTAAGGGACATCTGGGACTGGATATGCGAGGTGCTGAGCGACTTTAAGACCTGGTTAAAAGCCAAGCTCATGCCGCAACTGCCCGGAATTCCCTTTGTGTCCTGCCAGCGCGGGTATAGAGGGGTCTGGCGAGGGGACGGCATCATGCACACTCGCTGCCACTGTGGAGCCGAAATCACCGGACATGTCAAAAACGGGACGATGAGGATCGTCGGTCCAAGGACCTGCAGAAACATGTGGAGTGGGACCTTCCCCATTAACGCCTATACCACGGGCCCCTGTACCCCCCTTCCCGCGCCGAACTATACGTTCGCGCTGTGGAGGGTGTCTGCAGAGGAATACGTGGAGATAAGGCAGGTGGGGGACTTCCACTATGTGACGGGTATGACTACTGACAACCTTAAATGCCCGTGCCAGGTCCCATCGCCCGAATTTTTCACAGAACTGGACGGGGTGCGCCTACATAGGTTCGCGCCTCCTTGCAAGCCCTTGCTACGGGACGAGGTATCATTTAGAGTGGGACTCCACGAATACCCGGTGGGGTCGCAATTACCTTGCGAGCCTGAACCGGACGTGGCCGTGTTGACGTCCATGCTCACTGATCCCTCCCATATAACAGCAGAGGCGGCCGGGAGAAGGTTGGCGAGGGGATCACCCCCCTCTCTAGCCAGCTCCTCGGCTAGCCAGCTGTCTGCTCCATCTCTCAAGGCAACTTGCA---------------CCACCAACCA---------CGACTCCCCTGACGCAGAGCTCATACAAGCCAACCTCCTATGGAGGCAGGAGATGGGCGGCAACATCACCAGGGTTGAGTCAGAGAACAAAGTGGTGATTCTGGACTCTTTCGATCCGCTTGTGGCGGAGGAGGATGAGCGGGAGATCTCCGTGCCCGCGGAAATTCTGCGGAAGTCTCGGAAGTTCACCCCGGCCCTGCCCGTTTGGGCGCGGCCGGACTACAATCCCCCGCTATTGGAGACGTGGAAGAAGCCTGACTACGAACCACCTGTGGTCCATGGCTGTCCACTTCCACCTCCACGATCTCCTCCTGTGCCCCCGCCTCGGAAGAAGCGGACGGTGGTCCTCACCGAATCAACCGTGTCCACTGCCTTGGCTGAGCTTGCCACCAAGTCTTTTGGCAGCTCCTCAACTTCCGGTATTACGGGCGACGACACGACAACACCCTCTGAGCCCGCCTCCTCTGGCTGCCCCCCGGACTCCGACGCTGAGTCCTATTCCTCCATGCCCCCCCTAGAGGGGGAGCCGGGGGATCCGGACCTCAGCGACGGGTCATGGTCGACAGTCAGTAGTGGGGCCGACGCGGAGGATGTCGTGTGCTGC
>gnl|euhcvdb|EU362908_NS5A_C1a_NS5A_protein_coding_sequence_(ns5a_sequence)
TCCGGTTCCTGGCTAAGGGACATCTGGGACTGGATATGCGAGGTGCTGAGCGACTTTAAGACCTGGCTAAAAGCCAAGCTCATGCCGCAACTGCCTGGGATTCCCTTTGTGTCCTGCCAGCGCGGGTATAGGGGGGTCTGGCGAGGGGACGGCATCATGCACACTCGCTGCCACTGTGGAGCTGAGATCACTGGACATGTCAAGAACGGGACGATGAGGATCGTCGGTCCTAGGACCTGCAAGAACATGTGGAGTGGGACGTTCCCCATTAACGCCTACACCACGGGCCCCTGTACTCCCCTTCCTGCGCCCAACTATAAGTTCGCGCTGTGGAGGGTATCTGCAGAGGAGTACGTGGAAATAAGGCAGGTGGGGGACTTCCACTACGTGACGGGTATGACTACTGACAATCTCAAATGCCCGTGCCAGGTCCCATCGCCCGAATTTTTCACAGAATTGGACGGGGTGCGCCTACATAGGTTTGCGCCCCCTTGCAAGCCCTTGCTGCGGGAGGAGGTATCATTCAGAGTGGGACTCCACGAGTACCCGGTGGGGTCGCAATTGCCTTGCGAGCCCGAACCGGATGTGGCCGTGTTGACGTCCATGCTCACTGATCCCTCCCACATAACAGCAGAGGCGGCCGGGAGGAGGTTGGCGAGGGGGTCACCCCCCTCTGAGGCCAGCTCCTCGGCTAGCCAGCTGTCAGCTCCATCTCTCAAGGCAACTTGCA---------------CCACCAACCA---------TGACTCCCCTGACGCCGAGCTCTTAGAGGCTAACCTCCTATGGAGACAGGAGATGGGCGGCAACATCACCAGGGTCGAGTCAGAGAACAAAGTGGTGATTCTGGACTCCTTCGATCCGCTTGTGGCGGAGGAGGATGAGCGGGAGATCTCCGTCCCCGCAGAAATCCTGCGGAAGTCTCGGAGGTTCACCCGAGCCCTGCCCGTTTGGGCGCGGCCGGACTATAACCCCCCGCTGATAGAGACGTGGAAAGAGCCTGACTACGAGCCACCTGTGGTCCATGGCTGCCCGCTTCCACCTCCAAAATCTCCTCCTGTGCCCCCGCCTCGGAAGAAGCGGACGGTGGTCCTCACTGAATCAACCGTATCTACTGCCTTGGCCGAACTTGCCACCAAAAGCTTTGGCAGCTCCTCAACTTCCGGTATTACGGGCGACAATACGACAGCATCCTCTGAGCCCGCCTCTTCTGGCTGCCCCCCAGACTCCGACGCTGAGTCCTATTCTTCCATGCCCCCCCTAGAGGGGGAGCCTGGGGATCCGGATCTCAGCGACGGGTCATGGTCGACGGTCAGTAGTGGGGCCGACACAGAGGATGTCGTGTGCTGC
>gnl|euhcvdb|EU362904_NS5A_C1a_NS5A_protein_coding_sequence_(ns5a_sequence)
TCTGGTTCCTGGCTAAGGGACATCTGGGACTGGATATGCGAGGTGCTGAGCGACTTTAAGACCTGGCTAAAAGCCAAGCTCATGCCACAACTGCCTGGGATCCCCTTTGTGTCCTGCCAGCGCGGGTATAAGGGGGTCTGGCGAGGGGATGGCGTCATGCACACTCGCTGCCACTGCGGAGCTGAAATCACTGGACATGTCAAAAACGGGACGATGAGGATCGTCGGTCCTAAGACCTGCAGGAACATGTGGAGTGGGACCTTCCCCATCAATGCCTACACCACGGGCCCCAGCACCCCCCTTCCTGCGCCGAACTATACGTTCGCGCTGTGGAGGGTGTCTGCAGAGGAATACGTGGAGATAAGGCAGGTGGGGGACTTCCACTACGTGACGGGTATGACCACTGACAATCTTAAATGCCCGTGCCAGGTCCCATCGCCCGAATTCTTCACCGAACTGGACGGGGTGCGCTTACATAGGTTTGCGCCCCCTTGCAAGCCCTTGCTGCGGGAGGAGGTATCGTTCAGAGTAGGACTCCACGAGTACCCGGTGGGGTCGCAATTACCTTGCGAGCCCGAGCCGGATGTGGCCGTGTTGACGTCCATGCTCACTGATCCCTCCCACATAACAGCAGAGGCGGCCGGGAGAAGGTTGGCGAGGGGATCACCCCCTTCTGTGGCCAGCTCCTCGGCTAGCCAGCTGTCCGCTCCATCTCTCAAGGCAACTTGCA---------------CCGCCAACCA---------TGACTCCCCTGACGCCGAGCTCATAGAGGCCAACCTCCTATGGAGGCAGGAGATGGGCGGCAACATCACCAGGGTTGAGTCGGAGAATAAAGTGGTGATTCTGGACTCCTTCGAACCGCTTGTGGCGGAGGAGGACGAGCGGGAGGTCTCCGTACCCGCGGAAATCCTGCGGAAGTCTCGGAGATTCGCCCCGGCCTTGCCTATCTGGGCGCGGCCGGACTATAACCCCCCGCTGTTGGAGACGTGGAAAAAGCCTGACTACGAACCACCTGTGGTCCATGGCTGTCCGCTTCCACCTCCACAGTCCCCTCCTGTGCCTCCGCCTCGGAAGAAGCGGACGGTGGTCCTCACCGAATCAACCCTATCTACTGCCCTGGCCGAGCTTGCCACCAAAAGCTTTGGCAGCTCCTCAACTTCCGGTATTACGGGTGACAACACGACAACATCCTCTGAGCCCGCCTCTTCTGGCTGCCCCCCCGACTCCGACGCTGAGTCCTATTCTTCCATGCCCCCCCTGGAGGGGGAGCCTGGGGACCCGGATCTCAGCGACGGGTCATGGTCGACGGTCAGTAGTGAGGCCGGCACGGAGGATGTCGTGTGCTGC
>gnl|euhcvdb|EU362903_NS5A_C1a_NS5A_protein_coding_sequence_(ns5a_sequence)
TCCGGTTCCTGGCTAAGGGACATCTGGGACTGGATATGCGAGGTGCTGAGCGACTTTAAGACCTGGCTAAAAGCCAAGCTCGTGCCACAACTGCCCGGGATTCCCTTCGTGTCCTGCCAGCGCGGGTACAAGGGGGTCTGGCGCGGGGACGGCATTATGCACACTCGCTGCCACTGTGGAGCTGAGATCACTGGACATGTCAAAAACGGGACGATGAGGATCGTCGGTCCTAAGACCTGCAGGAACATGTGGAGTGGGACCTTCCCCATTAACGCCTACACCACGGGCCCCTGTACCCCCCTTCCTGCGCCGAACTACACGTTCGCGCTGTGGAGGGTGTCTGCAGAGGAATACGTGGAGATAAGGCAGGTGGGGGACTTCCACTACGTAACGGGTATGACTACTGACAATCTCAAGTGCCCGTGCCAGGTCCCATCGCCCGAATTTTTCACAGAATTGGACGGGGTGCGCCTACATAGGTTTGCGCCCCCCTGCAAGCCCTTGCTACGGGAGGAGGTATCATTCAGAGTAGGACTCCACGAGTACCCGGTGGGATCGCAATTGCCTTGCGAGCCCGAACCGGATGTAGCCGTGTTGACGTCCATGCTCACTGATCCCTCCCATATAACAGCAGAGGCGGCCGGGAGAAGGTTGGCGAGGGGATCACCCCCCTCGCTGGCCAGCTCCTCAGCTAGCCAGCTGTCTGCACCATCTCTCAAGGCAACTTGCA---------------CCGCCAACCA---------TGACTCCCCTGATGCCGAGCTCATAGAAGCCAACCTCTTATGGAGGCAGGAAATGGGCGGTAACATCACCAGGGTTGAGTCAGAGAACAAAGTGGTGATTCTGGACTCCTTCGATCCGCTTGTGGCGGAGGAGGATGAGCGGGAGATCTCCGTACCCGCAGAGATTCTGCGGAAGTCTCGGAGATTCGCCCCTGCCCTGCCCATTTGGGCGCGGCCGGACTATAACCCCCCGCTATTGGAGACGTGGAAAAAGCCTGACTACGAACCACCTGTGGTCCATGGCTGCCCGCTTCCACCTCCACAGTCCCCTCCTGTGCCTCCGCCTCGAAAGAAGCGGACGGTGGTCCTCACCGAATCAACCTTATCAACTGCCTTGGCCGAGCTTGCCACCAAGAGTTTCGGCGACTCCTCAACTTCCGGCGTTACGGGTGACAATATGGCAACATCCTCTGAGCCCGCCTCCTCTGGTTGCCCCCCAGACTCCGACGCTGAGTCCTATTCTTCCATGCCCCCCCTGGAGGGGGAGCCTGGGGATCCGGATCTCAGTGACGGGTCATGGTCGACGGTCAGTAGTGAGGCCGGCACGGAAGATGTCGTGTGTTGC
>gnl|euhcvdb|AY615798_NS5A_C1a_NS5A_protein_coding_sequence_(ns5a_sequence)
TCCGGTTCCTGGCTAAGGGACATCTGGGACTGGATATGCGAGGTGCTGAGCGATTTTAAGACCTGGCTGAAGGCCAAGCTCATGCCACAACTGCCTGGGATCCCCTTCGTGTCCTGCCAACGCGGGTATAGGGGGGTCTGGCGAGGCGATGGCATTATGCATACTCGCTGCCACTGTGGAGCTGAAATCACCGGACATGTCAAGAACGGGACGATGAGGATCGTCGGTCCTAAGACCTGCAGGAACATGTGGAGTGGGACCTTCCCCATCAACGCCTACACCACGGGCCCCTGTACTCCCCTCCCTGCGCCGAACTACACGTTCGCGCTGTGGAGGGTGTCCGCGGAGGAATACGTGGAGATAAGGCGGGTGGGGGACTTCCACTACGTGACGGGCATGACTGCTGACAATCTCAAATGCCCATGCCAGGTCCCATCGCCTGAATTTTTCACAGAACTGGATGGGGTGCGCCTGCACAGGTTTGCGCCCCCGTGCAAGCCTTTGCTACGAGATGAGGTGTCGTTCAGAGTAGGACTACACGATTACCCGGTGGGGTCGCAATTACCTTGCGAGCCTGAACCGGACGTGGCCGTGTTAACGTCCATGCTCACTGATCCCTCCCACATAACGGCAGAGGCGGCTAGGAGAAGGTTAGCGAGGGGATCGCCCCCCTCTGAGGCCAGCTCCTCGGCCAGCCAACTGTCCGCTCCATCTCTCAGGGCAACTTGCA---------------CCACCAACCA---------CGACTCCCCTGACGCCGAGCTCATAGAGGCTAACCTCCTGTGGAGGCAGGAGATGGGCGGCAACATTACCAGGGTTGAGTCAGAGAACAAAGTGGTGATTCTGGACTCTTTCGATCCGCTTGTGGCGGAGGAGGATGAACGGGAGGTCTCCGTGGCCGCAGAAATCCTGCGGAAGTCTCGGAGATTCACCCCTGCCCTGCCCATCTGGGCACGGCCGGACTACAATCCCCCGCTGTTGGAGGAGTGGAAAAAACCGGACTACGAACCACCTACGGTCCATGGCTGCCCGCTTCCACCTCCACAGTCGCCTCCTGTGCCTCCGCCGCGCAAGAAGCGGACGGTGGTCCTCTCCGAATCAACCGTATCCACTGCCTTGGCCGAGCTTGCCACCAAGAGCTTTGGCAGCTCCTCAACTTCCGGCATTACGGGCGACAATACGGCGTCATCCTCCGAGCCCCCCCCCTCTATCTGCCTCCCTGACTCCGACGCTGAGTCCTGTTCTTCCATGCCCCCCCTTGAGGGGGAGCCTGGGGATCCGGATCTCAGCGACGGGTCGTGGTCGACGGTTAGTAGTGAGGCGGGCACGGAGGACGTCGTGTGCTGC
>gnl|euhcvdb|EU677250_NS5A_C1a_NS5A_protein_coding_sequence_(ns5a_sequence)
TCCGATTCCTGGCTAAGGGACATCTGGGACTGGATATGCGAGGTGCTGAGCGATTTCAAGACCTGGCTAAAGGCCAAGCTCATGCCACAACTGCCCGGGATCCCCTTTGTGTCCTGCCAACGCGGGTATAAGGGGGTCTGGCGGGGGGATGGCATTATGCACACTCGCTGCCACTGTGGAGCTGAGATCACTGGACATGTCAAGAACGGGACGATGAGGATCGTCGGTCCTAAGACCTGCAGGAACATGTGGAGTGGAACCTTTCACATCAATGCCTACACCACGGGCCCCTGTACCCCCCTTCCTGCGCCGAACTACAGGTTCGCGCTGTGGAGGGTGTCTGCGGAGGAATACGTGGAGATAAGGCAGGTGGGGGACTTTCACTACGTGACGGGCATGACCACTGACGATCTTAAATGCCCATGCCAGGTCCCATCGCCCGAATTTTTCACAGAACTGGACGGGGTGCGCCTGCATAGGTTTGCGCCCCCTTGCAAGCCCTTGCTACGAGAAGAGGTGTCGTTCAGAGTAGGACTACACAGCTACCCGGTGGGGTCGCAATTACCTTGCGAACCTGAACCGGACGTAGCCGTGTTGACGTCCATGCTCACTGATCCCTCCCATATAACAGCAGAGGCGGCTGGGAGGAGGTTAGCAAGGGGATCGCCCCCTTCCATGGCCAGCTCATCGGCCAGCCAGCTGTCCGCACCATCTCTCAAGGCAACTTGCA---------------CCACCAACCA---------CGACTCCCCTGACGCTGAGCTCATAGAGGCCAACCTCCTGTGGAGGCAGGAGATGGGCGGTAACATCACCAGGGTCGAGTCGGAGAACAAAGTGGTGGTTCTGGACTCCTTTGATCCGCTTGTGGCGGAAGAGGACGATCGGGAGGTCTCTGTGCCCGCAGAAATCCTGCGGAAATCTCGGAGATTTGGCCCGGCTCTGCCCATTTGGGCACGGCCGGACTACAACCCTCCGTTGCTGGAGACGTGGAAAAAGCCAGACTACGAACCACCTGTGGTCCATGGCTGCCCACTTCCACCTCCACAGTCCCCTCCTGTCCCCCCGCCGCGGAAGAAGCGGACAGTGGTCCTCACCGAATCACTTGTATCTTCTGCCTTGGCCGAGCTTGCCACCAAAAGCTTTGGCAGCTCCACAGCTTCCGGCATTACGGACGGTAATACAACAACGTCCTCTGAGCCCGCCCCCTCTGCCTGTTCCCCAGACTCCGACGTCGAGTCCTATTCTTCCATGCCCCCCCTGGAGGGGGAGCCTGGGGATCCGGATCTCAGCGACGGGTCATGGTCGACGGTTAGTAGTGGGGCCGACACGGTGGATGTCGTGTGCTGC
>gnl|euhcvdb|EU781774_NS5A_C1a_NS5A_protein_coding_sequence_(ns5a_sequence)
TCCGGTTCCTGGCTGAGAGACATCTGGGACTGGATATGCGAGGTGCTAAGTGACTTTAAGACCTGGCTAAAAGCCAAGCTCATGCCACAATTGCCCGGAATTCCCTTTGTGTCCTGCCAACGCGGATACAGGGGGGTCTGGCGAGGGGATGGCATCATGCACACTCGCTGCCCCTGTGGAGCTGATATCACTGGACATGTCAGGAACGGGACGATGAGGACCGTCGGTCCCAGGACCTGCAGGAACATGTGGAGTGGGACCTTCCCCATTAACGCCTACACCACGGGCCCCTGTACTCCCCTTCCTGCGCCGAACTATAAGTTCGCGCTGTGGAGAGTGTCTGCAGAGGAATACGTGGAGATAAGGCAGGTGGGGGACTTCCACTACGTTACGGGTATGACTACTGACAACCTTAAATGCCCGTGCCAGGTCCCAGCGCCCGAATTTTTCACAGAGTTGGACGGGGTGCGCCTACACAGGTTTGCGCCCCCTTGCAAGCCCTTGCTGCGGGATGAGGTATCGTTCAGAGTGGGACTCCACGAGTACCCGGTGGGGTCGCAATTGCCTTGCGAGCCCGAACCGGACGTGGCCGTGTTGACGTCCATGCTCACTGATCCCTCCCATATAACAGCAGAGGCGGCCGGGAGAAGGTTGGCGAGAGGGTCACCCCCCTCTGTGGCCAGCTCCTCGGCTAGCCAGCTGTCTGCTCCATCTCTCAAGGCAACTTGCA---------------CCGCCAACCA---------TGACTCCCCTGATGCCGAGCTCATAGAGGGTAACCTCCTGTGGTGGCAGGAGATGGGCGGCAACATCACCAGGGTTGAGTCAGAGAACAAAGTGGTGATTTTGGACTCCTTCGATCCGCTTGTGGCGGCGGAGGATGAGCGGGAGATCTCCGTACCCGCAGAAATTCTGCGGAAGTCTCGGAGATTTGCCCCGGCCCTGCCCATTTGGGCGCGGCCGGACTATAACCCCCCGCTGATAGAGGCGTGGAAAAAGCCTGACTACGAACCACCTGTGGTCCATGGCTGCCCGCTTCCACCTCCACAGTCCCCTCCTGTGCCTCCGCCTCGGAAGAAGCGGACGGTGGTCCTCACCGAATCAACCGTGTCCACTGCCTTGGCCGAACTTGCCACCAAAAGTTTCGGCAGCCCCTCAACTTCCGGTATCACGGGCGGCAATACGACAGCATCCTCCGAGCCCACCTCTTCTGGCTGCCCTCCAGACTCCGACGCTGAGTCCTGTTCTTCCATGCCCCCCCTGGAGGGGGAGCCGGGGGATCCGGATCTCAGCGACGGGTCATGGTCGACGGTCAGTAGTGGGGTCGACGCGGAGGGTGTCGTGTGTTGC
>gnl|euhcvdb|EU781773_NS5A_C1a_NS5A_protein_coding_sequence_(ns5a_sequence)
TCCGGTTCCTGGCTGAGGGACATCTGGGACTGGATATGCGAGGTGCTGAGCGACTTTAAGACCTGGCTAAAAGCCAAGCTCATGCCACAGCTGCCCGGGATCCCCTTTGTGTCCTGCCAGCGCGGGTATAGGGGGGTCTGGCGAGGGGACGGCGTCATGCACACTCGTTGCCACTGCGGAGCTGAGATCACTGGACATGTCAAAAACGGGACGATGAGGATCGTCGGTCCTAGGACCTGCAGGAACATGTGGAGTGGGACCTTCCCCATTAACGCCTACACCACGGGCCCCTGTACTCCCCTTCCTGCGCCGAACTATACGTTCGCGCTGTGGAGGGTGTCTGCAGAGGAATACGTGGAGATAAGGCAGGTGGGGGACTTCCACTACGTGACGGGTATGACCACTGACAATCTTAAATGCCCGTGCCAGGTCCCATCGCCCGAATTTTTCACAGAATTGGACGGGGTGCGCCTACATAGGTTCGCGCCCCCTTGCAAGCCCTTGCTGCGGGAGGAGGTATCATTCAGAGTAGGACTCCACGAGTACCCGGTGGGGTCGCAATTACCTTGTGAGCCCGAACCGGATGTGGCCGTGTTGACGTCCATGCTCACTGATCCCTCCCATATAACAGCRGAGGCGGCCGGGAGAAGGTTGGCGAGGGGATCGCCCCCCTCTTTAGCCAGCTCCTCGGCCAGCCAGCTGTCTGCTCCATCTCTCAAGGCAACTTGCA---------------CCGCCAATCA---------TGACTCCCCTGACGCCGAGCTCATAGAGGCTAACCTCCTATGGAGGCAGGAGATGGGCGGTAACATCACCAGGGTCGAGTCAGAGAACAAAGTGGTGATTCTGGACTCCTTTGATCCGCTTGTGGCGGAGGAGGATGAGCGGGAGATCTCCGTACCCGCGGAAATCCTGCGGAAGTCTCGGAGATTCGCCCCGGCCCTGCCCATTTGGGCGCGGCCGGACTATAACCCCCCGCTGCTGGAGACGTGGAAAAAGCCCGACTACGAACCACCCGTGGTCCATGGCTGCCCGCTTCCACCTTCACAGTCCCCTCCTGTGCCTCCGCCTCGGAAGAAGCGGACGGTGGTCCTCACCGAATCAACCCTACCTACTGCCTTGGCCGAACTYGCCACCAAGAGTTTTGGCAGCTCCTCAACTTCCGGTATTACGGGCGACAATACGGCAACATCCTCTGAGCCCGCCCCTTCTGACTGCCCCCCAGATTCCGACGCTGAGTCCTATTCTTCCATGCCCCCCCTGGAGGGGGAGCCTGGGGATCCGGATCTCAGCGACGGGTCATGGTCGACGGTCAGTAGYAGGGCCGACGCGGAGGACGTCGTGTGTTGC
>gnl|euhcvdb|EU781772_NS5A_C1a_NS5A_protein_coding_sequence_(ns5a_sequence)
TCCGGTTCCTGGCTAAGAGACATCTGGGACTGGATATGCGAGGTGCTGAGCGACTTTAAGACCTGGCTGAAAGCCAAGCTCATGCCACAACTGCCTGGGATTCCCTTTGTGTCCTGCCAGCGCGGGTATAGGGGGGTCTGGCGAGGGGACGGCATCATGCACACTCGCTGCCACTGTGGAGCTGAGATCACTGGACATGTCAAAAACGGGACGATGAGGATCGTCGGTCCTAGGACCTGCAGGAACATGTGGAGTGGGACCTTCCCCATTAACGCCTACACCACGGGCCCCTGTACYCCCCTTCCCGCGCCGAACTACACGTTCGCGCTGTGGAGGGTGTCAGCAGAGGAATACGTGGAGATAAGGCGGGTGGGGGACTTCCACTACGTGACGGGTATGACTACTGACAACATTAAGTGCCCGTGCCAGGTCCCATCGCCCGAATTTTTCACAGAATTGGACGGGGTGCGCCTACACAGGTTTGCGCCCCCCTGCAAGCCCTTGTTRCGGGATGAGGTATCATTCAGAGTAGGACTCCACGACTACCCGGTGGGGTCGCAATTACCTTGCGAGCCCGAACCGGACGTGGCCGTGTTGACGTCCATGCTCACTGATCCCTCCCATATAACAGCAGAGGCGGCYGGGAGAAGGTTAGCGAGGGGATCACCCCCTTCTGTGGCCAGCTCCTCGGCTAGCCAACTGTCCGCTCCATCTCTCAAGGCAACTTGCA---------------CCGCCAACCA---------TGACTCCCCTGATGCCGAGCTCTTAGAGGCTAACCTCCTGTGGAGGCAGGAGATGGGCGGYAACATCACCAGGGTTGAGTCAGAGAACAAAGTGGTGATTCTGGATTCCTTCGATCCGCTCGTGGCGGAGGAGGACGAGCGGGAGATCTCCGTGGCCGCAGAAATCTTGCGGAAGTCTCGGAGATTCCCCCCGGCCCTGCCCGTTTGGGCGCGGCCGGACTATAACCCTCCGCTACTAGAGACGTGGAAAAAGCCTGACTACGAACCACCTGTGGTCCATGGCTGTCCGCTTCCATCTCCACAGTCCCCTCCTATACCTCCGCCTCGGAAGAAGCGGACGGTGGTCCTCACCGAATCAACCCTATCTTCTGCCTTGGCCGAACTTGCCACCAAAAGTTTTGGCAGCTCCTCAACTTCCGGTATCACGGGTGACAAGACAACAACATCCTCTGAGCCCGTTTCTTCTGGCTGCCCCCCAGACTCCGACGCTGAGTCCTATTCTTCCATGCCCCCTCTGGAGGGGGAGCCTGGGGATCCGGATCTTAGCGACGGGTCATGGTCGACGGTTAGTAGTGAGACCGGCACGGAGGATGTCGTGTGCTGC
>gnl|euhcvdb|EU781771_NS5A_C1a_NS5A_protein_coding_sequence_(ns5a_sequence)
TCCGGTTCCTGGCTAAGAGACATCTGGGACTGGATATGCGAGGTGCTGAGCGATTTCAAGACCTGGCTGAAGGCCAAGCTCATGCCACAACTCCCTGGGATTCCTTTTGTGTCCTGCCAACGCGGGTATAGGGGGGTCTGGAAAGGAGATGGCATTATGCACACTCGCTGCCACTGTGGAGCTGAGATCACCGGACATGTCAAGAACGGGACGATGAGGATCGTCGGCCCTAAGACCTGCAGGAACACGTGGAGTGGGACCTTCCCCATCAACGCCTATACCACGGGCCCCTGTACCCCCCTTCCTGCGCCGAGCTATACGTTCGCGCTGTGGAGGGTGTCTGCGGAGGAGTACGTGGAAATAAGGCGGGTGGGGGACTTCCACTACGTGACGGGTATGACTGCTGACAATCTTAAGTGCCCGTGCCAGGTCCCATCGCCCGAATTTTTCACAGAACTGGACGGGGTGCGACTGCATAGGTTCGCGCCCCCTTGCAAGCCTTTGCTACGAGACGAGGTGTCATTCGTAGTAGGACTGCACGATTACCCGGTGGGGTCGCAATTACCTTGCGAGCCCGAACCGGACGTGGCCGTGTTGACGTCCATGCTCACTGATCCCTCCCATATAACAGCAGAGGCGGCTGGGAGGAGGTTAGCGAGGGGATCGCCCCCTTCTCTGGCCAGCTCCTCGGCCAGCCAGCTGTCCGCTCCATCTCTCAAGGCAACTTGCA---------------CTACCAACCA---------CGACTCCCCTGACGCCGAGCTCATAGAGGCCAACCTCCTGTGGAGGCAGGAGATGGGCGGTAACATCACCAGGGTTGAGTCAGAGAACAAAGTGGTGATACTGGACTCCTTTGACCCGCTTGTGGCGGAGGAGGATGAACGGGAGATCTCCGTGGCCGCAGAAATCCTGCGGAAGTCTCGGAGATTCGCTCCGGCCCTGCCCATTTGGGCACGGCCGGACTACAACCCCCCGTTGTTGGAGACGTGGAAAAAGCCGGACTACGAACCACCTGTGGTCCATGGCTGTCCACTTCCACCTCCACAGTCCCCTCCTGTGCCCCCGCCCCGGAAGAAGCGGACGGTAGTCCTCACCGGATCGACCGTATCTACTGCCTTGGCCGAGCTTGCCACCAAGAGCTTTGGCAGCTCTTCAACTTCCGGTATTACGGGCGACGACACGACAACGTCCTCTGAGCCCGCCCCCTCTGTCTGCCTTCCAGACTCCGACGCTGAGTCCTGTTCTTCCATGCCCCCCCTGGAGGGGGAACCTGGGGATCCGGATCTCAGCGATGGTTCATGGTCGACGGTTAGTAGTGGGGCCGATGCGGAGGATGTCGTGTGCTGC
>gnl|euhcvdb|EU781770_NS5A_C1a_NS5A_protein_coding_sequence_(ns5a_sequence)
TCCGGTTCCTGGCTAAGGGACATTTGGGACTGGATATGCGAGGTGCTGAGCGACTTTAAGACCTGGCTGAAAGCCAAGCTCATGCCACAACTGCCTGGGATCCCCCTTGTGTCCTGCCAGCGCGGGTACAGGGGGGTCTGGCGAGGGGATGGCATCATGCACACTCGCTGCCACTGTGGAGCTGAAATCACTGGACATGTCAAAAACGGGACGATGAGGATCGTGGGTCCTAGGACCTGCAGGAACATGTGGAGTGGGACCTTCCCCATTAACGCCTACACCACGGGCCCCTGTACTCCCCTTCCTGCGCCGAACTATAAGTTCGCGCTGTGGAGGGTGTCTGCAGAGGAATACGTGGAGATAAGGCAGGTGGGGGACTTCCACTACGTGACGGGTGTGACTACTGACAACCTTAAATGCCCGTGCCAGGTCCCATCGCCCGAATTTTTCACAGAATTGGACGGGGTGCGCCTACATAGGTTTGCGCCCCCTTGCAAGCCCTTGTTGCGGGAGGAGGTGTCATTCAGCGTAGGACTCCACGAGTACCCGGTGGGGTCGCAATTACCTTGCGAGCCCGAGCCGGATGTGGCCGTGTTGACGTCCATGCTCACTGACCCCTCCCACATCACAGCAGAGGCGGCCGGGAGAAGGCTGGCGAGAGGATCACCCCCTTCTGTGGCCAGCTCTTCGGCCAGCCAGCTGTCCGCTCCATCTCTCAAGGCAACTTGCA---------------CCGTCGGCCA---------TGACTCCCCTGACGCCGAGCTCATAGAGGCCAACCTCCTGTGGAGGCAGGAGATGGGCGGCAACATCACCAGGGTTGAGTCAGAGAACAAAGTGGTGATTCTGGACTCCTTCGATCCGCTCGTGGCGGAGGAGGATGAGCGGGAGATCTCCGTACCCGCAGAAATCCTGCGGAAGTCTCGGAAGTTCACCCCGGCCCTGCCCATTTGGGCGCGGCCGGACTATAACCCCCCGCTGATAGAGACGTGGAAAAAACCTGGCTACGAACCACCTGTGGTCCATGGTTGCCCGCTTCCACCTCCACAGTCTCCTCCTGTGCCTCCGCCTCGGAAGAAGCGGACGGTGGTCCTCACCGAATCAACCGTATCTACTGCCTTGGCCGAGCTTGCCACCAAAAGTTTTGGCAGCTCCTCAACTTCCGGCATTACGGGCGACAATACGACAACATCCTCTGAGCCCGCCCCTTCTGGCTGCCCCCCCGACTCCGACGCTGAGTCCTATTCTTCCATGCCCCCCCTGGAGGGGGAGCCTGGGGATCCGGACCTTAGCGACGGGTCGTGGTCGACGGTCAGTAGCGGGGCCGACACGGAGGACGTCGTGTGCTGC
>gnl|euhcvdb|EU781766_NS5A_C1a_NS5A_protein_coding_sequence_(ns5a_sequence)
TCCGGTAGCTGGCTAAGAGACATCTGGGACTGGATATGCGAGGTGCTGAGCGACTTTAAGACCTGGCTAAAAGCCAAGCTCATGCCGCAACTGCCTGGGATTCCCTTTGTGTCCTGCCAGCGCGGGTATAGGGGGGTCTGGCGGGGGGACGGCATCATGCACACTCGCTGCCCTTGTGGAGCTGAAATCACCGGACATGTCAAAAACGGGACGATGAGGATCGTCGGTCCAAAGACCTGCAGGAACATGTGGAGTGGGACCTTCCCCATCAACGCCTACACCACGGGCCCCTGCACCCCCCTTCCTGCGCCGAACTATACGTTCGCGCTGTGGAGGGTGTCTGCGGAGGAGTACGTGGAAGTGAGGCAGGTGGGGGACTGCCACTACGTAACGGGTATGACTGCTGACAACCTAAAATGCCCGTGCCAGGTCCCATCGCCCGAGTTTTTCACAGAACTGGACGGGGTGCGCCTACATAGGTTTGCGCCCCCTTGCAAGCCCTTGCTGCGGGACGAGGTATCGTTCAGAGTGGGACTTCACGAGTTCCCGGTGGGGTCGCAATTACCTTGCGAGCCCGAACCGGACGTGGCCGTGCTAACGTCCATGCTCACTGATCCCTCCCATATAACAGCAGAGACGGCCCAGAGAAGGCTGGCGAGGGGTTCACCCCCCTCTGAGGCCAGCTCCTCAGCCAGCCAGCTGTCTGCTCCATCTCTCAAGGCAACTTGCA---------------CTACCAACCA---------CGACTCCCCTGATGCAGAGCTCATACAAGCTAACCTCCTATGGAGGCAGGAGATGGGCGGCAACATCACCAGGGTTGAGTCAGAGAACAAAGTGGTGATTCTGGACTCTTTCGATCCGCTTGTGGCGGAGGAGGACGAGCGGGAGATCTCCGTGCCCGCGGAAATCCTGCGGAAGTCTCGGAGGTTCGCCCCGGCCCTGCCCATTTGGGCGCGGCCGGACTATAACCCCCCGCTAGTGGAGACGTGGAAAAAGCCTGACTACGAACCACCTGTGGTCCATGGCTGTCCACTTCCACCTCCACAATCTCCTCCTGTACCTCCGCCTAGAAAAAAGCGGACGGTGGTCCTCACCGAATCAACTGTGTCTACTGCCTTGGCTGAGCTTGCTACCAAGTCTTTTGGCAGCTCCTCAACTTCCGGCATTACGAGCGACAACACGACAACATCCTCTGAACCCGCCTCCTCTGGCTGCCCCCCGGACTCCGACGCTGAGTCCTATTCCTCCATGCCCCCCCTAGAGGGGGAGCCTGGGGATCCGGACCTCAGTGACGGGTCATGGTCGACGGTCAGTAGTGAGGCCAGCGCGGAGGATGTCGTGTGCTGC
>gnl|euhcvdb|DQ430812_NS5A_P1a_NS5A_protein_coding_sequence_(ns5a_sequence)
TCCGGTTCCTGGCTRAGGGACRTCTGGGACTGGATATGTGAGGTGCTGAGCGACTTTAAGACCTGGCTAAAAGCCAAGCTCATGCCACAACTKCCCGGAATTCCCTTTGTGTCCTGCCAGCGCGGGTATAGAGGGGTCTGGCGAGGGGACGGCATCATGCACACCCGCTGCCACTGTGGAGCTGAAATCACTGGACATGTCAAAAACGGGACGATGAGGATCGTCGGTCCTAGGACCTGCAGGAACATGTGGAGTGGGACCTTCCCCATYAACGCCTACACAACGGGCCCCTGTACCCCCCTTCCCGCGCCRAACTATTCGTTTGCGCTGTGGAGGGTGTCTGCAGAGGAATACGTGGAGATAAGGCGAGTGGGGGACTTCCACTACGTGACGGGTATGACTACTGACAACCTTAAATGCCCGTGCCAGGTCCCATCRCCCGAATTTTTTACAGAATTGGACGGGGTGCGCCTACATAGGTTCGCGCCCCCCTGCAAGCCCTTGCTGCGGGAGGAGGTATCGTTCAGAGTAGGACTCCACGAGTACCCGGTGGGGTCGCAATTACCTTGCGAGCCCGAACCGGATGTGGCCGTGTTGACGTCCATGCTCACTGATCCCTCCCATATAACAGCAGAAGCGGCCGGGAGAAGGTTGGCGAGGGGGTCACCCCCTTCTGAGGCCAGCTCCTCGGCTAGCCAGCTGTCYGCTCCATCTCTCAAGGCAACTTGCA---------------CCACCAACCA---------TGACTCCCCTGACGCCGAGCTCATAGAGGCTAACCTCCTATGGAGGCAGGAGATGGGCGGCAACATCACCAGGGTTGAGTCAGAGAACAAAGTGGTGATTCTGGACTCCTTCGATCCGCTTGTGGCGGAGGAGGATGAGCGGGAGATCTCCGTACCCGCAGAAATCCTGCGGAAGTCTCGGAGATTCGCCCCGGCCTTGCCCATCTGGGCGCGGCCGGACTACAACCCCCCGCTAYTGGAGACGTGGAAAAAGCCTGACTACGAACCACCTGTGGTCCATGGCTGCCCGCTTCCACCTCCACGGACCCCTCCTGTACCTCCGCCTCGGAGGAAGCGGACAGTGGTCCTCACCGAATCAACCGTGTCTACTGCCTTGGCCGAGCTTGCCACCAAAAGTTTTGGCAGCTCTTCAACTTCCGGCATTACGGGCGACAACACGACAACATCCTCCGAGCCCGCCCCTTCTGGCTGCYCCCCAGACTCCGACGCTGAGTCCTATTCTTCCATGCCCCCCCTCGAGGGGGAGCCTGGGGATCCGGATCTCAGCGACGGGTCRTGGTCGACRGTCAGTAGTGAGGCCGGCGCAGAGGATGTCGTGTGCTGC
>gnl|euhcvdb|DQ430811_NS5A_C1a_NS5A_protein_coding_sequence_(ns5a_sequence)
TCCGGTTCCTGGCTRAGGGACRTCTGGGACTGGATATGTGAGGTGCTGAGCGACTTTAAGACCTGGCTAAAAGCCAAGCTCATGCCACAACTKCCCGGAATTCCCTTTGTGTCCTGCCAGCGCGGGTATAGAGGGGTCTGGCGAGGGGACGGCATCATGCACACCCGCTGCCACTGTGGAGCTGAAATCACTGGACATGTCAAAAACGGGACGATGAGGATCGTCGGTCCTAGGACCTGCAGGAACATGTGGAGTGGGACCTTCCCCATYAACGCCTACACAACGGGCCCCTGTACCCCCCTTCCCGCGCCRAACTATTCGTTTGCGCTGTGGAGGGTGTCTGCAGAGGAATACGTGGAGATAAGGCGAGTGGGGGACTTCCACTACGTGACGGGTATGACTACTGACAACCTTAAATGCCCGTGCCAGGTCCCATCRCCCGAATTTTTTACAGAATTGGACGGGGTGCGCCTACATAGGTTCGCGCCCCCCTGCAAGCCCTTGCTGCGGGAGGAGGTATCGTTCAGAGTAGGACTCCACGAGTACCCGGTGGGGTCGCAATTACCTTGCGAGCCCGAACCGGATGTGGCCGTGTTGACGTCCATGCTCACTGATCCCTCCCATATAACAGCAGAAGCGGCCGGGAGAAGGTTGGCGAGGGGGTCACCCCCTTCTGAGGCCAGCTCCTCGGCTAGCCAGCTGTCYGCTCCATCTCTCAAGGCAACTTGCA---------------CCACCAACCA---------TGACTCCCCTGACGCCGAGCTCATAGAGGCTAACCTCCTATGGAGGCAGGAGATGGGCGGCAACATCACCAGGGTTGAGTCAGAGAACAAAGTGGTGATTCTGGACTCCTTCGATCCGCTTGTGGCGGAGGAGGATGAGCGGGAGATCTCCGTACCCGCAGAAATCCTGCGGAAGTCTCGGAGATTCGCCCCGGCCTTGCCCATCTGGGCGCGGCCGGACTACAACCCCCCGCTAYTGGAGACGTGGAAAAAGCCTGACTACGAACCACCTGTGGTCCATGGCTGCCCGCTTCCACCTCCACGGACCCCTCCTGTACCTCCGCCTCGGAGGAAGCGGACAGTGGTCCTCACCGAATCAACCGTGTCTACTGCCTTGGCCGAGCTTGCCACCAAAAGTTTTGGCAGCTCTTCAACTTCCGGCATTACGGGCGACAACACGACAACATCCTCCGAGCCCGCCCCTTCTGGCTGCYCCCCAGACTCCGACGCTGAGTCCTATTCTTCCATGCCCCCCCTCGAGGGGGAGCCTGGGGATCCGGATCTCAGCGACGGGTCRTGGTCGACRGTCAGTAGTGAGGCCGGCGCAGAGGATGTCGTGTGCTGC
>gnl|euhcvdb|AY956468_NS5A_C1a_NS5A_protein_coding_sequence_(ns5a_sequence)
TCCGGTTCCTGGCTAAGGGACATCTGGGACTGGATATGCGAGGTGCTGAGCGATTTTAAGACCTGGCTGAAGGCCAAGCTCATGCCACAATTGCCTGGGATTCCCTTTGTGTCCTGCCAACGCGGGTATAGGGGGGCCTGGCGAGGAGATGGCATTATGCACACTCGCTGCCACTGTGGAGCTGAGATCACCGGACATGTCAAGAACGGGACGATGAGGATCGTCGGTCCTAAGACCTGCAGGAACATGTGGAATGGGACTTTCCCCATCAACGCCTACACCACGGGCCCCTGTACCCCCCTTCCTGCTCCGAACTATACGTTCGCGCTGTGGAGGGTGTCTGCGGAGGAATACGTGGAAATAAGGCAGGTGGGGGACTTCCACTACGTGACGGGCATGACTGCTGACAATCTTAAATGCCCATGCCAGGTCCCATCGCCCGAATTTTTCACAGAACTGGACGGGGTGCGCCTGCATAGGTTTGCGCCCCCTTGCAAGCCCTTGCTACGAGATGAGGTGTCGTTCAGAGTGGGACTAAACGACTACCCGGTAGGGTCGCAGTTGCCTTGCGAGCCTGAACCGGACGTAGCCGTGTTGACGTCCATGCTCACTGATCCCTCCCATATAACAGCAGAGGCGGCTGGTAGGAGGTTAGCAAGGGGATCCCCCCCTTCTCTAGCCAGCTCCTCGGCCAGCCAGCTGTCCGCTCCATCTCTCAAGGCAACTTGCA---------------CCACCAATCA---------CGACTCCCCTGACGCCGAGCTCATAGAGGCCAACCTCCTGTGGAGGCAGGAGATGGGCGGCAACATCACCAGGGTTGAGTCAGAGAACAAAGTGGTGATTCTGGACTCCTTCGATCCGCTTGTGGCGGAGGAGGATGAACGGGAGGTCTCCGTGCCCGCAGAGATCCTGCGGAAGTCTCGGAGATTCGCCCCGGCCCTGCCCATTTGGGCTCGGCCGGACTACAACCCCCCGTTACTGGAGACGTGGAAAAAACCGGACTACGAACCGCCTGTGGTCCATGGGTGCCCGCTTCCACCTCCACGGTCCCCTCCTGTGCCTCCGCCACGGAAGAAGCGGACGGTGGTCCTCACAGAATCAACCGTGTCTACTGCCTTGGCCGAGCTTGCCACCAAGAGCTTTGGCAGCTCCTCAACTTCAGGCATTACGGRCGACAATACGACAACGTCCTCCGAGCCCGCCCCCTCTATCTGCCCCCCAGACTCCGACGTTGAGTCMTATTCTTCCATGCCCCCCCTGGAGGGGGAGCCTGGGGATCCGGATCTCAGCGACGGGTCATGGTCGACGGTTAGTAGTGGGGATGGCACGGARGACGTTGTGTGCTGC
>gnl|euhcvdb|EF407454_NS5A_C1a_NS5A_protein_coding_sequence_(ns5a_sequence)
TCCGGTTCCTGGCTGAGGGACATCTGGGACTGGATATGCGAGGTGCTGGGCGATTTTAAGACCTGGCTACAAGCCAAGCTCATGCCACAGCTGCCTGGGATTCCCTTTGTGTCCTGCCAGCGCGGATATAAGGGAGTCTGGCGAGGGGATGGCATCATGCACACTCGCTGCCACTGTGGAGCTGAGATCACTGGACATGTCAAAAACGGGACGATGAGGATCGTTGGTCCTAGGACTTGCAGGAACATGTGGAGTGGGACCTTCCCCATTAACGCCTACACTACGGGCCCCTGCACTCCCCTTCCTGCGCCGAACTATACGTTCGCGCTGTGGAGGGTGTCTGCAGAGGAATACGTGGAGATAAGGCAGGTGGGGGACTTCCACTACGTGACGGGTATGACTACTGACAATCTTAAATGCCCGTGCCAAGTCCCATCGCCCGAATTTTTCACAGAGGTGGACGGGGTGCGCTTACATAGGTTCGCGCCCCCTTGCAAGCCCCTGCTGCGGGAGGAGGTATCATTCAGAGTGGGACTCCACGAATACCCGGTAGGGTCGCAATTACCTTGCGAGCCCGAACCGGACGTGGCCGTGTTGACGTCCATGCTCACTGATCCCTCCCATATAACAGCAGAGGCGGCCGGGAGAAGGTTGGCGAGAGGGTCACCCCCTTCCGTGGCCAGCTCTTCGGCTAGCCAGCTGTCCGCTCCATCTCTTAAGGCAACTTGCA---------------CCGCCAATCA---------TGACTCCCCTGATGCCGAGCTCATAGAGGCTAACCTCCTGTGGCGGCAGGAGATGGGCGGCAACATCACCAGGGTTGAGTCAGAGAACAAAGTGGTGGTTCTGGACTCCTTCGATCCGCTTGTGGCGGAGGAGGATGAGCGGGAGATCTCCGTACCCGCAGAAATCCTGCGGAAGTCTCGGAGGTTCACTCAGGCCCTGCCCGTTTGGGCGCGGCCGGACTATAACCCCCCGCTGATAGAGACGTGGAAAAAGCCTGACTACGAGCCATCTGTGGTCCATGGCTGTCCGCTTCCACCTCCACAGTCCCCTCCTGTGCCTCCGCCTCGAAAGAAGCGGACGGTGGTCCTCACCGAATCAAACCTATCCACTGCCTTGGCTGAACTTGCTACCAAAAGTTTTGGCAGCTCCTCAACTTCCGGTATTACGGGCGACAATACGACAGCATCCTCTGAGCCCGCCCCTTCTGGCTGCCCCCCAGACTCCGACGCTGAGTCCTGTTCTTCCATGCCCCCCCTCGAGGGGGAGCCTGGGGATCCGGATCTCAGCGACGGGTCATGGTCGACGGTCAGTAGTGGGGCCGACACGGAGGATGTCGTGTGCTGC
>gnl|euhcvdb|EF407450_NS5A_C1a_NS5A_protein_coding_sequence_(ns5a_sequence)
TCCGGTTCCTGGCTGAGGGACATCTGGGACTGGATATGCGAGGTGCTGAGCGACTTCAAGACCTGGCTAAAAGCCAAGCTCATGCCACAACTGCCTGGGATCCCCTTTGTGTCCTGCCAGCGCGGGTATAGGGGGGTCTGGCGAGGAGACGGCATCATGCACACTCGCTGCCACTGTGGAGCTGAGATTACTGGACATGTCAAAAACGGGTCGATGAGGATCGCCGGTCCTAGGACCTGCAGGAACATGTGGACTGGAACCTTCCCCATTAACGCCTACACCACGGGCCCCTGTACTCCCCTTCCTGCGCCGAACTATACGTTTGCGCTGTGGAGGGTGTCTGCAGAGGAGTACGTGGAGATAAGGCAGGTGGGGGAATTCCACTACGTGACGGGCATGACCACTGACAATCTTAAATGCCCGTGCCAGGTCCCATCACCCGAATTTTTCACAGAATTGGACGGGGTGCGCCTGCATAGGTTTGCGCCCCCCTGCAAGCCCTTGCTGCGGGAGGAGGTATCGTTCAGAGTAGGACTCCACGAGTACCCGGTGGGGTCGCAGTTACCTTGCGAGCCCGAACCGGACGTGGCCGTGTTGACGTCCATGCTCACTGATCCCTCCCATATAACAGCAGAGGCCGCCGGGAGAAGGTTGGCAAGGGGATCACCCCCCTCTGTGGCCAGCTCCTCGGCTAGCCAGCTGTCCGCTCCATCTCTCAAGGCAACTTGCA---------------CCGCCAACCA---------TGACTCCCCTGATGCCGAGCTCATAGAGGCTAACCTCCTATGGAGGCAGGAGATGGGCGGTAACATCACCAGGGTTGAGTCAGAGAACAAAGTGGTGATTCTGGACTCCTTCGATCCGCTTGTGGCGGAGGAGGATGAGCGGGAGATTTCCGTACCCGCAGAGATCCTGCGGAAGTCTCGGAAATTCGCCCAGGCCCTGCCCGTATGGGCGCGGCCGGACTATAACCCCCCGCTAATAGAGACGTGGAAAAAGCCTGACTACGAACCACCTGTGGTCCATGGCTGCCCGCTTCCACCTCCACAGTCCCCTCCTGTGCCTCCGCCTCGGAAGAAGCGGACGGTGGTCCTCACCGAATCAACCCTATCTACTGCCTTGGCCGAGCTTGCCACCAAAAGTTTTGGCGACTCCTCAACTTCCGGCATTACGGGCGACGATACGACAACATCCTCTGAGCCCGCCTCTTCTGGCTGCCCCCCAGACTCCGACGCTGAGTCCTATTCTTCCATGCCCCCCCTAGAGGGGGAGCCTGGGGATCCGGATCTTAGCGACGGGTCATGGTCGACGGTCAGTAGTGAGGCCGGCACGGAGGATGTCGTGTGCTGC
>gnl|euhcvdb|EF407449_NS5A_C1a_NS5A_protein_coding_sequence_(ns5a_sequence)
TCCGGTTCCTGGTTGAGGGACATCTGGGACTGGATATGCGAGGTGCTGAGCGACTTTAAGACCTGGCTAAAAGCCAAGCTCATGCCACAATTGCCTGGGATTCCCTTTGTGTCCTGCCAGCGCGGGTATAGGGGGGTCTGGCGAGGGGACGGCATCATGCACACTCGCTGCCACTGTGGAGCTGAGATCACTGGACATGTCAAAAACGGGACGATGAGGATCGTCGGTCCTAGGACCTGCAGGAACATGTGGTGTGGGACCTTCCCCATTAACGCCTACACCACGGGCCCCTGCACCCCCCTTCCTGCGCCGAACTACAAGTTCGCGCTGTGGAGGGTGTCTGCAGAGGAATACGTGGAGATAAGGCAGGTGGGGGACTTCCACTACGTGACGGGTATGACTACTGACAATCTTAAGTGCCCGTGCCAGGTCCCATCTCCCGAATTTTTCACAGAATTGGACGGGGTGCGCCTACACAGGTTTGCGCCCCCCTGCAAGCCCTTGCTGCGGGAAGAGGTATCGTTTAGAGTAGGACTCCACGCGTACCCGGTGGGGTCGCAATTACCTTGCGAGCCCGAACCGGACGTGGCTGTGTTGACGTCCATGCTCACTGATCCCTCCCATATAACGGCAGAGGCGGCCGGGAGAAGGTTGGCGAGGGGATCACCCCCCTCTGTGGCCAGCTCCTCGGCTAGCCAGCTGTCCGCTCCATCTCTCAAGGCAACTTGCA---------------CCGCCAACCA---------TGACTCCCCTGACGCCGAACTCATAGAAGCTAACCTCCTATGGAGGCAAGAGATGGGCGGCAACATCACCAGGGTTGAGTCAGAGAATAAAGTGGTGATTCTGGACTCCTTCGATCCGCTAGTGGCGGAGGAGGACGAGCGGGAGATCTCCGTGCCCGCAGAAATCCTGCGGAAGTCTCGGAGATTCGGCCCGGCCCTGCCCATTTGGGCGCGGCCGGACTACAACCCCCCGCTGGTGGAGACGTGGAAAAAGCCCGACTACGAACCGCCTGTGGTCCACGGCTGCCCACTTCCACCTCCACAGTCCCCTCCTGTGCCTCCGCCTCGGAAGAAGCGGACGGTGGTCCTGACTGAATCAACCGTATCTACTGCTTTGGCTGAACTTGCCACCAAAAGTTTTGGCAGCTCCTCAACTTCCGGCATTACGGGCGACAATACGGCAACATCCTCTGAGCCTGTCTCTTCTGGCTGCCCTCCCGACTCCGACGCAGAGTCCGATTCTTCCATGCCCCCCCTGGAGGGGGAGCCCGGGGATCCGGATCTCAGCGACGGGTCATGGTCGACGGTCAGCAGTGAGGCCGGCACGGAGGATGTCGTGTGCTGC
>gnl|euhcvdb|EF407446_NS5A_C1a_NS5A_protein_coding_sequence_(ns5a_sequence)
TCCGATTCCTGGCTGAGGGACATCTGGGACTGGATATGCGAGGTGCTAAGCGACTTTAAGACCTGGTTAAAAGCCAAGCTCATGCCACAACTGCCTGGGATTCCCTTCGTGTCCTGCCAGCGCGGGTATAAGGGAGTCTGGCGAGGGGACGGCGTCATGCACACTCGCTGCCACTGTGGAGCTGAGATCACTGGACATGTCAAAAACGGGACGATGAGGATCGTCGGTCCTAGGACCTGCAGGAACATGTGGAGTGGGACCTTCCCCATCAACGCCTACACCACGGGCCCCTGTACTCCCCTTCCTGCGCCGAACTACAAGTTCGCGCTATGGAGGGTGTCTGCAGAGGAATACGTGGAGATAAGGCAGGTGGGGGACTTTCACTACGTGACGGGTATGACTACTGACAATCTCAAATGCCCGTGCCAGGTCCCATCGCCCGAATTTTTCACAGAATTGGACGGGGTGCGCCTACATAGGTTCGCGCCCCCTTGCAAGCCCTTGCTGCGGGATGAGGTATCATTCAGAGTGGGACTCCACGCATACCCGGTAGGGTCGCAATTACCTTGCGAGCCCGAGCCGGACGTGGCCGTGTTGACGTCCATGCTCACTGATCCCTCCCATATAACAGCACAGGCGGCTGGGAGAAGGTTGGCGAGAGGATCGCCCCCTTCTATGGCTAGCTCCTCGGCTAGCCAGCTGTCCGCTCCATCCCTCAAGGCAACTTGCA---------------CCGCCAACCA---------TGACTCCCCTGACGCCGAGCTCATAGAGGCCAACCTCCTATGGAGGCAGGAGATGGGCGGCAACATCACCAGGGTTGAGTCAGAGAACAAGGTGGTGATTCTGGATTCCTTCGAGCCGCTCGTGGCGGAGGAGGATGAGCGGGAGATCTCCGTGCCCGCAGAGATCCTGCGGAAGTCTCGGAGATTCGCCCAGGCCCTGCCCGTTTGGGCACGGCCGGACTATAACCCCCCGCTGATAGAGACGTGGAAACAGCCTGACTACGAACCACCTGTGGTCCATGGCTGCCCGCTTCCACCTCGACAATCCCCTCCTGTGCCTCCGCCTCGGAAGAAGCGGACGGTGGTCCTCACCGAATCAACCTTATCTACTGCCTTGGCCGAACTTGCCACCAAAAGTTTTGGCAGCTCCTCAACTTCCGGCATTACGGGCGACAATACAACAACATCCTCTGAGCCCGCCCCTTCTGGCTGCCCTCCGGACTCCGACGCTGAGTCCTATTCTTCCATGCCCCCCCTGGAGGGGGAGCCTGGGGATCCGGATCTCAGCGACGGGTCGTGGTCGACAGTCAGTAGTGGGGCTGACGCAGAGGATGTCGTGTGCTGC
>gnl|euhcvdb|EF407445_NS5A_C1a_NS5A_protein_coding_sequence_(ns5a_sequence)
TCTGGTTCCTGGCTAAGGGACATCTGGGACTGGATATGCGAGGTGCTGAGCGACTTTAAGACCTGGCTAAAAGCCAAGCTCATGCCACAACTGCCTGGGATCCCCTTTGTGTCCTGCCAGCGCGGGTATAAGGGGGTCTGGCGAGGGGATGGCGTCATGCACACTCGCTGCCACTGCGGAGCTGAAATCACTGGACATGTCAAAAACGGGACGATGAGGATCGTCGGTCCTAAGACCTGCAGGAACATGTGGAGTGGGACCTTCCCCATCAATGCCTACACCACGGGCCCCAGCACCCCCCTTCCTGCGCCGAACTATACGTTCGCGCTGTGGAGGGTGTCTGCAGAGGAATACGTGGAGATAAGGCAGGTGGGGGACTTCCACTACGTGACGGGTATGACCACTGACAATCTTAAATGCCCGTGCCAGGTCCCATCGCCCGAATTCTTCACCGAACTGGACGGGGTGCGCTTACATAGGTTTGCGCCCCCTTGCAAGCCCTTGCTGCGGGAGGAGGTATCGTTCAGAGTAGGACTCCACGAGTACCCGGTGGGGTCGCAATTACCTTGCGAGCCCGAGCCGGATGTGGCCGTGTTGACGTCCATGCTCACTGATCCCTCCCACATAACAGCAGAGGCGGCCGGGAGAAGGTTGGCGAGGGGATCACCCCCTTCTGTGGCCAGCTCCTCGGCTAGCCAGCTGTCCGCTCCATCTCTCAAGGCAACTTGCA---------------CCGCCAACCA---------TGACTCCCCTGACGCCGAGCTCATAGAGGCCAACCTCCTATGGAGGCAGGAGATGGGCGGCAACATCACCAGGGTTGAGTCGGAGAATAAAGTGGTGATTCTGGACTCCTTCGAACCGCTTGTGGCGGAGGAGGACGAGCGGGAGGTCTCCGTACCCGCGGAAATCCTGCGGAAGTCTCGGAGATTCGCCCCGGCCTTGCCTATCTGGGCGCGGCCGGACTATAACCCCCCGCTGTTGGAGACGTGGAAAAAGCCTGACTACGAACCACCTGTGGTCCATGGCTGTCCGCTTCCACCTCCACAGTCCCCTCCTGTGCCTCCGCCTCGGAAGAAGCGGACGGTGGTCCTCACCGAATCAACCCTATCTACTGCCCTGGCCGAGCTTGCCACCAAAAGCTTTGGCAGCTCCTCAACTTCCGGTATTACGGGTGACAACACGACAACATCCTCTGAGCCCGCCTCTTCTGGCTGCCCCCCCGACTCCGACGCTGAGTCCTATTCTTCCATGCCCCCCCTGGAGGGGGAGCCTGGGGACCCGGATCTCAGCGACGGGTCATGGTCGACGGTCAGTAGTGAGGCCGGCACGGAGGATGTCGTGTGCTGC
>gnl|euhcvdb|EU362902_NS5A_C1a_NS5A_protein_coding_sequence_(ns5a_sequence)
TCCGGTTCCTGGTTGAGGGACATCTGGGACTGGATATGCGAGGTGCTGAGCGACTTTAAGACCTGGCTAAAAGCCAAGCTCATGCCACAATTGCCTGGGATTCCCTTTGTGTCCTGCCAGCGCGGGTATAGGGGGGTCTGGCGAGGGGACGGCATCATGCACACTCGCTGCCACTGTGGAGCTGAGATCACTGGACATGTCAAAAACGGGACGATGAGGATCGTCGGTCCTAGGACCTGCAGGAACATGTGGTGTGGGACCTTCCCCATTAACGCCTACACCACGGGCCCCTGCACCCCCCTTCCTGCGCCGAACTACAAGTTCGCGCTGTGGAGGGTGTCTGCAGAGGAATACGTGGAGATAAGGCAGGTGGGGGACTTCCACTACGTGACGGGTATGACTACTGACAATCTTAAGTGCCCGTGCCAGGTCCCATCTCCCGAATTTTTCACAGAATTGGACGGGGTGCGCCTACACAGGTTTGCGCCCCCCTGCAAGCCCTTGCTGCGGGAAGAGGTATCGTTTAGAGTAGGACTCCACGCGTACCCGGTGGGGTCGCAATTACCTTGCGAGCCCGAACCGGACGTGGCTGTGTTGACGTCCATGCTCACTGATCCCTCCCATATAACGGCAGAGGCGGCCGGGAGAAGGTTGGCGAGGGGATCACCCCCCTCTGTGGCCAGCTCCTCGGCTAGCCAGCTGTCCGCTCCATCTCTCAAGGCAACTTGCA---------------CCGCCAACCA---------TGACTCCCCTGACGCCGAACTCATAGAAGCTAACCTCCTATGGAGGCAAGAGATGGGCGGCAACATCACCAGGGTTGAGTCAGAGAATAAAGTGGTGATTCTGGACTCCTTCGATCCGCTAGTGGCGGAGGAGGACGAGCGGGAGATCTCCGTGCCCGCAGAAATCCTGCGGAAGTCTCGGAGATTCGGCCCGGCCCTGCCCATTTGGGCGCGGCCGGACTACAACCCCCCGCTGGTGGAGACGTGGAAAAAGCCCGACTACGAACCGCCTGTGGTCCACGGCTGCCCACTTCCACCTCCACAGTCCCCTCCTGTGCCTCCGCCTCGGAAGAAGCGGACGGTGGTCCTGACTGAATCAACCGTATCTACTGCTTTGGCTGAACTTGCCACCAAAAGTTTTGGCAGCTCCTCAACTTCCGGCATTACGGGCGACAATACGGCAACATCCTCTGAGCCTGTCTCTTCTGGCTGCCCTCCCGACTCCGACGCAGAGTCCGATTCTTCCATGCCCCCCCTGGAGGGGGAGCCCGGGGATCCGGATCTCAGCGACGGGTCATGGTCGACGGTCAGCAGTGAGGCCGGCACGGAGGATGTCGTGTGCTGC
>gnl|euhcvdb|EU362899_NS5A_C1a_NS5A_protein_coding_sequence_(ns5a_sequence)
TCCGGTTCCTGGCTGAGGGACATCTGGGACTGGATATGCGAGGTGCTGAGCGACTTTAAGACCTGGCTAAAAGCCAAGCTCATGCCACAACTGCCTGGGATTCCCTTTGTGTCCTGCCAGCGCGGGTATAGGGGGGTCTGGCGAGGGGACGGCATCATGCACACTCGCTGCCACTGTGGAGCTGAGATTACTGGACATGTCAAAAACGGGACGATGAGGATCGTCGGTCCTAGGACCTGCAAGAACATGTGGAGTGGGACCTTCCCCATTAACGCCTACACCACGGGCCCCTGTACTCCCCTTCCTGCGCCGAACTATGAGTTCGCGCTATGGAGAGTGTCTGCAGAGGAATACGTGGAGATAAGGCAGGTGGGGGACTTCCACTACGTGACGGGTATGACTACTGACAATCTTAAATGCCCGTGCCAGGTCCCATCGCCCGAATTTTTCACAGAATTAGACGGGGTGCGCCTACATAGGTTTGCGCCCCCTTGCAAGCCCTTGCTGCGGGAGGAGGTATCATTCAGAGTGGGACTCCACGAATACCCGGTGGGGTCGCAATTACCTTGCGAGCCCGAGCCGGACGTGGCCGTGTTGACGTCCATGCTTACTGATCCCTCCCATATAACAGCAGAGGCGGCCGGGAGAAGGTTGGCGAGAGGATCGCCCCCTTCTATGGCCAGCTCCTCGGCTAGCCAGCTGTCCGCTCCATCCCTCAAGGCAACTTGCA---------------CCGCCAACCA---------TGACTCCCCTGACGCCGAGCTCATAGAGGCTAACCTCCTATGGAGGCAGGAGATGGGCGGCAACATCACCAGGGTTGAGTCAGAGAACAAAGTGGTGATTCTGGACTCCTTCGAGCCGCTTGTGGCGGAGGAGGATGAGCGGGAGATCTCCGTGCCCGCAGAAATCCTGCGGAAGTCTCGGAGATTCGCCCCGGCCCTGCCCGTTTGGGCGCGGCCGGACTATAACCCCCCGCTGTTGGAGACGTGGAAAAAGCCTGACTACGAACCACCTGTGGTCCATGGCTGCCCGCTTCCACCTCCACAATCCCCTCCTGTGCCTCCGCCTCGGAAGAAGCGGACGGTGGTCCTCACCGAATCAACCCTACCTACTGCCTTGGCCGAACTTGCCACCAAAAGTTTTGGCAGCTCCTCAACTTCCGGTATTACGGGCGACAATACGACAACATCCTCCGAGCCCGCTCCTTCTGGCTGCCTTCCAGACTCCGACGCTGAGTCCTATTCTTCCATGCCCCCCCTGGAGGGGGAGCCTGGGGATCCGGACCTCAGCGACGGGTCATGGTCGACGGTCAGCAGTGAGGCTGACGCGGAGGATGTCGTGTGCTGC
>gnl|euhcvdb|EU677256_NS5A_C1a_NS5A_protein_coding_sequence_(ns5a_sequence)
TCCGGTTCCTGGTTAAGGGACATCTGGGACTGGATATGCGAAGTGCTGAGCGACTTTAAGACCTGGCTAAAAGCCAAGCTCATGCCGCAATTGCCTGGGATTCCCTTTGTGTCCTGCCAGCGCGGGTATTGGGGGGCCTGGCGAGGGGACGGCATTATGCACACTCGCTGCCACTGTGGTGCCGAGATCGCTGGACATGTCAAAAACGGGACGATGAGGATCGCCGGTCCTAAGACCTGCAGGAACATGTGGAGTGGGACCTTCCCCATTAATGCCTACACCACGGGCCCCTGTACCCCCCTTCCTGCGCCGAACTATAAGTTCGCGCTGTGGAGGGTGTCGGCAGAGGAATACGTGGAAACAAGGCAGGTGGGGGACTTCCACTACGTGACGGGTATGACTGCTGACAATCTCAAATGCCCGTGCCAAGTCCCATCGCCCGAATTTTTCACAGAATTGGACGGAGTGCGCCTACATAGGTTTGCGCCTCCTTGCAAGCCATTGCTGCGGGATGAGGTATCATTCAGAGTGGGACTCCACGAGTACCCGGTGGGGTCGCAATTACCTTGCGAGCCCGAACCGGATGTGGCCGTGTTGACGTCCATGCTCACAGATCCCTCCCATATAACAGCAGAGACGGCCAAGAGAAGGTTGGCGAGGGGATCACCCCCTTCTGAGGCCAGCTCTTCGGCCAGTCAGCTGTCTGCTCCATCTCTCAAAGCAACTTGCA---------------CCACCAACCA---------CAACTCCCCTGATGCCGAGCTCATAGAGGCTAACCTCCTGTGGAGGCAGGAGATGGGCGGCAACATCACCAGGGTCGAGTCAGAGAACAAAGTGGTGATTCTGGACTCCTTCGATCCACTCGTGGCAGAGGAGGATGAGCGGGAGATCTCCGTGGCCGCAGAAATCCTGCGGAAATCTCGGAGATTCGCCCCGGCCCTGCCCGTTTGGGCACGGCCGGACTACAACCCCCCGCTAGTGGAGACGTGGAAAAAACCTGACTATGAGCCACCTGTGGTCCATGGCTGTCCACTTCCGCCTCCGCAGTCCCCTCCTGTGCCTCCGCCTCGGAAGAAGCGGACGGTGGTCCTCACCGAGTCAGTCGTATCCACTGCCTTGGCCGAGCTTGCCACCAAGAGCTTTGGCAGCTCCTCAACTTCCGGTATCACGAGCGACAATACGACAACATCCTCTGAGCCCGCCTCTTCCGGCTGCCCTCCAGACTCCGACAATGAGTCCTACTCTTCCATGCCCCCCCTGGAGGGGGAGCCTGGGGATCCGGATCTCAGCGACGGGTCATGGTCGACGGTCAGTAGTGAGGCCAGCGCAGAGGATGTCGTGTGCTGC
>gnl|euhcvdb|EU677257_NS5A_C1a_NS5A_protein_coding_sequence_(ns5a_sequence)
TCCGGTTCCTGGTTAAGGGACATCTGGGACTGGATATGCGAAGTGCTGAGCGACTTTAAGACCTGGCTAAAAGCCAAGCTCATGCCGCAATTGCCTGGGATTCCCTTTGTGTCCTGCCAGCGCGGGTATTGGGGGGCCTGGCGAGGGGACGGCATTATGCACACTCGCTGCCACTGTGGTGCCGAGATCGCTGGACATGTCAAAAACGGGACGATGAGGATCGCCGGTCCTAAGACCTGCAGGAACATGTGGAGTGGGACCTTCCCCATTAATGCCTACACCACGGGCCCCTGTACCCCCCTTCCTGCGCCGAACTATAAGTTCGCGCTATGGAGGGTGTCGGCAGAGGAATACGTGGAAATAAGGCAGGTGGGGGACTTCCACTACGTGACGGGTATGACTGCTGACAATCTCAAATGCCCGTGCCAAGTCCCATCGCCCGAATTTTCCACAGAATTGGACGGAGTGCGCCTACATAGGTTTGCGCCTCCTTGCAAGCCATTGCTGCGGGATGAGGTATCATTCAGAGTGGGACTCCACGAGTACCCGGTGGGGTCGCAATTACCTTGCGAGCCCGAACCGGATGTGGCCGTGTTGACGTCCATGCTCACAGATCCCTCCCATATAACAGCAGAGACGGCCAAGAGAAGGTTGGCGAGGGGATCACCCCCTTCTGAGGCCAGCTCTTCGGCCAGTCAGCTGTCTGCTCCATCTCTCAAAGCAACTTGCA---------------CCACCAACCA---------CAACTCCCCTGATGCCGAGCTCATAGAGGCTAACCTCCTGTGGAGGCAGGAGATGGGCGGCAACATCACCAGGGTCGAGTCAGAGAACAAAGTGGTGATTCTGGACTCCTTCGATCCACTCGTGGCAGAGGAGGATGAGCGGGAGATCTCCGTGGCCGCAGAAATCCTGCGGAAATCTCGGAGATTCGCCCCGGCCCTGCCCGTTTGGGCACGGCCGGACTACAACCCCCCGCTAGTGGAGACGTGGAAAAAACCTGACTATGAGCCACCTGTGGTCCATGGCTGTCCACTTCCGCCTCCGCAGTCCCCTCCTGTGCCTCCGCCTCGGAAGAAGCGGACGGTGGTCCTCACCGAGTCAGTCGTATCCACTGCCTTGGCCGAGCTTGCCACCAAGAGCTTTGGCAGCTCCTCAACTTCTGGTATCACGAGCGACAATACGACAACATCCTCTGAGCCCGCCTCTTCTGGCTGCCCTCCAGACTCCGACAATGAGTCCTACTCTTCCATGCCCCCCCTGGAGGGGGAGCCTGGGGATCCGGATCTCAGCGACGGGTCATGGTCGACGGTCAGTAGTGAGGCCAGCGCAGAGGATGTCGTGTGCTGC
>gnl|euhcvdb|EU677258_NS5A_C1a_NS5A_protein_coding_sequence_(ns5a_sequence)
TCCGGTTCCTGGTTAAGGGACATCTGGGACTGGATATGCGAAGTGCTGAGCGACTTTAAGACCTGGCTAAAAGCCAAGCTCATGCCGCAATTGCCTGGGATTCCCTTTGTGTCCTGCCAGCGCGGGTATTGGGGGGCCTGGCGAGGGGGCGGCATTATGCACACTCGCTGCCACTGTGGTGCCGAGATCGCTGGACATGTCAAAAACGGGACGATGAGGATCGCCGGTCCTAAGACCTGCAGGAACATGTGGAGTGGGACCTTCCCCATTAATGCCTACACCACGGGCCCCTGTACCCCCCTTCCTGCGCCGAACTATAAGTTCGCGCTGTGGAGGGTGTCGGCAGAGGAATACGTGGAAATAAGGCAGGTGGGGGACTTTCACTACGTGACGGGTATGACTGCTGACAATCTCAAATGCCCGTGCCAAGTCCCATCGCCCGAATTTTTCACAGAATTGGACGGAGTGCGCCTACATAGGTTTGCGCCTCCTTGCAAGCCATTGCTGCGGGATGAGGTATCATTCAGAGTGGGACTCCACGAGTACCCGGTGGGGTCGCAATTACCTTGCGAGCCCGAACCGGATGTGGCCGTGTTGACGTCCATGCTCACAGATCCCTCCCATATAACAGCAGAGACGGCCAAGAGAAGGTTGGCGAGGGGATCACCCCCTTCTGAGGCCAGCTCTTCGGCCAGTCAGCTGTCTGCTCCATCTCTCAAAGCAACTTGCA---------------CCACCAACCA---------CAACTCCCCTGATGCCGAGCTCATAGAGGCTAACCTCCTGTGGAGGCAGGAGATGGGCGGCAACATCACCAGGGTCGAGTCAGAGAACAAAGTGGTGATTCTGGACTCCTTCGATCCACTCGTGGCAGAGGAGGATGAGCGGGAGATCTCCGTGGCCGCAGAAATCCTGCGGAAATCTCGGAGATTCGCCCCGGCCCTGCCCGTTTGGGCACGGCCGGACTACAACCCCCCGCTAGTGGAGACGTGGAAAAAACCTGACTATGAGCCACCTGTGGTCCATGGCTGTCCACTTCCGCCTCCGCAGTCCCCTCCTATGCCTCCGCCTCGGAAGAAGCGGACGGTGGTCCTCACCGAGTCAGTCGTATCCACTGCCTTGGCCGAGCTTGCCACCAAGAGCTTTGGCAGCTCCTCAACTTCCGGTATCACGAGCGACAATACGACAACATCCTCTGAGCCCGCCTCTTCTGGCTGCCCTCCAGACTCCGACAATGAGTCCTACTCTTCCATGCCCCCCCTGGAGGGGGAGCCTGGGGATCCGGATCTCAGCGACGAGTCATGGTCGACGGTCAGTAGTGAGGCCAGCGCAGAGGATGTCGTGTGCTGC
>gnl|euhcvdb|EU362898_NS5A_C1a_NS5A_protein_coding_sequence_(ns5a_sequence)
TCCGGCTCCTGGTTAAGGGACATCTGGGACTGGATATGCGAAGTGCTGAGCGACTTTAAGACCTGGCTAAAAGCCAAGCTCATGCCACAACTGCCTGGGATCCCCTTTATGTCCTGCCAGCGCGGGTATAGGGGGGTCTGGCGAGGGGACGGCATCATGCACACTCGCTGCCACTGTGGAGCTGAGATCACTGGACATGTCAAAAACGGGACGATGAGGATCGTCGGTCCTAAGACCTGCAGGAACATGTGGAGTGGGACCTTCCCCATTAACGCCTACACCACGGGCCCCTGTACTCCCCTTCCTGCGCCGAACTATAAGTTCGCGCTGTGGAGGGTGTCTGCGGAGGAATACGTGGAGATAAGGCAAGTGGGGGACTTCCACTACGTGACGGGCATGACTACTGACAATCTTAGATGCCCGTGTCAGGTCCCATCGCCCGAATTTTTCACAGAACTGGACGGGGTGCGCCTACATAGGTTTGCGCCCCCTTGCAAGCCCTTGCTGCGGGAGGAGGTATCATTCAGAGTAGGACTCCACGAGTACCCGGTGGGGTCGCAATTACCTTGCGAGCCCGAACCGGACGTGGCCGTGTTGACGTCCATGCTCACTGATCCCTCCCATATAACAGCAGAGGCGGCCGGGAGAAGGTTGGCGAGAGGGTCACCCCCTTCCGTAGCCAGCTCCTCGGCTAGCCAGCTGTCTGCTCCATCACTCAAGGCAACTTGCA---------------CCGCTAATCA---------TGATTCCCCTGACGCCGAGCTCATAGAGGCCAACCTCCTGTGGAGACAGGAGATGGGCGGCAACATCACCAGGGTTGAATCAGAGAACAAAGTGGTGATTCTGGACTCTTTCGATCCGCTTGTGGCGGAGGAGGATGAGCGGGAGATCTCCGTACCCGCGGAAATCCTGCGGAAGTCTCGGAGATTCGCCCAGGCCCTGCCCGTTTGGGCGCGGCCGGACTATAACCCCCCGCTGATAGAGACGTGGAAAAAGCCTGACTACGAACCACCTGTGGTCCATGGCTGCCCGCTTCCACCTCCAAAGTCCCCTCCTGTGCCTCCGCCTCGGAAGAAGCGGACGGTGGTCCTCACCGAATCAACCGTATCTACTGCCTTGGCCGAACTTGCCACCAAAAGTTTTGGCAGTCCCTCAACTTCCGGTGTCACGGGCGACGATACGACAACGTCCTCTGAGCCCGCCTCCTCTGGCTGCCCCCCAGATTCCGATGCTGAGTCCTATTCTTCCATGCCCCCCCTGGAGGGGGAGCCTGGGGATCCGGACCTCAGCGACGGGTCATGGTCGACGGTCAGTAGTGAGGCCGGCACGGAGGATGTCGTGTGCTGC
>gnl|euhcvdb|EU239716_NS5A_C1a_NS5A_protein_coding_sequence_(ns5a_sequence)
TCCGGTTCCTGGCTGAGGGACATCTGGGACTGGATATGCGAGGTGCTGAGCGACTTTAAGACCTGGCTAAAAGCCAAGCTCATGCCACAACTGCCTGGGATTCCCTTTGTGTCCTGCCAACGCGGATATAGGGGGATCTGGCGAGGGGACGGCATTATGCACACTCGCTGTCACTGTGGAGCTGAGATCACCGGACATGTCAGAAACGGGACGATGAGGATCGTTGGTCCTAGGACCTGCAGGAACATGTGGAGTGGGACCTTCCCCATTAACGCCTACACCACGGGGCCCTGTACCCCCCTTCCCGCGCCGAACTACAAGTTCGCGCTGTGGAGGGTGTCCGCAGAGGAATACGTGGAGATAAGGCAGGTGGGGGACTTCCATTACGTGACGGGTATGACTACTGACAATCTCAAATGCCCGTGCCAGGTCCCATCGCCCGAATTTTTCACAGAATTAGACGGGGTGCGCCTACATAGGTACGCGCCCCCTTGCAAGCCCTTGCTGCGGGATGAGGTATGCTTCAGAGTAGGACTCCACACATACCCGGTGGGGTCGCAATTGCCTTGCGAGCCCGAACCGGACGTGGCCGTGTTGACGTCCATGCTCACTGACCCCTCCCATATAACAGCAGAGGCGGCCGGGAGAAGGCTGGCGAGAGGATCGCCTCCTTCTGTGGCTAGCTCCTCAGCTAGCCAACTGTCCGCTCCATCCCTCAAGGCAACTTGCT---------------CCGCCAACCA---------TGACTCTCCTGACGCCGAGCTCATAGAAGCCAATCTCCTATGGTGGCAGGAGATGGGCGGCAACCTCACCAGAGTTGAATCAGAGAACAAAGTGGTGATTCTGGACTCCTTCGATCCGCTTGTGACGGAGGAGGATGAGCGGGAGATCTCCGTGCCCGCGGAAATCCTGCGGAAGTCTCGGAGGTTTGCCCCGGCCTTGCCCATCTGGGCACGGCCGGACTATAACCCCCCGCTGGTGGAGCCGTGGAAAAAGCCTGACTACGAACCACCTGTGGTCCATGGCTGCCCACTTCCACCTCCACGGCCCCCTCCTGTGCCTCCGCCTCGGAAAAAGCGGACGGTGGTCCTCACCGAATCAACTGTGTCCACTGCCTTGGCCGAACTCGCCACCAAAAGCTTTGGCAACTCTTCAACTTCCGGCATCGCGGGCGGCAATACGACAACACCCTCTGAACCCGCCCCTCCTGACCGCCTCCCAGACTCCGACGCTGAGTCCAATTCTTCCATGCCCCCCCTGGAGGGGGAGCCTGGGGATCCGGATCTCAGCGACGGGTCGTGGTCGACGGTCAGTGGTGAGGACGACACAGAGGGTGTCGTGTGCTGC
>gnl|euhcvdb|EF032896_NS5A_C1a_NS5A_protein_coding_sequence_(ns5a_sequence)
TCCGGTTCCTGGTTAAGGGACATCTGGGACTGGATATGCGAGGTGCTGAGCGACTTTAAGACCTGGCTGAAAGCCAAGCTCATGCCGCAACTGCCTGGGATTCCCCTTGTGTCCTGCCAGCGCGGGTATAGGGGGGTCTGGCGAGGGGACGGCATCATGCACACTCGCTGCCACTGTGGAGCTGAGATTACTGGACATGTCAAAAACGGGACGATGAGGATCGTCGGTCCTAGGACCTGTAGGAACATGTGGAGTGGGACCTTCCCCATTAACGCCTACACCACGGGCCCCTGTACTCCCCTTCCTGCGCCGAACTATAAGTTCGCGCTGTGGAGGGTGTCGGCAGAGGAATACGTGGAAGTAAGGCAGGTGGGGGACTTCCACTACGTGACGGGCATGACTACTGACAATCTCAAATGCCCGTGCCAGGTCCCGTCGCCCGAGTTTTTCACAGAATTGGACGGGGTGCGCCTACACAGGTTTGCGCCCCCTTGCAAGCCCTTGCTGCGGGAGGAGGTATCATTCAGAGTAGGACTCCACGAGTACCCGGTGGGGTCGCAATTGCCTTGCGAGCCCGAACCGGATGTGGCCGTGTTGACGTCCATGCTCACCGATCCCTCCCACATAACGGCGGAGACGGCCAAGAGAAGGTTGGCGAGGGGATCACCCCCTTCCCTGGCCAGCTCTTCGGCTAGCCAGCTGTCCGCTCCATCTCTCAAGGGAACTTGCA---------------CCGCCAAGCA---------CGACTCCCCTGACGCCGAGCTCATAGAGGCTAATCTCCTATGGAGACAGGAGATGGGCGGTAACATCACCAGGGTTGAGTCAGAGAACAAAGTGGTGATTCTGGACTCCTTCGAGCCACTCGTGGCAGAGGAGGATGAGCGGGAGATCTCCACGCCCGCAGAAATCCTGCGGAAGTCTCGGAGATTTACCCCGGCCCTGCCCATCTGGGCACGGCCGGACTACAACCCCCCGCTGGTGGAGACGTGGAAAAAGCCTGACTATGAACCACCTGTGGTCCACGGCTGCCCACTTCCACCTCCACAGTCCCCTCCTGTGCCTCCGCCTCGGAAGAAGCGGACGGTGGTCCTCACCGAATCATCCGTGTCTACTGCCTTGGCCGAGCTTGCCACCAAGAGTTTTGGCAGCTCCTCAACTTCCGGTATCACGAGCGACAATACGACAACATCCCCTGAGCCTGCTTCTTCTGGCTGCCCCCCCGACTCCGACGCCGAGTCCTACTCTTCCATGCCCCCCCTGGAGGGGGAGCCTGGGGATCCGGATCTCAGCGACGGGTCATGGTCGACGGTCAGTAGCGAGGCCGGCACGGAGGATGTCGTGTGTTGC
>gnl|euhcvdb|EF407444_NS5A_C1a_NS5A_protein_coding_sequence_(ns5a_sequence)
TCCGGTTCCTGGCTAAGAGACATCTGGGACTGGATATGCGAGGTGCTGAGCGACTTTAAAACCTGGTTAAAAGCCAAGCTCATGCCACAACTGCCTGGGATTCCCTTCGTGTCCTGCCAACGCGGGTATAAGGGGGTCTGGCGAGGAGACGGCATCATGCACACTCGCTGCCACTGTGGAGCTGAGATCACTGGACATGTCAAAAATGGGACGATGAGGATCGTTGGTCCTAGGACCTGCAGGAACATGTGGAGTGGGACCTTCCCCATTAACGCCTACACCACGGGCCCCTGTACCCCCCTTCCCGCGCCAAACTATACGTTCGCGCTATGGAGGGTGTCTGCAGAGGAATATGTGGAGATAAGGCAGGTGGGGGACTTCCACTACGTGACGGGTATGACTACTGACAATCTTAAATGCCCGTGCCAGGTCCCATCGCCCGAATTTTTTACAGAATTGGACGGGGTGCGCCTACATAGGTTCGCGCCCCCCTGCAAGCCCTTGCTGCGGGAGGAGGTGTCATTCAGAGTAGGGCTCCACGAGTACCCGGTGGGGTCGCAATTACCTTGCGAGCCTGAACCGGACGTGACCGTGGTGACGTCCATGCTCACTGATCCCTCCCACATAACGGCAGAGGCGGCCAGGAGAAGGTTGGCGAGGGGATCACCCCCCTCTGAAGCCAGCTCCTCGGCTAGCCAGCTGTCCGCTCCATCTCTCAAGGCAACTTGCA---------------CCGCCAACCA---------TGACTCCCCTGACGCCGAGCTCATAGAGGCTAACCTCCTATGGAGGCAGGAGATGGGCGGCAACATCACCAGGGTTGAGTCAGAGAACAAAGTGGTGATTCTGGACTCCTTCGATCCGCTTGTGGCGGAGGAGGATGAGCGGGAGATCTCCGTACCAGCAGAAATCCTGCGGAAATCTCGGAGATTCGCCCAGGCCCTGCCCGTTTGGGCGCGGCCGGACTACAATCCCCCGCTACTGGAGACGTGGAAAAAGCCTGACTACGAACCACCTGTGGTCCATGGCTGCCCGCTTCCACCTCCACGGTCCCCTCCTGTGCCTCCGCCTCGCAAGAAGCGGACGGTGGTCCTCACCGAATCAACTGTATCTACTGCCTTGGCCGAGCTTGCCACCAAAAGTTTTGGCAGCTCCTCAACTTCCGGCATCACGGGCGACAATACAACAACGTCCTCTGAGCCCGCCTCTTCTGGCCACTCCCCAGACTCCGACGCCGAGTCCTACTCTTCCATGCCCCCCCTGGAGGGGGAGCCTGGGGATCCGGATCTTAGCGACGGATCATGGTCGACGGTCAGTAGTGAGGCCGGCACGGAGGATGTCGTGTGCTGT
>gnl|euhcvdb|EF407441_NS5A_C1a_NS5A_protein_coding_sequence_(ns5a_sequence)
TCCGGTTCCTGGCTAAGGGACATCTGGGACTGGATATGCGAGGTGCTGAGCGACTTTAAGACCTGGCTAAAGGCCAAGCTCATGCCACAACTTCCTGGAATTCCCTTTGTGTCCTGCCAGCGCGGGTACAGGGGGGTCTGGCGAGGGGACGGCATCATGCACACTCGCTGCCACTGTGGAGCTGAGATCACCGGACATGTCAAGAACGGGACGATGAGGATCGTCGGTCCCAGGACCTGCAGGAACATGTGGAGTGGGACCTTCCCCATCAACGCCTACACAACGGGCCCCTGTACCCCCCTTCCTGCGCCGAACTATAAGTTCGCGCTGTGGAGGGTGTCTGCAGAGGAATACGTAGAGATAAGGCAGGTGGGGGACTTCCACTATGTGACGGGTATGACTACTGACAACCTTAAATGCCCGTGCCAGGTCCCATCGCCCGAGTTTTTCACAGAACTGGACGGGGTGCGCCTACACAGGTTCGCGCCCCCTTGCAAGCCCTTGCTGCGGGAGGAAGTATCATTCAGAGTGGGACTCCACGCGTACCCGGTGGGGTCGCAGTTACCTTGCGAGCCCGAACCGGATGTGGCCGTGTTGACGTCCATGCTCACTGATCCCTCCCATATAACAGCAGAGGCGGCCGGGAGACGGTTGGCGAGAGGGTCGCCCCCCTCCGTGGCCAGCTCCTCGGCTAGCCAGCTGTCTGCTCCATCTCTCAAGGCAACTTGCA---------------CCGCCAACCA---------TGACTCCCCTGACGCCGAGCTCATAGAGGCTAACCTCCTGTGGAGGCAGGAGATGGGCGGCAACATAACCAGGGTTGAGTCAGAGAACAAAGTGGTGATTTTGGACTCTTTCGATCCGCTTGTAGCAGAAGAGGATGAGCGGGAGATCTCCGTACCCGCAGAAATCCTGCGGAAGACCCGGAGATTCGCCCAGGCCCTGCCCGTCTGGGCGCGGCCGGACTATAACCCCCCGCTGGTGGAGACGTGGAAAAAGCCTGACTACGAGCCACCTGTGGTCCACGGCTGCCCGCTTCCACCTCCGCAGTCTCCTCCTGTGCCTCCACCTCGGAAGAAGCGGACGGTGGTCCTCACCGAATCAACCGCGTCTACTGCCTTGGCTGAACTTGCCACCAAATGTTTTGGCAGCTCCTCAACTTCCGGCATCACGGGCGACGATACAACAACACCCTCTGAGCCCGCCTCCTCTGGCTGCCCTCCAGACTCTGACGCTGAGTCCTATTCTTCCATGCCCCCCCTGGAGGGGGAGCCGGGGGATCCGGATCTCAGCGACGGGTCATGGTCGACGGTCAGTAGTGGAGCCGACACGGAGGATGTCGTGTGCTGC
>gnl|euhcvdb|DQ889314_NS5A_P1a_NS5A_protein_coding_sequence_(ns5a_sequence)
TCCGGTTCCTGGCTAAGGGACATCTGGGACTGGATATGCGAGGTGCTGAGCGACTTCAAGACCTGGCTAAAGGCCAAGCTCATGCCGCAACTGCCTGGAATTCCCTTTGTGTCCTGCCAACGCGGGTATAAGGGGGCCTGGCGAGGAGACGGCATCATGCACACTCGCTGCCACTGTGGAGCTGAGATCACTGGACATGTCAAAAACGGGACGATGAGGATCGTCGGTCCCAGGACCTGCAGGAACATGTGGAATGGGACCTTCCCCATTAATGCCTACACTACGGGCCCCTGTACTCCCCTTCCCGCGCCGAACTATAAGTTCGCGCTGTGGAGGGTGTCTGCAGAGGAATACGTGGAGATAAGGCAGGTGGGGGACTTTCACTACGTGACAGGCATGACTACTGACAACCTTAAATGCCCATGCCAGGTCCCATCGCCCGAATTTTTCACAGAATTGGACGGGGTGCGACTACACAGGTTTGCGCCCCCTTGCAAGCCCTTGTTGCGGGAGGAGGTATCGTTCAGAGTAGGACTCCACGAGTACCCGGTGGGGTCGCAATTACCTTGCGAGCCCGAACCGGACGTGGCCGTGTTGACGTCCATGCTCACTGATCCCTCCCAYATAACAGCAGAGGCGGCYGGGAGAAGGTTGGCKAGGGGGTCGCCCCCYTCTGWGGCCAGCTCCTCGGCYAGCCAGCTGTCYGCTCCATCTCTCAAGGCAACTTGCA---------------CCGCCAACCA---------TGACTCCCCTGACGCCGAGCTCATAGAGGCWAACCTCCTRTGGAGGCAGGAGATGGGCGGCAACATCACCAGGGTTGAGTCAGAGAACAAAGTGGTSATTYTGGACTCCTTCGATCCGCTTGTGGCRGAGGAGGATGAGCGGGAGATCTCCGTRCCCGCAGAAATYCTGCGGAAGTCYCGGAGATTTGCCCCGGCCCTGCCCRTTTGGGCGCGGCCGGACTATAACCCCCCGCTGSTGGAGACGTGGAARAAGCCTGACTACGARCCACCTGTGGTCCATGGCTGCCCGCTTCCACCTCCACAGTCCCCTCCTGTGCCTCCGCCTCGGAAGAAGCGGACAGTGGTCCTTACCGAATCAACCGTATCTACTGCCTTGGCCGAACTTGCCACCAAGAGTTTTGGCAGCTCCTCAACTTCCGGCATCACGGGCGACAATACGACAACGTCCTCTGAACCCGCCTCCTCTGGCTGCCCTCCAGACTCCGACGCTGAATCCTATTCTTCCATGCCCCCCCTGGAGGGGGAGCCGGGGGATCCGGATCTCAGCGACGGGTCATGGTCGACGGTCAGTAGTGGGGCCGACACGGAGGATGTCGTGTGTTGC
>gnl|euhcvdb|DQ889312_NS5A_P1a_NS5A_protein_coding_sequence_(ns5a_sequence)
TCCGGWTCCTGGTTAAGGGACATCTGGGACTGGGTATGCGAGGTGCTGAGCGACTTTAAGACCTGGCTAAAAGCCAAGCTCATGCCGCAACTGCCCGGGATTCCCTTTGTGTCCTGCCAACGCGGGTATAAGGGGGTCTGGCGAGGGGACGGCATCATGCACACTCGCTGCCACTGTGGAGCTGAGATTACTGGACATGTCAAAAACGGGACGATGAGGATCGTCGGTCCCAAGACCTGCTGGAACATGTGGAGTGGGACCTTCCCCATCAACGCCTACACCACGGGCCCTTGTACTCCCCTTCCTGCGCCGAACTATAAGTTCGCGCTATGGAGGGTGTCTGCAGAGGAATACGTGGAAATAAGGCGGGTGGGAGACTTCCACTACGTGACGGGTATGACTACTGACAACCTTAAATGCCCGTGCCAGGTCCCATCGCCCGAATTTTTCACAGAGTTGGACGGGGTGCGCCTACACAGGTTTGCGCCCCCTTGCAAGCCCTTGCTGCGGGATGAGGTATCATTCAGAGTAGGACTCAACGAGTACCCGGTGGGGTCGCAATTACCTTGCGAGCCCGAACCGGATGTGGCCGTGCTGACGTCCATGCTCACTGATCCCTCCCATGTAACAGCAGAGGCGGCCGGGAGAAGACTAGCGAGAGGGTCACCCCCCTCCCTGGCCAGTTCCTCGGCTAGCCAGCTGTCTGCTCCATCTCTCAAGGCAACTTGCA---------------CCGCCAACCA---------TGACTCCCCTGATGCCGAGCTCATAGAGGCTAACCTCCTATGGAGGCAGGAAATGGGCGGCAACATCACCAGGGTTGAGTCAGAGAACAAAGTGGTGATTCTGGACTCCTTCGATCCGCTTGTGGCGGAGGAGGATGAGCGGGAGATCTCCGTACCCGCAGAAATCCTGCGGAAGTCTCGGAGGTTCGCCCCGGCCCTGCCCATTTGGGCGCGGCCGGACTATAACCCCCCGCTGGTGGAGACGTGGAAAAAGCCTGACTACGAACCACCTGTGGTCCATGGCTGCCCGCTTCCACCTACACAGTCCCCTCCTGTGCCTCCGCCTCGGAAGAAGCGGACGGTGGTCCTCACTGAATCAACCGTGTCTACTGCCTTGGCCGAGCTTGCCACCAAAAGCTTTGGCAGCTCCTCAACTTCCGGTATTACGAGCGACAATACGACAACATCCTCTGAACCCGCCCCGTCTAGCTGCCCCCCAGACTCCGACGCTGAGTCCTGTTCTTCCATGCCTCCCCTGGAGGGGGAGCCTGGGGATCCGGATCTCAGCGACGGGTCATGGTCAACGGTCAGTAGCGGGGCCGACGCGGAGGACGTCGTGTGCTGC
>gnl|euhcvdb|DQ889295_NS5A_P1a_NS5A_protein_coding_sequence_(ns5a_sequence)
TCCGGCTCCTGGYTAAGGGACATTTGGGACTGGATATGCGAGGTGCTGAGCGATTTCAAGACCTGGCTGAAAGCCAAGCTCATGCCACAACTCCCTGGGATTCCCTTTRTGTCCTGCCAACGCGGGTATAGGGGGGTCTGGCGGGGAGATGGCATCATGCACACTCGCTGCCACTGTGGRGSTGAAATCGCTGGACACGTCAAGAACGGGACGATGAGGATCGTTGGTCCTAAGACCTGCAGGAACGTGTGGTATGGGACCTTCCCCATCAACGCCTACACCACGGGCCCTTGTACCCCCCTTCCTGCGCCGAACTACAAGTTCGCGTTGTGGAGGGTGTCTGCAGAGGAGTACGTGGAAATAAGGCAGGTGGGGGACTTCCACTACGTGACGGGCATGACTGCTGACAATCTCAAGTGCCCATGCCAGGTCCCATCGCCCGAATTTTTCACAGAACTGGACGGGGTGCGCCTACATAGGTTTGCGCCCCCTTGCAAGCCTTTGCTACGAGAAGAGGTGTCGTTCAGAGTGGGGCTACACGATTACCCGGTGGGGTCGCAATTACCTTGCGAGCCTGAACCGGACGTGGCCGTGTTGACGTCCATGCTCACTGATCCCTCCCATATAACAGCAGAGGCGGCTGGAAGGAGATTAGCGAGGGGATCGCCCCCTTCTGTGGCCAGCTCCTCGGCCAGCCAGCTGTCCGCACCATCTCTCAAGGCGACTTGCA---------------CCGCCAACCA---------CGACTCCCCTGACGCTGAGCTCATAGAGGCCAACCTCCTGTGGAGGCAGGAGATGGGCGGTAACATCACCAGGGTTGAGTCAGAGAACAAAGTGGTGGTTCTGGACTCCTTCGATCCGCTTGTGGCGGAGGAGGACGAGCGGGAGGTCTCCGTGCCCGCAGAAATCCTGCGGAAGTCTAGGAGATTCACCCCGGCCCTGCCCATTTGGGCGCGGCCGGACTACAACCCCCCGTTGCTCGAGACGTGGAAAAAACCGGGCTATGAACCACCTGTGGTCCATGGCTGCCCACTTCCACCTCCACAGTCCCCTCCTGTGCCTCCGCCCCGGAAGAAGCGGACGGTGGTCCTCACCGAATCAACCGTATCTACTGCCTTGGCCGAGCTTGCCACCAAGAGCTTTGGCAGCTCCTCAACTTCCGGTATTACGGGCGACAACACGACAACGTCCTCTGAGCCCGCCCCCTCTGTCTGCCCYCCAGACTCCGACGCTGAGTCCTGTTCTTCCATGCCCCCCCTGGAGGGGGAGCCTGGGGACCCGGAYCTCAGCGACGGGTCATGGTCGACGGTTAGTAGTGAGGCCGGCACGGAAGATGTCGTGTGCTGC
>gnl|euhcvdb|DQ889291_NS5A_P1a_NS5A_protein_coding_sequence_(ns5a_sequence)
TCCGGTTCCTGGCTAAGGGACATCTGGGACTGGATATGCGAGGTGCTGAGCGACTTTAAGACCTGGCTGAAAGCCAAGCTCATGCCACAACTGCCTGGGATTCCCTTTGTGTCCTGCCAGCGCGGGTACAGGGGGGTCTGGCGGGGAGACGGCATCATGCACACTCGCTGCCACTGTGGAGCTGAGATCACTGGACATGTCAAAACCGGGACGATGAGGATCGTTGGTCCTAAGACCTGCAGGAACGTGTGGAGTGGAACCTTCCCCATTAACGCCTACACCACGGGCCCCTGTACTCCCCTTCCTGCGCCGAACTATAAGTTCGCGCTGTGGAGGGTGTCTGCAGAGGAGTACGTGGAGATAAGGCAGGTGGGGGACTTCCACTACGTAACGGGTATGACTACTGACAATCTTAAATGCCCGTGCCAGGTCCCATCACCCGAATTTTTCACAGAACTGGACGGGGTGCGCCTGCATAGGTATGCGCCCCCATGCAAGCCCTTGCTGCGGGAGGAGGTATCATTCAGAGTAGGACTCCACGAGTACCCGGTGGGGTCGCAATTACCTTGCGAGCCCGAACCGGACGTGGCCGTGTTGACGTCCATGCTCACTGATCCCTCCCACATAACAGCAGAGGCGGCCGGGAGGAGGTTGGCGAGAGGATCACCCCCTTCTGTGGCCAGCTCCTCGGCTAGCCAGCTGTCCGCTCCATCTCTCAAGGCAACTTGCA---------------CCACTAACCA---------TGACTCCCCTGACGCCGAGCTCATAGMGGCTAACCTCCTGTGGAGGCAGGAGATGGGCGGCAATATCACCAGGGTTGAGTCGGAGAACAAAGTGGTGATTCTGGACTCCTTCGATCCACTTGTGGCAGAGGAGGACGAGCGGGAGATCTCCGTACCCGCGGAGATCCTGCGGAAGTCYCGGAGATTCGCCCAGGCCCTGCCCGTTTGGGCGCGGCCGGACTACAACCCCCCGCTGGTAGAGACGTGGAAAAAGCCCGACTACGAACCACCTGTGGTCCATGGCTGCCCGCTACCACCTCCACGGTCCCCTCCTGTGCCTCCGCCTCGGAAGAAGCGTACAGTGGTCCTCACCGAATCCACCCTACCTACTGCCTTGGCCGAGCTTGCCACCAAGAGTTTTGGCAGCTCATCGACTTCCGGCATTACGGGCGACAACACGACAACATCCTCTGAGCCCGCCCCTTCTGGCTGCCCCCCCGACTCCGACGCTGAGTCCTATTCTTCCATGCCCCCCCTGGAGGGGGAGCCTGGGGATCCGGACCTTAGCGACGGGTCGTGGTCGACGGTCAGTAGCGGGGCCGACACGGAGGATGTCGTGTGTTGC
>gnl|euhcvdb|DQ889290_NS5A_P1a_NS5A_protein_coding_sequence_(ns5a_sequence)
TCCGGTTCCTGGCTAAGGGACATCTGGGACTGGATATGCGAGGTGCTGAGCGACTTTAAGACCTGGCTAAAAGCCAAGCTCATGCCGCAACTGCCTGGGATYCCCTTTGTGTCCTGCCAACGCGGGTACAGGGGGGTCTGGCGAGGAGACGGCATCATGCACACTCGCTGCCACTGTGGAGCTGAGATCACCGGACATGTCAAAAACGGGACGATGAGGATCGTTGGTCCCARGACCTGCAGGAACATGTGGAGTGGGACCTTCCCCATTAACGCCTACACCACAGGCCCCTGTAACCCCCTTCCTGCGCCGAACTACRAGTTCGCGCTGTGGAGGGTGTCTGCAGAGGAATACGTGGAGATAAGGCGGGTGGGGGACTTCCATTACGTGACGGGTATGACCACTGACAATCTTAAATGCCCGTGCCAGGTCCCATCGCCCGARTTTTTCACAGAATTGGACGGGGTGCGCTTACATARGTTTGCGCCCCCCYSCARGCCCTTGCTGCGGGAGGAGGTGTCATTCAGAGTGGGACTCCACGAGTACCCGGTGGGGTCGCAATTRCCTTGCGAGCCCGAACCGGACGTGGCCGTGTTRACGTCCATGCTCACTGATCCCTCCCATATAACAGCAGAGGCGGCCGGGAGAAGGTTGGCGAGGGGATCACCCCCCTCTGTGGCCAGCTCCTCGGCTAGCCARCTGTCCGCTCCATCTCTCAAAGCAACYTGCA---------------CCGCCAACCA---------TGACTCCCCTGACGCCGAGCTCATAGARGCnAACCTCCTATGGAGGCAGGARATGGGCGGCAACATCACCAGGGTTGAGTCAGAGAACAAAGTGGTGATTCTGGACTCCTTYGATCCGCTTGTRGCGGAGGAGGACGAGCGGGAGATCTCYGTACCCGCAGAAATCCTGCGGAAGTCTCAGAGATTCGCYCCGGCCCTGCCCATTTGGGCGCGGCCGGACTATAACCCCCCGCTAGTGGAGACGTGGAAAAAGCCTGACTACGAACCACCTGTGGTCCATGGCTGTCCGCTTCCACCTCCRCRGTCCCCTCCTGTGCCTCCGCCTCGGAAGAAGCGGACGGTAGTCCTCACCGAATCAACCCTAYCWAYTGCCTTGGCCGAACTTGCYRCCAAAAGTTTYGGCAGCTCCTCAACTTCCGGCRTTACGGGCGACAACACGACAACATCCTCTGAGCCTGCCCCTTCTGGCTGYCCCCCAGACTCCGACGCTGAGTCCTATTCTTCCATGCCCCCCCTGGAGGGGGARCCTGGGGATCCGGATCTCAGCGACGGGTCATGGTCGACGGTTAGYAGTGAGGCCGGCACGGAGGATGTCGTGTGCTGC
>gnl|euhcvdb|DQ838744_NS5A_C1a_NS5A_protein_coding_sequence_(ns5a_sequence)
TCCGGTTCCTGGCTGAGGGACATCTGGGACTGGATATGCGAAGTGCTGAGCGACTTTAAGACCTGGTTAAAAGCCAAGCTCATGCCACAACTGCCTGGGATCCCCTTCGTGTCCTGCCAACGCGGGTATAAGGGGGTCTGGCGAGGGGACGGCATTATGCACACACGCTGCCACTGTGGAGCTGAGATCACTGGACATGTCAAAAACGGGACGATGAGGATCGTCGGTCCTAAGACCTGCAGGAACATGTGGAGTGGGACCTTCCCCATTAACGCCTACACCACGGGTCCCTGTACCCCCCTTCCTGCGCCGAACTACACGTTCGCACTGTGGAGGGTGTCTGCAGAGGAATATGTGGAGATAAGGCAGGTGGGGGACTTCCATTACGTGACGGGTATGACTACTGACAATCTCAAATGCCCGTGTCAGGTCCCATCGCCCGAATTTTTCACAGAATTGGACGGGGTGCGCCTACATAGGTTTGCGCCCCCCTGCAAGCCCTTGCTGCGGGAGGAAGTGTCATTCAGAGTAGGACTCCATGAGTACCCGGTGGGGTCGCAACTGCCTTGCGAGCCCGAACCGGATGTGGCCGTGTTGACGTCCATGCTCACTGATCCCTCCCACATAACGGCAGAGGCGGCTGCGAGGAGGTTGGCGAGGGGGTCACCCCCCTCTGTGGCCAGCTCCTCTGCTAGCCAGCTGTCTGCTCCATCTCTCAAGGCAACTTGCA---------------CCGCCAACCA---------TGACTCCCCTGACGCCGAGCTCATAGAGGCTAACCTCCTATGGAGGCAGGAGATGGGCGGCAACATCACCTGCGTTGAATCAGAGAACAAAGTGGTGATTCTGGACTCCTTCGATCCGCTTGTGGCTGAGGAGGACGAGCGGGAGATCTCCGTACCCGCAGAGATCCTGCGGAAGTCTCGGAGGCTCGCCCCGGCCTTGCCCATTTGGGCGCGGCCGGACTACAACCCCCCGCTAATAGAGACGTGGAAGAAGCCTGACTACGAACCACCTGTGGTCCATGGCTGTCCACTCCCACCTCCACAGTCCCCTCCTGTGCCTCCGCCTCGGAAGAAGCGGACGGTGGTCCTCACCGAATCGACCCTACCTACTGCCTTGGCTGAGCTTGCCACCAAAAGCTTTGGCAGCTCCTCAACTTCCGGTATCACGGGCGACAATACGACAACATCCTCTGAGCCCACCTCTCCTGGCTGTTCCCCAGACTCCGACGCTGAGTCCTATTCTTCCATGCCCCCCCTGGAGGGGGAGCCTGGGGATCCGGATCTCAGCGACGGGTCATGGTCGACGGTCAGTAGTGAGGCTGGCACGGAGGATGTCGTGTGTTGC
>gnl|euhcvdb|DQ838741_NS5A_C1a_NS5A_protein_coding_sequence_(ns5a_sequence)
TCCGGTTCCTGGTTGAGGGACATCTGGGACTGGATATGCGAAGCGCTGAGCGACTTTAAGACCTGGTTAAAAGCCAAGCTCATGCCACAACTGCCTGGGATCCCCTTTGTGTCCTGCCAACGCGGGTATAGGGGGGTCTGGCGAGGGGATGGCATCATGCACACACGCTGCCACTGTGGAGCTGAGATCACTGGACACGTCAAAAACGGGACGATGAGGATCGTCGGTCCTAAGACCTGCAGGAACATGTGGAGTGGGACCTTCCCCATTAACGCCTACACCACGGGTCCCTGTACCCCCCTTCCTGCGCCGAACTACACGTTCGCGCTGTGGAGGGTGTCTGCAGAGGAATATGTGGAGATAAGGCAGGTGGGGGACTTCCATTACGTGACGGGTATGACTACTGACAATCTTAAATGCCCGTGTCAGGTCCCATCGCCCGAATTTTTCACAGAATTGGACGGGGTGCGCCTACATAGGTTTGCGCCCCCCTGCAAGCCCTTGCTGCGGGAGGAAGTGTCATTCAGAGTAGGACTCCATGAGTACCCGGTGGGGTCGCAACTGCCTTGCGAGCCCGAACCGGACGTTGCCGTGTTGACGTCCATGCTCACTGATCCCTCCCACATAACGGCAGAGGCGGCTGCGAGGAGGTTGGCGAGGGGGTCACCCCCCTCCGTGGCCAGCTCCTCTGCTAGCCAGCTGTCTGCTCCATCTCTCAAGGCAACTTGCA---------------CCGCCAACCA---------TGACTCCCCTGACGCCGAGCTCATAGAGGCTAACCTCCTATGGAGGCAGGAGATGGGCGGCAACATCACCAGGGTTGAGTCAGAGAACAAAGTGGTGATTCTGGACTCTTTCGATCCGCTTGTGGCTGAGGAGGACGAGCGGGAGATCTCCGTACCCGCAGAGATCCTGCGGAAGTCTCGGAGATTCGCCCCGGCCCTGCCCATTTGGGCGCGGCCGGACTACAACCCCCCGCTAATAGAGACGTGGAAAAAGCCTGACTACGAACCACCTGTGGTCCATGGCTGTCCACTCCCACCTCCACAGTCCCCTCCTGTGCCTCCGCCTCGGAAGAAGCGGACGGTGGTCCTCACTGAATCAACCCTACCTACTGCCTTGGCTGAGCTTGCCACCAAAAGTTTTGGCAGCTCCTCAACTTCCGGCATCACGGGCGACAATACGACAACATCCTCTGAGCCCACCTCTCCTGGCTGTTCCCCAGACTCCGACGCTGAGTCCTATTCTTCCATGCCCCCCCTGGAGGGGGAGCCTGGGGATCCGGATCTCAGCGACGGGTCATGGTCGACGGTCAGTAGCGAGGCTGGCACGGAGGACGTCGTGTGTTGC
>gnl|euhcvdb|DQ838740_NS5A_C1a_NS5A_protein_coding_sequence_(ns5a_sequence)
TCCGGTTCCTGGCTGAGGGACATCTGGGACTGGATATGCGAAGTGCTGAGCGACTTTAAGACCTGGTTAAAAGCCAAGCTCATGCCACAACTGCCTGGGATCCCCTTCGTGTCCTGCCAACGCGGGTATAAGGGGGTCTGGCGAGGGGACGGCATCATGCACACACGCTGCCACTGTGGAGCTGAGATCACTGGACATGTCAAAAACGGGACGATGAGGATCGTCGGTCCTAAGACCTGCAGGAACATGTGGAGTGGGACCTTCCCCATTAACGCCTACACCACGGGTCCCTGTACCCCCCTTCCCGCGCCGAACTACACGTTCGCGCTGTGGAGGGTGTCTGCAGAGGAATATGTGGAGATAAGGCAGGTGGGGGACTTCCATTACGTGACGGGTATGACTACTGACAATCTTAAATGCCCGTGTCAGGTCCCATCGCCCGAATTTTTCACAGAATTGGACGGGGTGCGCCTACATAGGTTTGCGCCCCCCTGCAAGCCCTTGCTGCGGGAGGAAGTGTCATTCAGAGTAGGACTCCATGAGTACCCGGTGGGGTCGCAACTGCCTTGCGAGCCCGAACCGGACGTTGCCGTGTTGACGTCCATGCTCACTGATCCCTCCCACATAACGGCAGAGGCGGCTGCGAGGAGGTTGGCGAGGGGGTCACCCCCCTCCGTGGCCAGCTCCTCTGCTAGCCAGCTGTCTGCTCCATCTCTCAAGGCAACTTGCA---------------CCGCCAACCA---------TGACTCCCCTGACGCCGAGCTCATAGAGGCTAGCCTCCTATGGAGGCACGAGATGGGCGGCAATATCACCCGGGGTGAGTCAGAGAACAAAGTGGTGATTCTGGACTCTTTCGATCCGCTTGTGGCTGAGGAGGACGAGCGGGAGATCTCCGTACCCGCAGAGATCCTGCGGAAGTCTCGGAGATTCGCCCCGGCCCTGCCCATTTGGGCGCGGCCGGACTACAACCCCCCGCTAATAGAGACGTGGAAGAAGCCTGACTACGAACCACCTGTGGTCCATGGCTGTCCACTCCCACCTCCACAGTCTCCTCCTGTGCCTCCGCCTCGGAAGAAGCGGACGGTGGTCCTCACCGAATCAACCCTACCTACTGCCTTGGCTGAGCTTGCCACCAAAAGCTTTGGTAGCTCTTCAACTTCCGGTATCACAGGCGACAATACGACAACATCCTCTGAGCCCACCTCTCCTGGCTGTTCCCCAGACTCCGACGCTGAGTCCTATTCTTCCATGCCCCCCCTGGAGGGGGAGCCTGGGGATCCGGATCTCAGCGACGGGTCGTGGTCGACGGTCAGTAGTGAGGCTGGCACGGAGGATGTCGTGTGTTGC
>gnl|euhcvdb|EF032897_NS5A_C1a_NS5A_protein_coding_sequence_(ns5a_sequence)
nnnnnnnnnnnnnnnnnnnnnnnnnnnnnnnnnnnnnnnnnnnnnnnnAGCGACTTTAAGACCTGGCTGAAAGCCAAGCTCATGCCGCAACTGCCTGGGATTCCCCTTGTGTCCTGCCAGCGCGGGTATAGGGGGGTCTGGCGAGGGGACGGCATCATGCACACTCGCTGCCACTGTGGAGCTGAGATTACTGGACATGTCAAAAACGGGACGATGAGGATCGTCGGTCCTAGGACCTGTAGGAACATGTGGAGTGGGACCTTCCCCATTAACGCCTACACCACGGGCCCCTGCACCCCCCTTCCTGCGCCGAACTATAAGTTCGCGCTGTGGAGGGTGTCGGCAGAGGAATACGTGGAAGTAAGGCAGGTGGGGGACTTCCACTACGTGACGGGCATGACTACTGACAATCTCAAATGCCCGTGTCAGGTCCCATCGCCCGAGTTTTTCACAGAATTGGACGGGGTGCGCCTACACAGGTTTGCGCCCCCTTGCAAGCCCTTGCTGCGGGAGGAGGTATCATTCAGAGTAGGACTCCACGAGTACCCGGTGGGGTCGCAATTGCCTTGCGAGCCCGAACCGGACGTGGCCGTGTTGACGTCCATGCTCACCGATCCCTCCCACATAACGGCAGAGACGGCCAAGAGAAGGTTGGCGAGGGGATCACCCCCTTCCCTGGCCAGCTCTTCGGCTAGTCAGCTGTCCGCTCCATCTCTCAAGGGAACTTGCA---------------CCGCCAAACA---------CGACTCCCCTGACGCCGAACTCGTAGAGGCTAATCTCCTATGGAGACAGGAGATGGGCGGTAACATCACCAGGGTTGAGTCAGAGAACAAAGTGGTGGTTCTGGACTCCTTCGAGCCACTCGTGGCAGAGGAGGATGAGCGGGAGATCTCCACGCCCGCAGAAATCCTGCGGAAGTCTCGGAGATTCACTCCGGCCCTGCCCATCTGGGCACGGCCGGACTACAACCCCCCGCTGCTGGAGACGTGGAAAAAGCCTGATTACGAACCACCTGTGGTCCACGGCTGCCCACTTCCACCTCCACAGTCCCCTCCTGTGCCTCCGCCTCGGAAGAAGCGGACGGTGGTCCTCACCGAATCAACCGTGTCCACTGCCTTGGCCGAGCTTGCCACCAAGAGTTTTGGCGGCTCCTCAACTTCCGGTATCACGAGCGACAATACGACAACATCCCCTGAGCCTGCCTCTTCTGGCTGCCCCCCAGACTCCGACGCTGAGTCCTACTCTTCCATGCCCCCCCTGGAGGGGGAGCCTGGGGATCCAGATCTCAGCGACGGGTCATGGTCGACGGTCAGTAGCGAGGCCGGCACGGAGGATGTCGTGTGTTGC
>gnl|euhcvdb|DQ838739_NS5A_C1a_NS5A_protein_coding_sequence_(ns5a_sequence)
TCCGGTTCCTGGCTAAGGGACATCTGGGACTGGATATGCGAAGTGCTGAGCGACTTTAAGACCTGGCTAAAAGCCAAGCTCATGCCACAACTGCCTGGGATTCCCTTTGTGTCCTGCCAGCGCGGGTATAAGGGGGTCTGGCGAGGGGACGGCATCATGCACACACGCTGCCACTGTGGAGCTGAGATCACTGGACATGTCAAAAACGGGACGATGAGGATCGTCGGTCCTAAGACCTGCAGGAACATGTGGAGTGGGACCTTCCCCATTAACGCCTACACCACGGGCCCCTGTACCCCCCTTCCTGCGCCGAACTACACGTTCGCGCTGTGGAGGGTGTCTGCAGAGGAATATGTGGAGATAAGGCAGGTGGGGGACTTCCACTACGTGACGGGTATGACTACAGACAATCTTAAATGCCCGTGTCAGGTCCCATCGCCCGAATTTTTCACAGAACTGGACGGGGTGCGCCTACATAGGTTTGCGCCCCCCTGCAAGCCCTTGTTGCGGGAGGAGGTGTCATTTAGAGTAGGACTCCACGAGTACCCGGTGGGGTCGCAACTACCTTGCGAGCCCGAACCGGACGTGGCCGTGTTGACGTCTATGCTCACTGATCCCTCCCACATAACAGCAGAGGCGGCCGCGAGAAGGTTAGCGAGGGGATCACCCCCCTCTGTGGCCAGCTCCTCGGCTAGCCAGCTGTCTGCTCCATCTCTCAAGGCAACTTGCA---------------CCGCCAACCA---------TGACTCCCCTGACGCCGAGCTCATAGAGGCTAACCTCCTATGGAGGCAGGAGATGGGCGGCAACATCACCAGGGTTGAGTCAGAGAACAAAGTGGTGATTCTGGACTCCTTCGATCCGCTTGTGGCTGAGGAGGACGAGCGGGAGATCTCCGTACCCGCAGAAATCCTGCGGAAGTCTCGGAGATTCGCCCGGGCCCTGCCCGTTTGGGCGCGGCCGGACTACAACCCCCCGCTACTAGAGACGTGGAAAAAGCCTGACTACGAACCACCTGTGGTCCATGGCTGTCCACTCCCACCTCCACAGTCCCCTCCTGTGCCTCCGCCTCGGAAGAAGCGGACGGTGGTCCTCACCGAATCAACCCTACCTACTGCCTTGGCTGAGCTTGCCACCAAAAGTTTTGGCAGCTCCTCAACTTCCGGTATCACGGGTGACAATACGACAACATCCTCTGAGCCCACCTCTCCTGGCTGTTCCCCAGACTCCGACGCTGAGTCCTATTCTTCCATGCCCCCCCTGGAGGGGGAGCCTGGGGATCCGGATCTCAGCGACGGGTCATGGTCGACGGTCAGTAGTGAGGCCGGCACGGAGGATGTCGTGTGCTGC
>gnl|euhcvdb|DQ430814_NS5A_P1a_NS5A_protein_coding_sequence_(ns5a_sequence)
TCCGGTTCCTGGCTAAGGGACRTCTGGGACTGGATATGTGAGGTGCTGAGCGACTTTAAGACCTGGCTAAAAGCCAAGCTCATGCCACAACTKCCCGGRATTCCCTTTGTGTCCTGCCAGCGCGGGTATAGAGGGGYCTGGCGAGGGGACGGCATCATGCACACCCGCTGCCACTGTGGAGCTGAWATCACTGGACATGTCAAAAACGGGACGATGAGGATCGTCGGTCCTAGGACCTGCAGGAACATGTGGARTGGGACCTTCCCCATYAACGCCTACACMACGGGCCCCTGTACCCCCCTTCCYGCGCCAAACTATTCGTTTGCGCTRTGGAGGGTGTCTGCAGAGGAATACGTGGAGATAAGGCGRGTGGGGGACTTCCACTACGTGACGGGTATGACTACTGACAACCTTAAATGCCCGTGCCAGGTCCCATCRCCCGAATTYTTTACAGAATTGGACGGGGTGCGCCTACATAGGTTYGCGCCCCCCTGCAAGCCCTTGCTGCGGGAGGAGGTATCRTTCAGAGTAGGACTCCACGAGTACCCGGTGGGGTCGCAATTACCTTGCGAGCCCGAACCGGATGTGGCCGTGTTGACGTCCATGCTCACTGATCCCTCCCATATAACAGCAAAAGCGGCCGGGAGAAGGTTGGCGAGGGGGTCACCCCCTTCTGAGGCCAGCTCYTCGGCTAGCCAGCTGTCMGCTCCATCTCTCAAGGCAACTTGCA---------------CCACCAACCA---------TGACTCCCCTGACGCCGAGCTCATAGAGGCTAACCTCCTATGGAGGCAGGAGATGGGCGGCAACATCACCAGGGTTGAGTCAGAGAACAAAGTGGTGATTCTGGACTCCTTCGATCCGCTTGTGGCGGAGGAGGATGAGCGGGAGATCTCCGTACCCGCRGAAATCCTGCGGAAGTCTCGGAGATTCGCCCCGGCCTTGCCCATCTGGGCGCGGCCGGACTACAACCCCCCGCTAYTGGAGACGTGGAAAAAGCCTGACTACGAACCACCTGTGGTCCATGGCTGCCCGCTTCCACCTCCACGGACCCCTCCTGTACCTCCGCCTCGGAGGAAGCGGACAGTGGTCCTCACCGAATCAACCGTRTCTACTGCCTTGGCCGAGCTTGCCACCAAAAGTTTTGGCAGCTCTTCAACTTCCGGCATTACGGGCGACAACACGACAACATCCTCCGAGCCCGCCCCTTCTGGCTGCCCCCCAGACTCCGACGCTGAGTCCTATTCTTCCATGCCCCCCCTMGAGGGGGAGCCTGGGGATCCGGATCTCAGCGACGGGTCATGGTCGACRGTCAGTAGYGAGGCCGGCRCAGAGGATGTCGTGTGCTGC
>gnl|euhcvdb|D10749_NS5A_C1a_NS5A_protein_coding_sequence_(ns5a_sequence)
TCCGGCTCCTGGCTAAGGGACATCTGGGACTGGATATGCGAGGTGCTGAGCGACTTTAAGACCTGGCTAAAAACCAAGCTCATGCCACATCTGCCTGGGATTCCCTTTGTGTCCTGCCAGCACGGGTATAAGGGGGTCTGGCGGGGGGACGGCATTATGCACACTCGCTGCCACTGTGGAGCTGAGATCACTGGACATGTCAAAAACGGAACGATGAGGATCGTCGGTCCTAAGACCTGTAGGAACATGTGGAGTGGGACCTTCCCCATTAACGCCTACACCACGGGCCCCTGTACTCCCCTTCCTGCGCCGAACTACACGTTCGCGCTATGGAGGGTGTCTGCAGAGGAATACGTGGAGATAAGGCGGGTGGGGGACTTCCACTACGTGACAGGCATGACTACTGATAATCTCAAATGCCCGTGCCAGGTCCCATCGCCCGAATTTTTCACAGAATTGGACGGGGTGCGCCTACATAGGTTTGCGCCCCCCTGCAAGCCCTTGCTGCGGGAGGAGGTATCATTCAGGGTAGGACTCCACGATTACCCGGTGGGGTCGCAATTACCTTGCGAGCCCGAACCGGACGTGGCCGTGTTGACGTCCATGCTCACTGATCCCTCCCATATAACAGCAGCGGCGGCCGGGAGAAGGTTGGCGAGGGGATCACCCCCTTCTGAGGCCAGCTCCTCGGCTAGCCAGCTGTCCGCTCCATCTCTCAAGGCAACTTGCA---------------CCATCAACCA---------TGACTCCCCTGACGCCGAGCTCATAGAAGCTAACCTCCTATGGAGGCAAGAGATGGGCGGCAACATCACCAGGGTTGAGTCAGAGAACAAAGTGGTGATTCTGGACTCCTTCGATCCGCTTGTGGCGGAGGAGGACGAGCGGGAGATCTCCGTGCCCGCAGAAATCCTGCGGAAGTCTCGGAGATTCACCCAGGCCCTGCCTATTTGGGCGCGGCCGGACTATAACCCCCCGCTGATAGAGACGTGGAAAAAGCCTAACTATGAACCACCTGTGGTCCATGGCTGTCCGCTTCCACCTCCACAGTCCCCTCCTGTGCCTCCGCCTCGGAAAAAGCGGACGGTGGTCCTCACCGAATCGACCCTATCCACTGCCTTGGCCGAGCTTGCCGCTAAAAGTTTCGGCAGTTCCTCAACTTCCGGCATTACGGGCGACAATACGACAACGTCCTCTGAGCCCGCCCCTTCTGGCTGTTCCCCAGACTCCGACGCTGAGTCCTATTCTTCCATGCCCCCCCTGGAGGGGGAGCCTGGGGATCCGGATCTCAGCGACGGGTCATGGTCGACGGTCAGTAGTGAGGCCGGCACGGAAGACGTTGTGTGCTGC
>gnl|euhcvdb|EF032899_NS5A_C1a_NS5A_protein_coding_sequence_(ns5a_sequence)
TCCGGTTCCTGGTTAAGGGACATCTGGGACTGGATATGCGAGGTGCTGAGCGACTTTAAGACCTGGCTGAAAGCCAAGCTCATGCCGCAACTGCCTGGGATTCCCCTTGTGTCCTGCCAGCGCGGGTATAGGGGGGTCTGGCGAGGGGACGGCATCATGCACACTCGCTGCCACTGTGGAGCTGAGATTACTGGACATGTCAAAAACGGGACGATGAGGATCGTCGGTCCTAGGACCTGTAGGAACATGTGGAGTGGGACCTTCCCCATTAACGCCTACACCACGGGCCCCTGCACCCCCCTTCCTGCGCCGAACTATAAGTTCGCGCTGTGGAGGGTGTCGGCAGAGGAATACGTGGAAGTAAGGCAGGTGGGGGACTTCCACTACGTGACGGGCATGACTACTGACAATCTCAAATGCCCGTGTCAGGTCCCATCGCCCGAGTTTTTCACAGAATTGGACGGGGTGCGCCTACACAGGTTTGCGCCCCCTTGCAAGCCCTTGCTGCGGGARGAGGTAACATTCAGAGTAGGACTCCACGAGTACCCGGTGGGGTCGCAATTGCCTTGCGAGCCCGAACCGGACGTGGCCGTGTTGACGTCCATGCTCACCGATCCCTCCCACATAACGGCAGAGACGGCCAAGAGAAGGTTGGCGAGGGGATCACCCCCTTCCCTGGCCAGCTCTTCGGCTAGTCAGCTGTCCGCTCCATCTCTCAAGGGAACTTGCA---------------CCGCCAAACA---------CGACTCCCCTGACGCCGAACTCGTAGAGGCTAATCTCCTATGGAGACAGGAGATGGGCGGTAACATCACCAGGGTTGAGTCAGAGAACAAAGTGGTGGTTCTGGACTCCTTCGAGCCACTCGTGGCAGAGGAGGATGAGCGGGAGATCTCYACGCCCGCAGAAATCCTGCGGAAGTCTCGGAGATTCACTCCGGCCCTGCCCATCTGGGCACGGCCGGACTACAACCCCCCGCTGCTGGAGACGTGGAAAAAGCCTGATTACGAACCACCTGTGGTCCACGGCTGCCCACTTCCACCTCCACAGTCCCCTCCTGTGCCTCCGCCTCGGAAGAAGCGGACGGTGGTCCTCACCGAATCAACCGTGTCCACTGCCTTGGCCGAGCTTGCCRCCAAGAGTTTCGGCGGCTCCTCAACTTCCGGTATCACGAGCGACAATACGACAACATCCCCTGAGCCTGCCTCTTCTGGCTGCCCCCCAGACTCCGACGCTGAGTCCTACTCTTCCATGCCCCCCCTGGAGGGGGAGCCTGGGGAYCCAGATCTCAGCGACGGGTCATGGTCGACGGTCAGTAGCGAGGCCGGCACGGAGGATGTCGTGTGTTGC
>gnl|euhcvdb|EF032900_NS5A_C1a_NS5A_protein_coding_sequence_(ns5a_sequence)
TCCGGTTCCTGGTTAAGGGACATCTGGGACTGGATATGCGAGGTGCTGAGCGACTTTAAGACCTGGCTGAAAGCCAAGCTCATGCCGCAACTGCCAGGGATTCCCCTTGTGTCCTGCCAGCGCGGGTATAGGGGGGTCTGGCGAGGGGACGGCATCATGCACACTCGCTGCCACTGTGGAGCTGAGATTACTGGACATGTCAAAAACGGGACGATGAGGATCGTCGGTCCTAGGACCTGTAGGAACATGTGGAGTGGGACCTTCCCCATTAACGCCTACACCACGGGCCCCTGCACCCCCCTTCCTGCGCCGAACTATAAGTTCGCGCTGTGGAGGGTGTCGGCAGAGGAATACGTGGAAGTAAGGCAGGTGGGGGACTTCCACTACGTGACGGGCATGACTACTGACAATCTCAAATGCCCGTGTCAGGTCCCATCGCCCGAGTTTTTCACAGAATTGGACGGGGTGCGCCTACACAGGTTTGCGCCCCCTTGCAAGCCCTTGCTGCGGGAGGAGGTAACATTCAGAGTAGGACTCCACGAGTACCCGGTGGGGTCGCAATTGCCTTGCGAGCCCGAACCGGACGTGGCCGTGTTGACGTCCATGCTCACCGATCCCTCCCACATAACGGCAGAGACGGCCAAGAGAAGGTTGGCGAGGGGATCACCCCCTTCCCTGGCCAGCTCTTCGGCTAGTCAGCTGTCCGCTCCATCTCTCAAGGGAACTTGCA---------------CCGCCAAACA---------CGACTCCCCTGACGCCGAACTCGTAGAGGCTAATCTCCTATGGAGACAGGAGATGGGCGGTAACATCACCAGGGTTGAGTCAGAGAACAAAGTGGTGGTTCTGGACTCCTTCGAGCCACTCGTGGCAGAGGAGGATGAGCGGGAGATCTCCACGCCCGCAGAAATCCTGCGGAAGTCTCGGAGATTCACTCCGGCCCTGCCCATCTGGGCACGGCCGGACTACAACCCCCCGCTGCTGGAGACGTGGAAAAAGCCTGATTACGAACCACCTGTGGTCCACGGCTGCCCACTTCCACCTCCACAGTCCCCTCCTGTGCCTCCGCCTCGGAAGAAGCGGACGGTGGTCCTCACCGAATCAACCGTGTCCACTGCCTTGGCCGAGCTTGCCGCCAAGAGTTTCGGCGGCTCCTCAACTTCCGGTATCACGAGCGACAATACGACAACATCCCCTGAGCCTGCCTCTTCTGGCTGCCCCCCAGACTCCGACGCTGAGTCCTACTCTTCCATGCCCCCCCTGGAGGGGGAGCCTGGGGATCCAGATCTCAGCGACGGGTCATGGTCGACGGTCAGTAGCGAGGCCGGCACGGAGGATGTCGTGTGTTGC
>gnl|euhcvdb|AY956464_NS5A_C1a_NS5A_protein_coding_sequence_(ns5a_sequence)
TCCGATTCCTGGCTAAGGGACATCTGGGACTGGATATGCGAGGTGCTGAGCGATTTTAAGACCTGGCTGAAGGCCAAGCTCATGCCACAACTGCCTGGGATTCCCTTTGTGTCCTGCCAACGCGGGTATAAGGGGGTCTGGCGAGGAGATGGCATTATGCACACTCGCTGCCACTGCGGAGCTGAGATCACTGGACATGTCAAGAACGGGACGATGAGGATCGTCGGTCCTAAGACCTGCAGGAACATGTGGAGTGGGACCTTCCCCATCAACGCCTACACCACGGGCCCCTGTACCCCCCTTCCTGCGCCGAACTACAAGTTCGCGCTGTGGAGGGTGTCTGCGGAGGAATACGTGGAAATAAGGCAGGTGGGGGACTTCCACTATGTGACGGGCATGACTGCTGACAATCTCAAATGCCCATGCCAGGTCCCATCGCCCGAATTTTTCACAGAACTGGACGGGGTGCGCCTACATAGGTTTGCGCCCCCTTGCAAGCCTTTGCTACGAGATGAGGTGTCGTTCAGAGTAGGACTACACGATTACCCGGTGGGATCGCAATTACCTTGCGAGCCTGAACCGGATGTGGCCGTGTTGACGTCCATGCTCACCGATCCTTCCCATATAACAGCAGAGGCGGCTGGGAGGAGGTTAGCAAGGGGATCGCCCCCTTCTATGGCCAGTTCGTCGGCCAGCCAGCTGTCCGCGCCATCTCTCAAAGCAACTTGCA---------------CCACCAACCA---------TGACTCCCCTGATGCCGAGCTCATAGAGGCTAACCTCCTGTGGAGGCAGGAGATGGGCGGTAACATCACCAGGGTTGAGTCGGAGAACAAAGTCGTGGTTCTGGACTCTTTCGATCCGCTTGTGGCGGAGGAGGATGAACGGGAGGTCTCCGTGCCCGCAGAAATCCTGCGGAAGTCTCGGAAATTCACCCCGGCCCTGCCCATTTGGGCACGGCCAGACTACAACCCCCCGTTGCTGGAGACGTGGAAAAAGCCGGACTACGAACCACCTGTTGTCCATGGCTGCCCACTTCCACCTCCACGGTCCCCTCCTGTGCCCCCGCCCCGGAAGAAGCGGACGGTGGTCCTCACCGAATCACTTGTATCTTCTGCCTTGGCCGAGCTTGCCACCAAGAGCTTTGGCAGCTCCTCAACTTCCGGTATAACGGGCGACAATACAACAACGTCCTCTGAGCCCGCCCCCTCTGTCTGCTCCCCGGGCTCCGACGCAGGGTCCTACTCTTCCATGCCCCCCCTGGAGGGGGAGCCTGGGGATCCGGATCTCAGCGACGGGTCATGGTCGACGGTTAGTAGTGGGGCTGACACGGAGGATGTCGTGTGTTGC
>gnl|euhcvdb|AY956465_NS5A_C1a_NS5A_protein_coding_sequence_(ns5a_sequence)
TCCGGTTCCTGGTTGAGGGACATCTGGGACTGGATATGCGAGGTGCTGAGCGATTTTAAGACCTGGCTGAAGGCCAAGCTCATGCCACAACTGCCCGGGATTCCCTTTATGTCCTGCCAACGCGGGTATAAGGGGGTCTGGCGAGGGGATGGCATCATGCACACTCGCTGCCACTGTGGAGCTGAGATCGCTGGACATGTCAAAAACGGGACGATGAGGATCGTCGGTCCTAAGACCTGCAGGAACATGTGGAGTGGGACCTTCCCCATCAATGCCTACACCACGGGCCCCTGCACCCCCCTTCCTGCGCCGAACTATACGTTCGCGCTGTGGAGGGTGTCTGCGGAGGAGTACGTGGAAATAAGGCAGGTGGGGGACTTCCACTACGTGACGGGCGTGACTGCTGACAACCTTAAATGCCCATGCCAGGTCCCATCACCCGAATTTTTTACTGAACTGGACGGGGTGCGCCTGCACAGGTTTGCGCCCCCTTGCAAGCCCTTGCTGCGAGATGAGGTGTCGTTCAGAGTAGGACTACACGATTACCCGGTGGGGTCGCAATTACCATGCGAGCCTGAACCGGACGTGGCCGTGTTGACGTCCATGCTCACTGATCCCTCCCATATAACAGCAGAGGCGGCTGGGAGGAGATTAGCAAGGGGATCCCCCCCTTCTCTGGCCAGCTCCTCGGCCAGCCAGCTGTCCGCTCCCTCTCTCAAGGCAACTTGCA---------------CTACCAACCA---------CGACTCCCCTGACGCCGAGCTCATAGAGGCTAACCTCCTGTGGAGGCAGGAGATGGGCGGCAACATCACCAGGGTTGAGTCAGAGAATAAAGTGGTGGTTCTGGACTCCTTCGACCCGCTTGTGGCGGAGGAAGATGAGCGGGAGGTCTCCGTGGCCGCGGAAATCCTGCGGAAGTCTCGGAGATTCACCCCGGCCCTGCCCATTTGGGCACGGCCGGACTACAACCCCCCGCTGCTGGAGACGTGGAAGAAGCCGGACTACGAACCACCCGTGGTCCATGGCTGCCCACTTCCACCTTCACGGTCCCCTCCTGTGCCTCCGCCTCGGAAGAAGCGGACGGTGGTCCTCACCGAATCAACCGTATCTGAGGCCTTGGCCGAGCTTGCCACCAAGAGCTTTGGCAGCTCCTCAACTTCCGGAGTTACGAGCGGCAATGCAACAACGTCCTCTGAGCCCACCCCCCCCGTCTGCCTCCCAGACTCCGATGCTGAGTCCTATTCTTCCATGCCCCCCCTGGAGGGGGAGCCTGGGGATCCGGATCTCAGCGACGGGTCATGGTCGACGGTTAGTAGTGGGGCTGACGCGGAGGATGTCGTGTGCTGC
>gnl|euhcvdb|EU362888_NS5A_C1a_NS5A_protein_coding_sequence_(ns5a_sequence)
TCCGGTTCCTGGCTAAGGGACATCTGGGACTGGATATGCGAGGTGCTGAGCGATTTTAAGACCTGGCTGAAGGCCAAGCTCATGCCACAACTGCCTGGGATTCCCTTTGTATCCTGCCAACGCGGGTATAGGGGGGTCTGGCGAGGAGATGGCATTATGCACACTCGCTGCCACTGTGGAGCTGAAATTGCTGGACATGTCAAGAACGGGACGATGAGGATCGTCGGTCCTAAGACCTGCAGGAACATGTGGAGTGGAACCTTCCCCATCAACGCCTACACCACGGGCCCCTGTACCCCCCTTCCCGCGCCGAACTATACGTTCGCGTTGTGGAGGGTGTCTGCGGAGGAATACGTGGAAATAAGGCGGGTGGGGGACTTCCACTACGTGACGGGCATGACTGCTGACAATCTTAAATGCCCATGCCAGGTCCCATCGCCCGAATTTTTCACAGAACTGGACGGGGTGCGCCTACATAGGTTTGCGCCCCCCTGCAAGCCCTTGCTGCGAGACGAGGTATCGTTTAGGGTAGGACTGAACGACTACCCGGTGGGGTCGCAATTACCTTGCGAGCCTGAACCGGACGTGGCCGTGTTGACGTCCATGCTCACCGATCCCTCTCATATAACAGCAGAGGCGGCTGGGAGGAGGTTAGCGAGGGGGTCGCCCCCCTCGTTGGCCAGCTCCTCGGCCAGCCAGCTGTCCGCTCCATCTCTCAAGGCAACTTGCA---------------CTACCAACCA---------CGACTCCCCTGACGCCGAGCTCATAGAGGCTAACCTCCTGTGGAGACAGGAGATGGGCGGTAACATCACCAGGGTTGAGTCGGAGAACAAAGTGGTGGTTCTGGACTCCTTCGATCCGCTTGTGGCGGAGGAGGATGAACGGGAGGTCTCCGTGGCCGCAGAAATCCTGCGGAAGTCTCGGAGATTTACTCCGGCCCTGCCCATCTGGGCACGGCCGGACTACAACCCCCCGTTGCTGGAGACGTGGAAAAAGCCGGACTACGAACCACCTGTGGTCCATGGCTGCCCACTTCCACCTCCAAAGTCCCCTCCTGTGCCTCCGCCTCGGAGGAAGCGGACGGTGGTCCTCACCGAATCAACCGTATCTACTGCCTTGGCCGAGCTTGCCACCAAGAGCTTTGGCAGCTCCTCAACTTCCGGTATTACGGGTGACGATACAACATCATCCTCTGAGCCCGCCCCCTCTGTCCGCCCTCCAGACTCCGACGCTGAGTCCTGTTCTTCCATGCCCCCCCTCGAGGGGGAGCCTGGGGATCCGGATCTCAGCGACGGGTCATGGTCGACGGTTAGTAGTGGGGCTGACGCGGAGGATGTCGTGTGCTGC
>gnl|euhcvdb|EU362892_NS5A_C1a_NS5A_protein_coding_sequence_(ns5a_sequence)
TCCGGTTCCTGGCTGAGGGACATCTGGGACTGGATATGCGAGGTGCTAAGTGACTTTAAGACCTGGCTAAAAGCCAAGCTCATGCCACAACTGCCTGGAATTCCCTTTGTGTCCTGCCAACGCGGGTATAGGGGGGTCTGGCGGGGGGACGGCATCATGCACACTCGCTGCCACTGTGGAGCTGAGATCACTGGACATGTCAAAAACGGGACGATGAGGATCGTTGGTCCTAGGACCTGCAGGAACATGTGGAGTGGGACCTTCCCCATTAACGCCTACACCACGGGCCCCTGTACCCCCCTTCCTGCGCCGAACTATACGTTCGCACTGTGGAGGGTGTCTGCAGAGGAGTACGTGGAGATAAGGCAGGTGGGGGACTTCCACTACGTGACGGGCATGACTACTGACAATCTTAAATGCCCGTGCCAGGTCCCATCGCCCGAATTTTTCACAGAATTGGACGGGGTGCGCATCCACAGGTTTGCGCCCCCCTGCAAGCCCTTGCTGCGGGAGGAGGTGTCATTTAGAGTAGGACTCCACGACTACCCGGTGGGGTCGCAATTACCTTGCGAGCCCGAACCGGACGTGGCCGTGTTGACGTCCATGCTCACTGATCCCTCCCACATAACAGCAGAGGCGGCCGGGAGAAGGTTGGCGAGGGGATCACCCCCCTCTCTGGCCAGCTCCTCGGCTAGCCAGCTGTCTGCTCCATCTCTCAAGGCAACTTGCA---------------CCGCCAACCA---------TGACTCCCCTGACGCCGAGCTCATAGAGGCCAACCTCCTATGGAGGCAGGAGATGGGCGGTAACATCACCAGGGTTGAGTCAGAGAACAAAGTGGTGATTCTGGACTCCTTCGATCCGCTTGTGGCGGAGGAGGATGAGCGGGAGATCTCCGTACCCGCAGAAATCCTGCGGAAGTCTCGGAGATTCGCCCCGGCTCTGCCCGTGTGGGCGCGGCCGGACTACAACCCCCCGCTGATAGAGCCGTGGAAAAAGCCTGACTACGAACCACCTGTGGTCCATGGCTGCCCGCTTCCACCTCCACGGTCTCCTCCTGTGCCTCCGCCTCGGAAGAAGCGGACGGTGGTCCTCACCGAATCAACCATACCTTCTGTCTTGGCCGAGCTTGCCACCAAAACCTTTGGCAGCTCCTCAACTTCCGGCATTACGGGCGACAATACGACAACATCCTCTGAGCCCGCCTCTTCTGGCTGCCCCCCAGACTCCGACGCTGAGTCCTATTCTTCCATGCCCCCCCTAGAGGGGGAGCCTGGGGATCCGGATCTTAGCGACGGGTCATGGTCGACGGTCAGTAGTGAGGCCGGCACGGAGGATGTCGTGTGCTGC
>gnl|euhcvdb|DQ430813_NS5A_C1a_NS5A_protein_coding_sequence_(ns5a_sequence)
TCCGGTTCCTGGCTAAGGGACRTCTGGGACTGGATATGTGAGGTGCTGAGCGACTTTAAGACCTGGCTAAAAGCCAAGCTCATGCCACAACTKCCCGGRATTCCCTTTGTGTCCTGCCAGCGCGGGTATAGAGGGGYCTGGCGAGGGGACGGCATCATGCACACCCGCTGCCACTGTGGAGCTGAWATCACTGGACATGTCAAAAACGGGACGATGAGGATCGTCGGTCCTAGGACCTGCAGGAACATGTGGARTGGGACCTTCCCCATYAACGCCTACACMACGGGCCCCTGTACCCCCCTTCCYGCGCCAAACTATTCGTTTGCGCTRTGGAGGGTGTCTGCAGAGGAATACGTGGAGATAAGGCGRGTGGGGGACTTCCACTACGTGACGGGTATGACTACTGACAACCTTAAATGCCCGTGCCAGGTCCCATCRCCCGAATTYTTTACAGAATTGGACGGGGTGCGCCTACATAGGTTYGCGCCCCCCTGCAAGCCCTTGCTGCGGGAGGAGGTATCRTTCAGAGTAGGACTCCACGAGTACCCGGTGGGGTCGCAATTACCTTGCGAGCCCGAACCGGATGTGGCCGTGTTGACGTCCATGCTCACTGATCCCTCCCATATAACAGCAAAAGCGGCCGGGAGAAGGTTGGCGAGGGGGTCACCCCCTTCTGAGGCCAGCTCYTCGGCTAGCCAGCTGTCMGCTCCATCTCTCAAGGCAACTTGCA---------------CCACCAACCA---------TGACTCCCCTGACGCCGAGCTCATAGAGGCTAACCTCCTATGGAGGCAGGAGATGGGCGGCAACATCACCAGGGTTGAGTCAGAGAACAAAGTGGTGATTCTGGACTCCTTCGATCCGCTTGTGGCGGAGGAGGATGAGCGGGAGATCTCCGTACCCGCRGAAATCCTGCGGAAGTCTCGGAGATTCGCCCCGGCCTTGCCCATCTGGGCGCGGCCGGACTACAACCCCCCGCTAYTGGAGACGTGGAAAAAGCCTGACTACGAACCACCTGTGGTCCATGGCTGCCCGCTTCCACCTCCACGGACCCCTCCTGTACCTCCGCCTCGGAGGAAGCGGACAGTGGTCCTCACCGAATCAACCGTRTCTACTGCCTTGGCCGAGCTTGCCACCAAAAGTTTTGGCAGCTCTTCAACTTCCGGCATTACGGGCGACAACACGACAACATCCTCCGAGCCCGCCCCTTCTGGCTGCCCCCCAGACTCCGACGCTGAGTCCTATTCTTCCATGCCCCCCCTMGAGGGGGAGCCTGGGGATCCGGATCTCAGCGACGGGTCATGGTCGACRGTCAGTAGYGAGGCCGGCRCAGAGGATGTCGTGTGCTGC
>gnl|euhcvdb|EU362897_NS5A_C1a_NS5A_protein_coding_sequence_(ns5a_sequence)
TCCGGTTCCTGGCTAAGGGACATCTGGGACTGGATATGCGAGGTGCTGAGCGATTTCAAGACCTGGCTAAAAGCCAAGCTCATGCCGCAACTGCCTGGGATTCCCTTTGTGTCCTGCCAGCGCGGGTATAGGGGAGTCTGGCGGGGAGACGGCGTCATGCACACTCGCTGCCACTGTGGAGCTGAGATCACTGGACATGTCAAAAACGGGACGATGAGGATCGTCGGTCCTAGGACCTGCAGGAACATGTGGAGTGGGACCTTCCCCATTAACGCCTACACCACGGGCCCCTGTACCCCCCTTCCTGCGCCGAACTACACGTTCGCGCTGTGGAGGGTGTCTGCAGAGGAATACGTGGAGATAAGGCGGGTGGGGGAGTTCCACTACGTGACGGGTATGACCACTGACGATCTTAAATGCCCGTGCCAGGTCCCATCGCCCGAATTTTTCACAGAATTAGACGGGGTGCGCCTACATAGGTTCGCGCCCCCCTGCAAGCCCTTGCTGCGGGATGAGGTGTCGTTCAGAGTGGGACTCCACGCGTACCCGGTGGGGTCGCAATTGCCTTGCGAGCCCGAACCGGATGTGGCTGTGTTGACGTCCATGCTCACTGACCCCTCCCACATAACAGCAGAGGCGGCCGGGAGAAGGCTGGCGAGGGGATCACCCCCCTCTGTGGCCAGCTCCTCGGCTAGCCAGCTGTCTGCCCCGTCTCTCAAGGCAACTTGCA---------------CCACCAACCA---------TGAGTCCCCTGACGCCGAGCTCATAGAGGCTAACCTCCTGTGGAGGCAGGAGATGGGCGGCAACATCACCAGGGTTGAATCAGAGAACAAAGTGGTGATTCTGGACTCCTTCGATCCGCTTGTGGCGGAGGAGGACGAGCGGGAGATCTCCGTACCCGCGGAAATCCTGCGGAAGTCTCGGAGATTCGCCCCGGCCCTGCCCATTTGGGCGCGGCCGGACTACAACCCCCCGCTATTGGAGACGTGGAAAAAGCCTGACTACGAACCACCTGTGGTCCATGGCTGTCCGCTTCCACCTCCACAGTCCCCTCCTGTGCCTCCGCCTCGGAAGAAGCGGACGGTGGTCCTCACCGAATCAACCCTATCCACTGCCTTGGCTGAGCTTGCCACCAAGAGTTTTGGCAGCTCCTCAACTTCCGGTGTTACGGGCGACAATGCGACATCGTCCTCCGAGCCCGCCTCTTCTGGTTGTCCCCCAGACTCCGACGCTGAGTCCTATTCTTCCATGCCCCCCCTGGAGGGGGAGCCTGGGGATCCGGACCTCAGCGACGGGTCATGGTCGACGGTCAGTAGTGAGGCTGGCACGGAGGACGTCGTGTGTTGC
>gnl|euhcvdb|EU362901_NS5A_C1a_NS5A_protein_coding_sequence_(ns5a_sequence)
TCTGGTTCCTGGCTAAGGGACATCTGGGACTGGATATGCGAGGTGTTGAGCGATTTTAAGACCTGGCTGAAAGCCAAGCTCATGCCACAACTGCCTGGGATTCCCTTTGTGTCCTGCCAGCGCGGGTATAGGGGGGCCTGGCGAGGAGATGGCATTATGCACACTCGCTGCCACTGTGGAGCCGAGATCACTGGACATGTCAAGAACGGGACGATGAGGATCGTCGGTCCTAAGACCTGCAAGAACATGTGGAGTGGGACCTTCCCCATCAACGCCTACACCACGGGTCCCTGTTCCCCCCTTCCTGCGCCGAACTATAAGTTCGCGCTGTGGAGGGTGTCTGCGGAGGAATACGTGGAAATAAGGCAGGTGGGGGACTTCCACTACGTGACGGGCATGACTACTGACAATCTTAAATGCCCGTGCCAGGTCCCGTCGCCCGAATTTTTCACAGAACTGGACGGGGTGCGCTTGCACAGGTTTGCGCCCCCTTGCAAGCCTTTGCTGCGAGAGGAGGTGTCGTTCAGAGTAGGACTACACGACTACCCGGTGGGGTCGCAATTGCCTTGCGAGCCCGAACCGGACGTGGCCGTGCTGACGTCCATGCTCACTGATCCCTCCCATATAACAGCAGAGGCGGCCGGGAGAAGGCTAGCGAGAGGGTCCCCCCCCTCTGTGGCCAGCTCCTCGGCCAGCCAGCTATCTGCTCCATCTCTCAAAGCAACCTGCA---------------CTACCAATCA---------TGACTCCCCTGACGCCGAGCTCATAGAAGCCAACCTCCTGTGGAGGCAGGAGATGGGCGGTAACATCACCAGGGTTGAGTCAGAGAACAAAGTGGTGATTCTGGACTCCTTCGATCCGCTTGTGGCAGAGGAGGATGAGCGGGAGATCTCCGTGCCCGCAGAGATCCTGCGGAAGTCTCGGAAATTCGCCCCGGCCCTGCCCATTTGGGCGCGGCCGGACTATAACCCCCCGCTATTGGAGACGTGGAAGAAGCCAGACTACGAGCCACCTGTGGTCCATGGTTGCCCACTTCCGCCCCCACAGTCCCCTCCAGTGCCCCCGCCTCGGAGGAAGCGGACGGTGGTCCTTACCGAATCAACCGTGTCCACTGCCTTGGCCGAGCTTGCCACCAAGAGCTTTGGCAGCTCCTCGACTTCCGGTATTACGGGCGACAACACAACGACGCCTTCTGAGCCCGCCTCTTCTGGCTGCCCCCCAGACTCCGACGCTGAGTCCTACTCTTCCATGCCCCCCCTGGAGGGGGAGCCTGGGGATCCGGATCTCAGCGACGGGTCATGGTCGACGGTCAGTAGTGAGGCTGGCACGGAGGATGTCGTGTGCTGC
>gnl|euhcvdb|EU362905_NS5A_C1a_NS5A_protein_coding_sequence_(ns5a_sequence)
TCCGGTTCCTGGCTAAGGGACATCTGGGACTGGATATGCGAGGTGCTGAGCGATTTTAAGACCTGGCTGAAGGCCAAGCTCATGCCACAACTGCCTGGGATTCCCTTTGTATCCTGCCAACGCGGGTATAGGGGGGTCTGGCGAGGAGATGGCATTATGCACACTCGCTGCCACTGTGGAGCTGAAATTGCTGGACATGTCAAGAACGGGACGATGAGGATCGTCGGTCCTAAGACCTGCAGGAACATGTGGAGTGGAACCTTCCCCATCAACGCCTACACCACGGGCCCCTGTACCCCCCTTCCCGCGCCGAACTATACGTTCGCGTTGTGGAGGGTGTCTGCGGAGGAATACGTGGAAATAAGGCGGGTGGGGGACTTCCACTACGTGACGGGCATGACTGCTGACAATCTTAAATGCCCATGCCAGGTCCCATCGCCCGAATTTTTCACAGAACTGGACGGGGTGCGCCTACATAGGTTTGCGCCCCCCTGCAAGCCCTTGCTGCGAGACGAGGTATCGTTTAGGGTAGGACTGAACGACTACCCGGTGGGGTCGCAATTACCTTGCGAGCCTGAACCGGACGTGGCCGTGTTGACGTCCATGCTCACCGATCCCTCTCATATAACAGCAGAGGCGGCTGGGAGGAGGTTAGCGAGGGGGTCGCCCCCCTCGTTGGCCAGCTCCTCGGCCAGCCAGCTGTCCGCTCCATCTCTCAAGGCAACTTGCA---------------CTACCAACCA---------CGACTCCCCTGACGCCGAGCTCATAGAGGCTAACCTCCTGTGGAGACAGGAGATGGGCGGTAACATCACCAGGGTTGAGTCGGAGAACAAAGTGGTGGTTCTGGACTCCTTCGATCCGCTTGTGGCGGAGGAGGATGAACGGGAGGTCTCCGTGGCCGCAGAAATCCTGCGGAAGTCTCGGAGATTTACTCCGGCCCTGCCCATCTGGGCACGGCCGGACTACAACCCCCCGTTGCTGGAGACGTGGAAAAAGCCGGACTACGAACCACCTGTGGTCCATGGCTGCCCACTTCCACCTCCAAAGTCCCCTCCTGTGCCTCCGCCTCGGAGGAAGCGGACGGTGGTCCTCACCGAATCAACTGTATCTACTGCCTTGGCCGAGCTTGCCACCAAGAGCTTTGGCAGCTCCTCAACTTCCGGTATTACGGGTGACGATACAACATCATCCTCTGAGCCCGCCCCCTCTGTCCGCCCCCCAGACTCCGACGCTGAGTCCTATTCTTCCATGCCCCCCCTCGAGGGGGAGCCTGGGGATCCGGATCTCAGCGACGGGTCATGGTCGACGGTTAGTAGTGGGGCTGACGCGGAGGATGTCGTGTGCTGC
>gnl|euhcvdb|EU362906_NS5A_C1a_NS5A_protein_coding_sequence_(ns5a_sequence)
TCCGGTTCCTGGCTAAGAGACATCTGGGACTGGATATGCGAGGTGCTGAGCGACTTTAAAACCTGGTTAAAAGCCAAGCTCATGCCACAACTGCCTGGGATTCCCTTCGTGTCCTGCCAACGCGGGTATAAGGGGGTCTGGCGAGGAGACGGCATCATGCACACTCGCTGCCACTGTGGAGCTGAGATCACTGGACATGTCAAAAATGGGACGATGAGGATCGTTGGTCCTAGGACCTGCAGGAACATGTGGAGTGGGACCTTCCCCATTAACGCCTACACCACGGGCCCCTGTACCCCCCTTCCCGCGCCAAACTATACGTTCGCGCTATGGAGGGTGTCTGCAGAGGAATATGTGGAGATAAGGCAGGTGGGGGACTTCCACTACGTGACGGGTATGACTACTGACAATCTTAAATGCCCGTGCCAGGTCCCATCGCCCGAATTTTTTACAGAATTGGACGGGGTGCGCCTACATAGGTTCGCGCCCCCCTGCAAGCCCTTGCTGCGGGAGGAGGTGTCATTCAGAGTAGGGCTCCACGAGTACCCGGTGGGGTCGCAATTACCTTGCGAGCCTGAACCGGACGTGACCGTGGTGACGTCCATGCTCACTGATCCCTCCCACATAACGGCAGAGGCGGCCAGGAGAAGGTTGGCGAGGGGATCACCCCCCTCTGAAGCCAGCTCCTCGGCTAGCCAGCTGTCCGCTCCATCTCTCAAGGCAACTTGCA---------------CCGCCAACCA---------TGACTCCCCTGACGCCGAGCTCATAGAGGCTAACCTCCTATGGAGGCAGGAGATGGGCGGCAACATCACCAGGGTTGAGTCAGAGAACAAAGTGGTGATTCTGGACTCCTTCGATCCGCTTGTGGCGGAGGAGGATGAGCGGGAGATCTCCGTACCAGCAGAAATCCTGCGGAAATCTCGGAGATTCGCCCAGGCCCTGCCCGTTTGGGCGCGGCCGGACTACAATCCCCCGCTACTGGAGACGTGGAAAAAGCCTGACTACGAACCACCTGTGGTCCATGGCTGCCCGCTTCCACCTCCACGGTCCCCTCCTGTGCCTCCGCCTCGCAAGAAGCGGACGGTGGTCCTCACCGAATCAACTGTATCTACTGCCTTGGCCGAGCTTGCCACCAAAAGTTTTGGCAGCTCCTCAACTTCCGGCATCACGGGCGACAATACAACAACGTCCTCTGAGCCCGCCTCTTCTGGCCACTCCCCAGACTCCGACGCCGAGTCCTACTCTTCCATGCCCCCCCTGGAGGGGGAGCCTGGGGATCCGGATCTTAGCGACGGATCATGGTCGACGGTCAGTAGTGAGGCCGGCACGGAGGATGTCGTGTGCTGT
>gnl|euhcvdb|EU362907_NS5A_C1a_NS5A_protein_coding_sequence_(ns5a_sequence)
TCCGGTTCCTGGTTGAGGGACATCTGGGACTGGATATGCGAGGTGCTGAGCGACTTTAAGACCTGGCTAAAAGCCAAACTCATGCCACAACTGCCTGGGATCCCCTTTGTGTCCTGCCAGCGCGGGTATAAGGGGGTCTGGCGAGGAGATGGCATCATGCACACTCGCTGCCACTGTGGAGCTGAGATTACTGGACATGTCAAAAACGGGACGATGAGGATCGTCGGTCCGAGAACCTGCAGGAACATGTGGAGTGGGACCTTCCCCATTAACGCCTACACCACGGGCCCCTGTACCCCCCTTCCCGCGCCGAACTATACGTTCGCGCTGTGGAGGGTGTCTGCAGAGGAATACGTGGAGATAAGGCAGGTGGGGGACTTCCACTACGTGACGGGTATGACTACTGACAATCTCAAATGCCCGTGCCAGGTTCCATCGCCCGAATTTTTCACAGAATTGGACGGGGTGCGCTTACATAGGTTTGCGCCCCCTTGCAAGCCCTTGCTGCGGGAGGAGGTATCATTCAGAGTGGGACTCCACGAATACCCGGTGGGGTCGCAATTACCTTGCGAGCCCGAACCGGACGTGGCCGTGTTGACGTCCATGCTCACTGATCCCTCCCATATAACAGCAGAGGCGGCCGGGAGAAGGTTGGCAAGAGGATCACCCCCCTCTGTGGCCAGCTCCTCGGCTAGCCAGCTGTCCGCTCCATCTCTCAAGGCAACTTGCA---------------CCGCCAACCA---------TGACTCCCCTGACGCCGAGCTCATAGAAGCCAACCTCCTATGGAGGCAGGAGATGGGAGGCAACATCACCAGGGTTGAGTCAGAGAACAAAGTGGTGATTCTGGACTCCTTCGATCCGCTTGTGGCAGAGGAGGATGAGCGGGAGATCTCCGTACCCGCAGAAATCCTGCGGAAGTCTCGGAGATTCGCCCAGGCCCTGCCCATTTGGGCGCGGCCGGACTATAACCCCCCGCTGGTAGAGACGTGGAAAAAGCCTGACTACGAACCGCCTGTGGTTCATGGCTGCCCTCTTCCACCTCCACAGTCCCCTCCTGTACCTCCACCTCGGAAGAAGCGGACGGTGGTCCTCACCGAATCAACAGTATCTACTGCCTTGGCCGAACTCGCCACCAAAAGTTTTGGCAGCTCCTCAACTTCCGGTATTACGGGCGACGACACGACAACATCCTCTGAGGCCGCTCCTTCTGGCTGCCCCCCGGACTCCGACGCCGAGTCCTATTCTTCCATGCCCCCCCTGGAGGGGGAGCCTGGGGATCCGGATCTCAGCGACGGGTCATGGTCGACGGTCAGTAGTGAAGCCGACACGGAGGATGTCGTGTGCTGC
>gnl|euhcvdb|EU362909_NS5A_C1a_NS5A_protein_coding_sequence_(ns5a_sequence)
TCCGGTTCCTGGCTAAGGGACATCTGGGACTGGATATGCGAGGTGCTGAGCGACTTTAAGACCTGGCTGAAGGCCAAGCTCATGCCACAACTGCCTGGGATTCCCTTTGTGTCCTGCCAGCGCGGGTATAGGGGGGTCTGGCGAGGGGATGGTATTATGCACACTCGCTGCCACTGTGGAGCTGAGATTACTGGACATGTCAAGAACGGGACGATGAGGATCGTCGGACCTAAGACCTGCAGGAACATGTGGAGTGGAACTTTCCCCATCAACGCCTACACCACGGGCCCCTGTACCCCCCTTCCTGCGCCGAACTATACGTTCGCGCTGTGGAGGGTGTCTGCGGAGGAATACGTGGAAATAAGGCAGGTGGGGGAATTCCACTACGTGACGGGCATGACTGCTGACAACCTTAAGTGCCCGTGCCAGGTCCCATCGCCCGAATTTTTCACAGAACTGGACGGGGTGCGCCTACATAGGTTCGCGCCCCCTTGCAAGCCCTTGTTACGAGACGAGGTGTCGTTCAGGGTAGGACTACACGATTACCCGGTGGGGTCGCAATTGCCTTGCGAGCCCGAACCGGACGTGGCCGTGTTGACGTCCATGCTCACCGATCCCTCCCATATAACAGCAGAGGCAGCTGCGAGGAGGTTAGCAAGGGGATCGCCCCCTTCTATGGCCAGTTCCTCGGCCAGCCAGCTGTCCGCTCCATCTCTCAAGGCAACTTGCA---------------CCACCAACCA---------CGACTCCCCTGACGCTGAGCTCATAGAGGCTAACCTCCTGTGGAGGCAGGAGATGGGCAGCAACATCACCAGGGTTGAGTCAGAGAACAAAGTGGTGATTCTGGACTCCTTCGATCCGCTTGTGGCGGAGGAGGATGAACGGGAGGTCTCCGTGCCCGCGGAAATCCTGCGAAAGTCTCGGAGATTCAGCCCGGCCCTGCCCATTTGGGCGCGGCCGGACTACAACCCCCCGTTGCTGGAGACGTGGAAAAAGCCGGACTACGAACCACCTGTGGTCCACGGCTGCCCACTTCCACCTCCACAGTCCCCTCCTATACCTCCGCCCCGGAAGAAGCGGACGGTGGTCCTCACCGAATCATCTGTATCTACTGCCTTGGCCGAGCTTGCCGCCAAGAGCTTTGGCAGCTCCTCAACTTCCGGTGTTACGGGCGACAATACGACAGCGTCCTCCGAGCCCGCCCCCTCAGCCTGCCCTCCAGACTCCGACGCTGAGTCCTGTTCTTCCATGCCCCCCCTCGAGGGGGAGCCTGGGGATCCAGATCTCAGCGACGGGTCATGGTCGACGGTTAGTAGTGGGGATGGCACGGAGGATGTCGTGTGCTGC
>gnl|euhcvdb|EU362896_NS5A_C1a_NS5A_protein_coding_sequence_(ns5a_sequence)
TCCGGCTCCTGGCTAAGGGACATCTGGGACTGGATATGCGAGGTGCTGAGCGACTTTAAGACCTGGCTAAAAGCCAAGCTCATGCCACAATTGCCCGGGATTCCCTTTGTGTCCTGCCAACGCGGGTACAAGGGGGTCTGGCGAGGGGACGGCATTATGCACACTCGCTGCCACTGTGGGGCTGAGATCACTGGACATGTCAAAAACGGGACGATGAGGATCGTCGGTCCCAGGACCTGCAGGAACATGTGGAGTGGGACCTTCCCCATTAACGCCTACACCACCGGCCCCTGTACCCCCCTTCCAGCGCCGAACTACACGTTCGCGCTGTGGAGGGTGTCTGCAGAGGAATACGTGGAGATAAGGCAGGAGGGGGACTTCCACTACGTGACGGGTATGACGACTGACAATCTTAAATGCCCGTGCCAGGTCCCATCGCCCGAATTTTTCACAGAATTGGACGGGGTGCGCCTACATAGGTTTGCGCCCCCTTGCAAGCCCTTGCTGCGGGAGGAGGTATCATTTAGAGTAGGACTCCACGAGTACCCGGTGGGGTCGCAATTACCTTGCGAGCCCGAACCGGACGTGGCCGTGTTGACGTCCATGCTCACTGATCCCTCCCACATAACGGCAGAGGCGGCCGGGAGAAGGTTGGCGAGGGGATCGCCCCCTTCTCTAGCCAGCTCCTCGGCTAGCCAGCTGTCCGCTCCATCTCTCAAGGCAACATGCA---------------CTACCAACCA---------TGACTCCCCTGACGCCGAGCTCATAGAGGCTAACCTCCTATGGAGACAGGAGATGGGCGGTAACATCACCAGGGTTGAGTCAGAGAACAAAGTGGTGATTCTGGACTCCTTCGATCCGCTTGTGGCGGAGGAGGACGAGCGGGAGATCTCCGTACCCGCGGAAATCCTGCGGAAGTCTCGGAGATTCGCCCAGGCCCTGCCCGTTTGGGCGCGGCCGGACTATAACCCCCCGCTAGTGGAGACGTGGAAAAAGCCTGACTACGAGCCACCTGTGGTCCATGGCTGTCCGCTTCCACCTCAGCAGTCCCCTCCTGTGCCTCCGCCTCGGAAGAAGCGGACGGTGGTCCTCACCGAATCAACCGTATCTACTGCCTTGGCCGAGCTTGCCACCAAAAGCTTTGGCAGCTCCTCAACTTCCGGCATTACGGGTGATAATACAACAACGTCCTCCGAGCCCGCCACCTCTGGCTGCCCCCCAGACTCCGACGCTGAGTCCTATTCTTCCATGCCCCCCTTGGAGGGGGAGCCTGGGGATCCGGACCTCAGCGATGGGTCGTGGTCGACGGTCAGTAGTGAGGCCGGCACGGAAGACGTCGTGTGCTGC
>gnl|euhcvdb|EU362911_NS5A_C1a_NS5A_protein_coding_sequence_(ns5a_sequence)
TCCGGTTCCTGGCTAAGGGACATCTGGGACTGGATATGCGAGGTTCTGAGCGACTTTAAAACCTGGCTAAAAGCCAAGCTCATGCCGCAACTGCCTGGGATTCCCTTTGTGTCCTGCCAACGCGGGTACAGGGGGGTCTGGCGAGGAGACGGCATCATGCATACTCGCTGCCACTGTGGAGCTGAGATCACTGGACATGTCAAAAACGGGACGATGCGGATCGTCGGTCCTAGGACCTGCAGAAACATGTGGAGTGGGACCTTCCCCATTAATGCCTACACCACGGGCCCTTGTACCCCCCTCCCTGCGCCGAACTATATGTTCGCGCTGTGGAGGGTGTCGGCAGAGGAATACGTGGAAATAAGGCGGGTGGGGGACTTCCACTACGTAACGGGTATGACCACTGACAATCTCAAATGCCCGTGCCAGGTCCCATCGCCCGAATTCTTCACAGAATTGGACGGAGTGCGCCTACATAGGTTCGCGCCTCCTTGCAAGCCCTTGCTGCGAGAGGAGGTATCATTCAGAGTAGGACTCCACGAGTACCCGGTAGGGTCGCAATTGCCTTGCGAGCCCGAACCGGACGTGGCCGTGTTGACGTCCATGCTCACTGATCCCTCCCATATAACAGCAGAGGCGGCCAGGAGAAGGTTGGCGAGGGGATCACCCCCCTCTGAGGCCAGCTCTTCGGCTAGCCAGCTGTCCGCTCCATCTCTCAAAGCAACTTGCA---------------CCGCCAAACA---------CAACTCCCCTGACGCCGAGCTCATAGAGGCCAACCTCCTATGGAGGCAGGAGATGGGTAGCAACATCACCAGGGTTGAGTCAGAGACCAAGGTGGTGGTTCTGGACTCCTTCGAACCGCTCGTGGCGGAGGAGGATGAGCGGGAGATTTCCGTGCCCGCAGAAATCCTGCGGAAATCTCGGAAATTCACTCAGGCCCTGCCCATCTGGGCGCGGCCGGACTACAACCCCCCGCTATTGGAGACGTGGAAAAAGCCTGACTATGAACCACCTGTAGTCCATGGCTGTCCGCTTCCACCTCCACAGTCCCCTCCTGTGCCTCCGCCTCGGAAGAAGCGGACGGTGGTCCTCACCGAATCAACCGTGTCCACCGCCTTGGCCGAGCTTGCCACCAAGAGTTTCGGCAGCTCCTCAACTTCCGGCATTACAAGCGGCGATACAACAACATCCTCTGAGCCTGCCTCTCCCGACTGCCCTCCGGACTCCGACGCTGAGTCCTACTCTTCCATGCCCCCCCTGGAGGGGGAGCCTGGGGATCCGGATCTCAGCGACGGGTCATGGTCGACGGTCAGTAGTGAGGCTAGCACGGAGGACGTCGTGTGCTGC
>gnl|euhcvdb|EU370566_NS5A_P1a_NS5A_protein_coding_sequence_(ns5a_sequence)
TCCGGTTCCTGGCTAAGGGACATCTGGGACTGGATATGCGAGGTGCTGAGCGACTTTAAGACCTGGCTGAAAGCCAAGCTCATGCCACAACTGCCTGGGATTCCCTTTGTGTCCTGCCAGCGCGGGTATAGGGGGGTCTGGCGAGGAGACGGCATTATGCACACTCGCTGCCACTGTGGAGCTGAGATCACTGGACATGTCAAAAACGGGACGATGAGGATCGTCGGTCCTAGGACCTGCAGGAACATGTGGAGTGGGACGTTCCCCATTAACGCCTACACCACGGGCCCCTGTACTCCCCTTCCTGCGCCGAACTATAAGTTCGCGCTGTGGAGGGTGTCTGCAGAGGAATACGTGGAGATAAGGCGGGTGGGGGACTTCCACTACGTATCGGGTATGACTACTGACAATCTTAAATGCCCGTGCCAGATCCCATCGCCCGAATTTTTCACAGAATTGGACGGGGTGCGCCTACACAGGTTTGCGCCCCCTTGCAAGCCCTTGCTGCGGGAGGAGGTATCATTCAGAGTAGGACTCCACGAGTACCCGGTGGGGTCGCAATTACCTTGCGAGCCCGAACCGGACGTAGCCGTGTTGACGTCCATGCTCACTGATCCCTCCCATATAACAGCAGAGGCGGCCGGGAGAAGGTTGGCGAGAGGGTCACCCCCTTCTATGGCCAGCTCCTCGGCTAGCCAGCTGTCCGCTCCATCTCTCAAGGCAACTTGCA---------------CCGCCAACCA---------TGACTCCCCTGACGCCGAGCTCATAGAGGCTAACCTCCTGTGGAGGCAGGAGATGGGCGGCAACATCACCAGGGTTGAGTCAGAGAACAAAGTGGTGATTCTGGACTCCTTCGATCCGCTTGTGGCAGAGGAGGATGAGCGGGAGGTCTCCGTACCTGCAGAAATTCTGCGGAAGTCTCGGAGATTCGCCCGGGCCCTGCCCGTCTGGGCGCGGCCGGACTACAACCCCCCGCTAGTAGAGACGTGGAAAAAGCCTGACTACGAACCACCTGTGGTCCATGGCTGCCCGCTACCACCTCCACGGTCCCCTCCTGTGCCTCCGCCTCGGAAAAAGCGTACGGTGGTCCTCACCGAATCAACCCTATCTACTGCCTTGGCCGAGCTTGCCACCAAAAGTTTTGGCAGCTCCTCAACTTCCGGCATTACGGGCGACAATACGACAACATCCTCTGAGCCCGCCCCTTCTGGCTGCCCCCCCGACTCCGACGTTGAGTCCTATTCTTCCATGCCCCCCCTGGAGGGGGAGCCTGGGGATCCGGATCTCAGCGACGGGTCATGGTCGACGGTCAGTAGTGGGGCCGACACGGAAGATGTCGTGTGCTGC
>gnl|euhcvdb|EU370567_NS5A_P1a_NS5A_protein_coding_sequence_(ns5a_sequence)
TCCGGTTCCTGGCTAAGGGACATCTGGGACTGGATATGCGAGGTGCTGAGCGACTTTAAGACCTGGCTGAAAGCCAAGCTCATGCCACAACTGCCTGGGATTCCCTTTGTGTCCTGCCAGCGCGGGTATAGGGGGGTCTGGCGAGGAGACGGCATTATGCACACTCGCTGCCACTGTGGAGCTGAGATCACTGGACATGTCAAAAACGGGACGATGAGGATCGTCGGTCCTAGGACCTGCAGGAACATGTGGAGTAGGACGTTCCCCATTAACGCCTACACCACGGGCCCCTGTACTCCCCTTCCTGCGCCGAACTATAAGTTCGCGCTGTGGAGGGTGTCTGCAGAGGAATACGTGGAGATAAGGCGGGTGGGGGACTTCCACTACGTATCGGGTATGACTACTGACAATCTTAAATGCCCGTGCCAGATCCCATCGCCCGAATTTTTCACAGAATTGGACGGGGTGCGCCTACACAGGTTTGCGCCCCCTTGCAAGCCCTTGCTGCGGGAGGAGGTATCATTCAGAGTAGGACTCCACGAGTACCCGGTGGGGTCGCAATTACCTTGCGAGCCCGAACCGGACGTAGCCGTGTTGACGTCCATGCTCACTGATCCCTCCCATATAACAGCAGAGGCGGCCGGGAGAAGGTTGGCGAGAGGGTCACCCCCTTCTATGGCCAGCTCCTCGGCTAGCCAGCTGTCCGCTCCATCTCTCAAGGCAACTTGCA---------------CCGCCAACCA---------TGACTCCCCTGACGCCGAGCTCATAGAGGCTAACCTCCTGTGGAGGCAGGAGATGGGCGGCAACATCACCAGGGTTGAGTCAGAGAACAAAGTGGTGATTCTGGACTCCTTCGATCCGCTTGTGGCAGAGGAGGATGAGCGGGAGGTCTCCGTACCTGCAGAAATTCTGCGGAAGTCTCGGAGATTCGCCCGGGCCCTGCCCGTCTGGGCGCGGCCGGACTACAACCCCCCGCTAGTAGAGACGTGGAAAAAGCCTGACTACGAACCACCTGTGGTCCATGGCTGCCCGCTACCACCTCCACGGTCCCCTCCTGTGCCTCCGCCTCGGAAAAAGCGTACGGTGGTCCTCACCGATTCAACCCTATCTACTGCCTTGGCCGAGCTTGCCACCAAAAGTTTTGGCAGCTCCTCAACTTCCGGCATTACGGGCGACAATACGACAACATCCTCTGAGCCCGCCCCTTCTGGCTGCCCCCCCGACTCCGACGTTGAGTCCTATTCTTCCATGCCCCCCCTGGAGGGGGAGCCTGGGGATCCGGATCTCAGCGACGGGTCATGGTCGACGGTCAGTAGTGGGGCCGACACGGAAGATGTCGTGTGCTGC
>gnl|euhcvdb|EU362895_NS5A_C1a_NS5A_protein_coding_sequence_(ns5a_sequence)
TCCGGTTCCTGGCTAAGGGACATCTGGGACTGGATATGCGAGGTTCTGAGCGACTTTAAAACCTGGCTAAAAGCCAAGCTCATGCCGCAACTGCCTGGGATTCCCTTTGTGTCCTGCCAGCGCGGGTATAGGGGGGTCTGGCGAGGAGACGGCATCATGCATACTCGCTGCCACTGTGGAGCTGAGATCACTGGACATGTCAAAAACGGGACGATGCGGATCGTCGGTCCTAGGACTTGCAGGAACATGTGGAGTGGGACCTTCCCCATTAATGCCTACACCACGGGCCCTTGTACCCCCCTCCCTGCGCCGAACTATATGTTCGCGCTGTGGAGGGTGTCGGCAGAGGAATACGTGGAAATAAGGCGGGTGGGGGACTTCCACTACGTAACGGGTATGACCACTGACAATCTCAAATGCCCGTGCCAGGTCCCATCGCCCGAATTCTTCACAGAATTGGACGGGGTGCGCCTACACAGGTTCGCGCCCCCTTGCAAGCCCTTGCTGCGAGAGGAGGTATCATTCAGAGTAGGACTCCACGAGTACCCGGTAGGGTCGCAATTACCTTGCGAGCCCGAACCGGACGTGGCCGTGTTGACGTCCATGCTCACTGATCCCTCCCATATAACAGCAGAGGCGGCCAGGAGAAGGTTGGCGAGGGGATCACCCCCCTCTGAGGCCAGCTCTTCGGCCAGCCAGCTGTCCGCTCCATCTCTCAAAGCAACTTGCA---------------CCGCCAACCA---------CGACTCCCCTGACGCCGAGCTCATAGAGGCCAACCTCCTATGGAGGCAGGAGATGGGTGGCAACATCACCAGGGTTGAGTCAGAGAACAAGGTGGTGGTTCTGGACTCTTTCGAACCGCTCGTGGCGGAGGAGGATGAGCGGGAGATTTCCGTGCCCGCAGAAATCCTGCGGAAGTCTCGGAAGTTCACCCAGGCCCTGCCCATCTGGGCGCGGCCGGACTACAACCCCCCGCTATTGGAGACGTGGAAAAAGCCTGACTATGAACCACCTGTAGTCCATGGCTGTCCACTTCCACCTCCACAGTCCCCTCCTGTGCCTCCGCCTCGGAAGAAGCGGACGGTGGTCCTCACCGAATCAACCGTGTCCACCGCCTTGGCCGAGCTTGCCACCAAGAGTTTCGGCAGCTCCTCAACTTCCGGCATTACAAGCGGCGATACAACAACGTCCTCTGAGCCTGCCTCTCCCGACTGCCCTCCGGACTCCGACGCTGAGTCCTACTCTTCCATGCCCCCCCTGGAGGGGGAGCCTGGGGATCCGGATCTCAGCGACGGGTCATGGTCGACGGTCAGTAGTGAGGCTAGCACAGAGGACGTCGTGTGCTGC
>gnl|euhcvdb|EU370570_NS5A_P1a_NS5A_protein_coding_sequence_(ns5a_sequence)
TCCGGTTCCTGGCTAAGGGACATCTGGGACTGGATATGCGAGGTGCTGAGCGACTTTAAGACCTGGCTGAAAGCCAAGCTCATGCCACAACTGCCTGGGATTCCCTTTGTGTCCTGCCAGCGCGGGTATAGGGGGGTCTGGCGAGGAGACGGCATTATGCACACTCGCTGCCACTGTGGAGCTGAGATCACTGGACATGTCAAAAACGGGACGATGAGGATCGTCGGTCCTAGGACCTGCAGGAACATGTGGAGTGGGACGTTCCCCATTAACGCCTACACCACGGGCCCCTGTACTCCCCTTCCTGCGCCGAACTATAAGTTCGCGCTGTGGAGGGTGTCTGCAGAGGAATACGTGGAGATAAGGCGGGTGGGGGACTTCCACTACGTATCGGGTATGACTACTGACAATCTTAAATGCCCGTGCCAGATCCCATCGCCCGAATTTTTCACAGAATTGGACGGGGTGCGCCTACACAGGTTTGCGCCCCTTTGCAAGCCCTTGCTGCGGGAGGAGGTATCATTCAGAGTAGGACTCCACGAGTACCCGGTGGGGTCGCAATTACCTTGCGAGCCCGAACCGGACGTAGCCGTGTTGACGTCCATGCTCACTGATCCCTCCCATATAACAGCAGAGGCGGCCGGGAGAAGGTTGGCGAGAGGGTCACCCCCTTCTATGGCCAGCTCCTCGGCTAGCCAGCTGTCCGCTCCATCTCTCAAGGCAACTTGCA---------------CCGCCAACCA---------TGACTCCCCTGACGCCGAGCTCATAGAGGCTAACCTCCTGTGGAGGCAGGAGATGGGCGGCAACATCACCAGGGTTGAGTCAGAGAACAAAGTGGTGATTCTGGACTCCTTCGATCCGCTTGTGGCAGAGGAGGATGAGCGGGAGGTCTCCGTACCTGCAGAAATTCTGCGGAAGTCTCGGAGATTCGCCCGGGCCCTGCCCGTCTGGGCGCGGCCGGACTACAACCCCCCGCTAGTAGAGACGTGGAAAAAGCCTGACTACGAACCACCTGTGGTCCATGGCTGCCCGCTACCACCTCCACGGTCCCCTCCTGTGCCTCCGCCTCGGAAAAAGCGTACGGTGGTCCTCACCGAATCAACCCTATCTACTGCCTTGGCCGAGCTTGCCACCAAAAGCTTTGGCAGCTCCTCAACTTCCGGCATTACGGGCGACAATACGACAACATCCTCTGAGCCCGCCCCTTCTGGCTGCCCCCCCGACTCCGACGTTGAGTCCTATTCTTCCATGCCCCCCCTGGAGGGGGAGCCTGGGGATCCGGATCTCAGCGACGGGTCATGGTCGACGGTCAGTAGTGGGGCCGACACGGAAGATGTCGTGTGCTGC
>gnl|euhcvdb|EU370572_NS5A_P1a_NS5A_protein_coding_sequence_(ns5a_sequence)
TCCGGTTCCTGGCTAAGGGACATCTGGGACTGGATATGCGAGGTGCTGAGCGACTTTAAGACCTGGCTGAAAGCCAAGCTCATGCCACAACTGCCTGGGATTCCCTTTGTGTCCTGCCAGCGCGGGTATAGGGGGGTCTGGCGAGGAGACGGCATTATGCACACTCGCTGCCACTGTGGAGCTGAGATCACTGGACATGTCAAAAACGGGACGATGAGGATCGTCGGTCCTAGGACCTGCAGGAACATGTGGAGTGGGACGTTCCCCATTAACGCCTACACCACGGGCCCCTGTACTCCCCTTCCTGCGCCGAACTATAAGTTCGCGCTGTGGAGGGTGTCTGCAGAGGAATACGTGGAGATAAGGCGGGTGGGGGACTTCCACTACGTATCGGGTATGACTACTGACAATCTTAAATGCCCGTGCCAGATCCCATCGCCCGAATTTTTCACAGAATTGGACGGGGTGCGCCTACACAGGTTTGCGCCCCCTTGCAAGCCCTTGCTGCGGGAGGAGGTATCATTCAGAGTAGGACTCCACGAGTACCCGGTGGGGTCGCAATTACCTTGCGAGCCCGAACCGGACGTAGCCGTGTTGACGTCCATGCTCACTGATCCCTCCCATATAACAGCAGAGGCGGCCGGGAGAAGGTTGGCGAGAGGGTCACCCCCTTCTATGGCCAGCTCCTCGGCTAGCCAGCTATCCGCTCCATCTCTCAAGGCAACTTGCA---------------CCGCCAACCA---------TGACTCCCCTGACGCCGAGCTCATAGAGGCTAACCTCCTGTGGAGGCAGGAGATGGGCGGCAACATCACCAGGGTTGAGTCAGAGAACAAAGTGGTGATTCTGGACTCCTTCGATCCGCTTGTGGCAGAGGAGGATGAGCGGGAGGTCTCCGTACCTGCAGAAATTCTGCGGAAGTCTCGGAGATTCGCCCGGGCCCTGCCCGTCTGGGCGCGGCCGGACTACAACCCCCCGCTAGTAGAGACGTGGAAAAAGCCTGACTACGAACCACCTGTGGTCCATGGCTGCCCGCTACCACCTCCACGGTCCCCTCCTGTGCCTCCGCCTCGGAAAAAGCGTACGGTGGTCCTCACCGAATCAACCCTATCTACTGCCTTGGCCGAGCTTGCCACCAAAAGTTTTGGCAGCTCCTCAACTTCCGGCATTACGGGCGACAATACGACAACATCCTCTGAGCCCGCCCCTTCTAGCTGCCCCCCCGACTCCGACGTTGAGTCCTATTCTTCCATGCCCCCCCTGGAGGGGGAGCCTGGGGATCCGGATCTCAGCGACGGGTCATGGTCGACGGTCAGTAGTGGGGCCGACACGGAAGATGTCGTGTGCTGC
>gnl|euhcvdb|EU370573_NS5A_P1a_NS5A_protein_coding_sequence_(ns5a_sequence)
TCCGGTTCCTGGCTAAGGGACATCTGGGACTGGATATGCGAGGTGCTGAGCGACTTTAAGACCTGGCTGAAAGCCAAGCTCATGCCACAACTGCCTGGGATTCCCTTTGTGTCCTGCCAGCGCGGGTATAGGGGGGTCTGGCGAGGAGACGGCATTATGCACACTCGCTGCCACTGTGGAGCTGAGATCACTGGACATGTCAAAAACGGGACGATGAGGATCGTCGGTCCTAGGACCTGCAGGAACATGTGGAGTGGGACGTTCCCCATTAACGCCTACACCACGGGCCCCTGTACTCCCCTTCCTGCGCCGAACTATAAGTTCGCGTTGTGGAGGGTGTCTGCAGAGGAATACGTGGAGATAAGGCGGGTGGGGGACTTCCACTACGTATCGGGTATGACTACTGACAATCTTAAATGCCCGTGCCAGATCCCATCGCCCGAATTTTTCACAGAATTGGACGGGGTGCGCCTACACAGGTTTGCGCCCCCTTGCAAGCCCTTGCTGCGGGAGGAGGTATCATTCAGAGTAGGACTCCACGAGTACCCGGTGGGGTCGCAATTACCTTGCGAGCCCGAACCGAACGTAGCCGTGTTGACGTCCATGCTCACTGATCCCTCCCATATAACAGCAGGGGCGGCCGGGAGAAGGTTGGCGAGAGGGTCACCCCCTTCTATGGCCAGCTCCTCGGCTAGCCAGCTGTCCGCTCCATCTCTCAAGGCAACTTGCA---------------CCGCCAACCA---------TGACTCCCCTGACGCCGAGCTCATAGAGGCTAACCTCCTGTGGAGGCAGGAGATGGGCGGCAACATCACCAGGGTTGAGTCAGAGAACAAAGTGGTGATTCTGGACTCCTTCGATCCGCTTGTGGCAGAGGAGGATGAGCGGGAGGTCTCCGTACCTGCAGAAATTCTGCGGAAGTCTCGGAGATTCGCCCGGGCCCTGCCCGTCTGGGCGCGGCCGGACTACAACCCCCCGCTAGTAGAGACGTGGAAAAAGCCTGACTACGAACCACCTGTGGTCCATGGCTGCCCGCTACCACCTCCACGGTCCCCTCCTGTGCCTCCGCCTCGGAAAAAGCGTACGGTGGTCCTCACCGAATCAACCCTATCTACTGCCTTGGCCGAGCTTGCCACCAAAAGTTTTGGCAGCTCCTCAACTTCCGGCATTACGGGCGACAATACGACAACATCCTCTGAGCCCGCCCCTTCTGGCTGCCCCCCCGACTCCGACGTTGAGTCCTATTCTTCCATGCCCCCCCTGGAGGGGGGGCCTGGGGATCCGGATCTCAGCGACGGGTCATGGTCGACGGTCAGTAGTGGGGCCGACACGGAAGATGTCGTGTGCTGC
>gnl|euhcvdb|EU362894_NS5A_C1a_NS5A_protein_coding_sequence_(ns5a_sequence)
GCCGGTTCTTGGCTAAGGGACATCTGGGACTGGATATGCGAGGTGCTGAGCGACTTTAAGACCTGGTTAAAAGCCAAGCTCATGCCACAACTGCCTGGGATCCCCTTTTTGTCCTGCCAACGCGGATATAGGGGGGTCTGGCGGGGGGATGGCATCATGCACACTCGCTGCTGTTGTGGAGCTGAAATCACCGGACATGTCAAAAATGGGTCAATGAGGATCGTCGGTCCTAGGACCTGCAGGAACATGTGGAGTGGGACCTTCCCCATTAACGCCTACACCACGGGCCCCTGTACCCCCCTTCCTGCGCCGAATTATCAGTTCGCGCTGTGGAGGGTGTCTGCAGAGGAATACGTGGAGATAAGGCAGGTGGGGGACTTCCACTACGTGACGGGCATGACTACTGACAACCTTAAATGTCCGTGCCAGGTCCCATCGCCCGAATTCTTCACAGAATTGGACGGGGTGCGCTTACACAGGTTTGCACCCCCCTGCAAGCCCTTGCTGCGGGAGGAGGTATCATTCAGAGTAGGACTCCACGCATACCCGGTGGGGTCGCAATTACCTTGCGAGCCCGAACCGGACGTGGCCGTGTTGACGTCCATGCTCACTGATCCCTCCCATATAACAGCAGAACAGGCCCAGAGAAGGTTGGCGAGAGGATCACCCCCTTCTGTGGCCAGCTCCTCGGCTAGCCAGCTGTCTGCTCCATCTCTTAAGGCAGCTTGCA---------------CCGCCAACCA---------TGACTCCCCTGACGCCGAGCTCATAGAGGCTAACCTCCTATGGAGGCAGGAGATGGGCGGCAACATCACCAGGGTTGAATCAGAAAACAAAGTGGTGATTCTGGACTCCTTCGATCCGCTTGTGGCGGAGGAGGATGAGCGGGAGATCTCCGTACCCGCAGAAATCCTGCGGAAGTCTCGGAGATTTGCCCCGGCCCTGCCCGTTTGGGCGCGGCCGGACTACAATCCCCCGCTATTGGAGACGTGGAAAAAGCCTGACTATGAACCACCTGTAGTCCATGGTTGTCCGCTTCCACCTCCACAGTCTCCTCCCGTGCCTCCGCCCCGGAAGAAGCGGACGGTGGTCCTCACCGAATCAAAACTATCTATCGCCTTGGCCGAGCTTGCCACCAAAAGTTTTGGCAGTTCCTCAACCTCCGGTATTGCGGCTGACAACGCGACAACATCTTCCGAGCCCGCCCCCTCCAGCTGCGCCCCAGACTCCGACGCTGAGTCCTACTCTTCCATGCCCCCCCTAGAGGGGGAGCCTGGGGATCCGGATCTCAGCGACGGGTCATGGTCGACGGTCAGTAGTGAGGCCGGCACAGAGGACGTCGTGTGCTGC
>gnl|euhcvdb|EU362893_NS5A_C1a_NS5A_protein_coding_sequence_(ns5a_sequence)
TCCGGCTCCTGGCTAAGGGACATCTGGGACTGGATATGCGAGGTGCTGAGCGACTTTAAGACCTGGCTGAAGGCCAAGCTCATGCCACAACTGCCTGGGATTCCCTTTGTGTCCTGCCAGCGCGGGTATAGGGGGGTCTGGCGAGGGGATGGTATTATGCACACTCGCTGCCACTGTGGAGCTGAGATTACTGGACATGTCAAGAACGGGACGATGAGGATCGTCGGACCTAAGACCTGCAGGAACATGTGGAGTGGAACTTTCCCCATCAACGCCTACACCACGGGCCCCTGTACCCCCCTTCCTGCGCCGAACTATACGTTCGCGCTGTGGAGGGTGTCTGCGGAGGAATACGTGGAAATAAGGCAGGTGGGGGAATTCCACTACGTGACGGGCATGACTGCTGACAACCTTAAATGCCCGTGCCAGGTCCCATCGCCCGAATTTTTCACAGAACTGGACGGGGTGCGCCTACATAGGTTCGCGCCCCCTTGCAAGCCCTTGTTACGAGACGAGGTGTCGTTCAGGGTAGGACTACACGATTACCCGGTGGGGTCGCAATTGCCTTGCGAGCCCGAACCGGACGTGGCCGTGTTGACGTCCATGCTCACCGATCCCTCCCATATAACAGCAGAGGCAGCTGCGAGGAGGTTAGCAAGGGGATCGCCCCCTTCTATGGCCAGTTCCTCGGCCAGCCAGCTGTCCGCTCCATCTCTCAAGGCAACTTGCA---------------CCACCAACCA---------CGACTCCCCTGACGCTGAGCTCATAGAGGCTAACCTCCTGTGGAGGCAGGAGATGGGCAGCAACATCACCAGGGTTGAGTCAGAGAACAAAGTGGTGATTCTGGACTCCTTCGATCCGCTTGTGGCGGAGGAGGATGAACGGGAGGTCTCCGTGCCCGCGGAAATCCTGCGAAAGTCTCGGAGATTCAGCCCGGCCCTGCCCATTTGGGCGCGGCCGGACTACAACCCCCCGTTGTTGGAGACGTGGAAAAAGCCGGACTACGAACCACCTGTGGTCCACGGCTGCCCACTTCCACCTCCACAGTCCCCTCCTATACCTCCGCCCCGGAAGAAGCGGACGGTGGTCCTCACCGAATCATCCGTATCTACTGCCTTGGCCGAGCTTGCCGCCAAGAGCTTTGGCAGCTCCTCAACTTCCGGAGTTACGGGCGACAATACGACAGCGTCCTCCGAGCCCGCCCCCTCAGCCTGCCCTCCAGACTCCGACGCTGAGTCTTGTTCTTCCATGCCCCCCCTCGAGGGGGAGCCTGGGGATCCAGATCTCAGCGACGGGTCATGGTCGACGGTTAGTAGTGGGGATGGCACGGAGGATGTCGTGTGCTGC
>gnl|euhcvdb|EU362891_NS5A_C1a_NS5A_protein_coding_sequence_(ns5a_sequence)
TCCGGTTCCTGGCTAAGGGACATCTGGGACTGGATATGCGAGGTGCTGAGCGACTTTAAGACCTGGCTAAAAGCCAAGCTCATGCCGCAACTGCCTGGGATTCCCTTTGTGTCCTGCCAGCGCGGGTATAGGGGGGTCTGGCGAGGGGACGGCATCATGCACACTCGCTGCCACTGTGGAGCTGAGATCACTGGACATGTCAAGAACGGGACGATGAGGATCGTCGGTCCTAGGACCTGCAAGAACATGTGGAGTGGGACGTTCCCCATTAACGCCTACACCACGGGCCCCTGTACTCCCCTTCCTGCGCCCAACTATAAGTTCGCGCTGTGGAGGGTATCTGCAGAGGAGTACGTGGAAATAAGGCAGGTGGGGGACTTCCACTACGTGACGGGTATGACTACTGACAATCTCAAATGCCCGTGCCAGGTCCCATCGCCCGAATTTTTCACAGAATTGGACGGGGTGCGCCTACATAGGTTTGCGCCCCCTTGCAAGCCCTTGCTGCGGGAGGAGGTATCATTCAGAGTGGGACTCCACGAGTACCCGGTGGGGTCGCAATTGCCTTGCGAGCCCGAACCGGATGTGGCCGTGTTGACGTCCATGCTCACTGATCCCTCCCACATAACAGCAGAGGCGGCCGGGAGGAGGTTGGCGAGGGGGTCACCCCCCTCTGAGGCCAGCTCCTCGGCTAGCCAGCTGTCAGCTCCATCTCTCAAGGCAACTTGCA---------------CCACCAACCA---------TGACTCCCCTGACGCCGAGCTCTTAGAGGCTAACCTCCTATGGAGACAGGAGATGGGCGGCAACATCACCAGGGTCGAGTCAGAGAACAAAGTGGTGATTCTGGACTCCTTCGATCCGCTTGTGGCGGAGGAGGATGAGCGGGAGATCTCCGTCCCCGCAGAAATCCTGCGGAAGTCTCGGAGGTTCACCCGAGCCCTGCCCGTTTGGGCGCGGCCGGACTATAACCCCCCGCTGATAGAGACGTGGAAAGAGCCTGACTACGAGCCACCTGTGGTCCATGGCTGCCCGCTTCCACCTCCAAAATCTCCTCCTGTGCCCCCGCCTCGGAAGAAGCGGACGGTGGTCCTCACTGAATCAACCGTATCTACTGCCTTGGCCGAGCTTGCCACCAAAAGCTTTGGCAGCTCCTCAACTTCCGGTATTACGGGCGACAATACGACAGCATCCTCTGAGCCCGCCTCTTCTGGCTGCCCCCCAGACTCCGACGCTGAGTCCTATTCTTCCATGCCCCCCCTAGAGGGGGAGCCTGGGGATCCGGATCTCAGCGACGGGTCATGGTCGACGGTCAGTAGTGGGGCCGACACAGAGGATGTCGTGTGCTGC
>gnl|euhcvdb|EU781800_NS5A_C1a_NS5A_protein_coding_sequence_(ns5a_sequence)
TCCGGTTCCTGGCTGAGGGACATCTGGGACTGGATATGCGAGGTGCTGAGCGACTTTAAGACCTGGCTAAAAGCCAAGCTCATGCCACAACTGCCTGGGATTCCCTTCGTGTCCTGCCAGCGCGGGTATAAAGGGGCCTGGCGGGGGGACGGCATCATGCACACTCGCTGCCACTGTGGAGCTGAGATCACTGGACATGTCAAAAACGGGACGATGAGGATCGTCGGTCCCAAGACCTGCAGGAACATGTGGAGTGGAACCTTCCCCATTAACGCCTACACAACGGGCCCCTGCACCCCCCTTCCTGCGCCGAACTATACGTTCGCGCTGTGGAGGGTATCTGCAGAGGAATACGTGGAGATAAGGCAAGTGGGGGACTTCCACTACGTGACGGGTATGACTACTGACAATCTTAAATGCCCGTGCCAGGTCCCATCGCCCGAATTTTTCACAGAGTTGGACGGGGTGCGCCTACACAGGTTTGCGCCCCCCTGCAAGCCCTTGCTGCGGGAGGAGGTATCATTTAGAGTAGGACTCCACGAGTACCCGGTAGGGTCGCAATTACCTTGCGAGCCTGAACCGGACGTGGCCGTGTTGACGTCCATGCTCACTGATCCCTCCCATATAACAGCAGAGGCGGCCGGGAGAAGGTTAGCGAGGGGGTCACCCCCCTCTGTGGCCAGCTCCTCGGCTAGCCAGTTGTCCGCTCCATCTCTCAAGGCAACTTGCA---------------CCGCCAATCA---------TGACTCCCCTGACGCCGAGCTCATAGAGGCTAACCTCCTGTGGAGGCAGGAGATGGGCGGCAACATCACCAGGGTCGAGTCAGAGAACAAAGTGGTGATTCTGGACTCCTTCGATCCGCTTGTGGCGGAGGAGGATGAGCGGGAGATCTCCGTACCCGCAGAAATCCTGCGGAAGTCTCGGAGATTCGCCCCGGCCCTGCCCATCTGGGCGCGGCCGGACTACAACCCCCCGCTATTGGAGACGTGGAAAAAGCCTGACTACGAACCACCTGTGGTCCATGGCTGCCCGCTTCCACCTCCACAGTCTCCTCCTGTGCCTCCACCTCGGAAGAAGCGGACGGTGGTCCTCACCGAATCAACCGTATCTACTGCCTTGGCCGAGCTTGCCACCAAAAGTTTTGGCAGCTCCTCAACTTCCGGTATTGCGGCTGACAATACGACAATATCCTCTGAGCCCGCCTCTTCTGGTTGCCCCCCGGACTCCGACGCTGAGTCCTATTCTTCCATGCCCCCCCTGGAGGGGGAGCCTGGGGATCCGGATCTCAGCGACGGGTCGTGGTCGACGGTCAGTAGTGAGGCCGGCACAGAGGATGTCGTGTGCTGC
>gnl|euhcvdb|EU781801_NS5A_C1a_NS5A_protein_coding_sequence_(ns5a_sequence)
TCCGGTTCCTGGCTAAGGGACATCTGGGACTGGATATGCGAGGTGCTGAGCGACTTTAAGACCTGGCTGAAAGCCAAGCTCATGCCACAACTGCCTGGGATTCCCTTTGTGTCCTGCCAACGCGGGTATAGGGGGGTCTGGCGAGGAGACGGCATCATGCACACTCGCTGCCACTGTGGAGCTGAGATCACTGGACATGTCAAAAACGGGACGATGAGGATCGTCGGTCCCAGGACCTGCAGGAACATGTGGAGTGGGACGTTCCCCATTAACGCCTACACCACGGGCCCCTGTACTCCCCTTCCCGCGCCGAACTATAAGTTCGCACTGTGGAGGGTGTCTGCAGAGGAGTACGTGGAGATAAGGCAGGTGGGGGACTTCCACTACGTAACGGGTATGACTACTGACAACCTTAAATGCCCGTGCCAGGTCCCATCGCCCGAATTTTTCACAGAATTAGACGGGGTGCGCATACATAGGTTTGCGCCCCCTTGCAAGCCCTTGCTGCGAGATGAGGTATCATTTAGAGTAGGACTCCACGAGTACCCGGTGGGATCGCAATTACCTTGCGAACCCGAACCGGACGTGGCCGTGTTGACGTCCATGCTCACTGATCCCTCCCATATAACAGCAGAGGCGGCCGGGAGAAGGTTGGCGAGGGGGTCACCCCCCTCTATGGCCAGCTCCTCGGCTAGCCAGCTGTCTGCTCCATCTCTCAAAGCAACTTGCA---------------CCGCCAACCA---------CGACTCCCCTGACGCCGAGCTCATAGAGGCTAACCTCCTATGGAGACAGGAGATGGGCGGCAACATCACCAGGGTTGAGTCGGAGAACAAAGTGGTGATTCTGGACTCCTTCGATCCGCTTGTGGCAGAGGAGGATGAGCGGGAGATCTCCGTACCCGCAGAAATCCTGCGGAAGTCTCGGAGGTTCGCCCCGGCCCTGCCCATTTGGGCGCGGCCGGACTACAACCCCCCGCTGATAGAGACGTGGAAAAAGCCTGACTACGAACCACCTGTGGTCCATGGCTGCCCGCTGCCACCTCCACGGTCCCCTCCTGTGCCTCCGCCTCGGAAGAAGCGCACAGTGGTCCTCACCGAATCAACTGTATCTACTGCCTTGGCCGAGCTTGCCACCAAAAGTTTTGGCAGCTCCTCAACTTCCGGCATTACGGGCGACAATACGACAACATCCTCTGAGCCCGCCCCTTCTGGCTGCCCCCCCGACTCCGACGCTGAGTCCTATTCCTCCATGCCCCCCCTAGAGGGGGAGCCTGGGGATCCGGATCTCAGCGACGGGTCATGGTCGACGGTCAGTAGTGGGGCCGACGCAGAAGATGTCGTGTGCTGC
>gnl|euhcvdb|EU362890_NS5A_C1a_NS5A_protein_coding_sequence_(ns5a_sequence)
TCCGGTTCCTGGTTGAGGGACATCTGGGACTGGATATGCGAGGTGCTGAGCGACTTTAAGACCTGGCTAAAAGCCAAGCTCATGCCACAACTGCCTGGGATCCCCTTTGTGTCCTGCCAGCGCGGGTATAAGGGGGTCTGGCGAGGAGATGGCATCATGCACACTCGCTGCCACTGTGGAGCTGAGATTACTGGACATGTCAAAAACGGGACGATGAGGATCGTCGGTCCGAGAACCTGCAGGAACATGTGGAGTGGGACCTTCCCCATTAACGCTTACACCACGGGCCCCTGTACCCCCCTTCCCGCGCCGAACTACACGCTCGCGCTGTGGAGGGTGTCTGCAGAGGAATACGTGGAGATAAGGCAGGTGGGGGACTTCCACTACGTGACGGGTATGACTACTGACAATCTCAAATGCCCGTGCCAGGTTCCATCGCCCGAATTTTTCACAGAATTGGACGGGGTGCGCTTACATAGGTTTGCGCCTCCTTGCAAGCCCTTGCTGCGGGAGGAGGTATCATTCAGAGTGGGACTCCACGAATACCCGGTGGGGTCGCAATTACCTTGCGAGCCCGAACCGGACGTAGCTGTGTTGACGTCCATGCTCACTGATCCCTCCCATATAACAGCAGAGGCGGCCGGGAGAAGGTTGGCAAGAGGATCACCCCCCTCTGTGGCCAGCTCCTCGGCTAGCCAGCTGTCCGCCCCATCTCTCAAGGCAACTTGCA---------------CCGCCAACCA---------TGACTCCCCTGACGCCGAGCTCATAGAAGCCAACCTCCTATGGAGGCAGGAGATGGGAGGCAACATCACCAGGGTTGAGTCAGAGAACAAAGTGGTGATTCTGGACTCCTTCGATCCGCTTGTGGCAGAGGAGGATGAGCGGGAGATCTCCGTACCCGCAGAAATCCTGCGGAAGTCTCGGAGATTCGCCCAAGCCCTGCCCATTTGGGCGCGGCCGGACTATAACCCCCCGCTGGTAGAGACGTGGAAAAAGCCTGACTACGAACCGCCTGTGGTTCATGGCTGCCCTCTTCCACCTCCACAGTCCCCTCCTGTACCTCCACCTCGGAAGAAGCGGACGGTGGTCCTCACCGAATCAACAGTATCTACTGCCTTGGCCGAACTTGCCACCAAAAGTTTTGGCAGCTCCTCAACTTCCGGTATTACGGGCGACGACACGACAACATCCTCTGAGGCCGCTCCTTCTGGCTGCCCCCCGGACTCCGACGCCGAGTCCTATTCTTCCATGCCCCCCCTGGAGGGGGAGCCTGGGGATCCGGATCTCAGCGACGGGTCATGGTCGACGGTCAGTAGTGAAGCCGACACGGAGGATGTCGTGTGCTGC
>gnl|euhcvdb|EU862828_NS5A_C1a_NS5A_protein_coding_sequence_(ns5a_sequence)
TCCGGTTCCTGGCTTAGGGACATCTGGGACTGGATATGCGAGGTGCTGAGCGACTTTAAGACCTGGCTAAAAGCCAAGCTCATGCCACAACTGCCTGGGATTCCCTTTGTGTCCTGCCAGCGCGGGTATCGGGGGGTCTGGCGAGGAGACGGCATCATGCACACTCGCTGCCACTGTGGAGCTGAGATCACTGGACATGTCAAAAACGGGACGATGAGGATCGTCGGTCCGAGGACCTGCAGGAACATGTGGAGTGGGACCTTCCCCATTAACGCCTACACCACGGGCCCCTGTAGCCCCCTTCCTGCGCCGAACTACAAGTTCGCGCTATGGAGGGTGTCTGCAGAGGAATACGTGGAAGTAAGGCAGGTGGGGGACTTCCACTACGTGACGGGTATGACTACTGACAACCTTAAATGCCCGTGCCAGGTCCCATCGCCCGAATTTTTCACAGAACTGGACGGGGTGCGCCTACATAGGTTTGCGCCCCCCTGCAAGCCCTTGCTGCGGGAGGAGGTGTCATTCAGAGTGGGACTCCACGAGTACCCGGTGGGGTCGCAATTACCTTGCGAGCCCGAACCGGATGTGGCCGTGTTGACGTCCATGCTCACTGACCCCTCCCATATAACAGCAGAGGCGGCCGGGAGAAGGTTGGCGAGGGGATCACCACCTTCTATGGCCAGCTCCTCGGCTAGCCAGCTGTCCGCCCCATCTCTCAAGGCAACTTGCA---------------CCGCCAACCA---------TGACTCCCCTGACGCCGAGCTCATAGAGGCTAATCTCCTGTGGAGGCAGGAGATGGGCGGCAACATCACCAGGGTTGAGTCAGAGAACAAAGTGGTGATTCTGGACTCCTTCGATCCGCTTGTGGCGGAGGAGGACGAGCGGGAGATTTCCGTACCCGCAGAGATCCTGCGGAAGTCTCGGAAATTTGCCCCGGCCCTGCCCGTTTGGGCACGGCCGGACTATAACCCCCCGCTAGTAGAGACGTGGAAGAAGCCTGACTACGAACCACCTGTGGTCCACGGCTGTCCGCTTCCACCTCCAAAGTCCCCTCCTGTGCCTCCGCCTCGAAAGAAGCGGACGGTGGTCCTCACCGAATCAACCGTATCTACTGCCTTGGCCGAGCTTGCCACCAAAAGTTTTGGCGGCTCCTCAACTTCCGGTATTACGGGCGACATTACGACAACGTCCTCTGAGCCCGCCTCTTCTGGCTGCCCCCCAGACTCCGACGCTGAGTCCTATTCTTCCATGCCCCCCCTAGAGGGGGAGCCTGGGGATCCGGATCTCAGCGACGGGTCATGGTCGACGGTCAGTAGTGAGGCCGGCACGGAGGATGTCGTGTGCTGC
>gnl|euhcvdb|EU781803_NS5A_C1a_NS5A_protein_coding_sequence_(ns5a_sequence)
TCCGGCTCCTGGCTAAGGGACATCTGGGACTGGATATGCGAGGTGCTGAGCGACTTTAAGACCTGGCTAAAAGCCAAGCTCATGCCACAACTGCCTGGGATTCCCTTTGTGTCCTGCCAGCGCGGGTATAGGGGGGTCTGGCGAGGGGACGGCATCATGCACACTCGCTGCCACTGTGGAGCCGAGATCACCGGACATGTCAAAAACGGGACGATGAGGATCGTGGGTCCTAGGACCTGCAGAAACATGTGGAGTGGGACTTTCCCCATTAACGCCTACACCACGGGGCCCTGTACCCCCCTTCCTGCGCCGAACTACACGTTCGCGCTGTGGAGGGTGTCTGCAGAGGAATACGTGGAGATAAGGCAGGTGGGGGACTTCCACTACGTGACGGGTATGACTACTGACAATCTTAAATGCCCGTGTCAGGTCCCATCGCCCGAATTTTTCACAGAATTGGACGGGGTGCGCCTACATAGGTTTGCGCCCCCCTGCAAGCCCTTGCTGCGGGAGGAGGTATCATTCAGGGTAGGACTCCACGAGTACCCGGTGGGGTCGCAATTACCTTGCGAGCCCGAACCGGACGTGGCCGTGTTGACGTCCATGCTCACTGATCCCTCCCATATAACAGCAGAGGCGGCCAGGAGAAGGTTGGCGCGGGGATCGCCCCCTTCTGAGGCCAGCTCCTCGGCTAGCCAGCTGTCCGCTCCATCTCTCAAGGCGACTTGCA---------------CCGCCAACCA---------TGACTCCCCTGACGCCGAGCTCATAGAGGCTAACCTCCTGTGGAGGCAGGAGATGGGCGGCAACATCACCAGGGTTGAGTCAGAGAACAAAGTGGTGATTCTGGACTCTTTCGATCCGCTTGTGGCGGAGGAGGACGAGCGGGAGATCTCCGTCCCCGCAGAGATCCTGCGGAAGTCTCGGAGATTCGCCCAGGCCCTGCCCGTTTGGGCGCGGCCGGACTATAACCCCCCGCTATTAGAGACGTGGAAGAAGCCTGACTACGAACCACCTGTGGTCCATGGCTGTCCGCTTCCACCTCCACAGTCCCCTCCTGTGCCTCCACCTCGGAAGAAGCGGACGGTGGTCCTCACCGAATCATCCGTACCTACTGCCTTGGCCGAGCTTGCCACCAGAAGTTTTGGCAGCCCCTCAACTTCCGGTGTTACGGGCGACAATACGACTACATCCTCTGAGCCCGCCTCTTCTGGCTGCCCCCCAGACTCCGACGATGAGTCCCATTCTTCCATGCCCCCCCTGGAGGGGGAGCCTGGGGATCCGGATCTCAGCGACGGGTCATGGTCGACGGTCAGTAGTGGGACCGGCACGGAGGATGTCGTGTGCTGC
>gnl|euhcvdb|EU862831_NS5A_C1a_NS5A_protein_coding_sequence_(ns5a_sequence)
TCCGGTTCCTGGCTAAGGGACGTCTGGGACTGGATATGCGAGGTGCTGAGCGACTTCAAGACCTGGCTAAAAGCCAAGCTCATGCCGCAATTGCCTGGGATCCCCTTTGTGTCCTGCCAGCGCGGGTATAGGGGGGTCTGGCGAGGGGACGGTATCATGCACACTCGCTGCCACTGTGGAGCCGAGATCGCCGGACATGTCAAAAACGGGACGATGAGGATTGTCGGTCCTAAGACCTGCAGGAACATGTGGAGTGGGACCTTCCCCATCAATGCCTACACCACGGGCCCCTGTACCCCCCTTCCTGCGCCGAACTATACGTTCGCGCTGTGGAGGGTGTCGGCAGAGGAATACGTGGAAGTAAGGCGGGTGGGGGATTTCCACTACGTGACGGGCATGACTACTGACGATCTCAAATGCCCGTGCCAGGTCCCATCGCCCGAATTTTTCACAGAGTTGGACGGGGTGCGCCTACATAGGTTCGCGCCCCCCTGCAAGCCCCTGCTGCGGGAGGAGGTATCATTCAGAGTGGGACTCCACGCCTACCCGGTGGGGTCGCAATTACCTTGCGAGCCTGAACCGGACGTGGCCGTGTTGACGTCCATGCTCACCGATCCCTCCCATATAACAGCAGAGACGGCCAAGAGAAGGTTGGCGAGGGGATCACCCCCCTCTGAGGCCAGCTCTTCGGCCAGCCAGCTATCTGCTCCATCTCTCAAAGCAACTTGCA---------------CCACCAACCA---------TGACTCCCCTGACGCCGAGCTCATAGAGGCCAACCTCCTATGGAGGCAGGAGATGGGCGGCAACATCACCAGGGTTGAGTCAGAGAACAAAGTGGTGGTTCTGGACTCCTTTGATCCACTCGTGGCTGAGGTGGACGAGCGGGAGATCTCCGTGCCCGCAGAGATTCTGCGGAAGTCTCGGAAATTCACCCCGGCCCTGCCCATCTGGGCGCGGCCGGACTACAACCCCCCGCTACTGGAGACGTGGAAAAAGCCTGACTATGAACCACCTGTGGTCCATGGCTGTCCACTTCCGCCTCCACAGTCCCCTCCTGTGCCTCCGCCTCGGAAGAGACGGACGGTGGTCCTGACCGAATCATCTGTATCTACTGCCTTGGCCGAGCTTGCCACCAAGAGTTTTGGCAGCTCCTCAACTTCCGGTATCACGAGCGACAATACGACAACATCCCCTGAGCCTGCTTCTTCTGACTGCCCTCCAGATTCCGACGCTGAGTCCTACTCCTCCATGCCTCCCCTGGAGGGGGAGCCTGGGGATCCGGATCTCAGCGACGGGTCATGGTCGACGGTCAGTAGTGAGGCCGGCACGGAGGACGTCGTGTGCTGC
>gnl|euhcvdb|EU781806_NS5A_C1a_NS5A_protein_coding_sequence_(ns5a_sequence)
TCCGGCTCCTGGCTAAGGGACATTTGGGACTGGGTATGCGAGGTATTGAGCGACTTCAAGACCTGGCTGAAAGCCAAGCTCGTGCCACAATTGCCTGGGATTCCCTTCGTGTCTTGCCAGCGCGGATATAGGGGGGTCTGGCGAGGAGACGGCATCATGCACACTCGATGCTATTGTGGAGCTGAAATCACCGGACATGTCAAAAACGGGACGATGAGGATCGTCGGTCCTAGGACCTGCAGAAACATGTGGAGTGGGACTTTCCCCATTAACGCCTACACAACGGGCCCCTGTGCCCCCCTCCCCGCGCCGAACTATAAGTTCGCGCTGTGGAGGGTGTCTGCAGAGGAATACGTAGAGGTAAGGCGGGTGGGGGAATTCCACTACGTGACGGGTATGACTACTGACAACCTTAAATGCCCGTGCCAGGTCCCATCCCCCGAATTTTTCACAGAATTGGACGGGGTGCGCCTACATAGGTTTGCGCCCCCCTGCAAGCCCTTGCTGCGAGAGGAGGTAACATTCAGAGTAGGACTCCACGCGTACCCGGTGGGGTCGCAGTTGCCTTGCGAGCCCGAACTGGATGTGGCCGTGTTGACGTCCATGCTTACTGATCCCTCTCATATAACAGCAGAGGCGGCTGGGAGAAGGTTGGCGAGGGGGTCACCCCCTTCTATGGCTAGCTCCTCGGCTAGCCAGCTATCTGCTCCATCTCTCAAGGCAACTTGCA---------------CCGCCAACCA---------TGACTCCCCTGACGCCGAGCTCATAGAGGCCAACCTCCTATGGAGGCAGGAGATGGGCGGCAACATCACCAGGGTTGAGTCAGAGAACAAAGTGGTGATTCTGGACTCCTTCGATCCGCTTACGGCGGAGGAGGATGAGCGGGAGATCTCCGTACCCGCAGAAATYCTGCGGAAGTCCAGGAGATTCGCCCAGGCCCTGCCCGTTTGGGCGCGGCCGGACTATAACCCCCCGCTACTGGAGACGTGGAAAAAGCCCGACTACGAACCACCTGTGGTCCATGGCTGCCCGCTTCCACCTCCACAGTCCCCTCCTGTGCCTCCGCCTCGGAAGAAGCGGACGGTGGTCCTCACTGAATCAAACCTATCCACTGCCTTGGCTGAGCTTGCCACCAAAAGTTTCGGCAGCTCATCAACTTCCGGCATTGCGGATGACAGTGCGACAACATCTACTGAGTCCGCCCTTCCTGGCTGCCCCCCGGACTCCGACGATGAGTCCTATTCTTCCATGCCCCCCCTAGAGGGGGAGCCTGGGGATCCGGATCTCAGCGACGGGTCATGGTCGACGGTCAGTAGTGAGGCTGGCACAGAGGATGTCGTGTGCTGC
>gnl|euhcvdb|EU781807_NS5A_C1a_NS5A_protein_coding_sequence_(ns5a_sequence)
TCCGGTTCCTGGTTAAGGGACATCTGGGACTGGATATGCGAGGTGCTGAGCGATTTCAAGTCCTGGCTGAAGGCCAAGCTCATGCCACAACTGCCCGGGATTCCCTTTGTGTCCTGCCAACGCGGGTATAAGGGGATCTGGCGAGGGGATGGCATTATGCACACCCGCTGCCACTGTGGAGCTGAGATCACTGGACATGTCAAAAACGGGACGATGAGGATCGTCGGTCCTAAGACCTGCAGGAACATGTGGAGTGGGACTTTCCCCATCAACGCCTACACCACGGGCCCCTGTACCCCCCTTCCTGCGCCGAACTATACGTTCGCGCTATGGAGGGTGTCTGCAGAGGAGTACGTGGAAATAAGGCAGGTGGGGGACTTCCACTACGTGACGGGTATGACTACCGACAACCTTAAATGCCCATGTCAGGTCCCATCACCCGAATTTTTCACTGAACTAGACGGGGTGCGCATACATAGGTTCGCGCCCCCGTGCAAGCCTTTGCTGCGAGAGGAGGTGTCGTTCAGAGTAGGACTACACGATTACCCGGTGGGGTCGCAATTACCTTGCGAGCCTGAACCGGACGTGGCCGTGTTGACGTCCATGCTCACTGATCCATCCCATATAACAGCGGAGGCGGCTGCGAGGAGATTAGCAAGGGGATCGCCCCCTTCCATGGCTAGTTCTTCAGCCAGCCAGCTGTCCGCTCCATCTCTCAAGGCAACTTGCA---------------CTACCAATCA---------CGACTCCCCTGACGCCGAGCTCATAGAGGCTAACCTCCTGTGGAGGCAGGAGATGGGCGGCAACATCACCAGGGTTGAGTCAGAGAACAAAGTGGTGGTTCTGGACTCCTTCGATCCGCTTGTGGCGGAGGAGGATGAACGGGAGGTCTCCGTGCCCGCTGAAATCCTGCGAAAGTCTCGGAGATTCACTTCGGCCCTGCCCATCTGGGCACGGCCGGACTACAACCCCCCGTTGCTAGAGACGTGGAAAAAGCCGGACTACGAACCACCTGTGGTCCATGGCTGTCCACTTCCACCTCCACAATCCCCTCCTGTGCCTCCGCCCCGGAAGAAGCGGACGGTGGTCCTCACCGAATCAACCGTGTCTACTGCCTTGGCCGAGCTTGCCACTAAGAGCTTTGGCAGCCCCTCAACTTCCGGAGTTACGAGCGGCAATACAACGACGTCCTCTGAGCCCGCCCCCTCTATCTGCCCCCCTGACTCCGATGCTGAGTCCTATTCTTCCATGCCCCCTCTGGAGGGGGAGCCTGGGGATCCGGATCTCAGCGACGGGTCATGGTCGACGGTTAGTAGTGGGGTTGACACGGAGGATGTCGTCTGCTGC
>gnl|euhcvdb|EU781812_NS5A_C1a_NS5A_protein_coding_sequence_(ns5a_sequence)
TCCGGTTCCTGGCTAAGGGACATCTGGGACTGGATATGCGAGGTGCTGAGCGACTTTAAGACCTGGCTAAAAGCTAAGCTCATGCCGCAACTGCCTGGGATTCCCTTTGTGTCCTGCCAGCGCGGGTATAAGGGGGTCTGGCGAGGGGACGGCATCATGCACACTCGCTGCCACTGTGGAGCTGAGATCACTGGCCATGTCAAAAACGGGACGATGAGGATCGTCGGTCCCAGGACCTGTAGGAACATGTGGAGTGGGACTTTCCCCATCAATGCCTACACCACGGGCCCCTGTTCTCCCCTTCCTGCGCCGAACTATACGTTCGCGCTGTGGAGGGTGTCTGCAGAGGAATACGTGGAGATAAGGCAGGTGGGGGACTTCCACTACGTGACGGGCATGACTACTGACAATCTTAAATGCCCGTGCCAGGTCCCATCGCCCGAATTTTTCACAGAACTGGACGGGGTGCGCCTGCATAGGTTTGCGCCCCCCTGCAAGCCCTTGCTGCGGGAGGAGGTATCATTCAGAGTGGGACTCCACGAGTACCCGGTGGGGTCGCAATTGCCTTGCGAGCCCGAGCCGGACGTGGCCGTGTTGACGTCCATGCTCACTGACCCCTCCCATATAACAGCAGAGGCGGCCGGGAGAAGGTTGGCGAGAGGATCGCCCCCTTCCGTGGCTAGCTCCTCGGCTAGCCAGCTGTCCGCTCCGTCTCTCAAGGCAACTTGCA---------------CCACCAACCA---------TGACTCCCCTGATGCCGAGCTCATAGAGGCTAACCTCCTGTGGAGGCAGGAGATGGGCGGCAACATCACCAGGGTTGAGTCAGAGAACAAAGTGGTAATTCTGGACTCCTTCGATCCGCTTGTGGCGGAGGAGGACGAGCGGGAGATCTCCGTACCCGCAGAAATTCTGCGGAAATCCCGGAGGTTCGCCCAGGCCCTGCCCATTTGGGCGCGGCCGGACTATAACCCCCCGCTGGTGGAGACGTGGAAAAAACCCGACTACGAACCACCCGTGGTCCATGGCTGCCCGCTTCCACCTCCACGGTCCCCTCCTGTGCCTCCGCCTCGGAAGAAGCGGACGGTGGTCCTCACCGAATCAACTGTATCCACTGCCTTGGCTGAACTTGCCACCAAGAGTTTTGGCAGCTCCTCAACTTCCGGTATTACGGGCGACAATACGACAACATCCTCTGAACCCGCCCCTTCTGGCTGCCCCCCAGACTCCGACGCTGAGTCCTGTTCTTCCATGCCCCCCCTGGAGGGGGAGCCCGGGGATCCGGATCTCAGCGACGGGTCATGGTCGACGGTCAGTAGTGGGGCCGACACGGAGGATGTCGTGTGCTGC
>gnl|euhcvdb|EU781815_NS5A_C1a_NS5A_protein_coding_sequence_(ns5a_sequence)
TCCGGTTCCTGGTTAAGAGACATCTGGGACTGGATATGCGAGGTGCTGAGCGACTTTAAGACCTGGCTAAAGGCCAAGCTCATGCCACAGCTGCCTGGGATTCCCTTTGTGTCCTGCCAACGCGGGTATAGGGGGGTCTGGCGAGGGGACGGCATCATGCACACTCGCTGCCACTGTGGAGCTGAGATCACTGGACATGTCAAAAACGGGACGATGAGGATCGTCGGTCCTAGGACCTGCAGGAACATGTGGAGTGGGACCTTCCCCATCAACGCCTACACCACGGGCCCCTGTACTCCCCTTCCTGCGCCGAACTATACGTTCGCGCTATGGAGGGTGTCTGCAGAGGAATACGTGGAGATAAGGCAGGTGGGGGACTTCCACTACGTGACAGGTATGACTACTGACAATCTCAAATGCCCTTGCCAGGTCCCATCGCCCGAATTTTTCACAGAATTGGACGGGGTGCGTCTACATAGGTTTGCGCCCCCTTGCAAGCCCTTGTTGCGGGAGGAGGTATCATTCAGAGTAGGACTCCACGAGTACCCGGTGGGGTCGCAACTACCTTGCGAACCCGAACCGGATGTGGCCGTGTTGACGTCAATGCTCACTGATCCCTCCCACATAACGGCAGAGGCGGCCAAGAGGAGATTGGCGAGAGGGTCACCCCCTTCTGTGGCCAGCTCCTCGGCTAGCCAACTGTCCGCTCCATCTCTCAAGGCAACTTGCA---------------CCGCCAACCA---------TGAGTCCCCTGACGCCGAGCTCATAGAGGCTAACCTCCTGTGGAGGCAGGAGATGGGCGGCAACATCACCAGGGTTGAGTCAGAAAACAAAGTGGTGATTCTGGACTCCTTCGATCCGCTTGTGGCGGAGGAGGATGAGCGGGAGATCTCCGTCCCCGCAGAAATCCTGCGGAAGTCTCGGAGATTCACCCAGGCCCTGCCCGTTTGGGCGCGGCCGGATTACAACCCCCCGCTGGTGGAGACGTGGAAAAAGCCTGACTACGAACCACCTGTGGTCCATGGCTGCGCGCTTCCACCTCCACAGTCCCCTCCTGTGCCGCCACCCCGGAAGAAGCGGACGGTGGTCCTCACCGAATCAACCCTATCCACTGCCTTGGCCGAACTTGCCACCAAGAGTTTTGGCAGCTCCTCAACTTCCGGTATTACGGGCGACAATACGACAACATCCTCTGAGGCCGCCCCTTCTGGCCACCCCCCCGACTCAGACGCCGAGTCCTGCTCCTCCATGCCCCCCCTGGAGGGGGAGCCTGGGGATCCGGATCTCAGCGACGGGTCGTGGTCGACGGTTAGTAGTGGGGCCGACACGGAGGATGTCGTGTGCTGC
>gnl|euhcvdb|EU781817_NS5A_C1a_NS5A_protein_coding_sequence_(ns5a_sequence)
TCCGGTTCCTGGCTGAGGGACATCTGGGACTGGATATGTGAGGTGCTGAGCGATTTTAAGACCTGGCTGAAGGCCAAGCTCATGCCACGACTGCCTGGGATTCCCTTTGTGTCCTGCCAACGCGGGTATAAGGGGGTCTGGCGAGGAGATGGCATCATGCACACTCTCTGCCACTGTGGAGCTGAGATCGCTGGACATGTCAAGAACGGGACGATGAGGATCGTCGGTCCTAAGACCTGCAGGAACATGTGGAATGGGACCTTCCCCATTAACGCCTACACCACGGGCCCCTGCGCCCCCCTTCCTGCGCCGAACTATACGTTCGCGCTGTGGAGGGTGTCTGCGGAGGAGTACGTGGAAATAAGGCGGGTGGGGGACTTCCACTACGTGACGGGTATGACTGCTGACAACCTTAAATGCCCGTGCCAGGTCCCATCGCCCGAATTTTTCACAGAACTGGACGGGGTGCGCCTGCATAGGTTTGCGCCCCCCTGCAAGCCTTTGCTGCGAGACGAGGTGTCGTTCAGAGTAGGACTACACGAGTACCCGGTGGGGTCGCAATTACCTTGCGAGCCCGAACCGGACGTGGCCGTGTTGACGTCCATGCTCACCGATCCCTCCCATATAACGGCAGAGGCGGCTGGGAGGAGGTTAGCAAGGGGATCGCCCCCTTCCTTGGCCAGCTCCTCGGCCAGCCAGCTGTCCGCTCCATCTCTCAAGGCAACCTGCA---------------CCACCAACCA---------CGACTCCCCTGACGCCGAACTCATAGAGGCCAACCTCCTGTGGAGGCAGGAGATGGGCGGTAACATCACCAGGGTCGAGTCAGAGAACAAAGTGGTGATTCTGGACTCCTTCGATCCGCTTGTGGCGGAGGAGGATGAACGGGAGGTCTCCGTGCCCGCAGAAATTCTGCGAAAGTCTCGGAGATTCACCCCGGCCCTGCCCATTTGGGCGCGGCCGGACTACAACCCCCCGTTGTTGGAGACGTGGAAAAAACCGGACTACGAACCACCTGTGGTCCATGGCTGTCCACTTCCGCCCTCACAGTCTCCTCCCGTGCCTCCGCCCCGGAGGAAGCGGATGGTGGTCCTCACCGAATCAACCGTATCTGCTGCCTTGGCCGAGCTTGCCACCAAGAGCTTTAGCAGCTCCTCAACTTCCGGTGTCACGGGCGACAATACAACAACGCCCTCTGTGCCCATCCCCTCTACATGCCCCCCAGACTCCGACGCCGAGTCCTGTTCTTCCATGCCCCCCCTGGAGGGGGAGCCTGGGGATCCGGATCTCAGCGACGGGTCATGGTCGACGGTCAGTAGTGGGGTTGACACGGAGGATGTCGTGTGCTGC
>gnl|euhcvdb|EU781819_NS5A_C1a_NS5A_protein_coding_sequence_(ns5a_sequence)
TCCGATTCCTGGTTAAGGGACATCTGGGACTGGATATGCGAGGTGCTGAGCGACTTTAAGACCTGGCTAAAAGCCAAGCTCATGCCGCAACTGCCTGGGATTCCCTTTGTGTCCTGTCAGCGCGGGTATAGGGGGGTCTGGCGAGGGGACGGCATCATGCACACTCGCTGTCACTGTGGAGCTGAGATCACCGGACATGTCAAAAACGGGACAATGAGGATCGCAGGTCCTAGGACCTGCAGGAACATGTGGAATGGGACTTTCCCCATCAACGCCTATACCACGGGCCCCTGTACCCCCCTTCCCGCGCCGAACTATACGTTCGCGCTGTGGAGGGTGTCTGCAGAGGAGTACGTGGAGATACGGCAGGTGGGGGACTTCCACTACGTGACGGGTATGACTACTGACAATCTTAAGTGCCCGTGCCAGGTCCCATCGCCCGAATTTTTCACAGAATTGGACGGGGTGCGCCTACATAGGTTTGCGCCCCCCTGCAAGCCCCTGCTGCGGGACGAGGTATCATTCAGAGTAGGACTCCACGAGTACCCGGTGGGGTCGCAATTACCTTGCGAGCCCGAACCGGACGTGGCCGTGTTGACGTCCATGCTCACTGATCCCTCCCATATAACAGCAGAAGCAGCCGGGAGGAGACTAGCAAGGGGATCACCCCCTTCTGTCGCCAGCTCCTCGGCTAGCCAGCTGTCTGCTCCATCTCTCAAGGCAACATGCA---------------CCACCAACCA---------CGAATCCCCTGACGCCGAGCTCATAGAGGCTAGCCTCCTATGGAGGCAGGAGATGGGCGGCAACATCACCAGGGTTGAGTCAGAGAACAAGGTGGTGATCCTGGACTCCTTCGATCCGCTTGTGGCGGAGGAGGACGAGCGGGAGATCTCCGTACCCGCGGAAATCTTGCGGAAATCTCGGAGATTTGCCTCGGCCCTGCCCGTTTGGGCGCGGCCGGACTACAACCCCCCGCTGATAGAGACGTGGAAAAAGCCTGACTACGAACCACCTGTGGTCCATGGCTGTCCGCTTCCACCTCCACAGTCCCCTCCAGTGCCTCCGCCTCGGAAAAAGCGGACGGTGGTCCTCACCGAATCAACCCTATCTACTGCCTTGGCGGAGCTCGCCACCAAAAGTTTTGGTAGCTCCTCAACTTCCGGTGTTACGAGTGGCAATACGACTACACCCTCTGAGCTCGCCTCCTCTGACTGCCCCCCAGACTCCGACGCTGAGTCCTATTCTTCCATGCCCCCCCTGGAGGGGGAGCCTGGGGATCCGGATCGCAGCGACGGGTCGTGGTCGACGGTCAGTAGTGAGGCTGGCACGGAGGATGTCGTGTGCTGC
>gnl|euhcvdb|EU781820_NS5A_C1a_NS5A_protein_coding_sequence_(ns5a_sequence)
TCCGGTTCCTGGCTGAGGGACATCTGGGACTGGATCTGCGAGGTGCTGAGCGACTTTAAGATCTGGCTAAAAGCCAAGCTCGTGCCACAACTGCCTGGAATTCCCTTTGTATCCTGCCAGCGCGGGTATAGGGGGGTCTGGCGAGGGGACGGCATCATGCACACTCGCTGCCACTGTGGAGCTGAGATTACTGGACATGTCAAAAACGGGACGATGAGGATCGTCGGTCCTAGGACCTGCAGGAACATGTGGAGTGGGACCTTCCCCATTAACGCCTACACCACCGGCCCCTGTACTCCCCTTCCTGCGCCGAACTACACGTTCGCGCTGTGGAGGGTGTCTGCAGAGGAATACGTGGAGGTAAGGCGGGTGGGGGACTTCCACTACGTGACGGGTATGACCACTGACAATCTTAAATGCCCGTGCCAGGTCCCATCGCCCGAATTTTTCACAGAATTGGACGGGGTGCGCCTACATAGGTTTGCGCCCCCTTGCAAGCCCTTGCTGCGGGAGGAAGTATCATTCAGAGTAGGACTCCACGAATACCCGGTGGGGTCGCAATTACCTTGCGAGCCCGAACCGGATGTGGCCGTGTTGACGTCCATGCTCACTGATCCCTCCCACATAACAGCGGAGGCGGCCAGGAGAAGGCTGGCGAGAGGATCGCCCCCTTCTGAGGCCAGCTCCTCAGCTAGCCAGCTGTCCGCTCCATCTCTCAAGGCAACTTGCA---------------CCACCAACCA---------TGACTCCCCTGACGCCGAGCTCTTAGAGGCTAACCTCCTGTGGAGGCAGGAGATGGGCGGAAACATCACCAGGGTTGAGTCAGAGAACAAAGTGGTGGTCCTGGACTCCTTCGATCCGCTTGTGGCGGAGGAGGATGAGCGGGAGATCTCCGTACCCGCAGAGATCCTGCGGAAGTCTCGGAGATTCGCCCCGGCCTTGCCCGTTTGGGCGCGGCCGGACTATAACCCCCCGCTGATAGAGCCGTGGAAAAAGCCTGACTACGAACCACCTGTGGTCCATGGCTGCCCACTTCCACCTCCACGGCCCCCTCCTGTGCCTCCGCCCCGGAAGAAGCGGACGGTGGTCCTCACCGAATCTACCGTATCCACTGCCTTGGCCGAGCTTGCCACCAAGAGTTTCGGCAGCTCCTCAACTTCTGGCATTACGGGCGACAATACGACAACATCCTCTGAGCCCGCCCCTTCTGGCTGCCCCCCAGACTCCGACGCTGAGTCCTATTCTTCCATGCCCCCCCTGGAGGGGGAGCCTGGGGATCCGGATCTCAGCGACGGGTCGTGGTCGACGGTCAGTAGTGAGGCCGACAAGGAGGATGTCGTGTGCTGC
>gnl|euhcvdb|EU781821_NS5A_C1a_NS5A_protein_coding_sequence_(ns5a_sequence)
TCCGGTTCCTGGCTAAGGGACATCTGGGACTGGATATGCGAGGTGCTGAGCGACTTCAAGACCTGGCTGAAAGCCAAGCTCATGCCACAACTGCCTGGGATTCCCATTGTGTCCTGCCAGCGCGGGTATAGGGGGGTCTGGCGAGGAGACGGCATCATGCACACTCGCTGCCACTGTGGAGCCGAGATTACTGGACATGTCAAGAACGGGACGATGAGGATCGTTGGTCCTAGGACCTGCAGGAATATGTGGAGTGGGACCTTCCCCATTAACGCCTACACCACGGGCCCCTGTACTCCCCTTCCTGCGCCGAACTATAAGTTCGCGCTGTGGAGGGTGTCTGCAGAGGAATACGTGGAGGTAAGGCAGGTGGGGGACTTCCACTACGTAACGGGTATGACTACCGACAACCTTAGATGCCCGTGCCAGGTCCCATCGCCCGAATTTTTCACAGAACTGGACGGGGTGCGCCTACATAGGTTTGCGCCCCCTTGCAAGCCCTTGCTGCGGGAGGAGGTATCATTCAGAGTAGGACTCCACGAGTACCCGGTGGGGTCGCAATTACCTTGCGAGCCCGAACCGGACGTGGCCGTGTTGACGTCCATGCTCACTGATCCCTCCCATATAACAGCAGAGACGGCCGGGAGGAGGCTGGCGAGAGGATCACCTCCTTCCGTGGCCAGCTCCTCGGCTAGTCAGCTGTCCGCTCCATCTCTCAAGGCAACTTGCA---------------CCGCCAACCA---------TGACTCCCCTGACGCCGAGCTCATAGAGGCTAACCTCCTGTGGAGGCAGGAGATGGGCGGCAACATCACCAGGGTTGAGTCAGAGAACAAAGTGGTGATTCTGGACTCCTTTGATCCGCTTGTGGCGGAGGAGGATGAGCGGGAGATCTCCGTACCCGCAGAAATCCTGCGGAAGTCCCGGAGATTCGCCCAGGCCCTGCCCATTTGGGCGCGGCCGGACTACAACCCCCCGCTGTTGGAGACGTGGAAAAGCCCTGACTACGAACCACCTGTGGTCCACGGCTGCCCGCTACCACCTCCACGGTCCCCTCCTGTGCCTCCGCCTCGGAAGAAGCGTACGGTGGTCCTCACTGAATCAACCGTATCCACTGCCTTGGCCGAGCTTGCCACCAAGAGTTTTGGCAGCTCCTCGACATCCGGCATTGCGGGCGACAATACGACATCATCCTCTGAGCCCGCCTCTTCTGGCTGCCCCCCTGACTCCGACGTTGAGTCCTACTCTTCCATGCCCCCCCTGGAGGGGGAGCCTGGGGATCCGGATCTCAGCGACGGGTCATGGTCGACGGTCAGTAGTGGGGCCGACACAGAGGATGTCGTGTGCTGC
>gnl|euhcvdb|EU781822_NS5A_C1a_NS5A_protein_coding_sequence_(ns5a_sequence)
TCCGGTTCTTGGCTAAGAGACATCTGGGACTGGATATGCGAGGTGCTGAGCGACTTTAAGACCTGGTTAAAAGCCAAGCTCATGCCACAACTGCCTGGGATTCCCTTTGTGTCCTGCCAGCGCGGGTATAAGGGGGTCTGGCGAGGGGATGGCATCATGCACACTCGATGCCACTGTGGAGCTGAGATCACTGGACATGTCAAGAACGGGTCGATGAGGATCGTCGGTCCTAGGACCTGCAGGAACATGTGGAGTGGGACCTTCCCCATAAATGCCTACACCACGGGCCCCTGTACCCCCCTTCCTGCGCCGAACTATACGTTCGCGCTGTGGAGGGTGTCTGCAGAGGAATACGTGGAGATAAGGCAGGTGGGGGACTTCCACTACGTCACGGGCATGACTACTGACAATCTCAAATGCCCGTGCCAGGTTCCATCGCCCGAATTTTTCACAGAATTGGACGGGGTGCGCCTACACAGGTTTGCGCCCCCCTGCAAGCCCTTGCTGCGGGAGGAGGTATCATTCAGAGTAGGACTCCACAATTACCCGGTGGGGTCGCAATTACCTTGCGAGCCCGAACCGGACGTGGCCGTGTTGACGTCCATGCTCACTGACCCCTCCCACATAACAGCAGAGGCGGCCGGGAGAAGGTTGGCGAGGGGATCACCCCCTTCTGTGGCCAGCTCCTCGGCCAGCCAGCTGTCTGCTCCATCTCTCAAGGCAACTTGCA---------------CCGCCAATCA---------TGACTCCCCTGACGCCGAGCTCATAGAAGCTAACCTCCTATGGAGGCAGGAGATGGGCGGCAACATCACCAGAGTCGAGTCAGAGAACAAAGTGGTGGTTCTGGACTCCTTCGATCCGCTTGTGGCGGAGGAGGATGAGCGGGAGATCTCCGTACCCGCAGAGATGTTGCGGAAGTCTCGGAGATTTGCCCCGGCCCTGCCTGTTTGGGCGCGGCCGGACTATAATCCCCCGCTGTTGGAGACGTGGAAGAAGCCTGACTACGAACCACCTGTGGTCCATGGCTGTCCGCTTCCACCTCCACAGTCCCCTCCTGTGCCCCCGCCTCGGAAGAAGCGGACGGTGGTCCTCACCGAATCAACCCTATCCACTGCCTTGGCTGAGCTTGCCACCAAAAGTTTTGGCAGCTCCTCAACTTCCGGTATTGCGGGTGATAATACGACAACATCCTCTGAACCCGCCCCCTCTGGCTGCCCCCCAGACTCCGACGCTGAGTCCTATTCTTCCATGCCCCCCCTGGAGGGGGAGCGTGGGGATCCGGATCTCAGCGACGGGTCATGGTCGACGGTCAGTAGTGAGGCTGGCACGGAAGATGTCGTGTGCTGC
>gnl|euhcvdb|AF011753_NS5A_C1a_NS5A_protein_coding_sequence_(ns5a_sequence)
TCCGGTTCCTGGCTAAGGGACATCTGGGACTGGATATGCGAGGTGCTGAGCGACTTTAAGACCTGGCTGAAAGCCAAGCTCATGCCACAACTGCCTGGGATTCCCTTTGTGTCCTGCCAGCGCGGGTATAGGGGGGTCTGGCGAGGAGACGGCATTATGCACACTCGCTGCCACTGTGGAGCTGAGATCACTGGACATGTCAAAAACGGGACGATGAGGATCGTCGGTCCTAGGACTTGCAGGAACATGTGGAGTGGGACGTTCCCCATTAACGCCTACACCACGGGCCCCTGTACTCCCCTTCCTGCGCCGAACTATAAGTTCGCGCTGTGGAGGGTGTCTGCAGAGGAATACGTGGAGATAAGGCGGGTGGGGGACTTCCACTACGTATCGGGTATGACTACTGACAATCTTAAATGCCCGTGCCAGATCCCATCGCCCGAATTTTTCACAGAATTGGACGGGGTGCGCCTACACAGGTTTGCGCCCCCTTGCAAGCCCTTGCTGCGGGAGGAGGTATCATTCAGAGTAGGACTCCACGAGTACCCGGTGGGGTCGCAATTACCTTGCGAGCCCGAACCGGACGTAGCCGTGTTGACGTCCATGCTCACTGATCCCTCCCATATAACAGCAGAGGCGGCCGGGAGAAGGTTGGCGAGAGGGTCACCCCCTTCTATGGCCAGCTCCTCGGCTAGCCAGCTGTCCGCTCCATCTCTCAAGGCAACTTGCA---------------CCGCCAACCA---------TGACTCCCCTGACGCCGAGCTCATAGAGGCTAACCTCCTGTGGAGGCAGGAGATGGGCGGCAACATCACCAGGGTTGAGTCAGAGAACAAAGTGGTGATTCTGGACTCCTTCGATCCGCTTGTGGCAGAGGAGGATGAGCGGGAGGTCTCCGTACCTGCAGAAATTCTGCGGAAGTCTCGGAGATTCGCCCGGGCCCTGCCCGTCTGGGCGCGGCCGGACTACAACCCCCCGCTAGTAGAGACGTGGAAAAAGCCTGACTACGAACCACCTGTGGTCCATGGCTGCCCGCTACCACCTCCACGGTCCCCTCCTGTGCCTCCGCCTCGGAAAAAGCGTACGGTGGTCCTCACCGAATCAACCCTATCTACTGCCTTGGCCGAGCTTGCCACCAAAAGTTTTGGCAGCTCCTCAACTTCCGGCATTACGGGCGACAATACGACAACATCCTCTGAGCCCGCCCCTTCTGGCTGCCCCCCCGACTCCGACGTTGAGTCCTATTCTTCCATGCCCCCCCTGGAGGGGGAGCCTGGGGATCCGGATCTCAGCGACGGGTCATGGTCGACGGTCAGTAGTGGGGCCGACACGGAAGATGTCGTGTGCTGC
>gnl|euhcvdb|EU362900_NS5A_C1a_NS5A_protein_coding_sequence_(ns5a_sequence)
TCCGGTTCCTGGCTAAGGGACATCTGGGACTGGATATGCGAGGTGCTAAGCGACTTTAAGACCTGGCTAAAAGCCAAGCTCATGCCGCAAATGCCTGGGATTCCCTTTGTGTCCTGCCAGCGCGGGTACAGGGGGGTCTGGCGAGGGGACGGCATCATGCACACTCGCTGCCACTGTGGAGCTGAGATCACTGGACATGTCAAAAACGGGACGATGAGGATCGTCGGTCCTAGGACCTGCAGGAACATGTGGAGTGGGACCTTCCCCATTAACGCCTATACCACGGGCCCCTGTACTCCCCTTCCTGCGCCGAACTACAAGTTCGCGCTATGGAGGGTGTCTGCAGAGGAATACGTGGAGATAAGGCAGGTGGGGGACTTCCACTACGTGACGGGTATGACTACTGACAATCTTAAATGCCCGTGCCAGGTCCCATCGCCCGAATTTTTCACAGAATTGGACGGGGTGCGCCTACACAGGTTTGCGCCCCCTTGCAAGCCCTTGCTGCGGGAGGAGGTGTCATTCAGAGTGGGACTCCACGAGTACCCGGTGGGGTCGCAATTACCTTGCGAACCCGAACCGGACGTGGCCGTGTTGACGTCCATGCTCACTGACCCCTCCCACATAACAGCGGAAGCGGCTGGGAGGAGATTGGCGAGAGGATCGCCCCCTTCTTTGGCCAGCTCCTCGGCTAGCCAGCTGTCCGCTCCATCTCTCAAGGCAACTTGCA---------------CCGCCAACCA---------TGACTCCCCTGACGCCGAACTCATAGAGGCTAACCTCCTATGGAGGCAGGAGATGGGCAATAACATCACCAGGGTTGAGTCAGAGAACAAAGTGGTGATTCTGGACTCCTTCGATCCGCTTGTGGCGGAGGAGGATGAGCGGGAGATCTCCGTACCCGCAGAAATCCTGCGGAAGTCTCGGAGATTCGCCCCGGCCCTGCCCATTTGGGCGCGGCCGGACTACAATCCCCCGCTATTGGAGACGTGGAAAAAGCCTGACTACGAGCCACCTGTGGTCCATGGCTGCCCGCTTCCACCTCCAAAGTCCCCTCCTGTGCCTCCGCCTCGGAAGAAGCGGACGGTGGTCCTCACCGAATCAAACGTGTCTACTGCCTTGGCCGACCTTGCCACCAAAAGTTTTGGCAGTTCCTCAACTTCCGGCATTACGGGCGACAATACGACAACATCCTCTGAGCCCGCTCCTTCTGGCTGCTCCCCAGACTCCGACGCTGAGTCTTATTCTTCCATGCCCCCCCTGGAGGGGGAGCCTGGGGATCCGGATCTCAGCGACGGGTCGTGGTCGACAGTCAGTAGTGAGGCCGACGCGGAGGATGTCGTGTGCTGC
>gnl|euhcvdb|AY956463_NS5A_C1a_NS5A_protein_coding_sequence_(ns5a_sequence)
TCCGGTTCCTGGCTAAGGGACATCTGGGACTGGATATGCGAGGTACTGAGCGACTTTAAGACCTGGCTAAAAGCCAAGCTCATGCCGCAACTGCCTGGGATCCCCCTTTTGTCCTGCCAGCGCGGGTACAGGGGGGTCTGGCGAGGGGACGGCATCATGCACACTCGCTGCCACTGTGGAGCTGAGATCACTGGACATGTCAAAAACGGGACGATGAGGATCGTCGGTCCTAAGACCTGCAGGAACATGTGGAATGGGGCCTTCCCCATTAATGCCTACACCACGGGCCCTTGTACTCCCCTTCCTGCGCCGAACTACGCGTTCGCGCTGTGGAGAGTGTCGGCAGAGGAATACGTGGAAATAAGGCAGGTGGGGGACTTCCACTACGTGACGGGTGTGACTACTGACAATCTCAAATGCCCGTGCCAGGTCCCATCGCCCGAATTTTTCACAGAAGTGGACGGAGTGCGCCTACATAGGTATGCGCCTTCTTGCAAACCCTTGTTGCGGGAGGAGGTGACATTCAGAGTGGGACTCCACGAGTACCCGGTGGGGTCGCAATTGCCTTGCGAGCCCGAACCGGATGTGGCCGTGGTGACGTCCATGCTCACTGATCCCTCCCACATAACAGCAGAGACGGCCAAGAGAAGGTTGACGAGGGGATCACCCCCCTCTGCGGCCAGCTCTTCGGCTAGTCAGCTGTCCGCTCCGTCTCTCAAGGCAACTTGCA---------------CCGCCAACCA---------CGACTCCCCTGACGCCGAGCTCTTGGAGGCTAACCTCCTATGGAGGCAGGAGATGGGCGRTAACATCACCAGGGTTGAGTCAGAGAACAAGGTGGTAATTCTGGACTCTTTCGAACCACTCGTGGCAGAGGAGGATGAGCGGGAAGTCTCCGTGCCCGCAGAAATCCTGCGGAAATCTCGGAGATTCACTCCGGCCCTGCCCATTTGGGCGCGGCCGGACTACAACCCCCCGCTATTGGAGACGTGGAAAAAGCCTGACTACGAACCACCTGTGGTCCATGGCTGTCCACTTCCGCCTCCACAGTCCCCTCCTGTGCCTCCGCCTCGGAAGAAGCGGACGGTGGTCCTCACGGAATCATCCGTGTCTTCTGCCTTGGCTGAGCTTGCCACCAAGAGTTTTGGCAGCTCCACAACTTCCGGTATCACGAGCGACAACACGACAGCATCCCCTGAGCCCGCCCCTTCTGGCAGCCCCCCAGACTCCGACGCTGAATCCTACTCTTCCATGCCCCCCCTGGAGGGGGAGCCTGGGGATCCGGATCTCAGCGACGGGTCATGGTCGACGGTCAGTAGTGAGGGCGGCACGGAGGATGTCGTGTGTTGC
>gnl|euhcvdb|EU781764_NS5A_C1a_NS5A_protein_coding_sequence_(ns5a_sequence)
TCCGGTTCCTGGCTAAGGGACGTCTGGGACTGGATATGCGAGGTGCTGAGCGACTTTAAGACCTGGCTGAAAGCTAAGCTCATGCCACAACTGCCTGGGATTCCCTTTGTGTCCTGCCAACGCGGGTACAGGGGGGTCTGGCGAGGGGATGGCATCATGCACACTCGCTGCCACTGTGGAGCTGAGATCACTGGACATGTCAAAAACGGGACGATGAGGATCGTCGGTCCCAGGACCTGTAGGAACATGTGGAGTGGGACCTTCCCCATTAACGCCTACACCACGGGACCCTGCACCCCCCTTCCTGCGCCGAACTACAAGTTCGCGCTGTGGAGGGTGTCTGCAGAGGAATACGTGGAGGTAAGGCAGGTGGGGGACTTCCACTACGTGACGGGCATGACTACTGACAATCTCAAATGCCCGTGCCAGGTCCCATCGCCCGAATTTTTCACAGAATTGGACGGGGTGCGCCTACATAGGTTTGCGCCCCCCTGCAAGCCCTTGTTGCGGGAGGAGGTGTCGTTCAGAGTGGGACTCCACGAGTACCCGGTGGGGTCGCAACTACCTTGCGAGCCCGAACCGGACGTGGCCGTGTTGACGTCCATGCTCACTGATCCCTCCCACATAACAGCAGAGGCGGCCGGGAGAAGGTTGGCGAGGGGATCACCCCCTTCTATGGCCAGCTCCTCGGCTAGCCAGCTGTCCGCTCCATCTCTCAAGGCAACTTGCA---------------CCGCCAACCA---------CGACTCCCCTGACGCCGAGCTCATAGAGGCCAACCTCCTATGGAGGCAGGAGATGGGCGGCAACATCACCAGGGTTGAGTCAGAGAATAAAGTGGTGATTCTGGACTCCTTCGATCCGCTTGTGGCGGAGGAGGACGAGCGGGAGATCTCTGTACCCGCAGAAATCCTGCGGAAGTCTCGGAGATTCGCCCAGGCCCTGCCCATCTGGGCGCGGCCGGACTATAACCCCCCGCTAGTGGAGACGTGGAAAAAGCCAGACTACGAACCACCTGTGGTCCATGGCTGTCCGCTTCCACCTCCAAAGTCTCCTCCTGTGCCTCCGCCTCGGAAGAAGCGGACGGTGGTTCTCACCGAATCAACCGTATCCACTGCCTTGGCTGAGCTTGCCACCAAGAGTTTTGGCAGCTCCTCAACCTCCGGCATCACGGGCGACAATACGACAACATCCTCTGAGCCCGCCCCTTCTGGCTGCCTTCCAGACTCCGACGTTGAGTCCTATTCTTCCATGCCCCCCCTGGAGGGGGAGCCTGGGGATCCGGATCTCAGCGACGGGTCATGGTCGACGGTCAGCAGTGAGGCCGGCACGGAAGACGTCGTGTGCTGC
>gnl|euhcvdb|EU155215_NS5A_C1a_NS5A_protein_coding_sequence_(ns5a_sequence)
TCCGGTTCCTGGTTGAGGGACATCTGGGACTGGATATGCGAGGTGTTGAGCGACTTTAAGACCTGGCTAAAAGCCAAGCTCATGCCACAACTGCCTGGGATCCCCTTTGTGTCCTGTCAACGCGGGTATAGGGGGGTCTGGCGAGGGGATGGCATCATGCACACTCGCTGCCACTGTGGAGCTGAGATTACTGGACATGTCAAAAACGGGACGATGAGGATCGTCGGTCCCAAGACCTGCAGGAACATGTGGAGTGGAACCTTCCCCATTAATGCCTACACCACGGGCCCCTGTACTCCCCTTCCTGCGCCGAACTATACGTTCGCGCTGTGGAGGGTGTCTGCAGAGGACTATGTGGAAATAAGGCAGGTGGGGGACTTCCACTACGTGACGGGCATGACTACTGACAACCTTAAATGCCCGTGCCAGGTCCCATCGCCCGAATTTTTCACTGAATTGGACGGGGTGCGCCTACATAGGTTTGCGCCCCCTTGCAAGCCCTTGTTGCGGGACGAGGTATCATTCAGAGTAGGACTCCATGAGTACCCGGTGGGGTCGCAATTACCTTGCGAACCCGAACCGGATGTGGCCGTGTTGACGTCCATGCTCACTGATCCTTCCCATATAACGGCAGAGACGGCCAAGAGGAGATTGGCGAGAGGATCACCCCCTTCTGTGGCCAGCTCCTCGGCCAGCCAGCTGTCCGCTCCATCTCTCAAGGCAGCTTGCA---------------CCGCCAACCA---------TGACTCCCCTGACGCCGAGCTCATAGAAGCTAATCTCCTATGGAGGCAGGAGATGGGCGGCAACATCACCAGGGTTGAATCAGAGAACAAAGTGGTGATTCTGGACTCCTTCGATCCGCTTGTGGCGGAGGAGGATGAGCGGGAGATCTCCGTGCCCGCTGAAATCCTGCGGAAGTCTCGGAGATTCGCCCCGGCCCTGCCCGTTTGGGCGCGGCCGGACTATAACCCCCCGCTGATAGAGACGTGGAAAAAGCCTGACTACGAGCCACCTGTGGTCCATGGCTGTGCGCTTCCACCTCCACAATCCCCTCCTGTGCCTCCACCTCGGAAGAAGCGGACGGTGGTCCTCACCGAATCAACCGTATCTACTGCCTTGGCCGAGCTTGCCACCAAAAGTTTCGGCAGCTCCTCAACTTCCGGTATTACGGGCGACAATACGACAACGTCCTCTGAGACCGGCCCTTCTGGCCCCCCCCCGGACTCCGACGCTGAGTCCTGTTCCTCCATGCCCCCCCTGGAGGGGGAGCCTGGGGATCCGGATCTCAGCGACGGGTCATGGTCGACGGTCAGTAGCGGGGCCGACGCGGAGGATGTCGTGTGCTGC
>gnl|euhcvdb|EU155216_NS5A_C1a_NS5A_protein_coding_sequence_(ns5a_sequence)
TCCGGTTCCTGGCTAAGGGACATCTGGGACTGGATATGCGAGGTGTTGAGCGACTTTAAGACCTGGCTGAAAGCCAAGCTCACGCCGCAACTGCCTGGGATTCCCCTTCTGTCCTGCCAGCGCGGGTATAGGGGGGTCTGGCACGGGGACGGCATTATGCACACTCGCTGCCACTGTGGAGCTGAAATCACTGGACATGTCAAAAACGGGACGATGAGGATCGTCGGTCCTAAGACCTGCAGGAACATGTGGAGTGGGACCTTCCCCATTAACGCCTACACCACGGGCCCCTGTACCCCCCTCCCTGCGCCGAACTACAAGTTTGCGCTGTGGAGGGTGTCTGCAGAGGAATACGTGGAGATAAGGCGAGTGGGGGACTTCCACTACGTGACGGGTATGACCACTGACAATCTTAAATGCCCGTGCCAGGTCCCATCGCCCGAGTTTTTCACAGAATTGGACGGGGTGCGCCTACATAGGTTTGCGCCCCCTTGCAAGCCCTTGCTGCGGGATGAGGTGACATTCAGAGTGGGACTCCACGCGTACCCGGTGGGGTCGCAATTACCTTGCGAGCCCGAACCGGACGTGGCCGTGTTGACGTCCATGCTCACCGATCCCTCCCATATAACGGCAGAGGCGGCCGGGAGAAGGTTGGCGAGGGGATCACCCCCTTCTGTGGCCAGCTCCTCGGCTAGCCAGCTGTCCGCTCCATCTCTCAAGGCAACTTGCA---------------CCGTCAACCA---------TGATTCCCCTGACGCCGACCTCATAGAGGCTAACCTCCTGTGGAGGCAGGAGATGGGCGGCAACATCACCAGGGTTGAGTCAGAGAACAAAGTGGTGATTCTGGACTCCTTCGATCCGCTTGTGGCGGAGGAGGATGAGCGGGAGATCTCCGTGCCCGCGGAAATCCTGCGGAAGTCTCGGAGATTTGCTCCGGCCTTGCCCGTTTGGGCGCGGCCGGATTACAACCCCCCGCTATTAGAGACGTGGAAAAAGCCTGACTACGAACCACCCGTGGTCCATGGCTGCCCGCTTCCACCTCCACAGTCCCCTCCTGTGCCTCCGCCTCGGAAGAAGCGGACGGTGGTCCTCACCGAATCAAACCTACCTACTGCCTTGGCCGAGCTTGCCACCAAAAGTTTTGGCAGCTCCTCAACTTCCGGTATTGCGGCTGACAACACGACAACATCCTCTGAGCCCGCCCCCTCTGGCTGCCCCCCAGACTCCGACGCTGAATCCTATTCTTCCATGCCCCCCCTGGAGGGGGAGCCTGGGGATCCGGATCTTAGCGACGGGTCATGGTCGACGGTCAGTAGTGAGGCCGGCACAGAGGATGTCGTGTGCTGC
>gnl|euhcvdb|EU781762_NS5A_C1a_NS5A_protein_coding_sequence_(ns5a_sequence)
TCCAGTTCCTGGCTAAGGGACATCTGGGACTGGATCTGCGAGGTGCTGAGCGATTTTAAGACCTGGCTAAAAGCCAAGCTCACGCCACAACTGCCCGGGATCCCCTTCGTGTCCTGCCAGCGCGGGTATAGGGGGGTCTGGCGAGGGGATGGCATCATGCACACTCGCTGCCACTGTGGAGCTGAGATCACCGGACATGTCAAAAACGGGACGATGAGGATCGTCGGTCCTAGGACCTGCAAGAACATGTGGAGCGGAACCTTCCCCATAAACGCCTACACCACGGGCCCCTGCACCCCCCTTCCTGCGCCAAACTATACGTTCGCGCTGTGGAGGGTCTCTGCGGAGGAATACGTGGAGATTAGGCGAGTGGGGGACTTCCACTACGTGACGGGTATGACTACTGACAATCTTAAATGCCCGTGCCAGGTTCCATCGCCCGAATTTTTCACAGAACTGGACGGGGTGCGCTTACATAGATTTGCGCCCCCCTGCAAGCCCTTGTTGAGGGATGAGGTATCATTTAGAGTAGGACTCCACGAATACCCGGTGGGGTCGCAACTACCTTGCGAACCCGAACCGGACGTGGCCGTGTTGACGTCCATGCTCACTGATCCCTCCCATATAACGGCAGAGGCAGCCAGGAGAAGGTTGACGAGGGGGTCACCCCCCTCTATGGCCAGCTCCTCGGCTAGCCAGCTGTCCGCTCCATCTCTCAAGGCAACTTGCA---------------CCGCCAACCA---------TGACTCCCCTGACGCCGAGCTCTTAGAGGCTAACCTCCTATGGAGGCAGGAGATGGGCGGCAACATCACCAGGGTTGAGTCAGAGGACAAAGTGGTGATTCTGGACTCCTTCGATCCGCTTGTGGCGGAGGAGGATGAGCGGGAGATCTCCGTGCCCGCAGAAATCCTGCGGAAGTCTCGGAGATTCGCCCAGGCCCTGCCCGTTTGGGCGCGGCCGGACTATAACCCCCCGCTAGTGGAGACATGGAAAAAGCCCGACTACGAACCACCTGTGGTCCATGGCTGCCCGCTCCCACCTACAAAGTCTCCTCCTGTACCTCCGCCTCGGAAAAAGCGGACGGTGGTCCTCACCGAATCAACCGTATCTACTGCCTTGGCTGAGCTTGCCACCAAAAGTTTTGGCAGCTCCTCAACTTCCGGCATTACGGGCGACAATACGACAACACCCTCTGAGCCCGCCTCTTCTGGCCCCCCCCCAGACTCCGACGCTGAGTCCTACTCTTCCATGCCCCCCCTGGAGGGGGAGCCCGGAGATCCGGATCTCAGCGACGGGTCATGGTCGACGGTCAGTAGTGAGGCCGGCACGGAAGATGTCGTGTGCTGC
>gnl|euhcvdb|DQ838743_NS5A_C1a_NS5A_protein_coding_sequence_(ns5a_sequence)
TCCGGTTCCTGGCTGAGGGACATCTGGGACTGGATATGCGAAGTGCTGAGCGACTTTAAGACCTGGTTAAAAGCCAAGCTCATGCCACAACTGCCTGGGATCCCCTTTTTGTCCTGCCAACGCGGGTATAGGGGGGTCTGGCGAGGTGATGGCATTATGCACACACGCTGCCACTGTGGAGCTGAGATCACTGGACATGTCAAAAACGGGACGATGAGGATCGTCGGTCCTAAGACCTGCAGGAACATGTGGAGTGGGACCTTCCCCATTAACGCCTACACCACGGGTCCCTGTACCCCCCTTCCTGCGCCAAACTACACGTTCGCGCTGTGGAGGGTGTCTGCAGAGGAATACGTGGAGATAAGGCAGGTGGGAGACTTCCATTATGTGACGGGTACGACTACTGACAATCTTAAATGCCCGTGTCAGGTCCCATCGCCCGAATTTTTCACAGAATTGGACGGGGTGCGCCTACATAGGTTTGCGCCCCCCTGCAAGCCCTTGCTGCGGGAGGAAGTGTCATTCAGAGTAGGACTCCATGAGTACCCGGTGGGGTCGCAACTGCCTTGCGAGCCCGAACCGGACGTTGCCGTGTTGACGTCCATGCTCACTGATCCCTCCCACATAACGGCAGAAGCGGCTGCGAGGAGGTTGGCGAGGGGGTCACCCCCCTCTGTGGCCAGCTCCTCTGCTAGCCAGCTGTCTGCTCCATCTCTCAAGGCAACTTGCA---------------CCGCCAACCA---------TGACTCCCCTGACGCCGAGCTCATAGAGGCTAACCTCCTATGGAGGCAGGAGATGGGCGGTAACATCACCAGGGTTGAGTCAGAGAACAAAGTGGTGATTCTGGACTCCTTCGATCCGCTTGTGGCTGAGGAGGACGAGCGGGAGATCTCCGTACCCGCAGAGATCCTGCGGAAGTCTCGGAGATTCGCCCCGGCCCTGCCCATTTGGGCGCGGCCGGACTACAACCCCCCGCTAATAGAGACGTGGAAAAAGCCTGACTACGAGCCACCTGTGGTCCACGGCTGTCCACTTCCACCTCCACAGTCCCCTCCTGTGCCTCCGCCTCGAAAGAAGCGGACGGTGGTCCTCACCGAATCAACCCTACCTACTGCCTTGGCTGAGCTTGCCACCAAAAGCTTTGGCAGCTCCTCAACTTCCGGTATCACGGGCGACAATACGACAACATCCTCTGAGCCCACCTCTCCTGGCTGTTCCCCAGACTCCGACGCTGAGTCCTATTCTTCCATGCCCCCCCTGGAGGGGGAGCCTGGGGATCCGGATCTCAGCGACGGGTCATGGTCGACGGTCAGTAGTGAGGCTGGCACGGAGGATGTCGTGTGTTGC
>gnl|euhcvdb|AY956466_NS5A_C1a_NS5A_protein_coding_sequence_(ns5a_sequence)
TCCGGTTCCTGGTTAAGGGACATCTGGGACTGGATATGCGAGGTGCTGAGCGACTTTAAGACCTGGCTGAAGGCCAAGCTCATGCCACAACTGCCTGGGATCCCCTTTGTGTCCTGCCAACGCGGGTATAGAGGGGTCTGGCGAGGGGATGGCATTATGCACACTCGCTGCCATTGTGGAGCTGAGATCACTGGACATGTCAAGAACGGGACGATGAGGATCGTCGGTCCTAAGACCTGCAGGAACATGTGGAGTGGAACCTTCCCCATCAACGCCTACACCACGGGCCCCTGTACCCCCCTTCCTGCGCCGAACTATACGTTCGCGCTGTGGAGGGTGTCTGCGGAGGAATACGTGGAAATAAGGCAGGTGGGGGACTTCCACTACGTGACGGGCATGACTTCTGACAATCTTAAATGCCCATGCCAGGTCCCATCACCCGAATTTTTCACAGAACTGGACGGGGTGCGCCTGCATAGGTTCGCGCCCCCTTGCAAACCCTTGCTACGGGAAGAAGTGTCATTCAGAGTAGGGCTACACGATTACCCGGTGGGCTCGCAATTACCTTGCGAGCCCGAACCGGACGTGGCCGTGTTGACGTCCATGCTCACCGATCCTTCCCATATAACAGC---GGCGGCTGCGAGGAGGTTAGCAAGGGGGTCGCCCCCCTCTATGGCCAGCTCCTCGGCCAGCCAGCTGTCCGCTCCATCTCTCAAGGCAACTTGCA---------------CTACCAACCA---------CGACTCCCCCGACGCCGAGCTCATAGAGGCTAACCTCCTGTGGAGGCAGGAGATGGGCGGCAACATCACCAGGGTTGAGTCAGAGAACAAAGTGGTGATTCTGGACTCCTTCGATCCGCTTGTGGCGGAGGAGGATGAACGGGAGGTTTCCGTGCCCGCAGAAATTCTGCGAAAGTCTCGGAAATTCACCCCGGCCCTGCCCGTTTGGGCACGGCCGGACTACAACCCCCCGTTGCTGGAGACGTGGAAAAAGCCGGACTACGAACCACCTGTGGTCCATGGCTGCCCACTTCCACCTCCGCATTCCCCTCCTGTGCCTCCGCCCCGGAAGAAGCGGACGGTGGTCCTTACCGAATCATCTGTATCCACTGCCTTGGCCGAGCTTGCCACCAAGAGCTTTGGCAGCTCCTCAACTTCCGGTATTACGGGCGACAATACGACAACGTCCTCTGAGCCCGCCCCCCCTGTCCGCCCCCCAGACTCCGACGCTGAGTCTTGTTCTTCCMTGCCCCCCCTCGAGGGGGAGCCTGGGGATCCGGATCTCAGCGACGGGTCATGGTCGACGGTTAGTAGTGAGGCTGGCACGGAGGATGTCGTGTGCTGC
