# Supplementary material for: Genetic Barrier to Direct Acting Antivirals in HCV Sequences Deposited in the European Databank
Source: PLoS One. 2016 Aug 9;11(8):e0159924. doi: 10.1371/journal.pone.0159924 (PMC4978475; doi:10.1371/journal.pone.0159924)
Supplement: S7 File — (FAS) [file pone.0159924.s007.fas]

>gnl|euhcvdb|D90208_NS5A_C1b NS5A protein coding sequence (ns5a sequence)
TCCGGCTCGTGGCTAAAGGATGTTTGGGACTGGATATGCACGGTGTTGAGTGACTTCAAGACTTGGCTCCAGTCCAAGCTCCTGCCGCGGTTACCGGGACTCCCTTTCCTGTCATGCCAACGCGGGTACAAGGGAGTCTGGCGGGGGGATGGCATCATGCAAACCACCTGCCCATGTGGAGCACAGATCACCGGACATGTCAAAAATGGCTCCATGAGGATTGTTGGGCCAAAAACCTGCAGCAACACGTGGCATGGAACATTCCCCATCAACGCATACACCACGGGCCCCTGCACGCCCTCCCCAGCGCCGAACTATTCCAGGGCGCTGTGGCGGGTGGCTGCTGAGGAGTACGTGGAGGTTACGCGGGTGGGGGATTTCCACTACGTGACGGGCATGACCACTGACAACGTGAAATGCCCATGCCAGGTTCCAGCCCCTGAATTTTTCACGGAGGTGGATGGAGTACGGTTGCACAGGTATGCTCCAGTGTGCAAACCTCTCCTACGAGAGGAGGTCGTATTCCAGGTCGGGCTCAACCAGTACCTGGTCGGGTCACAGCTCCCATGTGAGCCCGAACCGGATGTGGCAGTGCTCACTTCCATGCTCACCGACCCCTCTCATATTACAGCAGAGACGGCCAAGCGTAGGCTGGCCAGGGGGTCT------CCCCCCTCCTTGGCCAGCTCTTCAGCTAGCCAGTTGTCTGCGCCTTCTTTGAAGGCGACA------------TGTACTACCCATCAT------------GACTCCCCGGACGCTGACCTCATCGAGGCCAACCTCCTGTGGCGGCAGGAGATGGGCGGGAACATCACCCGTGTGGAGTCAGAAAATAAGGTGGTAATCCTGGACTCTTTCGATCCGATTCGGGCGGTGGAGGATGAGAGGGAAATATCCGTCCCGGCGGAGATCCTGCGAAAACCCAGGAAGTTCCCCCCAGCGTTGCCCATATGGGCACGCCCGGATTACAACCCTCCACTGCTAGAGTCCTGGAAGGACCCGGACTACGTCCCCCCGGTGGTACACGGGTGCCCTTTGCCATCTACCAAGGCCCCCCCAATACCACCTCCACGGAGGAAGAGGACGGTTGTCCTGACAGAGTCCACCGTGTCTTCTGCCTTGGCGGAGCTCGCTACTAAGACCTTTGGCAGCTCCGGGTCGTCGGCCGTTGACAGCGGCACGGCGACTGGCCCTCCCGATCAGGCCTCCGACGACGGCGACAAAGGATCCGACGTTGAGTCGTACTCCTCCATGCCCCCCCTCGAGGGAGAGCCAGGGGACCCCGACCTCAGCGACGGGTCTTGGTCTACCGTGAGCGGGGAA---GCTGGTGAGGACGTCGTCTGCTGC
>gnl|euhcvdb|AB049097_NS5A_C1b_NS5A_protein_coding_sequence_(ns5a_sequence)
TCCGGCTCGTGGCTAAGGGATGTCTGGGACTGGATATGCACGGTGTTGGCTGACTTCAAGACCTGGCTCAAGTCCAAGCTCATGCCGCAGTTACCAGGAATCCCTTTCTTCTCATGCCAACGCGGGTACAAGGGAGTCTGGAGGGGGGACGGTATTATGCAGACCACCTGCCCATGTGGAGCACAGATCACCGGACATGTCAAAAATGGTTCCATGAAGATCGTTGGGCCTAAAACCTGCAGCAACATGTGGCATGGAACATTCCCCATCAACGCATACACCACGGGTCCCTGCACACCCTCCCCGGCGCCAAACTATTCCAGGGCGCTGTGGCGAGTGGCTGCTGAGGAGTACGTGGAGGTTACGCGGGTGGGGGATTTCCACTACGTGACAGGCATGACCTCTGACAACGTGAAGTGTCCATGCCAGGTTCCGGCCCCCGAATTCTTCACGGAAGTGGATGGAGTGCGGTTGCACAGGTATGCTCCGACGTGCAAGCCTCTCCTACGGGAGGAGGTCGTATTCCAGGTCGGGCTCAATCAATACCTGGTTGGATCACAACTTCCATGCGAGCCCGAGCCGGATGTAGCAGTGCTCACTTCCATGCTCACCGACCCCTCCCACATTACAGCAGAAACGGCTAAGCGTAGGCTGGCCAGGGGGTCT------CCCCCCTCCTTGGCCAGCTCGTCAGCTAGCCAGTTGTCTGCGCCTTCCTTGAGGGCGACA------------TGCACTACCCACTCCTCCTGGGGTAATGACCCCCCGGACATTGACCTCATCGAGGCCAACCTCTTGTGGCGGCAAGAGATGGGTGGGAACATCACCCGCGTGGAGTCAGAGAACAAGGTAGTAATTCTGGACTCTTTCGACCCGCTTCGAACGGAGGAGGACGAGGGGGAAATATCCGTTGCGGCGGAGATCCTGCGGAAATCCAGGAAGTTCCCCCCGGCATTGCCTGTATGGGCACGGCCGGATTATAATCCTCCACTGCTAGAGTCCTGGAAGGACCCGGACTACGTCCCTCCGGTGGTACACGGGTGCCCGTTGCCGCCTACTAAGGCCCCTCCAATACCGCCTCCACGGAGAAAGAGGACAGTTGTCCTGACAGAGTCCACTGTGTCTTCTGCTTTGGCGGAGCTCGCTGTTAAGACCTTCGGCAGCTCCGGACCGTCGGCCGTCGACAGCGGCGCGGCGACTGCCCCTCCTGACCAGGCTTCCGACGACGGTGACAAAGGATCCGACGTTGAGTCGTACTCCTCCATGCCCCCCCTTGAGGGAGAGCCGGGGGACCCCGATCTCAGCGACGGGTCTTGGTCTACCGTGAGTGAGGAG---GCTGGTGATGACGTCGTCTGCTGC
>gnl|euhcvdb|AF139594_NS5A_C1b_NS5A_protein_coding_sequence_(ns5a_sequence)
TCCGGCTCGTGGCTGAGGGATGTTTGGGACTGGGTGTGCACGGTGTTGAGTGACTTCAAGACCTGGCTCCAGTCCAAGCTCCTGCCGCGGTTACCGGGTGTCCCTTTCCTCTCATGCCAACGTGGGTACAAGGGAGTCTGGCGGGGGGACGGCATCATGCACACCACCTGCCCATGTGGAGCACAGATCGCCGGACATGTCAAAAACGGTTCCATGAGGATCATCGGGCCGAAAACCTGCAGCAACACGTGGCATGGAACATTCCCCATCAACGCGTACACCACGGGCCCCTGCACGCCTTCCCCGGCGCCAAACTATTCCAAGGCGCTGTGGCGGGTGGCTGCTGAGGAGTACGTGGAGGTCACGCGGGTGGGGGATTTCCACTACGTGACGGGCATAACCACCGACAACGTAAAGTGCCCATGTCAGGTTCCAGCTCCTGAGTTTTTCACGGAGGTGGATGGGGTGCGGTTGCACAGGTACGCCCCGGTGTGCAAACCTCTCTTACGGGATGAGGTTGTATTCCAGGTCGGGCTCAATCAATACCTGGTTGGGTCACAGCTCCCATGCGAGCCCGAACCGGACGTAGCAGTGCTCACTTCCATGCTCACCGACCCCTCCCACATTACAGCAGAGGCGGCTAAGCGTAGGTTGGCCAGGGGGTCT------CCCCCCTCCTTGGCCAGCTCTTCAGCTAGCCAGCTGTCTGCGCCCTCCTTGAGGGCGACA------------TGCACTACCCATTCTTCCTATAATCTTGACTCTCCGGACGTCGACCTCATTGAGGCCAACCTCCTGTGGCGGCAGGAGATGGGCGGAAACATCACCCGCGTGGAGTCGGAGAACAAGGTGGTAGTCCTAGACTCTTTCGAGCCGCTTCGAGCGGAGGGGGATGAGAATGAAATATCCATTGCGGCGGAGATCCTGCGGAAGTCCAAGAAGTTCCCCGCGGCGATACCCATATGGGCACGGCCGGATTACAATCCTCCATTGTTAGAGTCTTGGAAGAACCCGGACTACGTCCCTCCGGTGGTACACGGGTGCCCATTGCCACCTGTCAAGGCCCCTCCAATACCACCTCCACGGAGAAAAAGGACGGTTGTCCTGACGGACTCCACCGTGTCTTCTGTTTTGGCGGAGCTCGCTACCAAAACCTTCGGCAGCTCCGAATTGTCGGCCGCCGACAGCGGCACGGCGACCGCCCCTCCTGACCAGACCTCCGACAACGGCGGCAAAGACTCCGACGCTGAGTCATGCTCCTCTATGCCCCCCCTTGAGGGGGAGCCGGGGGACCCCGATCTCAGCGACGGGTCTTGGTCTACCGTGAGCGAGGAG---GCTGGTGAGAGCGTCGTCTGCTGC
>gnl|euhcvdb|EU256054_NS5A_C1b_NS5A_protein_coding_sequence_(ns5a_sequence)
TCCGGCTCGTGGCTGAGGGATGTTTGGGACTGGATATGCACGGTGTTGAGCGATTTCAAGACCTGGCTCCAGTCCAAGCTCCTGCCACGGTTACCAGGAGTCCCTTTTCTCTCATGTCAACGAGGGTACAAGGGAGTCTGGCGGGGAGACGGCATCATGCAGACCACTTGCCCATGTGGAGCACAGATCACCGGACATGTCAAAAACGGTTCCATGAGGATCGTCGGGCCTAGAACCTGCAGCAACACGTGGCATGGAACGTTCCCCATCAACGCGTACACCACGGGCCCCTGCACACCCTCCCCGGCGCCAAACTATTCCAGGGCGCTGTGGCGGGTGGCTGCTGAGGAGTACGTGGAGGTCACGCGGGTGGGGGATTTCCACTACGTGACGGGCATGACCACTGACAACGTGAAATGCCCGTGTCAGGTTCCGGCCCCTGAATTCTTCACGGAAGTGGACGGGGTGCGGATGCACAGGTACGCTCCGGCGTGCAAACCTCTCCTGCGGGAGGAGGTCACGTTCCAGGTCGGGCTCAACCAATACCTGGTTGGATCGCAGCTCCCATGCGAGCCCGAACCGGACGTAACAGTGCTCACTTCCATGCTCACCGACCCCTCCCACATTACAGCAGAAACGGCTAAGCGTAGGCTGGCCAGGGGGTCT------CCCCCCTCCTTGGCCAGCTCTTCAGCCAGCCAGTTGTCTGCGCCTACCTTGAAGGCGACAGCATGTTTTTGCTGCACAACCCGTCAA------------GACTCCCCAGATGCTGATCTCATCGAGGCCAACCTCCTGTGGCAGCAGGAGATGGGCGGGAACATCACCCGCGTGGAGTCAGAGAACAAAGTGGTAATCTTGGACTCTTTCGAACCGCTTCGAGCGGAAGAGGGTGAGAGGGAAGTATCCGTGCCAGCGGAGATCCTGCGGAAATCCAGGAAATTCCCCCCGGCGATGCCCATATGGGCACAACCAAGCTACAACCCTCCACTGCTAGAGTCCTGGAAGGACCCGGACTACGTCCCTCCGGTGGTACACGGGTGTCCATTGCCACCTGCCAAAACCCCCCCGATACCACCTCCACGGAGGAAAAGGACGGTTGTCCTGACGGAGTCCAGTGTGTCCTCTGCCTTGGCGGAGCTTGCTACAAAGACCTTCGGCAGCCCTGAATCGTCGGCCGTTGACAGCGGCACGGCGACCGCCCCTCCTGGCCAGCCCTCCGACGACGGCGACGCAGGGTCCGACGTTGAGTCGTACTCCTCCATGCCCCCCCTTGAGGGGGAGCCGGGGGACCCCGATCTCAGCGACGGGTCCTGGTCTACCGTGAGCGAGGAG---GCTGGTGAGGATGTCGTTTGCTGC
>gnl|euhcvdb|S62220_NS5A_C1b_NS5A_protein_coding_sequence_(ns5a_sequence)
TCCGGCTCGTGGCTGAGGGATGTTTGGGACTGGGTGTGCACGGTGTTGAGTGACTTCAAGACCTGGCTCCAGTCCAAGCTCCTGCCGCGGTTACCGGGTGTCCCTTTCCTCTCATGCCAACGTGGGTACAAGGGAGTCTGGCGGGGGGACGGCATCATGCACACCACCTGCCCATGTGGAGCACAGATCGCCGGACATGTCAAAAACGGTTCCATGAGGATCATCGGGCCGAAAACCTGCAGCAACACGTGGCATGGAACATTCCCCATCAACGCGTACACCACGGGCCCCTGCACGCCTTCCCCGGCGCCAAACTATTCCAAGGCGCTGTGGCGGGTGGCTGCTGAGGAGTACGTGGAGGTCACGCGGGTGGGGGATTTCCACTACGTGACGGGCATAACCACCGACAACGTAAAGTGCCCATGTCAGGTTCCAGCTCCTGAGTTTTTCACGGAGGTGGATGGGGTGCGGTTGCACAGGTACGCCCCGGTGTGCAAACCTCTCTTACGGGATGAGGTTGTATTCCAGGTCGGGCTCAATCAATACCTGGTTGGGTCACAGCTCCCATGCGAGCCCGAACCGGACGTAGCAGTGCTCACTTCCATGCTCACCGACCCCTCCCACATTACAGCAGAGGCGGCTAAGCGTAGGTTGGCCAGGGGGTCT------CCCCCCTCCTTGGCCAGCTCTTCAGCTAGCCAGCTGTCTGCGCCCTCCTTGAGGGCGACA------------TGCACTACCCATTCTTCCTATAATCTTGACTCTCCGGACGTCGACCTCATTGAGGCCAACCTCCTGTGGCGGCAGGAGATGGGCGGAAACATCACCCGCGTGGAGTCGGAGAACAAGGTGGTAGTTCTAGACTCTTTCGAGCCGCTTCGAGCGGAGGGGGATGAGAATGAAATATCCATTGCGGCGGAGATCCTGCGGAAGTCCAAGAAGTTCCCCGCGGCGATACCCATATGGGCACGGCCGGATTACAATCCTCCATTGTTAGAGTCTTGGAAGAACCCGGACTACGTCCCTCCGGTGGTACACGGGTGCCCATTGCCACCTGTCAAGGCCCCTCCAATACCACCTCCACGGAGAAAAAGGACGGTTGTCCTGACGGACTCCACCGTGTCTTCTGTTTTGGCGGAGCTCGCTACCAAAACCTTCGGCAGCTCCGAATTGTCGGCCGCCGACAGCGGCACGGCGACCGCCCCTCCTGACCAGACCTCCGACAACGGCGGCAAAGACTCCGACGCTGAGTCATGCTCCTCTATGCCCCCCCTTGAGGGGGAGCCGGGGGACCCCGATCTCAGTGACGGGTCTTGGTCTACCGTGAGCGAGGAG---GCTGGTGAGAGCGTCGTCTGCTGC
>gnl|euhcvdb|AF207759_NS5A_C1b_NS5A_protein_coding_sequence_(ns5a_sequence)
TCCGGCTCGTGGCTAAGGGATGTTTGGGACTGGATATGTACGGTGTTGACTGACTTCAAGACCTGGCTCCAGTCCAAGCTTCTGCCGCAGTTGCCGGGAGTCCCCTTCTTTTCATGCCAACGCGGGTACAAGGGAGTCTGGAGGGGGGACGGCATCATGCACACCAACTGCCCGTGTGGAGCACAGATCACCGGACATGTCAAAAATGGTTCCATGAGGATCGTTGGGCCTAAAACCTGCAGCAACACGTGGCATGGAACATTCCCCATCAACGCATACACCACGGGCCCCTGCGTACCCTCCCCAGCGCCCAATTATTCCAAGGCGCTGTGGCGGGTGGCCGCTGAGGAGTACGTGGAGGTTACGCGGGTGGGGGATTTCCATTACGTGACGGGCATGACCACTGACAACGTAAAGTGCCCTTGCCAGGTTCCGGCCCCCGAATTCTTCACGGAAGTGGATGGGGTGCGGTTGCACAGGTACGCTCCGGCGTGCAAACCTCTCCTACGGGAGGAGGTGACATTCCAGGTCGGGCTCAACCAATACCTGGTTGGGTCACAGCTCCCATGTGAGCCCGAGCCGGATGTAGCAGTGCTCACTTCCATGCTCACCGACCCCTCCCACATTACAGCAGAGACGGCTGGGCGTAGGCTGGCCAGGGGGTCC------CCCCCCTCGCTGGCCAGCTCTTCAGCTAGCCAGTTGTCTGCGCCTTCCCTGAAGGCGACA------------TGCACTTCCCACCATTCTTGGA---ATGACTCCCCGGACGTTGACCTCATCGAGGCCAACCTCCTGTGGCGGCAGGAGATGGGCGGGGACATCACCCGCGTGGAGTCAGAGAATAAGGTAGTAATTCTGGACTCTTTCGATCCGCTTCGAGCGGAGGAGGGTGAGAGGGAACTCTCCGTTGAGGCGGAGATCCTTCGAAAACCCAAGAAGTTCCCCCCAGCGTTGCCCATATGGGCGCGCCCGGACTATAACCCTCCATTGCTAGAGTCCTGGAAAGACCCGGACTACGTCCCTCCGGTGGTGCACGGGTGCCCATTGCCACCTACCAAGGCCCCTCCAATACCGCCCCCACGGAGAAAGAGGACGGTTGTCCTGACAGAGTCCACCGTATCTTCTGCCTTGGCGGAGCTTGCCACTAAGACCTTTGGCAGCTCCGAGTCGTCGGTTGTCGCCAGCGGCACGGCGATTGCTTCTCCCGACCAGGTCTCCGACGACGGCGACAAAGAATCCGACGTTGAGTCGTACTCCTCCATGCCTCCCCTTGAAGGAGAGCCGGGGGACCCCGATCTCAGCGACGGGTCTTGGTCTACCGTAAGTGAGGAG---GCCGGTGAGAATGTCGTCTGCTGC
>gnl|euhcvdb|AB016785_NS5A_C1b_NS5A_protein_coding_sequence_(ns5a_sequence)
TCCGGCTCGTGGCTCAGGGATGTTTGGGACTGGATATGCACGGTGTTGACCGACTTCAAGACCTGGCTCCAGTCCAAGCTCCTGCCGCGGTTGCCAGGAGTTCCTTTCCTTTCATGCCAACGTGGGTACAGGGGAGTCTGGCGAGGGGATGGCATCATGCACACCACCTGCCCATGTGGAGCACAAATCACTGGACATGTCAAGAACGGCTCCATGAGGATTGTTGGGCCAAAAACCTGTAGCAACACGTGGCATGGAACATTCCCCATCAACACATACACCACGGGCCCCTGCACACCCTCCCCAGCGCCAAACTATTCCAAGGCGTTGTGGCGGGTGGCTGCTGAGGAGTACGTGGAGGTCACGCGGGTGGGGGATTTCCATTACGTGACGGGCATGACCACTGACAACGTAAAATGCCCATGCCAGGTTCCGGCCCCCGAATTCTTTACAGAACTGGACGGGGTGCGGCTACACAGGTACGCTCCGGCGTGCAAACCTCTCCTACGGGATGAGGTCACACTCCAGGTCGGGCTCAACCAATACCCGGTCGGGTCACAGCTCCCATGTGAGCCCGAACCGGATGTAACAGTGCTCACCTCCATGCTCACCGACCCCTCCCACATCACAGCAGAGACGGCTAAGCGTAGGCTGGCTAGGGGGTCTGGGGTCTCCCCTTCCTTGGCCAGCTCTTCGGCTAGCCAGTTGTCTGCGCCTTCCTTGAAGGCGACA------------TGCACTACCCATCAT------------GACTCCCCAGATGCTGACCTCATTGAGGCCAACCTCCTGTGGCGGCAGGAGATGGGCGGGAACATCACCCGCGTGGAGTCAGAGAATAGGGTAGTAATTCTAGACTCTTTTGACCCGCTTCGAGCGGAAGAGGATGAGAGGGAAATATCCGTTGCGGCGGATATCTTGCGGAAAACCAAGAAATTTCCCTCAGCGATGCCCATATGGGCACGCCCGGACTACAACCCACCACTGCTGGAGTCTTGGAAGAACCCGGACTACGTCCCTCCGGTGGTACACGGGTGCCCATTGTCACCTACCAGGGCCCCTCCAATACCGCCTCCACGGAGGAAGAGGACAGTTGTCTTGACAGAATCCGCCGTGTCTTCTGCCTTGGCGGAGCTTGCTACAAAGACCTTCGGCAGCTCCGAATCGTCGGCCGTCGACAGCGGCACAGCGACCGCCCCCCCCGGCCAGTCCTCTGATGACGGTGGTACGGGATCCGACGTTGAGTCGTACTCCTCCATGCCCCCCCTTGAGGGGGAGCCGGGGGACCCCGATCTCAGCGACGGGTCTTGGTCTACTGTAAGCGAGGAG---GCTAGCGAGGACGTCGTCTGCTGC
>gnl|euhcvdb|EU155234_NS5A_C1b_NS5A_protein_coding_sequence_(ns5a_sequence)
TCCGGTTCGTGGCTAAGGGATGTTTGGGACTGGATATGCACGGTGCTGACCGACTTCAAGACCTGGCTCCAGTCCAAGCTCCTGCCGCGGTTACCGGGAGTTCCCTTCCTCTCATGCCAACGTGGGTACAAGGGAGTTTGGCGGGGGGATGGCATCATGCAGACCACCTGCCCGTGCGGAGCACAAATTTCCGGACATGTCAAAAACGGTTCCATGAGGATCGTTGGGCCTAAAACCTGCAGCAACATGTGGCATGGAACATTCCCCATCAACGCATACACCACGGGCCCTTGCACACCCTCCCCGGCGCCCAACTATTCCAGGGCGCTGTGGCGGGTGGCTGCTGAGGAGTACGTGGAGGTTACGCGGGTGGGGGATTTCCACTACGTGACGGGCATGACCACTGACAACGTAAAATGTCCGTGCCAGGTTCCGGCCCCCGAATTTTTCACAGAAGTGGATGGGGTGCGGCTGCACAGGTACGCTCCGGCGTGCAGACCTCTCCTGCGGGATGAGGTCACATTCCAGGTCGGGCTCAACCAATACCCAGTTGGGTCACAGCTCCCATGCGAGCCCGAACCGGATGTAACAGTAGTCACTTCCATGCTTACCGACCCCTCCCACATTACAGCAGAGACGGCTAAGCGCAGGTTGGCTAGGGGGTCT------CCCCCTTCCCTGGCCAGCTCCTCAGCTAGTCAGTTGTCTGCGCCTTCCTTGAAGGCGACG------------TGCACTACCCATCAT------------GACTCCCCGGACGCTGACCTCATCGAGGCCAACCTCCTGTGGCGGCAGGAGATGGGCGGGAACATCACCCGCGTGGAGTCAGAGAATAAGGTGGTGATTCTGGACTCTTTTGATCCGCTTCGAGCGGAGGAGGATGAGAGGGAAGTATCCGTCCCAGCGGAGATCCTGCGGAAATCCAGGAAATTCCCCCCAGCGATGCCCCTATGGGCACGCCCGGATTACAATCCTCCACTGCTAGAGTCCTGGAAAGACCCGGACTACGTCCCTCCTGTGGTACATGGGTGCCCGTTGCCGCCTGCCAAGGCCCCTCCAATACCACCTCCGCGGAGGAAAAGGACGGTTGTCCTGACAGAGTCCAATGTGTCATCTGCCCTGGCGGAGCTAGCCACCAAGACCTTTGGTAGCTCCGAATCGTCGGCCGTCGACAGCGGCACGGCGACTGCCCCTCCTGACCAGCCCTCCGACAGCGGCGACGCGGGGTCCGACGCTGAGTCATATTCCTCCATGCCCCCCCTCGAGGGGGAGCCGGGGGACCCCGATCTCAGCGACGGGTCTTGGTCTACCGTGAGTGAGGAGGAGGCCAGTGAGGACGTCGTCTGCTGC
>gnl|euhcvdb|AB049100_NS5A_C1b_NS5A_protein_coding_sequence_(ns5a_sequence)
TCCGGCTCGTGGCTAAGGGATGTTTGGGACTGGATATGCACGGTGCTGTCTGACTTCAAGACCTGGCTCAAGTCCAAGCTCATGCCGCAGCTACCGGGAGTCCCTTTCTTCTCGTGCCAACGCGGGTACAAGGGAGTCTGGCGGGAGGATGGCATCATGCAGACCACCTGCCCATGTGGAGCACAGATCACCGGACACGTCAAAAATGGTTCCATGAGGATCGTTGGGCCTAGAACCTGCAGCAACACGTGGCATGGAACATTCCCCATCAACGCATACACCACGGGCCCTTGCACACCCTCCCCGGCGCCGAACTATTCCAGGGGGTTGTGGCGGGTGGCTGCTGAGGAGTACGTGGAGGTTACGCGAGTGGGGGATTTCCACTACGTGACGGGCATGACCACCGACAACGTGAAGTGCCCGTGCCAGGTTCCGGCCCCTGAATTCTTCACGGAAGTGGATGGGGTGCGGTTGCACAGGTACGCTCCGGCGTGCAAACCTCTCCTACGGGATGAGGTCACATTCCAGGTCGGGCTCAACCAATACCTGGTTGGGTCACAGCTTCCATGCGAGCCCGAACCGGATGTTACAGTGCTCACCTCCATGCTCACCGACCCCTCCCACATCACAGCAGAGACGGCCAAGCGTAGGCTGGCCAGGGGGTCT------CCCCCCTCTCTGGCCAGCTCTTCAGCTAGCCAGTTGTCTGCGCCTTCCTTGAAGGCGACA------------TGCACTACCCATC------------ATGACTCCCCAGAGCCTGACCTCATTGAGGCCAACCTCTTGTGGCGGCAAGAGATGGGCGGAAATATCACCCGCGTGGAGTCAGAAAACAAGGTAGTAATTTTGGACTCTTTCGACCCGCTTCGTGCGGAGGAGGATGAGAGGGAAGTATCCGTTGCGGCGGAGATCCTGCGGAAATCCAGGAAGTTCCCTCCGGCGCTGCCCGTATGGGCACGGCCGGATTACAACCCTCCACTGCTAGAGCCTTGGAAGAGCCCGGACTACGTCCCTCCGGTGGTACACGGGTGCCCACTACCGCCTACCAAGGCCCCCCCAATACCACCTCCACGGAGAAAGAGGACGGTTGTCTTGACGGACTCCACCGTGTCTTCTGCCTTGGCGGAGCTCGCTACTAAGACCTTCGGCAGCTCCGGATCGTCTGCCGCCGACAGCGGCACGGCGACCGCCCCTCCTGGCCAGGCCTCCGACGACGGTGACAAGGAATCCGACGTTGAGTCATACTCCTCCATGCCCCCCCTTGAGGGAGAGCCGGGGGACCCCGATCTCAGCGACGGGTCTTGGTCTACCATGAGCGAGGAG---GCTGGTGAGGACGTTGTCTGCTGC
>gnl|euhcvdb|AB049101_NS5A_C1b_NS5A_protein_coding_sequence_(ns5a_sequence)
TCCGGCTCGTGGTTAAGGGATGTTTGGGACTGGATATGCACGGTGTTGACTGATTTCAAGACCTGGCTCCAGTCCAAGCTCCTGCCGCGGTTGCCGGGAGTTCCTTTCTTCTCATGCCAACGTGGGTACAGGGGAGTCTGGCGGGGAGACGGCATCATGCAGACCACCTGCCCATGTGGAGCACAGATCACCGGACATGTCAAGAACGGTTCCATGAGGATCGTTGGGCCTAAAACCTGCAGCAACACGTGGCATGGAACATTTCCCATCAACGCGCACACCACGGGCCCCTGCACACCCTCCCCTGCGCCAAACTATTCCAGGGCGCTATGGCGGGTGGCTGCTGAGGAGTACGTGGAGGTTACGCGGGTGGGGGATTTCCACTACGTGACGGGCATGACCACTGACAACGTAAAGTGCCCTTGCCAGGTTCCGGCCCCCGAATTCTTCACAGAAGTGGATGGGGTGCGGCTGCACAGATACGCTCCGGTGTGCAAACCTCTCCTGCGGGATGAGGTCACATTCCAGGTCGGGCTCAACCAATACCTGGTCGGGTCACAGCTCCCATGCGAGCCCGAACCGGACGTAACAGTGCTCACTTCCCTGCTCACCGACCCCTCTCATATTACAGCAGAGACGGCCAGGCGTAGGCTGGCCAGGGGGTCT------CCCCCCTCCTTGGCCAGCTCTTCGGCCAGCCAGTTGTCTGCGCCTTCTCTGAAGGCAACA------------TGCACTACTCATCAT------------GACTCCCCAGACGCTGACCTCATCGAGGCCAACCTCCTGTGGCGGCAGGAGATGGGCGGGAACATCACCCGCGTGGAGTCAGAGAATAAGGTAATAATTCTGGACTCTTTCGAGCCGTGTCGAGCGGAGGAGGACGAGAGGGAGGTGTCCGTTGCGGCGGAGATCCTGCGAAGATCCAGGAGGTTCCCCTCGGCGTTGCCCATATGGGCGCGCCCGGATTACAACCCTCCATTATTAGAGTCCTGGAAGAACCCGGACTACGTCCCTCCGGTGGTACACGGGTGTCCATTGCCGCCTACCAAGGCCCCTCCAGTGCCACCTCCACGGAGAAAGAGGACGGTTGTCCTGACAGAGTCCACCGTGTCTTCTGCCTTGGCGGAGCTCGCTACAAAGACCTTCGGCAGCTCCGAATCGTCGGCCGTCGACAGCGGCACAGCGTCCGCCTCCCCTGACCAGCCCTCCAATGACGGTGACGCAGGATCCGACGTTGAGTCGTATTCCTCCATGCCCCCCCTTGAGGGGGAGCCGGGGGATCCCGACCTCAGCGACGGGTCTTGGTCTACCGTGAGCGAGGAG---GCCAGTGAAGACGTTGTCTGCTGC
>gnl|euhcvdb|AB109543_NS5A_P1b_NS5A_protein_coding_sequence_(ns5a_sequence)
TCCGGCTCGTGGCTCAGGGATGTTTGGGACTGGATATGCACGGTGTTGACTGACTTCAAGACCTGGCTCCAGTCCAAGCTCCTGCCACGGTTGCCGGGGGTCCCTTTCCTTTCATGCCAACGTGGATATAAGGGAGTCTGGCGAGGAGATGGCGTCATGCACACCACTTGCCCATGTGGCGCACAAATCACCGGACATGTCAAAAACGGTTCCATGAGGATCGTTGGGCCTAAAACCTGTAGCAACACGTGGCACGGAACATTCCCCATCAACGCGTACACCACGGGTTCCTGCACACCCTCCCCGGCGCCAAACTATTCCAGGGCGTTGTGGCGGGTAGCTGCTGAGGAGTACGTGGAGGTCACGCGGGTGGGGGATTTCCACTACGTGACGGGCATGACCACTGACAACATAAAATGCCCATGCCAGGTTCCGGCCCCCGAATTTTTCACAGAGTTGGACGGGGTGCGGCTGCACAGGTACGCTCCGGCGTGCAAACCTCTCTTACGGGATGAGGTCACATTCCAGGTCGGGCTCAACCAATACGTGGTTGGGTCACAGCTTCCATGCGAGCCCGAACCGGATGTAACAGTGCTCACTTCCATGCTCACCGACCCCTCCCACATTACAGCAGAGACGGCTAAGCGTAGGCTGGCCAGGGGGTCT------CCCCCTTCCTTGGCCCGCTCTTCAGCTAGTCAGTTGTCTGCGCCTTCTCTGAAGGCGACA------------TGCACCACCCATCAT------------GACTCCCCAGACGCCGACCTCATCGAGGCCAACCTCCTGTGGCGGCAGGAGATGGGCGGGAACATCACCCGCGTGGAGTCAGAGAACAAAGTAGTGATTCTGGACTCTTTCGACCCGCTTCGAGCGGAGGAGGATGAGAGGGAAGTATCCGTTCCGGCGGAGATCCTGCGGAAAACCAGGAAATTCCCCTCAGCGTTGCCCATATGGGCACGCCCGGACTACAACCCACCACTGTTAGAGTCTTGGAGAGACCCGGACTATGTCCCTCCGGTGGTACACGGGTGCCCGTTACCGCCCACCAAGGCCCCTCCAATACCACCTCCACGGAGAAAGAGAACAGTTATCCTGACAGAATCCACTGTGTCTTCTGCCTTGGCGGAGCTTGCTACAAAGACCTTCGGCAGCTCCGGATCGTCGGCCGTCGACAGCGGCACAGCGACTGCCCCTCCTGATGGGCCCTCCGACGACGGTGATGCAGGATCGGACGCTGAGTCATACTCCTCCATGCCCCCCCTTGAGGGGGAGCCGGGGGATCCCGATCTCAGCGACGGGTCTTGGTCCACTGTGAGCGAGGAG---GCCAGTGAGGACGTCGTCTGCTGC
>gnl|euhcvdb|AB154181_NS5A_C1b_NS5A_protein_coding_sequence_(ns5a_sequence)
TCCGGCTCGTGGCTAAGGGATGTTTGGGACTGGATATGCACGGTGTTAACTGATTTTAAGACCTGGCTCCAGTCCAAGCTCCTGCCGCGGTTACCGGGAGTCCCCTTCTTCTCATGCCAACGTGGGTACAAGGGCATCTGGCGGGGAGACGGCATCATGCAAACCACCTGCCCATGTGGAGCGCAGATCACCGGACATGTCAAAAACGGTTCCATGAGGATCGTTGGGCCTAGGACCTGCAGCAACACGTGGCATGGAACATTCCCCATCAACGCATACACCACGGGCCCCTGCACGCCCTCTCCGGCGCCCAATTATTCTAGGGCGCTGTGGAGGGTGGCTGCTGAGGAGTACGTGGAGGTTACGAGGGTGGGGGATTTCCACTACGTGACGGGCATGACCACTGACAACGTAAAATGCCCATGCCAGGTTCCGGCCCCCGAATTCTTCACGGAGGTGGATGGGGTGCGGCTGCACAGGTACGCCCCGCCGTGCAGACCTCTCCTACGGGATGAGGTCGTATTCCAGGTCGGGCTCAACCAATACCCGGTCGGGTCACAGCTCCCATGTGAGCCTGAACCGGATGTGGCGGTGCTTACTTCCATGCTCACCGACCCCTCCCACATCACAGCAGAGGCGGCTAAGCGTAGGCTGGCCAGGGGGTCT------CCCCCCTCCTTGGCCAGCTCTTCGGCTAGCCAGTTGTCTGCGCCTTCCTTGAAAGCGACA------------TGCACTACCCGTCAT------------GACTCCCCAGATGCTGACCTCATCGAGGCCAATCTCCTGTGGCGGCAGGAGATGGGCGGGAACATCACCCGCGTGGAGTCAGAGAACAAGGTAGTAATTCTGGACTCTTTCGAGCCGCTTCGAGCGGAGGAAGATGAGAGGGAAGTATCCGTTCCGGCGGAAATCCTGCGGAGATCCAGGAAATTTCCCCGAGCGATGCCCATATGGGCAAGGCCGGATTACAACCCTCCACTGGTAGAGTCCTGGAAGGACCCGGACTACGTCCCTCCGGTGGTACATGGGTGCCCATTGCCACCTATTAAGGCCCCTCCAATACCACCTCCACGGAGGAAGAGGACGGTTGTCCTGACAGAATCCACCGTGTCTTCTGCCTTGGCTGAGCTCGCCACAAAGACCTTCGGCAGCTCCGAATCGTCGGCCGTCGACAGCGGCACGGCGACTGCCCCTCCCGACCAGCCCTCCGACGACGGCGACGCAGGGTCCGATGTTGAGTCGTACTCCTCCATGCCCCCCCTTGAGGGGGAGCCGGGGGATCCCGATCTCAGCGACGGGTCTTGGTCTACCGTGAGCGAGGAA---GCTAGTGAGGATGTCGTCTGTTGC
>gnl|euhcvdb|AB154182_NS5A_C1b_NS5A_protein_coding_sequence_(ns5a_sequence)
TCCGGCTCGTGGCTAAGGGATGTTTGGGACTGGATATGCACGGTGTTAACTGATTTTAAGACCTGGCTCCAGTCCAAGCTCCTGCCGCGGTTACCGGGAGTCCCCTTCTTCTCATGCCAACGTGGGTACAAGGGCATCTGGCGGGGAGACGGCATCATGCAAACCACCTGCCCATGTGGAGCGCAGATCACCGGACATGTCAAAAACGGTTCCATGAGGATCGTTGGGCCTAGGACCTGCAGCAACACGTGGCATGGAACATTCCCCATCAACGCATACACCACGGGCCCCTGCACGCCCTCTCCGGCGCCCAATTATTCTAGGGCGCTGTGGAGGGTGGCTGCTGAGGAGTACGTGGAGGTTACGAGGGTGGGGGATTTCCACTACGTGACGGGCATGACCACTGACAACGTAAAATGCCCATGCCAGGTTCCGGCCCCCGAATTCTTCACGGAGGTGGATGGGGTGCGGCTGCACAGGTACGCCCCGCCGTGCAGACCTCTCCTACGGGATGAGGTCGTATTCCAGGTCGGGCTCAACCAATACCCGGTCGGGTCACAGCTCCCATGTGAGCCTGAACCGGATGTGGCGGTGCTCACTTCCATGCTCACCGACCCCTCCCACATCACAGCAGAGGCGGCTAAGCGTAGGCTGGCCAGGGGGTCT------CCCCCCTCCTTGGCCAGCTCTTCGGCTAGCCAGTTGTCTGCGCCTTCCTTGAAAGCGACA------------TGCACTACCCGTCAT------------GACTCCCCAGATGCTGACCTCATCGAGGCCAATCTCCTGTGGCGGCAGGAGATGGGCGGGAACATCACCCGCGTGGAGTCAGAGAACAAGGTAGTAATTCTGGACTCTTTCGAGCCGCTTCGAGCGGAGGAAGATGAGAGGGAAGTATCCGTTCCGGCGGAAATCCTGCGGAGATCCAGGAAATTTCCCCGAGCGATGCCCATATGGGCAAGGCCGGATTACAACCCTCCACTGGTAGAGTCCTGGAAGGACCCGGACTACGTCCCTCCGGTGGTACATGGGTGCCCATTGCCACCTATTAAGGCCCCTCCAATACCACCTCCACGGAGGAAGAGGACGGTTGTCCTGACAGAATCCACCGTGTCTTCTGCCTTGGCTGAGCTCGCCACAAAGACCTTCGGCAGCTCCGAATCGTCGGCCGTCGACAGCGGCACGGCGACTGCCCCTCCCGACCAGCCCTCCGACGACGGCGACGCAGGGTCCGATGTTGAGTCGTACTCCTCCATGCCCCCCCTTGAGGGGGAGCCGGGGGATCCCGATCTCAGCGACGGGTCTTGGTCTACCGTGAGCGAGGAA---GCTAGTGAGGATGTCGTCTGTTGC
>gnl|euhcvdb|AB154184_NS5A_C1b_NS5A_protein_coding_sequence_(ns5a_sequence)
TCCGGCTCGTGGTTAAGGGACGTTTGGGACTGGATATGCACGGTGTTAACTGATTTTAAGACCTGGCTCCAGTCCAAGCTCCTGCCGCGGTTACCGGGAGTCCCCTTCCTCTCATGCCAACGTGGATACAGGGGCATTTGGCGGGGAGACGGCATCATGCACACCACCTGCCCATGTGGAGCGCAGATCACCGGACATGTCAAAAACGGTTCCATGAGGATCGTTGGGCCTAGGACCTGCAGCAACACGTGGCATGGAACATTCCCCATCAACGCATACACCACGGGCCCCTGCACGCCCTCCCCAGCGCCCAATTATTCCAGGGCGTTGTGGAGGGTGGCTGCTGAGGAGTATGTGGAGGTTACGCGGGTGGGGGATTTCCACTACGTGACGGGCATGACCACTGACAACGTAAAGTGCCCATGCCAGGTTCCGGCCCCCGAATTCTTCACGGAGGTGGATGGGGTGCAGCTGCACAGGTACGCTCCGCCGTGCAAACCTCTCCTACGGGAGGAGGTCACATTCCAGGTCGGGCTCAACCAATACCTGGTCGGGTCACAGCTCCCATGTGAGCCCGAACCGGACGTAGCGGTGCTCACTTCCATGCTCACCGACCCCTCCCACATCACAGCAGAGACGGCTAAGCGTAGGCTGGCCAGGGGGTCT------CCCCCCTCCTTAGCCAGCTCTTCAGCTAGCCAGTTGTCTGCGCCTTCCTTGAAGGCGACA------------TGCACTACCCGTCAT------------GACTCCCCAGATGCTGACCTCATCGAGGCCAATCTCCTGTGGCGGCAGGAGATGGGCGGGAACATCACCCGCGTGGAGTCAGAGAATAAGGTAGTGATCCTGGACTCCTTCGAGCCGCTTCGAGCGGAGGAAGATGAGAGGGAAGTATCCGTTCCTGCGGAAATCCTGCGGAGATCCAGGAAGTTTCCCCGAGCGATGCCCATATGGGCAAGGCCGGATTACAACCCTCCACTGATAGAGTCCTGGAAGGACCCGGACTACGTCCCTCCGGTGGTACATGGGTGCCCATTGCCACCTACTAAGGCCCCTCCAATACCACCTCCACGGAGGAAAAGGACGGTTGTCCTGACAGAATCTACTGTGTCTTCTGCCTTGGCTGAGCTCGCCACGAAGACCTTCGGCAGCTCCGGATCGTCGGCCGTCGACAGCGGCACGGCGACCGGCCCTCCTGACCAGCCCTCCGACGACGGCGACGCGGGGTCCGATGTTGAGTCGTACTCCTCCATGCCCCCCCTTGAGGGGGAGCCGGGGGATCCCGATCTCAGCGACGGGTCTTGGTCTACCGTGAGCGAGGAA---GCTAGTGAGGATGTCGTCTGCTGC
>gnl|euhcvdb|AB154186_NS5A_C1b_NS5A_protein_coding_sequence_(ns5a_sequence)
TCCGGCTCGTGGCTAAGGGACGTTTGGGACTGGATATGCACGGTGTTAGCTGATTTTAAGACCTGGCTCCAGTCCAAGCTCCTGCCGCGGTTACCGGGAGTCCCCTTCCTCTCATGCCAACGTGGATACAGGGGCGTCTGGCGGGGAGACGGCATCATGCAAACCACCTGCCCATGTGGAGCGCAGATTACCGGACATGTCAAAAACGGTTCCATGAGGATCGTTGGGCCTAGGACCTGCAGCAACACGTGGCATGGAACATTCCCCATCAACGCATACACCACGGGCCCCTGCACGCCCTCCCCGGCGCCCAATTATTCCAGGGCGCTGTGGAGGGTGACTGCTGAGGAGTACGTGGAGGTTACGCGGGTGGGGGATTTCCACTACGTGACGGGCATGACCACCGACAACGTAAAGTGCCCATGCCAGGTTCCGGCCCCCGAATTCTTCACGGAGGTGGATGGGGTGCGGCTGCACAGGTACGCTCCGCCGTGCAAACCCCTCCTACGGGAGGAGGTCACATTCCAGGTCGGGCTCAACCAATACCTGGTCGGGTCACAGCTCCCATGTGAGCCCGAACCGGATGTAGCGGTGCTCACTTCCATGCTCACCGACCCCTCCCACATCACAGCAGAGGCGGCTAGGCGTAGGCTGGCCAGGGGGTCT------CCCCCCTCCTTGGCCAGCTCTTCCGCTAGCCAGCTGTCTGCGCCTTCCTTGAAGGCGACA------------TGCACTACCCGTCAT------------GACTCCCCAGATGCTGACCTCATCGAGGCCAATCTCCTGTGGCGGCAGGAGATGGGCGGGAACATCACCCGCGTGGAGTCAGAGAACAAGGTAGTAATTTTGGACTCTTTCGAGCCGCTTCGAGCGGAGGAAGATGAGAGGGAAGTATCCGTTCCGGCGGAAATCCTGCGGAGATCCAGGAAATTTCCCCGAGCGATGCCCATATGGGCAAGGCCGGATTACAACCCTCCACTGGTGGAGTCCTGGAAGGACCCGGACTACGTCCCTCCGGTGGTACATGGGTGCCCATTACCACCTACTAAGGCCCCTCCAATACCACCTCCACGGAGGAAAAGGACGGTTGTCCTGACAGAATCCACCGTCTCTTCCGCCTTGGCTGAGCTCGCCACAAAGACCTTCGGCAGCTCCGAATCGTCGGCCGTCGACAGCGGCACGGCGACCGCCCCTCCTGACCAGGCCTCCGACGACGGCGACACAGGGTCCGATGTTGAGTCGTACTCCTCCATGCCCCCCCTTGAGGGGGAGCCGGGGGACCCCGATCTCAGCGACGGGTCTTGGTCTACCGTGAGCGAGGAA---GCTAGTGAGGACGTCGTCTGTTGT
>gnl|euhcvdb|AB154187_NS5A_C1b_NS5A_protein_coding_sequence_(ns5a_sequence)
TCCGGCTCGTGGCTAAGGGACGTTTGGGACTGGATATGCACGGTGTTAACCGATTTTAAGACCTGGCTCCAGTCCAAGCTCCTGCCGCGGTTACCGGGAGTCCCCTTCCTCTCATGCCAACGTGGGTACAAGGGCATCTGGCGGGGAGACGGCATCATGCAAACCACCTGCCCGTGTGGAGCGCAGATCACCGGACATGTCAAAAACGGTTCCATGAGGATCGTCGGGCCTAGGACCTGCAGCAACACGTGGCATGGAACATTCCCCATCAACGCATACACCACGGGCCCCTGCACGCCCTCCCCGGCGCCAAACTATTCAAGGGCGCTGTGGAGGGTAGCTGCTGAGGAGTACGTAGAGGTTACGCGGGTGGGAGATTTCCACTACGTGACGGGCATGACCACTGACAACGTAAAGTGCCCATGCCAGGTTCCGGCCCCCGAATTCTTCACGGAGGTGGATGGGGTGCGTCTGCACAGGTACGCTCCGCCGTGCAGACCTCTCCTACGGGAGGAGGTCACGTTCCAGGTCGGGCTCAACCAATACCTGGTCGGGTCACAGCTCCCATGCGAGCCCGAACCGGATGTAGCGGTGCTCACTTCCATGCTCACCGACCCCTCCCACATCACAGCAGAGGCGGCTAAGCGTAGGCTGGCCAGGGGGTCT------CCCCCCTCCTTAGCCAGCTCTTCAGCTAGCCAATTGTCTGCGCCTTCCTTGAAGGCGACA------------TGCACTACCCGTCAT------------GACTCCCCAGATGCTGACCTCATCGAGGCCAATCTCCTGTGGCGGCAGGAGATGGGCGGGAACATCACCCGCGTGGAGTCAGAGAACAAGGTAGTAATTCTGGACTCTTTCGAGCCGCTTCGAGCGGAGGAAGATGAGAGGGAAGTATCCGTTCCGGCGGAAATCCTGCGGAGATCCAGGAAATTTCCCCGGGCGATGCCCATATGGGCAAGGCCGGATTACAACCCTCCACTGGTAGAGTCCTGGAAGGACCCGGACTATGTCCCTCCGGTGGTACATGGGTGCCCATTGCCACCTACTAAGGCCCCTCCAATACCACCTCCACGGAGGAAAAGGACGGTTGTCCTGACAGAATCCACCGTGTCTTCTGCCTTGGCTGAGCTCGCCACAAAGACCTTCGGCAGCTCCGAGTCGTCGGCCGTCGACAGCGGCACGGCGAGCGCCTCTCCTGACCAGCCCTCTGACGACGGCGACGCAGGGTCCGATGCTGAGTCGTACTCCTCCATGCCCCCCCTTGAGGGGGAGCCGGGGGATCCCGATCTCAGTGACGGGTCTTGGTCTACCGTGAGCGAGGAA---GCTAGCGAGGACGTCGTCTGCTGC
>gnl|euhcvdb|AB154189_NS5A_C1b_NS5A_protein_coding_sequence_(ns5a_sequence)
TCCGGCTCGTGGCTGAGGGACGTTTGGGACTGGATATGCACGGTGTTAACTGATTTTAAGACCTGGCTCCAGTCCAAGCTCCTGCCGCGGTTGCCGGGAGTCCCCTTCCTCTCATGCCAGCGTGGGTACAAGGGCGTCTGGCGGGGAGACGGCATCATGCAAACCACCTGCCCATGTGGAGCGCAGATCACCGGACATGTCAAAAACGGTTCCATGAGGATCGTTGGGCCTAGGACCTGCAGCAACACGTGGCATGGAACATTCCCCATCAACGCACACACTACGGGCCCCTGCACGCCCTCCCCGGCGCCCAATTATTCCAGGGCGCTGTGGAGGGTGGCTGCTGAGGAGTACGTGGAGGTTACGCGGGTGGGGGATTTCCACTACGTGACGGGCATGACCACTGACAACGTAAAGTGCCCATGCCAGGTTCCGGCCCCCGAATTTTTCACGGAGGTGGATGGGGTGCGGCTGCACAGGTACGCTCCGCCATGCAAACCTCTCCTACGGGAGGAGGTCACATTCATGGTCGGGCTCAACCAATACCTGGTCGGGTCACAGCTCCCATGTGAGCCCGAACCGGATGTAGCGGTGCTCACTTCCATGCTCACCGACCCCTCCCACATCACAGCAGAGACGGCTAAGCGTAGGCTGGCCAGGGGGTCT------CCCCCCTCCTTAGCCAGCTCTTCAGCTAGCCAGTTGTCTGCGCCTTCCTTGAAGGCGACA------------TGCACTACCCGTCAT------------GACTCCCCAGATGCTGACCTCATCGAGGCCAATCTCCTGTGGCGACAGGAGATGGGCGGGAACATCACCCGCGTGGAGTCAGAGAACAAGGTAGTAATTCTGGACTCTTTCGAGCCGCTTAGAGCGGAGGAAGATGAGAGGGAAGTATCCGTTCCGGCGGAAATCCTGCGGAGATCCAGGAAATTTCCCCCAGCGATGCCCATATGGGCAAGGCCGGATTACAACCCTCCACTGGTGGAGCCCTGGAAGGACCCAGACTACGTCCCTCCAGTGGTACATGGGTGCCCATTGCCACCTACTAAGGCCCCTCCAATACCACCTCCACGGAGGAAAAGGACGGTTGTCCTGACAGAATCCACCGTGTCTTCTGCCTTGGCTGAGCTCGCCACAAAGACCTTCGGCAGCTCCGAATCGTCGGCCGTCGACAGCGGCACGGCGACCGCCCCTCCTGACCAGCTCTCCGACGACGGCGACGCAGGGTCCGATGTTGAGTCGTACTCCTCCATGCCCCCCCTTGAGGGGGAACCGGGGGATCCCGATCTCAGCGACGGGTCTTGGTCTACCGTGAGCGAGGAA---GCTGGTGAGGACGTCGTCTGCTGC
>gnl|euhcvdb|AB154190_NS5A_C1b_NS5A_protein_coding_sequence_(ns5a_sequence)
TCCGGCTCGTGGCTGAGGGACGTTTGGGACTGGATATGCACGGTGTTAGCTGATTTTAAGACCTGGCTCCAGTCCAAGCTCCTGCCGCGGTTGCCGGGAGTTCCCTTCCTCTCATGCCAGCGTGGGTACAAGGGCGTCTGGCGGGGGGACGGCATCATGCAAACCACCTGCCCATGTGGAGCGCAGATCACCGGACACGTCAAAAACGGTTCCATGAGGATCGTTGGGTCTAGGACCTGCAGTAACACGTGGCATGGAACATTCCCCATCAACGCACACACTACGGGCCCTTGCACGCCCTCCCCGGCGCCCAATTACTCCAGGGCGCTGTGGAGGGTGGCTGCTGAGGAGTACGTGGAGGTTACGCGGGTGGGGGATTTCCACTACGTGACGGGCATGACCACTGACAACGTAAAGTGCCCATGCCAGGTCCCGGCCCCCGAATTTTTCACGGAGGTGGATGGGGTGCGGCTGCACAGGTACGCTCCGCCATGCAAACCTCTCCTACGGGAGGAGGTCACATTCATGGTCGGGCTCAACCAATACCTGGTCGGGTCACAGCTCCCATGCGAGCCCGAACCGGATGTAGCGGTGCTCACTTCCATGCTCACCGACCCCTCCCACATCACAGCAGAGACGGCTAAGCGTAGGCTGGCCAGGGGGTCT------CCCCCCTCCTTGGCCAGCTCTTCAGCTAGCCAGTTGTCTGCGCCTTCCTTGAAGGCGACA------------TGCACTACCCGTCAT------------GACTCCCCAGATGCTGACCTCATCGAGGCCAATCTCCTGTGGCGACAGGAGATGGGCGGGAACATCACCCGCGTGGAGTCAGAGAACAAGGTAGTAATTCTGGACTCTTTCGAGCCGCTTAGAGCGGAGGAAGATGAGAGGGAAGTATCCGTTCCGGCGGAAATCCTGCGGAGATCCAGGAAATTTCCCCCAGCGTTGCCCATATGGGCAAGGCCGGATTACAACCCTCCACTGGTGGAGCCCTGGAAGGACCCAGACTACGTCCCTCCAGTGGTACATGGGTGCCCATTGCCACCTACTAAGGCCCCTCCAATACCACCTCCACGGAGGAAAAGGACGGTTGTCCTGACAGAATCCACCGTGTCTTCTGCCTTGGCTGAGCTCGCCACAAAGACCTTCGGCAGCTCCGAATCGTCGGCCGTCGACAGCGGCACGGCGACCGCCCCTCCTGACCAGCTCTCCGACGACGGCGACGCAGGGTCCGATGTTGAGTCGTACTCCTCCATGCCCCCCCTTGAGGGGGAACCGGGGGATCCCGATCTCAGCGACGGGTCTTGGTCTACCGTGAGCGAGGAA---GCTGGTGAGGACGTCGTCTGCTGC
>gnl|euhcvdb|AB154191_NS5A_C1b_NS5A_protein_coding_sequence_(ns5a_sequence)
TCCGGCTCGTGGCTAAGGGACGTTTGGGACTGGATATGCACGGTGTTAACTGATTTTAAAACCTGGCTCCAGTCCAAGCTCCTGCCGCGGTTACCGGGAGTCCCCTTCCTCTCATGCCAACGTGGGTACAAGGGCATCTGGCGGGGAGACGGCATCATGCAAACCACCTGCCCATGTGGAGCGCAGATCACCGGACATGTCAAAAACGGTTCCATGAGGATCGTTGGGCCTAGGACCTGCAGCAACACGTGGCATGGAACATTCCCCATCAACGCATACACCACGGGCCCTTGCACGCCCTCCCCGGCGCCCAATTATTCCAGGGCGCTGTGGAGGGTGACTGCTGAGGAGTACGTGGAGGTTACGCGGGTGGGGGACTTCCACTACGTGACGGGCATGACCACTGACAACGTAAAGTGCCCATGCCAGGTTCCGGCCCCCGAATTCTTCACGGAGGTGGATGGGGTGCGGCTGCACAGGTACGCTCCGCCGTGCAAACCCCTCCTACGGGAGGAGGTCACATTCCAGGTCGGGCTCAACCAATACCTGGTCGGGTCACAGCTCCCATGTGAGCCTGAACCGGATGTAGCGGTGCTCACTTCCATGCTCACCGACCCCTCCCATATCACAGCAGAGGCGGCTAAGCGTAGGCTGGCCAGGGGGTCT------CCCCCCTCCTTGGCCAGCTCTTCAGCTAGCCAGTTGTCTGCGCCTTCCTTGAAGGCGACA------------TGCACTACCCGTCAT------------GACTCCCCAGATGCTGACCTCATCGAGGCCAATCTCCTGTGGCGGCAGGAGATGGGCGGGAACATCACCCGCGTGGAGTCAGAGAACAAGGTAGTAATTTTGGACTCTTTCGAGCCGCTTCGAGCGGAGGAAGATGAGAGGGAAGTATCCGTTCCGGCGGAAATCCTGCGGAGATCCAGAAAATTTCCCCGAGCGATGCCCATATGGGCAAGGCCGGATTACAACCCTCCACTGGTAGAGTCCTGGAAGGACCCGGACTATGTCCCTCCGGTGGTACATGGGTGCCCGTTGCCACCTACCAAGGCCCCTCCAATACCACCTCCACGGAGGAAAAGGACGGTTGTCCTGACAGAATCCACCGTGTCTTCTGCCTTGGCTGAGCTCGCCACGAAGACCTTCGGCAGCTCCGAATCGTCGGCCGTTGACAGCGGCACGGCGACCGCCTCCCCTGACCAGCCCTCCGACGACGGCGACGCAGGGTCCGATGTTGAGTCGTACTCCTCCATGCCCCCCCTAGAGGGGGAGCCGGGGGATCCCGATCTCAGCGACGGGTCTTGGTCTACCGTAAGCGAGGAA---GCTAGTGAGGACGTCGTCTGCTGC
>gnl|euhcvdb|AB154192_NS5A_C1b_NS5A_protein_coding_sequence_(ns5a_sequence)
TCCGGTTCGTGGCTAAGGGACGTTTGGGACTGGATATGCACGGTGTTAACCGATTTTAAGACCTGGCTCCAGTCTAAGCTCCTGCCGCGGTTACCGGGAGTCCCCTTTCTCTCGTGCCAGCGTGGATACAAGGGCATCTGGCGGGGAGACGGCATCATGCAAACCACCTGCCCATGTGGAGCGCAGATCACCGGACATGTCAAAAACGGTTCCATGAGGATCGTCGGGCCTAGGACTTGCAGCAACACGTGGCATGGAACATTCCCCATCAACGCATACACCACGGGCCCTTGCACGCCCTCCCCGGCGCCCAATTATTCCAGGGCGCTGTGGAGAGTGACTGCTGAGGAGTACGTGGAGGTTACGCGGGTGGGGGACTTCCACTACGTGACGGGCATGACTACTGACAACGTAAAGTGCCCATGTCAGGTTCCGGCCCCCGAATTCTTCACAGAGGTGGATGGGGTGCGGCTGCACAGGTACGCTCCGCCGTGCAAACCTCTCCTACGGGAGGAGGTCACATTCCAGGTCGGGCTCAACCAATACCTGGTCGGGTCACAGCTCCCATGCGAGCCCGAACCGGATGTAACGGTGCTCACTTCCATGCTCACCGACCCCTCCCACATCACAGCAGAAGCGGCTAAGCGCAGATTGGCCAGGGGGTCT------CCCCCCTCCTTGGCCAGCTCTTCAGCTAGCCAGTTGTCTGCGCCTTCCTTGAAGGCGACA------------TGCACTACCCGTCAT------------GACTCCCCAGATGCTGACCTCATCGAGGCCAATCTCCTGTGGCGACAGGAGATGGGCGGGAACATCACCCGCGTGGAGTCAGAGAACAAGGTAGTAATTCTGGACTCTTTCGAACCGCTTCAAGCGGAGGAAGATGAGAGGGAAGTATCCGTTCCGGCGGAGATCCTGCGGAGATCCAGGAAATTTCCCCGAGCGATGCCCATATGGGCAAGGCCGGATTACAACCCTCCACTGGTGGAGTCCTGGAAGGACCCGGACTATGTCCCTCCGGTGGTACATGGGTGCCCGTTGCCACCCACTAAGGCCCCTCCAATACCACCTCCACGGAGGAAAAGGACGGTTGTCCTGACAGAATCCACCGTGTCTTCTGCCTTGGCTGAGCTCGCCACGAAGACCTTCGGCAGCTCCGAATCGTCGGCCGTCGACAGCGGCACGGCGACCGCCTCCCATGACCAGCCCTCCGACGACGGCGACGCAGGGTCCGATGTTGAGTCGTACTCCTCCATGCCCCCCCTAGAGGGGGAGCCGGGGGATCCCGATCTCAGCGACGGGTCTTGGTCTACCGTGAGCGAGGAA---GCTAGTGAGGACGTCGTCTGCTGC
>gnl|euhcvdb|AB154193_NS5A_C1b_NS5A_protein_coding_sequence_(ns5a_sequence)
TCCGGCTCGTGGCTAAGGGATGTTTGGGACTGGATATGCACGGTGTTAACTGACTTCAAGACCTGGCTCCAGTCCAAGCTCCTGCCGCGGTTACCGGGAGTCCCCTTCCTCTCATGCCAACGTGGGTACAAGGGCATCTGGCGGGGAGACGGCATCATGCACACCACCTGCCCATGTGGAGCGCAGATCACCGGACATGTCAAAAACGGTTCCATGAGGATCGTTGGGCCTAGGACCTGCAGCAACACGTGGCATGGAACATTCCCCATCAACGCGTACACCACGGGCCCCTGCACGCCCTCCCCGGCGCCCAATTATTCTAGGGCGCTGTGGAGGGTGGCTGCTGAGGAGTACGTGGAGGTTACGCGGGTGGGGGATTTCCACTACGTGACGGGCATGACCACTGACAACGTAAAGTGCCCATGCCAGGTTCCGGCCCCCGATTTTTTCACGGAGGTGGATGGGGTGCGGCTGCACAGGTTCGCTCCGCCGTGCAAACCTCTCCTACGGGAGGAGGTCACATTCCAGGTCGGGCTCAACCAATACCTGGTCGGGTCACAGCTCCCATGTGAGCCCGAACCGGATGTAGCGGTGCTCACTTCCATGCTCACCGACCCCTCCCACATCACAGCAGAGGCGGCTAAGCGTAGGCTGGCCAGGGGGTCT------CCCCCCTCCTTAGCCAGCTCTTCAGCTAGCCAGTTGTCTGCGCCTTCCTTGAAGGCGACA------------TGCACTACCCGTCAT------------GACTCCCCAGATGCTGACCTCATCGAGGCCAATCTCCTGTGGCGGCAGGAGATGGGCGGAAACATCACCCGCGTGGAGTCAGAGAACAAGGTAGTAATTCTGGACTCTTTCGAGCCGCTTCAAGCGGAGGAAGATGAGAGGGAAGTATCCGTTCCGGCGGAAATCCTGCGGAGATCCAGGAAATTCCCCCGAGCGATGCCCATATGGGCAAGGCCGGATTACAACCCTCCACTGGTAGAGTCCTGGAAGGACCCGGACTACGTCCCTCCGGTGGTACATGGGTGCCCATTGCCACCTACTAAGGCCCCTCCAATACCACCTCCACGGAGGAAAAGGACGGTTGTCCTGACAGAATCCACCGTGTCTTCTGCTTTGGCTGAGCTCGCCACGAAGACCTTCGGCAGCTCCGAATCGTCGGCCGTCGACAGCGGTACGGCGACCGCCCCTCCTGACCAGGCCTCCGACGACGGCGACGCAGGGTCCGATGTTGAGTCGTACTCCTCCATGCCCCCCCTTGAGGGGGAGCCGGGGGATCCCGATCTCAGCGACGGGTCTTGGTCTACCGTGAGCGAGGAA---GCTAGTGAGGACGTCGTCTGCTGC
>gnl|euhcvdb|AB154194_NS5A_C1b_NS5A_protein_coding_sequence_(ns5a_sequence)
TCCGGCTCGTGGCTAAGGGACGTTTGGGATTGGATATGCACGGTGTTAACTGATTTTAAGACCTGGCTCCAGTCCAAGCTCTTGCCGCGGTTACCGGGAGTCCCCTTCCTTTCATGCCAACGTGGGTACAAGGGCATCTGGCGGGGAGACGGCATCATGCAAACCACCTGCCCATGTGGAGCGCAGATCACCGGACATGTCAAAAACGGTTCCATGAGGATCGTCGGGCCTAGGACCTGCAGCAACACGTGGCATGGAACATTCCCCATCAACGCGTACACCACGGGCCCCTGCACGCCCTCCCCGGCGCCCAATTATTCCAGGGCGCTGTGGAGGGTGGCTGCTGAGGAGTACGTGGAGGTTACGCAGGTGGGGGATTTCCACTACGTGACGGGCGTGACCACTGACAACGTAAAGTGCCCATGCCAGGTTCCGGCTCCCGAATTCTTCACGGAGGTGGATGGGGTGCGGCTGCACAGGTTCGCTCCGCCGTGCAAACCTCTCCTACGGGAGGAGGTCACATTCCAGGTCGGGCTCAACCAATACCTGGTCGGGTCGCAGCTCCCATGTGAGCCCGAACCGGATGTAGCAGTGCTCACTTCCATGCTCACCGACCCCTCCCACATCACAGCAGAGGCGGCTAAGCGTAGGCTGGCCAGGGGGTCT------CCCCCCTCCTTAGCCAGCTCTTCAGCTAGCCAGTTGTCTGCGCCTTCCTTGAAGGCGACA------------TGCACTACCCGTCAT------------GACTCCCCTGATGCCGACCTCATCGAGGCCAATCTCCTGTGGCGGCAGGAGATGGGCGGGAACATCACCCGCGTGGAGTCAGAGAACAAGGTAGTAATTCTGGACTCTTTCGAGCCGCTTCGAGCGGAGGAAGATGAGAGGGAAGTATCCGTTCCGGCAGAAATCCTGCGAAGATCCAGGAAATTTCCCCGAGCGATGCCCATATGGGCAAGGCCGGATTACAACCCTCCACTGGTAGAGTCCTGGAAGGACCCGGACTACGTCCCTCCGGTGGTACATGGGTGCCCATTGCCACCTACTAAGGCCCCTCCGATACCACCTCCACGGAGGAAAAGGACGGTTGTCCTGACAGAGTCCACCGTGTCTTCTGCTTTGGCTGAGCTCGCCACAAAGACCTTCGGCAGCTCCGAATCGTCGACCGTCGACAGCGGTACGGCGACCGCCCCCCCTGACCAGCCCTCCGACGACGGCGACGCAGGGTCCGACGTTGAGTCGTACTCCTCCATGCCCCCCCTTGAGGGGGAGCCGGGGGATCCCGATCTCAGCGACGGGTCTTGGTCTACCGTGAGCGAGGAA---GCTAGTGAGGACGTCGTCTGCTGC
>gnl|euhcvdb|AB154196_NS5A_C1b_NS5A_protein_coding_sequence_(ns5a_sequence)
TCCGGCTCGTGGCTAAGGGACGTTTGGGACTGGATATGCATGGTGTTAAGTGATTTTAAGACCTGGCTCCAGTCCAAGCTCCTGCCGCGGTTACCGGGAGTCCCCTTCCTCTCATGTCAACGTGGGTACAGGGGCATTTGGCGGGGAGACGGCATCATGCAAACCACCTGCTCATGTGGAGCGCGGATCACCGGACATGTCAAGAACGGTTCCATGAGGATCGTTGGGCCTAGGACCTGTAGCAACACGTGGCATGGAGCATTCCCCATCAACGCATACACCACGGGCCCCTGCACGCCCTCCCCGGCGCCCAATTATTCCAGGGCGCTGTGGAGGGTGGCTGCTGAGGAGTACGTGGAGGTCAAGCGGGTGGGGGATTTCCACTACGTGACGGGCATGACCACTGACAACGTAAAGTGCCCATGCCAGGTTCCGGCCCCCGAATTCTTCACGGAGGTGGACGGGGTGCGGCTGCACAGGTACGCTCCGCCGTGCAAGCCTCTCCTGCGGGAGGAGGTCACATTCCAGGTCGGGCTCAACCAATACGTGGTCGGGTCACAGCTCCCATGCGAGCCCGAGCCGGATGTAGCGGTGCTCACTTCCATGCTCACCGACCCCTCCCACATCACAGCAGAGACGGCTAAGCGTAGGCTGGCCAGAGGGTCT------CCCCCCTCCTTAGCCAGCTCTTCAGCTAGCCAGTTGTCTGCGCCTTCCTTGAAGGCGACA------------TGCCCTTACCTTCAT------------GACTCCCCAGACGCTGACCTCATCGAGGCCAATCTCCTGTGGCGGCAGGAGATGGGCGGGAACATCACCCGCGTGGAGTCAGAGAACAAGGTAGTAATTCTGGACTCTTTCGAGCCGCTTCGAGCGGAGGAAGATGAGAGGGAAGTGTCCGTTCCGGCGGAAATCCTGCGGAGATCCAGGAAATTTCCCCGAGCGATGCCCATATGGGCAAGGCCGGATTACAACCCTCCACTGATAGAGTCCTGGAAGGACCCGGACTACGTCCCTCCGGTGGTACACGGGTGCCCATTGCCACCTACTAAGGCCCCTCCAATACCACCTCCACGGAGGAAAAGGACGGTTGTCCTGACAGAATCCACCGTGTCTTCTGCCCTGGCTGAGCTCGCCACAAAGACCTTCGGCAGCTCTGAATCGCCGGCCGTCGACAACAGCACGGCGATTGCCCCCCCTGACCAGCTCTCCAAAGACGGCGACGCAGGGTCCGATGTTGAGTCGTGCTCCTCCATGCCCCCCCTTGAGGGGGAGCCGGGGGATCCCGATCTCAGCGACGGGTCTTGGTCTACCGTGAGCGAGGAA---GCTGGTGAGGACGTCGTCTGCTGC
>gnl|euhcvdb|AB191333_NS5A_C1b_NS5A_protein_coding_sequence_(ns5a_sequence)
TCCGGCTCGTGGCTCAGGGATGTTTGGGACTGGATATGCACGGTGTTGACTGACTTCAAGACCTGGCTCCAGTCCAAGCTCCTGCCACGGTTGCCGGGGGTCCCTTTCCTTTCATGCCAACGTGGATATAAGGGAGTCTGGCGAGGAGATGGCGTCATGCACACCACTTGCCCATGTGGCGCACAAATCACCGGACATGTCAAAAACGGTTCCATGAGGATCGTTGGGCCTAAAACCTGTAGCAACACGTGGCACGGAACATTCCCCATCAACGCGTACACCACGGGTTCCTGCACACCCTCCCCGGCGCCAAACTATTCCAGGGCGTTGTGGCGGGTAGCTGCTGAGGAGTACGTGGAGGTCACGCGGGTGGGGGATTTCCACTACGTGACGGGCATGACCACTGACAACATAAAATGCCCATGCCAGGTTCCGGCCCCCGAATTTTTCACAGAGTTGGACGGGGTGCGGCTGCACAGGTACGCTCCGGCGTGCAAACCTCTCTTACGGGATGAGGTCACATTCCAGGTCGGGCTCAACCAATACGTGGTTGGGTCACAGCTTCCATGCGAGCCCGAACCGGATGTAACAGTGCTCACTTCCATGCTCACCGACCCCTCCCACATTACAGCAGAGACGGCTAAGCGTAGGCTGGCCAGGGGGTCT------CCCCCTTCCTTGGCCCGCTCTTCAGCTAGTCAGTTGTCTGCGCCTTCTCTGAAGGCGACA------------TGCACCACCCATCAT------------GACTCCCCAGACGCCGACCTCATCGAGGCCAACCTCCTGTGGCGGCAGGAGATGGGCGGGAACATCACCCGCGTGGAGTCAGAGAACAAAGTAGTGATTCTGGACTCTTTCGACCCGCTTCGAGCGGAGGAGGATGAGAGGGAAGTATCCGTTCCGGCGGAGATCCTGCGGAAAACCAGGAAATTCCCCTCAGCGTTGCCCATATGGGCACGCCCGGACTACAACCCACCACTGTTAGAGTCTTGGAGAGACCCGGACTATGTCCCTCCGGTGGTACACGGGTGCCCGTTACCGCCCACCAAGGCCCCTCCAATACCACCTCCACGGAGAAAGAGAACAGTTATCCTGACAGAATCCACTGTGTCTTCTGCCTTGGCGGAGCTTGCTACAAAGACCTTCGGCAGCTCCGGATCGTCGGCCGTCGACAGCGGCACAGCGACTGCCCCTCCTGATGGGCCCTCCGACGACGGTGATGCAGGATCGGACGCTGAGTCATACTCCTCCATGCCCCCCCTTGAGGGGGAGCCGGGGGATCCCGATCTCAGCGACGGGTCTTGGTCCACTGTGAGCGAGGAG---GCCAGTGAGGACGTCGTCTGCTGC
>gnl|euhcvdb|AB154202_NS5A_C1b_NS5A_protein_coding_sequence_(ns5a_sequence)
TCCGGCTCGTGGCTAAGGGATGTTTGGGACTGGATATGCACGGTGTTAACTGATTTTAAGACCTGGCTCCAGTCCAAGCTCCTGCCGCGGTTGCCGGGAGTCCCCTTCCTCTCATGCCAACGTGGGTACAAGGGCATATGGCGGGGAGACGGCATCATGCAAACCACCTGCCCATGTGGAGCGCAGATTACCGGACATGTCAAAAACGGTTCCATGAGGATCGTTGGGCCTAGGACCTGCAGCAACACGTGGCATGGAACATTCCCCATCAACGCATACACCACGGGCCCCTGCACGCCCTCCCCGGCGCCCAATTATTCCAGGGCGCTGTGGAGGGTGGCTGCTGAGGAGTACGTGGAGGTTACGCGGGTGGGGGATTTCCACTACGTGACGGGCATGACCACTGACAACGTAAAGTGCCCATGCCAGGTTCCAGCCCCCGAATTCTTCACGGAGGTGGATGGGGTGCGGCTGCACAGGTACGCTCCGGCGTGCAAACCTCTCCTACGGGAGGAGGTCACATTCCAGGTCGGGCTCAACCAATACCTGGTCGGGTCGCAGCTCCCATGCGAGCCCGAACCGGATGTAGCGGTGCTCACTTCCATGCTCACCGACCCCTCCCACATCACAGCAGAGGCGGCTAAGCGTAGGCTGGCCAGGGGGTCT------CCCCCCTCCCTGGCCAGCTCTTCAGCTAGCCAGTTGTCTGCGCCTTCCTTGAAGGCGACA------------TGCACTACCCGCCAT------------GACTCCCCAGATGCTGACCTCATCGAGGCCAATCTCCTGTGGCGGCAGGAGATGGGCGGAAACATCACCCGCGTGGAGTCAGAGAACAAGGTAGTAATTCTGGACTCTTTCGAGCCGCTTCGAGCGGAGGAAGATGAGAGGGAAGTATCCGTTCCGGCGGAAATCCTGCGGAGATCCAGGAAATTTCCTCGGGCGATGCCCATATGGGCAAGGCCGGATTACAACCCTCCACTGGTAGAGTCCTGGAAAGACCCGGACTACGTCCCTCCGGTGGTACATGGGTGCCCATTACCACCTACTAAGGCCCCTCCAATACCACCCCCGCGGAGGAAAAGGACGGTTGTCCTGACAGAATCCACCGTGTCTTCTGCCTTGGCTGAGCTCGCCACAAAGACCTTCGGCAGCTCCGAATCGTCGGCCGTCGACAGCGGCACGGCGACCGCCCCTCCTGACCAGCCCTCCGACGACGGCGGCGCAGGGTCCGATGTTGAGTCGTACTCCTCCATGCCCCCCCTTGAGGGGGAGCCGGGGGATCCCGATCTCAGCGACGGGTCTTGGTCTACCGTGAGCGAGGAA---GCTAGTGAGGACGTCGTCTGCTGC
>gnl|euhcvdb|AB154205_NS5A_C1b_NS5A_protein_coding_sequence_(ns5a_sequence)
TCCGGCTCGTGGCTAAGGGACGTTTGGGACTGGATATGCACGGTGTTAACCGATTTTAAGACCTGGCTCCAGTCCAAGCTCCTGCCGCGGTTACCGGGAGTCCCCTTCCTCTCATGCCAACGTGGGTATAGGGGTATCTGGCGGGGAGACGGCATCATGCAAACCACCTGCCCATGTGGAGCGCAGATTACCGGACATGTCAAAAACGGTTCCATGAGGATCGTTGGGCCTAGGACCTGCAGCAACACGTGGCATGGAACATTCCCCATCAACGCATACACCACGGGCCCTTGCACGCCCTCCCCGGCGCCCAATTATTCCAGGGCGCTGTGGAGGGTGGCTGCTGAGGAGTACGTGGAGGTTACGCGGGTGGGGGATTTCCATTACGTGACGGGCATGACCACTGACAACGTAAAGTGCCCATGCCAGGTTCCGGCCCCCGAATTCTTCACGGAGGTGGATGGGGTGCGGCTGCACAGGTACGCTCCGCCGTGCAGACCTCTCCTACGGGATGAGGTCACATTCCAGGTCGGGCTCAACCAATACCCGGTCGGGTCACAGCTCCCATGTGAGCCTGAACCGGATGTAGCGGTGCTCACTTCCATGCTCACCGACCCCTCCCACATCACAGCAGAGGCGGCTAAGCGTAGGCTGGCTAGGGGGTCT------CCTCCCTCCTTAGCCAGCTCTTCAGCTAGCCAGTTGTCTGCGCCTTCCTTGAAGGCGACA------------TGCACTACCCAGCAT------------GACTCCCCAGATGCTGACCTCATCGAAGCCAATCTCCTGTGGCGGCAGGAGATGGGCGGGAACATCACCCGCGTGGAGTCAGAGAACAAGGTAGTAATTCTGGACTCTTTCGAGCCGCTTCGAGCGGAGGAAGATGAGAGGGAAGTATCCGTTCCGGCGGAGATCCTATGGAGATCCAGGAAATTTCCCCGAGCGATGCCCATATGGGCAAGGCCGGATTACAACCCTCCACTGGTAGAGTCCTGGAAGGACCCGGACTACGTTCCTCCGGTGGTACATGGGTGCCCATTGCCGCCTACTAAGGCCCCTCCAATACCACCTCCACGGAGGAAAAGGACGGTTGTCCTGACAGAATCCACCGTGTCTTCTGCCTTGGCTGAGCTCGCCACAAAGACCTTCGGCAGCTCCGAATCGTCGGCCGTCGACAGCGGCACGGCGACCGCCCCTCCTGACCAGCCCTCCGACGACGGCGACGCAGGGTCCGATGTTGAGTCGTACTCCTCCATGCCCCCCCTTGAGGGGGAGCCGGGGGATCCCGATCTCAGCGACGGGTCTTGGTCTACCGTGAGCGAGGAA---GCTAGTGAGGACGTCGTCTGCTGC
>gnl|euhcvdb|AB154206_NS5A_C1b_NS5A_protein_coding_sequence_(ns5a_sequence)
TCCGGCTCGTGGCTAAGGGACGTTTGGGACTGGATATGCACGGTGTTAACCGATTTTAAGACCTGGCTCCAGTCCAAGCTCCTGCCGCGGTTGCCGGGAGTCCCCTTCCTCTCATGCCAACGTGGGTACAGGGGCATCTGGCGGGGAGACGGCATCATGCAAACCACCTGCCCATGTGGAGCACAGATCACCGGACATGTCAAAAACGGTTCCATGAGGATCGTTGGGCCTAGGACCTGCAGCAACACGTGGCATGGAACATTCCCCATCAACGCATACACCACGGGCCCTTGCACGCCCTCCCCGGCGCCCAATTATTCCAGGGCGCTGTGGAGGGTGGCTGCTGAGGAGTACGTGGAGGTTACGCGGGTGGGGGATTTCCACTACGTGACGGGCATGACCACTGACAACGTAAAGTGCCCATGCCAGGTTCCGGCCCCCGAATTCTTCACGGAGGTGGATGGGGTGCGGCTGCACAGGTACGCTCCGCCGTGCAGGCCTCTCCTACGGGATGAGGTCACATTCCAGGTCGGGCTCAACCAATACCCGGTCGGGTCACAGCTCCCATGTGAGCCCGAACCGGATGTAGCGGTGCTCACTTCCATGCTCACCGACCCCTCCCACATCACAGCAGAGGCGGCTAAGCGTAGGCTGGCTAGGGGGTCT------CCTCCCTCCTTAGCCAGCTCTTCAGCTAGCCAGTTGTCTGCGCCTTCCTTGAAGGCGACA------------TGCACTACCCAGCAT------------GACTCCCCAGATGCTGACCTCATCGAAGCCAATCTCCTGTGGCGGCAGGAGATGGGCGGGAACATCACCCGCGTGGAGTCAGAGAACAAGGTAGTAATTCTGGACTCTTTCGAGCCGCTTCGAGCGGAGGAAGATGAGAGGGAAGTATCCGTTCCGGCGGAGATCCTGTGGAGATCCAGGAAATTCCCCCGAGCGATGCCCATATGGGCAAGGCCGGATTACAACCCTCCACTGGTAGAGTCCTGGAAGGACCCGGACTACGTCCCTCCAGTGGTACATGGGTGCCCATTGCCACCCACTAAGGCTCCTCCAATACCACCTCCACGGAGGAAAAGGACGGTTGTCCTGACAGAATCCACCGTGTCTTCTGCCTTGGCTGAGCTCGCCACAAAGACCTTCGGCAGCTCCGAATCGTCGGCCGTCGACAGCGGCACGGCGACCGCCCCTCCTGACCAGCCCTCCGACGACGGCGACGCAGGGTCCGATGTTGAGTCGTACTCCTCCATGCCCCCCCTTGAGGGGGAGCCGGGGGATCCCGATCTCAGCGACGGGTCTTGGTCTACCGTGAGCGAGGAA---GCTAGTGAGGACGTCGTCTGCTGC
>gnl|euhcvdb|AB435162_NS5A_C1b_NS5A_protein_coding_sequence_(ns5a_sequence)
TCCGGCTCGTGGCTGAGGGATGTTTGGGACTGGATATGCACGGTGTTGACTGACTTCAAGACCTGGCTCCAGTCCAAACTCCTGCCGCGGTTACCGGGAGTCCCTTTCTTCTCGTGCCAACGCGGGTACAAGGGAGTCTGGCGAGGGGACGGCATCATGCAAACCACCTGCCCATGTGGAGCACAAATCACCGGACATGTCAAAAACGGTTCCATGAGGATCGTCGGGCCTAAAACCTGCAGCAACACGTGGCATGGAACATTCCCCATCAACGCATACACCACGGGCCCCTGCACACCCTCCCCGGCGCCAAACTATTCCAGGGCGCTGTGGCGGGTGGCTGCTGAGGAGTACGTGGAGGTTACGCGGGTGGGGGATTTCCACTACGTGACGGGCATGACCACTGACAACGTAAAGTGCCCATGCCAGGTTCCGGCCCCTGAATTCTTCACGGAAGTGGATGGAGTACGGCTGCACAGGTACGCCCCGGCGTGCAGACCTCTCCTGCGGGAGGAGGTCACTTTCCAGGTCGGGCTCAATCAGTACCTGGTTGGGTCACAGCTCCCGTGCGAGCCCGAACCGGACGTGGCGGTGCTCACTTCCATGCTCACCGACCCCTCCCACATCACAGCAGAGACGGCTAAGCGTAGGCTGGCCAGGGGGTCC------CCCCCCTCCTTGGCCAGCTCTTCAGCCAGCCAGTTGTCTGCGCCTTCCTTGAAGGCGACA------------TGCACTACCCAT------------CATGACTCCCCGGACGCTGACCTCATCGAGGCCAACCTCCTGTGGCGACAGGAGATGGGCGGAAACATCACCCGCGTGGAGTCAGAAAACAAGGTAGTAATTCTGGACTCTTTCGATCCGCTTCGAGCGGAGGAGGATGAAAGGGAGGTATCCGTTGCGGCGGAGATCCTGCGAAAATCCAGGAAGTTTCCCGCAGCGTTGCCCATATGGGCACGCCCGGACTACAACCCTCCATTGCTTGAGTCCTGGAAGGACCCGGACTACGTCCCTCCAGTGGTACACGGGTGCCCATTGCCATCTAATAAGGCCCCTCCAATACCACCTCCACGGAGAAAGAAGACGGTTGTCCTGACTGAGTCCACAGTGTCTTCTGCCCTGGCGGAGCTCGCCACTAAGACCTTCGGCAGCTCTGAATCGTCCGCCCTTGACAGCGGTACGGCGACCGCCCCACCTGACCTGGCCTCCAATGACGGCGACAAAGAATCCGACGTTGAGTCGTACTCCTCCATGCCCCCCCTTGAGGGGGAGCCGGGGGACCCCGATCTCAGCGACGGGTCTTGGTCTACCGTAAGCGAGGAG---GCTGGTGAGGACGTCGTCTGCTGC
>gnl|euhcvdb|AB049087_NS5A_C1b_NS5A_protein_coding_sequence_(ns5a_sequence)
TCCGGTTCGTGGCTAAGGGATGTTTGGGACTGGATATGCACGGTGTTGACCGACTTCAAGACCTGGCTCCAGTCCAAGCTCCTGCCGCGGTTGCCGGGAGTCCCTTTCTTCTCATGCCAACGTGGGTATAAGGGAGTCTGGCTGGGAGATGGCGTCATGCAAACCACCTGCCCCTGTGGAGCACAAATCTCCGGACATGTCAAAAACGGTTCCATGAAGATCGTTGGACCTAAGACCTGCAGCAACACGTGGCATGGAACATTCCCCATCAACGCATACACCACGGGCCCCTGCACACCCTCCCCGGCGCCAAACTATTCTAGGGCGTTGTGGCGGGTAGCTGCCGAGGAGTACGTGGAGGTTACGCGGGTGGGGGAATTCCACTACGTGACAGGCATGACCACTGACAACGTGAAATGCCCATGCCAGGTCCCGAGCCCTGAATTCTTCACGGAGGTGGATGGGGTGCGGTTGCACAGGTATGCTCCGGCGTGCAAACCTCTCCTACGGGATGAGGTCACATTCCAGGTCGGGCTCAACCAATATCCGGTTGGGTCACAGCTCCCATGTGAGCCCGAACCGGATGTGGCAGTGCTCACTTCCATGCTTACCGACCCCTCCCATATTACAGCAGAGACGGCTAGGCGTAGGCTGGCCAGGGGGTCT------CCCCCCTCCTTGGCCAGCTCTTCGGCTAGTCAGTTGTCTGCGCCCTCCTTGAAGGCGACA------------TGCACTACCTGCCAT------------GATTCCCCAGACGCTGACCTCATCGAGGCCAACCTCCTGTGGCGGCAGGAGATGGGCGGAAACATCACCCGCGTGGAGTCAGAGAATAAGGTAGTAATTCTAGACTCTTTTGACCCGCTTCGGGCGGAGGAGGATGAGAGGGAGGTATCCGTTGCGGCGGAGATCCTGCGGAAAACCAGGAAATTCCCCCCAGCGATACCCATATGGGCACGCCCGGACTACAATCCACCACTGTTAGAGTCTTGGAAGGATCCGGACTACGTCCCTCCGGTGGTACACGGGTGCCCATTGCCACCTACCAAAGCCCCTCCAATACCACCTCCACGGAGGAAGAGGACAGTTATCCTGACAGAATCCACCGTGTCTTCTGCCCTGGCGGAGCTTGCTACTAAGACCTTCGGCAGCTCCGGATCGTCAGCCGTGGACAGCGGCACAGCGACCGCCCCTCCTGACCAGCCCTCCGACGACGGGGATACAGGATCCGACGTTGGGTCGTACTCCTCCATGCCCCCCCTTGAGGGGGAGCCGGGGGACCCCGATCTCAGCGACGGGTCTTGGTCTACTGTGAGCGAGGAG---GCCGGTGAGGACGTCGTCTGCTGC
>gnl|euhcvdb|AB049089_NS5A_C1b_NS5A_protein_coding_sequence_(ns5a_sequence)
TCCGGCTCATGGCTCAGGGACGTTTGGGACTGGATATGCACGGTATTGACTGATTTCAAGACCTGGCTCCAGTCCAAGCTCCTGCCACGGATGCCGGGAGTTCCCTTCTTTTCATGCCAACGTGGGTACAAGGGAGTCTGGCGGGGAGATGGTGTTATGCACACCACCTGCCCCTGTGGAGCAGACATCACCGGACATGTCAAAAACGGTTCCATGAGGATCGTTGGGCCCAAAACCTGTAGCAACACGTGGCACGGAACATTCCCCGTCAACGCATACACCACAGGCCCCTGCACGCCCTCCCCAGCGCCAAACTATTCCAAGGCGTTGTGGCGGGTGGCTGCTGAGGAGTATGTGGAGGTCACGCGGGTGGGGGATTTCCACTACGTGACGGGCATGACCACTGACAACGTAAAATGCCCATGCCAGGTTCCGGCCCCTGAATTCTTCACGGAGTTGGATGGGGTGCGGTTGCACAGGTACGCTCCGGCGTGCAAACCTCTCCTACGGGATGAGGTCACATTCCAGGTCGGGCTCAACCAGTACCCGGTTGGGTCACAGCTCCCATGTGAGCCCGAACCGGATGTAACAGTGATCACTTCCATGCTCACCGACCCCTCCCACATCACAGCAGAAGCGGCCAAGCGCAGGCTGGCCAGGGGGTGT------CCCCCCTCCCTGGCCAGCTCGTCGGCTAGTCAGCTGTCTGCGCCCTCTTTGAAGGCGACA------------TGCACTACCTACCAT------------GGCTCCCCAGACGCTGACCTCATCGAGGCCAACCTCCTGTGGCGGCAGGAGATGGGCGGGAACATCACCCGCGTGGAGTCAGAGAATAAAGTAGTGATTCTAGACTCTTTTGACCCGCTTCGAGCGGAGGAGGATGAGAGGGAAGTATCCGTTGCTGCGGAGATCCTGCGGAAAACCAGGAGATTCCCCCCAGCGCTGCCCATATGGGCACGCCCGGATTACAACCCACCACTGATAGAGTCTTGGAGGAAACCGGATTACGTCCCTCCGGTGGTACACGGGTGTCCATTGCCATCTACCAAGGGCCCTCCAATACCACCTCCACGGAGAAAGAGGACGGTTATCCTGACAGAATCCACTGTGTCTTCTGCCTTGGCGGAGCTTGCTACAAAGACCTTCGGCAGTTCCGGATCGTCGGCCGCCGATAGTGGCACAGCGACCGCCCCTCCTGATCAGACCTCCGACGACGGCGACGCAGGATCCGACGTTGAGTCGTACTCCTCCATGCCCCCCCTTGAGGGGGAGCCGGGGGACCCCGATCTCAGTGACGGGTCTTGGTCTACTGTGAGTGAGGAG---GTTGGTGAGGACGTCGTCTGCTGC
>gnl|euhcvdb|AB049091_NS5A_C1b_NS5A_protein_coding_sequence_(ns5a_sequence)
TCCGGCTCGTGGCTAAGGGATGTTTGGGACTGGATATGCACGGTGTTGATTGACTTCAAGACCTGGCTCCAGTCCAAGCTCCTGCCGCGGCTACCGGGAGTCCCCTTCTTCTCATGCCAACGTGGGTACAAGGGAGTCTGGCGGGGGGACGGCATCATGCATACCACCTGCCCATGTGGAGCGCAGATTGCCGGACATGTCAAAAACGGTTCCATGAGGATCGTTGGGCCTAAGACCTGCAGCAACACGTGGCATGGAACATTCCCCATCAACGCATACACCACGGGCCCCTGCACACCCTCCCCGGCGCCAAACTATTCTAGGGCGCTATGGCGAGTGGCTGCTGAGGAGTACGTGGAGGTCACGCGGGTGGGGGATTACCATTACATCACGGGCATGACCACTGACAACATAAAGTGCCCATGCCAGGTTCCGGCCCCTGAATTCTTCACGGAGGTGGATGGAGTGCGGCTGCACAGGTACGCTCCGGCGTGCAAACCCCTCCTACGGGAGGAGGCCGTATTCCAGGTCGGGCTCAACCAATACCTGGTTGGATCACAGCTCCCATGTGAGCCCGAACCAGATGTAGCAGTGCTCACTTCCATGCTAACCGACCCCTCCCACATTACAGCAGAAACGGCCAAGCGTAGGCTGGCCAGGGGGTCT------CCCCCCTCCATGGCCAGCTCTTCAGCTAGCCAGTTGTCTGCGCCTTCCTTGAAGGCGGCA------------TGCACTACCCATCAT------------CACTCCCCGGACCTTGACCTCATCGAGGCCAACCTCCTGTGGCGGCAGGAGATGGGCGGGAACATCACCCGTGTGGAGTCAGAAAATAAGGTAGTAATTCTGGACTCTTTCGATCCGCTCCGGGCGGAGGAGGATGAGAGGGAAGTGTCCGTTCCGGCGGAGATCCTGCGAAAATCCAGGAATTTTCCCCCAGCGATGCCCATATGGGCACGCCCGGATTACAACCCTCCACTGCTAGAGTCCTGGAAAGACCCGGACTACGTCCCTCCAGTGGTACACGGGTGCCCATTACCACCTACCAAGGCCCCCCCAATACCACCTCCACGGAGAAAGAGGACGGTTGTCCTGACAGAGTCCACTGTGTCTTCTGCCTTGGCGGAGCTTGCTACTAAGACCTTTGGCAGCTCCGAATCGTCAGCCGCCGACAGCGGCACGGCGACCGCCCCTCCTGACCAGGCCTCTGACGACGGCGACAAAGAATCCGACGTTGAGTCGTACTCCTCCATGCCCCCCCTTGAGGGAGAGCCGGGGGACCCCGATCTCAGCGACGGGTCTTGGTCTACCGTGAGTGAGGAG---GCCACTGAGGACGTCGTCTGCTGC
>gnl|euhcvdb|AB049093_NS5A_C1b_NS5A_protein_coding_sequence_(ns5a_sequence)
TCCGGCTCGTGGCTAAGGGATGTTTGGGACTGGATATGCACGGTGTTGTCTGACTTCAAGACCTGGCTCCAGTCCAAGCTCCTGCCRCGGTTACCGGGAGTCCCCTTCTTCTCATGCCAACGTGGGTACAAGGGAGTCTGGCGGGGGGACGGCATCATGCACACCACCTGCCCATGTGGAGCACAGATCACCGGACATGTCAAAAACGGTTCCATGAGGATCGTTGGGCCTAAAACCTGCAGCAACACGTGGCATGGAACATTCCCCATCAACGCATACACCACGGGCTCCTGCACACCTTCCCCGGCGCCAAACTATTCCAAGGCGCTGTGGCGGGTGGCTGCTGAGGAGTACGTGGAGGTCACGCGGGTGGGGGATTTCCACTACGTGACGGGCATGACCACTGACAACGTAAAGTGCCCATGCCAGGTTCCGGCCCCCGAATTCTTCACGGAAGTGGATGGAGTGCGGTTGCACAGGTACGCTCCAGCATGCAAACCTCTCCTACGGGAGGAAGTCACATTCCAGGTCGGGCTCAACCAATACTTGGTTGGGTCACAACTTCCATGCGAGCCCGAACCGGATGTAGCAGTGCTCACTTCCATGCTTACCGACCCCTCCCACATTACAGCAGAGACGGCTAAGCGTAGGTTGGCCAGGGGGTCT------CCCCCCTCCTTGGCCAGCTCCTCGGCTAGCCAGTTGTCTGCGCCTTCCTTGAAGGCGACA------------TGCACTACCCAT------------CACGACTCCCCGGACGCTGACCTCATTGAGGCCAACCTCCTGTGGCGGCAGGAGATGGGCGGGAACATCACCCGCGTGGAGTCAGAGAATAAGGTGGTGATTTTGGACTCCTTCGACCCGCTTCGAGCGGAGGAGGATGAGAGGGAAGTATCCGTTCCGGCGGAGATCCTGCGTAGATCCAGGAAGTTCCCCCCGGCGATGCCCATATGGGCACGCCCGGATTACAATCCTCCACTGCTGGAGTCCTGGAAGGACCCGGACTACGTCCCTCCGGTGGTACATGGGTGCCCATTGCCACCTACCAAAGCCCCTCCAGTGCCACCTCCACGGAGGAAGAGGACGGTTGTCTTGACGGAGTCCACTGTGTCTTCTGCCTTGGCGGAGCTCGCTACCAAGACCTTCGGCAGCTCCGGATCGTCGGCCGCCGACAGCGGCACAGCGACAGCCCCTCCTGACCAGGCCTTCGACGACGGCGACAAAGAATCCGACGTTGAGTCGTACTCCTCCATGCCCCCCCTTGAGGGGGAGCCGGGGGACCCCGATCTCAGCGACGGGTCTTGGTCTACCGTGAGCGAGGAG---GCTAGTGAGGACGTCGTCTGCTGC
>gnl|euhcvdb|AB154178_NS5A_C1b_NS5A_protein_coding_sequence_(ns5a_sequence)
TCCGGCTCGTGGCTAAGGGACGTTTGGGACTGGATATGCACGGTGTTAACTGATTTTAAGACCTGGCTCCAGTCCAAGCTCCTGCCGCGGTTACCGGGAGTCCCCTTCCTCTCATGCCAACGTGGGTACAAGGGCATCTGGCGGGGAGACGGCATCATGCAAACCACCTGCCCATGTGGAGCGCAGATCACCGGACATGTCAAGAACGGTTCCATGAGGATCGTTGGGCCTAGGACCTGCAGCAACACGTGGCATGGAACATTCCCCATCAACGCGTACACCACGGGCCCCTGCACGCCCTCCCCGGCGCCCAATTATTCCAGGGCGCTGTGGAGGGTGACTGCTGAGGAGTACGTGGAGGTTACGCGGGTGGGGGATTTCCACTACGTGACGGGCATGACCACTGACAACGTAAAGTGCCCATGCCAGGTTCCGGCCCCCGAATTCTTCACGGAGGTGGATGGGGTGCGGCTGCACAGGTACGCTCCGCCGTGCAAACCTCTCCTACGGGAGGAGGTCACATTCCAGGTCGGGCTCAACCAATACCTGGTCGGGTCACAGCTCCCATGTGAGCCCGAACCGGATGTAACGGTGCTCGCTTCCATGCTCACAGACCCCTCCCACATCACAGCAGAGGCGGCTAAGCGTAGGCTGGCCAGGGGGTCC------CCCCCCTCCTTGGCCAGCTCTTCAGCTAGCCAGTTGTCTGCGCCTTCCTTGAAGGCGACA------------TGCACTACCCGTCAT------------GACTCCCCAGATGCTGACCTCATCGAGGCCAATCTCCTGTGGCGGCAGGAGATGGGCGGGAACATCACCCGCGTGGAGTCAGAGAACAAGGTAGTAATTCTGGACTCTTTCGAGCCGCTTCGAGCGGAGGAAGATGAGAGGGAAGTGTCCGTTCCGGCGGAAATCCTGCGGAGATCCAGGAAATTTCCCCGAGCGATGCCCATATGGGCAAGGCCGGATTACAACCCTCCACTGGTAGAGTCCTGGAAGGACCCGGACTACGTTCCTCCGGTGGTGCATGGGTGCCCATTGCCACCTACTAAGGCCCCTCCAATACCACCTCCACGGAGGAAAAGGACGGTTGTCCTGACAGAATCCACCGTGTCTTCTGCCTTGGCTGAGCTCGCCACAAAGACCTTCGGCAGCTCCGAATCGTCGGCCGTCGACAGCGGTACGGCGACCGCCCCTCCTGACCAGCTCTCCGACGACGGCGACGCAGGGTCCGATGTTGAGTCATACTCCTCCATGCCCCCCCTTGAGGGGGAGCCGGGGGATCCCGATCTCAGCGACGGGTCTTGGTCTACCGTGAGCGAGGAA---GCTAGTGAGGACGTCGTCTGCTGC
>gnl|euhcvdb|AB154179_NS5A_C1b_NS5A_protein_coding_sequence_(ns5a_sequence)
TCCGGCTCGTGGCTGAGGGACGTTTGGGACTGGATATGCACGGTGTTAACTGATTTTAAGACCTGGCTCCAGTCCAAGCTCCTGCCGCGGTTACCGGGAGTTCCCTTCCTCTCATGCCAACGAGGGTACAAGGGCATCTGGCGGGGAGACGGCATCATGCAAACCACCTGCCCATGTGGAGCGCAGATCACCGGACATGTCAAAAACGGTTCCATGAGGATCGTTGGGCCTAGGACCTGCAGCAACACGTGGCATGGAACATTCCCCATCAACGCATACACCACGGGCTCCTGCACGCCCTCCCCGGCGCCCAATTATTCCAGGGCGCTGTGGAGGGTGGCTGCTGAGGAGTACGTGGAGGTTACGCGGGTGGGGGATTTCCACTACGTGACGGGCATGACCACTGACAACGTAAAGTGCCCATGCCAGGTTCCGGCCCCCGAATTCTTCACGGAGGTGGACGGGGTGCGGCTGCACAGGTACGCTCCGCCGTGCAAACCTCTCCTACGGGAGGAGGTCACATTCCAGGTCGGGCTCAACCAATACTTGGTCGGGTCACAGCTCCCATGCGAGCCTGAACCGGATGTAGCGGTGCTCACTTCCATGCTCACCGACCCCTCCCACATCACAGCAGAGGCGGCTAAGCGTAGGCTGGCCAGGGGGTCT------CCCCCCTCCTTGGCCAGCTCTTCAGCTAGCCAGCTGTCTGCGCCTTCCTTGAAGGCGACA------------TGCACTACCCGTCAT------------GACTCCCCAGATGCTGACCTCATCGAGGCCAATCTCCTGTGGCGGCAGGAGATGGGCGGGAACATCACCCGCGTGGAGTCAGAGAACAAGGTAGTAATTCTGGACTCTTTCGAGCCGCTTCGAGCGGAGGAAGATGAGAGGGAAGTATCCGTTCCGGCGGAAATCCTGCGAAGATCCAGGAAATTTCCCCGAGCGATGCCCGTATGGGCAAGGCCGGATTACAACCCTCCACTGGTAGAGTCCTGGAAGGACCCGGACTACGTCCCTCCGGTGGTACATGGGTGCCCATTGCCGCCTACTAAGGCCCCTCCAATACCACCTCCACGGAGGAAAAGGACGGTTGTCCTGACAGAATCCACCGTGTCTTCTGCCTTGGCTGAGCTCGCCACAAAGACCTTCGGCAGCTCCGAATCGTCGGCCGTCGACAGCGGCACGGCGACCGCCCCTCCTGACCAGCCCTCCGACGACGGCGACGCAGGGTCCGATGTTGAGTCGTACTCCTCCATGCCCCCCCTTGAGGGGGAGCCGGGGGATCCCGATCTCAGCGACGGGTCTTGGTCTACCGTGAGCGAGGAA---GCTAGTGAGGACGTCGTCTGCTGC
>gnl|euhcvdb|AB442219_NS5A_C1b_NS5A_protein_coding_sequence_(ns5a_sequence)
TCCGGCTCGTGGCTCAGGGATGTTTGGGACTGGATATGCACGGTGTTGAGTGACTTCAAGACCTGGCTCCAGTCCAAGCTCCTGCCGCGGCTGCCGGGAGTCCCTTTTTTCTCATGTCAACGTGGATACAGGGGAGTCTGGCGAGGAGATGGCGTCATGCAAACCATCTGCCCATGTGGAGCACAAATCAGCGGACATGTCAAGAACGGTTCCATGAGGATCGTTGGGCCTAAAACCTGTAGCAACACGTGGCATGGAACATTCCCCATCAACGCGTACACCACGGGCCCCTGCACACCCTCCCCAGCGCCCAACTATTCCAGGGCGCTGTGGCGGGTGACTGCTGAGGAGTACGTGGAGGTCACGCGGGTGGGGGATTTCCACTACGTGACGGGCATGACCACTGACAACGTAAAATGCCCATGCCAGGTTCCGGCCCCCGAATTCTTCACGGAATTGGACGGGGTGCGGCTGCACAGGTACGCTCCGGCGTGCAAACCTCTCCTACGGGATGAGGTCACATTCCAGGTCGGGCTCAACCACTTCCCGGTTGGGTCTCAACTCCCATGTGAGCCCGAACCGGATGTAACAGTGGTCACTTCCATGCTGACCGACCCCTCCCACATTACGGCAGAAACGGCTAGGCGTAGGCTGGCCAGAGGGTCT------CCCCCTTCCTTGGCCAGCTCCTCAGCTAGTCAGTTGTCTGCGCCCTCCTTGAAGGCGACA------------TGCACTACCCATCAT------------GACTCCCCGGACGCCGACCTCATCGAGGCCAACCTCCTGTGGCGGCAGGAGATGGGCGGAAACATCACCCGTGTGGAGTCGGAGAATAAGGTAGTAATCCTAGACTCTTTTGATCCGCTTCGAGCGGAGGAGGATGAGAGGGAAGTATCCGTAGCGGCGGAGATCCTGCGGAAAACCAGGAAGTTCCCCCCAGCGATGCCTATATGGGCACGCCCGGATTACAACCCACCACTCCTAGAGTCTTGGAAGAACCCAGATTACGTCCCTCCGGTGGTGCACGGGTGTCCATTGCCACCTACCAAGGCCCCTCCAATACCACCTCCACGGAGAAAGAGGACGGTTGTCCTGACAGAATCCACCGTGTCTTCTGCCTTGGCGGAGCTTGCTACCAAGACCTTCGGCAGCTCCGGATCATCAGCCGTCGACAGCGGCACAGCGAGCGCCCCCCCTGATCAGCCTTCCGATGACGGAGATGCAGGATCCGACGTTGAATCGTACTCCTCCATGCCCCCCCTTGAGGGAGAGCCGGGGGACCCCGATCTCAGCGACGGGTCTTGGTCTACTGTGAGCGAGGAG---GCTAGTGAGGACGTCGTCTGTTGT
>gnl|euhcvdb|AB442221_NS5A_C1b_NS5A_protein_coding_sequence_(ns5a_sequence)
TCCGGCTCGTGGCTAAGGGATGTTTGGGACTGGATATGCACGGTGTTGGCTGACTTCAAGACCTGGCTTAAGTCTAAGCTCATGCCGCTGTTACCGGGAGTCCCTTTCTTCTCATGCCAGCGCGGGTATAAGGGAGTCTGGCGGGGGGACGGCATCATGCAGACCACCTGCCCATGTGGAGCATCGATCACCGGACACGTCAAAAACGGTTCCATGAGGATCGTTGGGCCTAAAACCTGCAGCAACACGTGGCACGGAACATTCCCCATCAACGCATACACCACGGGCCCCTGCACACCCTCCCCGGCGCCCAACTATTCCAGGGCGCTGTGGCGAGTGGCTGCTGAGGAGTACGTGGAGGTTACGCGGGTAGGGGATTTCCACTACGTGACGGGCATGACTACTGACAACTTGAAGTGTCCATGCCAGGTTCCGACCCCCGAATTCTTCACGGAGGTGGACGGAGTACGGTTGCACAGGTATGCTCCGGTGTGCAAGCCTCTCCTACGGGAGGAGGTCGTATTCCAGGTCGGGCTCAATCAATACCTGGTTGGGTCACAGCTACCATGCGAGCCCGAACCGGACGTAGCAGTGCTTACTTCCATGCTCACCGACCCCTCCCATATTACAGCAGAGACGGCTAAGCGTAGGCTGGCCAGGGGGTCT------CCCCCCTCCTTGGCCAGCTCGTCAGCTAGCCAGTTGTCTGCGCCTTCCTTGAAGGCGACA------------TGCACTACCCATC------------ATGACTCCCCGGATGCTGACCTCATTGAGGCCAACCTCTTGTGGCGGCAAGAGATGGGAGGGAACATCACCCGTGTGGAGTCAGAGAACAAGGTAGTAATTCTGGACTCTTTTGATCCGCTTCGAGCGGAGGAGGATGAGGGGGAGATATCCGTTGCGGCGGAGATCCTGCGGAAATCCAAAAGGTTTCCCCCGGCGCTGCCCATATGGGCACGCCCGGATTACAACCCTCCACTGCTAGAGTCCTGGAAAGACCCGGACTACGTCCCTCCGGTGGTGCATGGGTGCCCATTACCGCCTACTAAGGCCCCTCCAATACCACCCCCACGGAGGAAGAGGACGATTGTCTTGACAGAGTCCACCGTGTCTTCTGCCTTGGCGGAGCTCGCTACTAAGACCTTTGGCGGCTCCGGATCGTCGGCTGCCGACAGCGGCACGGCGACTGCCCCTCCTGATGAGGCCTCCGACGATGGCGACAAAGGATCCGACGTTGAGTCGTACTCCTCCATGCCCCCCCTTGAGGGAGAGCCGGGGGACCCCGATCTAAGCGACGGGTCTTGGTCTACCGTGAGTGAGGAG---GCCGACGAGGACGTCGTCTGCTGC
>gnl|euhcvdb|AF207753_NS5A_C1b_NS5A_protein_coding_sequence_(ns5a_sequence)
TCCGGCTCGTGGCTAAGGGATGTTTGGGACTGGATATGCACGGTGTTGTCTGACTTCAAGACCTGGCTCCAGTCCAAGCTCCTGCCGCGGCTGCCGGGAGTCCCTTTCCTCTCATGCCAACGTGGGTACAAGGGAGTCTGGCGGGGGGACGGCATCATGCAAACCACCTGTCCATGTGGAGCACAGATCACCGGACATGTCAAGAACGGTTCCATGAGGATTGTTGGGCCTAAAACCTGCAGCAACACGTGGCATGGAACATTCCCCATCAACGCATACACCACGGGCCCCTGCACACCCTCCCCAGCGCCAAACTATTCTAGGGCGCTGTGGCGGGTGGCTGCTGAGGAGTACGTGGAGGTTACGCGGGTGGGGGATTTCCACTACGTGACGGGCATGACCACTGACAACGTAAAATGCCCATGCCAGGTCCCGGCCCCCGAATTCTTCACTGAGGTGGATGGAGTGCGGCTGCACAGGTACGCTCCGGCGTGCAAACCTCTCCTACGGGAGGAGGTCACATTCCAGGTGGGGCTCAACCAGTACCTGGTTGGGTCACAGCTCCCATGCGAGCCCGAACCGGACGTGGCAGTGCTCACTTCCATGCTTACCGACCCCTCCCACATTACAGCAGAGACAGCTAAGCGTAGGTTGGCCAGGGGGTCT------CCCCCCTCCTTGGCCAGCTCTTCAGCTAGCCAGTTGTCTGCGCCCTCCTTGAAGGCGACA------------TGCACTACCCACCAT------------GACTCCCCGGACGCTGACCTCATCGAGGCCAACCTCCTGTGGCGGCAGGAGATGGGCGGGAACATCACCCGCGTGGAGTCAGAGAATAAGGTAGTAATTCTGGACTCTTTCGATCCGCTCCGGGCGGAGGAGGATGAGAGGGAAATATCCGTTCCGGCGGAGATCCTGCGGAAACCCAGGAAGTTCCCCCCAGCGTTGCCCATATGGGCACGCCCGGATTACAACCCTCCACTGCTAGAGTCCTGGAAGGACCCGGACTACGTCCCTCCGGTGGTGCACGGGTGCCCATTGCCACCTACCAAGGGGCCTCCATTACCACCTCCACGGAGAAAGAGGACAGTTGTCCTAACAGAGTCCACCGTGTCTTCTGCCCTGGCGGAGCTTGCTACTAAGACCTTTGGCAGCTCCGGGTCGTCGGCCGCCGACAGTGGCACGGCGACCGCCCCTCCTGATCAGACCTCTGACGACGGCGACAAAGGATCCGACGTTGAGTCGTACTCCTCCATGCCCCCCCTCGAGGGAGAGCCGGGGGACCCCGATCTCAGCGATGGGTCTTGGTCTACCGTGAGCGAGGAA---GCTGGTGAGGACGTCGTCTGCTGC
>gnl|euhcvdb|AF207754_NS5A_C1b_NS5A_protein_coding_sequence_(ns5a_sequence)
TCCGGCTCGTGGCTGAGAGATGTTTGGGACTGGATATGCACGGTGCTAGCTGACTTCAAGGCCTGGCTTCAGTCCAAGCTCTTGCCGCGGCTGCCGGGAGTCCCTTTCTTCTCATGCCAACGTGGGTACAAGGGAGTCTGGCGGGGGGACGGCATCATGCAGACCACCTGCCCATGCGGAGCACAGATCACCGGACATGTCAAAAACGGTTCCATGAGGATCGTTGGGCCAAGAACCTGCAGCAACACGTGGCATGGAACATTCCCCATCAACGCGTACACCACGGGCCCCTGCACACCCTCCCCGGCGCCGAACTATTCCAGGGCGCTGTGGCGGGTGGCCGCTGAGGAGTACGTGGAGGTCACGCGGGTGGGGGATTTCCATTACGTGACGGGCATGACCACTGACAACGTAAAGTGCCCATGCCAGGTCCCGGCCCCCGAATTCTTCACGGAAGTGGATGGGGTGCGGTTGCACAGGTACGCTCCGGCGTGCAAACCTCTCCTACGGGAGGAGGTCACATTCCAGGTGGGGCTCAACCAGTACCTGGTAGGGTCACAGCTCCCATGTGAGCCCGAGCCGGATGTGGCAGTGTTCACTTCCATGCTCACCGACCCTTCCCACATCACAGCAGAGACAGCTAAGCGTAGGCTGGCTAGGGGGTCT------CCCCCTTCCTTAGCCAGTTCTTCAGCTAGCCAACTGTCTGCGCCCTCCTTGAAGGCGACA------------TGCACTACCCACCAT------------GACTCCCCGGACGCTGACCTCATCGAGGCCAACCTCCTGTGGCGGCAGGAGATGGGCGGAAACATCACCCGCGTGGAGTCAGAGAACAAGGTAGTAATTCTGGACTCTTTCGATCCGCTCCGAGCGGAGGAGGATGAGAGGGAAGTGTCCGTTCCGGCGGAGATCCTGCGGAAGTCCAGGAAGTTCCCCTCAGCGCTGCCCATATGGGCGCGCCCGGACTACAACCCTCCAGTGCTAGAGTCCTGGAAGGACCCGGACTACGTCCCTCCGGTGGTACACGGGTGCCCATTGCCACCTACCAAGGCCCCTCCAATACCGCCTCCACGGAGGAAAAGGACGGTTGTCCTGACAGAGTCCACTGTGTCTGCTGCTTTGGCGGAGCTCGCCACTAAGACCTTCGGCAGCTCCGAATCGTCTGCCGCCGACAGCGGCACGGCGACCGCCCCTCCTGACCAAGCCTCCGACGACGGCGACAAAGAATCCGACGTTGAGTCGTACTCCTCCATGCCCCCCCTTGAGGGAGAGCCGGGGGATCCCGATCTCAGTGACGGGTCTTGGTCTACCGTGAGTGAGGAG---GCCAGTGAGGACGTCGTCTGTTGC
>gnl|euhcvdb|AF207757_NS5A_C1b_NS5A_protein_coding_sequence_(ns5a_sequence)
TCCGGCTCGTGGCTTAGAGACGTATGGGACTGGATATGCACGGTGTTGACTGACTTCAAGACCTGGCTCCAGTCCAAGCTCCTGCCGCGGTTACCGGGAGTCCCTTTCCTTTCATGCCAACGTGGGTATAAGGGAGTCTGGCGGGGAGACGGTGTCATGCAAACCACCTGCCCATGTGGAGCACAAATCGCTGGACATGTCAAAAATGGTTCCATGAGGATCGTTGGGCCTAAGACCTGCAGCAACACGTGGCATGGAACATTCCCCATTAACGCATACACCACAGGCCCCTGCACACCCACCCCGGCGCCGAATTACTCCAGGGCGCTATGGCGGGTGGCTGCTGAGGAGTACGTGGAGGTTACGCGAGTGGGGGATTTCCACTACGTGACGGGCATGACTGCTGACAACATAAAATGTCCATGCCAGGTTCCGGCCCCTGAATTCTTCACGGAGTTGGACGGGGTGCGGCTGCACAGGTACGCTCCGGCGTGCAAGCCTCTCCTACGGGAGGAGGTCACATTCCAGGTCGGGCTCAACCAATACCCGGTTGGGTCACAGCTCCCATGCGAGCCCGAACCGGATGTAACAGTGGTCACTTCCATGCTCACCGACCCCTCCCACATTACAGCAGAAACGGCTAAGCGTAGGCTAGCCAGGGGGTCT------CCCCCTTCCTTGGCCAGCTCTTCAGCTAGCCAGTTATCTGCGCCTTCTTTGAAGGCGACA------------TGCACTACTCGTCAT------------GACTCCCCAGACGTTGATCTCATCGAGGCCAACCTCCTGTGGCGGCAGGAGATGGGCGGGAACATCACCCGCGTGGAGTCAGAGAACAAGGTAGTAGTCCTGGACTCTTTTGAACCGCTCCGAGCGGAGGAGGAGGAGAGGGAAGTGTCCGTGGCGGCGGAGATCCTGCGGAAAACCAGGAAATTCCCCCCGGCGCTACCCATATGGGCACGCGCGGACTACAACCCACCACTGTTAGAGTCTTGGAGGGACCCGGACTACGTCCCTCCGGTGGTACACGGGTGCCCATTGCCACCTACCAAGACTCCTCCAATACCACCCCCACGGAGAAAGAAGACGGTTGTCCTGACGGAGTCCACCGTGTCTTCTGCCTTGGCGGAGCTTGCTACGAAGACCTTCGGCAGCTCCGGATCGTCGGCCTCCGATGGACGCGCAGCGACCACTCCTCCCGGTCAGGTCTCTGACTGCGGAAATACAGGATCCGATGCTGAGTCGTACTCCTCCATGCCCCCCCTTGAGGGAGAGCCGGGGGACCCCGACCTCAGCGACGGGTCTTGGTCTACTGTGAGTGGGGAG---GCTAGTGAGGACGTCGTATGCTGC
>gnl|euhcvdb|AF207758_NS5A_C1b_NS5A_protein_coding_sequence_(ns5a_sequence)
TCCGGCTCGTGGCTAAGGGATGTTTGGGATTGGATATGTACGGTGCTGACCGACTTCAAGACCTGGCTCCAGTCCAAGCTCCTGCCGCGGTTGCCGGGAGTCCCCTTCCTGTCATGCCAACGCGGGTACAAGGGAGTCTGGCGGGGGGACGGCATCATGCAAACCACCTGCCCATGTGGAGCACAGATCGCCGGACATGTCAAAAACGGTTCCATGAGGATCACAGGGCCTAAAACCTGCAGCAACACGTGGCATGGAACATTTCCCATCAATGCATACACCACGGGTCCCTGCACACCCTCCCCGGCGCCTAACTATTCCAAGGCGCTGTGGCGGGTGGCTGCTGAGGAGTACGTGGAGGTTACACGGGTGGGAGATTTCCATTACGTGACGGGCATGACCACTGACAACGTAAAGTGCCCATGCCAGGTTCCGGCCCCCGAATTCTTCACGGAGGTGGATGGAGTGCGGTTGCACAGGTACGCCCCGGCGTGCAAACCTCTCCTACGGGAGGAGGTCGTATTCCAGGTCGGGCTCAACCAATACCTGGTCGGGTCACAGCTTCCATGCGAACCCGAGCCGGATGTGGCAGTGCTCACTTCCATGCTTACCGACCCCTCCCACATCACAGCAGAGACGGCTAAGCGTAGGCTGGCCAGGGGGTCT------CCCCCCTCATTAGCCAGTTCTTCAGCTAGCCAGTTGTCTGCGCCTTCCTTGAAGGCGACA------------TGCACTACCCAC------------CATGACTCCCCGGACGCTGACCTCATCGAGGCCAACCTCCTGTGGCGGCAGGAGATGGGCGGAAACATCACCCGCGTGGAGTCAGAGAATAAGGTAGTAATTCTGGACTCTTTCGACCCGCTTCGAGCGGAGGAGGATGAGAGGGAAGTATCCGTTGCGGCGGAAATCCTGCGGAAATCCAGGAAATTTCCCCCAGCGTTGCCCATATGGGCGCGCCCGGATTACAACCCTCCACTGATAGAGTCCTGGAAGGACCCGGACTACGTCCCTCCGGTGGTACACGGGTGCCCATTGCCACCTACCAAGGCCCCTCCAATACCACCTCCACGGAGAAAGAGGACGGTTGTTCTGACAGAGTCCACCGTGTCTTCTGCCTTGGCGGAGCTCGCTACTAAGACCTTCGGCAGCTCCGGATCGTCGGCCGTCGACAGCGGTACGGCGACCGCCCCTCCTGACCAGGCCTCCGACTACGGCGACAAAGGATCCGACGTTGAGTCGTACTCCTCCATGCCCCCCCTTGAGGGAGAGCCGGGGGACCCCGATCTCAGCGACGGGTCTTGGTCTACCGTGAGCGAGGAG---GCTAGTGAGGACGTCGTCTGCTGC
>gnl|euhcvdb|AF207764_NS5A_C1b_NS5A_protein_coding_sequence_(ns5a_sequence)
TCCGGTTCGTGGCTAAGGGATGTTTGGGACTGGATATGCACGGTGTTGACTGACTTCAAGACCTGGCTCCAGTCCAAGCTCCTGCCGCGGTTACCTGGAGTCCCTTTCTTCTCATGCCAGCGCGGGTACAGGGGAGTCTGGCGTGGGGACGGCATCATGCACACCACCTGCCCATGTGGAGCACAGATCACCGGACATGTCAAGAACGGTTCCATGAGGATCGTTGGGCCCAAGACCTGCAGCAACACGTGGCATGGAACATTCCCCATCAACGCATACACCACGGGCCCCTGCACACCCTCCCCAGCGCCGAACTATTCCAAGGCGTTGTGGCGGGTGGCTGCCGAGGAGTACGTGGAGGTTACGCGGGTGGGGGATTTCCACTACGTGACGGGCATGACCACTGACAACGTAAAATGCCCTTGCCAGGTCCCGGCCCCCGAATTCTTCACGGAGTTGGATGGGGTGCGGCTGCACAGGTATGCTCCGGTGTGCAAACCTCTCCTACGGGAGGAGGTCACATACCAGGTCGGGCTCAACCAATACTTGGTTGGGTCACAGCTCCCATGCGAGCCCGAACCGGATGTAGCAGTGCTCACTTCCATGCTCACCGATCCCTCCCACATCACAGCAGAGACGGCTAGGCGTAGGCTGGCCAGAGGGTCT------CCCCCCTCCTTGGCCAGCTCTTCAGCTAGTCAGTTGTCTGCGCCTTCCTTGAAGGCAACA------------TGCACTACCCATCAT------------GACTCCCCAGACGCTGACCTCATCGAGGCGAACCTCCTGTGGCGACAGGAGATGGGCGGGAACATCACCCGTGTGGAGTCAGAGAATAAGGTAGTAATTCTGGACTCTTTTGACCCACTCCGAGCAGAGGAGGATGAGAGGGAGGTATCCGTTGAGGCGGAGATCCTACGGAAAAATAGGAAATTCCCCCCAGCCATACCCATATGGGCACGCCCGGACTACAACCCACCACTGCTGGAGAGTTGGAAGGACCCAAACTACGTCCCTCCAGTGGTACACGGGTGCCCATTGCCACCTACCAAGGCCCCTCCAATACCACCTCCACGGAGGAAAAGGACAATTGTTCTGACAGAATCCACCGTGTCTTCTGCCTTGGCGGAGCTTGCGACGAAGACCTTCGGCAGTTCCGGATCGTCGGCCGTCGACAGCGGCACGGCGACCGCCCCTCCCAATCAGCTCTCCGACGAAGGAGACACAGGATCCGACGTTGGGTCGTACTCCTCCATGCCCCCTCTTGAGGGAGAGCCGGGGGACCCCGATCTCAGCGATGGGTCTTGGTCTACTGTGAGCGAGGAG---GCCGGTGAGGATGTTGTCTGCTGC
>gnl|euhcvdb|AF207765_NS5A_C1b_NS5A_protein_coding_sequence_(ns5a_sequence)
TCCGGTTCGTGGCTACGGGATGTCTGGGACTGGATATGCACGGTGCTGACTGACTTCAAGACCTGGATCCAGTCCAAACTCCTGCCGCGGTTACCGGGGGTCCCTTTCTTCTCATGCCAACGTGGGTACAAGGGAGTCTGGCGGGGGGACGGCATCATGCAAACCACCTGCCCGTGCGGAGGACAGATCACCGGACATGTCAAAAACGGTTCCATGAGGATCGTTGGGCCTAAAACCTGCAGCAACACGTGGCATGGAACATTCCCCATCAATGCGTACACCACGGGCCCCTGCGTGCCCTCCCCAGCGCCAAACTACTCTAAGGCGCTGTGGCGGGTAGCCGCTGAGGAGTACGTGGAGGTTACGCGGGTGGGGGATTTCCACTACGTGACGGGCATGACCACTGACAACATAAAGTGCCCGTGCCAGGTTCCGGCCCCCGAATTCTTCACGGAGGTGGATGGAGTACGGCTGCACAGGTACGCTCCGGCGTGCAAACCTCTCCTACGGGAGGACGTCACATTCCAGGTCGGGCTCAACCAATACTTGGTTGGGTCACAGCTCCCATGCGAGCCCGAACCGGATGTAGCAGTGCTCACTTCCATGCTCACCGACCCCTCCCACATCACAGCAGAGACGGCTAAGCGTAGGCTGGCCAGGGGGTCT------CCCCCCTCCTTGGCCAGCTCTTCAGCTAGCCAGTTGTCTGCGCCTTCTTTGAAGGCGACA------------TGCACTACCCATCAT------------GACTCCCCGGACGCTGACCTCATCGAGGCGAACCTCCTGTGGCGACAGGAGATGGGCGGGAACATCACCCGCGTGGAGTCAGAGAATAAGGTAGTAATTCTGGACTCTTTTGACCCGCTTCGAGCGGAGGAGGATGAGAGGGAACCATCCGTTGCGGCGGAGATCCTGCGGAAATCCAAGAGGTTCCCCTCAGCGCTGCCCGTGTGGGCACGCCCGGATTACAACCCTCCATTGCTAGAGTCCTGGAAGGACCCGGACTACGTCCCTCCCCTGGTACACGGGTGCCCATTGCCACCTGTCAAGGCCCCTCCAATACCACCACCACGGAGGAAGAGGACGGTGGTCCTAACAGAGTCCACCGTGTCTTCTGCCTTGGCGGAGCTCGCCACTAAGACCTTCGGCAGCTCCGGATCGTCCGCCGTCGACAGCGGCACGGCGACGGCTCCTCCCGATCAGGCCTCCGACGACGGCGACAGAGAATCAGACGTTGAGTCGTACTCCTCCATGCCCCCTCTTGAGGGAGAGCCAGGGGACCCCGATCTCAGCGACGGGTCTTGGTCTACCGTGAACGAGGAG---GCTGGTGAGGACGTCGTCTGCTGC
>gnl|euhcvdb|AF207767_NS5A_C1b_NS5A_protein_coding_sequence_(ns5a_sequence)
TCCGGCTCGTGGCTAAGGGATGTTTGGGACTGGATATGCACGGTGTTGACCGACTTCAAGACCTGGCTCCAGTCCAAGCTCATGCCGCGGTTGCCGGGAGTCCCTTTCTTCTCGTGCCAACGCGGGTACAAGGGAGTCTGGCGGGGGGACGGTATCATGCAGACCACCTGCCCATGTGGAGCACAGATCACCGGACATGTCAAGAACGGTTCCATGAGGATCGTTGGGCCTAAAACCTGCAGCAACACGTGGCATGGAACATTCCCCATCAACGCATACACCACGGGCCCCTGCACACCCTCCCCGGCGCCAAACTATTCCAGGGCGCTGTGGCGAGTGGCCGCTGAGGAGTACGTGGAGGTTACGCGGGTGGGGGATTTCCACTACGTGACGGGCATGACCACTGACAACGTGAAGTGCCCATGCCAGGTTCCGGCCCCCGAATTCTTCACGGAGGTGGACGGAGTACGGTTGCACAGGTACGCTCCGGCGTGCAAACCTCTCCTACGGGAGGAGGTCACATTCCAGGTCGGGCTCAACCAGTACGTGGTTGGATCACAGCTCCCATGCGAGCCCGAACCGGATGTAGCAGTGCTCACTTCCATGCTCACCGACCCCTCCCACATTACAGCAGAGACGGCTAAGCGTAGGCTGGCCAGGGGGTCT------CCCCCCTCCTTGGCCAGCTCGTCAGCTAGCCAGTTGTCTGCGCCTTCTTTGAAGGCGACA------------TGCACTACCCATC------------ATGACTCCCCGGACGCTGACCTCATCGAGGCCAACCTCTTGTGGCGGCAAGAGATGGGCGGGAACATCACCCGCGTGGAGTCAGAGAACAAGGTAGTAATTCTGGACTCTTTCGACCCGCTTCGAGCGGAAGAGGATGAGAGGGAAGTATCCGTTGCGGCGGAGATCCTGCGGAAAACCAGGAAGTTCCCTGCAGCGATGCCCGTATGGGCnCGCCCGGATTACAACCCTCCACTGCTAGAGTCCTGGAAGGACCCGGACTACGTCCCTCCGGTGGTGCACGGGTGCCCATTGCCACCTACCAAGGCCCCCCCAATACCACCTCCACGGAGAAAGAGGACGGTTGTCTTGACAGAATCCACCGTGTCTTCTGCCTTGGCGGAGCTCGGTACTAAGACCTTCGGCAGCTCCGAATCGTCGGCCGTCGACAGCGGCACGGCGACTGCCCCTCCTGACCAGGCCTCCGACGACGGCGACAAGGGATCCGACGCTGAGTCGTATTCCTCCATGCCCCCCCTTGAGGGGGAGCCGGGGGACCCCGATCTCAGCGACGGGTCTTGGTCCACCGTGAGCGAGGAG---GCTAGTGAGGACGTCGTCTGCTGC
>gnl|euhcvdb|AF207773_NS5A_C1b_NS5A_protein_coding_sequence_(ns5a_sequence)
TCAGGCTCGTGGCTCAGGGATGTTTGGGACTGGATATGCACGGTGTTGATTGATTTCAAGACCTGGCTCCAGACCAAGCTCCTGCCGCGGCTGCCGGGAGTCCCTTTCCTTTCATGTCAACGCGGGTACAAGGGAGTCTGGCGGGGAGATGGCGTCATGCAAACCACCTGCCCATGTGGAGCACAAATCGCCGGACATGTCAAAAACGGTTCCATGAGGATCGTTGGGCCnAAAACCTGCAGCAACACGTGGCATGGAACTTTCCCCATCAACGCGTACACCACAGGCCCCTGCACACCCTCCCCGGCGCCAAACTATTCCAGGGCGTTATGGCGGGTGGCTGCTGAGGAGTACGTGGAGGTCACGCGGGTGGGGGATTTCCACTACGTGACGGGCATGACCGCTGACAACATAAAGTGCCCATGCCAGGTTCCGGCCCCTGAATTCTTCACGGAGTTGGATGGGGTACGGCTGCACAGGTACGCTCCGGCGTGCAAACCTCTCCTACGGGAGGAGGTCACATTCCAGGTCGGGCTCCACCAATACCCGGTTGGGTCACAGCTCCCATGCGAGCCCGAACCGGATGTAGCAGTGCTCACCTCCATGCTCACCGACCCCTCCCACATCACAGCAGAGACGGCTAAGCGTAGGCTGGCCAGAGGGTCT------CCTCCCTCTTTGGCCAGCTCTTCAGCTAGTCAGTTGTCTGCGCCCTCCTTGAAGGCGACT------------TGCACCACCCGTCAT------------GACTCCCCGGACGCTGACCTCATCGAGGCTAACCTCCTGTGGCGGCAGGAGATGGGAGGGAACATCACCCGTGTGGAATCAGAGAACAAGGTGGTAATTCTAGACTCTTTTGACCCGCTCCGAGCGGAGGAGGACGAGCGGGAAGTGTCCGTTGAGGCGGAGATCCTGCGGAAGACCAGGAAATTCCCCCCAGCGATGCCCATATGGGCACGCCCGGACTACAACCCACCACTGATAGAGTCTTGGAAGGACCCGGACTACGCCCCTCCGGTGGTACACGGGTGCCCATTGCCACCTACCAAGGCCCCTCCAATACCACCTCCACGGAGGAAGAGGACGGTTGTCCTGACAGAATCCACCGTGTCTTCTGCCTTGGCGGAGCTTGCTACAAAGACCTTCGGCAGCTCCAAGTCGTCGGCCGTCGACAGCGGCACAGCGACCGCCCCCCCCACTCAGCCCTCCGACGAAGGGGATACAGGATCCGACGTTGAGTCGTACTCCTCCATGCCTCCCCTTGAGGGAGAGCCGGGGGACCCCGATCTCAGCGACGGGTCTTGGTCTACCGTGAGCGGAGAG---GCCAGTGAGGATGTCGTTTGCTGC
>gnl|euhcvdb|AF207774_NS5A_C1b_NS5A_protein_coding_sequence_(ns5a_sequence)
TCCGGCTCGTGGCTAAGGGATGTTTGGGATTGGATATGCACAGTATTGACTGACTTCAAGACCTGGCTCCAGTCCAAGCTCCTGCCGCGGTTGCCGGGAGTCCCTTTTTTCTCATGCCAACGTGGGTACAAGGGAGTCTGGCGGGGGGACGGCATCATGCAAACCACCTGTCCATGTGGAGCACAGATTACCGGACATGTCAAAAACGGTTCCATGAGGATCGTTGGGCCAAAAACCTGCAGCAACACGTGGCATGGAACATTCCCCATCAACGCATACACCACGGGCCCCTCCACACCCTCCCCGGCGCCTAACTATTCCAGGGCGCTGTGGCGGGTGGCTGCTGAGGAGTATGTGGAGGTTACGCGGGTGGGGGATTTCCACTACATAACGGGCATGACCACTGACAACGTAAAGTGCCCTTGCCAGGTTCCGGCTCCTGAATTCTTCACGGAGGTGGATGGAGTACGGTTGCACAGGTACGCTCCGGCGTGCAGACCTCTCCTACGGGAGGAGGTCGTTTTCCAGGTCGGGCTCAACCAATACCTGGTTGGGTCACAGCTCCCATGCGAGCCCGAACCGGACGTCGCAGTGCTTGCTTCCATGCTCACCGACCCCTCCCACATCACAGCAGAGACGGCTAAGCGCAGGTTGGCCAGGGGGTCT------CCCCCCTCCTTGGCCAGCTCTTCAGCTAGCCAGTTGTCTGCGCCTTCCTTGAAGGCGACA------------TGCACTACCCAT------------CACGACTCCCCGGACGCCGACCTCATCGAGGCCAACCTCCTGTGGCGGCAGGAGATGGGGGGAAACATCACCCGCGTGGAGTCAGAGAACAAAGTAGTAATTCTGGACTCTTTCGACCCGCTTCGAGCGGAGGAAGACGAGAGGGAAGTATCCGTTGCGGCGGAGATCCTGCGGAAATCCAGGAAGTTCCCCGCAGCGATGCCCGTATGGGCACGGCCGGATTACAACCCTCCACTGTTAGAGTCCTGGAAGGACCCGGACTACGTCCCTCCGGTGGTGCACGGGTGCCCATTGCCACCTACCAAGGCCCCCCCAATACCACCTCCACGGAAAAAGAGGACGGTTGTCCTGACAGAGTCCACCGTGTCTTCTGCCTTGGCGGAGCTCGCCACTAAGACCTTTGGCGGCTCCGAATCGTCGGCCGTTGACAGCGGCACGGCGACCGCCCCTCCTGACCAGGCCTCCGACGACGATGACAAAGGATCCGACGTTGAGTCGTACTCCTCCATGCCCCCCCTTGAGGGGGAGCCGGGGGACCCCGATCTCAGTGACGGGTCTTGGTCTACCGTGAGCGAGGAG---GCCAGTGAGGACGTCGTCTGCTGC
>gnl|euhcvdb|AF165045_NS5A_C1b_NS5A_protein_coding_sequence_(ns5a_sequence)
TCCGGCTCGTGGCTTAGGGATGTATGGGACTGGATATGCACGGTGTTGACTGACTTCAAAACCTGGCTCCAGTCCAAGCTCCTGCCGCGGCTACCGGGAGTCCCTTTCTTCTCATGCCAACGTGGGTACAAGGGAGTCTGGCGGGGAGATGGTATCATGCAAACCATCTGCCCATGTGGAGCACAAATCGCTGGACATGTCAAAAATGGCTCCATGAAGATCGTTGGGCCTAAAACCTGCAGCAACACGTGGCATGGAACATTCCCCATCAACGCATACACCACAGGCCCTTGCACACCCTCCCCGGCACCAAATTATTCCAGGGCGTTGTGGCGGGTGGCTGCTGAGGAGTACGTGGAGGTCACGCGGATGGGGGATTTCCACTACGTGACGGGCATGACCACTGACAACGTAAAATGCCCATGCCAGGTTCCGGCCCCTGAATTCTTCACGGAGGTGGACGGGGTGCGGCTGCACAGGTACGCTCCGGCGTGCAAACCTCTCCTACGGGATGAGGTCACATTCCAGGTCGGGCTCAACCAATACCCGGTGGGGTCGCAGCTCCCATGCGAGCCCGAACCGGATGTGACAGTAGTCACTTCCATGCTCACCGACCCCTCCCATATTACAGCAGAAACGGCTAAGCGTAGGCTGGCCAGAGGGTCT------CCCCCCTCTTTGGCTAGCTCTTCAGCTAGTCAGCTGTCTGCGCCTTCCTTGAAGGCGACA------------TGCACTACCCGTCAT------------GACTCTCCAGACGCTGACCTCATCGAGGCCAACCTCCTGTGGCGGCAGGAGATGGGCGGAAACATCACCCGCGTGGAGTCAGAGAATAAGGTGGTAATCCTAGACTCCTTCGACCCGCTTCGAGCGGAGGAAGATGAGAGGGAAGTATCCGTTGCGGCTGAGATCCTGCGGAAAACCAGGAAATTTCCCCCAGCGATACCCATATGGGCACGCCCGGATTACAACCCACCACTGATAGAGTCTTGGAGGGACCCGGACTACGTCCCTCCGGTGGTACACGGGTGCCCATTGCCACCTACCAAGACCCCGCCAATACCACCTCCACGGAGAAAGAAGACGGTTGTTCTGACAGAATCCACTGTGTCTTCTGCCTTGGCCGAACTTGCTGTAAAGGCTTTCGGCAGCTCTGGATCGTCAGCCGCCGACAGCGGCACAGCGACCGCCCCTCCCGGTCAGCCCTCCGACTGTGGAGATACAGGATCCGACGCTGAGTCATACTCCTCCATGCCCCCCCTTGAGGGAGAGCCGGGGGACCCCGACTTCAGCGACGGGTCTTGGTCAACCGTGAGTGAGGAG---GCTAGTGAGGACGTCGTCTGCTGT
>gnl|euhcvdb|AF165046_NS5A_C1b_NS5A_protein_coding_sequence_(ns5a_sequence)
TCCGGCTCGTGGCTTAGGGATGTATGGGACTGGATATGCACGGTGTTGACTGACTTCAAAACCTGGCTCCAGTCCAAGCTCCTGCCGCGGCTACCGGGAGTCCCTTTCTTCTCATGCCAACGTGGGTACAAGGGAGTCTGGCGGGGAGATGGTATCATGCAAACCATCTGCCCATGTGGAGCACAAATCGCTGGACATGTCAAAAATGGCTCCATGAAGATCGTTGGGCCTAAAACCTGCAGCAACACGTGGCATGGAACATTCCCCATCAACGCATACACCACAGGCCCTTGCACACCCTCCCCGGCACCAAATTATTCCAGGGCGTTGTGGCGGGTGGCTGCTGAGGAGTACGTGGAGGTCACGCGGATGGGGGATTTCCACTACGTGACGGGCATGACCACTGACAACGTAAAATGCCCATGCCAGGTTCCGGCCCCTGAATTCTTCACGGAAGTGGACGGGGTGCGGCTGCACAGGTACGCTCCGGCGTGCAAACCTCTCCTACGGGATGAGGTCACATTCCAGGTCGGGCTCAACCAATACCCGGTGGGGTCGCAGCTCCCATGCGAGCCCGAACCGGATGTGACAGTAGTCACTTCCATGCTCACCGACCCCTCCCATATTACAGCAGAAACGGCTAAGCGTAGGCTGGCCAGAGGGTCT------CCCCCCTCCTTGGCTAGTTCTTCAGCTAGTCAGCTGTCTGCGCCTTCCTTGAAGGCGACA------------TGCACTACCCGTCAT------------GACTCTCCAGACGCTGACCTCATCGAGGCCAACCTCCTGTGGCGGCAGGAGATGGGCGGAAACATCACCCGCGTGGAGTCAGAGAATAAGGTGGTAATCCTAGACTCCTTCGACCCGCTTCGAGCGGAGGAAGATGAGAGGGAAGTATCCGTTGCGGCTGAGATCCTGCGGAAAACCAGGAAATTTCCCCCAGCGATACCCATATGGGCACGCCCGGATTACAACCCACCACTGATAGAGTCTTGGAGGGACCCGGACTACGTCCCTCCAGTGGTACACGGGTGCCCATTGCCACCTACCAAGACCCCGCCAATACCACCTCCACGGAGAAAGAAGACGGTTGTTCTGACAGAATCCACTGTGTCTTCTGCCTTGGCCGAACTTGCTGTAAAGGCTTTCGGCAGCTCTGGATCGTCAGCCGCCGACAGCGGCACAGCGACCGCCCCTCCCGGTCAGCCCTCCGACTGTGGAGATACAGGATCCGACGCTGAGTCGTACTCCTCCATGCCCCCCCTTGAGGGAGAGCCGGGGGACCCCGACTTCAGCGACGGGTCTTGGTCAACCGTGAGTGAGGAG---GCTAGTGAGGACGTCGTCTGCTGT
>gnl|euhcvdb|AF176573_NS5A_C1b_NS5A_protein_coding_sequence_(ns5a_sequence)
TCAGGTTCGTGGCTAAGGGATGTTTGGGACTGGATATGCACGGTGTTGACTGACTTCAAGACCTGGCTCCGGTCCAAGCTCCTGCCGCGGTTACCGGGAGTTCCCTTCCTCTCATGCCAACGTGGGTACAAGGGAGTCTGGCGGGGAGACGGCATCATGCAGACCACCTGCCCATGTGGAGCGCAAATTGCCGGACATGTCAAAAACGGTTCCATGAGGATCGTAGGGCCTAGAACCTGCAGCAACACGTGGCATGGAACATTCCCCATCAACGCGTACACCACGGGCCCCTGCACACCCTCCCCGGCGCCAAACTATTCCAGGGCGCTGTGGCGGGTCGCTGCTGAGGAGTACGTGGAGATTACGCGGGTGGGGGATTTCCACTACGTGACGGGCATGACCACTGACAACGTAAAGTGCCCGTGCCAGGTTCCGGCCCCTGAGTTCTTCACGGAAGTGGATGGGGTACGGCTGCACAGGTACGCTCCGGTGTGCAAACCTCTTCTACACGAGGATGTCACATTCCAGGTCGGGCTCAACCAATACTTGGTTGGGTCACAGCTCCCATGCGAGCCCGAACCGGACGTAGCAGTGCTCACTTCCATGCTTACCGACCCCTCCCACATTACCGCGGAAACGGCTAAGCGCAGGCTGGCCAGGGGGTCT------TCCCCCTCCTTGGCCAGCTCCTCAGCTAGCCAGTTGTCTGCGCCTTCCTTGAAGGCGACA------------TGCACTACCCGTCAT------------GACTCCCCAGACGCTGACCTCATTGAGGCCAACCTCCTGTGGCGGCAGGAGATGGGCGGGAACATCACTCGCGTGGAGTCAGAGAACAAGGTAGTAATTCTGGACTCTTTCGACCCGCTCCGAGCGGAGGAGGATGAGAGGGAAGTATCCGTTCCGGCGGAGATCCTGCGAAAAACCAGGAAATTCCCCTCAGCGATGCCCATATGGGCACGCCCAGACTACAACCCTCCACTGCTAGAGTCCTGGAAGGACCCGGACTACGTCCCACCGGTGGTACATGGGTGTCCATTGCCACCTACCAAGGTCCCTCCGATACCACCTCCACGGAGAAAGAGGACAGTTGTCCTGACGGAATCTACTGTGTCTTCTGCCTTGGCGGAGCTCGCCACAAAGACCTTCGGCAGCTCCGAATCGTCAGCCGTCGACAGCGGCACGGCGGCCGCCTCTCCTGACCAGCCCTCCGATAACGGCGACACAGGATCCGACGTTGAGTCATACTCCTCCATGCCCCCCCTTGAGGGGGAGCCGGGGGACCCCGATCTCAGCGACGGGTCTTGGTCTACCGTGAGCGAGGAG---GCTAGTGAGGACGTCGTCTGCTGT
>gnl|euhcvdb|AF333324_NS5A_C1b_NS5A_protein_coding_sequence_(ns5a_sequence)
TCCGGCTCGTGGCTAAGGGATGTTTGGGACTGGATATGCACGGTGTTGACTGACTTCAAGACCTGGCTCCAGTCCAAGCTCCTGCCGCAGCTACCGGGAGTCCCTTTTTTCTCGTGCCAACGCGGGTACAAGGGAGTCTGGCGGGGAGACGGCATCATGCAAACCACCTGCCCATGTGGAGCACAGATCACCGGACATGTCAAAAACGGTTCCATGAGGATCGTCGGGCCTAAGACCTGCAGCAACACGTGGCATGGAACATTCCCCATCAACGCATACACCACGGGCCCCTGCACACCCTCTCCAGCGCCAAACTATTCTAGGGCGCTGTGGCGGGTGGCCGCTGAGGAGTACGTGGAGGTCACGCGGGTGGGGGATTTCCACTACGTGACGGGCATGACCACTGACAACGTAAAGTGCCCATGCCAGGTTCCGGCTCCTGAATTCTTCTCGGAGGTGGACGGAGTGCGGTTGCACAGGTACGCTCCGGCGTGCAGGCCTCTCCTACGGGAGGAGGTTACATTCCAGGTCGGGCTCAACCAATACCTGGTTGGGTCACAGCTACCATGCGAGCCCGAACCGGATGTAGCAGTGCTCACTTCCATGCTCACCGACCCCTCCCACATCACAGCAGAAACGGCTAAGCGTAGGTTGGCCAGGGGGTCT------CCCCCCTCCTTGGCCAGCTCTTCAGCTAGCCAGTTGTCTGCGCCTTCCTTGAAGGCGACA------------TGCACTACCCAC------------CATGTCTCTCCGGACGCTGACCTCATCGAGGCCAACCTCCTGTGGCGGCAGGAGATGGGCGGGAACATCACCCGCGTGGAGTCGGAGAACAAGGTGGTAGTCCTGGACTCTTTCGACCCGCTTCGAGCGGAGGAGGATGAGAGGGAAGTATCCGTTCCGGCGGAGATCCTGCGGAAATCCAAGAAGTTCCCCGCAGCGATGCCCATCTGGGCGCGCCCGGATTACAACCCTCCACTGTTAGAGTCCTGGAAGGACCCGGACTACGTCCCTCCGGTGGTGCACGGGTGCCCGTTGCCACCTATCAAGGCCCCTCCAATACCACCTCCACGGAGAAAGAGGACGGTTGTCCTAACAGAGTCCTCCGTGTCTTCTGCCTTAGCGGAGCTCGCTACTAAGACCTTCGGCAGCTCCGAATCATCGGCCGTCGACAGCGGCACGGCGACCGCCCTTCCTGACCAGGCCTCCGACGACGGTGACAAAGGATCCGACGTTGAGTCGTACTCCTCCATGCCCCCCCTTGAGGGGGAACCGGGGGACCCCGATCTCAGTGACGGGTCTTGGTCTACCGTGAGCGAGGAA---GCTAGTGAGGATGTCGTCTGCTGC
>gnl|euhcvdb|AJ238800_NS5A_C1b_NS5A_protein_coding_sequence_(ns5a_sequence)
TCCGGCTCGTGGCTAAGAGATGTTTGGGATTGGATATGCACGGTGTTGACTGATTTCAAGACCTGGCTCCAGTCCAAGCTCCTGCCGCGATTGCCGGGAGTCCCCTTCTTCTCATGTCAACGTGGGTACAAGGGAGTCTGGCGGGGCGACGGCATCATGCAAACCACCTGCCCATGTGGAGCACAGATCACCGGACATGTCAAAAACGGTTCCATGAGGATCTTTGGGCCTAGGACTTGTAGTAACACGTGGCATGGAACATTCCCCATTAACGCATACACCACGGGCCCCTGCACGCCCTCCCCGGCGCCAAATTATTCTAGGGCGCTGTGGCGGGTGGCTGCTGAGGAGTACGTGGAGGTTACGCGGGTGGGAGATTTCCACTACGTGACGGGCATGACCACTGACAACGTAAAGTGCCCGTGTCAGGTTCCGGCCCTTGAATTCTTCACAGAAGTGGATGGGGTGCGGTTGCACAGGTACGCTCCAGCGTGCAAACCCCTCCTACGGGAGGAGGTCACATTCCTGGTCGGGCTCAATCAATACCTGGTTGGGTCACAGCTCCCATGCGAGCCCGAACCGGACGTAGCAGTGCTCACTTCCATGCTCACCGACCCCTCCCACATTACGGCGGAGACGGCTAAGCGTAGGCTGGCCAGGGGATCT------CCCCCTTCCTTGGCCAGCTCTTCAGCTAGCCAGCTGTCTGCGCCTTCCTTGAAGGCAACA------------TGCACTACCCGTCAT------------GACTCCCCGGACGCTGACCTCATCGAGGCCAACCTCCTGTGGCGGCAGGAGATGGGCGGGAACATCACCCGCGTGGAGTCAGAAAATAAGGTAGTAATTTTGGACTCTTTCGAGCCGCTCCGAGCGGAGGAGGATGAGAGGGAAGTATCCGTTCCGGCGGAGATCCTGCGGAGGTCCAGGAAATTCCCTCGAGCGATGCCCATATGGGCACGCCCGGATTACAACCCTCCACTGTTAGAGTCCTGGAAGGACCCGGACTACGTCCCTCCAGTGGTACACGGGTGTCCACTGCCGCCTGCCAAGGCCCCTCCGATACCACCTCCACGGAGGAAGAGGACGGTTGTCCTGTCAGAATCTACCGTGTCTTCTGCCTTGGCGGAGCTCGCCACAAAGACCTTCGGCAGCTCCGAATCGTCGGCCGCCGACAGCGGCACGGCAACGGCCCCTCCTGACCAGCCCTCCGACGACGGCGACGCGGGGTCCGACGTTGGGTCGTACTCCTCCATGCCCCCCCTTGAAGGGGAGCCGGGGGATCCCGATCTCAGCGACGGGTCTTGGTCTACCGTAAGCGAGGAG---GCTGGTGAGGACGTCGTCTGCTGC
>gnl|euhcvdb|AF165049_NS5A_C1b_NS5A_protein_coding_sequence_(ns5a_sequence)
TCCGGCTCGTGGTTAAGGGATGTTTGGGACTGGATATGCACGGTGTTGACTGACTTCAAGACCTGGCTCCAGTCCAAGCTCCTGCCGCGGTTGCCGGGAGTCCCCTTCTTCTCGTGCCAACGCGGGTACAAGGGAGTTTGGCGGGGGGATGGCATCATGCAAACCACCTGCCAATGTGGAGCACAAATCACCGGACATGTAAAAAATGGTTCCATGAGGATCGTCGGGCCTAGGACCTGCAGCAACACGTGGCATGGAACATTCCCCATCAACGCATACACCACGGGCCCCTGCACACCCTCCCCAGCGCCAAACTATTCCAGGGCGCTGTGGCGAGTGGCTGCCGAGGAGTACGTGGAGGTTACGCGGGTGGGGGATTTCCACTACGTGACGGGCATGACCACTGACAACGTAAAGTGCCCGTGCCAGGTTCCGGCCCCCGAATTCTTCACGGAAGTGGATGGAGTGCGGTTGCACAGGTACGCTCCGGCATGCAAGCCTCTCCTACGGGAGGAGGTCTCATTCCAGGTCGGGCTCAACCAATACCTGGTTGGGTCACAACTCCCATGCGAGCCCGAACCGGACGTAACAGTGCTCACTTCCATGCTCACCGACCCCTCCCACATTACAGCAGAGACGGCAAAGCGTAGGCTGGCCAGGGGGTCT------CCCCCCTCCTTGGCCAGCTCTTCAGCTAGCCAGTTGTCTGCGCCTTCCTTGAAGGCGACA------------TGCACTACCCATCAT------------GACTCCCCGGACGCCGATCTCATCGAGGCCAACCTCCTGTGGCGGCAGGAGATGGGCGGGAACATCACCCGCGTGGAGTCAGAAAATAAGGTAGTGATCTTGGACTCTTTCGACTCGCTTCGAGCAGAGGAGGACGAGAGGGAACCATCCGTTCCGGCGGAGATCTTGCGGAAATCCAAGAAGTTCCCCCTGGCGATGCCCATATGGGCACGTCCGGATTATAACCCTCCATTGCTGGAGTCCTGGAAGGACCCGGACTACGTCCCTCCGGTGGTACACGGGTGCCCATTGCCACCTACCAAGGCCCCTCCAATACCGCCCCCACGAAGGAAGAGGACGGTTGTCCTGACAGAGTCCACTGTGTCTTCTGCCTTAGCGGAGCTCGCCACCAAGACCTTCGGCAGCTCCGGATCATCGGCCGTTGACAGCGGCACGGCGACCGCCCCCCCAGATCAGGCCTCTGATGACGGCGACAAAGGATCCGACGTTGAGTCGTATTCCTCCATGCCCCCTCTTGAGGGAGAGCCGGGGGACCCCGATCTCAGCGACGGGTCTTGGTCTACCGTGAGCGAGGAG---GCTAGTGAGGACGTCGTCTGCTGC
>gnl|euhcvdb|AF165052_NS5A_C1b_NS5A_protein_coding_sequence_(ns5a_sequence)
TCCGGTTCGTGGCTAAGGGATGTTTGGGATTGGATATGCACGGTGTTGAGTGACTTCAAGACCTGGCTCCAGTCCAAACTCCTGCCGCGGTTACCGGGACTCCCCTTCCTCTCATGCCAACGCGGGTACAAGGGAGTCTGGCGGGGGGACGGCATCATGCAAACCACCTGCCCGTGTGGAGCACAGATCACCGGACATGTCAAAAATGGTTCCATGAGGATCGTTGGGCCTAAGACCTGCAGCAACACGTGGCATGGAACATTCCCCATCAACGCGTACACCACGGGCCCTTGCACACCCTCCCCGGCGCCAAACTATTCCAGGGCGCTGTGGAGGGTGGCTGCTGAGGAGTACGTGGAGGTCACGCGGGTGGGGGATTTCCACTACGTGACGGGCATGACTAATGACAACATAAAGTGCCCATGCCAGGTTCCAGCCCCCGAATTCTTCACGGAAGTGGATGGGGTACGGTTGCACAGGTACGCTCCGGCGTGCAAACCTCTCCTACGGGAGGAGGTCACATTCCAGGTCGGGCTCAACCAATATCTGGTTGGGTCGCAGCTCCCATGTGAGCCCGAACCGGATGTAGCAGTGCTCACCTCCATGCTCACCGACCCCTCCCACATAACAGCAGAGACGGCTAGGCGTAGGCTGGCCAGGGGGTCT------CCCCCCTCCTTGGCTAGCTCCTCAGCCAGCCAGTTATCTGCGCCTTCTTTGAAGGCGACA------------TGCACTACCAATCAT------------GACTCCCCGGACGCTGACCTCATCGAGGCCAACCTCCTGTGGCGGCAGGAGATGGGCGGGAACATCACCCGCGTGGAGTCAGAGAACAAGGTAGTAATTCTGGACTCTTTCGACCCGCTTCGAGCGGAGGAGGATGAGAGGGAACCATCCGTTCCGGCGGAGATCCTGCGGAAATCCAGGAAGTTCCCCATGGCGATGCCCGTATGGGCACGGCCGGATTACAACCCTCCCCTGCTAGAGTCCTGGAAGGACCCGGACTACGTCCCTCCGGTGGTGCACGGGTGCCCATTGCCACCTACCAGGGCCCCTCCAATACCACCTCCACGGAGAAAGAGGACGGTTGTCCTGACAGAATCCACCGTGTCTTCTGCCTTGGCGGAGCTTGCTACCAAAACCTTCGGCAGCTCCGGATCGTCGGCCGTCGACAGCGGCACGGCGACCGCCCCTCCCGACCAGGCTTCCGATGACGGCGACAAAGGATCCGACGTTGAGTCGTACTCCTCCATGCCCCCCCTTGAGGGGGAGCCGGGGGACCCCGATCTCAGCGACGGGTCTTGGTCTACCGTGAGCGAGGAG---GCTAGTGAGGACGTTGTTTGTTGT
>gnl|euhcvdb|AF165054_NS5A_C1b_NS5A_protein_coding_sequence_(ns5a_sequence)
TCCGGTTCGTGGCTCAGAGACATTTGGGACTGGATATGCACGGTGTTGACTGACTTCAAGACCTGGCTCCAGTCCAAGCTCCTGCCGCGGCTACCGGGAATCCCTTTCCTTTCATGCCAACGTGGGTACAAGGGAGTTTGGCGGGGAGATGGTGTCATGCAAACCACCTGCCCATGCGGAGCACAAATTGCTGGACATGTCAAGAACGGCTCCATGAAGATCGTCGGGCCCAGAACCTGTAGCAACACGTGGCACGGAACATTTCCCATCAACGCGTACACCACAGGTCCCTGCACACCCTCCCCGGCGCCAAATTACTCCAGGGCGCTGTGGCGGGTGGCTGCTGAGGAGTATGTGGAGGTCACGCGGGTGGGGGATTTCCACTACGTGACGGGCATGACCACTGACAACGTAAAATGTCCATGCCAGGTTCCGGCCCCCGAATTCTTCACGGAGTTGGACGGGGTGCGGCTGCACAGGTACGCTCCGGTGTGCAAACCTCTCCTACGGGATGAGGTCACATTCCAGGTCGGGCTCAACCAATACACGGTTGGGTCACAGCTCCCGTGCGAGCCCGAACCGGATGTGACGGTGGTCACCTCCATGCTCACCGATCCCTCCCACATTACAGCGGAAACGGCTAGGCGTAGGCTGGCCAGGGGGTCT------CCCCCCTCCTTGGCCAGCTCTTCAGCTAGTCAGTTGTCCGCGCCTTCCTTGAAGGCGACA------------TGCACCACCCGTCAC------------GACTCCCCAGACGCTGATCTCATCGAGGCCAACCTCCTGTGGCGGCAGGAGATGGGCGGGAACATCACCCGCGTGGAGTCAGAGAATAAGATAGTGATCCTGGACTCTTTCGACCCGATTCGAGCGGAGGAGGATGAGAGGGAAGTATCCGTTGCGGCGGAGATCCTGCGGAAAACCAGGAAATTTCCCCCGGCGATTCCCATATGGGCACGCCCGGATTACAACCCACCATTGATAGAGTCCTGGAGGGACCCGGACTACGTCCCTCCGGTGGTGCACGGGTGCCCATTGCCACCTGCCAAGACCCCTCCAGTACCACCTCCGCGGAGGAAGAGGACGGTTGTCCTGACAGAATCCACTGTGTCTTCTGCCCTGGCGGAGCTTGCTACAAAGACCTTCGGCAGCTCCGGATCGTCGGCCGTCGATAGCGGCACATCGACCGCCCCTCCTGATCAGCCCTTCGACAGCGGAGATACAGGATCTGACGCTGGGTCGTACTCCTCCATGCCCCCCCTTGAGGGGGAGCCGGGGGACCCCGATCTCAGCGACGGGTCTTGGTCTACTGTGAGCGAGGAG---GGTGGTGAGGACGTCATCTGCTGC
>gnl|euhcvdb|AF165055_NS5A_C1b_NS5A_protein_coding_sequence_(ns5a_sequence)
TCCGGCTCGTGGCTCAGGGATGTCTGGGACTGGATATGCACGGTGTTGGCTGACTTCAAGACCTGGCTCCAGTCCAAGCTCCTGCCGCGGTTGCCGGGAATCCCCTTCCTTTCATGCCAACGTGGGTACAGGGGAGTCTGGCGGGGAGATGGCGTCATGCACACCACCTGCCCATGTGGAGCACAAATTACCGGACATGTAAAAAACGGTTCCATGAGGATCGTTGGGCCAAAAACCTGCAGCAACACGTGGCATGGAACATTCCCCATCAACGCATACACCACAGGCCCCTGCACACCCTCCCCGGCGCCAAACTATTCCAGAGCGTTGTGGCGGGTGGCTGCTGAGGAGTATGTGGAGGTTGCGCGGGTGGGGGATTTCCACTACGTGACGGGCATGACCACTGACAACGTAAAATGCCCATGCCAGGTTCCGGCCCCTGAATTCTTCACAGAATTGGACGGGGTGCGGCTGCACAGGTACGCTCCGGCGTGCAAACCTCTCCTACGGGAGGAGGTCACATTCCAGGTCGGGCTCAACCAGTACCCGGTTGGGTCACAGCTCCCATGTGAGCCCGAACCGGATGTAACAGTGCTTACTTCCATGCTCACCGACCCCTCCCACATTACGGCGGAGGCGGCTAAACGCAGGCTGGCCAGGGGGTCT------CCCCCTTCCTTGGCCAGCTCTTCAGCTAGTCAGTTGTCTGCGCCCTCCTTGAAGGCAACA------------TGCACTACCCATCAT------------GACTCCCCAGACGCTGACCTCATCGAGGCCAACCTCCTGTGGCGGCAGGAGATGGGCGGGAACATCACCCGCGTGGAGTCAGAGAATAAGGTGGTAATTCTAGACTCTTTTGACCCGCTACGAGCGGAGGAGGATGAGAGGGAAGTGTCCGTCGCGGCGGAGATCCTGCGGAAAACCAGGAAATTCCCCCCAGCGTTGCCCGTATGGGCACGCCCGGACTACAATCCACCACTGCTAGAGCCTTGGAGGGACCCGGACTACGTCCCTCCGGTGGTACATGGGTGCCCATTGCCACCTACCAAGGCCCCTCCAATACCACCTCCACGGAGAAAGAGGACGGTCATCCTGACAGAATCCACCGTGTCTTCTGCCTTGGCGGAGCTTGCTACAAAGACCTTCGGCAGCTCCGGATCGTCGGCCGTCGACAGCGGCACAGCGACCGCCCCTCATGATCTGCCCTCCGACGACGGTGATGCGGGATCCGACGTTGGGTCGTACTCCTCCATGCCCCCCCTTGAGGGGGAGCCGGGGGACCCCGATCTCAGCGACGGGTCTTGGTCTACTGTGAGCGAGGAG---GCTAGTGAGGACGTTGTCTGCTGT
>gnl|euhcvdb|AF165056_NS5A_C1b_NS5A_protein_coding_sequence_(ns5a_sequence)
TCCGGCTCGTGGCTCAGGGATGTCTGGGACTGGATATGCACGGTGTTGGCTGACTTCAAGACCTGGCTCCAGTCCAAGCTCCTGCCGCGGTTGCCGGGAATCCCCTTCCTTTCATGCCAACGTGGGTACAGGGGAGTCTGGCGGGGAGATGGCGTCATGCACACCACCTGCCCATGTGGAGCACAAATTACTGGACATGTAAAAAACGGTTCCATGAGGATCGTTGGGCCAAAAACCTGCAGCAACACGTGGCATGGAACATTCCCCATCAACGCATACACCACAGGCCCCTGCACACCCTCCCCGGCGCCAAACTATTCCAGAGCGTTGTGGCGGGTGGCTGCTGAGGAGTATGTGGAGGTTGCGCGGGTGGGGGATTTCCACTACGTGACGGGCATGACCACTGACAACATAAAGTGCCCATGCCAGGTTCCGGCCCCTGAATTCTTCACAGAATTGGACGGGGTGCGGCTGCACAGGTACGCTCCGGCGTGCAAACCTCTCCTACGGGAGGAGGTCACATTCCAGGTCGGGCTCAACCAGTACCCGGTTGGGTCACAGCTCCCATGTGAGCCCGAACCGGATGTAACAGTGCTTACTTCCATGCTCACCGACCCCTCCCACATTACGGCGGAGACGGCTAAGCGCAGGCTGGCCAGGGGGTCT------CCCCCTTCCTTGGCCAGCTCTTCAGCTAGTCAGTTGTCTGCGCCCTCCTTGAAGGCAACA------------TGCACTACCCATCAT------------GACTCCCCAGACGCTGACCTCATCGAGGCCAACCTCCTGTGGCGGCAGGAGATGGGCGGGAACATCACCCGCGTGGAGTCAGAGAATAAGGTGGTAATTCTAGACTCTTTTGACCCGCTACGAGCGGAGGAGGATGAGAGGGAAGTGTCCGTCGCGGCGGAGATCCTGCGGAAAACCAGGAAATTCCCCCCAGCGTTGCCCGTATGGGCACGCCCGGACTACAATCCACCACTGCTAGAGCCTTGGAGGGACCCGGACTACGTCCCTCCGGTGGTACATGGGTGCCCATTGCCACCTACCAAGGCCCCTCCAATACCACCTCCACGGAGAAAGAGGACGGTTATCCTGACAGAATCCACCGTGTCTTCTGCCTTGGCGGAGCTTGCTACAAAGACCTTCGGCAGCTCGGGATCGTCGGCCGTCGACAGCGGCACAGCGACCGCCCCTCATGATCTGCCCTCCGACGACGGTGACGCGGGATCCGACGTTGGGTCGTACTCCTCCATGCCCCCCCTTGAGGGGGAGCCGGGGGACCCCGATCTCAGCGACGGGTCTTGGTCTACTGTGAGCGAGGAG---GCTAGTGAGGACCTTGTCTGCTGT
>gnl|euhcvdb|AF165059_NS5A_C1b_NS5A_protein_coding_sequence_(ns5a_sequence)
TCCGGCTCGTGGTTAAGGGATGTTTGGGACTGGATATGCACGGTGCTGTCTGACTTTAAGACCTGGCTCCAGTCCAAGATCATGCCGCGGTTGCCGGGAGTCCCTTTCCTCTCGTGTCAACGCGGCTACAAGGGAGTCTGGAGAGGGGACGGCATCATGCAGACCACCTGCCCATGTGGAGCACAGATCACCGGACATGTCAAGAACGGTTCCATGAGGATCGTTGGGCCTAAAACCTGCAGCAACACGTGGCATGGAACATTCCCCATCAACGCATACACCACGGGCCCCTGCACACCCTCCCCGGCGCCAAACTATTCCAGGGCGCTGTGGCGGGTGGCTGCTGAGGAGTACGTGGAGGTTACGCGGGTGGGGGATTTCCACTACGTGACGGGCATGACCACTGACAACGTAAAGTGCCCATGCCAGGTTCCAGCCCCCGAATTCTTCACAGAAGTGGATGGAGTACGGTTGCACAGGTACGCTCCGGCGTGCAAACCTCTCCTACGGGAGGAGGTCACATTCCAGGTCGGGCTCAACCAATACTTGGTTGGGTCACAACTCCCATGCGAGCCCGAACCGGATGTAGCAGTGCTCACTTCCATGCTCACCGACCCGTCCCACATTACAGCAGAGACGGCTAAGCGTAGGCTGGCCAGGGGGTCT------CCCCCCTCCTTGGCCAGCTCTTCAGCTAGCCAGTTGTCTGCGCCTTCCTTGAAGGCGACA------------TGCACCACTCATC------------ATGACTCCCCGGACGCTGACCTCATCGAGGCCAACCTCTTGTGGCGGCAAGAGATGGGCGGGAACATCACCCGTGTGGAGTCAGAGAACAAGGTGGTAATTTTGGACTCTTTCGACCCGCTTCGAGCGGAGGAGGATGAGAGGGAGGTATCCGTTGCGGCGGAAATCCTGCGGAGATCCAGGAAGTTCCCCCCAGCGCTGCCCGTATGGGCACGCCCGGATTACAACCCTCCACTGCTAGAGTCCTGGAAGGACCCGGACTACGTCCCTCCGGTGGTACATGGGTGCCCATTGCCACCTACCAAGGCCCCCCCAATACCACCTCCACGGAGAAAGAGGACGGTTGTCTTGACAGAGTCCACTGTGTCTTCTGCCCTGGCGGAGCTCGCTACTAAGACCTTTGGTAGCTCCGGATCGTCGGCCGTCGACAGCGGCACGGCGACTGCTCCCCCTGACCAGGCCTCCGACGACGGCGACAAAGAATCCGACGTTGAGTCATACTCCTCCATGCCCCCCCTTGAGGGAGAGCCGGGGGACCCTGATCTCAGCGACGGGTCTTGGTCTACCGTGAGCGAAGAG---GCCAGTGAGGACGTCGTCTGCTGC
>gnl|euhcvdb|AF165062_NS5A_C1b_NS5A_protein_coding_sequence_(ns5a_sequence)
TCCGGCTCGTGGCTAAGGGATGTTTGGGACTGGATATGCACGGTGTTGACCGACTTCAAGACCTGGCTCCAGTCCAAGCTCCTGCCGCGATTGCCGGGAGTCCCTTTCTTCTCATGCCAACGCGGGTACAAGGGAGTCTGGCGGGGAGACGGCATCATGCACACCACCTGCCCGTGTGGAGCACAGATCACCGGACATGTCAAAAACGGTTCCATGAGGATCGTTGGGCCTAAAACCTGCAGCAACACGTGGCATGGAACATTCCCCATCAACGCATACACCACGGGCCCCTGCACACCCACCCCGGCGCCAAACTATTCCAGGGCGCTGTGGCGGGTGGCTGCTGAGGAGTACGTGGAGGTTGCGCGGGTGGGGGATTTCCACTACGTGATAGGCATGACCACTGACAACATAAAATGTCCATGCCAGGTTCCGGCCCCCGAATTCTTCACGGAGGTGGATGGAGTGCGGTTACACAGGTACGCTCCGGCGTGCAAACCTCTCCTACGGGATGAGGTCACATTCCAGGTCGGGCTCAACCAGTACCTGGTCGGGTCACAGCTCCCATGCGAGCCCGAACCGGATGTAGCGGTGCTCACCTCCATGCTCACCGACCCCTCCCACATTACAGCAGAGACGGCAAGGCGTAGGCTGGCCAGGGGGTCT------CCGCCCTCCTTGGCCAGCTCTTCAGCTAGCCAGTTGTCTGCGCCTTCCTTGAAGGCGACC------------TGCCCTACCAATCAT------------GACTCCCCGGGCGTTGACCTCATCGAGGCCAACCTCCTGTGGCACCAGGAGATGGGCGGGAACATCACCCGCGTGGAGTCAGAGAACAAGGTAGTAATCCTGGACTCTTTCGACCCGCTTCGAGTGGAGGAGGATGAGAGGGAACCATCCGTCGCGGCGGAGATCCTGCGGAAATCCAGGAAGTTCCCCCCAGCGATGCCCATATGGGCACGCCCGGATTACAACCCTCCATTGCTGGAGCCCTGGAAGGACCCGGGCTACGTCCCTCCGGTGGTGCACGGGTGCCCATTACCACCTATTAAGGCCCCTCCAGTGCCACCCCCGCGGAGAAAGAGGACGGTTGTCCTGACAGAGTCCACTGTGTCCTCTGCCTTGGCGGAGCTTGCCACTAAGACCTTCGGCAGCTCCGGATCGTCGGCGCCCGACAGCGGCACGGCGACCGCTCCTCCCGACCAGGCCCCTGACGACGGCGACAAAGAATCCGACGTTGAGTCGTACTCCTCCATGCCCCCTCTTGAGGGAGAGCCGGGGGACCCCGATCTCAGTGACGGGTCTTGGTCTACCGTGAGCGAGGAG---GCCGGTGAGGACGTCGTCTGCTGT
>gnl|euhcvdb|AF165064_NS5A_C1b_NS5A_protein_coding_sequence_(ns5a_sequence)
TCCGGTTCGTGGCTTAGGGATGTTTGGGACTGGATATGCACGGTGTTGGCCGACTTCAAGACCTGGCTCCAGTCCAAGCTCCTGCCGCGGTTACCGGGAGTCCCCTTCCTCTCATGCCAACGTGGGTACAAGGGGGCCTGGCGGGGAGATGGTATCATGTATACCACCTGCCCATGTGGGGCACAAATCACCGGACATGTAAAAAACGGTTCCATGAGGATCGTTGGGCCTAGAACCTGCAGCAACATGTGGCATGGAACGTTCCCCATCAACGCGTACACCACGGGCCCTTGCACACCCTCCCCGGCGCCGAACTACTCCAGGGCGCTGTGGCGGGTGGCTGCTGAGGAGTACGTAGAGGTCACGCGGGTGGGGGATTTCCACTACGTGACGGGCGTGACCACTGACAACATAAAATGCCCATGCCAGGTTCCGGCCCCTGAATTCTTCACAGAATTGGATGGGGTACGGTTGCACAGGTACGCTCCGGCGTGCAGGCCTCTCCTACGGGAGGAGGTCACATTCCAGGTCGGGCTTAACCAGTACATAGTTGGGTCACAACTCCCGTGTGAGCCCGAACCGGATGTAGCAGTGCTTACTTCCATGCTCACCGACCCCTCCCACATTACAGCAGAGACAGCTAAGCGCAGGCTGGCCAGGGGGTCT------CCTCCCTCCTTGGCTAGCTCTTCAGCTAGTCAGTTGTCTGCGCCTTCCTTGAAAGCGACG------------TGCACTACCCGTCAT------------GACTCCCCAGACGCTGACCTCATCGAGGCCAACCTCCTGTGGCGGCAGGAGATGGGCGGGAACATCACTCGCGTGGAGTCGGAGAATAAGGTTGTAATCCTGGACTCTTTTGACCCTCTGCGAGCGGAGGAGGATGAGAGGGAAGTGTCCATTGCGGCGGAGATCCTGCGGAAAACCAGGAGTTTCCCCCCAGCAATTCCTGTATGGGCACGCCCGGACTATAATCCACCACTACTAGAGTCTTGGAAAGACCCGGACTACGTCCCCCCGGTGGTGCACGGGTGTCCATTGCCACCTACCAAGGCTCCCCCGATACCACCTCCACGGAGAAAGAGGACGGTTATCCTGACAGAATCCACCGTGTCTTCCGCCTTGGCGGAGCTTGCTACAAAGACCTTCGGCAGCTCCGGATCGTCAGGCGTCGACAGCGGCACAGCGACCGCCCCTCCTGATCAACCCTCCGACGACGGCGATGCAGGATCCGATGTTGAGTCATACTCCTCCATGCCCCCCCTTGAGGGAGAGCCGGGGGACCCCGACCTCAGCGACGGGTCTTGGTCTACTGTGAGCGAGGAG---GCCAGCGAGGATGTCGTCTGCTGC
>gnl|euhcvdb|AF054249_NS5A_C1b_NS5A_protein_coding_sequence_(ns5a_sequence)
TCCGGCTCGTGGCTAAGGGATGTTTGGGATTGGATATGCACGGTGTTGACTGACTTCAAGACCTGGCTCCAGTCCAAGCTCCTGCCGCGGTTACCGGGAGTCCCTTTCCTGTCATGCCAACGCGGGTACAAGGGAGTCTGGCGGGGGGACGGCATCATGCAAACCACCTGCCCATGTGGAGCACAGATCGCCGGACATGTCAAAAACGGTTCCATGAGGATCGTAGGGCCTAGGACCTGCAGCAACACGTGGCACGGAACGTTCCCCATCAACGCATACACCACGGGACCTTGCACACCTTCCCCGGCGCCCAACTATTCCAGGGCGCTATGGCGGGTGGCTGCTGAGGAGTACGTGGAGGTTACGCGTGTGGGGGATTTCCACTACGTGACGGGCATGACCACTGACAACGTAAAGTGCCCATGCCAGGTTCCGGCCCCCGAATTCTTCACGGAGGTGGATGGAGTGCGGTTGCACAGGTACGCTCCGGCGTGCAGACCTCTCCTACGGGAGGACGTCACGTTCCAGGTCGGGCTCAACCAATACTTGGTCGGGTCGCAGCTCCCATGCGAGCCCGAACCGGACGTAACAGTGCTTACTTCCATGCTCACCGATCCCTCCCACATTACAGCAGAGACGGCTAAGCGTAGGCTGGCTAGAGGGTCT------CCCCCCTCTTTAGCCAGCTCATCAGCTAGCCAGTTGTCTGCGCCTTCTTTGAAGGCGACA------------TGCACTACCCAC------------CATGACTCCCCGGACGCTGACCTCATCGAGGCCAACCTCTTGTGGCGGCAGGAGATGGGCGGAAACATCACTCGCGTGGAGTCAGAGAATAAGGTAGTAATTCTGGACTCTTTCGAACCGCTTCACGCGGAGGGGGATGAGAGGGAGATATCCGTCGCGGCGGAGATCCTGCGAAAATCCAGGAAGTTCCCCTCAGCGTTGCCCATATGGGCACGCCCGGACTACAATCCTCCACTGTTAGAGTCCTGGAAGGACCCGGACTACGTCCCTCCGGTGGTACACGGATGCCCATTGCCACCTACCAAGGCTCCTCCAATACCACCTCCACGGAGAAAGAGGACGGTTGTCCTGACAGAATCCAATGTGTCTTCTGCCTTGGCGGAGCTCGCCACTAAGACCTTCGGTAGCTCCGGATCGTCGGCCGTCGATAGCGGCACGGCGACCGCCCTTCCTGACCTGGCCTCCGACGACGGTGACAAAGGATCCGACGTTGAGTCGCACTCCTCCATGCCCCCCCTTGAAGGGGAGCCGGGGGACCCCGATCTCAGCGACGGGTCTTGGTCTACCGTGAGTGAGGAG---GCTAGTGAGGACGTCGTCTGCTGC
>gnl|euhcvdb|AF054252_NS5A_C1b_NS5A_protein_coding_sequence_(ns5a_sequence)
TCCGGCTCGTGGCTAAGGGATGTTTGGGATTGGATATGCACGGTGTTGACTGACTTCAAGACCTGGCTCCAGTCCAAGCTCCTGCCGCGGTTACCGGGAGTCCCTTTCCTGTCATGCCAACGCGGGTACAAGGGAGTCTGGCGGGGGGACGGCATCATGCAAACCACCTGCCCATGTGGAGCACAGATCGCCGGACATGTCAAAAACGGTTCCATGAGGATCGTAGGGCCTAGAACCTGCAGCAACACGTGGCACGGAACGTTCCCCATCAACGCATACACCACGGGACCTTGCACACCCTCCCCGGCGCCCAACTATTCCAGGGCGCTATGGCGGGTGGCTGCTGAGGAGTACGTGGAGGTTACGCGTGTGGGGGATTTCCACTACGTGACGGGCATGACCACTGACAACGTAAAGTGCCCATGCCAGGTTCCGGCCCCCGAATTCTTCACGGAGGTGGATGGAGTGCGGTTGCACAGGTACGCTCCGGCGTGCAAACCTCTCCTACGGGAGGACGTCACGTTCCAGGTCGGGCTCAACCAATACTTGGTCGGGTCGCAGCTCCCATGCGAGCCCGAACCGGACGTAACGGTGCTTACTTCCATGCTCACCGATCCCTCCCACATTACAGCAGAGACGGCTAAGCGTAGGCTGGCTAGAGGGTCC------CCCCCCTCTTTAGCCAGCTCATCAGCTAGCCAGTTGTCTGCGCCTTCTTTGAAGGCGACA------------TGCACTACCCAC------------CATGACTCCCCGGACGCTGACCTCATCGAGGCCAACCTCTTGTGGCGGCAGGAGATGGGCGGAAACATCACTCGCGTGGAGTCAGAGAATAAGGTAGTAATTCTGGACTCTTTCGAACCGCTTCACGCGGAGGGGGATGAGAGGGAGATATCCGTCGCGGCGGAGATCCTGCGAAAATCCAGGAAGTTCCCCTCAGCGTTGCCCATATGGGCACGCCCGGACTACAATCCTCCACTGCTAGAGTCCTGGAAGGACCCGGACTACGTCCCTCCGGTGGTACACGGATGCCCATTGCCACCTACCAAGGCTCCTCCAATACCACCTCCACGGAGAAAGAGGACGGTTGTCCTGACAGAATCCAATGTGTCTTCTGCCTTGGCGGAGCTCGCCACTAAGACCTTCGGTAGCTCCGGATCGTCGGCCGTTGATAGCGGCACGGCGACCGCCCTTCCTGACCTGGCCTCCGACGACGGTGACAAAGGGTCCGACGTTGAGTCGTACTCCTCCATGCCCCCCCTTGAAGGGGAGCCGGGGGACCCCGATCTCAGCGACGGGTCTTGGTCTACCGTGAGTGAGGAG---GCTAGTGAGGACGTCGTCTGCTGC
>gnl|euhcvdb|AF054253_NS5A_C1b_NS5A_protein_coding_sequence_(ns5a_sequence)
TCCGGCTCGTGGCTAAGGGATGTTTGGGATTGGATATGCACGGTGTTGACTGACTTCAAGACCTGGCTCCAGTCCAAGCTCCTGCCGCGGTTACCGGGAGTCCCTTTCCTGTCATGCCAACGCGGGTACAAGGGAGTCTGGCGGGGGGATGGCATCATGCAAACCACCTGCCCATGTGGAGCACAGATCGCCGGACATGTCAAAAACGGTTCCATGAGGATCGTAGGGCCTAGAACCTGCAGCAACACGTGGCACGGAACATTCCCCATCAACGCGTACACCACGGGACCCTGCACACCCTCCCCGGCGCCCAACTATTCCAGGGCGCTATGGCGGGTGGCTGCTGAGGAGTACGTGGAGGTTACGCGTGTGGGAGATTTCCACTACGTGACGGGCATAACCACTGACAACGTAAAGTGCCCATGCCAGGTTCCGGCCCCCGAATTCTTCACGGAGGTGGATGGAGTGCGGTTGCACAGGTACGCTCCGGCGTGCAAACCCCTCCTACGGGAGGACGTCGCGTTCCAGGTCGGGCTCAACCAATACTTGGTCGGGTCGCAGCTTCCATGCGAGCCCGAACCGGACGTAACAGTGCTTACTTCCATGCTCACCGACCCCTCCCACATTACAGCAGAGACGGCTAAGCGTAGGCTGGCTAGAGGGTCT------CCCCCCTCCTTAGCCAGCTCATCAGCTAGCCAGTTGTCTGCGCCTTCTTTGAAGGCGACA------------TGCACTACCCAC------------CATGACTCCCCGGACGCTGACCCCATCGAGGCCAACCTCTTGTGGCGGCAGGAGATGGGCGGAAACATCACTCGCGTGGAGTCAGAGAATAAGGTAGTAATTCTGGACTCTTTCGAACCGTTTCACGCGGATGGGGATGAGAGGGAGATATCCGTCGCGGCGGAGATCCTGCGAAAATCCAGGAAGTTCCCCTCAGCGTTGCCCATATGGGCACGCCCGGACTACAATCCTCCACTGCTAGAGTCCTGGAAGGACCCGGACTACGTCCCTCCGGTGGTGCACGGATGCCCATTGCCACCTACCAAGGCTCCTCCAATACCACCTCCACGGAGAAAGAGGACGGTTATCCTGACAGAATCCAATGTGTCTTCTGCCTTGGCGGAGCTCGCCACTAAGACCTTCGGTAGCTCCGGATCGTCGGCCGTTGATAGCGGCACGGCGACCGCCCTTCCTGACCAGGCCTCCGACGACGGTGACAAAGGATCCGACGTTGAGTCGTACTCCTCCATGCCCCCTCTTGAAGGGGAGCCGGGGGACCCCGATCTCAGCGACGGGTCTTGGTCTACCGTGAGTGAGGAG---GCTAGTGAGGACGTCGTCTGCTGC
>gnl|euhcvdb|AF054254_NS5A_C1b_NS5A_protein_coding_sequence_(ns5a_sequence)
TCCGGCTCGTGGCTAAGGGATGTTTGGGATTGGATATGCACGGTGTTGACTGACTTCAAGACCTGGCTCCAGTCCAAGCTCCTGCCGCGGTTACCGGGAGTCCCTTTCCTGTCATGCCAACGCGGGTACAAGGGAGTCTGGCGGGGGGACGGCATCATGCAAACCACCTGCCCATGTGGAGCACAGATCGCCGGACATGTCAAAAACGGTTCCATGAGGATCGTAGGGCCTAGGACCTGCAGCAACACGTGGCACGGAACGTTCCCCATCAACGCATACACCACGGGACCTTGCACACCTTCCCCGGCGCCCAACTATTCCAGGGCGCTATGGCGGGTGGCTGCTGAGGAGTACGTGGAGGTTACGCGTGTGGGGGATTTCCACTACGTGACGGGCATGACCACTGACAACGTAAAGTGCCCATGCCAGGTTCCGGCCCCCGAATTCTTCACGGAGGTGGATGGAGTGCGGTTGCACAGGTACGCTCCGGCGTGCAGACCTCTCCTACGGGAGGACGTCACGTTCCAGGTCGGGCTCAACCAATACTTGGTCGGGTCGCAGCTCCCATGCGAGCCCGAACCGGACGTAACAGTGCTTACTTCCATGCTCACCGATCCCTCCCACATTACAGCAGAGACGGCTAAGCGTAGGCTGGCTAGAGGGTCT------CCCCCCTCTTTAGCCAGCTCATCAGCTAGCCAGTTGTCTGCGCCTTCTTTGAAGGCGACA------------TGCACTACCCAC------------CATGACTCCCCGGACGCTGACCTCATCGAGGCCAACCTCTTGTGGCGGCAGGAGATGGGCGGAAACATCACTCGCGTGGAGTCAGAGAATAAGGTAGTAATTCTGGACTCTTTCGAACCGCTTCACGCGGAGGGGGATGAGAGGGAGATATCCGTCGCGGCGGAGATCCTGCGAAAATCCAGGAAGTTCCCCTCAGCGTTGCCCATATGGGCACGCCCGGACTACAATCCTCCACTGTTAGAGTCCTGGAAGGACCCGGACTACGTCCCTCCGGTGGTACACGGATGCCCATTGCCACCTACCAAGGCTCCTCCAATACCACCTCCACGGAGAAAGAGGACGGTTGTCCTGACAGAATCCAATGTGTCTTCTGCCTTGGCGGAGCTCGCCACTAAGACCTTCGGTAGCTCCGGATCGTCGGCCGTCGATAGCGGCACGGCGACCGCCCTTCCTGACCTGGCCTCCGACGACGGTGACAAAGGATCCGACGTTGAGTCGCACTCCTCCATGCCCCCCCTTGAAGGGGAGCCGGGGGACCCCGATCTCAGCGACGGGTCTTGGTCTACCGTGAGTGAGGAG---GCTAGTGAGGACGTCGTCTGCTGC
>gnl|euhcvdb|AF054255_NS5A_C1b_NS5A_protein_coding_sequence_(ns5a_sequence)
TCCGGCTCGTGGCTAAGGGATGTTTGGGATTGGATATGCACGGTGTTGACTGACTTCAAGACCTGGCTCCAGTCCAAACTCCTGCCGCGGTTACCGGGAGTCCCTTTCCTGTCATGCCAACGCGGGTACAAGGGAGTCTGGCGGGGGGACGGCATCATGCAAACCACCTGCCCATGCGGAGCACAGATCGCCGGACATGTCAAAAACGGTTCCATGAGGATCGTAGGGCCTAGAACCTGCAGCAACACGTGGCACGGAACGTTCCCCATCAACGCATACACCACGGGACCTTGCACACCCTCCCCGGCGCCCAACTATTCCAGGGCGCTATGGCGGGTGGCTGCTGAGGAGTACGTGGAGGTTACGCGTGTGGGGGATTTCCACTACGTGACGGGCATGACCACTGACAACGTAAAGTGCCCATGCCAGGTTCCGGCCCCCGAATTCTTCACGGAGGTGGATGGAGTGCGGTTGCACAGGTACGCTCCGGCGTGCAAACCTCTTCTACGGGAGGACGTCACGTTCCAGGTCGGGCTCAACCAATACTTGGTCGGGTCGCAGCTCCCATGCGAGCCCGAACCGGACGTAACAGTGCTTACTTCCATGCTCACCGATCCCTCCCACATTACAGCAGAGACGGCTAAGCGTAGGCTGGCTAGAGGGTCT------CCCCCCTCTTTAGCCAGCTCATCAGCTAGCCAGTTGTCTGCGCCTTCTTTGAAGGCGACA------------TGCACTACCCAC------------CATGACTCCCCGGACGCTGACCTCATCGAGGCCAACCTCTTGTGGCGGCAGGAGATGGGCGGAAACATCACTCGCGTGGAGTCAGAGAATAAGGTAGTAATTCTGGACTCTTTCGAACCGCTTCACGCGGAGGGGGATGAGAGGGAGATATCCGTCGCGGCGGAGATCCTGCGAAAATCCAGGAAGTTCCCCTCAGCGTTGCCCATATGGGCACGCCCGGACTACAATCCTCCACTGCTAGAGTCCTGGAAGGACCCGGACTACGTCCCTCCGGTGGTACACGGATGCCCATTGCCACCTACCAAGGCTCCTCCAATACCACCTCCACGGAGAAAGAGGACGGTTGTCCTGACAGAATCCAATGTGTCTTCTGCCTTGGCGGAGCTCGCCACTAAGACCTTCGGTAGCTCCGGATCGTCGGCCGTTGATAGCGGCACGGCGACCGCCCTTCCTGACCTGGCCTCCGACGACGGTGACAAAGGATCCGACGTTGAGTCGTACTCCTCCATGCCCCCCCTTGAAGGGGAGCCGGGGGACCCCGATCTCAGCGACGGGTCTTGGTCTACCGTGAGTGAGGAG---GCTAGTGAGGATGTCGTCTGCTGC
>gnl|euhcvdb|AF054257_NS5A_C1b_NS5A_protein_coding_sequence_(ns5a_sequence)
TCCGGCTCGTGGCTAAGGGATGTTTGGGATTGGATATGCACGGTGTTGACTGACTTCAAGACTTGGCTCCAGTCCAAGCTCCTGCCGCGGTTACCGGGAGTCCCTTTCCTGTCATGCCAACGCGGGTACAAGGGAGTCTGGCGGGGGGACGGCATCATGCAAACCACCTGCCCATGTGGAGCACAGATCGCCGGACATGTCAAAAACGGTTCCATGAGGATCGTAGGGCCTAGAACCTGCAGCAACACGTGGCACGGAACGTTCCCCATCAACGCATACACCACGGGACCTTGCACACCCTCCCCGGCGCCCAACTATTCCAGGGCGCTATGGCGGGTGGCTGCTGAGGAGTACGTGGAGGTTACGCGTGTGGGGGATTTCCACTACGTGACGGGCATGACCACTGACAACGTAAAGTGCCCATGCCAGGTTCCGGCCCCCGAATTCTTCACGGAGGTGGATGGAGTGCGGTTGCACAGGTACGCTCCGGCGTGCAAACCTCTCCTACGGGAGGACGTCACGTTCCAGGTCGGGCTCAACCAATACTTGGTCGGGTCGCAGCTCCCATGCGAGCCCGAACCGGACGTAACAGTGCTTACTTCCATGCTCACCGATCCCTCCCACATTACAGCAGAGACGGCTAAGCGTAGGCTGGCTAGAGGGTCC------CCCCCCTCTTTAGCCAGCTCATCAGCTAGCCAGTTGTCTGCGCCTTCTTTGAAGGCGACA------------TGCACTACCCAC------------CATGACTCCCCGGACGCTGACCTCATCGAGGCCAACCTCTTGTGGCGGCAGGAGATGGGCGGAAACATCACTCGCGTGGAGTCAGAGAATAAGGTAGTAATTCTGGACTCTTTCGAACCGCTTCACGCGGAGGGGGATGAGAGGGAGATATCCGTCGCGGCGGAGATCCTGCGAAAATCCAGGAAGTTCCCCTCAGCGTTGCCCATATGGGCACGCCCGGACTACAATCCTCCACTGCTAGAGTCCTGGAAGGACCCGGACTACGTCCCTCCGGTGGTACACGGATGCCCATTGCCACCTACCAAGGCTCCTCCAATACCACCTCCACGGAGAAAGAGGACGGTTGTCCTGACAGAATCCAATGTGTCTTCTGCCTTGGCGGAGCTCGCCACTAAGACCTTCGGTAGCTCCGGATCGTCGGCCGTTGATAGCGGCACGGCGACCGCCCTTCCTGACCTGGCCTCCGACGACGGTGACAAAGGGTCCGACGTTGAGTCGTACTCCTCCATGCCCCCCCTTGAAGGGGAGCCGGGGGACCCCGATCTCAGCGACGGGTCTTGGTCTACCGTGAGTGAGGAG---GCTAGTGAGGACGTCGTCTGCTGC
>gnl|euhcvdb|AF054258_NS5A_C1b_NS5A_protein_coding_sequence_(ns5a_sequence)
TCCGGCTCGTGGCTAAGGGATGTTTGGGATTGGATATGCACGGTGTTGACTGACTTCAAGACCTGGCTCCAGTCCAAGCTCCTGCCGCGGTTACCGGGAGTCCCTTTCCTGTCATGCCAACGCGGGTACAAGGGAGTCTGGCGGGGGGACGGCATCATGCAAACCACCTGCCCATGTGGAGCACAGATCGCCGGACATGTCAAAAACGGTTCCATGAGGATCGTAGGGCCTAGAACCTGCAGCAACACGTGGCACGGAACGTTCCCCATCAACGCATACACCACGGGACCTTGCACACCCTCCCCGGCGCCCAACTATTCCAGGGCGCTATGGCGGGTGGCTGCTGAGGAGTACGTGGAGGTTACGCGTGTGGGGGATTTCCACTACGTGACGGGCGTGACCACTGACAACGTAAAGTGCCCATGCCAGGTTCCGGCCCCCGAATTCTTCACGGAGGTGGATGGAGTGCGGTTGCACAGGTACGCTCCGGCGTGCAAACCTCTCCTACGGGAGGACGTCACGTTCCAGGTCGGGCTCAACCAATACTTGGTCGGGTCGCAGCTCCCATGCGAGCCCGAACCGGACGTAACAGTGCTTACTTCCATGCTCACCGATCCCTCCCACATTACAGCAGAGACGGCTAAGCGTAGGCTGGCTAGAGGGTCC------CCCCCCTCTTTAGCCAGCTCATCAGCTAGCCAGTTGTCTGCGCCTTCTTTGAAGGCGACA------------TGCACTACCCAC------------CATGACTCCCCGGACGCTGACCTCATCGAGGCCAACCTCTTGTGGCGGCAGGAGATGGGCGGAAACATCACTCGCGTGGAGTCAGAGAATAAGGTAGTAATTCTGGACTCTTTCGAACCGCTTCACGCGGAGGGGGACGAGAGGGAGATATCCGTCGCGGCGGAGATCCTGCGAAAATCCAGGAAGTTCCCCTCAGCGTTGCCCATATGGGCACGCCCGGACTACAATCCTCCACTGCTAGAGTCCTGGAAGGACCCGGACTACGTCCCTCCGGTGGTACACGGATGCCCATTGCCACCTACCAAGGCTCCTCCAATACCACCTCCACGAAGAAAGAGGACGGTTGTCCTGACAGAATCCAATGTGTCTTCTGCCTTGGCGGAGCTCGCCACTAAGACCTTCGGTAGCTCCGGATCGTCGGCCGTTGATAGCGGCACGGCGACCGCCCTTCCTGACCTGGCCTCCGACGACGGTGACAAAGGGTCCGACGTTGAGTCGTACTCCTCCATGCCCCCCCTTGAAGGGGAGCCGGGGGACCCCGATCTCAGCGACGGGTCTTGGTCTACCGTGAGTGAGGAG---GCTAGTGAGGACGTCGTCTGCTGC
>gnl|euhcvdb|AF054259_NS5A_C1b_NS5A_protein_coding_sequence_(ns5a_sequence)
TCCGGCTCGTGGCTAAGGGATGTTTGGGATTGGATATGCACGGTGTTGACTGACTTCAAGACCTGGCTCCAGTCCAAGCTCCTGCCGCGGTTACCGGGAGTCCCTTTCCTGTCATGCCAACGCGGGTACAAGGGAGTCTGGCGGGGGGATGGCATCATGCAAACCACCTGCCCATGTGGAGCACAGATCGCCGGACATGTCAAAAACGGTTCCATGAGGATCGTAGGGCCTAGAACCTGCAGCAACACGTGGCACGGAACATTCCCCATCAACGCGTACACCACGGGACCCTGCACACCCTCCCCGGCGCCCAACTATTCCAGGGCGCTATGGCGGGTGGCTGCTGAGGAGTACGTGGAGGTTACGCGTGTGGGAGATTTCCACTACGTGACGGGCATAACCACTGACAACGTAAAGTGCCCATGCCAGGTTCCGGCCCCCGAATTCTTCACGGAGGTGGATGGAGTGCGGTTGCACAGGTACGCTCCGGCGTGCAAACCCCTCCTACGGGAGGACGTCGCGTTCCAGGTCGGGCTCAACCAATACTTGGTCGGGTCGCAGCTTCCATGCGAGCCCGAACCGGACGTAACAGTGCTTACTTCCATGCTCACCGACCCCTCCCACATTACAGCAGAGACGGCTAAGCGTAGGCTGGCTAGAGGGTCT------CCCCCCTCCTTAGCCAGCTCATCAGCTAGCCAGTTGTCTGCGCCTTCTTTGAAGGCGACA------------TGCACTACCCAC------------CATGACTCCCCGGACGCTGACCTCATCGAGGCCAACCTCTTGTGGCGGCAGGAGATGGGCGGAAACATCACTCGCGTGGAGTCAGAGAATAAGGTAGTAATTCTGGACTCTTTCGAACCGCTTCACGCGGATGGGGATGAGAGGGAGATATCCGTCGCGGCGGAGATCCTGCGAAAATCCAGGAAGTTCCCCTCAGCGTTGCCCATATGGGCACGCCCGGACTACAATCCTCCACTGCTAGAGTCCTGGAAGGACCCGGACTACGTCCCTCCGGTGGTGCACGGATGCCCATTGCCACCTACCAAGGCTCCTCCAATACCACCTCCACGGAGAAAGAGGACGGTTGTCCTGACAGAATCCAATGTGTCTTCTGCCTTGGCGGAGCTCGCCACTAAGACCTTCGGTAGCTCCGGATCGTCGGCCGTTGATAGCGGCACGGCGACCGCCCTTCCTGACCAGGCCTCCGACGACGGTGACAAAGGATCCGACGTTGAGTCGTACTCCTCCATGCCCCCTCTTGAAGGGGAGCCGGGGGACCCCGATCTCAGCGACGGGTCTTGGTCTACCGTGAGTGAGGAG---GCTAGTGAGGACGTCGTCTGCTGC
>gnl|euhcvdb|AJ132996_NS5A_C1b_NS5A_protein_coding_sequence_(ns5a_sequence)
TCTGGCTCGTGGCTAAGGGATGTCTGGGACTGGATATGCACGGTGTTGACGGACTTCAAGACCTGGCTCCAGTCCAAGCTCCTGCCGCGGTTACCGGGAGTCCCTTTCTTCTCATGTCAACGTGGTTACAAGGGAGTCTGGCGGGGAGACGGCATCATGCAGACCACCTGCCCATGTGGGGCACAAATCACCGGACATGTCAAAAACGGTTCCATGAGGATCGTTGGGCCCAGAACCTGCAGCAACACGTGGCATGGAACGTTCCCCATCAACGCATACACCACGGGTCCCTGCACACCCTCCCCGGCGCCAAACTACTTTAGGGCGCTGTGGCGGGTGGCTGCAGAGGAGTACGTGGAGGTTACGCGGGTGGGGGATTTCCACTACGTAACGGGCATGACCACTGACAACGTAAAGTGCCCATGCCAGGTTCCGGCCCCCGAATTCTTCACGGAAGTGGATGGGGTGCGGCTGCACAGGTACGCTCCGGCATGCAAACCCCTCCTTCGGGAGGAGGTCACGTTCCAGGTCGGGCTCAACCAATACCTGGTCGGGTCACAACTCCCGTGCGAGCCCGAGCCGGGCGTAACAGTGCTCACTTCCATGCTCACCGACCCCTCCCACATTACAGCAGAGACGGCTAAGCGTAGGTTGGACAGGGGGTCT------CCCCCCTCCCTGGCCAGCTCTTCAGCTAGTCAGTTGTCTGCGCCTTCCTTGAAGGCGACA------------TGCACTACCCGTCAT------------GACTCCCCAGATGCTGACCTCATCGAGGCCAATCTCCTGTGGCGACAGGAGATGGGCGGGAACATCACCCGCGTGGAGTCAGAGAATAAGGTAGTAATTCTGGACTCTTTCGATCCGCTTCGAGCGGAGGAGGATGAGAGGGAAATATCCGTCCCGGCGGAGATCCTGCGGAGATCCAGGAAGTTCCCCCGGGCGATGCCCATATGGGCGCGCCCGGATTACAACCCTCCACTGTTAGAGTCCTGGAAGGACCCAGACTACGTCCCTCCGGTGGTGCACGGGTGCCCATTGCCACCCGCCAAGGCACCCCCGGTACCACCTCCACGGAGGAAGAGGACGGTTGTCTTAACAGAATCTACTGTGTCTTCTGCCTTGGCAGAGCTTGCCACAAAGACCTTCGGCAGCTCCGAATCGTCGGCCGTCGACAGCGGCACAGCGACCGCTCCTCCTGGCCAGCCTTCCGACGGTGGCGACACAGGGTCCGACGCTGAGTCGTGTTCCTCCATGCCCCCCCTTGAGGGAGAGCCGGGGGACCCCGATCTCAGCGACGGGTCTTGGTCTACCGTAAGCGAGGAG---GCCAGTGAGGACGTCGTCTGCTGC
>gnl|euhcvdb|D45172_NS5A_C1b_NS5A_protein_coding_sequence_(ns5a_sequence)
TCCGGCTCGTGGCTCAGGGATGTTTGGGACTGGATATGCACGGTATTGGCTGATTTCAAGACCTGGCTCCAGTCCAAGCTCCTGCCGCGGTTACCGGGGGTCCCTTTTTTCTCATGCCAGCGTGGGTACAAGGGGGTTTGGCGGGGAGATGGCATCATGTATACCACCTGCCCATGTGGAGCACAAATCACCGGACATGTCAAAAACGGTTCTATGAGGATCGTTGGGCCTAGAACCTGTAGCAACACGTGGCACGGAACATTTCCCATCAACGCGTACACCACAGGCCCCTGCACACCCTCCCCGGCGCCAAACTATTCCAGGGCGTTGTGGCGGGTGGCCGCTGAGGAGTATGTGGAGGTCACGCGGGTGGGGGATTTCCACTACGTGACGGGCATGACCACTGACAACGTGAAATGCCCATGCCAGGTTCCGGCCCCCGAATTCTTCACAGAATTGGATGGGGTGCGGCTGCACAGGTACGCTCCGGCGTGCAAACCTCTCCTGCGGGATGAGGTCACATTCCAGGTCGGGCTCAACCAATATACGGTTGGGTCACAGCTCCCATGTGAGCCCGAACCGGATGTAACAGTGGTCACCTCCATGCTCACCGACCCCTCCCACATTACAGCAGAGGCGGCTAGGCGTAGGCTGGCCAGAGGGTCT------CCCCCTTCCTTGGCCAGTTCTTCAGCTAGTCAGTTGTCTGCGCTTTCTTTGAAGGCGACA------------TGCACTACCCATCAT------------GGCGCCCCAGACACTGACCTCATCGAGGCCAACCTCCTGTGGCGGCAGGAGATGGGCGGAAACATCACCCGCGTGGAGTCAGAGAACAAGATAGTAATTCTAGACTCTTTTGAACCGCTTCGAGCGGAGGAGGATGAGAGGGAAGTGTCCGTTGCGGCGGAGATCCTGCGGAAGACCAGGAAATTCCCCGCAGCGATGCCCGTATGGGCACGCCCGGACTACAACCCACCATTACTAGAGTCTTGGAAGAACCCGGACTACGTCCCTCCAGTGGTACACGGGTGCCCATTGCCGCCTACCAAGGCCCCTCCAATACCACCTCCACGGAGAAAGAGAACGGTTGTCCTGACAGAATCCACCGTGTCCTCTGCCTTGGCGGAGCTTGCTACAAAGACCTTTGGCAGTTCCGGATCGTCGGCCGTCGACAGCGGCACGGCGACCGGCCCTCCTGACCAGGCCTCCGCCGAAGGAGATGCAGGATCCGACGCTGAGTCGTACTCCTCCATGCCCCCCCTTGAGGGAGAGCCGGGGGACCCCGATCTCAACGACGGGTCTTGGTCTACCGTAAGCGAGGAG---GCCAGCGAGGACGTCGTCTGCTGC
>gnl|euhcvdb|D90208_NS5A_C1b_NS5A_protein_coding_sequence_(ns5a_sequence)
TCCGGCTCGTGGCTAAAGGATGTTTGGGACTGGATATGCACGGTGTTGAGTGACTTCAAGACTTGGCTCCAGTCCAAGCTCCTGCCGCGGTTACCGGGACTCCCTTTCCTGTCATGCCAACGCGGGTACAAGGGAGTCTGGCGGGGGGATGGCATCATGCAAACCACCTGCCCATGTGGAGCACAGATCACCGGACATGTCAAAAATGGCTCCATGAGGATTGTTGGGCCAAAAACCTGCAGCAACACGTGGCATGGAACATTCCCCATCAACGCATACACCACGGGCCCCTGCACGCCCTCCCCAGCGCCGAACTATTCCAGGGCGCTGTGGCGGGTGGCTGCTGAGGAGTACGTGGAGGTTACGCGGGTGGGGGATTTCCACTACGTGACGGGCATGACCACTGACAACGTGAAATGCCCATGCCAGGTTCCAGCCCCTGAATTTTTCACGGAGGTGGATGGAGTACGGTTGCACAGGTATGCTCCAGTGTGCAAACCTCTCCTACGAGAGGAGGTCGTATTCCAGGTCGGGCTCAACCAGTACCTGGTCGGGTCACAGCTCCCATGTGAGCCCGAACCGGATGTGGCAGTGCTCACTTCCATGCTCACCGACCCCTCTCATATTACAGCAGAGACGGCCAAGCGTAGGCTGGCCAGGGGGTCT------CCCCCCTCCTTGGCCAGCTCTTCAGCTAGCCAGTTGTCTGCGCCTTCTTTGAAGGCGACA------------TGTACTACCCATCAT------------GACTCCCCGGACGCTGACCTCATCGAGGCCAACCTCCTGTGGCGGCAGGAGATGGGCGGGAACATCACCCGTGTGGAGTCAGAAAATAAGGTGGTAATCCTGGACTCTTTCGATCCGATTCGGGCGGTGGAGGATGAGAGGGAAATATCCGTCCCGGCGGAGATCCTGCGAAAACCCAGGAAGTTCCCCCCAGCGTTGCCCATATGGGCACGCCCGGATTACAACCCTCCACTGCTAGAGTCCTGGAAGGACCCGGACTACGTCCCCCCGGTGGTACACGGGTGCCCTTTGCCATCTACCAAGGCCCCCCCAATACCACCTCCACGGAGGAAGAGGACGGTTGTCCTGACAGAGTCCACCGTGTCTTCTGCCTTGGCGGAGCTCGCTACTAAGACCTTTGGCAGCTCCGGGTCGTCGGCCGTTGACAGCGGCACGGCGACTGGCCCTCCCGATCAGGCCTCCGACGACGGCGACAAAGGATCCGACGTTGAGTCGTACTCCTCCATGCCCCCCCTCGAGGGAGAGCCAGGGGACCCCGACCTCAGCGACGGGTCTTGGTCTACCGTGAGCGGGGAA---GCTGGTGAGGACGTCGTCTGCTGC
>gnl|euhcvdb|D10750_NS5A_C1b_NS5A_protein_coding_sequence_(ns5a_sequence)
TCCGGCTCGTGGCTAAGGGATGTTTGGGATTGGATATGCACGGTGTTGACTGACTTCAAGACCTGGCTCCAGTCCAAGCTCCTGCCGCGGTTACCGGGAGTCCCTTTCCTGTCATGCCAACGCGGGTACAAGGGAGTCTGGCGGGGGGACGGCATCATGCAAACCACCTGCCCATGTGGAGCACAGATCGCCGGACATGTCAAAAACGGTTCCATGAGGATCGTAGGGCCTAGAACCTGCAGCAACACGTGGCACGGAACGTTCCCCATCAACGCATACACCACGGGACCCTGCACACCCTCCCCGGCGCCCAACTATTCCAGGGCGCTATGGCGGGTGGCTGCTGAGGAGTACGTGGAGGTTACGCGTGTGGGAGATTTCCACTACGTGACGGGCATGACCACTGACAACGTAAAGTGCCCATGCCAGGTTCCGGCCCCCGAATTCTTCACGGAGGTGGATGGAGTGCGGTTGCACAGGTACGCTCCGGCGTGCAAACCTCTCCTACGGGAGGACGTCACGTTCCAGGTCGGGCTCAACCAATACTTGGTCGGGTCGCAGCTCCCATGCGAGCCCGAACCGGACGTAACAGTGCTTACTTCCATGCTCACCGATCCCTCCCACATTACAGCAGAGACGGCTAAGCGTAGGCTGGCTAGAGGGTCC------CCCCCCTCTTTAGCCAGCTCATCAGCTAGCCAGTTGTCTGCGCCTTCTTTGAAGGCGACA------------TGCACTACCCAC------------CATGACTCCCCGGACGCTGACCTCATCGAGGCCAACCTCTTGTGGCGGCAGGAGATGGGCGGAAACATCACTCGCGTGGAGTCAGAGAATAAGGTAGTAATTCTGGACTCTTTCGAACCGCTTCACGCGGAGGGGGATGAGAGGGAGATATCCGTCGCGGCGGAGATCCTGCGAAAATCCAGGAAGTTCCCCTCAGCGTTGCCCATATGGGCACGCCCGGACTACAATCCTCCACTGCTAGAGTCCTGGAAGGACCCGGACTACGTCCCTCCGGTGGTACACGGATGCCCATTGCCACCTACCAAGGCTCCTCCAATACCACCTCCACGGAGAAAGAGGACGGTTGTCCTGACAGAATCCAATGTGTCTTCTGCCTTGGCGGAGCTCGCCACTAAGACCTTCGGTAGCTCCGGATCGTCGGCCGTTGATAGCGGCACGGCGACCGCCCTTCCTGACCTGGCCTCCGACGACGGTGACAAAGGGTCCGACGTTGAGTCGTACTCCTCCATGCCCCCCCTTGAAGGGGAGCCGGGGGACCCCGATCTCAGCGACGGGTCTTGGTCTACCGTGAGTGAGGAG---GCTAGTGAGGACGTCGTCTGCTGC
>gnl|euhcvdb|D10934_NS5A_C1b_NS5A_protein_coding_sequence_(ns5a_sequence)
TCCGGTTCGTGGCTAAGGGATATTTGGGACTGGATATGCTCGGTGTTAACGGATTTTAAGACCTGGCTCCAGTCCAAGCTCCTGCCACGGTTACCGGGAGTCCCTTTCTTCTCATGCCAGCGTGGGTACAAGGGAGTCTGGCGGGGGGACGGCATCATGCAAACCACCTGCCCATGTGGGGCACAGATCACCGGACATGTCAAAAACGGTTCCATGAGGATCGTTGGGCCTAAAACCTGTAGCAACACGTGGCATGGAACATTCCCCATCAACGCATACACCACGGGCCCCTGCACACCCTCCCCGGCGCCAAACTATTCCAGGGCGCTGTGGCGGGTGGCCGCTGAGGAGTACGTGGAGGTTACGCGGGTGGGGGATTTCCACTACATAACGGGCATGACCACTGACAACATAAAGTGCCCATGCCAGGTTCCGGCCCCCGAGTTCTTCACTGAAGTGGATGGTGTGCGGCTACACAGGTACGCTCCGGCGTGCAAACCTGTCCTACGGGAGGAGGTCGATTTCCAGGTCGGGCTCAACCAATATCCGGTTGGGTCACAGCTCCCATGCGAGCCCGAACCGGATGTGGCCGTACTCACTTCCATGCTCACCGACCCCTCCCACATTACAGCAGAGGCGGCTAAGCGTAGGCTGGCCAGGGGGTCT------CCCCCCTCCCTGGCTAGCTCGTCAGCCAGCCAGTTGTCTGCGCCTTCCTTGAAGGCGACA------------TGCACCACCCAT------------CACGACTCCCCGGACGCCGACCTCATTGAGGCCAACCTCCTGTGGCGACAGGAGATGGGCGGGAACATCACCCGTGTGGAGTCAGAGAACAAGGTGGTAATTTTGGACTCTTTCGAACCGCTTCGAGCGGAGGAGGACGAGAGGGAGGTATCCGTTGCGGCGGAGATCCTGCGGAAAACCAGGAGATTCCCCCCAGCGATGCCCGTATGGGCACGCCCGGATTACAACCCTCCGCTGTTAGAGTCCTGGAAGGACCCGGACTACGTTCCTCCGGTGGTACACGGGTGCCCATTGCCACCTACTAAGGCCCCTCCAATACCACCTCCACGGAGGAAGAGGACGGTTGTCCTGACAGAGTCCACTGTGTCCTCTGCCTTGGCGGAGCTCGCCACCAAGACCTTCGGCAGCTCCGGATCATCTGCCGTCGATAGTGGCACGGCGACCGCCCCTCCTGACCAGACCTCCAACGACGGCGACAGAGAATCCGACGCTGAGTCGTACTCCTCTATGCCCCCCCTCGAGGGGGAACCGGGGGACCCCGATCTCAGCGACGGGTCTTGGTCTACCGTAAGCGAGGAG---GCTAGTGGGGACGTCGTCTGCTGC
>gnl|euhcvdb|D11168_NS5A_C1b_NS5A_protein_coding_sequence_(ns5a_sequence)
TCCGGCTCGTGGCTAAAGGATGTTTGGGACTGGATATGCACGGTGTTGACTGACTTCAAGACCTGGCTCCAGTCCAAGCTCCTGCCGAAATTGCCGGGAGTCCCTTTCTTCTCATGCCAACGCGGGTACAAGGGAGTCTGGCGGGGGGACGGCATCATGCAAACCACCTGCCCATGTGGAGCACAAATTACCGGACATGTCAAAAACGGTTCCATGAGGATCGTTGGGCCTAAAACCTGCAGCAACACGTGGCACGGAACGTTCCCCATCAACGCGTACACCACAGGCCCCTGCACACCCTCCCCGGCGCCGAACTATTCCAGGGCGCTGTGGCGGGTGGCTGCTGAAGAGTACGTGGAGATTACGCGGGTGGGGGACTTCCACTACGTGACGGGTATGACCACCGACAACGTAAAATGCCCGTGCCAGGTCCCGGCCCCCGAATTCTTCACCGAATTGGACGGGGTGCGGTTGCACAGGTACGCTCCGGCGTGCAGACCTCTCCTACGGGAGGATGTCACATTCCAGGTCGGGCTCAACCAATACCTGGTTGGGTCACAGCTCCCATGCGAGCCTGAACCGGATGTGGCAGTGCTCACTTCCATGCTCACCGACCCCTCCCACATTACAGCAGAGACGGCTAAACGTAGGCTGGCCAGGGGGTCT------CCCCCCTCCTTGGCCAGCTCTTCAGCTAGCCAATTGTCTGCGCCTTCCTTGAAGGCAACA------------TGCACTACCCACCAT------------GACTCCCCGGACGCTGACCTCATCGAGGCCAACCTCCTGTGGCGGCAGGAGATGGGCGGAAACATCACCCGTGTGGAGTCAGAGAATAAGGTGGTAATTTTGGACTCTTTCGACCCGCTTCGAGCGGAAGAGGATGAGAGGGAAGTATCCGTTGCAGCAGAGATCCTGCGAAAATCCAAGAAGTTCCCCCCCGCGTTGCCCATATGGGCACGCCCGGATTACAACCCTCCACTGTTAGAGTCCTGGAAAAGTCCGGACTACGTCCCTCCGGCGGTGCATGGGTGCCCATTGCCGCCTACCACGGGCCCTCCAATACCGCCTCCACGGAAAAAGAGGACGGTTGTTCTGACAGAGTCCACCGTGTCTTCTGCCTTGGCGGAGCTGGCTACTAAGACTTTCGGCAGCTCCGGATCGTCGGCCGTTGACAGCGGCACGGCGACCGCCCCTCCCGATCAGACCTCTGACGACGGTGACAAAGAATCTGACGTTGAGTCGTACTCCTCCATGCCCCCCCTTGAGGGGGAGCCGGGGGACCCTGATCTCAGCGACGGGTCTTGGTCTACCGTGAGCGGGGAG---GCCAGCGACGACATCGTCTGCTGC
>gnl|euhcvdb|DQ071885_NS5A_C1b_NS5A_protein_coding_sequence_(ns5a_sequence)
TCCGGCTCGTGGCTCAGGGATGTTTGGGATTGGATATGCACGGTGTTGACTGACTTCAAGACCTGGCTCCAGTCCAAGCTCCTGCCACGGCTGCCGGGAGTTCCCTTCTTTTCATGCCAACGTGGATATAAGGGAGTCTGGCGGGGAGACGGCATCATGCAAACCACCTGCCCATGTGGAGCACAAATCACCGGACATGTCAAAAACGGTTCCATGAGGATCGTTGGGCCTAAAACCTGTAGCAACACGTGGCACGGAACATTCCCTATCAACGCATACACCACAGGCCCCTGCACGCCCTCGCCAGCGCCAAACTATTCCAAGGCGTTGTGGCGGGTGGCCGCCGAGGAGTACGTGGAGGTTACGCGAGTGGGGGATTTCCACTACGTGACGGGCATGACTACTGACAACATAAAATGCCCATGCCAGGTCCCGTCCCCCGAGTTCTTCACGGAATTGGACGGGGTACGGCTGCACAGGTACGCCCCAGCATGCAAACCTCTCCTACGGGATGAGGTCACATTCCAGGTCGGGCTCAACCAGTACCCGGTTGGGTCGCAACTCCCATGTGAACCCGAACCGGACGTAGCAGTGCTCACTTCCATGCTCACCGACCCCTCCCACATTACAGCGGAAACGGCTAAGCGTAGGCTGGCCAGGGGATCT------CCCCCCTCCTTGGCCAGCTCATCAGCTAGCCAGCTGTCTGCGCCTTCCTTGAAAGCGACA------------TGCACTACCCGTCAC------------GACTCCCCGGACGCTGACCTCATCGAGGCCAACCTCCTGTGGCGGCAGGAGATGGGCGGGAACATCACCCGCGTGGAGTCAGAGAACAAGGTAGTAATTTTGGACTCTTTTGAACCACTTCAAGCGGAGGAGGATGAGAGGGAAGTGTCCGTTCCGGCGGAGATCCTGCGGAAAACCAGGAAGTTTCCCCGAGCGCTGCCTATATGGGCACGCCCGGATTACAATCCACCACTTTTACAGCCCTGGAAGGACCCGGACTACGTCCCTCCGGTAGTACACGGGTGCCCATTGCCGCCTGCTAAGGCCCCTCCGATACCACCTCCACGGAGGAAGAGGACGGTTGTCCTGTCAGAGTCTACCGTGTCTTCTGCCTTGGCGGAGCTCGCCACAAAGACCTTCGGCAGCTCCGAATCGTCGGCTGTTGACAGCGGCATGGCAACTGCCCCTCCTGACCAGCCCTCCGACGATGGAGATGCAGGATCCGACGTTGAGTCGTACTCCTCCATGCCCCCCCTTGAGGGAGAGCCGGGGGACCCCGATCTCAGCGACGGGTCTTGGTCTACTGTGAGCGAGGAG---GCTAGTGAGGACGTCGTCTGTTGT
>gnl|euhcvdb|D13558_NS5A_C1b_NS5A_protein_coding_sequence_(ns5a_sequence)
TCCGGCTCGTGGCTAAGGGATGTTTGGGATTGGATATGCACGGTGTTGACTGACTTCAAGACCTGGCTCCAGTCCAAGCTCCTGCCGCGGTTACCGGGAGTCCCTTTCCTGTCATGCCAACGCGGGTACAAGGGAGTCTGGCGGGGGGACGGCATCATGCAAACCACCTGCCCATGTGGAGCACAGATCGCCGGACATGTCAAAAACGGTTCCATGAGGATCGTAGGGCCTAGAACCTGCAGCAACACGTGGCATGGAACGTTCCCCATCAACGCATACACCACGGGACCCTGCACACCCTCCCCGGCGCCCAACTATTCCAGGGCGCTATGGCGGGTGGCTGCTGAGGAGTACGTGGAGGTTACGCGTGTGGGAGATTTCCATTACGTGACGGGCATGACCACTGACAACGTAAAGTGCCCATGCCAGGTTCCGGCCCCCGAATTCTTCACGGAGGTGGATGGAGTGCGGTTGCACAGGTACGCTCCGGCGTGCAAACCTCTCCTACGGGAGGACGTCGCGTTCCAGGTCGGGCTCAACCAATACTTGGTCGGGTCGCAGCTCCCATGCGAGCCCGAACCGGACGTAACAGTGCTTACTTCCATGCTCACCGACCCCTCCCACATTACAGCAGAGACGGCTAAGCGTAGGCTGGCTAGAGGGTCT------CCCCCCTCCTTAGCCAGCTCATCAGCTAGCCAGTTGTCTGCGCCTTCCTTGAAGGCGACA------------TGCACTACCCAC------------CATGACTCCCCGGACGCTGACCTCATCGAGGCCAACCTCTTGTGGCGGCAGGAGATGGGCGGAAACATCACTCGCGTGGAGTCAGAGAATAAGGTAGTAATTCTGGACTCTTTCGAACCGCTTCACGCGGAGGGGGATGAGAGGGAGATATCCGTCGCGGCGGAGATCCTGCGAAAATCCAGGAAGTTCCCCTCAGCGTTGCCCATATGGGCACGCCCGGACTACAATCCTCCACTGCTAGAGTCCTGGAAGGACCCGGACTACGTCCCTCCGGTGGTGCACGGATGCCCATTGCCACCTACCAAGGCTCCTCCAATACCACCTCCACGGAGAAAGAGGACGGTTGTCCTGACAGAGTCCAATGTGTCTTCTGCCTTGGCGGAGCTCGCCACTAAGACCTTCAGCAGCTCCGGATCGTCGGCCGTTGATAGCGGCACGGCGACCGCCCTTCCTGACCAGGCCTCCGACGACGGTGACAAAGGATCCGACGTTGAGTCGTACTCCTCCATGCCCCCTCTTGAAGGGGAGCCGGGGGACCCCGATCTCAGCGACGGGTCTTGGTCTACCGTGAGTGAGGAG---GCTAGTGAGGACGTCGTCTGCTGC
>gnl|euhcvdb|EF407472_NS5A_C1b_NS5A_protein_coding_sequence_(ns5a_sequence)
TCCGGCTCGTGGCTGAGGGATGTTTGGGACTGGATATGCACGGTGTTGACTGATTTCAGGACCTGGCTCCAGTCCAAGCTCCTGCCACAGTTACCAGGAATCCCCTTTTTCTCATGTCAACGTGGGTATAAGGGAGTCTGGCGGGGCGACGGCATCATGCAAACCACCTGTCCATGTGGGGCACAGATCACCGGACATGTCAAGAACGGTTCCATGAGGATCGTCGGGCCTAAAACCTGCAGCAACACGTGGCATGGAACATTCCCCATCAACGCATACACCACGGGCCCCTGTACACCCTCCCCGGCGCCAAACTATTCCAGGGCGCTGTGGCGGGTGGCTGCTGAGGAGTACGTGGAGGTCACGCGGGTGGGGGATTTCCACTACGTGACGGGCATGACCACTGACAACGTAAAATGCCCGTGCCAGGTCCCGGCCCCTGAATTCTTCACAGAGGTGGATGGGGTGCGGCTGCACAGGTACGCTCCGGCGTGCAAACCTCTCCTACGGGACGAGGTTGTGTTCCAGGTCGGGCTCAACCAATACCTGGTCGGGTCACAGCTCCCGTGCGAGCCCGAACCGGACGTAGCAGTGCTCACTTCCATGCTTACCGACCCCTCCCACATTACAGCAGAGACGGCTAAGCGTAGGCTGGCCAGGGGGTCT------CCCCCCTCCCTGGCCAGCTCTTCAGCTAGCCAGTTATCTGCGCCTTCCTTGAAGGCAACA------------TGCACTACCCGCCAC------------GACTCCCCAGACGCTGACCTCATCGAGGCCAACCTCCTGTGGCGGCAGGAGATGGGCGGGAACATCACCCGCGTGGAGTCGGAAAACAAGGTAGTAATCTTGGACTCTTTCGAGCCGCTTCGAGCGGAAGAGGATGAGAGGGAAGTATCCGTGCCAGCGGAGATCCTGCGGAAATCCAGGAAATTTCCCCGAGCGATGCCCATATGGGCACGCCCAGATTACAATCCTCCACTGTTGGAGTCCTGGAAAGACCCGGACTACGTCCCTCCGGTGGTACACGGGTGCCCATTGCCACCTGCCAAGGCTCCTCCAATACCACCTCCACGGAGGAAAAGGACGGTAGTCCTGACAGAATCCACTGTGTCTTCTGCCCTGGCGGAGCTCGCTGCAAAGACTTTCGGCAGCTCCGAATCGTCGGCCGCTGACAGCGGTACGGCGACCGCCCCCCCTGACCAGTCCTCCGGTGACGGCGACGCAGGATCTGACGTTGAGTCGTACTCCTCCATGCCCCCCCTTGAGGGGGAGCCGGGGGACCCCGATCTCAGCGACGGGTCTTGGTCTACCGTGAGCGAGGAG---GCTGGTGAGGACGTCGTCTGCTGC
>gnl|euhcvdb|EF407473_NS5A_C1b_NS5A_protein_coding_sequence_(ns5a_sequence)
TCCGGCTCGTGGCTAAGAGATGTTTGGGACTGGATATGCACGGTGTTGACTGATTTCAAGACCTGGCTCCAGTCCAAGCTCCTGCCGCGGTTACCGGGAGTTCCCTTTTTCTCATGCCAACGTGGATATAAGGGAGTCTGGCGGGGCGATGGCATCATGCAGACCACCTGCCCATGTGGAGCGCAGATCACCGGACATGTCAAAAACGGTTCCATGAGGATCGTTGGGCCTAGGACCTGTAGCAACACGTGGCATGGAACGTTTCCCATTAACGCATACACCACGGGCCCTTGCACACCTACCCCGGCGCCGAATTATTCCAGGGCGCTGTGGCGGGTGGCTGCTGAGGAGTACGTGGAGGTTACGCGAGTGGGGGATTTCCACTACGTGACGGGCATAACCACTGACAACGTGAAGTGCCCATGCCAGGTTCCGGCCCCCGAATTTTTCACAGAAGTGGATGGGGTACGGTTGCACAGGTACGCTCCGGCGTGCAAACCCCTCCTACGGGAGGAGGTCACATTCCAGGTCGGGCTCAATCAATACCTGGTTGGGTCACAGCTCCCATGTGAGCCCGAGCCGGACGTAGCAGTGCTCACTTCTATGCTCACCGACCCCTCCCACATCACAGCAGAGACGGCTGGGCGTAGGCTGGCCAGGGGGTCT------CCCCCCTCCTTGGCCAGCTCTTCGGCTAGCCAGTTGTCTGCGCCTTCCTTGAAGGCGACA------------TGCACTACCCGCCAC------------GACTCCCCAGACGTTGACCTCATCGAGGCCAGCCTCCTGTGGCGGCAGGAGATGGGCGGGAACATCACCCGCGTGGAGTCAGAAAATAAGGTAGTAGTTCTGGACTCTTTCGAGCCGCTTCGAGCGGAGGAGGATGAGAGGGAAATATCCGTTCCGGCGGAAATCCTGCGGAGATCCAGGAAATTCCCTCGGGCAATGCCCATATGGGCACGCCCGGATTACAACCCTCCACTGTTGGAGTCTTGGAAGAACCCAGACTATGTCCCTCCGGTGGTACACGGGTGCCCACTGCCGCCTACCAAGGCCCCTCCAATACCACCTCCACGGAGGAAGAGGACGGTTGTCCTATCAGAATCCACCGTGTCTTCTGCCTTGGCGGAGCTAGCCACAAAGACCTTCGGCAGCTCCGAATCATCAGCCGTTGACAGCGGCACGGCAACGGCCCCTCCTGACCAGTCCTCCGACAGCGGCGACGCAGGATCCGACGTTGAGTCGTACTCCTCCATGCCCCCCCTTGAGGGGGAGCCGGGGGATCCCGATCTCAGCGACGGGTCTTGGTCTACCGTGAGCGAGGAG---GCTAGTGAGGACGTCGTCTGCTGT
>gnl|euhcvdb|EF407474_NS5A_C1b_NS5A_protein_coding_sequence_(ns5a_sequence)
TCCGGCTCGTGGCTAAGGGATGTTTGGGACTGGATATGCACGGTGCTGACCGACTTCAAAACCTGGCTCCAGTCCAAGCTCCTGCCGCGATTACCGGGAGTTCCCTTTTTCTCATGCCAACGTGGATACAAGGGAGTCTGGCGAGGAGATGGCATCATGCAAACCACCTGCCCATGTGGAGCACAGATCACCGGACATGTCAAAAACGGTTCCATGAGGATCGTTGGGCCCAAAACCTGTAGCAACACGTGGCATGGAACATTCCCCATCAACGCGTACACCACGGGCCCCTGCACACCCTCCCCGGCGCCGAACTATTCCAGGGCGCTGTGGCGGGTGGCTGCTGAGGAGTACGTGGAGGTCACGCGGGTGGGGGATTTTCACTACGTGACGGGCATGACCACTGACAACTTAAAGTGCCCATGCCAGGTTCCGGCCCCCGAATTCTTCACGGAGGTGGATGGGGTGCGGCTGCACAGGTACGCTCCGGCGTGCAAACCCCTCCTACGGGAGGAGGTCACATTCCTGGTCGGGCTCAACCAATACTTGGTCGGGTCGCAGCTCCCGTGTGAGCCCGAACCAGATGTAACAGTGCTCACTTCCATGCTCACCGACCCCTCCCACATTACAGCAGAGACGGCCAAGCGTAGGCTGGCCAGAGGGTCT------CCCCCCTCTTTGGCTAGCTCCTCAGCTAGCCAGTTGTCTGCGCCTTCTTTGAAGGCGACA------------TGCACCACCCGTCAT------------GACTCCCCAGACGCTGACCTCATTGAGGCCAACCTCCTGTGGCGGCAGGAGATGGGCGGAAACATCACCCGCGTGGAGTCAGAGAACAAGGTGGTAATTCTGGACTCTTTCGACCCGCTTCGGGCGGAGGAGGATGAGAGGGAGGTATCCATTCCGGCGGAGATCCTGCGGAAATCCAGGAAATTCCCCCGAGCAATGCCCATATGGGCGCGCCCGGATTACAACCCTCCATTGTTAGAGTCCTGGAAAGACCCGGACTACGTCCCTCCGGTGGTGCACGGGTGCCCATTACCACCTACCAAGGCTCCCCCAATACCACCTCCACGGAGAAAGAGGACGGTTGTCCTAACAGAGTCCTCCGTGTCTTCTGCCTTAGCGGAGCTCGCTACTAAGACCTTCGGCAGCTCCGAATCATCGGCCGTCGACAGCGGCACGGCGACCGCCCTTCCTGACCAGGCCTCCGACGACGGTGACAAAGGATCCGACGTTGAGTCGTACTCCTCCATGCCCCCCCTTGAGGGGGAACCGGGGGACCCCGATCTCAGTGACGGGTCTTGGTCTACCGTGAGCGAGGAA---GCTAGTGAGGATGTCGTCTGCTGC
>gnl|euhcvdb|EF407477_NS5A_C1b_NS5A_protein_coding_sequence_(ns5a_sequence)
TCCGGCTCGTGGCTAAGGGATGTTTGGGACTGGATATGCACGGTATTGACTGACTTCAAGACCTGGCTCCAGACCAAGCTCCTGCCGCGGTTGCCGGGAGTCCCCTTTTTCTCGTGCCAACGAGGATACAAGGGAGTCTGGCGGGGGGACGGCATCATGCAAACCACCTGCCCATGTGGAGCACAAATCACTGGACATGTCAAAAACGGTTCCATGAGGATCGTTGGGCCGAAAACCTGTAGTAACACGTGGCATGGAACATTCCCCATTAACGCGTACACCACGGGCCCCAGCACACCCTCCCCGGCGCCAAATTACTCCAGGGCGCTGTGGCGGGTGGCTGCTGAGGAGTACGTGGAGGTCACGCGAGTGGGGGATTTCCACTACGTGACGGGCATGACCACTGACAACGTGAAATGCCCATGCCAGGTTCCGGCCCCCGAATTTTTCACAGAAGTGGATGGGGTACGGCTGCACAGGTACGCCCCGGCGTGCAGACCTCTCCTACGGGATGAGGTCACATTCCAGGTCGGGCTCAACCAATACGTGGTTGGATCACAGCTCCCATGTGAGCCCGAGCCAGATGTGACAGTGCTCACTTCCATGCTCACCGACCCCTCCCACATTACAGCAGAGACGGCTAAGCGTAGACTGGCCAGGGGGTCT------CCCCCCTCCTTGGCCAGCTCCTCAGCTAGCCAGTTGTCTGCGCCTTCTTTGAAGGCGACA------------TGCACTACCCATCAT------------GACTCCCCAGATGCTGACCTCATCGAGGCCAACCTCCTGTGGCGGCAGGAGATGGGCGGGAACATCACCCGCGTGGAGTCAGAGAATAAGGTGGTGATCCTGGACTCTTTCGACCCGCTTCGAGCGGAAGAGGATGAGAGGGAAGTGTCCGTCCCGGCGGAGATCCTGCGGAAATCCAGGAAGTTCCCTCCAGCATTGCCCATATGGGCACGCCCGGATTACAACCCTCCACTATTAGAGCCCTGGAAAGACCCGGACTACGTCCCTCCAGTGGTACATGGGTGCCCATTGCCACCCGCTAAGGCCCCCCCAATACCACCCCCACGGAGGAAGAGGACGGTTGTCCTGACAGAATCCACTGTGTCTTCTGCCTTGGCTGAGCTTGCTACGAAGGCCTTCGGTAGCTCAGGATCGTCGGCCGCTGACAGCGGCACGGCGACCGCCCCTCCTGACCAGGCTTCCAGCGACGGCGACACAGGATCCGACGTTGAGTCGTACTCCTCCATGCCCCCCCTTGAGGGAGAGCCGGGGGACCCCGATCTCAGCGACGGGTCTTGGTCTACCGTTAGCGAGGAG---GCCGGTGAGGACGTCGTCTGCTGC
>gnl|euhcvdb|EF407480_NS5A_C1b_NS5A_protein_coding_sequence_(ns5a_sequence)
TCCGGCTCGTGGCTAAGGGATGTTTGGGACTGGATATGCACGGTGTTGAGTGACTTCAAGACCTGGCTCCAGTCCAAGCTCCTGCCGCGGTTGCCGGGAATCCCTTTCCTCTCATGTCAACGTGGGTATAAGGGAGTCTGGCGGGGAGACGGCATCATGCAAACCACCTGCCCATGTGGAGCACAGATCACCGGACATGTCAAAAACGGTTCCATGAGGATCGTTGGGCCTAAAACCTGCAGCAACACGTGGCACGGAACGTTCCCCATCAACGCGTACACCACGGGCCCCTGCACACCCTCCCCGGCGCCAAACTATTCCAAGGCGCTGTGGCGGGTGGCTGCTGAGGAGTACGTGGAAGTCACGCGGGTGGGGGATTTCCACTACGTGACGGGCATGACCACTGACAACGTAAAATGCCCATGCCAGGTTCCGTCCCCCGAATTCTTCACAGAGGTGGATGGGGTGCGGTTGCACAGGTTCGCCCCGGTGTGCAGACCTCTCCTACGGGACGAGGTCACATTCCAGGTCGGGCTCAACCAATTCCCGGTTGGGTCACAGCTCCCATGCGAGCCTGAGCCGGACGTAGCAGTGCTCACTTCCATGCTCACTGATCCTTCCCACATCACAGCAGAGACGGCTAAGCGTAGGCTGGCCAGAGGGTCT------CCCCCCTCTTTGGCCAGCTCTTCAGCTAGCCAGTTGTCTGCGCCTTCTTTGAAGGCGACA------------TGTACTACCCACCAT------------GACTCCCCAGACCTTGACCTCACCGAGGCCAACCTCCTGTGGTGGCAGGAGGTGGCCGGGAACATCTACCGCGTGGAGTCAGAGAATAAGGTAGTAATTCTGGATTCTTTCGAGCCGCTTCGAGCGGAGGAAGATGAGAGGGAAGTATCCGTTCCGGCGGAGATCCTGCGGAAATCCAGGAAATTCCCCCGAGCAATGCCCATATGGGCACGCCCGGATTACAACCCTCCACTGCTGGAGTCCTGGAAGGACCCGGACTATAAACCTCCGGTGGTCCACGGGTGCCCATTGCCACCTACCAAGGCCCCTCCAATACCACCTCCACGGAGGAAAAAGACGGTTGTCCTGACAGAATCCACCGTGTCCTCTGCTTTGGCGGAGCTCGCTACAAAGACCTTCGGCAGCTCCGGATCGTCGGCCGTTGACAGCGGCACGGCGACCGCCCCTCCTGACCAACCCTCCAGTGACGGCGACGCGGGATCCGACGTTGAGTCATACTCCTCCATGCCCCCCCTTGAGGGGGAGCCGGGGGACCCCGATCTCAGCGACGGGTCTTGGTCTACCGTGAGCGAGGAG---GCTGGTGAGGACGTCGTCTGCTGT
>gnl|euhcvdb|EF407481_NS5A_C1b_NS5A_protein_coding_sequence_(ns5a_sequence)
TCCGGCTCGTGGCTAAGAGATGTTTGGGACTGGATATGCACGGTGTTGACTGATTTCAAGACCTGGCTCCAGTCCAAGCTTCTGCCGCGGTTACCGGGAGTTCCCTTTTTCTCATGCCAACGTGGATACAAGGGAGTCTGGCGGGGCGACGGCATCATGCATACCACCTGCCCATGTGGAGCAGAGATCACCGGACATGTCAAAAACGGTTCCATGAGGATCGTTGGGCCTAGGGCCTGCAGCAACACGTGGCATGGAACATTCCCCATCAACGCATACACCACGGGCCCTTGCACGCCCTCCCCGGCGCCAAATTATTCCAGGGCGCTGTGGCGGGTGGCTGCTGAGGAGTACGTGGAGGTTACGCGGGTGGGGGATTTCCACTACGTGACGGGCATGACCACTGACAACGTGAAGTGCCCATGCCAGGTTCCGGCCCCCGAATTCTTCACAGAAGTGGATGGGGTGCGGTTGCACAGGTACGCTCCGGCGTGCAAACCCCTCCTACGGGAGGAGGTCACATTCCAGGTCGGGCTCAATCAATACCTGGTTGGGTCACAGCTCCCATGTGAGCCCGAGCCGGACGTGGCAGTGCTCACTTCCATGCTCACCGACCCCTCCCACATTACAGCAGAGACGGCTAAGCGTAGGCTGGCCAGGGGGTCT------CCCCCCTCCTTAGCCAGCTCTTCAGCTAGCCAGTTGTCTGCGCCTTCCTTGAAGGCGACA------------TGCACTACCTATCAT------------GGCCCCCCGGACGCCGACCTCGTCGAGGCCAACCTCATGTGGTGGCAGGAGATGGGTGGGGACATCACCCGCGTGGAGTCAGAAAACAAGGTAGTAATTCCGGACTCTTTCGTGCCGCTTCGAGCGGAGGAGGATGAGAGGGAAGTATCCGTTCCGGCGGAAATCCTGCTGAAATCCAGGAAATTCCCTCGGGCAATGCCCATATGGGCGCGCCCGGATTACAACCCTCCACTGTTAGAGTCCTGGAAGGACCCGGGCTACGTCCCTCCGGTGGTACACGGATGCCCATTGCCGCCTACTAAGGCCCCCCCAATACCGCCTCCACGGAGGAAGAGGACGGTTGTCCTATCAGAATCCACCGTGTCTTCTGCCTTGGCGGAGCTAGCCACAAAGTCCTTCGGTAGCTCCGAATCACCGGCCGTCGACAGTGGCACGGCAGCGGCCCCTCCTGACCAGCCCTCCGACAGCGGCGACGCAGGGTCCGACGTTGAGTCGTACTCCTCCATGCCCCCCCTCGAGGGAGAGCCGGGGGATCCCGACCTCAGCGACGGGTCTTGGTCTACCGTGAGCGAGGAG---GCTGGTGATAACATTGTCTGCTGT
>gnl|euhcvdb|EF407483_NS5A_C1b_NS5A_protein_coding_sequence_(ns5a_sequence)
TCCGGCTCGTGGCTCAGGGATGTTTGGGACTGGATATGCACGGTGTTGACTGACTTCAAGACCTGGCTCCAATCCAAGCTCCTGCCGCGGTTGCCGGGACTCCCCTTCCTCTCATGCCAACGTGGGTACAAGGGAGTCTGGCGGGGGGATGGCATCATGCACACCACCTGTCCATGTGGAGCACAAATCACCGGACATGTCAAAAACGGTTCCATGAGGATCGTTGGGCCTAAAACCTGTAGTAACACGTGGCACGGGACATTCCCCATCAACGCGTACACCACGGGCCCCTGCACACCCTCCCCGGCGCCGAACTATTCTAGAGCGCTGTGGCGGGTAGCTGCTGAGGAGTACGTGGAGGTCACGCGGGTGGGGGATTTCCACTACGTGACGGGCATGACCACTGACAACATAAAATGCCCATGCCAGGTTCCGGCCCCCGAATTCTTCACGGAGGTGGATGGGGTACGGTTGCACAGGTACGCTCCAGCGTGCAAACCTCTCCTGCGGGAGGAGGTCACATTCCAGGTCGGGCTTAACCAATACCTGGTTGGGTCACAACTCCCATGTGAGCCCGAACCGGATGTAGCAGTGCTCACTTCCATGCTCACCGATCCCTCCCATATTACAGCAGAGACGGCTAAGCGTAGACTGGCCAGGGGGTCT------CCCCCATCCTTAGCCAGCTCCTCAGCTAGCCAGTTGTCTGCGCCTTCCTTGAAGGCGACA------------TGCACTACCCGACAT------------GACTCCCCTGACGCTGACCTCATCGAGGCCAACCTCCTGTGGCGGCAGGAGATGGGCGGAAACATCACCCGCGTGGAGTCAGAGAACAAGGTAGTAATTCTGGACTCTTTCGACCCGCTTCGCGCGGAGGAGGATGATAGGGAAGTATCCGTTCCGGCGGAGATCCTGCGGAAATCCAGGAAGTTCCCCCCAGCGATGCCCGTATGGGCACGCCCGGACTACAACCCTCCACTGATAGAGTCCTGGAAGGACCCGGACTATGTCCCTCCGGTGGTACATGGGTGCCCACTGCCACCTACCAAGGCCCCCCCAATACCGCCTCCACGGAGGAAGAGGACGGTTGTCCTATCAGAATCCACAGTGTCTTCTGCCTTGGCGGAGCTCGCCACAAAAACCTTTGGTAGCTCCGAATCGTCAGCCGTCGACAGCGGCACAGCGACCGCTCCTCCTGACCAGCCCTCCGACAACGGTGACACAGGATCCGACGTTGAGTCGTACTCCTCCATGCCCCCCCTTGAGGGGGAGCCGGGGGACCCCGATCTCAGTGACGGGTCTTGGTCTACTGTGAGTGAGGAG---GCCAGTGAGGACGTCGTCTGCTGT
>gnl|euhcvdb|EF407484_NS5A_C1b_NS5A_protein_coding_sequence_(ns5a_sequence)
TCCGGCTCGTGGCTGAGGGATGTTTGGGACTGGATATGCACGGTGTTGACTGACTTCAAGACCTGGCTCCAGTCCAAGCTCCTGCCGCGGCTGCCAGGAGTCCCTTTCTTCTCATGTCAACGTGGGTACAAGGGAGTCTGGCGCGGAGACGGCATCATGCATACCACCTGTCCATGTGGAGCACAGATCACCGGACATGTCAAAAACGGTTCCATGAGGATCGTTGGGCCTAGGACCTGCAGCAACACGTGGCATGGAACATTCCCCATCAACGCGTACACCACGGGCCCCTGCACACCCTCCCCGGCGCCAAACTATTCCAGAGCGCTGTGGAGGGTGGCTGCTGAGGAGTACGTGGAAGTCACGCGGGTGGGGGATTTCCATTACGTGACGGGCATGACCACTGACAACGTAAAATGCCCATGCCAGGTTCCGGCCCCCGAATTCTTCACGGAAGTGGATGGGGTGCGGCTGCACAGGTACGCTCCGGCATGCAAACCCCTCCTACGGGAGGAGGTCACATTCCAGGTCGGGCTCAACCAATATTTGGTTGGGTCGCAGCTCCCATGCGAGCCTGAACCGGACGTAGCAGTGCTCACTTCCATGCTCACCGACCCCTCCCACATTACAGCAGAGACGGCTAAGCGTAGGTTGGCTAGGGGGTCT------CCCCCCTCCTTGGCCAGCTCTTCTGCTAGCCAACTGTCTGCGCCTTCCTTGAAGGCGACA------------TGCACTACCCGTCAC------------GACTCCCCAGACGCTGACCTCATCGAGGCCAACCTCCTGTGGCGACAGGAGATGGGCGGGAACATCACCCGCGTGGAGTCAGAGAACAAGGTAGTAGTTTTGGACTCTTTCGAGCCGCTTCGAGCGGAGGAGGATGAGAGGGAAGTATCCGTTCCGGCGGAGATCCTGCGGAAATCCAGGAAGTTTCCCCGAGCGATGCCTATATGGGCACGCCCGGATTACAACCCTCCACTGCTAGAGTCCTGGAAGGACCCGGACTACGTCCCTCCGGTGGTGCACGGGTGCCCATTGCCACCTACCAAGGCCCCTCCAATACCACCTCCACGGAGGAAAAAGACGGTTGTCCTGACAGAATCTACTGTGTCCTCTGCTTTGGCGGAACTCGCTACAAAGACCTTCGGCAGCTCCGAATCGTCGGCCGTCGACAGCGGCACGGCGACCGCCCCTCCTGACCAACCTTCCGACGACGGCGACGCGGGATCCGACGTTGAGTCGTACTCCTCCATGCCCCCCCTTGAGGGGGAGCCGGGGGACCCCGATCTCAGCGACGGGTCCTGGTCTACCGTGAGTGAGGAG---GCCAGTGAGGACGTCGTCTGCTGC
>gnl|euhcvdb|EF407486_NS5A_C1b_NS5A_protein_coding_sequence_(ns5a_sequence)
TCCAGCTCGTGGCTAAGAGATGTTTGGGATTGGATATGCACGGTGTTGACTGATTTCAAGACCTGGCTCCAGTCCAAGCTCCTGCCGCGGTTACCAGGAGTCCCTTTTCTCTCATGTCAACGTGGGTACAAGGGAGTCTGGCGGGGAGACGGCATTATGCAGACCACCTGCCCATGTGGAGCACAGATTGCCGGACATGTCAAAAACGGTTCTATGAGAATCGTTGGGCCTAAAACCTGCAGCAACACGTGGCATGGAACATTTCCCATCAACGCGTACACCACGGGCCCCTGCACACCCTCCCCGGCGCCCAATTATTCTAGGGCGCTGTGGCGGGTGGCTGCTGAGGAGTACGTGGAGGTCACGCGGGTGGGGGATTTCCACTACGTGACGGGCATGACCACTGACAACATAAAGTGCCCGTGCCAGGTTCCGGCCCCCGAATTTTTCACGGAAGTGGATGGGGTGCGGCTGCACAGGTACGCTCCGGCGTGCAAACCCCTCCTGCGGGAGGAGGTCACATTCCAGGTCGGGCTCAACCAATACCTGGTTGGGTCACAGCTTCCATGTGAGCCCGAGCCTGATGTAACAGTGCTCACTTCCATGCTCACCGACCCCTCCCACATCACAGCAGAGACGGCTAAGCGCAGGTTGGCCAGGGGGTCT------CCCCCCTCCTTGGCCAGCTCTTCAGCTAGCCAGTTGTCTGCGCCTTCCTTGAAGGCGACA------------TGCACTACCCGCCAC------------GACTCCCCGGATGCCGACCTCATCGAGGCCAACCTCCTGTGGCGGCAGGAGATGGGTGGGAACATCACCCGCGTGGAGTCAGAGAATAAGGTAGTAGTTCTGGACTCTTTCGAGCCGCTTCGGGCGGAGGAGGATGATAGGGAAGTATCCGTTCCGGCGGAGATCCTGCGAAAATCCAGGAAATTTCCCCCGGCGTTGCCCATATGGGCGCGGCCAGATTACAACCCTCCGCTGCTAGAGTCCTGGAAGGACCCGGACTACGTCCCTCCGGTGGTGCACGGGTGCCCACTGCCGCCTACCAAGGCCCCCCCAATACCACCTCCGCGGAGGAAAAGGACGGTTGTCCTAACAGAGTCTACCGTGTCTTCTGCCTTGGCGGAGCTCGCCACAAAGACCTTCGGCAGCTCCGAATCGTCGGCCGCTGACAGCGGCACGGCAACCGCACCTCCCGACCAGGCCTCCGGCGACGGCGACGCAGGATCCGACGTCGAGTCGTACTCCTCCATGCCCCCCCTTGAGGGGGAGCCGGGGGACCCCGATCTCAGCGACGGGTCTTGGTCTACCGTGAGCGAGGAG---GCTAGTGAGGACGTCGTCTGCTGC
>gnl|euhcvdb|EF407492_NS5A_C1b_NS5A_protein_coding_sequence_(ns5a_sequence)
TCCGGCTCGTGGCTAAGGGATGTTTGGGACTGGATATGCACGGTGTTGTCTGACTTCAAGACCTGGCTCCAGTCCAAGCTCCTGCCGCGGCTGCCAGGAGTCCCCTTTTTCTCATGTCAACGCGGGTACAAGGGAGTCTGGCGGGGAGACGGCATCATGCAAACCACCTGCCCATGTGGAGCACAGATCACCGGACATGTCAAAAATGGTTCCATGAGGATCGTCGGGCCTAAGACCTGCAGCAACACGTGGCATGGAACATTCCCCATCAACGCATACACCACGGGCCCCTGCACACCCTCCCCGGCGCCGAATTATTCCAGGGCGCTGTGGCGGGTGGCTGCTGAGGAGTACGTGGAGGTAGTGCGGGTGGGGGATTTCCACTACGTGACGGGCATAACCACTGACAACGTAAAGTGCCCATGCCAGGTGCCGGCCCCCGAATTCTTCACGGAAGTGGATGGGGTGCGGTTACACAGGTACGCTCCGGCGTGCAAACCCCTCCTACGGGAGGAGGTCACATTCCAGGTCGGGCTCAACCAATATCTGGTTGGGTCACAGCTCCCATGTGAGCCCGAGCCGGATGTCGCAGTGCTTACTTCCATGCTGACTGACCCCTCCCACATCACAGCAGAGGCGGCTAAGCGCAGGCTGGCCAGAGGGTCC------CCCCCCTCCTTGGCCAGCTCTTCTGCTAGCCAGTTGTCTGCGCCTTCTTTGAAGGCGACA------------TGCACTACCCGTCAT------------GACTCCCCAGACGCTGACCTCATCGAGGCCAACCTCCTGTGGCGGCAGGAGATGGGCGGAAACATCACCCGCGTGGAGTCAGAGAATAAGGTAGTAATTCTGGACTCTTTCGAACCGCTTCGAGCGGAGGAGGATGAGAGGGAGGTATCCGTTCCGGCGGAGATCCTGCGGAAATCCAGGAAATTCCCTCGCGCGATGCCCATATGGGCACGCCCGGATTACAACCCTCCACTGATAGAGTCCTGGAAGGACCCGGACTACGTCCCTCCTGTGGTACACGGGTGCCCGTTGCCACCCACCAAGGCCCCTCCAATACCACCTCCACGGAGGAAAAGGACGGTTGTCCTGACGGAGTCCACCGTGTCCTCTGCCCTGGCGGAGCTCGCTACAAAGACCTTCGGCAGCTCCGAGTCGTCGGCCATCGACAGCGGCACGGCGACCGCTCCTCCTGATCAGCTCTCCGACGACGGCGGCGCAGGATCCGACGTTGAGTCGTACTCCTCCATGCCCCCCCTTGAGGGGGAGCCGGGGGACCCCGACCTCAGCGACGGGTCTTGGTCTACCGTGAGCGAAGAG---GCTAGTGAGGACGTCGTCTGCTGC
>gnl|euhcvdb|EF407494_NS5A_C1b_NS5A_protein_coding_sequence_(ns5a_sequence)
TCCGGCTCATGGCTGAGGGATGTTTGGGACTGGATATGCACGGTGTTGACCGATTTCAAGACCTGGCTCCAATCCAAGCTCCTGCCACGGTTACCGGGAGTCCCTTTCTTCTCATGTCAACGTGGATACAAGGGAGTCTGGCGGGGAGACGGCATCATGCAAACCACCTGCCCGTGTGGAGCACAGATCACCGGACATGTCAAAAACGGTTCCATGAGGATCGTCGGGCCTAAAACCTGCAGCAACACGTGGCATGGAACATTCCCCGTCAACGCATACACCACGGGCCCCTGCACACCCTCCCCGGCGCCAAGTTATTCCAGGGCGCTGTGGCGGGTGGCTGCTGAGGAGTACGTGGAGGTCACGCGGGTGGGGGATTTCCACTACGTGACGGGCATGACCACTGACAACGTAAAATGCCCGTGCCAGGTTCCGGCCCCTGAGTTCTTCACAGAAGTGGATGGGGTGCGGCTGCACAGGTACGCTCCGGCGTGCAAACCTCTCCTACGGGAGGAGGTCACATTCCAGGTCGGGCTTAACCAATACCTGGTTGGGTCACAGCTCCCATGTGAGCCCGAACCGGACGTAGCAGTGCTCACTTCCATGCTCACCGACCCCTCCCACATTACAGCGGAAACGGCTAAGCGCAGGCTGGCCAGGGGGTCT------CCCCCCTCTTTGGCCAGCTCTTCGGCTAGCCAGTTGTCTGCGCCCTCTTTGAAGGCGACA------------TGCACTACCTGTCAT------------GACTCCCCAGATGCTGACCTTATCGAGGCCAACCTCCTGTGGCGACAGACGATGGGCGGGAACATCACCCGCGTGGAGTCAGAAAACAAGGTAGTAGTCTTGGACTCTTTCGAGCCGCTTCAAGCGGAAGTGGATGAGAGGGAAATATCCGTGCCAGCGGAGATCCTGCGGAAATCCAGGAAGTTTCCCCGGGCGCTGCCCATATGGGCACGGCCAGATTACAATCCTCCGCTGCTAGAGTCCTGGAAGGACCCGGACTATGTTCCTCCGGTGGTACACGGGTGCCCATTGCCACCCGCCAAGACCCCTCCAATACCACCTCCACGGAGAAAGAGGACGGTTGTCCTAACAGAATCCTCCGTGTCTTCTGCCTTGGCGGAGCTCGCCACAAAGACCTTCGGCAGCTCCGAATCGTCGGCCGCTGACAGCGGCACGGCAACGGCACCTCCTGACCAGGCCTCCGATAACGGCGACGCAGGATCCGACGTTGGGTCGTACTCCTCCATGCCCCCCCTCGAGGGGGAGCCGGGGGATCCCGATCTCAGCGATGGGTCTTGGTCTACCGTGAGTGAGGAA---GCTAGCGAGGACGTCGTCTGCTGC
>gnl|euhcvdb|EF407495_NS5A_C1b_NS5A_protein_coding_sequence_(ns5a_sequence)
TCCGGTTCGTGGCTAAGGGACGTTTGGGACTGGATATGCACGGTGTTGACTGACTTCAAGACCTGGCTCCAGTCCAAGCTCCTGCCACGGTTACCGGGAGTCCCTTTCTTCTCATGTCAACGCGGGTACAAGGGAGTCTGGCGGGGAGACGGCATTATGCAAACCACCTGCCCATGTGGAGCACAGATCACTGGACATGTCAAAACCGGTTCCATGAGGATCGTTGGCCCTAAAACCTGCAGCAACACGTGGCATGGAACATTCCCCATCAACGCATACACCACGGGCCCCTGCACGCCCTCCCCGGCGCCCAACTACACCAGGGCGCTGTGGCGGGTGGCTGCTGAGGAGTACGTGGAGGTTACGCGGGTGGGGGATTTCCACTACGTGACGGGCATGACCACTGACAACGTAAAGTGCCCATGCCAGGTTCCGGCCCCCGAATTCTTCACAGAAGTGGATGGGGTGCGGCTGCACAGGTACGCTCCGGCGTGCAAACCTCTCCTGCGGGAAGAGGTCACATTCCAGGTCGGGCTCAACCAATACCTGGTTGGGTCGCAGCTCCCATGTGAGCCCGAACCGGATGTGGTGGTGGTTACTTCCATGCTCACCGACCCCTCCCACATTACAGCAGAAACGGCAAAGCGTAGGCTGGCCAGGGGGTCC------CCCCCCTCCTTGGCCAGCTCTTCAGCTAGCCAGTTGTCTGCGCCTTCCTTGAAGGCTACA------------TGCACTACCCGCCAC------------GACTCCCCAGACGCTGACCTCATTGAGGCCAATCTCCTGTGGCGGCAGGAGATGGGCGGGAACATCACCCGCGTGGAGTCAGAAAATAAGGTGGTAATTCTGGACTCTTTTGAACCGCTTCGAGCGGAGGAGGATGAGAGGGAAGTATCCGTTCCGGCGGAGATCCTGCGGAAATCCAGGAAGTTTCCCCGAGCGATGCCCATATGGGCGCGCCCGGATTACAACCCTCCACTGCTAGAGTCCTGGAAGGACCCGGACTACGTCCCTCCGGTGGTGCACGGGTGCCCATTGCCACCTACCAGGGCCCCTCCAATACCACCTCCACGGAGGAAGAGGGCGGTTGTCCTGACAGAATCCACCGTGTCTTCCGCCCTGGCGGAGCTCGCTACAAAGACCTTCGGTAGCTCTGAATCGTCGGCCGCGGACAGCGGCACGGCGACCGCCCCTCCTGACCAGGCCTCCAACGACGGCGACGCAGGATCTGACGTTGAGTCGTACTCCTCCATGCCCCCCCTTGAGGGAGAGCCGGGGGACCCCGATCTCAGCGACGGGTCTTGGTCTACCGTGAGCGAAGAG---GCTGGTGAGGACGTCGTCTGCTGC
>gnl|euhcvdb|EF407496_NS5A_C1b_NS5A_protein_coding_sequence_(ns5a_sequence)
TCCGGCTCGTGGCTAAGGGATGTTTGGGACTGGATATGCACGGTGTTGACTGATTTCAAGACCTGGCTCCAGTCAAAGCTCCTGCCGCGGTTGCCGGGGGTCCCCTTCTTCTCATGTCAACGTGGGTATAAAGGGGTTTGGCGGGGAGACGGCATCATGCAGACCACCTGCCCATGTGGGGCACAGATCACTGGACATGTCAAAAATGGTTCCATGAGGATCGTTGGGCCTAAGACCTGTAGCAACATGTGGCATGGAACTTTCCCCATCAACACATACACCACGGGCCCCTGCACACCCTCTCCAGCGCCAAATTATTCCAGGGCGCTGTGGCGGGTGGCTGCTGAGGAGTACGTGGAGGTTACGCGGGTGGGGGATTTCCACTACGTGACGGGCATGACCACTGACAACGTAAAATGCCCATGCCAGGTTCCAGCCCCCGAATTCTTCACGGAAGTGGATGGGGTACGGCTGCACAGGTACGCTCCGGCGTGCAAATCTCTCCTGCGGGAGGAGGTCACATTCCAGGTTGGGCTCAACCAATACCTGGTCGGGTCACAGCTCCCATGTGAGCCCGAACCTGATGTAGCAGTGCTCACTTCCATGCTCACCGACCCCTCCCACATCACAGCAGAGACGGCCAAGCGTAGGCTGGCCAGGGGGTCC------CCCCCCTCTTTGGCCAGCTCTTCAGCTAGCCAGTTGTCTGCGCCTTCTTTGAAGGCAACA------------TGCACTACCCGCCAT------------GACTCCCCAGACGCTGACCTCATCGAGGCCAACCTCCTGTGGCGGCAGGAGATGGGCGGAAACATCACCCGCGTGGAGTCAGAGAATAAGGTGGTGATTCTGGACTCTTTCGAGCCGCTTCGGGCAGAGGAGGAAGAGAGGGAAGTGTCCGTTCCGGCGGAGATCCTGCGGAAATCCAGGAAATTTCCCCAAGCGATGCCCATATGGGCGCGCCCGGATTACAATCCTCCACTGCTAGAGTCTTGGAAAGACCCGGACTACGTCCCTCCGGTGGTACACGGGTGCCCACTGCCACCTACTAAGGCCCCTCCAATACCACCTCCACGGAAAAAGAGGACGGTTGTCCTGACAGAATCCACCGTGTCTTCTGCCTTGGCGGAGCTCGCCACAAAGACCTTCGGCAGCTCCGAATCGTCGGCCGCCGACAGCGGCACGGCGACCGCCCCCCCCGGCCTGCCCTCCGACGACGGCGACGCAGGATCCGACGTTGAGTCGTACTCCTCCATGCCCCCCCTCGAGGGGGAGCCGGGGGACCCCGATCTCAGCGACGGGTCTTGGTCTACCGTGAGTGAGGAG---GCCGGCGAGGACGTCGTCTGCTGC
>gnl|euhcvdb|EF407500_NS5A_C1b_NS5A_protein_coding_sequence_(ns5a_sequence)
GCCGGCTCGTGGCTAAGGGATGTTTGGGACTGGATATGCACGGTGTTGAGTGACTTCAAGACCTGGCTCCAGTCCAAACTCCTGCCGCGGTTACCGGGACTCCCTTTCCTCTCATGCCAACGTGGGTACAAGGGAGTCTGGCGGGGAGACGGCATCATGCATACCACCTGCACATGTGGAGGACAGATCACCGGACATGTCAAAAACGGTTCCATGAGGATCGTCGGGCCTAGAACCTGCAGCAACACGTGGCATGGAACGTTCCCCATCAACGCACACACCACGGGTCCTTGCACACCCTCCCCAGCGCCAAACTACTCCAGGGCGCTGTGGCGGGTAGCTGCTGAGGAGTACGTGGAGGTTACGCGGGTGGGGGATTTCCACTACGTGACGGGCATGACCACTGACAACATAAAGTGCCCATGCCAGGTTCCGGCTCCCGAATTCTTCACAGAGGTGGACGGGGTGCGGTTGCACAGGTACGCTCCGGCGTGCAAACCCCTCCTGCGGGAGGAGGTCACATTCCAGGTCGGGCTCAACCAGTACCTGGTTGGGTCACAGCTCCCATGTGAGCCCGAACCGGATGTAACAGTGCTTGCTTCCATGCTCACCGACCCCTCCCACATTACAGCAGAGACGGCTAAGCGTAGGCTGGCCAGGGGGTCC------CCCCCCTCTTTGGCCAGCTCTTCAGCTAGCCAGTTGTCTGCGCCTTCCCTGAAGGCGACA------------TGCACTACTCACCAC------------GACTCCCCGGACGCTGACCTCATCGAGGCCAACCTCCTGTGGCGGCAGGAGATGGGCGGGAACATCACCCGCGTGGAGTCAGAGAATAAGGTGGTGATCCTGGACTCTTTCGAACCGCTCCGAGCGGAGGAGGATGAGAGGGAGATATCCGTTCCAGCAGAGATCCTGCGGAAGTCCAGGAACTTCCCCCGAGCGATGCCCATATGGGCAAGCCCGGAGTACAACCCTCCACTGATAGAGCCCTGGAAGGACCCGGACTACGTCCCTCCGGTGGTGCACGGGTGCCCATTGCCACCTACCAAGGCGCCTCCAATACCACCTCCACGGAGAAAAAGGACGGTTGTCCTGACAGAATCCACCGTGTCTTCTGCCTTGGCGGAACTTGCTACAAAGACCTTCGGCAGCTCTGAATCGTCGGCCGTTGACAGCGGCACGGCGACCGCCCCTCCTGACCAGTCTTCCGACAACGGCGACACAGGATCCGACGCTGAGTCGTACTCCTCCATGCCCCCCCTTGAGGGAGAGCCGGGGGATCCCGATCTCAGCGACGGGTCTTGGTCTACCGTGAGCGAGGAA---GCTGGTGAGGACGTCGTCTGCTGC
>gnl|euhcvdb|EF407502_NS5A_C1b_NS5A_protein_coding_sequence_(ns5a_sequence)
TCCGGTTCGTGGCTAAGGGATGTTTGGGACTGGATATGCACGGTGTTGACCGACTTCAAGACCTGGCTCCAGTCCAAGCTCCTGCCGCAGTTGCCGGGAGTCCCCTTCCTCTCATGTCAACGAGGGTACAAGGGAGTCTGGCGAGGAGACGGCATCATGCAAACCACCTGCCCATGTGGAGCACAAATTGCCGGACATGTGAAAAACGGTTCCATGAGGATCGTTGGGCCTAGAACCTGCAGCAACACGTGGCATGGAACATTCCCCATCAACGCATACACCACGGGCCCCTGTACGCCCTCCCCGGCGCCCAACTATTCCAGGGCGCTGTGGCGGGTGGCTGCTGAGGAGTACGTGGAGGTTACGCGGGTGGGGGACTTCCATTACGTGACGGGCATGACCACTGACAACGTAAAATGCCCATGCCAGGTTCCGGCCCCCGAATTCTTCACAGAAGTGGACGGGGTACGACTGCATAGGTACGCTCCGGCGTGCAAACCTCTCCTACGGGAGGAGGTCACATTCCAGGTCGGCCTCAACCAATACCTGGTTGGGTCACAGCTCCCGTGCGAGCCTGAACCGGATGTAACAGTAGTCACTTCCATGCTTACCGACCCCTCCCACATTACAGCAGAGACGGCCAGGCGTAGGCTGGCCAGGGGGTCT------CCCCCCTCCTTGGCCAGCTCTTCAGCCAGCCAGTTGTCTGCGCCTTCCTTGAAGGCGACA------------TGCACCACCCATCAT------------GACTCCCCAGATGCCGACCTCATTGAGGCCAACCTCCTGTGGCGGCAGGAGATGGGCGGGAACATCACCCGCGTGGAGTCGGAGAACAAGGTGGTAATACTGGACTCTTTTGACCCGCTCCGAGCGGAGGAGGATGAGAGGGAAGTATCCGTCCCGGCGGAGATCCTGCGGAAATCCAGGAAATTCCCCCTAGCGATGCCCGTATGGGCACGCCCTGATTACAACCCTCCGCTGATAGAGTCCTGGAAAGATCCGGACTACGTCCCTCCCGTGGTACATGGGTGTCCGTTGCCGCCTACCAAGGCACCTCCAATACCACCTCCACGGAGAAAGAGGACGGTTGTCCTGACAGAATCCACTGTGTCTTCTGCCTTGGCGGAGCTAGCCACAAAGACCTTTGGTAGCTCCGAATCGTCGGCCGTCGACAGCGGCACGGCGACCGCCCCTCCTGACCAGCCCTCCGACGGCGACGACGCGGGATCCGACGTTGAGTCGTTCTCCTCCATGCCCCCCCTTGAGGGGGAGCCGGGGGACCCCGATCTCAGCGACGGGTCTTGGTCTACCGTGAGCGAGGAG---GCCAGTGAGGACGTCGTCTGCTGC
>gnl|euhcvdb|EF407504_NS5A_C1b_NS5A_protein_coding_sequence_(ns5a_sequence)
TCCGGTTCGTGGCTAAGGGACGTTTGGGACTGGATATGTACGGTGTTGACCGACTTCAAGACCTGGCTCCAGTCCAAGCTCCTGCCGCGGTTACCAGGAGTCCCTTTCCTCTCTTGCCAACGAGGGTACAAAGGAGTCTGGCGGGGAGACGGCATCATGCAAACCACCTGCCCATGTGGAGCACAAATCGCCGGACATGTCAAAAACGGTTCCATGAGGATCGTTGGGCCCAAAACCTGCAGCAACACGTGGCACGGAACATTCCCCATCAACGCATATACCACGGGCCCCTGTACGCCCTCCCCTGCGCCAAACTATTCCAGGGCGCTGTGGCGGGTCGCTGCTGAGGAGTACGTGGAGGTTACGCGGGTGGGGGATTTCCACTACGTGACGGGCATGACCACTGACAACGTAAAATGCCCATGCCAGGTTCCGGCCCCCGAATTCTTCACAGAAGTGGATGGGGTACGACTGCACAGGTACGCTCCGGCGTGCAAACCTCTCCTGCGGGATGAGGTCACATTCCAGGTCGGCCTTAACCAGTACTTGGTTGGGTCACAGCTCCCATGCGAGCCTGAACCGGATGTAACAGTAGTCACTTCCATGCTTACCGACCCCTCTCACATCACAGCAGAGACGGCTAAGCGTAGACTGGCCAGGGGGTCT------CCCCCCTCCTTGGCCAGCTCTTCAGCCAGCCAGTTGTCTGCACCTTCTTTGAAGGCGACA------------TGCACCACCCACCAT------------GACTCCCCAGACGCTGACCTCATTGAGGCCAACCTCCTGTGGCGGCAGGAGATGGGCGGGAACATCACCCGCGTGGAGTCAGAGAACAAGGTGGTAATACTGGACTCTTTCGACCCGCTTCAAGCGGAGGAGGATGAGAGGGAAGTATCTGTCCCAGCGGAGATCCTGCGGAAATCCAGGAAATTCCCCCCAGCGTTGCCCGTATGGGCGCGCCCGGATTACAACCCTCCGCTGCTACAGTCCTGGAAGGATCCGGACTACGTCCCTCCTGTGGTGCACGGGTGCCCATTGCCGCCTACCAAGGCCCCTCCGATACCACCTCCACGGAGAAAGAGGACGGTTGTCCTGACAGAATCCACCGTGTCCTCTGCCTTGGCGGAGCTAGCTACGAAGACCTTTGGCAGCTCCGAATCGTCGGCCGTCGACAGCGGCACGGAGACCGCCCCTCCTGACCAACCCTCCGATAACGGTGACACAGGGTCCGACGTTGAGTCGTACTCCTCCATGCCCCCCCTTGAGGGGGAGCCGGGGGACCCCGATCTCAGCGACGGGTCCTGGTCTACCGTGAGCGAGGAG---GCCGGTGAGGACGTCGTCTGCTGT
>gnl|euhcvdb|EF407458_NS5A_C1b_NS5A_protein_coding_sequence_(ns5a_sequence)
TCCGGTTCGTGGCTAAGAGATGTTTGGGACTGGATATGCACGGTATTGTCTGACTTCAAGACCTGGCTCCAATCCAAACTCCTGCCGCGGTTACCGGGAGTTCCCTTCTTCTCATGCCAGCGTGGGTACAAGGGAGTCTGGCGAGGAGACGGCATCATGCAGACCACCTGCTCATGCGGAGCACAGATCACCGGACATGTCAAAAACGGTTCCATGAGGATCGTTGGGCCTAnGACCTGCAGCAACACGTGGCACGGAACATTCCCCATCAATGCGTACACCACGGGCCCTTGCACACCCTCCCCGGCGCCAAACTATTCCAGGGCGCTGTGGCGGGTGGCTGCTGAGGAGTACGTGGAGATTACGCGGGTGGGGGATTTCCACTACGTGACGGGTATGACCACTGATAACATCAAGTGCCCATGCCAGGTCCCGGCCCCTGAGTTCTTCACAGAAGTGGATGGGGTACGGCTGCACAGGTACGCTCCGGCGTGCAAACCTCTCCTACGGGAGGAGGTCACATTCCAGGTCGGGCTCAACCAATACCTGGTTGGGTCACAGCTCCCATGTGAGCCCGAACCGGATGTAACAGTGCTCACCTCTATGCTCACTGACCCCTCCCACATTACAGCAGAGACGGCTAAGCGCAGGCTGGCCAGGGGGTCT------CCCCCCTCCTTGGCCAGCTCCTCAGCTAGTCAGTTGTCTGCGCCCTCTTTGAGGGCGACA------------TGTACTACCCGTCAC------------GACTCCCCAGATGCCGACCTCATAGAGGCCAACCTCCTATGGCGGCAAGAGATGGGCGGAAACATCACCCGTGTGGAGTCAGAGAATAAGGTAGTAATTCTGGACTCTTTCGACCCGCTTCGGGCGGAGGAGGACGAGAGGGAAATATCCGTTCCGGCGGAGATCCTGCGGAAATCCAGGAAATTCCCCCTAGCGTTGCCCATATGGGCACGCGCTGATTACAACCCTCCGCTGCTAGAGTCCTGGAAGGACCCGGACTACGTCCCTCCGGTGGTGCACGGGTGCCCATTACCACCTGCTAAGGCCCCTCCAATACCACCTCCACGGAGAAAGAAGACGGTTGTCCTGACGGAATCCACCGTGTCCTCTGCCTTGGCGGAGCTCGCCACAAAGACCTTCGGCAGCTCCGAATCATCGGCCGTCGATAGCGGCACGGCGACCGCCCTCCCTGACCAGCCCTCCGACGACGGTGGCGCAGGATCCGATGTTGAGTCGTGCTCCTCCATGCCCCCCCTTGAGGGAGAGCCGGGGGACCCCGATCTCAGCGACGGGTCTTGGTCCACCGTGAGTGAGGAG---GCCAGTGAGGACGTCGTCTGCTGC
>gnl|euhcvdb|EF407459_NS5A_C1b_NS5A_protein_coding_sequence_(ns5a_sequence)
TCCGGCTCGTGGCTTAGGGACGTCTGGGACTGGATATGCACGGTGTTGTCCGATTTCAAGACCTGGCTCCGGTCCAAGCTCCTGCCGCGGTTACCGGGAGTCCCTTTCCTCTCGTGTCAACGTGGGTACAAGGGGGTCTGGCGAGGAGATGGCATCATGCAAACCACCTGTTCATGTGGAGCACAGATTGCTGGACATGTCAAAAACGGTTCCATGAGGATCGTTGGGCCTAAAACCTGCAGCAACACGTGGCATGGAACATTTCCCATCAACGCGTACACCACGGGCCCCTGCACACCCTCCCCGGCGCCAAACTATTCCAGGGCGCTGTGGCGGGTGGCTGCTGAGGAGTACGTGGAGGTTACGCGGGTGGGGGATTTCCACTACGTGACGGGCATGACCTCCGACAACGTGAAATGTCCATGCCAGGTTCCGGCCCCCGAATTCTTCACAGAAGTGGATGGGGTACGGTTGCACAGGTACGCTCCGGCGTGTAAACCTCTCCTACGGGATGAGGTCACATTCCAGGTCGGGCTCAACCAATATGTGGTTGGATCACAGCTCCCATGCGAGCCCGAACCGGACGTAGCAGTGCTTACTTCCATGCTCACCGACCCCTCCCACATTACAGCAGAGGCGGCTAAGCGTAGGCTGGCCAGGGGGTCC------CCCCCCTCCTTGGCCAGCTCTTCAGCTAGCCAGCTGTCTGCGCCTTCCTTGAAGGCAACA------------TGCACTACCCGGCAT------------GACTCCCCAGACGCTGACCTCGTCGAGGCCAATCTCCTGTGGCGGCAGGAGATGGGCGGGAACATCACCCGCGTGGAGTCAGAGAACAAGGTAGTAGTCCTGGACTCTTTCGAGCCGCTTCGAGCGGAAGAGGATGAGAGGGAAGTGTCCGTTCCGGCGGAGATCCTGCGGAAATCCAGGAAGTTCCCCGCGGCGATGCCCATATGGGCACGGCCGGATTACAACCCTCCACTGCTGGAGTCTTGGAAGGACCCAGATTATGTCCCTCCGGTGGTGCACGGGTGCCCATTGCCACCTACCAAGGCCCCTCCAATACCACCTCCACGGAGGAGAAAGACGGTTGTCCTGACAGAATCCACTGTGTCCTCTGCTCTGGCGGAACTCGCTACAAAGACCTTCGGTAGCTCTGAGTCGTCAGCCGTCGACAGCGGCACGGCGACCGCTCCTCCTGACCAGGCCTCCGACGGCGGCGGCACAGGATCCGATGTTGAGTCGTACTCCTCCATGCCCCCCCTTGAGGGGGAGCCGGGAGACCCCGATCTCAGCGATGGCTCCTGGTCTACTGTGAGTGAGGAG---GCCAGTGAGGACGTCGTCTGCTGC
>gnl|euhcvdb|EF407460_NS5A_C1b_NS5A_protein_coding_sequence_(ns5a_sequence)
TCCGGCTCGTGGCTAAGGGATGTTTGGGACTGGATATGCACGGTGTTGACTGACTTCAAGACCTGGCTCCAGTCCAAGCTCCTGCCGCGGTTGCCGGGAGTTCCCTTCCTCTCATGTCAACGTGGGTACAAGGGAGTCTGGCGGGGGGACGGCATCATGCACACTACCTGCCCCTGTGGAGCACAAATCACTGGACATGTCAAAAACGGTTCTATGAGGATCGTTGGGCCTAAGACCTGCAGCAACACGTGGCACGGGACATTCCCCATCAACGCGCACACCACGGGCCCTTGCACGCCCTCCCCAGCGCCAAACTATTCCACAGCGCTGTGGCGGGTGGCTGCTGAGGAGTACGTGGAGGTCAGGCGAGTGGGGGACTTCCACTACGTGACGGGCATGACCACTGATAACATAAAATGCCCATGCCAGGTTCCGGCCCCCGAATTCTTCACAGAAGTGGATGGGGTACGGCTGCACAGGTACGCTCCAGCGTGCAAACCTCTCCTACGGGAGGAGGTCACATTCCAGGTCGGGCTCAACCAATACCTGGTTGGGTCACAGCTCCCATGTGAGCCCGAACCGGACGTAACAGTGCTCACCTCCATGCTCACCGACCCCTCCCACATCACAGCAGAAACGGCTAAGCGTCGACTGGCCAGGGGGTCT------CCTCCCTCCTTGGCCAGCTCCTCAGCCAGCCAGTTGTCTGCGCCCTCTTTGAAGGCGACA------------TGCACTACCCGACAT------------GACTCTCCAGACGCTGACCTCATCGAGGCCAACCTCCTGTGGCGGCAAGAGATGGGCGGAAACATCACCCGCGTGGAGTCAGAGAACAAGGTAGTAATTCTGGACTCTTTCGACCCGCTTCGAGCGGAGGAGGATGAGGGGGAAATATCCGTTCCGGCGGAGATCTTGCGGAAATCCAAGAGATTCCCCCCAGCGATGCCCATATGGGCACGCCCAGATTACAACCCTCCACTGATAGAGTCCTGGAAGGACCCAGACTATGTTCCCCCAGTGGTGCACGGGTGCCCATTGCCACCTACCAAGGCTCCTCCGATACCACCTCCACGGAGGAAGAGGACGGTTGTTCTATCAGAATCTACCGTGTCTTCTGCCTTGGCGGAGCTTGCTACAAAAACCTTTGGCAGCTCCGGATCGTCGGCTGTCGACAGCGGCACAGCGACCGCCCCTCCTGACCAGTCCTCCGACAACGGTGACGCAGGATCCGACGTTGAGTCGTACTCTTCCATGCCCCCCCTTGAGGGGGAGCCGGGGGACCCCGACCTCAGCGACGGGTCCTGGTCTACCGTAAGCGAGGAG---GTCAGCGAGGATGTCGTCTGCTGT
>gnl|euhcvdb|EF407461_NS5A_C1b_NS5A_protein_coding_sequence_(ns5a_sequence)
TCCGGTTCGTGGCTAAGGGATGTTTGGGACTGGATATGCACGGTGTTGACTGACTTCAAGACCTGGCTCCAGGCCAAGCTCCTGCCGCGGTTACCGGGAGTCCCCTTTATCTCATGCCAACGCGGATACAAGGGAATCTGGCGGGGAGACGGCATCATGCAAACCACCTGCCCATGCGGAGCACAGATCGCTGGACATGTCAAGAACGGTTCCATGAGGATCGTTGGGCCTAGAACCTGCAGCAACACGTGGCATGGAACTTTCCCCATCAACGCGTACACCACGGGCCCCTGCACGCCCTCCCCGGCGCCCAACTATTCTAGGGCGCTGTGGCGGGTGGCTGCTGAGGAGTACGTGGAGGTTACGCGGGTGGGGGATTTCCACTACGTGACGGGCGTGACCACCGACAACGTAAAGTGCCCATGCCAGGTTCCGGCCCCAGAATTCTTTACAGAAGTGGATGGGGTGCGGTTGCACAGGTACGCTCCGGCGTGCAAACCTCTCCTACGGGATGAGGTCACATTCCAGGTCGGGCTCAACCAATACGTGGTTGGGTCACAGCTTCCATGTGAGCCCGAACCGGATGTAGCAGTGCTTACTTCCATGCTCACCGACCCCTCCCACATTACAGCGGAGACGGCTAAGCGTAGGCTGGCCAGGGGGTCT------CCCCCCTCCTTGGCCAGCTCTTCAGCTAGCCAGTTGTCTGCGCTTTCCTTGAAGCCGACA------------TGCACTACCCGTCAT------------GACTCCCCAGATGTTGACCTCATCGAGGCCAACCTCCTGTGGCGGCAGGAGATGGGCGGGAACATCACCCGCGTGGAGTCAGAGAATAAGGTAGTAATTCTGGACTCTTTCGTCCCGCTTCGAGCGGAGGAAGATGAGAGGGAGGTATCTGTTCCAGCAGAGATCCTGCGGAAGTCCAGGAAGTTCCCCCCAGCGATGCCCATATGGGCACGCCCGGATTACAACCCTCCACTGATAGAGCCCTGGAAGGACCCGGACTACGTCCCTCCGGTGGTGCACGGGTGCCCGTTGCCACCTGCCAAGGCGCCCCCTATACCACCACCACGGAGAAAGAGGACGGTTGTCCTGACAGAATCCACCGTGTCTTCTGCTTTGGCGGAGCTTGCTGTAAAGACCTTCAGCAGCCCCGAATCGTCAGCCGTTGACAGCGGCACGGCGACCGCCCCTCCTGACCAGTCCTCCGACAACGGCGACACGGGATCCGAAGCTGGGTCGTACTCCTCCATGCCCCCCCTTGAGGGGGAGCCGGGGGATCCCGATCTCAGCGACGGGTCTTGGTCTACCGTGAGTGAGGAG---GCTAGTGAGAACATCGTCTGCTGC
>gnl|euhcvdb|EF407463_NS5A_C1b_NS5A_protein_coding_sequence_(ns5a_sequence)
TCCGGCTCGTGGCTAAGAGATGTTTGGGACTGGATATGCACGGTGTTGACTGATTTCAAGACCTGGCTCCAATCCAAGCTCCTGCCGCGGCTACCGGGAGTTCCCTTTTTCTCATGTCAACGTGGATACAAGGGGGTTTGGCAGGGCGACGGCATCATGCAAACCACCTGCCCGTGTGGAGCACAGATCACCGGACATGTCAAAAACGGTTCCATGAGGATCGTTGGGCCTAAGACCTGTAGCAACACGTGGCATGGAACATTTCCCATTAACGCGTACACCACGGGCCCCTGCACACCCTCCCCGGCGCCAAATTACTCCAGGGCGCTGTGGAGGGTGGCTGCTGAGGAGTACGTGGAGGTTACGCGGGTGGGGGATTTCCACTACGTGACAGGCATGACCACTGACAACGTAAAATGCCCATGCCAGGTCCCGGCCCCCGAATTCTTCACAGAAGTGGATGGGGTGCGGTTGCACAGATACGCTCCGGAGTGCAAACCTCTTCTACGGGATGAGGTCACATTCCAGGTCGGGCTCAACCAATATCTGGTTGGGTCACAACTCCCATGTGAGCCCGAACCGGACGTAGCAGTGCTCACTTCCATGCTCACCGACCCTTCCCACATTACAGCAGAGACGGCTAAGCGTAGGCTGGCCAGGGGGTCA------CCTCCCTCCTTGGCCAGCTCTTCAGCTAGCCAGTTGTCTGCGCCTTCCTTGAAGGCGACA------------TGCACTACCCGTCAT------------GACTCCCCAGACGCTGACCTCATCGAGGCCAACCTCCTATGGCGGCAGGAGATGGGCGGGAACATCACCCGCGTGGAGTCAGAGAATAAGGTAGTAATTCTGGACTCTTTCGAGCCGCTTCGAGCGGAGGAGGATGAGAGGGAAGTATCCGTTCCGGCGGAGATCCTGCGGAAATCCAGGAAATTCCCTCGGGCGATGCCCATATGGGCCCGCCCGGATTACAACCCTCCACTGTTAGAGTCCTGGAAGGACCCGGACTACGTCCCCCCGGTGGTACACGGGTGCCCATTACCGCCTACCAAGACCCCTCCAATACCACCTCCACGGAGGAAGAGGACGGTTGTCCTGACAGAATCCACCGTGTCTTCTGCCTTGGCGGAGCTCGCCACAAAGACCTTTGGCAGCTCCGAATCGTCGGCCGCCGACAGCGGCACGGCGACGGCCCCTCCCGACCAGCCCTCCGACGATGGCGACGCAGGATCCGACGTCGAGTCGTATTCCTCCATGCCCCCCCTTGAGGGGGAGCCGGGGGATCCCGACCTCAGCGACGGGTCTTGGTCTACCGTGAGCGAGGAG---GCCAGTGAGGACGTCGTCTGCTGC
>gnl|euhcvdb|EF407464_NS5A_C1b_NS5A_protein_coding_sequence_(ns5a_sequence)
TCCGGCTCGTGGCTGAGGGATGTCTGGGACTGGATTTGCACGGTGTTGACTGACTTCAAGACCTGGCTCCAATCCAAGCTCCTGCCGCGGTTGCCGGGTGTCCCCTTCCTCTCGTGCCAACGCGGGTACAAGGGAGTCTGGCGGGGGGACGGCATCATGCACACCACCTGTCCATGTGGAGCACAAATAGCTGGACATGTCAAAAATGGTTCCATGAGGGTCGTCGGGCCTAGGACCTGCAGCAACACGTGGCATGGGACATTTCCCATCAACGCGTACACCACGGGCCCCTGCACGCCCTCCCCGGCGCCAAACTATTCCAGGGCGCTGTGGCGGGTGGCTGCTGAGGAGTACGTGGAGGTTACGCGGGTAGGGGATTTCCACTACGTGACGGGCATGACCACTGACAACATAAAATGCCCATGCCAGGTTCCGGCCCCCGAATTCTTCACGGAAGTGGATGGGGTGCGGCTGCACAGGTACGCTCCAGCGTGTAAACCCCTCCTACGGGAGGAGGTCACATTCCTGGTCGGGCTTAACCAATACTTGGTTGGGTCACAACTCCCATGCGAGCCCGAACCGGACGTAGCAGTGCTCACCTCCATGCTTACCGACCCCTCCCACATCACAGCAGAGACGGCCAAGCGTAGACTGGCCAGGGGGTCT------CCCCCCTCCTTGGCCAGCTCCTCAGCTAGCCAATTGTCTGCGCCTTCCTTGAAGGCGACA------------TGCACTACCCGACAT------------GACTCCCCAGACGCTGACCTCATCGAGGCCAACCTCCTGTGGCGGCAGGAGATGGGCGGAAACATCACCCGCGTGGAGTCAGAGAACAAGGTAGTAATCCTGGACTCTTTCGACCCGCTTCGAGCGGAGGAGGATGAGAGGGAAATATCCATGCCGGCGGAGATCCTGCGGAAATCCAAGAAGTTCCCTCCAGCGATGCCCATATGGGCACGCCCGGATTACAATCCTCCACTAGTAGAGTCCTGGAAGGACCCGGACTATGTCCCTCCGGTGGTACACGGGTGCCCATTGCCACCTACAAAGGCCCCTCCAATACCACCTCCACGGAGGAAGAGGACCGTTGTCCTGACAGAATCCACCGTGTCTTCTGCCTTGGCGGAGCTCGCCACAAAGACCTTCGGCAGCTCCGAATCGTCGGCCGTCGACAGCGGCACGGCGACCGCCCCTCCTGACCAGCCCTCTGACGACGGTGACGCAGGGTCCGACGTTGAGTCGTACTCCTCCATGCCCCCCCTTGAGGGGGAGCCGGGGGACCCCGATCTCAGCGACGGGTCTTGGTCTACCGTGGACGAGGAG---GCTAGCGAGGACGTCGTCTGCTGC
>gnl|euhcvdb|EF407465_NS5A_C1b_NS5A_protein_coding_sequence_(ns5a_sequence)
TCCGGCTCGTGGCTGAGGGATGTTTGGGACTGGATATGCACGGTGTTGACTGACTTCAAGACCTGGCTCCAGTCCAAGCTCCTGCCGCGGTTACCAGGAGTCCCTTTTCTCTCATGCCAACGTGGGTATAAGGGAGTCTGGCGGGGAGATGGCATCATGCAAACCACCTGCCCGTGTGGAGCACAGATCGCCGGACACGTCAAAAACGGTTCCATGAGGATCGTCGGGCCTAGAACCTGCAGCAACACGTGGCATGGAACATTCCCCATCAACGCGTACACCACGGGCCCCTGCACACCCTCCCCGGCGCCAAACTATTCCAGGGCGCTGTGGCGGGTGGCTGCTGAGGAGTACGTGGAGGTCACGCGGGTGGGGGATTTCCACTATGTGACGGGCATGACTACCGACAACGTAAAATGCCCGTGCCAGGTTCCAGCCCCTGAATTCTTCACAGAAGTGGATGGGGTGCGGTTGCACAGGTACGCTCCGGCGTGCAGGCCTCTCCTACGGGAGGAGGTCGTGTTCCAGGTCGGGCTCAACCAATACCTGGTTGGGTCGCAACTCCCTTGCGAGCCCGAACCGGACGTAGCAGTGCTCACTTCCATGCTCACCGACCCCTCCCACATCACAGCAGAAACGGCTAAGCGTAGACTGGCCAGAGGGTCT------TCCCCCTCCTTGGCCAGCTCTTCAGCTAGCCAGTTGTCTGCGCCTTCCTTGAAGGCGACA------------TGCACTACCCGTCAC------------GACTCCCCAGACGCTGATCTCATCGAGGCCAACCTCCTGTGGCGGCAGGAGATGGGCGGGAACATCACCCGTGTGGAGTCAGAGAACAAGGTAGTAGTCTTGGACTCTTTCGAGCCGCTTCGAGCGGAAGAGGATGAGAGGGAAGTATCCGTACCAGCGGAGATCCTGCGGAAATCCAGGAAATTTCCCCGAGCGCTGCCCATATGGGCACGCCCAGATTACAATCCTCCACTGTTAGAGTCCTGGAAGGACCCGGACTACGTCCCTCCGGTGGTACACGGGTGCCCATTGCCACCTGCCAAGGCCCCTCCAATACCACCACCACGGAGGAAGAGGACGGTTGTCCTGACAGAATCCACCGTGTCTTCTGCCTTGGCGGAGCTCGCTACAAAGACCTTCGGCAGCTCTGAATCGACGGCCGCTGACAGCGGCACGGCGACCGCCCCTCCTGACCAGGCCTCCGACAACGGAGACGTAGGATCTGACGTTGAGTCGTACTCTTCCATGCCCCCCCTTGAGGGGGAGCCGGGGGACCCCGATCTCAGCGACGGGTCTTGGTCTACCGTGAGCGAGGAG---GCTAGTGAGGACGTCGTCTGCTGC
>gnl|euhcvdb|FJ390396_NS5A_C1b_NS5A_protein_coding_sequence_(ns5a_sequence)
TCCGGCTCGTGGCTAAGGGATGTTTGGGACTGGATATGCACGGTGTTGACTGACTTCAAAACCTGGCTCCAGTCCAAGCTCTTGCCGCGGTTACCGGGAGTCCCCTTTATCTCATGTCAACGCGGGTACAAGGGGGTCTGGCGGGGAGACGGCATCATGCATACCACCTGCGCATGTGGAGGACAGATTACCGGACATGTCAAAAACGGTTCCATGAGGATCGTCGGGCCTAAAACCTGTAGCAACACGTGGCATGGAACATTCCCCATCAACGCATACACCACGGGCCCCTGCACACCCTCCCCGGCGCCAAACTATTCCAGGGCGCTGTGGCGGGTAGCTGCTGAGGAGTACGTGGAGGTCACGCGTGTGGGGGATTTCCACTACGTGACGGGCATGACCACCGACAACATAAAGTGCCCATGCCAGGTTCCAGCTCCCGAATTCTTCACAGAAGTGGATGGGGTGCGGTTGCACAGGTACGCTCCGGCGTGCAGACCTCTCCTACGGGATGAGGTCACATTCCAGGTCGGGCTCAACCAGTACCTGGTCGGGTCACAGCTCCCATGTGAGCCCGAACCGGATGTAGCAGTGCTCACTTCCATGCTCACCGACCCCTCCCACATCACAGCAGAGACGGCTAAGCGTAGGCTGGCCAGGGGGTCC------CCCCCCTCTGTGGCCAGTTCTTCAGCTAGCCAGTTGTCAGCGCCTTCCTTGAAGGCGACA------------TGCACTACCCATCAT------------GACTCCCCGGACGCTGACCTCATCGAGGCGAACCTCCTGTGGCGGCAGGAGATGGGCGGGAACATCACCCGTGTGGAGTCAGAGAATAAAGTAGTGATTCTGGACTCTTTCGACCCGCTCCGAGCGGAAGAGGATGAGAGGGAAGTATCCATTCCAGCAGAGATCCTGCGGAAGTCTAGGAAGTTCCCCCGAGCGATGCCCATATGGGCGCGTCCGGATTACAACCCTCCACTGATAGAGTCCTGGAAAGACCCGGACTACGTCCCTCCGGTGGTGCACGGGTGCCCATTGCCACCAACTAAGGTACCCCCAATACCACCTCCACGGAGGAAGAGGACGGTTGTCCTGACGGAATCCACCGTGTCTTCTGCCTTGGCGGAGCTTGCTACAAAGACCTTCGGCAGCTCTGAATCATCGGCCGCTGACAGCGGCACGGCGACCGCCCCTCCTGACCAGCCCTCCGACAACGGCGACACAGGATCCGACGCTGGGTCGTACTCCTCCATGCCCCCCCTTGAGGGGGAGCCGGGGGACCCCGATCTCAGCGACGGGTCTTGGTCTACCGTGAGCGAGGAG---GCCAGCGAGGACGTCGTCTGCTGC
>gnl|euhcvdb|FJ390398_NS5A_C1b_NS5A_protein_coding_sequence_(ns5a_sequence)
TCCGGCTCGTGGCTAAGGGATGTTTGGGACTGGATATGCACGGTGTTGACTGACTTCAAGACCTGGCTCCAGTCCAAGCTCCTGCCACGATTACCGGGAGTCCCCTTCCTCTCGTGCCAACGCGGGTACAGGGGAGTTTGGCGGGGAGACGGCATCATGCACACCACCTGCCCATGCGGAGCACAGATCACCGGACATGTCAAAAACGGTTCCATGAGGATCGTTGGGCCTAGAGCCTGTAGCAACACGTGGCATGGAACGTTCCCCATCAACGCATACACCACGGGCCCCTGCACACCCTCCCCGGCGCCAAACTATTCTAGGGCGCTGTGGCGGGTGGCTGCTGAGGAGTACGTGGAGGTTACGCGGGTGGGGGACTTCCACTACGTGACGGGCATGACCACTGACAACATAAAATGCCCATGCCAGGTTCCGGCCCCCGAGTTCTTCACGGAAGTGGATGGGGTGCGGCTGCACAGGTACGCTCCGGCGTGCAAACCTCTCCTACGGGAGGAGGTCACATTCCAGGTCGGGCTCAACCAATACCTGGTCGGGTCACAGCTCCCATGTGAGCCCGAACCGGATGTAGCAGTGCTCACTTCCATGCTCACCGACCCCTCCCACATTACAGCAGAGGCGGCTAAGCGTAGGTTGGCCAGGGGGTCT------CCCCCCTCCTTGGCCAGCTCTTCAGCTAGCCAGTTGTCTGCGCCTTCCTTGAAGGCGACA------------TGCACTACCCGTCAT------------GACTCCCCAGACGCCGACCTCATCGAGGCCAACCTCCTGTGGCGGCAGGAGATGGGCGGGAACATCACCCGCGTGGAGTCAGAGAATAAGGTAGTAATTCTGGACTCTTTCGACCCGCTTCGAGCGGAGGAGGATGAGAGGGAAGTATCCGTTCCGGCGGAGATCCTGCGGAAAAGCAAGAAGTTCCCTCCCGCGATGCCCGTGTGGGCGCGCCCGGACTACAACCCTCCACTGCTAGAGTCCTGGAAGGACCCGGACTACGTCCCTCCGGTGGTACACGGGTGCCCTTTGCCACCTACCACGGCCCCCCCAATACCACCTCCACGGAGGAAGAAGACGGTTGTCCTGACAGAATCCACTGTGTCTTCTGCCCTGGCGGAGCTTGCCACTAAGACCTTTGGCAGCTCCGAATCGTCGGCCGTCGACAGCGGCACGGCGACCGCCCCTCCTGACCAGCCCTCCGACAACGGTGACACAGGATCCGACGTTGAGTCGTACTCCTCCATGCCCCCCCTTGAGGGAGAGCCGGGGGATCCCGATCTCAGTGACGGGTCTTGGTCTACCGTGAGCGAGGAT---ACTGGCGAGGACGTCGTCTGCTGT
>gnl|euhcvdb|FJ024279_NS5A_C1b_NS5A_protein_coding_sequence_(ns5a_sequence)
TCCGGCTCGTGGCTAAGGGATGTTTGGGACTGGATATGCACGGTGTTGACTGATTTCAAGACCTGGCTCCAGTCCAAGCTCCTGCCACGGATGCCGGGAGTTCCTTTCCTCTCATGCCAGCGTGGGTACAAGGGAGTCTGGCGGGGAGACGGCATCATGCACACCACCTGCCCATGTGGAGCACAGATTACCGGACATGTCAAAAACGGTTCCATGAGGATCGTCGGGCCTAGGACCTGCAGCAACACGTGGCATGGAACATTCCCCATCAACGCATACACCACGGGCCCCTGCACGCCCTCCCCGGCGCCCAATTATTCCAGGGCGCTGTGGCGAGTGGCTGCTGAGGAGTACGTGGAGGTTACGCGGGTGGGGGATTTCCACTACGTGACGGGCATGACCACTGACAACATAAAATGCCCGTGCCAGGTGCCGGCCCCCGAATTCTTCACGGAGGTGGATGGGGTGCGGTTGCACAGGTACGCTCCGGCGTGCAAACCTCTCCTACGGGAGGAGGTCACATTTCAGGTCGGGCTCAACCAATACCTGGTTGGGTCACAACTCCCATGTGAGCCCGAACCAGATGTCACAGTGCTCACCTCCATGCTCACCGACCCCTCCCACATTACTGCAGAGACGGCTAAGCGCAGGCTGGCCAGGGGGTCC------CCCCCCTCCTTGGCCAGCTCTTCAGCTAGCCAGTTGTCTGCGCCCTCTCTGAGGGCGACA------------TGCACTACCCGTCAT------------GACTCCCCAGATGCTGACCTCATCGAGGCCAACCTCCTGTGGCGGCAGGAGATGGGCGGGAACATCACCCGCGTGGAGTCAGAGAATAAGGTAGTAATTCTGGACTCTTTCGAACCGCTTCAAGCGGAGGAGGATGAGAGGGAAGTATCCGTTCCGGCGGAGATCCTACGGAAATCCAGGAAGTTCCCTCGAGCGATGCCCGTATGGGCACGCCCGGACTACAACCCTCCACTGATAGAGTCCTGGAAGGACCCGGACTACGTCCCCCCGGTGGTACACGGGTGCCCATTGCCACCTACCAAGGCCCCTCCGATACCACCTCCACGGAAAAAGAGGACGGTTGTCCTGACAGAATCCACCGTGTCTTCTGCCCTGGCGGAGCTTGCCACAAAGACCTTCGGCAGCTCCGAATCGTCGGCCGTCGACAGCGGCACGGCGACCGCCCCTCCTGACCAGCCCTCCGACAGCGGCGACGCAGGATCCGACGTTGAGTCGTACTCCTCCATGCCCCCCCTTGAGGGGGAGCCGGGGGACCCCGATCTCAGCGACGGGTCTTGGTCTACCGTGAGCGAGGAG---GCTAGTGAGGACGTCGTCTGCTGC
>gnl|euhcvdb|EU660386_NS5A_C1b_NS5A_protein_coding_sequence_(ns5a_sequence)
TCCGGCTCGTGGTTAAGGGATGTTTGGGACTGGATATGCACGGTGTTGACTGATTTCAAGACCTGGCTCCAATCCAAGCTCCTGCCGCGGTTGCCGGGAGTCCCCTTTGTCTCATGTCAGCGCGGGTACAAGGGAGTCTGGCGGGGGGACGGCATCATGCATACCACCTGCCCATGTGGAGCACAGATCACCGGACATGTCAAAAACGGCTCCATGAGGATCGCCGGACCTAGGACCTGCAGCAACACGTGGCATGGAACATTCCCCATCAACGCTTACACCACGGGCCCCTGCACACCCTCCCCGGCGCCCAACTATTCCAGGGCGTTGTGGCGGGTGGCTGCTGAGGAGTACGTGGAGGTTACGCGGGTGGGGGATTTCCATTACGTGACGGGCATGACCACTGACAACGTAAAATGCCCATGCCAGGTTCCGGCCCCCGAGTTCTTCACGGAGGTGGATGGGGTGCGGTTGCACAGGTACGCCCCGGCGTGCAAACCTCTCCTACGGGATGAGGTCACATTCCAGGTCGGGCTCAACCAATACCCGGTCGGGTCACAGCTCCCATGTGAGCCCGAGCCGGATGTAGCAGTGCTCACTTCCATGCTCACCGACCCCTCCCACATCACAGCAGAGACGGCTAAGCGTAGGCTGGCCAGGGGGTCC------CCCCCCTCTTTGGCCAGCTCCTCAGCTAGCCAGTTGTCTGCGCCTTCCTTGAAGGCGACA------------TGCACTACCCGCCAT------------GACTCCCCGGACGCTGACCTCATTGAGGCCAACCTCCTGTGGCGGCAGGAGATGGGCGGAAACATCACCCGCGTGGAGTCAGAAAATAAGGTAGTGGTTCTGGACTCTTTCGAGCCGCTTCGAGCGGAGGAGGACGAGGGGGAGATATCCGTTCCGGCGGAGATCCTGCGGAAATCTAGGAAGTTCCCCAGGGCGATGCCCATATGGGCACGCCCGGATTACAACCCTCCACTGCTACAGTCTTGGAAGGACCCGGACTACGTCCCTCCGGTGGTACACGGGTGCCCATTGCCACCTACTAAGGCCCCTCCAATACCACCTCCACGGAGAAAGAGGACGGTTGTCCTGACAGAATCCACCGTGTCTTCCGCCTTGGCGGAGCTTGCTACAAAGACCTTTGGCAGCTCCGGATCGTCGGCCGTCGACAGCGGCACGGCGACCGCCCCTCCTGACCAGCCCTCCGACGACGGCGACGCGGGATCCGACGTTGAGTCGTACTCCTCCATGCCCCCCCTTGAGGGAGAGCCGGGGGACCCCGATCTCAGCGACGGGTCTTGGTCTACCGTGAGCGAGGAA---GCTAGTGAGGACGTCGTCTGCTGC
>gnl|euhcvdb|EU256001_NS5A_C1b_NS5A_protein_coding_sequence_(ns5a_sequence)
TCCGGCTCGTGGCTAAGGGATGTTTGGGACTGGATATGCACGGTGCTGTCTGATTTTAAGACCTGGCTCCAGTCCAGGCTCCTGCCGCGGTTGCCGGGAGTCCCTTTCCTCTCGTGTCAACGTGGGTACAAGGGGGTCTGGCGGGGAGACGGCATCATGCAAACCACTTGCCCATGTGGGGCGCAGGTCACCGGACATGTCAAAAACGGTTCCATGAGGATCGTTGGGCCTAAAACTTGCAGCAACACGTGGCATGGAACATTCCCCATCAACGCGTACACCACGGGCCCCTGCACACCCTCCCCGGCGCCAAATTACTCCAGGGCGCTGTGGCGGGTGGCTGCTGAGGAGTACGTGGAGATCACGCGAGTGGGGGATTTCCACTACGTGACGGGCATGACCACTGACAACGTAAAATGCCCATGCCAGGTCCCGGCCCCCGAATTCTTTACGGAACTGGACGGGGTGCGGTTGCACAGGTACGCTCCGGCGTGCAAACCTCTCCTGCGGGACGAGGTCACATTCCAGGTCGGGCTCAACCAATACGTGGTTGGATCACAGCTCCCATGCGAGCCCGAACCGGACGTGACAGTGCTCACTTCCATGCTCACCGACCCCTCCCACATTACAGCAGAGACGGCTAAGCGTAGGCTGGCTAGGGGGTCC------CCCCCCTCCTTGGCCAGCTCTTCAGCTAGCCAGTTGTCTGCGCCTTCCCTGAAAGCGACA------------TGCACCACCCGTCAC------------GACTCCCCAGATGCTGATCTCATTGAGGCCAACCTCCTGTGGCGGCAGGAGATGGGCGGAAACATCACCCGCGTGGAGTCAGAAAACAAGGTGGTAATCCTGGACTCTTTCGAGCCGCTTCGAGCGGAGGAGGATGAGAGGGAGGTATCCGTTCCGGCGGAGATCCTGCGGAAATCCAGGAAATTCCCCCGGGCGATGCCCATATGGGCGCGCCCGGACTACAACCCTCCATTGATAGAGTCCTGGAAAGACCCGGACTACGTCCCCCCGGTGGTGCACGGGTGCCCATTGCCACCTACCAAGGGCCCTCCAATACCACCCCCGCGGAGGAAGAAGACGGTTGTCCTGACAGAATCCACCGTGTCTTCCGTCTTGGCGGAACTTGCTACAAAGACCTTCAGTGGCTCTGAATCATCGGCCGTTGACAGCGGCACGGCGACCGCCCCTCCCGATCAGCCCTCCGACGACGGCGGCACGGGATCCGATGTTGAGTCGTACTCTTCCATGCCCCCCCTTGAGGGGGAGCCGGGGGACCCCGATCTCAGCGACGGGTCTTGGTCTACCGTGAGTGAGGAG---GCTAGTGAGGATGTCGTCTGCTGC
>gnl|euhcvdb|EU482875_NS5A_C1b_NS5A_protein_coding_sequence_(ns5a_sequence)
TCCGGCTCGTGGCTAAGGGATGTTTGGGATTGGATCTGCACGGTGTTATCTGACTTCAAAACCTGGCTCCAGTCCAAGCTCCTGCCACGGTTGCCGGGAGTTCCGTTCTTCTCATGCCAACGGGGGTACAAGGGAGTTTGGCAGGGAGACGGTATCGTGCACACCACTTGCCCATGTGGAGCGCAAATCACTGGACATGTCAAAAACGGCTCCATGAGGATAGTTGGGCCAAAAACCTGCAGCAACACGTGGCATGGAACATTCCCCATCAACGCATACACCACGGGCCCCTGCACACCCTCCCCGGCGCCAAACTATTCCAGGGCGCTATGGCGGGTGGCTGCTGAGGAGTACGTGGAGGTTACGCGGGTGGGGGATTTCCACTACGTGACGGGCGTGACCACTGACAACATAAAGTGCCCATGCCAGGTCCCGGCCCCCGAATTCTTCACGGAAGTGGACGGGGTGCGGCTGCACAGGTACGCTCCGGCGTGCAAACCCCTCCTACGGGAGGAGGTCTCGTTCCAGGTCGGGTGTAACCAGTACCTGGTCGGGTCGCAGCTCCCATGCGAGCCTGAGCCGGATGTAACAGTGCTCACTTCCATGCTCACCGACCCCTCCCACATTACAGCAGAGGCGGCTAAGCGAAGGTTGGCCAGGGGGTCT------CCCCCCTCATTGGCCAGCTCTTCAGCTAGTCAGTTATCTGCGCCCTCCCTGAAGGCAACA------------TGCACTACCTGTCAC------------GTCTCCCCAGATGCTGACCTCATCGAGGCCAACCTCCTGTGGCGGCAGGAGATGGGCGGGAACATCACCCGCGTGGAGTCGGAGAACAAGGTAGTAATCCTGGACTCTTTCGACCCGCTTCGAGCGGAGGAGGACGAGAGGGAAGTGTCCGTTCCGGCGGAGATCTTGCGGAAGACCAAGAAATTCCCCCGAGCGATGCCCATATGGGCACGGCCGGATTACAACCCTCCACTGCTAGAGTCTTGGAAGGACCCGGACTATGTCCCTCCGGTGGTGCACGGGTGCCCATTACCACCTACTAAGGCCCCTCCAATACCACCCCCACGGAGGAAAAGGACGGTTGTCCTGACAGAATCCACTGTGTCTTCTGCCTTGGCGGAGCTCGCCACAAAGACCTTTGGCAGCTCCGGATCGTCGGCCGTCGACAGCGGCACGGCGACCGCCCCTCCTGACCAGGCCTCTGACGCCGGCGACGCAGGGTCCGACGCTGAGTCGTGCTCCTCCATGCCCCCCCTTGAGGGGGAGCCGGGGGACCCCGATCTCAGCGACGGGTCTTGGTCTACTGTAAGCGAGGAG---GCTAGTGAGGACGTCGTTTGCTGT
>gnl|euhcvdb|EU482877_NS5A_C1b_NS5A_protein_coding_sequence_(ns5a_sequence)
TCCGGCTCGTGGTTGAGAGATGTTTGGGACTGGATATGCACGGTGTTGACTGACTTCAAGACCTGGCTCCAGTCCAAGCTCCTGCCGCGGTTGCCGGGAGTCCCCTTTTTCTCATGTCAACGTGGATATAGGGGAGTCTGGCGAGGCGACGGCATCATGCACACCACCTGCCCATGTGGGGCACAGATCACCGGACATGTCAAAAACGGTTCCATGAGGATCGTTGGGCCTAAGACCTGCAGCAACACGTGGCATGGAACATTCCCCATCAACGCATACACCACGGGCCCCTGCACGCCCTCCCCGGCGCCAAACTATTCCAGGGCGCTGTGGCGGGTGGCTGCTGAGGAGTACGTGGAGGTTACGCGGGTGGGGGATTTCCACTACGTGACGGGCATGACGACTGACAACATAAAATGCCCGTGCCAGGTTCCGGCCCCCGAATTCTTCACAGAAGTGGACGGGGTGCGGTTGCACAGGTACGCTCCGGCATGCAAACCTCTCCTGCGGGATGAGGTCACATTCCAGGTCGGGCTCAATCAATACCTGGTTGGGTCGCAGCTCCCATGTGAGCCCGAGCCGGACGTAACAGTGGTCACTTCCATGCTCACCGACCCCTCCCACATCACAGCAGAGACGGCTAAGCGTAGGCTGGCCAGGGGGTCT------CCCCCCTCCTTGGCCAGCTCTTCAGCTAGCCAGTTGTCTGCGCCTTCCTTGAAGGCGACA------------TGCACTACCCATCAT------------GACTCCCCAGACGCTGACCTCATCGAGGCCAACCTCCTGTGGCGGCAGGAGATGGGCGGGAATATCACCCGCGTGGAGTCAGAGAATAAGGTAGTAGTTCTGGACTCTTTCGAGCCGCTTCGAGCGGAGGAGGATGAGAAGGAAATATCCGTTCCGGCGGAGATCCTGCGGAAATCCAGGAAGTTCCCCCGAGCGATGCCCATATGGGCACGCCCGGATTACAACCCTCCACTGTTAGAGTCTTGGAAAGACCCGGACTACGTCCCTCCGGTGGTACACGGGTGCCCATTGCCACCTACCAAGGCCCCTCCAATACCACCTCCACGGAGGAAGAGGACAGTTGTCCTGACGGAATCCACTGTGTCTTCTGCCCTGGCGGAGCTCGCTACAAAGACCTTCGGCAGCTCCGAATCGTCGGCCGTCGACAGCGGCACGGCAACAGCCCCTCCTGACCAGCCCTCCGACGACGGCGACGCAGGATCCGACGTTGAGTCGTACTCCTCCATGCCCCCCCTTGAGGGAGAGCCGGGGGATCCCGATCTCAGCGACGGGTCTTGGTCTACCGTGAGCGAGGAG---GCCGGCGAGGACGTCGTCTGCTGC
>gnl|euhcvdb|EU482879_NS5A_C1b_NS5A_protein_coding_sequence_(ns5a_sequence)
TCCGGTTCGTGGCTGAGGGATGTTTGGGACTGGATATGCACGGTGTTGACTGACTTCAAGACCTGGCTCCAGTCTAAACTCCTGCCGATGTTGCCAGGGGTCCCTTTCCTCTCATGCCAACGCGGGTACAAGGGAGTCTGGCGGGGGGACGGCATCATGCAAACCGCCTGCCCATGTGGTGCACAAATCGCAGGACATGTCAAAAATGGTTCCATGAGGATTATAGGGCCTAAAACCTGTAGCAACACGTGGCATGGAACATTCCCCATCAACGCGTACACCACGGGCCCTTGCACACCCTCCCCGGCGCCAAACTATTCTAGGGCACTGTGGCGGGTGGCTGCTGAGGAGTACGTGGAGGTTACGCGGGTGGGGGATTTCCACTACGTGACGGGCATGACCACCGACAACGTAAAATGCCCATGCCAGGTTCCGGCCCCCGAATTCTTCACGGAAGTGGATGGGGTGCGGCTGCACAGGTACGCTCCGGCGTGCAAACCTCTCATACGGGAGGAGGTCACATTCCAGGTTGGGCTCAACCAATACCTGGTTGGGTCACAGCTCCCATGTGAGCCCGAGCCGGATGTAACAGTGCTCACTTCCATGCTCACCGACCCCTCCCACATTACAGCAGAGACGGCTAGGCGTAGGCTGGGCAGGGGGTCT------CCTCCCTCCTTGGCCAGCTCTTCAGCCAGCCAGTTGTCTGCGCCCTCATTGAGGGCGACG------------TGCACCGCCCGTCAT------------GACTCCCCAGACGCTGACCTCATTGAGGCCAACCTCCTGTGGCGGCAGGAGATGGGCGGAAACATCACCCGCGTGGAGTCAGAGAACAAGGTGGTAATTCTGGACTCTTTTGACCCGCTTCAAGCGGAGGATGACGAGAGGGAAATATCCGTCCCAGCGGAGATCCTGCGGAAATCCAGGAAATTCCCCCGAGCGATGCCCATATGGGCGCGCCCCGATTACAACCCTCCACTGCTAGAGTCCTGGAAGGACCCGGACTATGTCCCTCCGGTGGTACACGGCTGCCCATTGCCACCTACTAAGGCCCCTCCAATACCACCCCCACGGAGGAAGAGGACGGTTGTCCTGACGGAATCCACCGTGTCTTCTGCCTTGGCGGAGCTTGCTACGAAGACCTTCGGTAGCTCGGAATCGTCGGCCGCCGACAGCGGCACGGCGACCGCCCCTCCTGACCAGGCCTCCAACGACGGTGACATAGGATCTGACGTTGAGTCATACTCCTCCATGCCCCCCCTTGAGGGGGAGCCGGGGGACCCCGATCTCAGCGACGGGTCTTGGTCTACCGTGAGTGAGGAG---GCTAGTGAGGACGTCGTCTGCTGC
>gnl|euhcvdb|EU482881_NS5A_C1b_NS5A_protein_coding_sequence_(ns5a_sequence)
TCCGGCTCGTGGCTAAGGGATGTTTGGGACTGGATATGCACGGTGTTGACTGACTTCAAGACCTGGCTCCAGTCCAAGCTCCTGCCGCGGTTACCGGGAGTTCCTTTTTTCTCATGTCAGCGTGGGTACAAGGGAGTCTGGCGGGGGGACGGCATCATGCATACCACCTGCACATGTGGAGCACAAATCACCGGACATGTCAAAAACGGTTCCATGAGGATCGTCGGGCCTAAAACCTGCAGCAACACGTGGCATGGAACATTCCCCATCAACGCATACACCACGGGCCCCTGCACACCCTCCCCGGCGCCAAACTATTCCAGGGCGCTGTGGCGGGTAGCTGCTGAGGAGTACGTGGAAGTTACGCGGGTGGGGGATTTCCACTACGTGACGGGCATGACCACCGACAACGTAAAATGCCCATGCCAGGTTCCGGCTCCTGAATTCTTCACAGAGGTGGATGGGGTACGGTTGCACAGGTACGCTCCGGCGTGCAGACCTCTCCTGCGGGACGAGGTCACGTTCCAGGTCGGGCTCAACCAGTACCCGGTTGGGTCACAGCTCCCATGTGAGCCCGAACCGGATGTGGCAGTGCTCACTTCCATGCTCACCGACCCCTCCCACATTACAGCAGAAACGGCTAAGCGTAGGTTGGCCAGGGGGTCT------CCCCCCTCCTTGGCCAGCTCTTCAGCTAGCCAGTTGTCTGCGCCTTCCTTGAAGGCGACT------------TGCACTACCCGTCAT------------GACTCCCCAGACGCTGACCTCATCGAGGCCAACCTTCTGTGGCGGCAGGAGATGGGCGGGAACATCACCCGTGTGGAGTCGGAGAATAAAGTAGTGATTCTGGACTCTTTTGAACCGCTTCAAGCGGAGGAAGATGAGAGGGAAGTGTCTGTTCCAGCAGAGATCCTGCGGAGGTCCAAAAAATTCCCCCGAGCGATGCCCATATGGGCACGCCCGGATTACAACCCTCCATTGGTGGAGTCCTGGAAGGACCCGGACTACGTTCCTCCGGTGGTGCACGGGTGCCCACTGCCACCTGCCAAGGCGCCTCCAGTACCACCTCCGCGGAGGAAGAGGACGGTTGTTCTGACAGAATCCACCGTGTCTTCTGCTTTGGCGGAGCTTGCTACAAAGACCTTCGGTAGCTCTGAGTCATCGGCCGCTGACAGCGGCACGGCGACCGCCTCTCCTGACCAGCCCTCCGACAACGGCGACACAGGATCCGACGCCGAGTCGTACTCCTCCATGCCCCCCCTTGAGGGAGAGCCGGGGGACCCCGATCTCAGCGACGGGTCTTGGTCTACCGTGAGCGAGGAG---GCTAGTGAGGACGTCGTCTGCTGC
>gnl|euhcvdb|EU482883_NS5A_C1b_NS5A_protein_coding_sequence_(ns5a_sequence)
TCCGGCTCGTGGCTAAGGGATGTTTGGGACTGGATATGCACGGTGTTGAGTGACTTCAAGACCTGGCTCCAGTCCAAGCTCCTGCCGCGGTTGCCGGGAGTCCCCTTTTTCTCATGTCAACGAGGATACAAGGGGGTCTGGCGGGGAGACGGCATCATGCAAACCACCTGCCCATGTGGAGCACAGATCGCCGGACATGTCAAGAATGGTTCCATGAGGATCACCGGGCCTAAAACCTGCAGCAACACGTGGCATGGAACATTCCCCATCAACGCATACACCACGGGCCCCTGCACACCCTCCCCGGCGCCAAACTATTCTAGGGCGCTGTGGCGGGTGGCTGCTGAGGAGTACGTGGAGGTTACGCGGGTGGGGGATTCCCACTACGTGACGGGCATGACCACTGACAACGTGAAGTGCCCATGCCAGGTTCCGGCCCCCGAATTCTTCACAGAAGTGGATGGGGTGCGGCTGCACAGGTATGCTCCGGCATGCAAGCCTCTCCTACGGGATGAGGTCACATTCCAGGTTGGGCTCAACCAATACGTGGTCGGATCACAACTCCCGTGTGAGCCCGAGCCGGATGTAACAGTGCTTACTTCCATGCTTACCGACCCATCCCACATTACAGCAGAGACGGCTAAGCGTAGGCTGGCCAGGGGGTCT------CCCCCCTCCTTGGCCAGCTCTTCAGCCAGCCAGTTGTCTGCGCCTTCCTTGAAGGCGACA------------TGCACTACTCATCAT------------GACTCCCCAGACGCTGACCTCATCGAGGCCAACCTCCTGTGGCGGCAGGAGATGGGCGGGAACATCACCCGCGTGGAGTCAGAGAACAAGGTGGTAATTCTGGACTCTTTTGACCCGCTCCGAGCGGAGGAGGATGAGCGGGAAATATCAGTTCCGGCGGAGATCCTGCGCAAATCCAGGAAATTCCCCCGAGCGATGCCCATATGGGCGCGGCCGGATTACAACCCTCCGCTACTAGAGTCCTGGAAGGACCCGGACTACGTCCCTCCAGTGGTACACGGGTGCCCATTGCCGCCTACCAAGGCCCCTCCAACGCCACCTCCACGGAGAAAGAGGACGGTTGTCCTGACAGAATCCACCGTGTCTTCTGCCTTGGCGGAGCTTGCTACAAAGACCTTTGGCAGCTCCGAATCGTCGGCCGTCGATAGTGGCACGGCGACCGCTCCCCCTGACCAGCCCTCCGACGACGGCGACGCAGGGTCTGACGTTGAGTCGTACTCCTCCATGCCCCCCCTCGAGGGGGAGCCGGGGGACCCCGACCTCAGCGACGGATCTTGGTCTACCGTAAGTGAGGAG---GCCAGTGAGGACGTCGTCTGCTGC
>gnl|euhcvdb|EU482885_NS5A_C1b_NS5A_protein_coding_sequence_(ns5a_sequence)
TCCGGCTCGTGGCTAAGGGATGTTTGGGACTGGATATGCACGGTGTTGAGTGACTTCAAGACCTGGCTCCAGTCCAAGCTCCTGCCACGGATGCCGGGAGTCCCATTTTTCTCATGCCAACGTGGGTACAAGGGAGTCTGGCGGGGGGACGGCATCATGCATACCACCTGCCCATGTGGAGCACAGATCACCGGACATGTCAAAAACGGTTCCATGAGGATCGTTGGGCCAAAAACCTGCAGCAACACGTGGCATGGAACATTCCCCATCAACGCGTACACCACGGGCCCCTGCACACCCTCCCCGGCGCCAAACTATTCCAGGGCGCTGTGGCGGGTGGCCGCTGAGGAGTACGTGGAGGTCACGCGGGTGGGGGATTTCCACTACGTGACGGGCATGACCACTGACAACATAAAGTGCCCATGCCAGGTTCCGGCCCCTGAATTTTTCACAGAAGTGGATGGGGTGCGGCTGCACAGGTACGCCCCGGCGTGCAAACCTCTCCTACGGGACGAGGTCACATTCCTGGTCGGGCTCAACCAATACGCGGTTGGGTCACAGCTCCCGTGCGAGCCCGAGCCGGATGTAGCAGTGCTCACTTCCATGCTCACCGACCCCTCCCACATTACAGCAGAAACGGCTAAGCGTAGGCTGGCCAGGGGGACC------GCTCCCTCCTTGGCCAGCTCTTCAGCTAGCCAGTTGTCTGCGCCTTCCTTGAAGGCGACA------------TGCACTACCCACCAT------------GACTCCCCAGACGCTGATTTAATCGAAGCCAATCTCCTGTGGCGGCAGGAGATGGGCGGGAACATCACCCGCGTGGAGTCAGAGAATAAGGTAGTAATTTTGGACTCTTTCGACCCGCTCCGAGCGGAGGAGGATGAGAGGGAAGTATCCGTTCCGGCGGAGATCCTGCGGACATCCAGGAACTTCCCCCCGGCGATGCCCATATGGGCTCGCCCGGACTACAACCCTCCATTGCTAGAGTCCTGGAAGGACCCGGACTACGTCCCTCCGGTGGTACACGGGTGCCCGTTGCCACCTACCAAGGCCCCTCCCATACCACCTCCACGGAGGAAGAGGACGGTTGTCCTGACAGAATCCACTGTGTCTTCTGCCTTGGCAGAGCTTGCTACGAAGACCTTCAGCAGCTCCGAATCGTCGGGCGTCGACAGCGGCACGGCGACCGCCCCTCCTGACCAGCCCTCCGACAGCGGCGACGCGGGATCTGATGTTGAGTCGTACTCCTCCATGCCCCCCCTTGAGGGGGAGCCGGGGGACCCCGATCTCAGCGACGGGTCTTGGTCTACCGTGAGCGAGGAG---GCTGGCGAGGACGTCGTCTGCTGC
>gnl|euhcvdb|EU482888_NS5A_C1b_NS5A_protein_coding_sequence_(ns5a_sequence)
TCCGGCTCGTGGCTAAGGGATGTTTGGGACTGGATATGCACGGTGTTGACTGATTTCAAGACCTGGCTCCAGTCCAAGCTCCTGCCGCGGTTACCGGGAGTTCCCTTTCTCTCATGCCAACGTGGATACAAGGGAATCTGGCGGGGAGATGGCATCATGCACACCACCTGCCCATGTGGAGCACAAATCACTGGACATGTCAAAAACGGTTCCATGAGGATCGTTGGGCCCAAAACCTGCAGCAACACGTGGCATGGAACATTCCCCATCAACGCATACACCACGGGCCCCTGCACACCTTCCCCGGCGCCAAGCTATTCCAGGGCGCTGTGGCGGGTGGCTGCTGAGGAGTACGTGGAGGTTACGCGGGTGGGGGATTTCCACTACGTGACGGGCATGACCACTGACAACGTAAAGTGCCCATGCCAGGTTCCGGCCCCTGAATTTTTCACGGAAGTCGATGGGGTACGGCTGCACAGGTACGCTCCGGCGTGCAAACCTCTCCTACGGGAGGAGGTCACATTCCAGGTCGGCCTCAACCAATACCTGGTTGGGTCACAGCTCCCGTGCGAGCCTGAGCCGGATGTAACAGTGCTCACTTCCATGCTCACTGACCCCTCCCACATTACAGCAGAGACGGCTAAGCGTAGGCTGGCCAGGGGGTCT------CCCCCCTCATTGGCCAGCTCTTCAGCTAGCCAGTTGTCTGCGCCTTCTCTGAAGGCGACA------------TGCACTGCCCGTCAT------------GACTCCCCAGACGCTGACCTCATTGAGGCCAACCTCCTGTGGCGGCAGGAGATGGGCGGGAACATCACCCGCGTGGAGTCAGAGAACAAGGTAGTGATTCTGGACTCTTTCGACCCGCTCCGAGCGGAGGAGGATGAGAGGGAAGTATCCGTTCCGGCGGAGATCCTGCGGAAATCCAGGAAATTCCCTCCGGCGATGCCCGTATGGGCACGCCCGGACTACAACCCTCCACTGTTAGAGTCCTGGAAGGACCCGGACTACGTCCCTCCGGTGGTGCACGGGTGCCCATTGCCGCCCACCAAGGCCCCGCCAATACCACCTCCAAGGAGAAAGAGGACGGTTGTCCTGACAGAATCCACTGTGTCTTCTGCCCTGGCGGAGCTCGCTACAAAGACCTTCGGCAGCTCCGAATCGTCGGGCGTCGACAGCGGCACGGCGACCGCCCCTCCTGACCAGGCCTCCGACGGCGGCGACACAGGATCCGACGTTGAGTCGTACTCCTCCATGCCCCCCCTTGAGGGGGAGCCGGGGGACCCCGATCTCAGTGACGGGTCCTGGTCTACCGTGAGTGAAGAG---GCCAGTGAGGACGTCGTCTGCTGC
>gnl|euhcvdb|EF032892_NS5A_C1b_NS5A_protein_coding_sequence_(ns5a_sequence)
TCCGGCTCGTGGCTGAGGGATGTTTGGGACTGGATATGCACGGTATTGACTGACTTCAAGACCTGGCTCCAGTCCAAGCTCCTGCCGCGGTTACCGGGAGTCCCTTTCATCTCATGCCAACGTGGGTACAAGGGAGTCTGGCGGGGCGACGGCATCATGCAGACCACCTGCCCATGTGGAGCACAAATCTCCGGACATGTCAAAAACGGTTCCATGAGAATCGTCGGGCCTAGAACCTGCAGCAACACGTGGCATGGAACATTCCCCATCAACGCGTACACCACGGGCCCCTGCACACCCTCCCCGGCGCCAAACTATTCCAGGGCGTTGTGGCGGGTGGCTGCTGAGGAGTATGTGGAGGTTACGCGGGTAGGGGATTTCCACTACGTGACGGGCATGACCACTGACAACGTAAAGTGCCCATGCCAGGTTCCGGCCCCTGAATTCTTCACAGAAGTGGATGGGGTGCGGTTGCACAGGTACGCTCCGGCGTGCAAGCCTCTCCTTCGGGAGGAGGTCACATTCCAGGTCGGGCTCAACCAGTACCTGGTTGGCTCACAGCTTCCTTGTGAGCCCGAACCGGACGTAGCAGTGCTCACTTCCATGCTCACCGACCCCTCCCACATCACAGCAGAAACGGCTAAGCGTAGGCTGGCCAGGGGGTCT------CCCCCCTCCTTGGCCAGCTCCTCAGCCAGCCAGTTGTCTGCGCCTTCCCTGAAGGCGACA------------TGCACTACCCATCAT------------GACTCCCCGGACGCTGACCTCATCGAGGCCAACCTCCTGTGGCGGCAGGAGATGGGCGGGAACATCACCCGCGTGGAGTCAGAGAACAAGGTAGTAATCCTGGACTCTTTCGACCCGCTTCGAGCGGAGGAGGATGAGAGGGAAGTATCCGTTCCGGCGGAAATCCTGCGGAAAACTAGGAAGTTCCCCAGAGCGATGCCCATATGGGCGCGCCCGGATTACAACCCTCCACTGTTGGAGTCCTGGAAAGACCCGGACTACGTCCCTCCGGTGGTACACGGGTGCCCATTACCACCTACCAAGGCCCCTCCAATACCACCTCCGCGGAGAAAGAGGACGGTTGTCCTGACAGAATCCACTGTGTCTTCTGCCTTGGCGGAGCTTGCCACGAAGACCTTCGGCAGCTCCGAATCGTCGGCCGTCGATAGCGGCACGGCTACCGCCCCTCCTGACCAGTCCTCCAACAACGGCGACACAGGATCCGACGTTGAGTCGTACTCCTCCATGCCCCCCCTTGAGGGAGAGCCGGGGGACCCCGATCTCAGCGACGGGTCTTGGTCTACCGTGAGCGAGGAG---GCTAGTGAGGACGTAGTCTGCTGC
>gnl|euhcvdb|EF032894_NS5A_C1b_NS5A_protein_coding_sequence_(ns5a_sequence)
TCCGGCTCGTGGCTGAGGGATGTTTGGGACTGGATATGCACGGTATTGACTGACTTCAAGACCTGGCTCCAGTCCAAGCTCCTGCCGCGGTTACCGGGAGTCCCTTTCATCTCATGCCAACGTGGGTACAAGGGAGTCTGGCGGGGCGACGGCATCATGCAGACCACCTGCCCATGTGGAGCACAAATCTCCGGACATGTCAAAAACGGTTCCATGAGAATCGTCGGGCCTAGAACCTGCAGCAACACGTGGCATGGAACATTCCCCATCAACGCGTACACCACGGGCCCCTGCACACCCTCCCCGGCGCCAAACTATTCCAGGGCGTTGTGGCGGGTGGCTGCTGAGGAGTATGTGGAGGTTACGCGGGTAGGGGATTTCCACTACGTGACGGGCATGACCACTGACAACGTAAAGTGCCCATGCCAGGTTCCGGCCCCTGAATTCTTCACAGAAGTAGATGGGGTGCGGTTGCACAGGTACGCTCCGGCGTGCAAGCCTCTCCTTCGGGAGGAGGTCACATTCCAGGTCGGGCTCAACCAGTACCTGGTTGGCTCACAGCTTCCTTGTGAGCCCGAACCGGACGTAGCAGTGCTCACTTCCATGCTCACCGACCCCTCCCACATCACAGCAGAAACGGCTAAGCGTAGGCTGGCCAGGGGGTCT------CCCCCCTCCTTGGCCAGCTCCTCAGCCAGCCAGTTGTCTGCGCCTTCCCTGAAGGCGACA------------TGCACTACCCATCAT------------GACTCCCCGGACGCTGACCTCATCGAGGCCAACCTCCTGTGGCGGCAGGAGATGGGCGGGAACATCACCCGCGTGGAGTCAGAGAACAAGGTAGTAATCCTGGACTCTTTCGACCCGCTTCGAGCGGAGGAGGATGAGAGGGAAGTATCCGTTCCGGCGGAAATCCTGCGGAAAACTAGGAAGTTCCCCAGAGCGATGCCCATATGGGCGCGCCCGGATTACAACCCTCCACTGTTGGAGTCCTGGAAAGACCCGGACTACGTCCCTCCGGTGGTACACGGGTGCCCATTACCACCTACCAAGGCCCCTCCAATACCACCTCCGCGGAGAAAGAGGACGGTTGTCCTGACAGAATCCACTGTGTCTTCTGCCTTGGCGGAGCTTGCCACGAAGACCTTCGGCAGCTCCGAATCGTCGGCCGTCGATAGCGGCACGGCTACCGCCCCTCCTGACCAGTCCTCCAACAACGGCGACACAGGATCCGACGTTGAGTCGTACTCCTCCATGCCCCCCCTTGAGGGAGAGCCGGGGGACCCCGATCTCAGCGACGGGTCTTGGTCTACCGTGAGCGAGGAG---GCTAGTGAGGACGTAGTCTGCTGC
>gnl|euhcvdb|EU234061_NS5A_C1b_NS5A_protein_coding_sequence_(ns5a_sequence)
TCCGGCTCGTGGCTGAGGGATGTTTGGGACTGGATATGCACGGTGTTGGCTGATTTCAAGACCTGGCTCCAGTCCAAGCTCCTGCCGCGGTTACCGGGAGTCCCTTTTCTCTCATGTCAGCGTGGGTACAAGGGAGTCTGGCGGGGAGACGGCATCATGCAAACCACCTGCCCATGTGGAGCACAGATCACCGGACATGTCAAAAACGGTTCCATGAGGATCGTCGGGCCTAGAACCTGCAGCAACACGTGGCATGGAACATTCCCCATCAACGCATACACCACGGGCCCCTGCACACCCTCCCCGGCGCCAAACTATTCCAGGGCGCTGTGGCGGGTGGCTGCTGAGGAGTACGTGGAGGTTACGCGGGTGGGGGATTTCCACTACGTGACGGGCATGACCACTGACAACGTAAAGTGCCCTTGCCAGGTTCCGGCCCCTGAATTCTTCACAGAAGTGGATGGGGTGCGGCTGCACAGGTACGCTCCGGCGTGCAAACCTCTCCTACGGGAGGAGGTCACATTCCAGGTCGGGCTCAACCAATACCTGGTTGGGTCACAGCTCCCATGTGAGCCCGAACCGGATGTAGCAGTGCTCACTTCCATGCTCACCGACCCCTCCCACATTACAGCAGAAACGGCCAAGCGTAGGCTGGCCAGGGGGTCA------CCCCCCTCCTTGGCCAGCTCTTCAGCTAGCCAGTTGTCTGCGCCTTCCTTGAAGGCGACA------------TGCACTACCCGTCAT------------GACTCCCCAGACGTTGACCTCATTGAGGCCAATCTCCTGTGGCGGCAGGAGATGGGCGGAAACATCACCCGCGTGGAGTCAGAGAACAAGGTAGTAATTTTGGACTCTTTCGAGCCGCTTCGAGCGGAGGAGGATGAGAGGGAAGTATCCGTTCCGGCGGAGATCCTGCGGAAATCCAGGAAATTTCCCCCAGCGATGCCCATATGGGCGCGCCCAGATTACAACCCTCCACTGCTAGAGTCCTGGAAGGACCCGGACTACGTCCCTGCGGTGGTGCACGGGTGCCCATTACCACCTACCAAGGCCCCCCCAATACCGCCTCCACGGAGGAAAAGGACGGTTGTCCTGACAGAATCCACTGTGTCTTCTGCCCTGGCGGAGCTTGCTACAAAGACCTTCGGCAGCTCCGAATCGTCGGCCGTCGACAGCGGCACGGCGACCGCCCCTCCTGACCAGGCCTCCGACAACGGAGACGCAGGATCCGACGTTGAGTCGTACTCCTCCATGCCCCCCCTTGAGGGAGAGCCGGGGGACCCCGATCTCAGCGACGGGTCTTGGTCTACCGTGAGCGAGGAG---GCCAGTGAGGACGTCGTCTGCTGC
>gnl|euhcvdb|EU155253_NS5A_C1b_NS5A_protein_coding_sequence_(ns5a_sequence)
TCCGGCTCGTGGCTAAGGGATGTTTGGGACTGGATATGCACAGTGTTGACTGACTTCAAGACCTGGCTCCAGTCCAAGCTCCTGCCGCGGTTACCAGGAATCCCCTTCTTCTCATGCCAACGTGGGTACAAGGGGGTCTGGCGAGGGGACGGCATCATGCAAACCACCTGCTCTTGTGGAGCACAAATCTCTGGACATGTCAAAAACGGTTCCATGAGAATCGTTGGGCCTAGAACCTGCAGCAACACGTGGCATGGAACATTCCCCATCAACGCATACACCACGGGCCCTTGCACACCCTCCCCGGCGCCAAACTATTCCAGGGCGCTGTGGCGGGTAGCTGCTGAGGAGTACGTGGAGGTCACGCGGGTGGGGGATTTCCACTACGTGACGGGCATGACCACTGACAACGTGAAGTGCCCGTGCCAGGTTCCGGCCCCCGAATTCTTCACAGAAGTGGATGGGGTACGGTTGCACAGGTACGCTCCGGCGTGCAAACCTCTCCTACGGGAGGAGGTCACATTCCAGGTCGGGCTCAACCAATATCTGGTCGGGTCGCAACTCCCATGCGAGCCCGAGCCGGATGTTGCAGTGCTTACTTCCATGCTCACCGACCCCTCCCACATTACAGCGGAAACGGCTAAGCGTAGACTGGCCAGGGGGTCT------CCCCCCTCCTTGGCCAGCTCTTCAGCCAGCCAGTTGTCCGCGCCTTCCTTGAAGGCGACA------------TGCACTACCCATCAT------------GACTCCCCAGACGCTGACCTCATCGAGGCCAACCTCCTGTGGCGGCAGGAGATGGGCGGGAACATCACCCGCGTGGAGTCAGAGAACAAGGTAGTAATTCTGGACTCTTTCGACCCGCTTCGAGCGGAGGAGGACGAGCGGGAAGTGTCCGTTCCGGCGGAGATCCTGCGAAAAACCAGGAAATTCCCCCGAGCGATGCCCATATGGGCACGCCCGGATTACAACCCTCCACTGTTAGAGTCCTGGAAAGACCCGGACTACGTCCCTCCGGTGGTACATGGGTGCCCGTTGCCGCCTACTAAGGCCCCTCCAATACCACCTCCACGGAGAAAGAGGACGGTTGTCCTGACAGAATCCACCGTGTCTTCTGCCTTGGCGGAGCTCGCCACAAAGACCTTCGGCAGCTCCGAATCGTCAGCCGTCGACAGCGGCACGGCGACCGCCCCTCCTGACCAGGCCTCCGACGACGGCGGCGCGGGATCCGACGTTGAGTCATACTCCTCCATGCCCCCCCTTGAGGGGGAACCGGGGGATCCCGATCTCAGCGACGGGTCTTGGTCCACCGTGAGTGACGAG---GCCAGTGAGGACGTCGTCTGCTGC
>gnl|euhcvdb|EU155254_NS5A_C1b_NS5A_protein_coding_sequence_(ns5a_sequence)
TCCGGCTCGTGGCTAAGAGATGTTTGGGACTGGATATGCACGGTGTTGAGTGATTTCAAGACCTGGCTCCAGACCAAGCTCCTGCCGCGGTTGCCGGGAGTCCCCTTTATCTCATGCCAACGTGGATATAAGGGAGTCTGGCGGGGCGACGGCATCATGCAGACCACCTGCCCGTGCGGAGCACAGATTTCCGGACATGTCAAGAACGGTTCCATGAGGATCGTTGGGCCTAGAACCTGCAGCAACACGTGGCATGGAACATTCCCCATCAACGCATACACCACGGGCCCCTGCACACCCTCCCCAGCGCCAAATTATTCCAGGGCGCTGTGGCGGGTAGCTGCTGAGGAGTACGTGGAGGTTACGCGGGTGGGGGATTTCCACTACGTGACGGGCATGACCACTGACAACGTAAAGTGCCCATGCCAGGTTCCGACCCCCGAATTTTTCACAGAAGTGGATGGGGTGCGGTTGCACAGGTACGCTCCGGCGTGCAAACCCCTCCTGCGGGAGGAGGTCACATTCCAGGTCGGGCTCAATCAATACCTGGTTGGGTCACAGCTCCCATGTGAGCCTGAGCCGGACGTAGCAGTGCTTACTTCCATGCTCACCGACCCCTCCCACATTACAGCAGAGGCGGCTAAGCGTAGGTTGGCCAGGGGGTCT------CCCCCCTCCTTGGCCAGCTCTTCAGCTAGCCAGTTGTCTGCGCCTTCCTTGAAGGCAACA------------TGCACTACCCACCAT------------GACTCCCCGGACGCTGACCTCATTGAGGCCAATCTCCTGTGGCGGCAGGAGATGGGCGGGAACATCACCCGCGTGGAGTCAGAAAACAAGGTGGTGATTCTGGACTCTTTCGACCCGCTTCGAGCGGAGGAGGATGAGAGGGAAATATCCGTTCCGGCGGAGATCCTGCGGAAATCCAGGAAATTTCCTCAAGCAATGCCCATATGGGCTCGCCCAGATTACAACCCTCCACTGTTAGAGTCCTGGAAGGACCCGGACTATGTCCCTCCGGTGGTACACGGGTGCCCATTGCCGCCCACTAAGGCCCCTCCAATACCACCTCCACGGAGGAAGAGGACGGTTGTCCTATCAGAATCCACTGTGTCTTCTGCCCTGGCGGAGCTAGCCACAAAAACCTTCGGCAGCTCCGAATCGTCGGCCGTCGACAGCGGCACGGCAACGGCTCCTCCTGACCAGCCCTCCGACAGCGGCGACGCAGGATCCGACGTTGAGTCGTACTCCTCCATGCCCCCCCTTGAGGGGGAGCCGGGGGATCCTGATCTCAGCGACGGGTCTTGGTCTACCGTGAGCGAGGAG---GCTAGCGAGGACGTCGTCTGCTGC
>gnl|euhcvdb|EU155258_NS5A_C1b_NS5A_protein_coding_sequence_(ns5a_sequence)
TCCGGCTCGTGGCTAAGGGATGTTTGGGACTGGATATGCACGGTGTTGACTGACTTCAAAACTTGGCTCCAGTCCAAGCTCCTACCGCAGCTACCAGGAGTCCCTTTCTTCTCATGTCAACGTGGGTACAAGGGAGTCTGGCGGGGAGATGGCATCATGCAGACCACCTGCCCATGTGGAGCACAGATCACCGGACATGTCAAAAATGGTTCCATGAGGATCGTTGGGCCTAAAACCTGCAGCAACACGTGGCATGGAACATTCCCCATCAACGCATACACCACGGGTCCCTGCACGCCCTCCCCGGCGCCAAATTACTCTAGGGCGCTGTGGAGGGTGGCTGCTGAGGAGTACGTGGAGGTTACGCGGGTGGGGGATTTCCACTACGTGACGGGCATGACCACTGACAACGTGAAGTGCCCGTGCCAGGTGCCAGCCCCCGAATTCTTCACGGAAGTGGATGGGGTGCGATTGCACAGATACGCTCCGGCGTGCAAACCTCTCCTACGGGAGGAGGTCACATTCCTGGTCGGGCTCAACCAATACCTGGTTGGGTCACAGCTCCCATGTGAGCCCGAACCGGATGTAACAGTGCTCACTTCCATGCTCACCGACCCCTCCCACATTACAGCAGAGACAGCTAAGCGCAGGCTGGCCAGGGGGTCT------CCGCCCTCCTTAGCCAGCTCTTCAGCTAGCCAGCTGTCTGCGCCTTCCTTGAAGGCGACA------------TGCACTACCCGCCAT------------GACTCCCCAGACGCTGACCTCATCGAGGCCAACCTCCTGTGGCGGCAGGAGATGGGCGGGAACATCACCCGCGTGGAGTCAGAGAACAAGGTAGTAATTCTGGACTCTTTCGAGCCGCTTAATGCGGAGGAGGATGACAGGGAAGTATCCGTTGCGGCGGAGATCCTGCGGAAATCTAGGAAGTTTCCCCGAGCGATGCCCGTATGGGCACGCCCAGACTACAATCCTCCACTGTTAGAGTCTTGGAAAGACCCGGACTACGTCCCTCCAGTGGTACACGGGTGCCCGTTGCCACCTACAAAGGCCCCTCCAATACCACCTCCACGGAGGAAAAAGACGGTTGTCCTGACGGAATCCACTGTGTCTTCTGCCTTGGCGGAGCTCGCCACAAAGACCTTCGGCAGCTCTGAATCGTCGGCCGTTGACAGCGGTACGGCGACCGCCCCTCCTGACCAGCCCTCCGACGACGGCGACGCAGGATCCGACGTTGAGTCGTACTCCTCCATGCCCCCCCTTGAGGGGGAGCCGGGGGACCCCGATCTCAGCGACGGGTCTTGGTCTACCGTGAGCGAGGAG---GCTAGTGAGGACGTCGTCTGCTGC
>gnl|euhcvdb|EU857431_NS5A_C1b_NS5A_protein_coding_sequence_(ns5a_sequence)
TCCGGCTCGTGGCTCAGGGATGTTTGGGACTGGATATGCACGGTATTGGCTGATTTCAAGACCTGGCTCCAGTCCAAGCTCCTGCCGCGGTTACCGGGGGTCCCTTTTTTCTCATGCCAGCGTGGGTACAAGGGGGTTTGGCGGGGAGATGGCATCATGTATACCACCTGCCCATGTGGAGCACAAATCACCGGACATGTCAAAAACGGTTCTATGAGGATCGTTGGGCCTAGAACCTGTAGCAACACGTGGCACGGAACATTTCCCATCAACGCGTACACCACAGGCCCCTGCACACCCTCCCCGGCGCCAAACTATTCCAGGGCGTTGTGGCGGGTGGCCGCTGAGGAGTATGTGGAGGTCACGCGGGTGGGGGATTTCCACTACGTGACGGGCATGACCACTGACAACGTGAAATGCCCATGCCAGGTTCCGGCCCCCGAATTCTTCACAGAATTGGATGGGGTGCGGCTGCACAGGTACGCTCCGGCGTGCAAACCTCTCCTGCGGGATGAGGTCACATTCCAGGTCGGGCTCAACCAATATACGGTTGGGTCACAGCTCCCATGTGAGCCCGAACCGGATGTAACAGTGGTCACCTCCATGCTCACCGACCCCTCCCACATTACAGCAGAGGCGGCTAGGCGTAGGCTGGCCAGAGGGTCT------CCCCCTTCCTTGGCCAGTTCTTCAGCTAGTCAGTTGTCTGCGCTTTCTTTGAAGGCGACA------------TGCACTACCCATCAT------------GGCGCCCCAGACACTGACCTCATCGAGGCCAACCTCCTGTGGCGGCAGGAGATGGGCGGAAACATCACCCGCGTGGAGTCAGAGAACAAGATAGTAATTCTAGACTCTTTTGAACCGCTTCGAGCGGAGGAGGATGAGAGGGAAGTGTCCGTTGCGGCGGAGATCCTGCGGAAGACCAGGAAATTCCCCGCAGCGATGCCCGTATGGGCACGCCCGGACTACAACCCACCATTACTAGAGTCTTGGAAGAACCCGGACTACGTCCCTCCAGTGGTACACGGGTGCCCATTGCCGCCTACCAAGGCCCCTCCAATACCACCTCCACGGAGAAAGAGAACGGTTGTCCTGACAGAATCCACCGTGTCCTCTGCCTTGGCGGAGCTTGCTACAAAGACCTTTGGCAGTTCCGGATCGTCGGCCGTCGACAGCGGCACGGCGACCGGCCCTCCTGACCAGGCCTCCGCCGAAGGAGATGCAGGATCCGACGCTGAGTCGTACTCCTCCATGCCCCCCCTTGAGGGAGAGCCGGGGGACCCCGATCTCAGCGACGGGTCTTGGTCTACCGTAAGCGAGGAG---GCCAGCGAGGACGTCGTCTGCTGC
>gnl|euhcvdb|EU155261_NS5A_C1b_NS5A_protein_coding_sequence_(ns5a_sequence)
TCCGGCTCATGGCTAAGGGATGTTTGGGATTGGATATGCACGGTGTTGACTGATTTCAAGACCTGGCTCCAGTCCAAGCTCCTGCCACGGTTGCCGGGAGTCCCCTTCTTCTCATGTCAACGTGGGTACAGGGGAGTCTGGCGGGGAGACGGCATGATGCACACCACCTGCTCATGTGGAGCACAACTGACCGGACATGTCAAAAACGGCTCCATGAGAATCGTTGGGCCTAAGACCTGCAGCAACACGTGGCATGGAACATTCCCCATCAACGCGTACACCACGGGCCCCTGCACGCCCTCCCCGGCGCCCAATTATTCCAGGGCGCTGTGGCGGGTGGCTGCTGAGGAGTACGTGGAGGTCACGCGGGTGGGGGATTTCCACTACGTGACGGGCATGACCACCGATAACGTAAAGTGCCCGTGCCAGGTTCCGGCCCCCGAATTCTTCACGGAGGTGGATGGGGTGCGGTTGCACAGGTACGCTCCGGCGTGCAAACCCCTCCTACGGGAGGAGGTCACATTCCAGGTCGGGCTCAACCAATACCTGGTTGGATCACAGCTCCCATGCGAGCCCGAACCGGATGTAGCGGTGCTGACTTCCATGCTCACCGACCCCTCCCACATTACAGCGGAGACGGCTAAGCGTAGGCTGGCCAGGGGGTCT------CCCCCCTCCTTGGCCAGCTCTTCAGCTAGCCAGTTGTCTGCGCCTTCCTTGAAGGCGACA------------TGCACTACCCGACAT------------GACTCCCCAGACGCTGACCTCATCGAGGCCAACCTCCTGTGGCGGCAGGAGATGGGCGGAAACATCACCCGCGTGGAGTCAGAAAATAAGGTAGTGATTCTGGACTCTTTCGAGCCGCTTCGAGCGGAGGAGGATGAGAGGGAGGTATCCGTTCCGGCGGAGATCCTGCGGAAATCCAGGAAATTTCCCAGAGCGATGCCCGTATGGGCGCGCCCGGATTACAACCCTCCACTGCTAGAGTCCTGGAAGAACCCAGACTATGTCCCTCCGGTGGTACATGGGTGCCCATTGCCGCCCACTAAGGCCCCACCAATACCACCTCCACGGAGGAAGAGGACGATTGTCCTGACAGAGTCCACTGTGTCTTCTGCCCTGGCGGAGCTCGCTACAAAGACCTTCAGCAGCTCCGAATCTTCGGCCGTTGACAGCGGCACGGCGACCGCCCCTCCTGACCAGCCTTCCGACGACGGCGACGCAGGATCCGACGTTGAGTCGTACTCCTCCATGCCCCCCCTTGAGGGGGAGCCGGGGGACCCCGATCTCAGCGACGGGTCATGGTCTACCGTGAGCGAGGAG---GCTGGTGAGGACGTCGTCTGTTGT
>gnl|euhcvdb|EU155263_NS5A_C1b_NS5A_protein_coding_sequence_(ns5a_sequence)
TCCGACTCGTGGCTGAGGGATGTTTGGGACTGGATATGCACGGTGCTGTCAGATTTCAAGACCTGGCTCCAGACCAAGCTCCTGCCGCGTTTACCGGGAGTTCCTTTCCTCTCGTGTCAGCGCGGGTACAAGGGAGTTTGGCGGGGCGACGGCATCATGCAAACCACCTGCCCATGTGGAGCACAAATCGCCGGACATGTCAAAAACGGTTCCATGAGGATCATTGGGCCTAAAACCTGCAGCAACACGTGGCATGGAACATTCCCCATCAACGCGTACACCACGGGTCCCTGCACACCCTCCCCAGCGCCAAACTATTCCAGGGCGCTGTGGCGGGTGGCTGCTGAGGAGTACGTGGAGGTTACGCGGGTGGGGGATTTCCACTACGTGACGGGCATGACCACTGACAACGTGAAGTGCCCGTGCCAGGTTCCGGCCCCTGAATTCTTCACAGAAGTGGATGGGGTGCGGCTGCACAGGTACGCTCCGGCGTGCAAGCCTCTCCTGCGGGAGGAGGTCACATTCCAGGTTGGGCTCAACCAATACTTGGTTGGGTCACAGCTCCCATGCGAGCCAGAACCGGACGTAGCAGTGCTCACTTCCATGCTCATCGACCCCTCCCACATTACAGCAGAAACGGCTAAGCGCAGGTTAGCCAGGGGGTCT------CCCCCCTCTCTGGCCAGCTCCTCAGCCAGCCAGTTGTCTGCGCCTTCCTTGAAGGCAACA------------TGCACTACCCGTCAC------------GACTCCCCAGACGCTGACCTCATCGAGGCCAATCTCCTGTGGCGGCAGGAGATGGGCGGAAACATCACCCGCGTGGAGTCAGAGAACAAGGTAGTAGTTTTGGACTCTTTTGAACCACTTCGAGCGGAGGAGGATGAGAGGGAAGTATCCGTTCCGGCGGAGATCCTGCGAAAATCCAGGAAATTTCCCCCCGCGATGCCCATATGGGCGCGCCCAGATTACAACCCTCCACTGCTAGAGTCCTGGAAGAAACCGGACTACGTCCCTCCAGTGGTACATGGGTGCCCGTTGCCACCTACCAAGGCCCCACCAATACCACCTCCACGGAGAAAGAGGACGGTTGTCCTGACAGAATCTACCGTATCTTCTGCCTTGGTAGAGCTCGCTACAAAGACTTTCGGCAGCTCTGAGTCGTCCGCCGCCGATAGCGGCACGGCGACCGCTCCTCCTGACCAGGCCTCCGACAACGGCGACGCAGGATCCGACGTTGAGTCGTACTCTTCCATGCCCCCCCTTGAGGGGGAGCCGGGAGATCCCGATCTCAGCGACGGGTCCTGGTCCACTGTGAGCGAGGAG---GCTAGTGAGGACGTCGTCTGCTGT
>gnl|euhcvdb|EU781825_NS5A_C1b_NS5A_protein_coding_sequence_(ns5a_sequence)
TCCGGCTCGTGGCTAAGGGATGTTTGGGACTGGATATGCACGGTGTTGTCTGACTTCAAGACCTGGCTCCAATCCAAGCTCCTGCCGCGGTTGCCGGGAGTCCCCTTCCTCTCATGTCAACGTGGGTACAAGGGAGTCTGGCGGGGGGACGGCATCATGCACACCACCTGCCCATGTGGAGCACAAATCACCGGACATGTCAAAAACGGTTCCATGAGGATCGTTGGGCCTAGAACCTGCAGCAACACGTGGCATGGGACATTCCCCATCAACGCGCACACCACGGGCCCCTGCACACCCTCCCCGGCGCCGAACTATTCCAGGGCGCTGTGGCGGGTGGCTGCTGAGGAGTACGTGGAGGTCACGCGGGTAGGGGATTTCCACTACGTGACGGGCATGACCACTGACAACATAAAATGCCCATGCCAGGTTCCAGCCCCCGAATTCTTCACGGAAGTGGATGGGGTACGGTTGCACAGGTACGCTCCGGCGTGCAAACCTCTCCTACGGGAGGAGGTCACATTCCAGGTCGGGCTCAACCAATACCTGGTCGGGTCACAACTCCCATGCGAGCCCGAACCGGATGTGGCAGTGCTCACCTCCATGCTCACCGACCCCTCCCACATCACAGCAGAGACGGCTAAGCGTAGGCTGGCCAGGGGGTCT------CCCCCCTCCTTGGCCAGCTCTTCAGCTAGCCAGTTGTCTGCGCCTTCCTTGAAGGCAACA------------TGCACTACTCGACAT------------GACTCCCCAGACGCTGACCTCATCGAGGCCAACCTCCTGTGGCGGCAGGAGATGGGCGGAAACATCACCCGCGTGGAGTCAGAGAACAAGGTAGTAATTCTGGACTCTTTCGACCCGCTCCGAGCGGAGGAGGATGAGAGGGAAGTATCCGTTCCGGCGGAGATCTTGCGGAAATCCAAGAAATTCCCCTCAGCGATGCCCATATGGGCACGCCCGGATTACAATCCTCCACTGATAGAGTCCTGGAAAGACCCAGACTATGTCCCTCCGGTGGTGCACGGGTGCCCACTGCCACCTATCAAGGCCCCCCCAATACCACCTCCACGGAGGAAGAGGACAGTTGTCCTCACAGAATCCACCGTGTCTTCTGCCCTGGCGGAGCTTGCTACAAAAACCTTTGGCAGCTCCGAGTCATCGGCCGTCGACAGCGGCACGGCGTCCGCCCTTCCTGATCAGTCCTCCGACAACGGCGACACAGGATCCGACGTTGAGTCGTACTCCTCCATGCCCCCCCTTGAGGGGGAGCCGGGGGATCCCGATCTCAGCGACGGGTCCTGGTCTACCGTAAGTGAGGAG---GCCAGTGAGGACGTCGTCTGCTGT
>gnl|euhcvdb|EU256059_NS5A_C1b_NS5A_protein_coding_sequence_(ns5a_sequence)
TCCGGCTCGTGGCTAAGGGATGTTTGGGACTGGATATGCACAGTATTGAGTGACTTCAAGACCTGGCTCCAGTCCAAGCTCCTGCCGCGGTTACCGGGAGTCCCCTTCCTCTCATGCCAACGTGGATACAAGGGGGTCTGGCGGGGGGACGGCATTATGCAAACCACCTGTCCATGTGGGGCACAGATCGCCGGACATGTCAAAAATGGTTCCATGAGGATCGTTGGGCCTAAGACCTGCAGCAACACGTGGCATGGAACATTTCCCATCAACGCGTACACCACGGGCCCCTGCACACCCTCCCCAGCGCCAAACTATTCCAGGGCGCTGTGGCGGGTGGCTGCTGAGGAGTACGTGGAGGTCACGCGGGTGGGGGATTTCCACTACGTGACGGGCATGACCACTGACAACGTGAAGTGCCCATGCCAGGTTCCGGGCCCCGAATTCTTCACAGAAGTGGATGGGGTACGGCTGCACAGGTACGCCCCGGCGTGCAAACCCCTCCTACGGAAGGAGGTCACATTCCAGGTTGGGCTCAACCAATACTTGGTTGGGTCGCAGCTCCCATGCGAGCCCGAACCGGATGTAACAGCGCTCACTTCCATGCTCACCGACCCCTCCCACATCACAGCAGAGACGGCTAAGCGCAGGCTGGCCAGGGGGTCT------CCCCCCTCCTTGGCCAGCTCTTCAGCCAGCCAGTTGTCTGCGCCTTCCTTGAAGGCGACA------------TGCACTACCCATCAC------------GACTCCCCAGATGCTGACCTCATCGAGGCCAACCTCCTGTGGCGGCAGGAGATGGGCGGGAACATCACCCGCGTGGAGTCGGAGAACAAGGTGGTGATTCTGGACTCTTTTGACCCGCTCCGAGCGGAAGAGGATGAGCGGGAGCCGTCCGTTCCGGCGGAGATCCTGCGGAAATCCAGGAAATTCCCCCGAGCGATACCCATATGGGCACGGCCGGATTACAACCCTCCGCTGCTAGAGTCCTGGAAAGATCCGAACTACGTCCCTCCAGTGGTACACGGGTGCCCATTGCCGCCCACCAAGGCCCCTCCAATACCACCTCCACGGAGAAAGAGGACGATCATCCTGACAGGATCTACCGTGTCTTCTGCCTTGGCAGAGCTCGCCACAAAGACCTTCGGCAGCTCCGAATCGTCGGCCGTCGACAGCGGCACGGCGACTGCCCCTCCTGACGAGCCCTCCGACGACGGCGGCGCGGGATCCGACGTTGAGTCGTACTCCTCCATGCCCCCCCTTGAGGGGGAACCGGGGGACCCCGATCTCAGCGACGGGTCCTGGTCTACCGTGAGTGAGGAG---GCCAGTGAGGACGTCGTCTGCTGC
>gnl|euhcvdb|EU256061_NS5A_C1b_NS5A_protein_coding_sequence_(ns5a_sequence)
TCCGGCTCGTGGCTAAGGGATGTTTGGGACTGGATATGCACGGTGTTGACTGATTTCAAGACCTGGCTCCAGTCCAAGCTCCTGCCGCGGATGCCGGGAGTTCCCTTCCTCTCATGTCAACGTGGGTACAAGGGAGTCTGGCGCGGAGACGGCATCATGCAGACCACCTGCCCATGTGGAGCACAGATCGCCGGACATGTCAAAAACGGTTCCATGAGGATCGTTGGGCCTAAAACCTGCAGCAACACGTGGCATGGAACTTTCCCCATCAACGCGTACACCACGGGCCCCTGCACACCCTCCCCGGCGCCAAATTATTCCAGGGCGCTGTGGCGGGTGGCCGCTGAGGAGTACGTGGAGGTCACGCGGTTGGGGGACTTCCACTACATCACAGGTGTGACCACTGACAATATAAAGTGCCCTTGCCAGGTTCCAGCCCCCGAATTCTTCACAGAAGTGGATGGGATACGGTTGCACAGGTACGCTCCGGCGTGCAAGCCTCTCCTACGGGAGGAGGTCACATTCCAGGTCGGGCTCAACCAATACCTGGTCGGGTCACAACTCCCATGTGAGCCCGAACCTGATGTAGCAGTGCTCACTTCCATGCTCACCGATCCCTCCCACATTACAGCAGAGACGGCTAAGCGTAGGCTGGCCAGGGGGTCC------CCCCCCTCCTTGGCCAGCTCCTCAGCTAGCCAGTTGTCTGCGCCTTCCTTGAAGGCAACA------------TGCACTACCCGTCAC------------GACTCCCCAGACGCTGACCTCATCGAGGCCAACCTCCTGTGGCGGCAGGAGATGGGCGGAAACATCACCCGCGTGGAGTCAGAGAATAAGGTAGTAGTTCTGGACTCTTTCGAGCCGCTTCGAGCGGAGGAGGAGGAGAGGGAAGTGTCCGTTCCGGCGGAAATCCTGCGGAAATCCAGGAAATTTCCCCACGCGATGCCCATATGGGCACGCCCAGATTACAACCCTCCGCTACTAGAGTCCTGGAAAGACCCGGACTACGTCCCTCCGGTGGTGCACGGGTGCCCATTACCACCTACCAAGGCCCCTCCAATACCACCTCCACGGAAGAAGAGGACGATAGTCCTGACAGAATCCACCGTGTCTTCTGCCTTGGCGGAGCTTGCTACGAAGACCTTCGGCAGCTCCGAATCGTCGGCCGTCGACAGCGGCACGGCGACCGGCCCTCCTGACCAGCCCTCCGACGACGGCGACGCAGGATCCGATGCTGGGTCGTATTCCTCCATGCCCCCCCTCGAGGGGGAGCCGGGGGACCCCGATCTCAGCGACGGGTCCTGGTCTACCGTGAGCGAGGAG---GCCAGCGAGGACGTCGTCTGCTGT
>gnl|euhcvdb|EU781829_NS5A_C1b_NS5A_protein_coding_sequence_(ns5a_sequence)
TCCGGCTCGTGGCTAAGGGATGTTTGGGACTGGATATGCACGGTGTTGACTGACTTCAAGACCTGGCTCCAGTCCAAGCTCCTGCCACGGTTACCGGGACTCCCTTTCCTCTCATGTCAACGTGGGTACAAGGGAGTCTGGCGGGGAGACGGCATCATGCAAACCACCTGCCCATGTGGCGCACAGATCACCGGACATGTCAGAAACGGTTCCATGAGGATCATCGGGCCCAGAACCTGCAGCAACACGTGGCATGGAACGTTCCCCATCAACGCGTACACCACAGGCCCCTGCACACCCTCCCCGGCGCCCAACTATTCCAAGGCGCTGTGGCGGGTGGCCGCTGAGGACTACGTGGAGGTTACGCGGGTGGGGGATTTCCACTACGTGACGGGCATGACCACCGACAACATAAAGTGCCCATGCCAAGTTCCGGCCCCCGAATTCTTCACGGAAGTGGACGGGGTGCGGCTGCACAGGTACGCCCCGGCGTGCAAGCCTCTTCTACGGGAGGAGGTCGAATTCCAGGTCGGGCTCAACCAATACCTAGTTGGATCACAGCTCCCATGTGAACCCGAACCGGATGTAGCAGTGCTCACTTCCATGCTCACCGACCCCTCCCACATCACAGCAGAGGCGGCTGGGAGAAGGTTGGCCAGGGGGTCT------CCCCCCTCCTTGGCCAGCTCTTCAGCTAGCCAATTGTCTGCACCTTCATTGAGGGCAGCA------------TGCACTTTCCGCCAT------------GACTCCCCAGACGCTGACCTCATCGAGGCCAACCTCTTGTGGCGGCAGGAGATGGGCGGGAGTATCACCCGAGTGGAGTCAGAGAAAAAGGTAGTAATTCTGGACTCTTTCGAGCCGCTTCGGGCGGAGGAGGATGAGAGGGAAGTATCCGTTCCGGCAGAGATCCTGCGGAAATCCAGGAAGTTCCCCCCGGCAATGCCCGTATGGGCACGGCCAGATTACAACCCTCCACTGGTAGAGTCCTGGAAGAACCCGGACTACGTCCCTCCGGTGGTGCACGGGTGCCCACTGCCACCTACCAAGGCCCCCCCAATACCACCTCCACGGAGGAAAAAGACGGTTGTCCTAACAGAATCCACCGTGTCTTCCGCCTTGGCGGAGCTCGCCACGAAGACCTTCGGTAGCTCTGAGTCGTCGGCCGTCGACAGCGGCACAGCGACCGCCCCTCCTGACCAGCCCCCCGATGACGGCGACGCAGGATCCGACGCTGGGTCGTACTCCTCTATGCCCCCCCTTGAGGGAGAGCCGGGGGACCCCGATCTCAGCGACGGGTCTTGGTCTACCGTGAGCGAGGAG---GCTTGTGAGGACGTCGTATGCTGC
>gnl|euhcvdb|EU781830_NS5A_C1b_NS5A_protein_coding_sequence_(ns5a_sequence)
TCCGGCTCGTGGCTAAGGGACATTTGGGACTGGATATGCACGGTGTTGTCCGATTTCAAGACCTGGCTCCAGTCCAAGCTCCTGCCGCGGTTGCCAGGAGTCCCCTTCCTCTCATGTCAACGTGGGTATAAGGGAGTCTGGCGGGGGGACGGCATCATGCACACCACCTGCCCATGTGGAGCACAAATCACCGGACATGTCAAAAATGGTTCCATGAGAATCGTTGGGCCTAGGACCTGCAGCAACACGTGGCATGGAACGTTCCCCATTAACGCGTACACCACGGGCCCCTGCACACCCTCCCCAGCGCCCAACTATTCCAGGGCGCTGTGGAGGGTGGCTGCTGAGGAGTACGTGGAGGTCACGCGGGTGGGGGATTTTCACTACGTGACGGGCATGACCACTGACAACATAAAATGCCCATGCCAGGTTCCAGCCCCCGAGTTCTTCACGGAAGTGGATGGGGTACGGTTGCACAGGTACGCTCCGGCGTGCAAGCCTCTCCTACGGGAAGAGGTCACATTCCAGGTCGGGCTCAACCAATACCTGGTTGGGTCACAACTCCCATGTGAGCCCGAACCGGATGTAGCAGTGCTTACTTCCATGCTCACCGACCCCTCCCACATCACAGCAGAGACGGCTAAGCGTAGACTGGCCAGGGGGTCT------CCCCCCTCCTTGGCCAGCTCCTCAGCTAGCCAGTTGTCTGCGCCTTCCTTGAAGGCCACA------------TGCACTACCCGACAC------------GACTCCCCAGACGCTGACCTCATCGAGGCCAACCTCCTGTGGCGGCAGGAGATGGGCGGAAACATCACGCGTGTGGAGTCAGAGAACAAGGTAGTAATTTTGGACTCTTTCGATCCGCTTCGAGCGGAGGAGGATGATAGGGAAGTATCCGTTCCGGCGGAGATCCTGCGGAAATCCAGGAAATTCCCCTCAGCGATGCCCATATGGGCACGCCCGGACTACAACCCTCCACTGGTAGAGTCCTGGAAGGACCCGGACTATGTCCCTCCGGTGGTACACGGGTGCCCGTTGCCACCTACCAAGGCCCCTCCAATACCACCTCCACGGAGGAAGAGGACGGTTGTCCTATCAGAATCCACCGTGTCTTCTGCCTTGGCGGAGCTCGCCACAAAAACCTTTGGCAGCTCCGAGTCGTCGGCCGTCGACAGCGGCACAGCGACCGCCCCTCCTGACCAGCCCTCCGACAGCGGTGACGCGGGATCCGACGCTGAATCGTACTCCTCCATGCCCCCCCTCGAGGGGGAGCCGGGGGACCCCGATCTCAGCGACGGGTCCTGGTCTACCGTGAGCGAGGAG---GCCAGTGAGGACGTCGTTTGCTGT
>gnl|euhcvdb|EU256066_NS5A_C1b_NS5A_protein_coding_sequence_(ns5a_sequence)
TCCGGCTCGTGGCTAAGGGATGTTTGGGACTGGATATGCACGGTACTGAGTGACTTCAAGACCTGGCTCCAGTCCAAGCTCCTGCCGCGATTACCGGGACTCCCTTTCCTATCATGCCAACGTGGGTACAAGGGAGTCTGGCGGGGAGATGGCATCATGAATACCACCTGCCCATGTGGAGCACAGATCACCGGACATGTCAAAAACGGTTCCATGAGGATCGTTGGGCCTAAAACCTGCAGCAACACGTGGCATGGAACATTCCCCATTAACGCATACACCACGGGCCCCTGCACACCCTCTCCGGCGCCAAACTATTCCAGGGCGCTGTGGCGGGTGGCTGCTGAGGAGTACGTGGAGGTTACGCGAGTGGGGGATTTCCACTACGTGACGGGCATGACCACTGACAACATAAAGTGCCCATGCCAGGTTCCGGCCCCCGAATTCTTCACAGAAGTGGATGGGGTGCGGCTGCACAGGTACGCTCCGGCGTGCAAGCCTCTCCTACGGGACGAGGTCTCATTCCAGGTCGGGCTCCACCAATACGTGGTTGGGTCACAACTCCCATGTGAGCCCGAGCCAGATGTGGCAGTGCTTACTTCCATGCTCACCGACCCCGCCCACATTACAGCAGAGACGGCTAAGCGTAGGCTGGCCAGGGGGTCT------CCCCCCTCCTTGGCCAGCTCTTCAGCTAGCCAGCTGTCTGCGCCTTCCTTGAAGGCGACA------------TGCACTACCCGTCAT------------GACTCCCCAGACGCTGACCTCATCGAGGCTAACCTCCTGTGGCGGCAGGAGATGGGCGGGAACATCACCCGCGTGGAGTCAGAGAACAAGGTGGTGATCCTGGACTCTTTCGACCCGCTTCAAGCGGAAGAGGACGAGAGGGAGGTATCCGTTCCAGCGGAGATCCTGCGGAAATCCAAAATATTTCCCTCAGCGATGCCCATATGGGCGCGCCCGGATTACAACCCTCCACTGTTAGAGTCCTGGAAGGACCCGGACTACGTCCCTCCGGTGGTGCACGGGTGCCCATTGCCACCTACCAAGGGCCCTCCAATACCACCTCCACGGAGGAAGAAGACGGTTGTCCTGACAGAATCCACCGTGTCTTCTGCCTTGGCGGAGCTTGCTACAAAGACCTTCGGCAGCTCCGAATCGTCGGCCGTCGACAGCGGCACGGCGACCGCCCCTCCTGACCAGCCCTCCGACGACGGCGACGCGGGATCCGACGCTGAGTCGTACTCCTCCATGCCCCCCCTTGAGGGGGAGCCGGGGGACCCCGATCTCAGCGACGGGTCTTGGTCAACCGTAAGCGAGGAG---GCCAGTGAGGACGTCGTCTGCTGC
>gnl|euhcvdb|EU155217_NS5A_C1b_NS5A_protein_coding_sequence_(ns5a_sequence)
TCCGGCTCGTGGCTGAGGGATGTTTGGGATTGGATATGCACGGTGTTGACTGATTTCAAGACCTGGCTCCAGTCCAAGCTCCTGCCACGGTTGCCGGGAGTCCCTTTTGTCTCATGTCAGCGCGGGTACAAGGGAGTCTGGCGGGGAGACGGTATCATGCAAACCACCTGCCCGTGTGGAGCACAGATCGCCGGACATGTCAAGAACGGTTCCATGAGGATCGTTGGGCCTAGAACCTGCAGCAACACGTGGCATGGAACATTCCCCATCAACGCATACACCACGGGCCCTTGCACACCCTCCCCGGCGCCAAACTACTCTAGGGCGTTATGGCGGGTGGCTGCTGAGGAGTACGTGGAGGTTACGCGGGTGGGGGATTTCCACTACGTGACGGGCATGACCACTGACAACTTAAAGTGCCCATGCCAGGTCCCGGCCCCTGAATTCTTCACGGAAGTGGATGGGGTGCGGCTGCACAGGTACGCTCCGGCGTGCAAACCTCTCCTACGGGATGAGGTCACATTCCAGGTCGGGCTCAACCAATATGTGGTCGGGTCACAGCTCCCATGCGAGCCCGAGCCGGATGTAGCAGTGCTTACTTCTATGCTCACCGACCCCTCCCACATTACAGCAGAATCGGCTAAGCGTAGGCTGGCCAGGGGGTCT------CCCCCCTCCTTGGCCAGCTCTTCAGCTAGCCAGCTGTCTGCGCCTTCCTTGAAGGCGACA------------TGCACCACCCGTCAT------------GACTCCCCAGACGCCGACCTCATCGAGGCCAATCTCCTGTGGCGGCAGGAGATGGGCGGGAACATCACCCGCGTGGAGTCAGAGAATAAGGTAGTGGTCCTGGACTCTTTCGAGCCGCTTCGAGCGGAGGAGGATGAGAGGGAAGTATCCGTTCCGGCGGAGATCCTGCGGAAATCCAGGAAGTTCCCCCGAGCGATGCCCATATGGGCACGCCCGGATTATAACCCTCCACTGTTAGAGTCCTGGAGGGACCCGGACTACATCCCTCCAGTGGTACATGGGTGCCCATTACCACCTACCAAGGCCCCTCCAATACCACCTCCACGGAGAAAGAGGACAGTTGTCCTGACGGAGTCCTCTGTGTCTTCTGCCTTGGCGGAGCTTGCTACAAAGACCTTCGGCAGCTCCGAATCATCGGCCGTCGACAGCGGTACGGCGACCGCCCCTCCTGACCAGCCCTCTGACGACGGCGACGCGGGTTCCGACGTTGAGTCGTACTCTTCCATGCCCCCCCTTGAGGGGGAGCCGGGGGATCCCGACCTCAGCGACGGGTCCTGGTCTACCGTGAGCGAGGAG---GCCAGTGAGGACGTCGTCTGCTGT
>gnl|euhcvdb|EU155221_NS5A_C1b_NS5A_protein_coding_sequence_(ns5a_sequence)
TCCGGCTCGTGGCTAAGGGACGTTTGGGACTGGATATGCACGGTACTGACTGATTTCAAGACCTGGCTCCAGTCCAAGCTCCTGCCGCGGTTACCGGGAGTCCCTTTCCTATCATGCCAGCGTGGGTACAAGGGAGTCTGGCGGGGGGACGGCATCATGCAAACCACCTGTCCATGTGGAGCACAGATCGCCGGACATGTCAAAAACGGTTCCATGAGGATCGTTGGGCCTAGAACCTGCAGCAACACGTGGCATGGGACATTCCCCATTAACGCGTACACCACGGGCCCCTGCACACCCTCCCCAGCGCCAAATTATTCCAGGGCGCTGTGGCGGGTGGCTGCTGAGGAGTACGTGGAGGTCACGCAGGTGGGGGATTTCCACTACGTGACGGGCATGACCACTGACAACATAAAGTGCCCATGCCAGGTTCCGGCCCCCGAATTCTTCACGGAAGTGGATGGGGTGCGGTTGCACAGGTACGCTCCGGCGTGCAAGCCTCTCCTACGGGAGGAGGTCTCATTCCAGGTCGGGCTCCACCAATACCTGGTTGGGTCACAGCTCCCATGTGAGCCCGAGCCAGACGTAGCAGTGCTCACTTCCATGCTCACCGATCCCTCCCACATTACAGCAGAGGCGGCTAAGCGTAGGCTGGCCAGGGGGTCT------CCCCCCTCCTTGGCCAGCTCCTCAGCTAGCCAGCTGTCTGCGCCTTCCTTGAAGGCGACA------------TGCACTACCCGTCAT------------GACTCCCCAGACGTTGACCTCATCGAGGCCAACCTCCTGTGGCGGCAGGAGATGGGCGGGAACATCACTCGCGTGGAGTCAGAGAATAAGGTAGTAGTCCTGGACTCTTTCGAACCGCTTCGAGCGGAGGAGGACGAGAGGGAAGTGTCCATTCCAGCGGAGATCCTGCGGAAATCCAAGGCTTTCCCCCCGGCGATGCCCATATGGGCACGCCCGGATTACAACCCTCCACTGATAGAGTCCTGGAAGGACCCGGACTACGTCCCTCCGGTGGTGCATGGGTGCCCATTACCACCTACTAAGGCCCCTCCAATTCCACCACCACGGAGAAAGAAGACGGTTGTCCTGACAGAATCCACCGTGTCTTCTGCCTTGGCGGAGCTCGCCACAAAGACCTTCGGCAGCTCCGAATCGTCGGCCGTCGACAGCGGCACGGCGACCGCCCCGCCTGACCAGCCCTCCGACGACGGCGACGCAGGATCCGACGCTGGGTCGTACTCCTCCATGCCCCCCCTTGAGGGGGAGCCGGGGGACCCCGACCTCAGCGACGGATCTTGGTCTACTGTGAGCGAGGAG---GCCAGTGAGGACGTCGTCTGCTGC
>gnl|euhcvdb|EU256076_NS5A_C1b_NS5A_protein_coding_sequence_(ns5a_sequence)
TCTGGCTCGTGGCTAAGGGATGTTTGGGACTGGATATGCACGGTGTTGACTGATTTCAAGACCTGGCTCCAATCCAAGCTCCTGCCGCGGTTGCCGGGAGTCCCTTTCCTCTCATGTCAACGTGGGTACAAGGGAGTCTGGCGGGGAGACGGCATCATGCACACCACCTGCCCATGTGGAGCACAAATCACCGGACATGTGAAAAACGGTTCCATGAGGATCGTTGGGCCTAAAACCTGCAGCAACACGTGGCATGGGACATTCCCCATCAACGCGTACACCACGGGCCCCTGCACGCCTTCCCCGGCGCCGAACTACTCTAGGGCGCTGTGGCGGGTGTCTGCTGAGGAGTACGTGGAGGTCACGCGAGTGGGGGATTTCCACTACGTGACGGGCATGACCACTGACAACATAAAGTGCCCATGCCAGGTTCCGGCCCCCGAATTCTTCACGGAAGTGGATGGGGTACGGTTGCACAGGTACGCTCCGGCGTGTAAACCTCTCCTACGGGATGAGGTCACATTCCAGGTCGGGCTCAATCAATACGCAGTTGGGTCACAGCTCCCATGTGAGCCCGAACCGGACGTAGCAGTGCTCACTTCCATGCTCACCGACCCCTCCCACATCACCGCAGAGACGGCTAAGCGTAGACTGGCCAGAGGGTCT------CCCCCCTCCTTGGCCAGCTCCTCAGCTAGCCAGTTGTCTGCGCCTTCTCTGAAGGCGACA------------TGCACTACCCGACAT------------GACTCCCCAGACGCTGACCTCATCGAGGCCAACCTCCTATGGCGGCAGGAGATGGGCGGAAACATCACCCGCGTGGAGTCAGAGAACAAGGTAGTAATCTTGGACTCTTTCGACCCGCTTCGAGCGGAGGAGGATGAGAGGGAGGTGTCCGTTCCGGCGGAGATCCTGCTGAAAACCAGGAAGTTCCCTCCAGCGATGCCCATATGGGCACGCCCGGATTACAACCCTCCACTGATAGAGTCCTGGAAGGACCCAGACTATGTCCCTCCGGTGGTACACGGGTGCCCGTTGCCGCCTACTAAGGCCCCCCCAATACCACCTCCGCGGAGGAAGAGGACGGTTGTCCTGTCAGAATCCTCCGTGTCTTCTGCCTTGGCGGAGCTTGCTACAAAGACCTTTGGTAGCTCCGGATCATCGGCCGTCGACAGCGGCACAGCGACCGGCCCTCCTGACCAGCCCTCCGATAACGGTGACACGGGATCCGACGCTGAGTCGTACTCCTCCATGCCCCCCCTTGAGGGGGAGCCGGGGGATCCCGACCTCAGCGACGGGTCCTGGTCTACCGTGAGCGAGGAG---GCCAGTGAGGACGTCGTCTGCTGT
>gnl|euhcvdb|EU155223_NS5A_C1b_NS5A_protein_coding_sequence_(ns5a_sequence)
TCCGGCTCGTGGCTACGGGATGTTTGGGACTGGATATGTACAGTGATGGCTGATTTTAAGACCTGGCTCCAGTCCAAGCTCCTGCCGCGGTTGCCGGGAGTCCCCTTTTTCTCATGCCAACGTGGGTACAAGGGAGTCTGGCGGGGAGACGGCATCATGCAAACCACCTGCCCATGTGGAGCGCAAATCACCGGACATGTCAAAAACGGTTCCATGAGAATTGTTGGGCCTAAAACCTGCAGCAACATGTGGCATGGTACATTCCCCATCAACGCATACACCACGGGCCCCTGCACACCCTCCCCAGCGCCAAATTATTCTAGGGCGCTGTGGCGGGTGGCTGCTGAGGAGTACGTGGAGATTACGCGGGTGGGGGATTTCCACTACGTGACGGGCATGACTACCGACAACGTAAAATGCCCGTGCCAGGTCCCGGCTCCCGAATTCTTCACAGAACTGGATGGGGTGCGGTTGCACAGGTATGCTCCGGCGTGCAAACCTCTCCTGCGGGATGAGGTCACATTCCAGGTCGGGCTCAATCAATACGTGGTTGGGTCACAGCTCCCATGTGAGCCCGAGCCGGATGTAACAGTGCTCACTTCCATGCTCACCGACCCCCCCCACATTACAGCAGAGACGGCCAAGCGTAGGCTGGCCAGGGGGTCC------CCCCCCTCTTTGGCCAGTTCTTCAGCTAGCCAGTTGTCTGCGCCTTCCCTGAAGGCGACA------------TGCACTACCCGTCAC------------GACTCCCCAGACGCTGACCTCATTGAGGCCAACCTCCTGTGGCGGCAGGAGATGGGCGGGAACATCACCCGCGTGGAGTCAGAGAATAAGGTGGTAGTTCTGGACTCTTTCGAACCGCTTCGAGCGGAGGAGGATGAAAGGGAAGTATCCGTTCCGGCGGAAATCCTGCGGAAATCCAGGAAGTTCCCCCCGGCAATGCCCATATGGGCGCGCCCGGATTACAACCCTCCACTAATAGAGTCCTGGAAGGACCCGGCCTACACCCCTCCGGTGGTACACGGGTGCCCATTGCCACCTACCAAGGCCCCTCCCATACCGCCTCCACGGAGGAAGAGGACGGTTGTCCTGACAGAATCCATCGTGTCTTCTGCCTTGGCGGAGCTCGCTACAAAGACCTTCGGCAGCTCCGAATCGTCGGCTGTCGACAGCGGCACGGCGACCGCCCCTCCTGACCAGCCCTCCGACGACGGCGACGCAGGGTCCGACGTTGAGTCGTACTCCTCCATGCCCCCCCTTGAGGGGGAGCCGGGGGACCCCGATCTCAGCGACGGGTCTTGGTCTACCGTGAGCGACGAG---GCTAGTGAGGATGTCGTCTGCTGC
>gnl|euhcvdb|EU256078_NS5A_C1b_NS5A_protein_coding_sequence_(ns5a_sequence)
TCCGGCTCGTGGCTGAGGGACGTTTGGGACTGGATATGCACGGTGTTGACCGACTTCAAGACCTGGCTCCAATCCAAGCTCCTGCCGCGATTGCCGGGAGTCCCTCTCTTCTCGTGCCAACGTGGGTACAAGGGAGTCTGGCGGGGAGACGGCATAATGTACACCACCTGCCCATGTGGAGCGCAAATCACCGGACACGTCAAAAACGGCTCCATGAGGATCGTCGGGCCAAAAACCTGCAGCAACACGTGGCATGGAACATTCCCCATCAACGCGTACACCACGGGCCCCTGCACACCCTCCCCGGCGCCAAACTATTCCAGGGCGCTGTGGCGGGTGGCTGCTGAGGAGTACGTGGAGATCACGCGGGTGGGGGACTTCCACTACGTGACGGGCATGACCACTGACAACGTAAAATGTCCATGCCAGGTTCCGGCTCCCGAATTCTTCACGGAAGTGGATGGGGTGCGGCTGCACAGGTACGCTCCGGCGTGCAAGCCTCTCCTACGGGAGGAGGTCACATTCCAGGTCGGGCTTAACCAATATTTGGTCGGATCACAGCTCCCATGTGAACCCGAACCGGATGTTACAGTGCTCACTTCCATGCTTACCGACCCCTCCCACATTACAGCGGAGACGGCTAAGCGAAGGCTGGCCAGGGGGTCT------CCCCCCTCCTTGGCCAGCTCTTCAGCTAGTCAGCTGTCTGCGCCTTCTTTGAAGGCAACA------------TGCACCACCCGCCAC------------GAATCCCCAGACGCCGACCTCATAGAGGCCAACCTCCTGTGGCGGCAGGAGATGGGCGGGAACATCACCCGCGTGGAGTCAGAGAACAAGGTGGTAATTTTGGACTCTTTCGACCCGCTGCAAGCGGAGGAGGATGAGAGGGAAATATCCGTTCCGGCGGAGATCCTGCGGAAATCCAAGAAGTTTCCCTCAGCGCTGCCCATATGGGCACGCCCGGATTACAACCCTCCACTGATAGAGTCCTGGAAGGACCCGGATTATGTCCCTCCGGTGGTGCACGGGTGCCCATTGCCGCCTACTAAAGCCCCTCCAATACCACCTCCACGGAGGAAGAGGACGGTTGTCCTGACAGAATCCACTGTGTCTTCTGCCTTGGCGGAGCTTGCCACAAAGACCTTTGGCAGCTCCGGATCGTCGGCCGTCGACAGCGGCACGGCGACTGCCCCTCCTGACCAGCCTTCCGACGATGACGGCGCAGGAACCGACGTTGAGTCGTACTCCTCCATGCCTCCCCTTGAGGGGGAGCCGGGGGACCCCGATCTCAGCGACGGGTCCTGGTCTACCGTGAGTGAGGAG---GCCAGTGAGGACGTGGTCTGCTGC
>gnl|euhcvdb|EU155224_NS5A_C1b_NS5A_protein_coding_sequence_(ns5a_sequence)
TCCGGCTCGTGGCTGAGGGATGTTTGGGACTGGGTATGCACGGTGTTGACTGACTTCAAGACCTGGCTTCAGTCCAAGCTCCTGCCGCGGTTGCCGGGAGTCCCTTTCCTCTCATGTCAACGTGGGTACAAGGGAGTCTGGCGGGGAGACGGCGTCATGCAAACCACCTGCCCATGTGGAGCACAGATCACCGGCCATGTCAAAAACGGTTCTATGAGAATCGTTGGGCCTAAAACCTGCAGCAACACGTGGCACGGAACATTCCCCATCAACGCATACACCACGGGCCCCTGTTCACCCTCCCCGGCGCCCAACTATTCTAGGGCGCTGTGGCGGGTGGCCGCTGAGGAGTACGTGGAGGTTAGGCGGGTGGGGGATTTCCACTACGTGACGGGCATGACCGCTGACAACATAAAGTGCCCATGCCAGGTCCCAGCCCCCGAATTCTTCACAGAACTGGATGGGGTACGGCTGCACAGGTACGCTCCGCCGTGCAAACCTCTCCTGCGGGAGGAGGTCACATTCCAAGTCGGGCTCAACCAATACGTGGTTGGGTCGCAGCTCCCATGCGAGCCCGAACCGGACGTAACAGTGCTCACTTCCATGCTCACCGACCCCTCCCACATTACAGCAGAGACGGCCGGGCGTAGGCTGGCCAGGGGGTCC------CCCCCCTCCTTGGCCAGCTCTTCAGCCAGCCAGTTGTCTGCGCCTTCCTTGAAGGCGACA------------TGCACTACCCGTCAC------------GACTCCCCAGATGCTGACCTCATCGAGGCCAACCTCCTGTGGCGGCAGGAGATGGGCGGGAACATCACCCGTGTGGAGTCGGAGAATAAGGTAGTAATCTTGGACTCTTTTGAGCCGCTTCGAGCGGAAGAGGATGAGAGGGAGGTATCCATCCCGGCGGAGATCCTGCGGAAATCCAGGAAATTCCCCCGGGCAATGCCCATATGGGCACGGCCGGATTACAACCCTCCATTGATAGAGTCCTGGAAGGACCCGGACTACGTCCCTCCGGTGGTGCATGGGTGCCCGTTGCCACCTACCAAGGCCCCTCCAATACCACCTCCACGGAGGAAGAGGACGGTTGTCCTGACAGAATCCACTGTGTCTTCTGCCTTGGCGGAGCTCGCCACAAAGACCTTCGGCAGCTCCGAATCGTCGGCCGTCGATAGCGGCACGGCGACCGCCCCTCCTGACCAGACCTCCGACGACGGCGACGCAGGATCCGACGTTGAGTCGTACTCCTCCATGCCCCCCCTTGAGGGGGAGCCGGGGGACCCCGATCTCAGCGACGGGTCCTGGTCCACCGTGAGCGAAGAG---GCTAGTGAGGATGTCGTCTGCTGC
>gnl|euhcvdb|EU155225_NS5A_C1b_NS5A_protein_coding_sequence_(ns5a_sequence)
TCCGGCTCGTGGCTAAGGGATGTTTGGGATTGGATATGCACGGTGTTGACCGACTTCAAGACCTGGCTCCGGTCCAAGCTCCTGCCGCGGCTACCAGGAGTCCCTTTTCTCTCATGCCAGCGTGGGTACAAGGGGGTCTGGCGGGGAGACGGCATCATGCACACCACCTGCCTATGTGGAGCACAGATCACCGGACATGTCAAAAACGGTTCCATGAGGATCGTTGGGCCTAAAACCTGCAGTAACACGTGGCATGGAACATTCCCCATCAACGCATACACCACGGGTCCCTGCACACCCTCCCCGGCGCCCAACTATTCCAGGGCGCTGTGGCGGGTGGCCGCTGAGGAGTACGTGGAGGTAACGCGGGTGGGGGATTTCCACTACGTGACGGGCATGACCACTGACAACATTAAGTGCCCATGCCAGGTTCCGGCCCCCGAATTTTTTACAGAAGTGGATGGGGTGCGGCTGCACAGGTACGCTCCGGCGTGCAAGCCTCTCCTACGGGAAGAGGTCACATTCCAGGTCGGGCTCAACCAATACCTGGTTGGATCACAACTTCCATGTGAGCCCGAACCGGATGTAACAGTGCTCACTTCCTTGCTCACCGACCCCTCCCACATCACAGCAGAGACGGCTAAGCGCAGGTTGGCCAGAGGGTCT------CCCCCCTCCTTGGCCAGCTCTTCAGCTAGCCAATTGTCTGCGCCTTCCTTGAAGGCGACT------------TGCACTACCCGTCAT------------GACTCCCCAGACGCGGACCTCATCGAGGCCAACCTCCTGTGGCGGCAGGAGATGGGCGGGAACATCACCCGCGTGGAGTCGGAGAATAAGGTAGTAGTTCTGGACTCTTTCGAGCCGCTTCGTGCGGAGGAAGACGAGAGGGAAGTGTCCGTCCCGGCGGAGATCCTGCGGAAATCCAGGAAATTTCCCCGGGCGATGCCCATATGGGCGCGGCCGGACTACAACCCTCCACTACTAGAGTCCTGGAAGGACCCGGACTATGTCCCTCCGGTGGTGCATGGGTGCCCACTGCCGCCTACTAAGGCCCCTCCAATACCACCTCCACGGAGGAAAAGGACGGTTGTCCTAACAGAATCCACCGTGTCTTCTGCCTTGGCGGAGCTCGCCGCAAAGACCTTCGGTAGCTCCGAATCGTCGGCCGTCGACAGCGGCACGGCGACCGCCCCTCCTGACCAGCCCTCTGACGGCGGTGACGCAGGATCCGACGTTGAGTCGTATTCCTCCATGCCCCCCCTTGAGGGAGAGCCGGGGGACCCCGATCTCAGCGACGGGTCTTGGTCTACCGTGAGCGAGGAG---GCTAGTGAGGACGTTGTCTGCTGC
>gnl|euhcvdb|EU155228_NS5A_C1b_NS5A_protein_coding_sequence_(ns5a_sequence)
TCCGGCTCGTGGCTGAGGGATGTTTGGGACTGGATATGCACGGTGTTGACTGACTTCAAGACCTGGCTCCAGTCCAAACTCCTGCCGCAGCTGCCGGGACTCCCCTTCCTCTCGTGTCAACGTGGGTACAGGGGAGTTTGGCGGGGGGACGGCATCATGCATACCACCTGCCCATGTGGAGCACAAATCACCGGACATGTCAAAAACGGTTCCATGAGGATCGTTGGGCCTAAAACCTGCAGCAACACGTGGTATGGGGCATTCCCCATCAACGCGTACACCACGGGCCCTTGCACGCCCTCCCCGGCGCCGAACTATTCCAGGGCGCTATGGCGGGTGGCTGCTGAGGAGTACGTGGAGGTCACGCGGGTGGGGGATTTCCACTACGTGACGGGCATGACCACTGACAACATAAAATGCCCATGCCAGGTTCCGGCCCCCGAATTCTTCACAGAAGTGGATGGGGTGCGGTTGCACAGGTACGCTCCGGCGTGCAAACCTCTCCTGCGGGATGAGGTCACATTCCAGGTCGGGCTCAACCAGTACGTGGTTGGGTCGCAGCTCCCATGTGAGCCCGAACCGGATGTAGCAGTGCTCACTTCCATGCTCACCGACCCCTCCCACATCACAGCAGAGACGGCTAAGCGTAGACTGGCCAGGGGGTCC------CCCCCCTCCTTGGCCAGCTCCTCAGCTAGCCAGTTATCTGCGCCTTCCCTGAAGGCGACA------------TGCACTACCCGACAC------------GACTCCCCAGATGCTGACCTCATCGAGGCCAACCTCCTGTGGCGGCAGGAGATGGGCGGAAACATCACCCGCGTGGAGTCAGAGAACAAGGTAGTAATTCTGGACTCTTTCGACCCGCTTCGAGCGGAGGAGGATGGAAGGGAAATGTCCGTTCCGGCGGAGATCCTGCTGAAAAAGAAGAAATTCCCCCCAGCGATGCCCATATGGGCACGCCCGGATTACAACCCTCCACTGATAGAGTCCTGGAAGGACCCGGACTATGTCCCTCCGGTGGTACACGGGTGCCCATTACCACCTACTAAGGCCCCTCCAATACCACCTCCACGGAGGAAGAGGACGGTTGTCCTGTCAGAATCCACCGTGTCTTCTGCCTTGGCGGAGCTCGCCACAAAGACCTTTGGTGACTCCGGATCTTCGGCCGTCGACAGCGGCACAGCGACCGCCCCTCCTGACCAGCCCTCCGATAACGATGACACGGGATCCGACGTTGAGTCGTACTCCTCCATGCCCCCTCTTGAGGGGGAGCCGGGGGACCCCGATCTCAGCGACGGGTCCTGGTCTACCGTGAGTGAGGAG---GCCAGTGAGGACGTTGTCTGCTGT
>gnl|euhcvdb|EU155229_NS5A_C1b_NS5A_protein_coding_sequence_(ns5a_sequence)
TCCGGCTCGTGGCTGAGGGATGTTTGGGATTGGATATGCACGGTGTTGACTGATTTCAAGACCTGGCTCCAGTCCAAGCTCCTGCCACGGTTACCGGGAGTCCCCTTCCTCTCATGTCAACGAGGGTATAAGGGAGTCTGGCGGGGAGACGGCATCATGCAAACCACCTGCCCATGTGGAGCACAGATCTCCGGACATGTCAAAAACGGTTCCATGAGGATCGTTGGGCCTAGAACCTGCAGCAACACGTGGCATGGAACATTCCCCATCAACGCGTACACCACGGGCCCCTGCACACCCTCCCCGGCGCCAAACTATTCAAGGGCGCTGTGGCGGGTAGCAGCTGAGGAGTACGTGGAGGTCACGCGGGTGGGGGATTTCCACTATGTGACGGGCATGACCACAGACAACGTAAAGTGCCCATGCCAGGTTCCGGCCCCTGAATTCTTTACAGAAGTGGATGGGGTGCGGCTGCACAGGTACGCTCCGGCGTGCAAACCTCTCCTACGGGATGAGGTTACATTCCAGGTCGGGCTCAACCAATACTTGGTCGGGTCTCAGCTCCCATGCGAGCCCGAACCGGATGTAGCGGTGCTCACTTCCATGCTCACCGACCCCTCCCACATTACAGCAGAAACGGCTAAGCGCAGGCTGGCCAGGGGGTCT------CCCCCCTCCTTGGCCAGCTCCTCAGCCAGCCAGTTATCTGCGCCTTCTTTGAAGGCGACA------------TGCACTACCCGTCAT------------GACTCCCCAGATGCTGACCTCATCGAGGCCAACCTCCTGTGGCGGCAGGAGATGGGCGGAAACATCACCCGCGTGGAGTCAGAGAACAAGGTGGTAGTTTTGGACTCTTTCGAGCCGCTTCGAGCGGAGGAGGATGAGAGGGAGATGTCCGTCCCGGCGGAGATCCTGCGGAGGTCCAGGAAATTTCCCCCAGCGATGCCCATATGGGCACGCCCGGATTACAACCCTCCACTGATAGAGTCCTGGAAGGACCCGGACTACGTCCCTCCAGTGGTACACGGGTGCCCATTGCCACCTACCAAGGCCCCTCCAATACCACCTCCGCGGAGGAAAAGGACGGTTGTCCTGACAGAGTCCACCGTGTCTTCTGCCTTGGCGGAGCTTGCTACGAAGACCTTCGGCAGCTCCGAATCGTCGGCCGTCGACAGCGGCACGGCGACCGCCCCTCCCGACCAGCCCTCCGACGACGGCGACGCAGGATCCGACGTTGAGTCGTACTCTTCCATGCCCCCCCTTGAGGGGGAGCCGGGGGATCCCGATCTCAGCGACGGGTCTTGGTCTACCGTAAGCGAGGAG---GCTAGTGAGGACGTCGTCTGCTGC
>gnl|euhcvdb|EU155235_NS5A_C1b_NS5A_protein_coding_sequence_(ns5a_sequence)
TCCGGCTCGTGGCTGCGGGATGTTTGGGACTGGATATGCACGGTGTTGACTGACTTCAAGACCTGGCTCCAGTCTAAGCTCCTGCCGCGATTGCCAGGAATCCCCTTCCTCTCATGTCAACATGGGTACAAGGGGGTCTGGCGGGGGGATGGCATCATGCACACCACCTGCTCATGTGGAGCAAAAATCACCGGACATGTCAAAAACGGTTCCATGAGGATCGCTGGGCCTAGGACTTGCAGCAACACGTGGCATGGAACGTTCCCCATCAACGCGTACACCACGGGCCCCTGCACGCCCTCCCCGGCGCCAAACTATTCTAGGGCGCTGTGGAGGGTGGCTGCCGAGGAGTACGTGGAGGTTACGCGGGTGGGGGATTTCCACTACGTGACGGGCATGACTACTGACAACATAAAATGCCCATGTCAGGTTCCGGCCCCCGAATTCTTCACGGAGGTGGATGGGGTACGGTTGCACAGGTACGCTCCGGCGTGCAAACCTCTCCTACGGGAGGAGGTCACATTCCAGGTCGGACTCAACCAGTACCTGGTTGGGTCACAGCTCCCATGTGAGCCCGAACCGGATGTAGCAGTGCTCACTTCCATGCTCACCGACCCCTCCCACATCACAGCAGAGACGGCTAAGCGTAGACTGGCCAGGGGGTCT------CCCCCCTCCTTGGCCAGCTCCTCAGCTAGCCAGTTGTCTGCGCCTTCCTTGAAGGCGACA------------TGCACCACCCGACAC------------GACTCCCCAGACGCTGACCTCATCGAGGCCAACCTCCTATGGCGGCAGGAGATGGGCGGAAACATCACGCGCGTGGAGTCAGAGAACAAGGTGGTAATTCTGGACTCCTTCGACCCGCTTCGAGCGGAGGAGGATGAGAGGGAAGTATCCGTTCCGGCGGAGATCCTGCGGAAATCCAGGAAATTCCCCCCAGCAATGCCCATATGGGCACGCCCGGATTACAACCCTCCACTGGTAGAGCCCTGGAAGGACCCTGACTATGTCCCTCCGGTGGTACACGGGTGCCCATTGCCACCTACTAAAGCCCCTCCAATACCACCTCCACGGAGGAAGAGGACGGTTGTCCTATCAGAATCCACCGTGTCTTCTGCCTTGGCGGAGCTCGCCACAAAAACCTTTGGTAGCTCCGGGTCGTCGGCCGTCGACAGCGGCACAGCGACCGCCCCTCCTGACCAGTCCTCCGATAACGGTGACACGGGATCCGACGTTGAATCGTACTCCTCCATGCCCCCCCTTGAGGGGGAGCCGGGGGATCCCGATCTCAGCGACGGGTCCTGGTCCACCATGAGCGAGGAG---GCCAGTGAGGACGTCGTTTGCTGT
>gnl|euhcvdb|EU482833_NS5A_C1b_NS5A_protein_coding_sequence_(ns5a_sequence)
GCCGGCTCGTGGCTAAGGGACGTTTGGGAATGGATATGCACGGTGTTGACTGACTTCAAGACCTGGCTCCAGTCCAAGCTCCTGCCGCGGATGCCAGGAGTCCCCTTCATCTCATGCCAACGTGGGTACAAGGGAGTCTGGCGGGGCGACGGCATCATGCAGACCACCTGCCCATGTGGAGCGCAAATCACCGGACATGTCAAAAACGGGTCCATGAGGATCGTTGGGCCAAAGACCTGTAGCAACACGTGGCATGGAACGTTCCCCATCAACGCGTACACCACGGGCCCCTGCACACCCTCCCCGGCGCCAAACTATTCTAGGGCGCTGTGGAGGGTGGCTGCTGAGGAGTACGTGGAGATCACGCGGGTGGGGGATTTCCACTACGTGACGGGCATGACCACCGACAACGTGAAGTGTCCGTGCCAGGTCCCGGCCCCCGAATTCTTCACAGAAGTGGATGGGGTGCGGTTGCACAGGTACGCTCCGGCGTGCAGGCCTCTCCTACGGGATGAGGTCACATTCCAGGTCGGGCTCAATCAATACCTGGTTGGGTCACAGCTCCCATGCGAGCCCGAGCCGGATGTAACAACGCTCACTTCCATGTTTACCGACCCCTCTCACATTACAGCAGAGACGGCTAAGCGTAGGCTGGCCAGGGGGTCT------CCCCCCTCCTTGGCCAGCTCTTCAGCTAGTCAGTTGTCTGCGCCTTCCTTGAAGGCGACA------------TGCACTACCCATCAT------------GACTCCCCGGATGCTGACCTCATCGAGGCCAACCTCCTGTGGCGGCAGGAGATGGGCGGGAACATCACCCGCGTGGAGTCAGAAAATAAGGTAGTAATCCTGGACTCTTTCGACCCGCTTCGAGCGGAGGAGGATGAGAGGGAAATATCCGTTGCGGCGGAAGTCCTGCGGAAATCCAGGAAATTCCCCCCAGCGCTGCCCATATGGGCACGCCCGGATTACAACCCTCCACTGATAGAGTCCTGGAAGGACCCAGACTACGTCCCTCCGGTGGTACACGGGTGCCCACTGCCATCTACTAAGGCCCCTCCAATACCACCTCCACGGAGGAAGAGGACGGTAGTCCTGACAGAATCCAATGTGTCTTCTGCCTTGGCGGAGCTAGCTACAAAGACTTTCGGCAGCTCCGAATCGCCATCCGTCGATAGCGGCACGGCGACCGCCCCTCCTGACCAGTCCTCCGACAACGGCGACGCAGGATCTGACGCTGAGTCGTACTCCTCCATGCCCCCCCTTGAGGGAGAGCCGGGGGACCCCGATCTCAGCGACGGGTCTTGGTCTACCGTGAGTGAGGAG---GCTAGTGAGGACGTTGTCTGTTGC
>gnl|euhcvdb|EU155304_NS5A_C1b_NS5A_protein_coding_sequence_(ns5a_sequence)
TCCGGCTCGTGGCTAAGAGATGTTTGGGACTGGATATGCACGGTGTTGACTGATTTCAAGACCTGGCTCCAGTCCAAGCTCCTGCCGCGGTTACCGGGAGTCCCCTTCGTCTCATGTCAACGTGGATACAAGGGAGTCTGGCGGGGCGACGGCATCATGCATACCACCTGCCCATGTGGAGCACAGATCACCGGACATGTCAAAAACGGTTCCATGAGGATCGTTGGGCCTAGGACCTGCAGCAACACGTGGCATGGAACATTCCCCATCAACGCATACACCACGGGCCCCTGCACACCCTCCCCGGCGCCAAATTATTCCAGGGCGCTGTGGCGGGTGGCTGCTGAGGAGTACGTGGAGGTTACGCGGGTGGGGGATTTCCACTACGTGACGGGCATGACCACTGACAACTTAAAGTGCCCATGCCAGGTTCCTGCCCCCGAATTCTTCACGGAAGTGGATGGGGTGCGGGTGCACAGGTACGCTCCGGCGTGCAAACCCCTCCTACGGGAGGAGGTCACATTCCTGGTCGGGCTCAATCAATACTTGGTTGGGTCACAGCTCCCATGCGAGCCCGAACCGGACGTAGCAGTGCTCACTTCCATGCTCACCGACCCCTCCCACATTACAGCAGAGACGGCTAAGCGTAGACTGGCCAGGGGGTCC------CCCCCCTCCTTAGCCAGTTCTTCAGCCAGCCAGTTATCTGCGCCTTCCTTGAAGGCAACA------------TGCACTACCCGTCAT------------GACTCCCCAGACGCTGACCTCATCGAGGCCAACCTCCTGTGGCGGCAGGAGATGGGCGGGAACATCACCCGCGTGGAGTCAGAAAATAAGGTAGTAATTCTGGACTCTTTCGAGCCGCTTCGAGCGGAGGAGAATGAGAGGGAAGTATCCGTCCCGGCGGAGATCCTGCGGAGATCCAGGAAATTCCCTCGAGCGATGCCCATATGGGCGCGCCCGGATTACAACCCTCCACTGTTAGAGTCCTGGAAAGACCCGGACTACGTCCCTCCGGTGGTACACGGGTGCCCATTGCCGCCTACCAAGGCCCCTCCAATACCACCTCCACGGAGGAAGAAGGCGATTGTCCTGACAGAATCCACCGTGTCTTCTGCCCTGGCGGAGCTTGCCACAAAGACCTTCGGCAGCTCCGAATCGTCAGCCGTCGATAGCGGCACGGCAACGGCTCCTCCTGACCAGCCCTCCGATGACGGCGACGCAGGATCCGACGTTGAGTCGTACTCCTCCATGCCCCCCCTTGAGGGAGAGCCGGGGGATCCCGATCTCAGCGACGGGTCTTGGTCTACCGTGAGCGAGGAG---GCTAGCGAGGATGTCGTCTGCTGC
>gnl|euhcvdb|EU155306_NS5A_C1b_NS5A_protein_coding_sequence_(ns5a_sequence)
TCCGGCACATGGCTAAGGGATGTTTGGGACTGGATATGCACGGTGTTGATTGACTTCAAGACCTGGCTCCAGTCCAAGCTCCTGCCGCGGCTGCCGGGAGTCCCTTTCTTCTCATGCCAACGTGGGTACAAGGGAATCTGGCGGGCGGACGGCATCATGCATACCACCTGCCCGTGTGGGGCGCAGATCACCGGACACGTGAAAAACGGTTCCATGAGGATCGTTGGGCCTAAGACCTGCAGCAACACGTGGCATGGAACATTCCCCATCAACGCGTACACCACGGGCCCTTGCACGCCCGTCCCAGCGCCAAATTATTCCAAGGCGCTGTGGCGGGTAGCTGCCGAGGAGTACGTGGAGGTTGTGCGGGTGGGGGATTTCCACTACGTGACGGGTATGACCACCAACAACGTGAAATGCCCATGCCAGGTCCCGGCTCCCGAATTCTTCACAGAGGTGGATGGGGTGCGGTTGCACAGGTACGCTCCGGCGTGCAAGCCCCTTCTACGGGAGGAGGTAGACTTCCAGGTCGGGCTCAACCAATATCCGGTCGGGTCACAGCTCCCGTGTGAGCCCGAGCCGGATGTAGCAGTGCTCACTTCCATGCTCACCGACCCCTCCCACATTACAGCAGAGACGGCTAAGCGTAGGCTGGCCAGGGGGTCT------CCCCCCTCCTTGGCCAGCTCCTCAGCTAGCCAGTTGTCTGCGGTTTCTTTGAAGGCGGCA------------TGCACTGCCAATCAT------------GACTCTCCGGACGTTGACCTCCTCGAAGCTAACCTCCTGTGGCAGCAGGAGATGGGCGGGAACATCACCCGTGTGGAGTCGGAGAAGAAGGTAGTAATCCTGGATTCCTTCGAACCGCTTCGAGCAGAGGAGGACGAGAGGGAAATGTCCGTTCCGGCGGAGATCCTGCGAAAATCCAGGAGGTTCCCTCCAGCGATGCCCATATGGGCACGCCCAGACTACAATCCTCCACTGCTGGAGCCTTGGAAGAACCCGGACTACGTCCCTCCAGTGGTACACGGGTGCCCATTGCCACCTGCCAAGGCCCCTCCAATACCACCTCCACGGAGGAAGAGGACGGTCGTCCTAACAGAATCTACCGTGTCCTCTGCCCTGGCGGAGCTCGCCACAAAGACCTTCGGTGGCTCCGGATCGTCGCCCGCTGACAAGAGCGCGACGACCGCTCCTCCTGCCCAGGTCTCCGACGACGGCGACGCGGGATCCGACGCTGGGTCGTACTCCTCCATGCCCCCCCTTGAGGGAGAGCCGGGGGATCCCGATCTCAGCGACGGGTCTTGGTCTACCGTAAGTGAGGAG---GCTGCTGAGAGCGTCGTCTGCTGC
>gnl|euhcvdb|EU155307_NS5A_C1b_NS5A_protein_coding_sequence_(ns5a_sequence)
TCCGGCTCGTGGCTAAGGGATGTTTGGGACTGGATATGCACGGTACTGGCTGATTTCAAAACCTGGCTCCAGTCCAAACTCCTGCCGCGGTTGCCGGGAGTCCCTTTCCTATCATGCCAGCGTGGGTACAAGGGAGTCTGGCGGGGAGACGGCATCATGCAAACCACCTGCCCATGTGGAGCACAGATTGCCGGACATGTCAAAAACGGTTCCATGAGGATCGTTGGGCCTAGAACCTGCAGCAACACGTGGCATGGGACATTCCCCATCAACGCGTACACCACGGGCCCCTGCACACCCTCCCCGGCGCCCAACTATTCCAGGGCGCTGTGGCGGGTGGCTGCTGATGAGTACGTGGAGGTCACGCGGGTGGGGGATTTCCACTACGTGACGGGCATGACCACTGACAACGTAAAGTGCCCATGCCAGGTTCCGGCCCCCGAATTCTTCACGGAAGTGGATGGGGTGCGGCTGCACAGGTACGCTCCGGCGTGCAAGCCTCTCCTACGGGATGAGGTCATGTTCCAGGTCGGGCTCCACCAATACCCGGTTGGGTCACAGCTTCCTTGCGAGCCCGAACCAGATGTAACAGTGCTCACTTCCATGCTCACTGACCCCTCCCACATTACAGCGGAGGCGGCTAAGCGTAGGCTGGCCAGGGGGTCT------CCCCCCTCCTTGGCCAGTTCCTCAGCTAGCCAGCTGTCTGCACCTTCTCTGAAGGCAACA------------TGCACTACCCGTCAT------------GACTCCCCAGATGCTGACCTCATCGAGGCCAACCTCCTGTGGCGGCAGGAGATGGGCGGGAACATCACCCGCGTGGAGTCAGAGAATAAGGTAGTAATCTTGGACTCTTTCGACCCGCTTCGAGCAGAGGAGGATGAGAGGGAAGTATCCATTCCAGCGGAGATCCTGCGGAAATCCAAGAAATTTCCCCCGGCGATGCCCATATGGGCACGCCCGGACTATAACCCTCCTCTGCTAGAGTCCTGGAAAGACCCGGACTACGTCCCTCCGGTGGTGCACGGGTGCCCATTACCACCTACTAAGGCCCCTCCAATACCACCTCCACGGAGGAAGAAGACGGTTGTCCTGACTGAATCCACCGTGTCTTCTGCCTTGGCGGAGCTCGCTACAAAGACCTTCGGCGGCTCCGAATCATCGGCCGTCGACAGCGGCACAGCGACCGCCCCTCCTGACCAACCCTCCGACGACGGCGACGCGGGGTCCGACGCTGGGTCGTACACCTCCATGCCCCCCCTTGAGGGGGAGCCGGGGGATCCCGATCTCAGCGACGGGTCCTGGTCTACCGTAAGCGAGGAG---GCCAGTGAGGACGTCGTCTGCTGC
>gnl|euhcvdb|EU155315_NS5A_C1b_NS5A_protein_coding_sequence_(ns5a_sequence)
TCCGGCTCGTGGCTAAGGGACGTTTGGGACTGGATATGCACGGTGCTGACTGACTTCAAAACCTGGCTCCAATCCAAGCTCCTGCCGCGGATGCCGGGAGTTCCCTTCCTCTCATGCCAGCGTGGGTACAAGGGAGTCTGGCGGGGGGACGGCATCATGCAAACCACCTGCCCATGTGGAGCACAAATTGCCGGACATGTCAAAAACGGTTCCATGAGGATCGTTGGGCCTAAAACCTGCAGCAACACGTGGCATGGGACATTCCCCATCAACGCATACACCACGGGCCCTTGCACGCCCTCCCCGGCGCCGAACTATTCCAGGGCGCTGTGGCGGGTGGCTGCTGAGGAGTACGTGGAGGTTACGCGGGTGGGGGATTTCCACTACGTGACGGGCATGACCACTGACAACGTAAAGTGCCCATGCCAGGTTCCGGCCCCCGAATTCTTCACAGAAGTGGATGGGGTGCGGCTGCACAGGTACGCTCCGGCGTGCAAACCTCTCCTGCGGGAGGAGGTCACATTCCAGGTCGGGCTCAACCAATACTTGGTTGGGTCACAGCTCCCATGCGAGCCCGAACCGGATGTAGCAGTGCTCACTTCTATGCTCACCGACCCCTCCCACATTACAGCAGAGACGGCTAAGCGTAGACTGGCCAGGGGGTCT------CCCCCCTCCTTGGCCAGCTCCTCAGCTAGCCAGTTGTCTGCGCCTTCCTTGAAGGCGACA------------TGCACTACCCGACAT------------GACTCCCCAGACGCTGACCTCATCGAGGCCAACCTCCTGTGGCGGCAGGAGATGGGCGGAAACATCACCCGCGTGGAGTCAGAAAACAAGGTAGTGATTCTGGACTCTTTCGACCCGCTTCGAGCGGAGGAGGATGAGAGGGAGGTGTCCATTCCGGCAGAGATCCTGCGGAAATCCAAGAGGTTCCCCCCGGCGATGCCCATATGGGCACGCCCAGATTACAACCCTCCACTGGTAGAGCCCTGGAAGAACCCGGATTACGTCCCTCCAGTGGTACACGGGTGCCCATTGCCACCTGCTAAGGCCCCTCCAGTGCCACCTCCACGGAGGAAGAGGACGGTTGTCCTGTCGGAATCCACCGTGTCTTCTGCCTTGGCGGAGCTCGCTACAAAGACCTTTGGCAGCTCCGGATCGTCGGCCGTCGACAGCGGCACAGCGACCGCCTCTCCTGACCAGCCCTCCGATGACGGTGACGCAGGATCCGACGTTGAGTCGTACTCCTCCATGCCCCCCCTTGAGGGAGAGCCGGGGGACCCCGATCTCAGCGACGGGTCTTGGTCTACCGTGAGTGAGGAG---GCCGGTGAGGACGTTGTCTGCTGT
>gnl|euhcvdb|EU155326_NS5A_C1b_NS5A_protein_coding_sequence_(ns5a_sequence)
TCCGGCTCATGGCTAAGGGACGTTTGGGATTGGATATGCACGGTGTTGGCTGATTTCAAGACCTGGCTCCAGTCCAAGCTCCTGCCGCGGTTGCCGGGAGTCCCTTTCTTCTCATGTCAACGAGGGTACAAGGGAGTCTGGCGGGGAGACGGCATCATGCAGACCACCTGCCCATGTGGAGCACAGATCACCGGACATGTCAAAAACGGTTCCATGAGAATCGTCGGGCCTAAGACCTGCAGCAACACGTGGCATGGGACATTCCCCATCAACGCGTACACCACGGGCCCCTGCACACCCTCCCCGGCGCCAAATTATTCCAGGGCGCTATGGCGGGTGGCTGCTGAGGAGTACGTGGAGGTCACGCGGGTGGGGGACTTCCACTACGTGACGGGCATGACCACTGACAACGTAAAATGCCCATGCCAGGTCCCGGCCCCTGAATTTTTCACAGAACTGGACGGGGTGCGGCTGCACAGGTACGCTCCGGCGTGCAAACCTCTCCTACGGGATGAGGTCACATTCCAGGTCGGGCTCAACCAATACCCGGTTGGGTCACAGCTCCCATGTGAGCCCGAACCGGATGTAACAGTGCTCACTTCCATGCTCACCGACCCCTCTCACATTACAGCAGAGACGGCTAAGCGTAGGCTGGCCAGGGGGTCC------CCCCCCTCCTTGGCCAGCTCCTCAGCTAGCCAGTTGTCTGCGCCTTCTCTGAAGGCAACA------------TGCACCACCCGTCAC------------GACGCCCCAGACGCTGACCTCATCGAGGCCAACCTTCTGTGGCGGCAGGAGATGGGTGGGAACATCACCCGCGTGGAATCAGAGAATAAGGTGGTAATTCTGGACTCTTTCGAGCCGCTCCGAGCGGAGGAGGATGAGAGGGAGATATCCGTTCCGGCGGAGATCCTGCGGAAATCCAGGAAGTTCCCCCGAGCGATGCCCATATGGGCACGCCCGGATTATAACCCTCCACTGATAGAGTCCTGGAAGGACCCGGACTACGTCCCTCCAGTGGTACATGGGTGCCCATTGCCACCTACCAAGGCCCCTCCAATACCACCTCCACGGAGGAAGAGGACGGTTGTCCTAACAGAATCCACCGTGTCTTCTGCCTTGGCGGAGCTCGCCACAAAGACCTTCAGCAGCTCCGAATCGTCGGCCGTCGACAGCGGCACGGCGACCGCCCCTCCTGACCAGCCCTCCGACGACGGCGACGCAGGATCCGACGTTGAGTCGTACTCCTCCATGCCCCCCCTTGAGGGGGAGCCGGGGGACCCCGATCTCAGCGACGGGTCTTGGTCTACCGTGAGCGAAGAG---GCTAGTGAGGATGTCGTCTGCTGC
>gnl|euhcvdb|EU155329_NS5A_C1b_NS5A_protein_coding_sequence_(ns5a_sequence)
TCCGGCTCGTGGCTAAGGGATGTTTGGGACTGGATATGCACGGTGTTGACTGATTTCAGGACCTGGCTCCAGTCCAAGCTCCTGCCACGATTACCGGGGGTCCCTTTCTTCTCATGTCAACGTGGGTACAAGGGAGTCTGGCGAGGGGATGGTATCATGCAGACCACCTGCCCATGTGGAGCACAGATCACCGGACATGTCAAAAATGGTTCCATGAGGATCGTTGGGCCTAAAACCTGCAGCAACACGTGGCACGGAACGTTCCCCATCAACGCATACACCACGGGCCCTTGCACGCCCTCCCCGGCGCCAAATTACTCCAGGGCGCTGTGGCGGGTGGCTGCTGAGGAGTACGTGGAGGTCACGCGGGTGGGGGATTTCCACTACGTGACGGGCATGACCACTGACAACGTAAAGTGCCCATGCCAGGTTCCGGCTCCCGAATTCTTCACAGAAGTGGACGGGGTGCGGCTGCACAGGTACGCTCCGGCGTGCAAACCTCTCCTGCGGGATGAGGTTACATTCCAGGTCGGGCTCAACCAATACCTGGTTGGATCACAGCTCCCATGCGAGCCCGAACCGGATGTAGCAGTGCTCACTTCCATGCTCACCGACCCCTCCCACATCACAGCAGAGACGGCTAAGCGCAGGCTGGCCAGGGGGTCT------CCCCCCTCCTTGGCCAGCTCTTCAGCTAGCCAGTTGTCTGCGCCTTCTTTGAAGGCGACA------------TGCACCACTCGTCAC------------GACTCCCCAGACGCTGACCTCATCGAGGCCAACCTCCTGTGGCGGCAGGAGATGGGCGGGAACATCACCCGCGTGGAGTCAGAGAATAAGGTGGTGGTCCTGGACTCTTTCGAGCCGCTTCGAGCGGAGGAGGATGAGCGGGAGATATCTGTTCCGGCGGAGATCCTGCGGAAGTCCAGAAAATTCCCCCGAGCAATGCCCATATGGGCGCGCCCGGACTACAACCCTCCACTGCTAGAGTCCTGGAAGGACCCGGACTACGTCCCTCCAGTGGTACACGGGTGCCCATTGCCGCCTACCAAGGCCCCTCCAATACCACCTCCACGGAGGAAGAGGACGGTCGTCCTGACAGAATCCACCGTGTCTTCTGCCCTGGCGGAGCTTGCCACAAAGACCTTCGGCAGCTCCGAATCGTCGGCCGTCGACAGCGGCACGGCGACTGCCCCTCCTGACCAGCCCTCCGACGACGGCGACGCAGGGTCCGACGTTGAGTCGTACTCCTCCATGCCCCCCCTCGAGGGGGAGCCGGGGGACCCCGATCTCAGCGACGGGTCTTGGTCTACCGTGAGCGAAGAG---GCTAGTGAGGACGTCGTCTGCTGC
>gnl|euhcvdb|EU155330_NS5A_C1b_NS5A_protein_coding_sequence_(ns5a_sequence)
TCCGGCTCGTGGCTAAGAGATGTTTGGGACTGGATATGCACGGTGTTGAGTGATTTCAAGACCTGGCTCCAGTCCAAACTCTTGCCGCGGTTACCGGGAGTCCCCTTTTTCTCATGCCAACGTGGGTACAGGGGAGTCTGGCGGGGCGACGGCATCATGCACACCACCTGCTCATGTGGAGCGCAGATCACCGGACATGTCAAAAACGGTTCCATGAGGATCGTTGGGCCTAAGACCTGCAGCAACACGTGGCACGGAACATTCCCCATTAACGCATACACCACGGGCCCTTGCACACCCTCCCCAGCGCCAAATTATTCCAGGGCGCTGTGGCGGGTGGCTGCTGAGGAGTACGTGGAGGTTACGCGAGTGGGGGATTTCCACTACGTGACGGGCATGACCACTGACAACGTGAAGTGCCCATGCCAGGTTCCGGCCCCCGAATTCTTCACAGAAGTGGATGGGGTGCGGTTGCACAGATACGCTCCGGCGTGCAAACCTCTCCTACGGGACGAGGTCACATTCCAGGTCGGGCTCCATCAATACCCGGTTGGGTCACAGCTCCCATGCGAGCCCGAACCGGACGTAACAGTGCTCACTTCCATGCTCACCGACCCCTCCCACATCACAGCAGAGACGGCTAAGCGTAGGCTGGCTAGGGGGTCT------CCCCCCTCCTTGGCCAGCTCTTCTGCTAGCCAGTTGTCTGCGCCTTCCTTGAAGGCGACA------------TGCACTACCCGTCAT------------GACTCCCCAGACGCTGACCTCATCGAGGCCAACCTCCTGTGGCGGCAGGAGATGGGCGGGAACATCACCCGCGTGGAGTCAGAGAATAAGGTAGTAGTTCTGGACTCTTTCGAGCCGCTTCGAGCGGAGGAGGATGAGAGGGAAATATCCGTTTCGGCGGAGATCCTGCGAAGATCCAGGAAATTCCCTCCAGCGATGCCCATATGGGCACGCCCGGATTACAACCCTCCACTGTTAGAGTCCTGGAAGGACCCGGACTACGTCCCTCCGGTGGTACACGGGTGCCCCTTGCCGCCTACCAAGGCCCCTCCAATACCACCTCCACGGAGGAAGAGGACTGTTGTCCTGACAGAATCCACCGTGTCTTCTGCCTTGGCGGAGCTCGCCACAAAGACCTTCGGCAGCTCCGAATCGTCAGCCGTTGACAGCGGCACGGCAACGGCCCCTCCTGACCAGCCCTCCGACGACGGCGACGCGGGATCCGACGTTGAGTCGTACTCCTCCATGCCCCCCCTTGAGGGGGAGCCGGGGGATCCTGACCTCAGCGACGGGTCTTGGTCTACCGTGAGTGAGGAG---GCCAGTGAGGACGTCGTCTGCTGT
>gnl|euhcvdb|EU155333_NS5A_C1b_NS5A_protein_coding_sequence_(ns5a_sequence)
TCCGGCTCGTGGCTAAGGGATGTTTGGGACTGGATATGCACGGTATTGACTGACTTCAAGACCTGGCTCCAGTCCAAGCTCCTGCCGCGGTTGCCGGGAGTCCCATTTTTCTCATGCCAGCGTGGGTACAAGGGAGTCTGGCGGGGAGACGGCATCATGCATACCACCTGCCCATGTGGAGCACAGATCACCGGACATGTCAAAAACGGTTCCATGAGGATCGTTGGGCCTAGAGCCTGCAGCAACACGTGGCATGGAACATTCCCCATCAACGCGTACACCACGGGCCCCTGCACACCCTCCCCGGCGCCAAACTATTCCAGGGCGCTGTGGCGGGTGGCTGCTGAGGAGTACGTGGAGGTCACGCGGGTGGGGGATTTCCACTACGTGACGGGCATGACCACTGACAACATAAAGTGCCCATGCCAGGTTCCGGCCCCCGAATTTTTCACAGAAGTGGATGGGGTGCGGCTGCACAGGTACGCCCCGGCGTGCAAACCTCTCCTACGGGATGAGGTCACATTCCTGGTCGGGCTCAACCAGTACGTGGTTGGATCACAGCTCCCATGTGAGCCCGAACCGGATGTGGCAGTGCTCACTTCCATGCTCACCGACCCCTCCCACATCACAGCAGAAACGGCTAAGCGTAGGCTGGCCAGGGGGACC------GCTCCCTCCTTGGCCAGCTCTTCAGCTAGCCAGTTGTCTGCGCCTTCCTTGAAGGCGACA------------TGCACTACCCGTCAT------------GACTCCCCAGATGCTGACCTAATCGAAGCCAATCTTCTGTGGCGACAGGAGATGGGCGGGAACATCACCCGCGTGGAGTCAGAGAATAAGGTAATAATTCTGGACTCTTTCGACCCGCTTCGTGCGGAGGAGGATGAGAGGGAAGTGTCCGTTCCGGCGGAGATCCTGCTGAAATCCAGGAAATTCCCTCGAGCGATGCCCATATGGGCGCGCCCGGATTACAACCCTCCATTGCTAGAGTCCTGGAAGGACCCGGACTACGTCCCTCCGGTGGTGCACGGGTGCCCATTGCCACCTACCAAGGCCCCTCCAATACCACCCCCACGGAGAAAGAGGACGGTTGTCCTGACAGAATCCACTGTGTCTACTGCCCTGGCGGAGCTCGCTACAAAGACCTTCAGCGGCTCCGAATCGTCGGCCGTTGACAGCGGCACGGCGACCGCCCCTCCTGACCAGCCCTCCGACGACGGCGACGCAGGATCTGATGTTGAGTCGTACTCCTCCATGCCCCCCCTTGAGGGGGAGCCGGGGGATCCCGATCTCAGCGACGGGTCTTGGTCTACCGTGAGCGAGGAG---GCTAGTGAGGACGTCGTCTGCTGC
>gnl|euhcvdb|EU155280_NS5A_C1b_NS5A_protein_coding_sequence_(ns5a_sequence)
TCCGGTTCGTGGCTGAGGGATGTTTGGGACTGGATATGCACGGTGTTGACTGATTTCAAGACCTGGCTCCAGTCCAAGCTCCTGCCACGGTTACCAGGAGTCCCCTTTTTCTCATGTCAACGTGGGTATAAAGGAGTCTGGCGGGGAGACGGCATCATGCAAACCACCTGCCCTTGTGGAGCGCAGATCACCGGACATGTCAAAAACGGTTCCATGAGGATCGTCGGGCCTAGAACCTGCAGCAACACGTGGCATGGAACTTTCCCCATTAACGCATACACCACGGGCCCCTGCACGCCCTCCCCGGCGCCAAACTATTCCAGGGCGCTATGGCGGGTGGCTGCTGAGGAGTACGTGGAGGTCACGCGGGTGGGGGATTTCCACTACGTGACGGGCATGACAACTGACAACGTAAAATGCCCGTGCCAGGTTCCGGCCCCCGAGTTCTTCACAGAAGTGGATGGGGTGCGGCTGCACAGGTACGCTCCAGCGTGCAAGCCTCTCCTACGGGAGGAGGTCGTGTTCCAGGTCGGGTGCAACCAATATCTGGTTGGGTCACAGCTCCCCTGCGAGCCCGAGCCGGACGTAACAGTGCTCACCTCCATGCTCACTGACCCCTCCCACATCACAGCAGAAACGGCTAAGCGCAGGCTGGCCAGAGGGTCT------CCCCCCTCCTTGGCCAGCTCTTCAGCTAGCCAGTTGTCTGCGCCTTCCTTGAAGGCGACA------------TGCACTACCCGTCAT------------GACTCCCCAGACGTTGACCTCATCGAGGCCAACCTCCTGTGGCGACAGGAGATGGGCGGGAACATCACCCGCGTGGAGTCAGAGAACAAGGTAGTAATCTTGGACTCTTTCGAGCCGCTTCGAGCGGAAGAGGATGAGAGGGAAATATCCGTGCCGGCGGAGATCCTGCGGAAATCCAGGAAATTTCCCCGAGCGATGCCCATATGGGCACGCCCAGATTACAATCCTCCACTGATAGAGTCCTGGAAGGACCCGGACTACGTCCCTCCGGTGGTACACGGGTGCCCATTGCCACCTGCTAAGGCCCCTCCAATACCTCCACCACGGAGAAAGAGGACGGTTGTCCTAACAGAATCCACTGTGTCTTCTGCCTTGGCGGAGCTCGCCACAAGGACCTTCGGCAGCTCCGAATCGTCGGCCGCTGACAGCGGCACGGCGACCGCCTCTCCTGACCAGCCCTCCGACGACGGCGACGCAGGATCCGACGTTGAGTCGTACTCTTCCATGCCCCCCCTTGAGGGAGAGCCGGGGGACCCCGATCTCAGCGACGGGTCTTGGTCTACCGTGAGCGAGGAG---GTTAGTGAGGACGTCGTCTGCTGC
>gnl|euhcvdb|EU155300_NS5A_C1b_NS5A_protein_coding_sequence_(ns5a_sequence)
GCCGGCTCGTGGCTAAGGGATGTCTGGGACTGGATTTGCACGGTGTTGACTGACTTCAAGACCTGGCTCCAATCCAAACTCCTGCCGCGGTTGCCGGGGCTCCCTTTCCTCTCGTGCCAACGCGGGTACAAGGGAGTCTGGCGGGGAGACGGCATCATGCATACCACCTGCCCATGTGGAGCACAAATCACCGGACATGTCAAAAACGGTTCCATGAGGATCGTTGGGCCTAAAACCTGCAGCAACATGTGGCGTGGGACATTCCCCATCAACGCGTACACCACGGGCCCGTGCACACCCTCCCCGGCGCCAAATTACTCTAGGGCGCTGTGGCGGGTGGCTGCTGAGGAGTACGTGGAGGTTACGCGGGTGGGGGATTTCCACTACGTGACGGGCATGACCACTGACAACGTAAAGTGCCCATGCCAGGTGCCGGCCCCCGAATTCTTCACGGAGGTGGATGGGGTGCAGCTGCACAGATACGCTCCGGCGTGCAAACCTCTCCTACGGGAGGAGGTCACATTCCAGGTCGGGCTCAACCAATACCTGGTCGGGTCACAGCTCCCATGTGAGCCCGAGCCGGATGTCACAGTGCTCACTTCCATGCTCACCGACCCCTCCCACATTACAGCAGAGGCGGCTAAGCGCAGGCTGGCCAGGGGGTCT------CCCCCCTCCTTGGCCAGCTCTTCAGCTAGCCAGCTGTCTGCGCCTTCCCTGAAGGCGACA------------TGCACTACCCGTCAT------------GACTCCCCAGACGCTGACCTCATCGAGGCCAACCTCCTGTGGCGGCAGGAGATGGGCGGGAACATCACCCGCGTGGAGTCAGAGAATAAGGTAGTAATTCTGGACTCTTTCGAGCCGCTCCAAGCGGAGGAGGATGAGAGGGAAGTATCCGTTCCGGCGGAGATCCTGCGGAAATCCAGGAAATTCCCCCGTGCGATGCCCATATGGGCGCGCCCAGATTACAACCCTCCACTGATAGAGTCCTGGAAGGACCCGGACTACGTCCCTCCGGTGGTGCACGGGTGCCCGTTGCCGCCCACCAAGACCCCTCCAATACCACCTCCACGGAGGAAGAGGACGGTTGTCCTGACAGAATCCACCGTGTCTTCTGCCTTGGCGGAGCTTGCCACAAAAACCTTCGGCAGCTCCGAATCGTCGGGCGTCGACAGCGGCACGGCGACCGCTCCTCCTGACCAGCCCTCCGACGACGGCGACGCAGGATCCGACGTTGAGTCGTACTCCTCCATGCCCCCTCTCGAGGGGGAGCCGGGGGACCCCGATCTCAGCGACGGGTCTTGGTCTACCGTGAGCGAGGAG---GCTAGTGAGGACGTCGTCTGCTGC
>gnl|euhcvdb|EU155337_NS5A_C1b_NS5A_protein_coding_sequence_(ns5a_sequence)
TCCGGCTCGTGGCTAAGGGATGTTTGGGACTGGATATGCACGGTGTTGACTGACTTCAAGACCTGGCTCCAGTCCAAGCTCCTGCCGCGATTACCGGGGGTCCCTTTCCTCTCATGCCAACGTGGGTACAGGGGAGTCTGGCGGGGAGACGGCATCATGCACACCACCTGCCCATGTGGAGCAGAAATCACCGGACATGTCAAAAACGGTTCTATGAGAATCGTTGGGCCTAGAGCCTGCAGCAATACGTGGCATGGAACATTTCCCATCAACGCATACACCACGGGCCCCTGCACACCCTCCCCGGCGCCAAACTATTCCAGGGCGCTGTGGCGGGTGGCTGCTGAGGAGTACGTGGAGGTTACGCGGGTGGGGGATTTCCACTACGTAACGGGCATGACCACTGACAACGTAAAATGCCCTTGCCAGGTTCCAGCCCCCGAATTCTTCACGGAGGTGGATGGGGTGCGGCTGCACAGGTACGCTCCGGCGTGCAAACCTCTCCTACGGGAGGAGGTCACATTTCAGGTCGGGCTCAACCAATACCTGGTTGGGTCACAGCTCCCATGCGAGCCCGAACCAGATGTAGCAGTGCTCACTTCCATGCTCACCGACCCCTCCCACATTACAGCAGAGACGGCTAAGCGCAGGCTGGCCAGGGGGTCT------CCCCCCTCCTTGGCCAGCTCTTCAGCTAGCCAGTTATCTGCGCCTTCTCTGAAGGCGACA------------TGCACTACCCGACAT------------GACTCCCCAGACGCTGACCTCATTGAGGCCAACCTCCTGTGGCGGCAGGAGATGGGCGGGAACATCACCCGCGTGGAGTCAGAGAACAAGGTAGTAATACTGGACTCTTTCGACCCGCTCCGAGCGGAGGAGGATGAGAGGGAAGTATCCGTTCCGGCGGAGATCCTGCGGAAATCCAGGAAATTCCCTCCAGCGATGCCCGTATGGGCGCGCCCAGATTACAACCCTCCACTGATAGAGTCCTGGAAGGACCCGGACTACGTCCCTCCAGTGGTACACGGGTGCCCATTGCCGCCCAACAAGGCCCCTCCAATACCACCTCCGCGGAGGAAGAGGACGGTTGTCCTGACAGAATCCACCGTGACCTCTGCCCTGGCGGAGCTCGCTACAAAGACCTTCGGCAGCTCCGAATCGTCGGCCGTCGACAGCGGCACGGCGACCGCCCCTCCTGACCAGGCCTCCGGCGACGGCGACACGGGATCCGACGTTGAGTCGTACTCCTCCATGCCCCCCCTTGAGGGGGAGCCGGGGGACCCCGATCTCAGCGACGGGTCCTGGTCTACCGTGAGCGAGGAG---GCTAGTGAGGACGTCGTCTGCTGC
>gnl|euhcvdb|EU155357_NS5A_C1b_NS5A_protein_coding_sequence_(ns5a_sequence)
TCAGGCTCGTGGCTAAGGGACGTTTGGGACTGGATATGCACGGTGTTGACCGATTTCAAGACCTGGCTCCAGTCTAAGCTCCTGCCACGGCTGCCGGGCGTTCCCTTCCTCTCATGCCAACGTGGGTACAAGGGGGTTTGGCGGGGAGACGGCATCATGCATACCACCTGCCCATGTGGAGCACAGATCACCGGACATGTCAAAAACGGTTCCATGAGGATCGTAGGGCCTAAGACCTGCAGCAACACGTGGCATGGAACATTCCCCATCAATACGTACACCACGGGCCCCTGCACACCTTCCCCAGCGCCCAATTATTCCAGGGCGCTGTGGCGGGTGGCTGCTGAGGAGTACGTGGAGGTCACGCGGGTGGGGGATTTCCACTACGTGACGGGCATGACCACAGACAACCTGAAGTGCCCATGCCAGGTTCCGACCCCCGAATTCTTCACGGAGGTGGATGGGGTGCGGTTGCACAGGTACGCTCCAGCGTGCAAACCTCTCCTACGGGAGGAGGTCACGTTCCAGGTCGGGCTCAACCAATACTTAGTTGGGTCACAGCTGCCATGTGAGCCCGAACCGGATGTAGCAGTGCTGACTTCCATGCTTACCGACCCCTCCCACATTACAGCTGAGACGGCTAAGCGTAGACTGGCCAGGGGGTCC------CCCCCCTCCTTAGCCAGCTCTTCAGCTAGCCAGTTGTCTGCGCCTTCCTTGAAGGCGACG------------TGCACTACCCATCAT------------GACTCCCCAGACGCTGACCTCATCGAGGCCAATCTCCTGTGGCGGCAGGAGATGGGCGGAAACATCACCCGCGTGGAGTCAGAGAATAAGGTAGTAATTCTGGACTCTTTCGACCCGCTTCGAGCGGAGGAGGATGAGAGGGAAGTGTCCGTCCCGGCGGAGATCCTGCGGAAATCCAAGAAATTCCCCTCAGCGATGCCCGTATGGGCACGCCCGGATTACAACCCTCCACTGATAGAGCCCTGGAAAGACCCGGACTACGTCCCTCCGGTGGTACACGGGTGCCCATTGCCACCTGCCAAGGCCCCTCCAATACCACCACCACGGAGGAAAAGGACGGTTGTCCTAACGGAATCCACCGTGTCTTCTGCCTTGGCGGAGCTGGCCACAAAGACCTTCGGCAGCTCTGGTTCGTCGGCCGTTGACAGCGGCACGGCGACCGCCCCTCCAGACCAGCCCTCCGACGACGGCGGCACAGGATCCGACGTTGAGTCGTACTCCTCCATGCCCCCCCTTGAGGGGGAGCCGGGGGACCCTGATCTCAGCGACGGGTCTTGGTCTACCGTAAGTGAGGAG---GCCAGTGAGGACGTCGTCTGCTGT
>gnl|euhcvdb|EU155361_NS5A_C1b_NS5A_protein_coding_sequence_(ns5a_sequence)
TCCGGCTCATGGCTAAGGGATGTTTGGGACTGGATATGCACGGTGCTGTCTGACTTCAAGACCTGGCTCCGATCCAAGCTCTTGCCGCAGTTACCCGGAGTCCCTTTCTTCTCATGCCAGCGTGGGTACAAGGGAGTCTGGCGAGGAGACGGCATCATGCAAACCACCTGCCCATGTGGAGCGCAGATCACTGGACATGTCAAAAACGGTTCTATGAGGATCGTTGGGCCCAAAACCTGCAGCAACACGTGGCATGGAACCTTCCCCATCAACGCGTACACCACGGGCCCCTGCACGCCCTCCCCGGCGCCAAACTATTCCAGGGCGCTGTGGCGGGTGGCTGCTGAGGAGTACGTGGAGGTTACGCGGGTGGGGGACTTCCACTACGTGACGGGCATGACCGTTGACAACTTGAAGTGCCCATGCCAGGTTCCGGCCCCCGAATTCTTCACGGAAGTGGACGGGGTACGGCTGCACAGGTACGCTCCGGCGTGCAAACCTCTCCTACGGGAGGAGGTCACATTCCAGGTTGGGCTCAACCAATACCTAGTTGGGTCACAGCTCCCATGTGAGCCCGAACCGGATGTAACAGTGCTCACTTCCATGCTCACCGACCCCTCCCACATTACAGCGGAGACGGCCAAGCGTAGGCTGGCCAGGGGGTCT------CCCCCCTCCTTGGCCAGCTCTTCAGCTAGTCAGTTGTCTGCACCTTCTTTGAAGGCAACA------------TGCACCGCCCACCAC------------GACTCCCCAGACGCTGATCTCATCGAGGCCAACCTCTTGTGGAGGCAGGAGATGGGCGGGAACATCACTCGCGTGGAGTCAGAGAATAAGGTGGTAATTCTGGACTCCTTCGATCCGCTGCGAGCGGAGGAGGACGAGAGGGAAGTATCTATTCCGGCGGAAATCCTGCGGAAAACCAAAAAATTCCCTCCAGCGATGCCCGTATGGGCGCGCCCAGATTACAACCCTCCACTGCTAGAGTCCTGGAAGGACCCGGACTACACTCCTCCGGTGGTACACGGGTGCCCATTGCCACCCATCAGGGCCCCCCCAATACCACCTCCACGGAGGAAGAGGACGGTTGTCCTGACAGAATCCACTGTGTCTTCTGCCCTGGCGGAGCTCGCTACAAAGACCTTCGGCAGCTCCGGGTCGTCGGCCGTCGACAGCGGCACGGCGACCGCCCCTCCCGACCAGCCCCTCGATGACGGCGACACAGGATCCGACGCCGGGTCGTACTCCTCCATGCCCCCCCTTGAGGGGGAGCCGGGGGACCCCGATCTCAGCGACGGGTCTTGGTCTACCGTGAGCGAGGAG---GCTAGTGAGGACGTCGTCTGTTGC
>gnl|euhcvdb|EU155364_NS5A_C1b_NS5A_protein_coding_sequence_(ns5a_sequence)
TCTGGCTCGTGGCTAAGGGATGTTTGGGACTGGATATGTACGGTGTTGAGTGATTTTAAGACCTGGCTTCAGTCCAAGCTCCTGCCGCGGTTACCGGGAGTCCCCTTCCTTTCATGCCAGCGTGGGTACAAAGGGGTCTGGCGGGGAGACGGTATCATGCAGACCACTTGCCCATGTGGAGCACAAATCACCGGACATGTCAAAAATGGTTCCATGAGGATCGTCGGGCCTAAGACCTGCAGCAACACGTGGCATGGTACATTCCCCATCAACGCGTACACCACGGGCCCCTGCACACCCTCCCCTGCGCCGAACTATTCTAGGGCGTTGTGGCGGGTGGCCGCTGAGGAGTACGTGGAGGTCACGCGGGTGGGGGATTTCCACTACGTGACGGGCATGACCACTGACAACGTCAAGTGCCCATGTCAGGTCCCGGCCCCCGAATTCTTCACGGAAGTGGATGGGGTGCGGCTGCACAGGTACGCTCCGGCGTGCAAACCTCTCCTACGGGATGAGGTCACATTTCAGGTCGGGCTCAACCAATACGTGGTAGGGTCACAACTCCCATGTGAGCCCGAGCCGGATGTAGCAGTGCTGACTTCCATGCTCACCGACCCCTCCCACATAACAGCAGAAACGGCCAAGCGTAGACTGGCCCGGGGGTCT------CCCCCCTCCCTGGCCAGCTCTTCAGCTAGTCAGTTGTCTGCGCCTTCCTTGAAGGCGACA------------TGCACTACCCGTCAT------------GACTCCCCAGACGCCGACCTCATCGAGGCCAACCTCTTGTGGCGGCAGGAGATGGGCGGGAACATCACCCGCGTGGAGTCAGAGAATAAGGTAGTGATTCTGGACTCTTTCGACCCGCTTCGAGCGGAGGAGGATGAGAGGGAAATATCCGTTCCGGCGGAGATCCTGCGGAAATCCAGGAAATTTCCCCCAGCGCTGCCCATATGGGCACGCCCGGACTACAACCCTCCACTGATAGAGCCCTGGAAGGACCCGGACTACGTTCCTCCCGTGGTACATGGGTGCCCGTTGCCACCTACCAAGGCCCCTCCAATACCACCTCCACGGAAGAAGAGGACGGTTGTCCTAACAGAATCTACTGTGTCTTCTGCCTTGGCGGAGCTTGCCACAAAAACCTTTGGCAGCTCCGCATCTTCGGCCGTCGATAGCGGCATGGCGACTGCCTCCCCTGACCAGCCCTCCGACGATGACGGCGCAGGATCCGACGTTGAGTCGTACTCCTCCATGCCCCCCCTTGAGGGGGAGCCGGGGGACCCCGATCTCAGCGACGGGTCTTGGTCTACCGTGAGCGAAGAG---GCTGGTGAGGATGTAGTCTGCTGC
>gnl|euhcvdb|EU155365_NS5A_C1b_NS5A_protein_coding_sequence_(ns5a_sequence)
TCCGGCTCGTGGTTAAGGGACGTTTGGGACTGGATATGCACGGTACTGACTGACTTCAAGACCTGGCTCCAGTCCAAGCTCCTGCCGCGGTTACCGGGAGTCCCTTTCCTATCATGTCAGCGTGGATATAAGGGAGTCTGGCGGGGGGACGGCATCATGCAAACTACCTGCCCATGTGGAGCACAAGTCGCCGGACATGTCAAAAATGGTTCCATGAGGATCATTGGGCCTAGAACCTGCAGCAACACGTGGCATGGGACATTCCCCATCAACGCGTACACCACGGGCCCTTGCACACCCTCCCCGGCGCCAAACTATTCCACGGCGCTGTGGCGGGTGGCTGCTGAGGAGTACGTGGAGGTCACGCGGGTGGGGGATTTCCACTACGTGACGGGCGTGACCACTGACAACGTAAAGTGCCCATGCCAGGTTCCGGCCCCCGAATTCTTCACAGAGGTGGATGGGGTGCGGCTGCACAGGTACGCTCCGGCGTGCAAGCCTCTCCTACGGGACGAGGTCTCATTCCAGGTCGGGCTCCATCAATACGCAGTTGGGTCACAGCTCCCATGTGAGCCCGAGCCAGATGTAGCAGTGCTCACTTCCATGTTCACCGACCCCTCCCACATCACAGCAGAAGCGGCCAAGCGTAGGCTGGCCAGGGGGTCT------CCCCCCTCCTTGGCCAGCTCCTCAGCTAGCCAGCTGTCTGCGCCTTCCTTGAAGGCGACA------------TGCACTACCCGTCAT------------GACTCCCCGGACGCTGACCTCATCGAGGCCAACCTCCTGTGGCGGCAGGAGATGGGCGGGAACATCACCCGCGTGGAGTCAGAGAATAAGGTAGTAATCTTGGACTCTTTCGACCCGCTTCGAGCGGAGGAGGATGAGAGGGAAATATCCACTCCAGCGGAAATCCTACGGAGATCCAAGGCTTTTCCCCCGGCAATACCCATATGGGCACGGCCAGATTACAACCCTCCACTGCTAGAGTCCTGGAAAGACCCGGACTACGTCCCCCCGGTGGTGCACGGGTGTCCATTACCACCCGCTAAGGCCCCTCCAATACCACCTCCACGGAGGAAGAAGACGGTTGTCCTGACAGAATCCACCGTGTCTTCTGCCTTGGCGGAGCTCGCCACAAAGACCTTCGGCAGCTCCGAATCGTCGGCCGCCGACAGCGGCACGGCGACCGCCCCTCCTGACCAGCCCTCCGATGACGGCGACGCGGGATCCGACGCTGGGTCGTACTCCTCCATGCCCCCCCTTGAGGGGGAGCCGGGGGACCCCGATCTCAGCGACGGGTCTTGGTCTACCGTAAGTGAGGAA---GCCAGTGAGGACGTCGTCTGCTGC
>gnl|euhcvdb|EU256079_NS5A_C1b_NS5A_protein_coding_sequence_(ns5a_sequence)
TCCGGCTCGTGGCTGAGGGATGTTTGGGACTGGATATGCACGGTGTTGACTGACTTCAAGACCTGGCTCCAGTCCAAGCTCCTGCCGCGGTTGCCGGGACTCCCTTTCCTCTCATGCCAACGTGGGTATAAGGGAGTCTGGCGGGGGGACGGTATCATGCACACCACCTGCCCATGTGGAGCACAAATCACCGGACATGTCAAAAACGGTTCCATGAGGATCGTTGGGCCTAAAACCTGTAGCAACACGTGGCATGGAACATTCCCCATCAACGCATACACCACGGGCCCATGCACACCCTCCCCGGCGCCAAACTACTCTAGGGCGCTGTGGCGGGTGGCTGCTGAGGAGTACGTGGAGGTTACGCGGGTGGGGGATTTCCACTATGTGACGGGCATGACCGCTGACAACTTAAAATGCCCATGCCAGGTCCCGGCCCCCGAATTCTACACAGAAGTGGATGGGGTGCGGCTGCACAGATACGCTCCGGCGTGCAAACCCCTCTTACGGGAGGAGGTCACATTCCAGGTCGGGCTCAACCAATACCTAGTTGGGTCGCAGCTCCCATGTGAGCCCGAGCCGGATGTGGAAGTGCTCACTTCCATGCTCACCGACCCCTCCCACATTACAGCAGAGACAGCTAGGCGTAGGTTGGCGAGGGGGTCC------CCCCCCTCCCTGGCCAGCTCTTCCGCCAGCCAGCTGTCTGCGCCTTCTTTGAAGGCGACA------------TGCACTACCCATCAT------------GACTCCCCGGACGCTGACCTCATCGAGGCCAACCTCCTGTGGCGGCAGGAGATGGGCGGAAACATCACCCGTGTGGAGTCAGAAAACAAGGTAGTAATTTTGGACTCTTTCGACCCGCTTCGAGCGGAGGAGGATCGGAGGGAAATATCCGTTCCAGCGGAGATCCTGCGGAAATCCAGGGAATTCCCCCGAGCGCTGCCCGTATGGGCACGCCCGGATTACAATCCTCCACTGCTGGAGCCCTGGAAAGACCCGGGCTACGTCCCTCCGGTGGTACACGGGTGCCCATTGCCACCTACCACGGCCCCTCCAATACCACCTCCACGGAAAAAGAGGACGGTTGTCCTGACAGAGTCCACTGTGTCTTCTGCCCTGGCGGAGCTCGCTACGAAGACCTTCGGCAGCTCCGGATCGTCGGCCGTCGACAGCGGCACGGCGACCGCCCCTCCCGACCAGGCCTCCGATGACGGCGACACAGGATCCGATGCTGCGTCGTACTCCTCCATGCCCCCCCTTGAGGGGGAGCCGGGGGACCCCGATCTCAGCGACGGGTCTTGGTCTACCGTGAGCGAGGAG---GCTAGTGAGGACGTCGTCTGCTGC
>gnl|euhcvdb|EU256085_NS5A_C1b_NS5A_protein_coding_sequence_(ns5a_sequence)
TCCGGCTCGTGGCTAAGGGACGTCTGGGACTGGATATGCACGGTACTGACTGACTTCAAGACCTGGCTTCAGTCCAAGCTCCTGCCGCAGTTACCGGGAGTCCCTTTCCTATCATGTCAGCGTGGGTACAAGGGAATCTGGCGGGGGGACGGCATCATGCAAACCACCTGCCCATGTGGAGCACAGATCGCCGGACATGTCAAAAACGGTTCCATGAGGATCGTTGGGCCTAAAACCTGCAGCAACACGTGGCATGGGACATTCCCCATCAACGCGTACACCACGGGCCCCTGCACGCCCTCCCCGGCGCCCAATTATTCCAGGGCGCTGTGGCGGGTGGCTGCTGAGGAGTACGTGGAGGTTACGCGGGTGGGGGATTTCCACTACGTGACGGGCGTGACCACTGACAACATAAAGTGCCCATGCCAGGTTCCGGCCCCCGAATTCTTCACACAATTGGATGGGGTGCGGCTGCACAGGTACGCTCCAGCATGCAAGCCTCTCCTACGGGATGATGTCACATTCTGTGTCGGGCTCCACCAATATGCGGTTGGGTCACAGCTCCCATGTGAGCCCGAGCCAGATGTAAGAGTGATCACTTCCATGCTTACCGACCCCTCCCACATCACAGCAGAAGCGGCCAAGCGTAGGCTGGCCAGGGGGTCT------CCCCCCTCCTTGGCCAGCTCCTCAGCTAGCCAGCTGTCTGCGCCTTCCTTGAAGGCGACA------------TGCACTACCCGTCAT------------GACTCCCCGGACGCTGACCTCATCGAGGCCAACCTCCTGTGGCGGCAGGAGATGGGCGGGAACATCACCCGCGTGGAGTCAGAGAACAAGGTAGTTGTCCTGGACTCTTTCGACCCGCTTCGAGCGGAGGAGGATGAGAGGGAGGTATCCATTCCAGCGGAAATCCTACGGAAATCCAAGGGCTTCCCCCCGGCGCTGCCCATATGGGCACGGCCGGATTACAACCCTCCACTGCTAGAGTCCTGGAAGGACCCGGACTACGTCCCTCCGGTGGTGCACGGGTGCCCGTTGCCACCCACCAAGGCCCCTCCAATACCACCTCCACGGAGGAAGAAGGCGGTTGTTCTGACAGAGTCCACCGTATCTTCTGCCTTGGCGGAGCTCGCTGCGAAGACCTTCGGCAGCTCCGAGTCGTCGGCCGTTGACAGCGGCACGGCGACCGCCCCCCCTGACCAGCCTTCCGATGACGGCGACGCGGGATCCGACGCTGGGTCGTACTCCTCCATGCCCCCCCTTGAGGGGGAGCCGGGGGACCCCGATCTCAGCGACGGGTCTTGGTCTACCGTAAGTGAGGAA---GCCAGTGAGGACGTCGTCTGCTGC
>gnl|euhcvdb|EU256088_NS5A_C1b_NS5A_protein_coding_sequence_(ns5a_sequence)
TCCGGTTCGTGGCTAAGGGATGTTTGGGACTGGATATGCACGGTGTTGACTGACTTCAAGACCTGGCTCCGGTCCAAGCTCCTGCCGCAGTTACCGGGAGTCCCTTTCCTCTCATGCCAACGTGGGTACAAGGGAGTCTGGCGGGGGGATGGCGTCATGCAGACCGTCTGCCCGTGTGGAGCGCAAATCGCCGGACATGTCAAAAACGGTTCCATGAGGATCGTTGGGCCTAGAACCTGCAGCAACACGTGGCATGGAACATTCCCCATCAACGCGTACACCACGGGCCCTTGCACACCCTCCCCGGCACCCAACTATTCCAGGGCGCTGTGGCGAGTGGCTGCTGAGGAGTACGTGGAGGTTACGCGTGTGGGAGATTTCCACTACGTGACGGGCATAACCACTGACAACGTAAAATGCCCGTGTCAGGTTCCGGCCCCCGAATTCTTCACAGAAGTGGACGGGGTGCGGCTGCACAGGTACGCTCCGGCGTGCAAACCTCTCCTACGGGATGAGGTCACATTCCAGGTCGGGCTCAACCAATACCCGGTTGGGTCGCAGCTCCCATGCGAGCCCGAACCGGATGTAACAGTAGTCACCTCCATGCTTACCGACCCCTCCCACATTACAGCAGAGACGGCTAAGCGCAGGCTGGCCAGGGGATCT------CCCCCTTCCTTGGCCAGCTCCTCAGCTAGCCAGTTGTCTGCGCCTTCCCTGAAGGCGACA------------TGCACTACCCATCAT------------GACTCCCCAGACGCTGACCTCATCGAGGCCAACCTCCTGTGGCGGCAGGAGATGGATGGGAACATCACCCGCGTGGAGTCAGAGAACAAGGTGGTGATTCTGGACTCTTTCGATCCGCTTCGAGCGGAGGAGGATGAGAGGGAAGTATCCATCCCGGCGGAGATCCTGCGGAAGGCTAGGAAATTCCCCCCAGCGATGCCCGTATGGGCACGCCCGGATTACAACCCTCCACTGCTGGAGTCCTGGAAGGATCCGGACTACGTCCCTCCTGTGGTACACGGGTGCCCATTGCCGCCTGCCAAGGCCCCTCCAATACCACCTCCACGGAGGAAAAAGACGGTTGTCCTGACAGAATCCACTGTGTCTTCTGCCCTGGCGGAGCTAGCCACAAAGACCTTTGGCAGCTCCGAATCGTCGGCCGTCGATAGCGGCACGGCGACCGCCCCTCCTGACCAGTCCTCCGACAACGGTGACGCGGGATCCGACGCTGGGTCGTATTCCTCCATGCCCCCCCTCGAGGGGGAGCCGGGGGATCCCGATCTCAGCGACGGGTCTTGGTCTACCGTGAGTGAGGAG---ACCAGTGAGGACGTCGTCTGCTGT
>gnl|euhcvdb|EU256090_NS5A_C1b_NS5A_protein_coding_sequence_(ns5a_sequence)
TCCGGCTCGTGGCTGAGGGATGTTTGGGAATGGATATGCACGGTGTTGAGTGATTTCAAGACCTGGCTCCAGTCCAAGCTCCTGCCGCGACTACCGGGAGTTCCTTTCTTCTCATGCCAACGTGGGTACAGGGGGGTCTGGCGTGGGGACGGCATTATGCACACCACTTGCTCATGTGGAGCACAAATCACTGGACATGTCAAAAACGGTTCCATGAGGATCGTTGGGCCTAGAGCCTGCAGCAACACGTGGCATGGAACTTTCCCCATCAACGCGTACACCACGGGCCCCTGCACACCCTCCCCGGCGCCGAACTACTCTAGGGCGTTGTGGCGGGTGGCTGCTGAGGAGTACGTGGAGGTCACGCGGGTGGGGGATTTCCATTACGTGACGGGCGTAACTACTGACAACGTGAAATGCCCATGCCAGGTTCCGGCCCCCGAATTCTTCACGGAGGTGGATGGAGTACGGTTGCACAGGTACGCTCCGGCGTGCAAACCTCTCCTACGGGAGGAGGTCGGATTCCAGGTCGGGCTCAACCAATACGTGGTTGGATCACAGCTTCCATGCGAGCCCGAACCGGATGTGGCAGTGCTCACTTCCATGCTCACCGACCCCTCCCACATCACAGCAGAGACGGCTAAGCGTAGGCTGGCCAGGGGGTCT------CCCCCCTCCTTGGCCAGCTCTTCAGCTAGCCAGCTGTCTGCGCCTTCCTTGAAGGCGACA------------TGCACTACCCATCAT------------GACTCCCCAGACGCTGACCTCATCGAAGCCAACCTCCTGTGGCGGCAGGAGATGGGCGGGAACATCACCCGCGTGGAGTCAGAGAATAAGGTAGTAGTTCTGGACTCTTTCGACCCGCTTCGAGCGGAGGAGGATGAGAGGGAAGTATCCGTTGCAGCGGAGATCTTGCGGAAATCCAAGAAGTTCCCCCCAGCGATGCCCATATGGGCGCGCCCGGATTACAACCCTCCACTCTTAGAGTCCTGGAAGGACCCGGACTACGTCCCTCCGGTGGTACATGGGTGCCCTCTGCCGCCAACTAAGGCCCCTCCAATACCACCTCCACGGAGAAAGAGGACGATTGTCCTGACAGAGTCCACTGTGTCTTCTGCCCTGGCGGAGCTTGCCACCAAGACCTTCGGCAGCTCCGGATCGTCGGCCGTCGACAGCGGCACGGCGACCGCTCCTCCTGACCCGACCTCTGACGACGGTGACAAAGAATCCGACGTTGAGTCGTACTCTTCCATGCCCCCCCTTGAGGGAGAGCCGGGAGACCCCGATCTCAGCGACGGGTCTTGGTCTACTGTGAGTGAGGAG---GGTGGTGAGGACGTCGTCTGCTGC
>gnl|euhcvdb|EU256091_NS5A_C1b_NS5A_protein_coding_sequence_(ns5a_sequence)
TCCGGCTCGTGGCTGAGGGACGTTTGGGACTGGATATGCACGGTGTTGGCTGACTTCAAGACCTGGCTCCAGTCCAAGCTCCTGCCACAGCTGCCGGGAGTTCCCTTCCTCTCATGTCAACGTGGGTACAAGGGAGTCTGGCGGGGGGACGGCATCATGCATACCACCTGCCCATGTGGAGCACAAATCACCGGACATGTCAAAAACGGTTCCATGAGGATCGTTGGGCCTAGAACCTGCAGCAACACGTGGCATGGGACATTCCCCATCAACGCGTACACCACGGGCCCCTGCACGCCCTCCCCGGCGCCGAACTATTCCAGGGCGTTGTGGCGGGTGGCTGCTGAGGAGTACGTGGAGGTCACGCGGGTGGGGGACTTCCACTACGTGACGGGCATGACCACTGACAACATAAAATGCCCATGTCAGGTTCCGGCCCCCGAATTCTTCACGGAGGTGGATGGGGTGCGGTTGCACAGGTACGCTCCGGCGTGCAAACCTCTCCTACGGGACGAGGTCTCATTTCTGGTCGGGCTCAACCAATACGTGGTTGGGTCACAGCTCCCATGCGAGCCCGAACCGGATGTAGCAGTGCTCACCTCCATGCTCACCGACCCGTCCCACATCACAGCAGAAACGGCTAAGCGTAGACTGGCCAGGGGGTCC------CCCCCCTCCTTGGCCAGTTCCTCAGCTAGCCAGTTGTCTGCGCCTTCCTTGAAGGCGACA------------TGCACTACCAAACAT------------GACTCCCCAGACGCTGACCTCATCGAGGCCAACCTCCTGTGGCGGCAGGAGATGGGCGGGAACATCACCCGCGTGGAGTCAGAGGCCAAGGTAGTAGTTCTGGACTCTTTCGAACCACTCCGGGCGGAGGAGGATGAGAGGGAAGTATCCGTTCCGGCGGAAATCTTGCGGAAATCCAAGAGCTTCCCCCCGGCGTTGCCCATATGGGCACGGCCAGACTACAACCCTCCACTGATAGAGCCCTGGAAGGACCCAGACTACACCCCTCCGGTGGTACATGGGTGCCCGTTACCACCCGCTAAGGCTCCTCCAATACCACCTCCACGGAGGAAGAGGACGATTGTCCTGTCAGAGTCCACCGTGTCCTCTGCCCTGGCGGAGCTCGCCACAAAGACCTTTGGTGGCTCCGGATCGTCAGCCGCCGACAGCGGCACAGCGACCGCCCCTCCCGACCAACCCTCCGATAACGGTGACACAGGATCCGACGTTGAGTCGTATTCCTCCATGCCCCCCCTTGAGGGGGAGCCGGGGGACCCCGATCTCAGCGACGGGTCTTGGTCTACCGTAAGTGAGGAG---GCCAGTGAGGACGTTGTCTGCTGC
>gnl|euhcvdb|EU256099_NS5A_C1b_NS5A_protein_coding_sequence_(ns5a_sequence)
TCCGGCTCGTGGCTAAGGGATGTTTGGGACTGGATATGCACGGTGTTGACAGACTTCAAGACCTGGCTCCAGTCCAAGCTCCTACCGCGATTACCGGGAGTCCCCTTCCTCTCATGCCAACGCGGGTACAAGGGAGTCTGGCGGGGGGAGGGCATCATGCAAACCACCTGCCCATGTGGAGCGCAGATCGCCGGACATGTCAAAAACGGTTCCATGAGGATCGTTGGGCCTAAAACCTGTAGCAACACGTGGCATGGAACGTTCCCCATCAACGCGTACACCACGGGCCCTTGCACCCCCTCCCCGGCGCCAAACTATTCTAGGGCGCTGTGGCGGGTGGCTGCTGAAGAGTACGTGGAGGTCACGCGGGTGGGGGATTTCCACTACGTGACGGGCATGACCACTGACAACGTAAAATGCCCATGCCAGGTTCCAGCCCCTGAATTCTTCACAGAAGTGGATGGGGTGCGGTTGCACAGGTACGCCCCGGCGTGCAAACCTCTCCTACGGGATGAGGTCTCATTCCAGGTCGGGCTCAACCAATACGTGGTTGGATCACAACTCCCATGCGAGCCCGAACCGGATGTGGCAGTGCTCACTTCCATGCTCACCGACCCCTCCCACATTACAGCAGAGACGGCTAAGCGTAGGTTGGCCAGGGGGTCT------CCCCCCTCCTTGGCCAGCTCTTCAGCTAGCCAGTTGTCTGCGCCTTCTTTGAAGGCGACA------------TGCACTACTCAC------------CATGACTCCCCGGACGCCGACCTCATTGAGGCCAACCTCCTGTGGCGGCAGGAGATGGGCGGGAACATCACCCGCGTGGAGTCAGAGAATAAGGTAGTAATTCTGGACTCTTTCGATCCGCTTCGGGCGGAGGAGGATGAGCGGGAAGTATCCGTTCCAGCGGAGATCCTGCGGAAATCCAGGAAGTTCCCCGCGGCGATGCCCGTATGGGCACGCCCAGATTACAACCCTCCACTGCTAGAGTCCTGGAAGGACCCGGACTATGTCCCTCCGGTGGTACATGGATGCCCATTGCCACCTACCAAAGCCCCTCCAATACCACCCCCACGGAGGAAGAGGACGGTTGTCCTAACAGAGTCCACTGTGTCTTCTGCCCTGGCGGAGCTCGCTACTAAGACCTTCGGCAGCTCCGGATCGTCGGCCGCTGATAGCGGCACGGCGACCGCCCCTCCTGACCAAACCTCCGACGACGGCGACAAAGAATCCGACGTTGAGTCGTACTCCTCCATGCCTCCCCTTGAGGGAGAGCCGGGGGACCCCGATCTCAGCGACGGGTCTTGGTCTACCGTGAGCGAGGAG---GCCAGTGAGGACGTCGTCTGCTGT
>gnl|euhcvdb|EU256103_NS5A_C1b_NS5A_protein_coding_sequence_(ns5a_sequence)
TCCGGTTCGTGGCTAAGGGATGTTTGGGACTGGATATGCACGGTGTTGACTGACTTCAAGACCTGGCTCCAGTCCAAGCTCCTGCCGCGGTTACCGGGAGTCCCCTTCCTCTCATGCCAACGTGGGTATAGGGGAGTCTGGCGGGGAGACGGCATCATGCAAACCACGTGTCCATGTGGAGCGCAAATCGCCGGGCATGTCAAAAACGGCACTATGAGGATCATTGGGCCTAAAACCTGTAGCAACACGTGGCATGGAACATTCCCCATCAACGCATACACCACGGGCCCCTGCTCACCCTCCCCGGCGCCAAACTACTCCAAGGCGTTGTGGCGAGTGGCTGCTGAGGAGTACGTGGAGGTTACGCGGGTGGGGGATTTCCACTACGTGACAGGCATGACAACTGACAACATAAAATGCCCATGCCAAGTCCCGGCCCCCGAATTCTTCACAGAAGTGGATGGGGTGCGGCTGCACAGGTACGCTCCGGCGTGCAAGCCCCTCCTACGGGAGGAGGCCACATTCCAGGTCGGGCTCAACCAATATCTGGTCGGGTCACAACTCCCATGCGAGCCTGAGCCGGACGTGACAGTGCTCACTTCCATGCTGACCGACCCCTCCCACATTACTGCAGAGACGGCTAAGCGTAGGCTGGCCAGGGGGTCC------CCCCCCTCTTTGGCCAGTTCGTCAGCTAGCCAGCTGTCAGCGCCTTCTTTGAAGGCAACA------------TGTACTACCCGTCAT------------GACTCCCCGGACGCTGACCTCATCGAGGCCAATCTCCTGTGGCGGCAGGAGATGGGCGGGAACATCACTCGTGTGGAGTCAGAGAACAAGGTAGTAGTCCTGGACTCTTTCGACCCGCTTCGAGCGGAGGAGGATGAGAGGGAAATATCCGTTCCGGCGGAGATCCTGCGGAAGTCCAAGAAATTCCCTCCGGCGATGCCCATATGGGCGCGCCCGGACTACAACCCTCCACTGCTAGAGTCCTGGAAGGACCCGGACTACGTCCCTCCAGTGGTACATGGGTGCCCGTTACCACCTATTAAGGCCCCTCCAATACCACCTCCACGGAGGAAAAGAACGGTTGTCCTGACAGAATCTACTGTGTCTTCAGCCTTGGCGGAGCTTGCTACAAAGACCTTTGGTAGCTCCGAATCGTCGGCCGCCGACAGCGGCACGGCGACCGCCCCTCCTGGCCAATCCTCCGATAACGGCGACACAGGATCCGACGCCGGGTCGTACTCCTCCATGCCCCCCCTTGAGGGGGAGCCGGGGGACCCTGATCTCAGCGACGGGTCTTGGTCTACCGTGAGCGAGGAG---GCTAGTGAGGACGTCGTCTGCTGC
>gnl|euhcvdb|FN435993_NS5A_C1b_NS5A_protein_coding_sequence_(ns5a_sequence)
TCCGGTTCATGGCTAAGGGACATTTGGGACTGGATATGCACGGTGCTGACTGATTTCAAGACCTGGCTCCAGTCCAAGCTCCTGCCGCGGTTGCCAGGAGTCCCTTTCTTCTCATGCCAACGAGGGTACAAGGGAGTCTGGCGGGGAGACGGCATCATGCAAACCACCTGCCCATGTGGAGCACAAATTACCGGACATGTCAAAAATGGTTCCATGAGGATCGTCGGGCCTAAGACCTGCGCCAACACGTGGCATGGAACATTCCCCATCAACGCGTACACCACGGGTCCCTGCACACCTTCCCCGGCGCCAAACTATACCAGGGCGCTGTGGCGGGTGGCTGCTGAGGAGTACGTGGAGGTCACGCGAGTAGGGGATTTCCACTACGTGACGGGCATGACCACTGACAATGTAAAGTGCCCATGCCAAGTGCCGGCCCCCGAATTCTTCACGGAAGTGGATGGAGTGCGGCTGCACAGGTACGCTCCGGCGTGCAAACCTCTCCTGCGGGAGGAGGTCACATTCCAGGTCGGGCTCAACCAATACTTGGTTGGGTCACAGCTCCCATGTGAGCCCGAACCGGATGTAGCAGTACTCACCTCCATGCTCACCGACCCCTCCCACATTACAGCAGAGGCGGCTAAGCGTAGGCTGGTCAGGGGGTCT------CCCCCCTCCTTGGCCAGCTCTTCAGCTAGCCAGCTGTCTGCGCCTTCCTTGAAGGCGACA------------TGCACTACCCGTCAT------------GACTCCCCAGATGCTGACCTCATCGAGGCCAACCTCCTGTGGCGGCAGGAGATGGGCGGAAACATCACCCGCGTGGAGTCAGAGAATAAGGTGGTAATCCTGGACTCTTTTGACCCGCTCCAAGCGGAGGAGGATGAGAGGGAGGTATCCGTTCCGGCGGAGATCCTGCGGAAATCCAGGAAATTCCCCCCGGCGTTGCCCGTTTGGGCACGCCCGGATTACAACCCTCCACTGCTAGAGCCCTGGAAGGACCCGGACTATATTCCTCCAGTGGTACACGGGTGCCCATTGCCACCTGCTAAGGGCCCTCCAATACCGCCACCACGGAGGAAGAGGACGGTTGTCCTGACAGAATCCACTGTGTCTTCTGCCCTGGCGGACCTCGCCACAAAGACCTTCGGCAGCTCCGAATCGTCGGCCGTCGACAGCGGCACGGCGACCGCCCCTCCTGACCAGCCCTCCGATGACGGCGACGCAGGATCCGACGTCGAGTCGTACTCCTCCATGCCCCCCCTTGAGGGGGAGCCGGGGGACCCCGATCTCAGCGACGGGTCTTGGTCTACTGTGAGTGAGGAG---GCTGGTGAGGACGTCGTCTGTTGT
>gnl|euhcvdb|EU155368_NS5A_C1b_NS5A_protein_coding_sequence_(ns5a_sequence)
TCCAACTCGTGGCTAAGAGATGTCTGGGACTGGATATGCACTGTGTTGACTGACTTCAAGACCTGGCTCCAGTCCAAGCTCCTGCCGCGGTTACCGGGAGTCCCCTTTCTCTCATGCCAACGTGGGTACAAGGGGGTCTGGCGGGGCGACGGCATCATGTATACCACCTGCCCATGTGGAGCACAAATTACCGGACATGTCAAAAACGGTTCCATGAGGATCGTTGGGCCTAAAACCTGCAGCAACACGTGGCATGGAACATTCCCCATCAACGCGTACACCACGGGCTCCTGCACGCCCTCCCCGGCGCCTAACTATTCTAGGGCGCTGTGGCGGGTGGCCGCTGAGGAGTACGTGGAGGTCACGCGGGTGGGGGACTTCCACTACGTGACGGGCATGACCACCGACAACGTGAAATGCCCATGCCAGGTCCCGGCCCCCGAATTCTTCACCGAGGTGGATGGGGTGCGGCTGCACAGGTACGCCCCGGCGTGCAAGCCTCTCCTGCGGGACGAGGTTGCATTCCAGGTTGGGCTCAACCAATACCCGGTCGGGTCACAGCTTCCATGTGAGCCCGAACCGGATGTAACAGTGGTCACTTCCATGCTCACCGACCCCTCCCACATTACAGCAGAAGCGGCCAAGCGTAGGCTGGCCAGGGGGTCC------CCCCCCTCTTTGGCCAGCTCTTCGGCTAGCCAGCTGTCTGCGCCTTCTCTGAAGGCGACA------------TGCACCACCCATCAT------------GACTCCCCAGATGCTGACCTCATCGAAGCCAACCTCCTGTGGCGGCAGGAGATGGGCGGGAACATCACCCGCGTGGAGTCAGAGAATAAGGTGGTGATTCTGGACTCTTTCGACCCGCTCCGAGCGGAGGAGGATGAGAGGGAAGTGTCCGTTCCGGCGGAGATCCTGCGGAAATCCGGGAAATTTCCCCCGGCGATGCCCATATGGGCACGCCCGGATTACAACCCTCCACTGTTAGAGTCCTGGAAGGACCCGGACTACGTCCCTCCGGTGGTACACGGGTGCCCGCTGCCGCCTACCAAGGCCCCTCCAATACCACCTCCGCGGAGGAAAAGGACGGTTGTCCTGACAGAATCAACTGTGTCTTCTGCCCTGGCGGAGCTTGCTACTAAGACCTTCGGCAGCTCCGGATCGTCGGGCGTCGACAGCGGCACGGCGACCGCCCCTCCCGACCAGGCCTCCGGCGGCAGTGACGCAGGATCCGACGTTGAGTCATACTCCTCCATGCCCCCCCTCGAGGGGGAGCCGGGGGACCCTGATCTCAGCGACGGGTCTTGGTCTACTGTGAGCGAGGAG---GCCGGTGAGGATGTCGTCTGCTGC
>gnl|euhcvdb|EU155370_NS5A_C1b_NS5A_protein_coding_sequence_(ns5a_sequence)
TCCGGATCGTGGCTAAGGGACATCTGGGACTGGATATGCACGGTGTTGACTGACTTCAAGACCTGGCTCCAGTCCAAGCTCCTGCCGCGGTTACCCGGAGTCCCCTTCTTCTCATGCCAACGTGGGTATAGGGGAGTCTGGCGGGGGGACGGCATCATGCAAACCACCTGTCCATGCGGAGCACAAATCACCGGACATGTCAAGAACGGTTCCATGAGGATCGTTGGGCCTAAGACCTGCAGCAACACGTGGCATGGGACATTCCCCATCAACGCGTACACCACAGGCCCCTGCACGCCTTCCCCGGCGCCCAACTACACCAGGGCGCTATGGCGGGTGGCTGCTGAGGAGTACGTGGAGGTCACGCGGGTGGGGGATTTCCACTACGTGACGGGCATGACCACTGACAACGTGAAGTGCCCATGCCAGGTACCGGCCCCCGAATTCTTCACAGAGGTGGATGGGGTGCGGCTGCACAGATACGCTCCGGCGTGCAAGCCTCTCTTACGAGATGAGGTCACATTCCAGGTCGGGCTCAACCAATATGTGGTTGGGTCACAGCTCCCATGCGAGCCCGAACCGGATGTAGCAGTGCTCACTTCCATGCTTACCGACCCCTCCCACATCACAGCAGAAACGGCTAAGCGTAGGCTGGCCAGGGGGTCT------CCTCCCTCCTTGGCCAGCTCTTCAGCCAGCCAGTTGTCTGCGCCTTCCTTGAAGGCGACA------------TGCACTACCCATCAT------------GACTCCCCAGACGCTGACCTCATTGAGGCCAACCTCCTGTGGCGGCAGGAGATGGGCGGAAACATCACCCGCGTGGAGTCAGAGAACAAGGTAGTAATTCTGGACTCTTTCGACCCGCTTCGAGCGGAGGAGGATGAGAGGGAAGTATCCGTTCCGGCGGAGATCCTGCGGAAATCCAGGAAGTTCCCCCCGGCGATGCCCATATGGGCACGGCCGGATTACAACCCTCCACTGTTGGAGTCCTGGAAGGACCCGGACTATACTCCTCCGGTGGTACACGGGTGCCCACTGCCACCTGCCAGGGTCCCTCCAATACCACCACCACGGAGAAAGAGGACGGTTGTCCTGACAGAATCCACTGTGTCCTCTGCCTTGGCGGAGCTCGCTACAAAGACCTTCGGCGACTCCGGATCGTCGGCCGCTGACAGCGGCACGGCGACCGCTCCTCCTGACCAGCCCTCTAGCGACAGCGATGCAGGATCCGACGTTGAGTCGTACTCCTCCATGCCCCCCCTTGAGGGGGAGCCGGGGGACCCCGATCTCAGCGACGGGTCTTGGTCCACTGTGAGCGAGGAG---GCTGGTGAGGACGTCGTCTGCTGC
>gnl|euhcvdb|EU155371_NS5A_C1b_NS5A_protein_coding_sequence_(ns5a_sequence)
TCCGGGTCGTGGCTAAGGGACGTCTGGGACTGGATATGCACGGTGTTGACTGACTTCAAGACCTGGCTCCAGTCCAAGCTCCTGCCGCGGTTACCCGGAGTCCCTTTCTTCTCATGCCAACGTGGGTATAGGGGAGTCTGGCGGGGGGACGGCATCATGCAAACCACCTGTCCATGCGGAGCACAAATCACCGGACATGTCAAGAACGGTTCCATGAGGATCGTTGGGCCTAAGACCTGCAGCAACACGTGGCATGGGACATTCCCCATCAACGCGTACACCACAGGCCCCTGCACGCCTTCCCCGGCGCCAAACTACACCAGGGCGCTATGGCGGGTGGCTGCCGAGGAGTACGTGGAGGTCACGCGGGTGGGGGATTTCCACTACGTGACGGGCATGACCACTGACAACGTGAAGTGCCCATGCCAGGTACCGGCCCCCGAATTCTTCACAGAGGTGGATGGGGTGCGGCTGCACAGATACGCTCCGGCGTGCAAGCCTCTCTTACGAGATGAGGTCACATTCCAGGTCGGGCTCAACCAATATGTGGTCGGGTCACAGCTCCCATGCGAGCCCGAACCGGATGTAACAGTGCTCACTTCCATGCTTACCGACCCCTCCCACATCACAGCAGAGACGGCTAAGCGTAGGCTGGCTAGGGGGTCT------CCTCCCTCCTTGGCCAGCTCTTCAGCTAGTCAGTTGTCTGCGCCTTCTTTGAAGGCGACA------------TGCACTACCCATCAT------------GACTCCCCAGACGCTGACCTCATCGAGGCCAACCTCCTGTGGCGACAGGAGATGGGCGGGAACATCACCCGCGTGGAGTCAGAGAATAAGGTAGTAATTCTGGACTCTTTCGACCCGCTTCGAGCGGAGGAGGATGAGAGGGAAGTATCCGTTCCGGCGGAGATCCTGCGGAGATCCAGGAAGTTCCCCCCGGCGATGCCCGTATGGGCACGGCCAGATTACAACCCTCCACTGTTGGAGTCCTGGAAGGACCCGGACTATGTCCCTCCGGTGGTACACGGGTGCCCACTGCCACCTGCCAAGGTCCCTCCAATACCACCCCCACGGAGGAAGAGGACGGTTGTCCTGACAGAATCCACTGTGTCCTCTGCCTTGGCGGAGCTCGCTACAAAGACCTTCGGCGACTCCGGATCGTCGGCCGCTGACAGCGGCACGGCGACCGCTCCTCCTGACCAGCCCTCTGATGACGGCGACGCAGGATCCGACGTCGAGTCGTACTCCTCCATGCCCCCCCTTGAGGGGGAGCCGGGGGACCCCGATCTCAGCGACGGGTCTTGGTCTACCGTGAGCGAGGAG---GCTAGTGAGGACGTCGTCTGCTGC
>gnl|euhcvdb|EU155373_NS5A_C1b_NS5A_protein_coding_sequence_(ns5a_sequence)
TCCGGCTCGTGGCTAAGGGATGTTTGGGACTGGATATGTACGGTATTGACCGACTTCAAGACCTGGCTCCAGTCCAAGCTCCTGCCACGGATACCGGGAGTCCCTTTCTTCTCATGCCAGCGTGGGTACAAGGGGGTCTGGCGGGGAGACGGCATCGTGCATACCACCTGCCCATGTGGAGCACAAATCACCGGACATGTCAAAAACGGTTCCATGAGGATCGTTGGGCCTAAAACCTGCAGCAACACGTGGCATGGAACATTCCCCATCAACGCGCACACCACGGGTCCCTGCACACCCTCCCCGGCGCCAAACTACTCTAGGGCGCTGTGGCGGGTGGCTGCTGAGGAATACGTGGAGGTTACGCGTGTGGGGGATTTCCACTACGTGACGGGCATGACCACTGACAACCTAAAGTGCCCATGTCAGGTTCCAGCCCCCGAATTCTTCACGGAAGTGGATGGGGTGCGGCTGCACAGGTACGCTCCGGCGTGCAGACCTCTCCTACGGGAGGAGGTCACATTCCAGGTCGGGCTCAACCAATATCTGGTGGGATCACAGCTCCCATGCGAGCCTGAACCGGATGTAACAGTGCTTACTTCCATGCTCACCGACCCCTCCCACATTACAGCAGAGACGGCTAAGCGTAGGCTGGCCAGGGGGTCT------CCCCCCTCTTTGGCCAGCTCATCAGCTAGCCAGTTATCTGCGCCTTCTTTGAAGGCAACA------------TGCACTACCCGTCAC------------GACTCCCCAGACGCTGACCTCATTGAGGCCAATCTCCTGTGGCGGCAGGAGATGGGCGGAAACATCACCCGCGTGGAGTCAGAGAACAAGGTGGTAATTCTGGACTCTTTCGACCCACTCCGAGCGGAGGAGGATGAGAGGGAAATATCCGTTCCTGCGGAGATCCTGTCGAAATCCAGGAAATTTCCCCCAGCGATGCCCATATGGGCACGCCCGGATTATAACCCTCCACTACTAGAGTCCTGGAAAGACCCGGACTACGTCCCCCCGGTGGTACATGGTTGCCCACTGCCGCCCACCAAGGCCCCTCCAATACCACCTCCACGGAAAAAGAGGACGGTTGTCCTGACAGAATCCACCGTGTCTTCTGCCTTGGCGGAGCTCGCTACGAAGACCTTCGCTAGCTCCGGATCGTCAGCTGTCGACAGCGGCACCGCGACTGCCCCTCCCGACCAGGCCTCTGACAACGGCGACACAGGGTCCGACGCTGGGTCGTACTCCTCCATGCCCCCCCTTGAGGGGGAGCCGGGGGACCCCGATCTCAGCGACGGGTCTTGGTCTACCGTGAGCGAAGAG---GCTAGTGAGGACGTCGTCTGCTGC
>gnl|euhcvdb|EU155374_NS5A_C1b_NS5A_protein_coding_sequence_(ns5a_sequence)
TCTGGCTCGTGGCTAAGGGATGTTTGGGACTGGATATGCACGGTGCTGACAGACTTCAAGACCTGGCTCCAGTCCAAGCTCCTGCCACAGTTACCGGGAGTCCCTTTTCTCTCGTGCCAACGTGGGTACAAGGGAGTCTGGCGGGGAGATGGCATCATGCAAACCACCTGCCCATGCGGAGCACAAATCGCCGGACATGTCAAAAACGGTTCCATGAGGATCGTTGGGCCTAAAACCTGCAGCAACACGTGGCATGGAACTTTCCCCATCAACGCGCACACCACGGGCCCTTGCACACCCTCCCCGGCGCCAAACTACTCTAGGGCGCTGTGGCGGGTGGCTGCTGAGGAGTACGTGGAGGTCACGCGGGTGGGGGATTTCCACTACGTGACGGGCATGACCACTGACAACGTGAAATGCCCGTGCCAGGTTCCAGCCCCCGAATTCTTCACGGAGGTGGATGGGGTGCGGCTGCACAGGTACGCTCCGGCGTGCAAACCTCTCCTACGGGATGAGGTCACATTCCAGGTCGGACTCCACCAGTACCTGGTTGGGTCACAACTCCCATGTGAGCCCGAGCCGGACGTGACAGTGCTCACCTCCATGCTCACCGACCCCGCCCACATTACAGCAGAGACGGCTAAGCGTAGGCTAGACAGGGGGTCT------CCCCCCTCCCTGGCCAGCTCTTCAGCCAGTCAGTTGTCTGCGCCTTCTTTGAAGGCAACT------------TGCACTACCCGTCAT------------GACTCCCCAGATGCCGACCTCATCGAGGCCAACCTCCTGTGGCGACAGGAGATGGGCGGAAACATCACCCGCGTGGAGTCAGAGAATAAGGTAGTAATTCTGGACTCTTTCGAACCGCTTCAAGCGGAGGAGGATGAGAGGGAAGTGTCCGTTGCGGCGGAGATCCTGCGGAAATCCAGGAAATTCCCCCCGGCACTGCCTGTATGGGCACGGCCGGACTACAACCCTCCACTGCTAGAGTCCTGGAAGGACCCGGACTACGTCCCTCCGGTGGTGCATGGGTGCCCATTACCACCTACCAAGGCCCCTCCAATACCACCTCCACGGAGGAAGAGGACGGTTGTCCTGACAGAATCCACTGTGTCTTCTGCCCTGGCGGAGCTTGCTACAAAGACCTTCGGCAGCTCCGAATCGTCAGCCGTCGACAGCGGCACGGCGACCGCCCCTCCTGACCAGGCCTCCGATGACGGCGACACGGGATCTGACGCTGGGTCGTACTCCTCCATGCCCCCTCTCGAGGGAGAGCCGGGGGACCCCGATCTCAGCGACGGGTCCTGGTCTACCGTGAGCGAGGAG---GCCAGTGAGGACGTCGTCTGCTGC
>gnl|euhcvdb|EU155376_NS5A_C1b_NS5A_protein_coding_sequence_(ns5a_sequence)
TCCGGCACGTGGCTGAGGGATGTTTGGGACTGGATATGCACGGTGTTGACTGACTTCAAGACCTGGCTCCAGTCCAAGCTCCTGCCGCGGTTACCGGGGGTCCCCTTCCTCTCGTGTCAACGTGGGTACAAGGGGGTCTGGCGCGGAGATGGCATCATGCAAACCACCTGCCCATGTGGGGCACAAATCGCCGGACATGTCAAAAACGGTTCCATGAGGATCGTTGGGCCTAGGACCTGCAGCAACACGTGGCATGGAACATTCCCTATCAACGCATATACCACGGGCCCCTGCACGCCCTCCCCGGCGCCCAACTATTCCAGGGCGCTGTGGCGGGTGGCTGCTGAGGAGTACGTGGAGGTTGTGCGGGTGGGGGATTTCCACTACGTGACTGGCATGACCACTGACAACGTAAAATGCCCATGCCAGGTCCCGGCCCCCGAGTTCTTCACAGAAGTGGACGGGGTGCGACTGCACAGGTACGCTCCGGCGTGCAAGCCTCTCCTGCGGGAGGACGTCACATTCCAGGTCGGGCTCAACCAGTACGTGGTCGGGTCACAGCTCCCGTGCGAGCCCGAACCGGATGTAGCGGTGCTAACTTCCATGCTCACCGACCCCTCCCACATTACAGCAGAGACGGCTAAGCGTAGGCTGGCCAGGGGGTCT------CCCCCCTCTTTGGCCAGCTCCTCAGCTAGCCAGTTGTCTGCGCCTTCCTTGAAGGCGACA------------TGCACTACCCAACAC------------GACTCCCCAGACGCTGACCTCATCGAGGCCAACCTCCTGTGGCGGCAGGAGATGGGCGGAAACATCACCCGCGTGGAGTCAGAGAATAAGGTAGTGGTTCTGGACTCTTTCGAACCGCTTCGAGCGGAGGCAGACGAGAGGGAAATATCCGTCCCGGCAGAGATCCTGCGGAGACCCAGGAGGTTCCCCGCAGCGATGCCCGTATGGGCACGCCCGGACTACAACCCTCCACTCCTGGAGTCATGGAAGAACCCGGACTATGTCCCTCCAGTGGTACATGGGTGTCCATTACCACCCGCTAAGGCCCCTCCAGTGCCACCTCCAAGGAGAAAGAGGACGATTGCCTTGACAGAGTCCACAGTATCTTCTGCCCTGGCAGAGCTCGCCGCAAAGACCTTTGGCAGCTCCGAATCACCAGCCGCCGATGGAAGCACGGCGACCGTCCCTCCTAGCCAGCCCTCCAGTAACGGCGACGCAGAATCCGACGTTGAGTCGTACTCCTCCATGCCCCCCCTTGAGGGGGAGCCGGGGGACCCCGATCTCAGCGACGGGTCTTGGTCTACCGTGAGCGAGGAA---GCTAGTGAGGACGTGGTTTGCTGC
>gnl|euhcvdb|EU155381_NS5A_C1b_NS5A_protein_coding_sequence_(ns5a_sequence)
TCCGGCTCGTGGCTAAGGGACGTTTGGGACTGGATATGCACGATATTGACTGACTTCAAGACCTGGCTCCAGTCCAAGCTCCTGCCGCGGTTACCGGGAGTCCCTTTTTTCTCATGCCAACGTGGGTACAAGGGGGTCTGGCGGGAAGACGGCATCATGCATACCACCTGCCCATGTGGAGCACAGATCACCGGACATGTCAAAAACGGTTCCATGAGAATCGTTGGGCCTAAAACCTGTAGCAACACGTGGCATGGAACATTCCCCATCAACGCGTACACCACGGGCCCCTGCACGCCCTCCCCGGCGCCAAATTACTCCAGGGCGCTATGGCGGGTGGCTGCTGAGGAGTACGTGGAGGTTACGCAGGTGGGGGATTTCCACTACGTGACGGGCATGACCACTGACAACGTAAAGTGCCCATGCCAGGTTCCGGCCCCCGAATTCTTCACCGAGGTGGATGGAGTGCGGCTGCACAGGTACGCTCCGGCGTGCAAGCCTCTCCTACGGGAGGAGGTCTCATTCCAGGTCGGGCTCCACCAATACCTGGTTGGGTCACAGCTACCATGCGAGCCCGAACCGGACGTAGCAGTGCTCACCTCCATGCTCACCGACCCCTCCCACATTACAGCAGAGACGGCTAAGCGTAGGCTGGCCAGGGGGTCC------CCCCCCTCCTTGGCCAGCTCTTCAGCTAGCCAGTTGTCTGCACCTTCTCTGAAGGCAACA------------TGCACTACCCATCAT------------GACTCCCCAGACGCTGACCTCATCGAGGCCAACCTCCTGTGGCGGCAGGAGATGGGCGGGAACATCACCCGCGTGGAGTCAGAAAATAAGGTAGTAATTTTGGACTCTTTCGACCCGCTTCGAGCGGAGGAGGACGAGGGGGAGGTATCCGTTCCGGCGGAGATCCTGCGGAAATCCAGGAAGTTTCCTCGAGCGATGCCCATATGGGCACGCCCAGATTACAACCCTCCACTGTTAGAGTCCTGGAAAGACCCGGACTACGTCCCTCCGGTGGTACACGGGTGCCCATTGCCACCTAACAAGGCGCCTCCAATACCACCTCCACGGAGGAAAAGGACAGTCGTCTTGTCAGAGTCCACCGTGTCTTCTGTCTTGGCGGAGCTCGCCACCAAGGCCTTCGGCAGCTCCGAATCGTCGGCCGTCGACAGCGGCACGGCGACCGCTCCTCCTGACCAGCTCTCCGACGACGGCGACAAAGAATCCGACGCCGGATCGTTCTCCTCCATGCCCCCTCTTGAGGGAGAGCCGGGGGACCCCGATCTCAGCGACGGGTCTTGGTCTACCGTGAGCGAGGAG---GCTAGCGAGGACGTCGTCTGCTGC
>gnl|euhcvdb|GU451218_NS5A_C1b_NS5A_protein_coding_sequence_(ns5a_sequence)
TCCGGCTCGTGGCTTAGGGATGTTTGGGATTGGATATGCACGGTATTGAGCGACTTCAAGACCTGGCTCCAGTCCAAGCTCCTGCCGCGGTTACCGGGAGTCCCTTTCCTCTCATGCCAGCGTGGGTACAAGGGAGTCTGGCGGGGAGATGGCGTCATGCAAACCACCTGCCCATGTGGAGCACAAATTGCCGGACATGTCAAAAACGGTTCCATGAGGATCGTTGGGCCCAAAACCTGTAGCAACACGTGGCACGGGACATTCCCCATCAACGCGTACACCACGGGCCCCTGCACGCCCTCTCCAGCGCCCAACTATTCTAGGGCGCTGTGGCGGGTGGCTGCTGAGGAGTACGTGGAGGTTACGCGGGTGGGGGATTTCCACTACGTGACGGGCATGACCACTGACAACGTAAAATGCCCATGCCAGGTTCCGGCCCCCGAATTCTTCACAGAATTGGATGGGGTACGGCTGCACAGGTACGCTCCGGCGTGCAAACCTCTCCTGCGGGATGAGGTCACATTCCAGGTCGGGCTCAACCAATATCCTGTTGGGTCACAGCTCCCATGTGAGCCCGAGCCGGATGTAACAGTGCTCACCTCCATGCTCACCGACCCCTCCCACATCACAGCGGAGACGGCTAAGCGTAGACTGGCCAGGGGATCT------CCCCCTTCCTTGGCCAGTTCTTCGGCTAGTCAGTTGTCCGCGCCTTCTCTGAAGGCGACA------------TGCACTACCCACCAT------------GACTCCCCAGACGCTGACCTCATTGAGGCCAATCTCCTGTGGCGGCAGGAGATGGGAGGGAACATCACCCGCGTGGAGTCAGAGAATAAGGTGGTAATTCTGGACTCTTTTGACCCGCTCCGAGCGGAGGAGGATGAGAGGGAAGTGTCCGTTGCGGCGGAGATCCTGCGGAAAACCAGGAAATTCCCCCCAGCGATGCCCATATGGGCTCGCCCAGACTACAACCCACCACTGTTAGAGCCTTGGAGGGATCCCAACTACGTTCCCCCGGTGGTGCACGGGTGCCCATTGCCGCCCACCAAGGTCCCTCCGATACCTCCTCCACGGAGAAAGAAGACAGTTATCCTGACAGAATCCACCGTGTCCTCTGCCTTGGCGGAGCTTGCCACAAAGACCTTTGGCAACTCCGGATCATCGACCGCCGACAGCGGCACAGCGACTGCCCCTCCTGGCCAGTCCTCCGACGACGGAGACCCAGGATCCGACGTCGAGTCGTACTCCTCCATGCCCCCCCTTGAGGGGGAGCCGGGGGACCCCGATCTCAGCGACGGGTCTTGGTCTACTGTGAGTGAGGAG---GCTAGTGAGGACGTCGTCTGTTGC
>gnl|euhcvdb|GU451220_NS5A_C1b_NS5A_protein_coding_sequence_(ns5a_sequence)
TCCGGCTCGTGGCTAAGGGATGTTTGGGACTGGATATGCACGGTGTTGACTGACTTCAAGACCTGGCTCCAGTCCAAGCTCCTGCCGCAGCTACCGGGAGTCCCTTTTTTCTCGTGCCAACGCGGGTACAAGGGAGTCTGGCGGGGAGACGGCATCATGCAAACCACCTGCCCATGTGGAGCACAGATCACCGGACATGTCAAAAACGGTTCCATGAGGATCGTTGGGCCAAAAACCTGCAGCAACACGTGGCACGGGACGTTCCCCATCAACGCGTACACCACGGGCCCCTGCACGCCCTCTCCGGCGCCCAACTATTCTAGGGCGCTGTGGCGGGTGGCTGCTGAGGAGTACGTGGAGGTTACGCGGGTGGGGGATTTCCACTACGTGACGGGCATGACCACTGACAACGTAAAATGCCCATGCCAGGTTCCGGCCCCCGAATTCTTCACAGAATTGGATGGGGTACGGCTGCATAGGTACGCTCCGGCGTGCAAACCTCTCCTGCGGGATGAGGTCACATTCCAGGTCGGGCTCAACCAATATCCGGTTGGGTCACAGCTCCCATGTGAACCCGAGCCGGATGTAACAGTGCTCACCTCCATGCTCACCGACCCCTCCCACATTACAGCGGAGACGGCTAAGCGTAGACTGGCCAGAGGATCC------CCCCCCTCTTTGGCCAGTTCTTCGGCTAGTCAGTTGTCCGCGCCTTCTTTGAAGGCGACA------------TGCACCACCCACCAT------------GACTCCCCAGACGCTGACCTCATTGAGGCCAATCTCCTGTGGCGGCAGGAGATGGGAGGGAACATCACCCGCGTGGAGTCAGAGAATAAGGTGATAATTCTGGACTCTTTCGACCCGCTTCGAGCGGAGGAGGATGAGAGGGAAATATCCGTTGCGGCGGAGATCCTGCGGAAAACCAGGAAATTCCCTCCAGCGATGCCCATATGGGCTCGCCCGGACTACAACCCACCACTGCTAGAGTCTTGGAGGGACCCCGACTACGTGCCCCCGGTGGTGCACGGGTGCCCATTGCCACCTACCAAGGTCCCTCCGATACCTCCTCCACGAAGGAAGAAGACAGTTGTCCTGACAGAATCCACTGTGTCCTCTGCCTTGGCGGAGCTTGCTACAAAGACCTTTGGCAACTCCGGATCATCGACCGCCGATAGCGGCACAGCGACTGCCCCTCCTGGCCAGTCCTCCGACGACGGAGACCCAGGATCTGACGCCGAGTCGTACTCCTCCATGCCCCCCCTTGAGGGAGAGCCGGGGGACCCCGATCTCAGCGACGGGTCTTGGTCTACTGTGAGTGAGGAG---GCTAGTGAGGACGTCGTCTGTTGT
>gnl|euhcvdb|GU451221_NS5A_C1b_NS5A_protein_coding_sequence_(ns5a_sequence)
TCCGGCTCGTGGCTAAGAGACATTTGGGACTGGATATGCACGGTGTTGACTGACTTCAAGACCTGGCTCCAGTCCAAGCTCCTGCCGCGGCTACCGGGAGTCCCCTTCCTCTCCTGCCAACGAGGGTACAAGGGAGTCTGGCGGGGGGACGGCATCATGCAAACCACCTGCCCATGTGGAGCACAGATCACCGGACATGTCAAAAATGGTTCCATGAGGATCGTCGGGCCTAAGACCTGCAGCAACATGTGGTGCGGAACATTCCCCATCAACGCATACACTACGGGCCCTTGCACACCCTCCCCGGCGCCCAACTATTCCAGGGCGCTGTGGCGGGTGGCTGCTGAGGAGTACGTGGAGGTTACGCGGGTGGGGGATTTCCACTACGTGACGGGCATGACCACTGACAACGTAAAGTGCCCATGCCAGGTTCCGGCCCCCGAATTCTTCACGGAGGTGGATGGGGTGCGGTTGCACAGGTACGCTCCGGCATGCAGGCCCCTCTTACGGGACGAGGTCGCATTCCAGGTCGGGCTCCACCAATACCCGGTCGGGTCACAGCTCCCATGCGAACCCGAGCCGGATGTAGCAGTGCTTACTTCCATGCTTACCGACCCCTCCCACATCACAGCAGAGACGGCTAAGCGTAGGCTGGCCAGGGGGTCC------CCCCCCTCTTTGGCCAGCTCTTCAGCTAGCCAGTTGTCTGCGCCTTCTCTGAAGGCGACA------------TGCACTACCCATCAT------------GACTCCCCGGACGCCGACCTCATTGAGGCCAACCTCCTGTGGCGGCAGGAGATGGGCGGGAACATCACCCGCGTGGAGTCAGAGAATAAGGTAGTAATTCTGGACTCTTTCGACCCGCTTCGAGCGGAGGAGGATGATAGGGAGGTATCCGTTGCAGCGGAGATCCTGCGGAAAACCAAGAAGTACCCCCCAGCGATGCCCGTATGGGCACGCCCGGACTACAACCCTCCATTACTAGAGTCCTGGAAGGACCCGGACTACGTCCCTCCGGTGGTACACGGGTGCCCTCTGCCGCCTACCAAGGCCCCCCCAATACCGCCTCCACGGAGGAAAAGGACGGTTGTCCTGACAGAGTCCACTGTATCTTCTGCCTTGGCGGAGCTCGCTACTAAGACCTTCGGCAGCTCCGAATCATCGGCCATCGACAGCGGCACGGCGACCGCCCCTCCTGACTGCGCCTCCGACGACGGCGACAAAGGATCCGACGTTGAGTCGTACTCCTCCATGCCCCCCCTTGAGGGGGAGCCGGGGGACCCCGATCTCAGCGACGGGTCCTGGTCTACCGTGAGCGAGGAG---GCCAGTGAGGACGTCGTCTGCTGC
>gnl|euhcvdb|GU451222_NS5A_C1b_NS5A_protein_coding_sequence_(ns5a_sequence)
TCCGGCTCGTGGCTAAGAGACATTTGGGACTGGATATGCACGGTGTTGACTGACTTCAAGACCTGGCTCCAGTCCAAGCTCCTGCCGCGGCTACCGGGAGTCCCTTTCCTCTCCTGCCAACGAGGGTACAAGGGAGTCTGGCGGGGGGACGGCATCATGCAAACCACCTGCCCATGTGGAGCACAGATCACCGGACATGTCAAAAATGGTTCCATGAGGATCGTCGGGCCTAAGACCTGCAGCAACATGTGGTGCGGAACATTCCCCATCAACGCATACACTACGGGCCCTTGCACACCCTCCCCGGCGCCCAACTATTCCAGGGCGCTGTGGCGGGTGGCTGCTGAGGAGTACGTGGAGGTTACGCGGGTGGGGGATTTCCACTACGTGACGGGCATGACCACTGACAACGTAAAGTGCCCATGCCAGGTTCCGGCCCCCGAATTCTTCACGGAGGTGGATGGGGTGCGGTTGCACAGGTACGCTCCGGCATGCAGGCCCCTCTTACGGGACGAGGTCGCATTCCAGGTCGGGCTCCACCAATACCCGGTCGGGTCACAGCTCCCATGCGAACCCGAGCCGGATGTAGCAGTGCTTACTTCCATGCTTACCGACCCCTCCCACATCACAGCAGAGACGGCTAAGCGTAGGCTGGCCAGGGGGTCC------CCCCCCTCTTTGGCCAGCTCTTCAGCTAGCCAGTTGTCTGCGCCTTCTCTGAAGGCGACA------------TGCACTACCCATCAT------------GACTCCCCGGACGCCGACCTCATTGAGGCTAACCTCCTGTGGCGGCAGGAGATGGGCGGGAACATCACCCGCGTGGAGTCAGAGAATAAGGTAGTAATTCTGGACTCTTTCGACCCGCTTCGAGCGGAGGAGGATGATAGGGAGGTATCCGTTGCAGCGGAGATCCTGCGGAAAACCAAGAAGTACCCCCCAGCGATGCCCGTATGGGCACGCCCGGACTACAACCCTCCATTGCTAGAGTCCTGGAAGGACCCGGACTACGTCCCTCCGGTGGTACACGGGTGCCCTCTGCCGCCTACCAAGGCCCCCCCAATACCGCCTCCACGGAGGAAGAGGACGGTTGTCCTGACTGAGTCCACCGTGTCCTCTGCCTTGGCGGAGCTTGCCATAAAGACCTTTGGCGACTCCGGATCATCAGCCGCCGACAGCGGCACAGCGACTGCCCCTCCTGGCCAGTCCTCCGACGACGGAGACCCAGGATCCGACGTTGAGTCGTACTCCTCCATGCCCCCCCTTGAGGGGGAGCCGGGGGACCCCGATCTCAGCGACGGGTCTTGGTCTACTGTGAGTGAGGAG---GCTAGTGAGGACGTCGTCTGTTGC
>gnl|euhcvdb|GU133617_NS5A_C1b_NS5A_protein_coding_sequence_(ns5a_sequence)
TCCGGCTCGTGGCTAAGGGATGTTTGGGACTGGATATGCACGGTGTTGGCTGACTTCAAGACCTGGCTCCAGTCCAAGCTCCTGCCGCAGCTACCGGGAGTCCCTTTTTTCTCATGTCAACGAGGGTATAAGGGAATCTGGCGGGGAGACGGCATCATGCAAACCACCTGCCCATGTGGAGCACAAATCACCGGACATGTCAAAAACGGTTCCATGAGAATCGTCGGGCCTAAAACCTGCAGCAACACGTGGCATGGAACATTCCCCATCAACGCCTACACCACGGGCCCCTGCACACCCTCCCCGGCGCCAAATTATTCGAGGGCGCTGTGGCGGGTGGCTGCTGAGGAGTACGTGGAGGTTACGCGGGTGGGGGATTTCCACTACGTGACGGGCATGACCACTGACAACGTGAAGTGCCCATGCCAGGTCCCGGCCCCCGAATTTTTCACAGAACTGGACGGGGTGCGGTTGCACAGGTACGCTCCGGCGTGCAAACCTCTCCTCCGGGATGAGGTCACATTCCAGGTCGGGCTCCACCAATACCTGGTCGGGTCACAGCTCCCATGTGAACCCGAACCGGACGTAACAGTGCTCACTTCCATGCTCACCGACCCCTCCCACATTACAGCAGAGGCGGCTAAGCGTAGATTGGCCAGGGGGTCC------CCCCCCTCTTTGGCCAGCTCTTCAGCTAGCCAGTTGTCTGCGCCTTCCCTGAAGGCGACA------------TGCACTACCCGTCAT------------GACTCCCCAGACGCTGACCTCATCGAGGCCAATCTCCTGTGGCGGCAGGAGATGGGCGGGAACATCACCCGCGTGGAGTCAGAGAATAAGGTGGTAGTTTTGGACTCTTTCGAGCCGCTTCGAGCGGAGGAGGATGAGAGGGAGGTATCCGTTGCGGCGGAGATCCTGCGGAAATCCAAGAAATTCCCTCCGGCAATGCCCATATGGGCACGCCCGGACTACAACCCTCCATTGATAGAGTCCTGGAAGGACCCGGACTACGTCCCTCCAGTGGTGCACGGGTGCCCACTGCCACCTACCAAGACCCCTCCGATACCACCTCCACGGAGGAAGAGGACGGTCGTCCTAACAGAATCCACCGTGTCTTCTGCCTTGGCGGAGCTTGCTACAAAGACCTTCGGTAGCTCTGAATCGTCGGCTGTCGACAGCGGCACGGCGACCGCCCCTCCTGACCAGCCCTCCGACGACGGCGACGCGGGATCCGACGTTGGGTCGTACTCCTCCATGCCCCCCCTTGAGGGGGAGCCGGGGGATCCCGATCTCAGCGACGGGTCTTGGTCCACCGTGAGTGAAGAG---GCTAGTGAGGATGTCGTCTGCTGC
>gnl|euhcvdb|X61596_NS5A_C1b_NS5A_protein_coding_sequence_(ns5a_sequence)
TCCGGTTCGTGGCTCAGGGATGTTTGGGACTGGATATGCACGGTGTTGACTGACTTCAAGACCTGGCTCCAGTCCAAGCTCCTGCCGCGGCTGCCGGGAGACCCCTTCTTCTCATGTCAACGTGGATACAGGGGGGTCTGGCGGGGAGATGGCGTCATGCAAACCACCTGCCCATGTGGAGCACAGATCACCGGACATGTCAAAAACGGTTCCATGAGGATCGTTGGGCCTAAAACCTGTAGCAACACGTGGCACGGAACATTCCCCATCAACGCATACACCACGGGCCCCTGCACGCCCTCCCCGGCGCCAAACTATTCCAGGGCGCTGTGGCGGGTGGCTGCTGAGGAGTATGTGGAAGTCACGCGGGTGGGGGATTTCCACTACGTGACGGGCATGACCACTGACAACGTAAAATGCCCATGCCAGGTTCCAGCCCCCGAATTCTTCACGGAAGTGGATGGGGTGCGGTTGCACAGGTACGCTCCAGCTTGCAAACCTCTCCTACGGGATGAGGTTACATTCCAGGTCGGGCTCAACCAATTCCCGGTTGGGTCACAGCTCCCGTGTGAGCCCGAACCGGATGTAACAGTGCTCACTTCCATGCTTACCGACCCCTCCCACATTACAGCGGAGACGGCTAAGCGTAGGTTGGCCAGAGGGTCT------CCCCCCTCCTTGGCCAGCTCTTCAGCTAGCCAGTTGTCTGCGCCTTCTTTGAAGGCGACA------------TGCACTACCCGTCAT------------GACTCCCCGGACGCCGACCTCATCGAGGCCAACCTCCTGTGGCGGCAGGAGATGGGCGGGAACATCACCCGGGTGGAGTCAGAGAATAAGGTAGTAATTCTAGACTCTTTTGAACCGCTTCGGGCGGAGGAGGATGAGAGGGAAGTATCCGTGGCGGCGGAGATCCTGCGGAAAAGCAGGAAGTTCCCCCCAGCGTTGCCCATATGGGCACGCCCGAGCTACAACCCACCACTCCTAGAGTCTTGGAAGGACCCGGACTACGTCCCTCCGGTGGTACACGGGTGCCCTCTGCCACCTACCATGGCCCCTCCAATACCACCTCCACGGAGGAAGAGGACGGTTGTCCTGACAGAATCCACCGTGTCTTCTGCCTTGGCTGAGCTTGCCACAAAGACCTTCGGCAGCTCCGGATCGTCAGCCGTTGACAGCGGCACGGCGACGGCCCCTCCTGACCAGCCCTCCGATGACGGAGACAGAGGATCTGACGATGAGTCGTACTCCTCCATGCCCCCCCTTGAGGGGGAGCCGGGGGACCCCGATCTCAGCGACGGGTCTTGGTCTACCGTGAGCGAGGAG---GCTAGTGAGGACGTCGCTTGCTGC
>gnl|euhcvdb|U45476_NS5A_C1b_NS5A_protein_coding_sequence_(ns5a_sequence)
TCCGGCTCGTGGCTGAGGGATGTTTGGGACTGGATATGCACGGTGTTGACTGACTTCAAGACCTGGCTCCAGTCCAAGCTCCTGCCGCGGCTGCCAGGAGTCCCCTTCCTCTCATGCCAACGTGGGTACAGGGGAGTTTGGCGGGGGGACGGCATCATGCACACCACCTGCCCATGCGGAGCACAAATGGCCGGACATGTCAAAAACGGTTCCATGAGGATCGTTGGGCCCAAAACCTGCAGCAACACGTGGTATGGATCATTCCCCATCAACGCATACACCACGGGCCCCTGCACACCCTCCCCGGCGCCAAACTACTCCAGGGCGCTGTGGCGGGTAGCTGCTGAGGAGTACGTGGAGGTCACGCGGGTGGGGGATTTCCACTATGTAACGGGCATGACCACTGACAACATAAAATGCCCATGCCAGGTTCCAGCCCCCGAATTCTTCACGGAAGTGGATGGGGTGCGGCTGCACAGGTATGCTCCGGCATGCAAGCCCCTCCTGCGGGATGAGGTCTCGTTCCAGGTCGGGCTCAACCACTATCCGGTCGGGTCACAACTCCCATGCGAGCCCGAACCGGACGTGGCAGTGCTCACTTCCATGCTTACCGACCCCTCCCACATTACAGCAGAGACGGCTAAGCGTAGGCTGGCCAGGGGGTCT------CCCCCCTCCCTGGCCAGCTCTTCAGCTAGTCAGTTGTCTGCGCCTTCTTTGAAGGCGACA------------TGCACTACCCGCCAT------------GACTCCCCAGATGCCGATCTCATCGAGGCCCACCTCCTGTGGCGGCAGGAGATGGGCGGGAACATCACCCGCGTGGAGTCAGAGAACAAGGTAGTAATTCTGGACTCTTTCGACCCGCTCCGAGCGGAGGAGGATGAGAGGGAAGTATCCGTTCCGGCGGAGATCCTGCGGAAATCCAGGAAGTTTCCCCCAGCGATGCCCATATGGGCGCGCCCGGATTACAACCCTCCACTGTTAGAGTCCTGGAAGGACCCGGACTACGTCCCTCCGGTGGTGCATGGGTGCCCATTGCCGCCTACCAAGGCCCCTCCAATACCACCTCCACGGAGGAAAAGGACGGTTGTCCTGACAGAGTCTACTGTGTCTTCTGCCCTGGCGGAGCTCGCCACAAAGACCTTCGGCAGCTCCGAATCGTCGGCCGTCGACAGTGGCACGGCGACCGCCCCTCCTGGCCAATCCTCCGACGACGTCGACACAGGATCCGACGTTGAGTCGTACTCCTCCATGCCCCCCCTTGAGGGGGAACCGGGGGACCCCGATCTCAGCGACGGGTCTTGGTCTACCGTGAGCGAGGAG---GCCAACGAGGATGTCGTCTGCTGC
>gnl|euhcvdb|U01214_NS5A_C1b_NS5A_protein_coding_sequence_(ns5a_sequence)
TCCGGCTCGTGGCTAAGGGATGTTTGGGACTGGATATGCACAGTGTTAACTGACTTTAAGACCTGGCTCCAGTCTAAGCTCCTGCCGCGACTACCGGGAGTCCCTTTCTTCTCGTGCCAGCGCGGGTACAAGGGAGTCTGGCGGGGGGACGGCATCATGCAAACCACCTGCCCATGTGGAGCACAGATAACCGGACATGTCAAAAATGGTTCCATGAGGATCGTTGGGCCTAAAACCTGCAGCAACACATGGCATGGAACTTTCCCCATCAACGCATACACCACGGGCCCCTGCACGCCCGCCCCGACGCCAAACTATTCCAGGGCGTTGTGGCGGGTGGCTGCTGAGGAGTACGTGGAGGTTACGCGGGTGGGGGATTTCCACTACGTGACGGGCATGACCACTGACAACGTAAAATGCCCATGCCAGGTTCCGGCCCCCGAATTCTTCACGGAAGTGGATGGGGTGCGGTTGCACAGGTACGCTCCGGCGTGCAAAACTCTCCTACGGGAGGAGGTCACATTCCAGGTCGGGCTCAACCAATACCTGGTTGGGTCACAGCTCCCATGTGAGCCCGAACCGGATGTAGCAGTGCTCACTTCCATGCTCACCGACCCCTCCCACATTACAGCAGAGACGGCTAAACGTAGGCTGGCCAGGGGATCT------CCCCCCTCCTTGGCCAGCTCTTCAGCTAGCCAGTTGTCTGCGCCTTCCTTGAAGGCAACA------------TGTACTACCCATCAT------------GACTCCCCGGACGCTGACCTCATCGAGGCCAACCTCCTGTGGCGGCAGGAGATGGGCGGGAACATCACCCGCGTGGAGTCAGAGAGTAAGGTGGTAATTTTGGACTCTTTCGACCCGCTCCGAGCGGAGGAGGGTGAGGGGGAAGTATCCGTTGCGGCGGAGATCCTGCGGAAATCCAAGAAATTTCCCCCGGCGTTGCCCGAATGGGCACGGCCGGATTATAACCCTCCACTGCTAGAGTCCTGGAAGGACCCGGACTACGTCCCTCCGGTGGTGCACGGGTGCCCATTGCCACCTGCCAAGGCCCCTCCAATACCACCTCCACGGAGAAAGAGGACGGTTGTCCTGACAGAGTCCACTGTGTCTTCTGCCTTAGCAGAGCTCGCCGTTAAGACGTTCGGCAGCTCCGAATCGTCGGCCGTCGACAGCGGCACGGCGACTGCCCCTCCCGACCAGGTCTCCGACAACGGCGACAAAGGATCCGACGCTGAGTCGTACTCCTCCATGCCCCCCCTTGAGGGAGAGCCGGGGGACCCCGATCTCAGCGACGGGTCTTGGTCTACCGTGAGTGAAGAG---GCTAGTGAAGACGTCGTATGCTGC
>gnl|euhcvdb|M58335_NS5A_C1b_NS5A_protein_coding_sequence_(ns5a_sequence)
TCCGGCTCGTGGCTAAGGGATGTTTGGGACTGGATATGCACGGTGTTGACTGACTTCAAGACCTGGCTCCAGTCCAAGCTCCTGCCGCAGCTACCTGGAGTCCCTTTTTTCTCGTGCCAACGCGGGTACAAGGGAGTCTGGCGGGGAGACGGCATCATGCAAACCACCTGCCCATGTGGAGCACAGATCACCGGACATGTCAAAAACGGTTCCATGAGGATCGTCGGGCCTAAGACCTGCAGCAACACGTGGCATGGAACATTCCCCATCAACGCATACACCACGGGCCCCTGCACACCCTCTCCAGCGCCAAACTATTCTAGGGCGCTGTGGCGGGTGGCCGCTGAGGAGTACGTGGAGGTCACGCGGGTGGGGGATTTCCACTACGTGACGGGCATGACCACTGACAACGTAAAGTGCCCATGCCAGGTTCCGGCTCCTGAATTCTTCTCGGAGGTGGACGGAGTGCGGTTGCACAGGTACGCTCCGGCGTGCAGGCCTCTCCTACGGGAGGAGGTTACATTCCAGGTCGGGCTCAACCAATACCTGGTTGGGTCACAGCTACCATGCGAGCCCGAACCGGATGTAGCAGTGCTCACTTCCATGCTCACCGACCCCTCCCACATCACAGCAGAAACGGCTAAGCGTAGGTTGGCCAGGGGGTCT------CCCCCCTCCTTGGCCAGCTCTTCAGCTAGCCAGTTGTCTGCGCCTTCCTTGAAGGCGACA------------TGCACTACCCAC------------CATGTCTCTCCGGACGCTGACCTCATCGAGGCCAACCTCCTGTGGCGGCAGGAGATGGGCGGGAACATCACCCGCGTGGAGTCGGAGAACAAGGTGGTAGTCCTGGACTCTTTCGACCCGCTTCGAGCGGAGGAGGATGAGAGGGAAGTATCCGTTCCGGCGGAGATCCTGCGGAAATCCAAGAAGTTCCCCGCAGCGATGCCCATCTGGGCGCGCCCGGATTACAACCCTCCACTGTTAGAGTCCTGGAAGGACCCGGACTACGTCCCTCCGGTGGTGCACGGGTGCCCGTTGCCACCTATCAAGGCCCCTCCAATACCACCTCCACGGAGAAAGAGGACGGTTGTCCTAACAGAGTCCTCCGTGTCTTCTGCCTTAGCGGAGCTCGCTACTAAGACCTTCGGCAGCTCCGAATCATCGGCCGTCGACAGCGGCACGGCGACCGCCCTTCCTGACCAGGCCTCCGACGACGGTGACAAAGGATCCGACGTTGAGTCGTACTCCTCCATGCCCCCCCTTGAGGGGGAACCGGGGGACCCCGATCTCAGTGACGGGTCTTGGTCTACCGTGAGCGAGGAA---GCTAGTGAGGATGTCGTCTGCTGC
>gnl|euhcvdb|L02836_NS5A_C1b_NS5A_protein_coding_sequence_(ns5a_sequence)
TCCGGCTCGTGGCTAAGGGATGTTTGGGATTGGATATGCACGGTGTTGACCGATTTCAAGACCTGGCTCCAGTCCAAGCTCCTGCCGCGGTTGCCCGGAGTCCCTTTCCTCTCATGCCAACGCGGGTACAAGGGAGTCTGGCGGGGGGACGGTATTATGCAAACCACCTGTCCATGTGGAGCACAGATTACTGGACATGTCAAAAACGGTTCCATGAGAATCGTTGGGCCTAAGACTTGTAGCAACACGTGGCATGGAACATTCCCCATCAACGCGTACACCACGGGCCCCTGCACACCCTCCCCGGCGCCGAACTATTCCAGGGCGCTGTGGCGGGTGGCTCCTGAGGAGTACGTGGAGGTTACGCGGGTGGGGGATTTCCACTACGTGACGGGCATGACCACCGACAACGTGAAATGCCCATGCCAAGTCCCGGCCCCTGAATTCTTCACGGAGGTGGATGGAGTACGGCTGCACAGGTACGCTCCGGCGTGCAAACCTCTCCTACGGGAGGAGGTCGTGTTCCAGGTCGGGCTCAACCAATACCTGGTTGGATCACAGCTCCCATGCGAGCCCGAGCCGGACGTAACAGTGCTCACTTCCATGCTTACCGACCCCTCCCACATCACAGCAGAGACGGCCAAGCGTAGGCTGGCCAGGGGGTCT------CCCCCCTCCTTGGCCAGCTCTTCAGCTAGCCAATTGTCTGCGCCTTCTTTGAAGGCGACA------------TGTACTACCCATCAT------------GACTCCCCGGACGCCGACCTCATTGAGGCCAACCTCCTGTGGCGGCAGGAGATGGGCGGAAACATCACCCGTGTGGAGTCAGAAAATAAGGTAGTGATCCTGGACTCTTTCGACCCGCTTCGGGCGGAGGAGGACGAGAGGGAAGTATCCGTTGCGGCGGAGATCCTGCGGAAATCCAGGAAGTTCCCCTCAGCGCTGCCCATATGGGCACGCCCAGACTACAACCCTCCACTGCTAGAGTCCTGGAAGGACCCAGATTATGTCCCTCCGGTGGTACACGGGTGCCCGTTGCCGCCTACCACGGCCCCTCCAGTACCACCTCCACGGAGAAAAAGGACGGTCGTCCTAACAGAGTCATCCGTGTCTTCTGCCTTGGCGGAGCTCGCTACTAAGACCTTCGGCAGCTCTGAATCGTCGGCCGTCGACAGCGGCACGGCGACTGCCCCTCCTGACGAGGCCTCCGGCGGCGGCGACAAAGGATCCGACGTTGAGTCGTACTCCTCCATGCCCCCCCTTGAGGGAGAGCCGGGGGACCCCGACCTCAGCGACGGGTCCTGGTCTACCGTGAGTGAGGAG---GCCAGTGAGGACGTCGTCTGCTGC
>gnl|euhcvdb|M96362_NS5A_C1b_NS5A_protein_coding_sequence_(ns5a_sequence)
TCCAGCTCGTGGCTAAGGGAGATTTGGGACTGGATCTGCACGGTGTTGACTGACTTCAAGACCTGGCTCCAGTCCAAGCTCCTGCCGCGATTACCGGGAGTCCCTTTTTTCTCATGCCAACGCGGGTATAAGGGAGTCTGGCGGGGGGACGGCATCATGCACACCACCTGCCCATGCGGAGCACAGATCACCGGACACGTCAAAAACGGTTCCATGAGGATCGTTGGGCCTAAAACCTGCAGCAACACGTGGTACGGGACATTCCCCATCAACGCGTACACCACGGGCCCCTGCACACCCTCCCCGGCGCCAAACTATTCCAAGGCATTGTGGAGAGTGGCCGCTGAGGAGTACGTGGAGGTCACGCGGGTGGGAGATTTTCACTACGTGACGGGCATGACCACTGACAACGTGAAGTGTCCATGCCAGGTTCCGGCCCCCGAATTCTTCACGGAGGTGGATGGAGTGCGGTTGCACAGGTACGCTCCGGCGTGCAGACCTCTCCTACGGGAGGAGGTCGTATTCCAGGTCGGGCTCCACCAGTACCTGGTCGGGTCACAGCTCCCATGCGAGCCCGAACCGGATGTAGCAGTGCTCACTTCCATGCTCACTGACCCCTCCCACATTACAGCAGAGACGGCTAAGCGTAGGCTGGCCAGGGGGTCT------CCCCCCTCCTTGGCCAGCTCTTCAGCTAGCCAGTTGTCTGCGCCTTCCTTGAAGGCGACA------------TGCACTACCCATCAT------------GACTCCCCGGACGCTGACCTCATTGAGGCCAACCTCTTGTGGCGGCAAGAGATGGGCGGGAACATCACCCGCGTGGAGTCAGAGAATAAGGTGGTAATCCTGGACTCTTTCGACCCGCTCCGAGCGGAGGATGATGAGGGGGAAATATCCGTTCCGGCGGAGATCCTGCGGAAATCCAGGAAATTCCCCCCAGCGCTGCCCATATGGGCGCCGCCGGATTACAACCCTCCGCTGCTAGAGTCCTGGAAGGACCCGGACTACGTTCCTCCGGTGGTACACGGGTGCCCGTTGCCGCCCACCAAGGCCCCTCCAATACCACCTCCACGGAGGAAGAGGACGGTTGTCCTGACAGAATCCACCGTGTCTTCTGCCTTGGCGGAGCTCGCTACTAAGACCTTCGGCAGCTCCGGATCGTCGGCCATCGACAGCGGTACGGCGACCGCCCCTCCTGACCAAGCCTCCGGTGACGGCGACAGAGAGTCCGACGTTGAGTCGTTCTCCTCCATGCCCCCCCTTGAGGGAGAGCCGGGGGACCCCGATCTCAGCGACGGATCTTGGTCCACCGTGAGCGAGGAG---GCTAGTGAGGACGTCGTCTGCTGT
>gnl|euhcvdb|AB049094_NS5A_C1b_NS5A_protein_coding_sequence_(ns5a_sequence)
TCCGGCTCGTGGCTTAGGGACGTGTGGGACTGGATATGCACGGTGTTGACTGACTTCAAGACCTGGCTCCAGTCCAAGCTCCTGCCGCGGTTACCGGGAGTCCCTTTCTTCTCATGCCAACGTGGGTACAGGGGAGTCTGGCGGGGAGATGGCGTCATGCAAACCACCTGCCCATGTGGAGCACAAATTGCTGGACATGTCAAAAACGGTTCCATGAAGATCGTTGGGCCTAAAACCTGTAGCAACACGTGGCACGGAACATTCCCCATCAACGCTTACACCACAGGCCCCTGCACACCCTCCCCGGCGCCAAACTATTCCAGGGCGTTGTGGCGGGTGGCTGCTGAGGAGTATGTGGAGGTCACACGGGTGGGGGAGTTCCACTACGTGACGGGCATGACGACTGACAACGTGAAATGTCCATGCCAGGTTCCGGCCCCCGAATTCTTTACGGAGCTGGACGGGGTGCGGCTGCACAGGTACGCTCCGGCATGTAAACCTCTCCTGCGGGATGAGGTCACATTCCAGGTCGGGCTCAACCAATACCCGGTTGGGTCACAGCTCCCATGTGAGCCCGAGCCGGACGTAACAGTGGTCACTTCCATGCTCACCGACCCCTCCCACATTACTGCAGAAACGGCTAGGCGTAAACTGGCCAGGGGGTCT------CCCCCTTCCTTGGCCAGCTCTTCGGCTAGTCAGTTGTCTGCGCCTTCCTTGAAGGCGACA------------TGCACTACCCATCAT------------GACTCCCCAGACGCTGACCTCATCGAGGCCAACCTCTTGTGGCGGCAGGAGATGGGCGGGAACATCACTCGCGTGGAGTCAGAGAACAAGGTAGTGATCCTAGACTCTTTTGACCCGCTTCGAGCGGAGGAGGATGAGAGGGAAGTATCCGTTGCGGCGGAGATCCTGCGGAAAACCAGGAAATTTCCCCCAGCGATACCCATATGGGCACGCCCGGACTACAACCCACCACTGGTAGAGTCTTGGAGGGACCCAGACTACGTCCCTCCGGTGGTACACGGGTGCCCATTGCCACCCGCCAAGGCCCCTCCAATACCACCTCCACGGAAAAAGAAGACGGTTGTCCTGTCAGAATCCACCGTATCTTCTGTCCTGGCGGAGCTTGCTACGAAGACCTTCAGCAGCTCCGTATCATCGGCCGTCGACAGCGGCACAGCGACCGCCCCTCCTGATCAGGCCTCCGACAACGGAGATACAGGATCCGATGTTGGGTCGTACTCCTCCATGCCTCCCCTTGAGGGAGAGCCGGGGGACCCCGACCTCAGCGACGGGTCTTGGTCTACTGTGAGTGAGGAG---GCTGGTGAGGACGTCGTCTGCTGC
>gnl|euhcvdb|AB049095_NS5A_C1b_NS5A_protein_coding_sequence_(ns5a_sequence)
TCCGGCTCGTGGCTCAGGGATGTTTGGGACTGGATATGCACGGTGTTGACTGACTTCAAGACCTGGCTCCAGTCCAAGCTCCTGCCACGGTTACCGGGAGTCCCTTTCCTCTCATGCCAACGTGGGTACAAGGGAGTCTGGCGGGGGGATGGCGTCATGCAAACCACCTGCCCATGTGGAGCACAAATCGCCGGACATGTCAAAAACGGTTCCATGAGGATCGTTGGGCCTAAAACCTGTAGCAACACGTGGCATGGAACATTCCCCATCAACGCGTACACCACAGGCCCCTGCACACCCTCCCCGGCGCCAAACTACTCCAAGGCGTTGTGGCGGGTGGCTGCTGAGGAGTATGTGGAGGTCACGCGGGTGGGGGATTTCCATTACGTGACGGGCATGACCACTGACAACATAAGATGCCCATGCCAGGTTCCGGCCCCTGAATTCTTCACGGAGTTGGATGGGGTGCGGCTGCACAGGTACGCTCCGGTGTGCAAACCTCTCCTACGGGATGAGGTCACATTCCAGGTCGGGCTCAACCAATTCCCGGTTGGGTCACAGCTCCCATGTGAGCCCGAACCGGATGTAACAGTGCTCACTTCCATGCTCACCGACCCCTCCCACATTACGGCAGAGACGGCCAAGCGTAGGCTGGCCAGAGGGTCC------CCCCCCTCCTTGGCCAGCTCTTCAGCTAGTCAGTTGTCTGCGCCCTCCTTGAAGGCGACA------------TGCACTACCCGTCAT------------GACTCCCCAGACGCCGACCTTATCGAGGCCAACCTCTTGTGGCGGCAGGAGATGGGAGGGAACATCACCCGCGTGGAGTCAGAAAACAAGGTAGTAATTCTAGACTCTTTTGATCCGCTCCGAGCGGAGGAAGATGAGAGGGAGGTGTCTGTTGCGGCGGAGATCCTGCGGAAAACCAGGAAATTCCCCCCAGCGATACCCATATGGGCACGCCCAGACTACAACCCACCACTGCTAGAGTCTTGGAGGGACCCGAACTACGTCCCTCCAGTGGTACACGGGTGCCCATTGCCACCTGCCAAGGCCCCTCCAATACCACCTCCACGGAAGAAAAGGACAGTTGTCCTGACAGAATCCACCGTGTCTTCTGCCCTGGCGGAGCTTGCTACCAAGACCTTCGGCAGCTCCGGATCGTCGGCCGTCGACAGCGGCACAGCGACCGCCCCTCCTGACCAACCCTCCGACGAAGGAGATACAGGATCCGACGTTGGGTCATACTCCTCCATGCCCCCCCTTGAGGGGGAGCCGGGGGACCCCGATCTCAGCGACGGGTCTTGGTCTACCGTGAGCGAGGAG---GCTAGTGAGGACGTCGTCTGCTGC
>gnl|euhcvdb|AB049096_NS5A_C1b_NS5A_protein_coding_sequence_(ns5a_sequence)
TCCGGCTCGTGGCTCAGGGACGTTTGGGACTGGATATGCACGGTGTTGACTGACTTCAAAACCTGGCTCCAGTCCAAGCTCCTGCCGCGATTACCGGGAGTTCCTTTCTTTTCATGTCAACGTGGGTACAAGGGAGTCTGGCGGGGAGATGGCGTCATGCAGACCACCTGCCCATGTGGAGCACAAATCAGCGGCCATGTCAAAAACGGTTCCATGAGGATCGCTGGGCCTAAGACCTGTAGCAACACGTGGCAAGGAACATTCCCCATCAACGCATACACCACAGGCCCCTGCACACCCTCCCCGGCGCCAAACTATTCCAGGGCGCTGTGGCGGGTGGCTGCTGAGGACTACGTGGAGGTTACGCGGGTGGGGGATTTCCACTACGTGACGGGCATGACTACTGACAACGTAAAGTGCCCATGCCAGGTTCCGGCCCCCGAATTCTTCACGGAATTGGACGGGGTGCGGCTGCACAGGTACGCTCCGGCGTGCAAACCTCTCCTACGGGATGAGGTCACATTCCAGGTCGGGCTCAACCAATTCCCGGTTGGGTCACAGCTCCCATGTGAGCCCGAACCGGATGTAACAGTGATCACTTCCATGCTCACCGACCCCTCCCACATTACAGCAGAGACGGCTAAGCGTAGGCTGGCCAGAGGGTCT------CCCCCCTCTTTGGCCAGCTCTTCAGCTAGTCAATTGTCTGCGCCTTCCTTGAAGGCGACA------------TGCACTACCCATCAT------------GACTCCCCAGACGCCGACCTCATCGAGGCCAACCTCCTGTGGCGGCAGGAGATGGGCGGGAACATCACTCGCGTGGAGTCAGAGAATAAGGTAGTAATCCTAGACTCTTTTGACCAGCTCCGGGCGGAAGAGGATGAGAGGGAAATATCCGTTGAGGCGGAGATCCTCCGGAAAACCAGGAAGTTCCCCCTAGCGATGCCCATATGGGCACGCCCGGACTACAACCCACCGCTGGTAGAGCCTTGGAAGGACCCGGACTACGTCCCTCCAGTGGTACACGGGTGCCCATTACCACCCACCAAGGCCCCTCCAATACCACCTCCGCGGAGGAAGAGGACGGTCATCCTGACAGAATCCACCGTGTCCTCTGCCTTGGCGGAGCTTGCTACAAAGACCTTCGGCAGCTCCGGGTCGTCGGCCGTCGACAGCGGTACGGCGACCGCCCCTCCTGACCAGTCCTCTGATGACGGAGATACAGGATCCGACGCTGGGTCGTACTCCTCCATGCCCCCCCTTGAGGGGGAGCCGGGGGACCCCGATCTCAGCGACGGGTCCTGGTCTACTGTGAGTGAGGAG---GCTAGTGAGGACGTCGTCTGCTGC
>gnl|euhcvdb|AB049099_NS5A_C1b_NS5A_protein_coding_sequence_(ns5a_sequence)
TCCGGCTCGTGGCTAAGGGATGTTTGGGACTGGATATGCACGGTATTGACTGACTTCAAGACCTGGCTCCAGTCCAAGCTCCTGCCACGATTACCGGGAGTCCCTTTCTTCTCATGCCAACGCGGGTACAAGGGAGTCTGGCGGGGGGAAGGCATCATGCAAACCACCTGTCCATGTGGGGCACAGATCGCCGGACATGTCAAAAACGGTTCCATGAGGATCGTTGGGCCTAAAACCTGCAGTAACGTGTGGCATGGAACGTTCCCCATCAACGCATATACCACGGGCCCCTGCACCCCCTCCCCGGCGCCGAACTATTCCAAGGCGCTGTGGAGGGTGGCTGCTGAAGAGTACGTGGAGGTTACGCGGGTGGGGGATTTCCACTACGTGACGGGCATGACCACTGACAACGTAAAATGCCCATGCCAGGTTCCGGCCCCCGAATTTTTCACAGAGGTGGACGGGGTGCGGTTGCACAGGTACGCTCCGGCGTGCAAACCTCTCCTACGGGATGAGGTCTCATTCCAGGTCGGGCTCAACCAATATCTGGTTGGGTCACAACTCCCATGCGAGCCCGAACCGGATGTAGCAGTGCTCACTTCTATGCTCACCGACCCCTCCCACATTACAGCAGAGACGGCTAGGCGTAGGTTGGCCAGGGGGTCT------CCCCCCTCCTTGGCCAGCTCCTCAGCCAGCCAGTTATCTGCGCCTTCTTTGAAGGCGACT------------TGCACTACCCAC------------CATGACTCCCCGGACGCCGACCTCATTGAGGCCAACCTCCTGTGGCGGCAGGAGATGGGCGGGAACATCACCCGAGTGGAGTCAGAGAACAAAGTAGTAATTCTGGACTCTTTCGACCCGCTCCGAGCGGAGGAGGATGAGAGGGAAGTATCCGTTCCGGCAGAGATCCTGCGGAAATCCAGGGGGTTTCCCCCAGCGATACCCATATGGGCACGGCCGGATTACAACCCTCCACTGCTAGAGTCCTGGAAGGACCCGGACTACGTCCCTCCGGTGGTGCATGGATGCCCATTGCCACCTACTAGGGCCCCTCCAATACCACCTCCACGGAGAAAGAGGACGATCGTCCTGACAGAGTCCACTGTGTCTTCTGCCTTGGCGGAGCTCGCTACTAAGACCTTCAGCAGCTCCGGATCGTCGGCCGTCGATAGCGGCACAGCGACCGCCCCTCCTGACCAGGCCTCCGACGACGGCGACAAAGAATCCGACGTTGAGTCGTACTCCTCCATGCCCCCCCTTGAGGGGGAGCCGGGGGACCCCGATCTCAGTGACGGGTCTTGGTCTACCGTTAGTGAGGAG---GCTAGTGAGGACGTCGTCTGCTGC
>gnl|euhcvdb|AB154180_NS5A_C1b_NS5A_protein_coding_sequence_(ns5a_sequence)
TCCGGCTCGTGGCTGAGGGACGTTTGGGACTGGATATGCACGGTGTTAACTGATTTTAAGACCTGGCTCCAGTCCAAGCTCCTGCCGCGGTTACCGGGAGTCCCCTTCCTCTCATGCCAACGAGGGTACAAGGGCATCTGGCGGGGAGACGGCATCATGCAAACCACCTGCCCATGTGGAGCGCAGATCACCGGACATGTCAAAAACGGTTCCATGAGGATCGTTGGGCCTAGGACCTGCAGCAACACGTGGCATGGAACATTCCCCATCAACGCATACACCACGGGCCCCTGCACGCCCTCCCCGGCGCCCAATTATTCCAGGGCGCTGTGGAGGGTGGCTGCTGAGGAGTACGTGGAGGTTACGCGGGTGGGGGATTTCCACTACGTGACGGGCATGACCACTGACAACGTAAAGTGCCCATGCCAGGTTCCGGCCCCCGAATTCTTCACGGAGGTGGATGGGGTGCGGCTGCACAGGTACGCTCCGCCGTGCAGACCTCTCCTACGGGAGGAGGTCACATTCCAGGTCGGGCTCAACCAATACCTGGTCGGGTCACAGCTCCCATGTGAGCCCGAACCGGATGTAGCGGTGCTCACTTCCATGCTCACCGACCCCTCCCACATCACAGCAGAGACGGCTAAGCGTAGGCTGGCCAGGGGGTCC------CCCCCCTCCTTGGCCAGCTCTTCAGCTAGCCAGTTGTCTGCGCCTTCCTTGAAGGCGACA------------TGCACTACCCGTCAT------------GACTCCCCAGATGCTGACCTCATCGAGGCCAATCTCCTGTGGCGGCAGGAGATGGGCGGGAACATCACCCGCGTGGAGTCAGAGAACAAGGTGGTGATTCTGGACTCTTTCGAGCCGCTTCGAGCGGAGGAAGATGAGAGGGAAGTATCCGTTCCGGCGGAAATCCTGCGGAGATCCAGGAAGTTTCCCCGGGCGATGCCCGTATGGGCTAGGCCGGATTACAACCCTCCACTGGTAGAGTCCTGGAAGGACCCGGACTACGTCCCTCCGGTGGTACATGGGTGCCCATTGCCGCCTACTAAGGCCCCTCCAATACCACCTCCACGGAGGAAAAGGACGGTTGTCCTGACAGAATCCACCGTGTCTTCTGCCTTGGCTGAGCTCGCCACAAAGACCTTCGGCAGCTCCGAATCGTCGGCCGTCGACAGCGGCACGGCGACCGCCCCTCCTGACCAGCCCTCCGACGACGGCGACGCAGGGTCCGATGTTGAGTCGTACTCCTCCATGCCCCCCCTTGAGGGGGAGCCGGGGGATCCCGATCTCAGCGACGGGTCTTGGTCTACCGTGAGCGAGGAA---GCTGGTGAGGACGTCGTCTGCTGC
>gnl|euhcvdb|AB154183_NS5A_C1b_NS5A_protein_coding_sequence_(ns5a_sequence)
TCCGGCTCGTGGTTAAGGGACGTTTGGGACTGGATATGCACGGTGTTAACTGATTTTAAGACCTGGCTCCAGTCCAAGCTCCTGCCGCGGTTACCGGGAGTCCCCTTCCTCTCATGCCAACGTGGATACAGGGGCATCTGGCGGGGAGACGGCATCATGCAAACCACCTGCCCATGTGGAGCGCAGATCACCGGACATGTCAAAAACGGTTCCATGAGGATCGTTGGGCCTAGGACCTGCAGCAACACGTGGCATGGAACATTCCCCATCAACGCATACACCACGGGCCCCTGCACGCCCTCCCCAGCGCCCAATTATTCCAGGGCGTTGTGGAGGGTGGCTGCTGAGGAGTACGTGGAGGTTACGCGGGTGGGGGATTTCCACTACGTGACGGGCATGACCACTGACAACGTAAAGTGCCCATGCCAGGTTCCGGCCCCCGAATTCTTCACGGAGGTGGATGGGGTGCAGCTGCACAGGTACGCTCCGCCGTGCAAACCTCTCCTACGGGAGGAGGTCACATTCCAGGTCGGGCTCAACCAATACCTGGTCGGGTCACAGCTCCCATGTGAGCCCGAACCGGACGTAGCGGTGCTCACTTCCATGCTCACCGACCCCTCCCACATCACAGCAGAGACGGCTAAGCGTAGGCTGGCCAGGGGGTCT------CCCCCCTCCTTAGCCAGCTCTTCAGCTAGCCAGTTGTCTGCGCCTTCCTTGAAGGCGACA------------TGCACTACCCGTCAT------------GACTCCCCAGATGCTGACCTCATCGAGGCCAATCTCCTGTGGCGGCAGGAGATGGGCGGGAACATCACCCGCGTGGAGTCAGAGAATAAGGTAGTGATTCTGGACTCCTTCGAGCCGCTTCGAGCGGAGGAAGATGAGAGGGAAGTATCCGTTCCTGCGGAAATCCTGCGGAGATCCAGGAAGTTTCCCCGAGCGATGCCCATATGGGCAAGGCCGGATTACAACCCTCCACTGATAGAGTCCTGGAAGGACCCGGACTACGTCCCTCCGGTGGTACATGGGTGCCCATTGCCACCTACTAAGGCCCCTCCAATACCACCTCCACGGAGGAAAAGGACGGTTGTCCTGACAGAATCTACCGTGTCTTCTGCCTTGGCTGAGCTCGCCACGAAGACCTTCGGCAGCTCCGGATCGTCGGCCGTCGACAGCGGCACGGCGACCGGCCCTCCTGACCAGCCCTCCGACGACGGCGACGCGGGGTCCGATGTTGAGTCGTACTCCTCCATGCCCCCCCTTGAGGGGGAGCCGGGGGATCCCGATCTCAGCGACGGGTCTTGGTCTACCGTGAGCGAGGAA---GCTAGTGAGGATGTCGTCTGCTGC
>gnl|euhcvdb|AB154185_NS5A_C1b_NS5A_protein_coding_sequence_(ns5a_sequence)
TCCGGCTCGTGGCTAAGGGACGTTTGGGACTGGATATGCACGGTGTTAGCTGATTTTAAGACCTGGCTCCAGTCCAAGCTCCTGCCGCGGTTACCGGGAGTCCCCTTCCTCTCATGCCAACGTGGATACAGGGGCGTCTGGCGGGGAGACGGCATCATGCAAACCACCTGCCCATGTGGAGCGCAGATTACCGGACATGTCAAAAACGGTTCCATGAGGATCGTTGGGCCTAGGACCTGCAGCAACACGTGGCATGGAACATTCCCCATCAACGCATACACCACGGGCCCCTGCACGCCCTCCCCGGCGCCCAATTATTCCAGGGCGCTGTGGAGGGTGACTGCTGAGGAGTACGTGGAGGTTACGCGGGTGGGGGATTTCCACTACGTGACGGGCATGACCACCGACAACGTAAAGTGCCCATGCCAGGTTCCGGCCCCCGAATTCTTCACGGAGGTGGATGGGGTGCGGCTGCACAGGTACGCTCCGCCGTGCAAACCTCTCCTACGGGAGGAGGTCACATTCCAGGTCGGGCTCAACCAATACCTGGTCGGGTCACAGCTCCCATGTGAGCCCGAACCGGATGTAGCGGTGCTCACTTCCATGCTCACCGACCCCTCCCACATCACAGCAGAGGCGGCTAGGCGTAGGCTGGCCAGGGGGTCT------CCCCCCTCCTTGGCCAGCTCTTCAGCTAGCCAGCTGTCTGCGCCTTCCTTGAAGGCGACA------------TGCACTACCCGTCAT------------GACTCCCCAGATGCTGACCTCATCGAGGCCAATCTCCTGTGGCGGCAGGAGATGGGCGGGAACATCACCCGCGTGGAGTCAGAGAACAAGGTAGTAATTCTGGACTCTTTCGAGCCGCTTCGAGCGGAGGAAGATGAGAGGGAAGTATCCGTTCCGGCGGAAATCCTGCGGAGATCCAGGAAGTTTCCCCGAGCGATGCCCATATGGGCAAGGCCGGATTACAACCCTCCACTGGTGGAGTCCTGGAAGGACCCGGACTACGTCCCTCCGGTGGTACATGGGTGCCCATTACCACCTACTAAGGCCCCTCCAATACCACCTCCACGGAGGAAAAGGACGGTTGTCCTGACAGAATCCACCGTCTCTTCCGCCTTGGCTGAGCTCGCCACAAAGACCTTCGGCAGCTCCGAATCGTCGGCCGTCGACAGCGGCACGGCGACCGCCCCTCCTGACCAGGCCTCCGACGACGGCGACGCAGGGTCCGATGTTGAGTCGTACTCCTCCATGCCCCCCCTTGAGGGGGAGCCGGGGGACCCCGATCTCAGCGACGGGTCTTGGTCTACCGTGAGCGAGGAA---GCTAGTGAGGACGTCGTCTGTTGT
>gnl|euhcvdb|AB154188_NS5A_C1b_NS5A_protein_coding_sequence_(ns5a_sequence)
TCCGGCTCGTGGCTAAGGGACGTTTGGGACTGGATATGCACGGTGTTAACTGATTTTAAGACCTGGCTCCAGTCCAAGCTCCTGCCGCGGTTACCGGGAGTCCCCTTCCTCTCATGTCAACGTGGGTACAAGGGCATCTGGCGGGGAGACGGCATCATGCAAACCACCTGCCCATGTGGAGCGCAGATCACCGGACATGTCAAAAATGGTTCCATGAGGATCGTTGGGCCTAGGACCTGCAGCAACACGTGGCATGGAACATTTCCCATCAACGCATACACCACGGGCCCTTGCACGCCCTCCCCGGCGCCAAACTATTCTAGGGCGCTGTGGAGGGTAGCTGCTGAGGAGTACGTGGAGGTTACGCGGGTGGGAGATTTCCACTACGTGACGGGCATGACTACTGACAACGTAAAGTGCCCATGTCAGGTTCCGGCCCCCGAATTCTTCACGGAGGTGGATGGGGTGCGTCTGCACAGGTACGCTCCACCGTGCAGACCTCTCATACGGGAGGAGGTCACATTCCAGGTCGGACTCAACCAATACCTGGTCGGGTCACAGCTCCCATGTGAGCCCGAACCGGATGTGGCGGTGCTCACTTCCATGCTCACCGACCCCTCCCACATCACAGCAGAGGCGGCTAAGCGTAGGCTGGCCAGGGGGTCT------CCCCCCTCCTTAGCCAGCTCTTCGGCTAGCCAATTGTCTGCGCCTTCCCTGAAGGCGACA------------TGCACTACCCGTCAT------------GACTCCCCAGATGCTGACCTCATCGAGGCCAATCTCCTGTGGCGGCAGGAGATGGGCGGGAACATCACCCGCGTGGAGTCAGAGAATAAGGTAGTAATTCTGGACTCTTTCGAGCCGCTTCGAGCGGAGGAAGATGAGAGGGAAGTATCCGTCCCAGCGGAAATCCTGCGGAGATCCAGGAAGTTTCCCCTGGCGATGCCCGTATGGGCAAGGCCGGATTACAACCCTCCACTGGTAGAGTCCTGGAAGGACCCGGACTATGTTCCTCCGGTGGTACATGGGTGCCCATTGCCACCTACTACGGCCCCTCCAATACCACCTCCACGGAGGAAAAGGACGGTTGTCCTGACAGAATCCACCGTGTCTTCTGCCTTGGCTGAGCTCGCCACAAAGACCTTCGGCAGCTCCGAGTCGTCGGCCGCCGACAGCGGCACGGCGAGCGCCCCTCCTGACCAGCCCTCCGACGACGGCGACGCAGGGTCCGATGCTGAGTCGTACTCCTCCATGCCCCCCCTTGAGGGGGAGCCGGGGGATCCCGATCTCAGTGACGGGTCTTGGTCTACCGTGAGCGAGGAA---GCTAGCGAGGACGTCGTCTGCTGC
>gnl|euhcvdb|AB154195_NS5A_C1b_NS5A_protein_coding_sequence_(ns5a_sequence)
TCCGGCTCGTGGCTAAGGGACGTTTGGGACTGGATATGCATGGTGTTAAGTGATTTTAAGACCTGGCTCCAGTCCAAGCTCCTGCCGCGGTTACCGGGAGTCCCCTTCCTCTCATGTCAACGTGGGTACAGGGGCATTTGGCGGGGAGACGGCATCATGCAAACCACCTGCTCATGTGGAGCGCGGATCACCGGACATGTCAAGAACGGTTCCATGAGGATCGTTGGGCCTAGGACCTGTAGCAACACGTGGCATGGAACATTCCCCATCAACGCATACACCACGGGCCCCTGCACGCCCTCCCCGGCGCCCAATTATTCCAGGGCGCTGTGGAGGGTGGCTGCTGAGGAGTACGTGGAGGTCAAGCGGGTGGGGGATTTCCACTACGTGACGGGCATGACCACTGACAACGTAAAGTGCCCATGCCAGGTTCCGGCCCCCGAATTCTTCACGGAGGTGGACGGGGTGCGGCTGCACAGGTACGCTCCGCCGTGCAAGCCTCTCCTGCGGGAGGAGGTCACATTCCAGGTCGGGCTCAACCAATACGTGGTCGGGTCACAGCTCCCATGCGAGCCCGAGCCGGATGTAGCGGTGCTTACTTCCATGCTCACCGACCCCTCCCACATCACAGCAGAGACGGCTAAGCGTAGGCTGGCCAGAGGGTCT------CCCCCCTCCTTAGCCAGCTCTTCAGCTAGCCAGTTGTCTGCGCCTTCCTTGAAGGCGACA------------TGCCCTTACCTTCAT------------GACTCCCCAGACGCTGACCTCATCGAGGCCAATCTCCTGTGGCGGCAGGAGATGGGCGGGAACATCACCCGCGTGGAGTCAGAGAACAAGGTAGTAATTCTGGACTCTTTCGAGCCGCTTCGAGCGGAGGAAGATGAGAGGGAAGTGTCCGTTCCGGCGGAAATCCTGCGGAGATCCAGGAAATTTCCCCGAGCGATGCCCATATGGGCAAGGCCGGATTACAACCCTCCACTGATAGAGTCCTGGAAGGACCCGGACTACGTCCCTCCGGTGGTACACGGGTGCCCATTGCCACCTACTAAGGCCCCTCCAATACCACCTCCACGGAGGAAAAGGACGGTTGTCCTGACAGAATCCACCGTGTCTTCTGCCCTGGCTGAGCTCGCCACAAAGACCTTCGGCAGCTCTGAATCGTCGGCCGTCGACAGCAGCACGGCGATCGCCCCCCCTGACCAGCTCTCCAAAGACGGCGACGCAGGGTCCGATGTTGAGTCGTGCTCCTCCATGCCCCCCCTTGAGGGGGAACCGGGGGATCCCGATCTCAGCGACGGGTCTTGGTCTACCGTGAGCGAGGAA---GCTAGTGAGGACGTCGTCTGCTGC
>gnl|euhcvdb|AB154197_NS5A_C1b_NS5A_protein_coding_sequence_(ns5a_sequence)
TCCGGTTCGTGGCTAAGGGACGTTTGGGACTGGATATGCACGGTGTTAACTGATTTTAAGACCTGGCTCCAGTCCAAGCTCCTGCCGCGGTTACCGGGAGTCCCCTTCCTCTCATGCCAACGTGGGTATAGGGGCATCTGGCGGGGAGACGGCATCATGCAAACCACCTGCCTATGTGGAGCGCAGATCACCGGACATGTCAAAAACGGCTCCATGAGGATCACTGGGCCCAGGACCTGCAGCAACACGTGGCATGGAACATTCCCCATCAACGCATACACCACGGGCCCCTGCACGCCCTCCCCGGCGCCCAATTATTCCAGGGCGCTGTGGAGGGTGGCTGCTGAGGAGTACGTGGAGGTTACGCGGGTGGGGGATTTCCACTACGTGACGGGCATGACCACAGACAACGTAAAGTGCCCATGCCAGGTTCCGGCCCCCGAATTCTTCACGGAGGTGGATGGGGTGCGGTTGCACAGGTACGCTCCGCCGTGCAAGCCTCTCCTACGGGAGGAGGTCACATTCCAGGTCGGGCTCAACCAATACCTGGTCGGGTCGCAGCTCCCATGTGAGCCCGAACCGGATGTGGCGGTGCTTACTTCCATGCTCACCGACCCCTCCCATATCACAGCAGAGGCGGCTAAGCGTAGGCTGGCCAGGGGGTCT------CCCCCCTCCTTAGCCAGCTCTTCAGCTAGCCAGCTGTCTGCGCCTTCCTTGAAGGCGACA------------TGCACTACCCGTCAC------------GACTCCCCAGATGCTGACCTCATCGAGGCCAATCTCTTGTGGCGGCAGGAGATGGGCGGGAACATCACCCGTGTGGAGTCAGAGAACAAGGTAGTAATTCTGGACTCTTTCGAGCCGCTTCGAGCGGAGGAAGATGAGAGGGAGGTATCCGTTCCGGCGGAAATCCTGCGGAGATCCAGGAAATTTCCCCGAGCGATGCCCATATGGGCAAGGCCAGATTACAACCCTCCACTGGTGGAGTCCTGGAAGGACCCGGACTACGTTCCTCCGGTGGTGCATGGGTGCCCATTGCCACCTACTAAGGCCCCTCCAATACCACCTCCACGGAGGAAAAGGACGGTTGTCCTGACAGAATCCACCGTGTCTTCTGCCTTGGCTGAGCTCGCCACAAAGACCTTTGGCAGCTCCGAATCGTCGGCCGTCGACAGCGGCACGGCGACCGCCCCTCTAGACCAGCCCTCCGACGACGGTGACGCAGGGTCCGATGTTGAGTCGTACTCCTCCATGCCCCCCCTTGAGGGGGAGCCGGGGGATCCCGATCTCAGCGACGGGTCTTGGTCTACCGTGAGCGAGGAA---GCTAGTGAGGACGTCGTCTGCTGC
>gnl|euhcvdb|AB154198_NS5A_C1b_NS5A_protein_coding_sequence_(ns5a_sequence)
TCCGGCTCGTGGCTAAGGGACGTTTGGGACTGGATATGCACGGTGTTAACTGATTTTAAGACCTGGCTCCAGTCCAAGCTCCTGCCGCGGTTACCGGGAGTCCCCTTCCTCTCATGCCAACGTGGGTATAGGGGCATCTGGCGGGGAGACGGCATCATGCAAACCACCTGCCTATGTGGAGCGCAGATCACCGGACATGTCAAAAACGGCTCCATGAGGATCACTGGGCCCAGGACCTGCAGCAACACGTGGCATGGAACATTCCCCATCAACGCATACACCACGGGCCCCTGCACGCCCTCCCCGGCGCCCAATTATTCCAGGGCGCTGTGGAGGGTGGCTGCTGAGGAGTACGTGGAGGTTACGCGGGTGGGGGATTTCCACTACGTGACGGGCATGACCACAGACAACGTAAAGTGCCCATGCCAGGTTCCGGCCCCCGAATTCTTCACGGAGGTGGATGGGGTGCGGCTGCACAGGTACGCTCCGCCGTGCAAGCCTCTCCTACGGGAGGAGGTCACATTCCAGGTCGGGCTCAACCAATACCTGGTCGGGTCGCAGCTCCCATGTGAGCCCGAACCGGATGTGGCGGTGCTTACTTCCATGCTCACCGACCCCTCCCATATCACAGCAGAGGCGGCTAAGCGTAGGCTGGCCAGGGGGTCT------CCCCCCTCCTTAGCCAGCTCTTCAGCTAGCCAGCTGTCTGCGCCTTCCTTGAAGGCGACA------------TGCACTACCCGTCAC------------GACTCCCCAGATGCTGACCTCATCGAGGCCAATCTCTTGTGGCGGCAGGAGATGGGCGGGAACATCACCCGTGTGGAGTCAGAGAACAAGGTAGTAATTCTGGACTCTTTCGAGCCGCTTCGAGCGGAGGAAGATGAGAGGGAGGTATCCGTTCCGGCGGAGATCCTGCGGAGATCCAGGAAATTTCCCCGAGCGATGCCCATATGGGCAAGGCCAGATTACAACCCTCCACTGGTAGAGTCCTGGAAGGACCCGGACTACGTTCCTCCGGTGGTGCATGGGTGCCCATTGCCACCTACTAAGGCCCCTCCAATACCACCTCCACGGAGGAAAAGGACGGTTGTCCTAACAGAGTCCACCGTATCTTCCGCCTTGGCTGAGCTCGCCACAAAGACCTTTGGCAGCTCCGAATCGTCGGCCGTCGACAGCGGCACGGCGACCGCCCCCCTTGACCAGCCCTCCGACGACGGCGACGCAGGGTCCGACGTTGGGTCGTACTCCTCCATGCCCCCCCTTGAGGGGGAGCCGGGGGATCCCGATCTCAGCGACGGGTCTTGGTCTACCGTAAGCGAGGAA---GCTAGTGAGGACGTCGTCTGCTGC
>gnl|euhcvdb|AB154199_NS5A_C1b_NS5A_protein_coding_sequence_(ns5a_sequence)
TCCGGCTCGTGGCTAAGGGACGTTTGGGACTGGATATGCACGGTGTTAACTGATTTTAAGACCTGGCTCCAGTCCAAGCTCCTGCCGCGGTTACCGGGGGTCCCCTTCCTCTCATGCCAGCGTGGGTACAAGGGAATCTGGCGGGGAGACGGCATCATGCAAACCACCTGCCCATGTGGAGCGCAGATCACCGGACATGTCAAGAACGGTTCCATGAGGATCGTTGGGCCCAGGACCTGCAGCAACACGTGGCATGGAACATTCCCCATCAACGCATACACCACGGGCCCCTGCACGCCCTCCCCGGCGCCCAATTATTCCAGGGCGCTGTGGAGGGTGGCTGCTGAGGAGTACGTGGAGGTTACGCGGGTGGGGGATTTCCACTACGTGACGGGCATGACCACTGACAACGTAAAGTGCCCATGCCAGGTTCCGGCCCCCGAATTCTTCACGGAGGTGGATGGGGTGCGGCTGCACAGGTACGCTCCGCCGTGCAAACCTCTCCTACGGGAGGAGGTCACATTCCAGGTCGGGCTCAACCAATACCTGGTCGGGTCACAGCTCCCATGTGAGCCCGAACCGGATGTAGCGGTGCTCACTTCCATGCTCACCGACCCCTCCCACATCACAGCAGAGGCGGCTAAGCGTAGGCTGGCCAGGGGCTCT------CCCCCCTCCTTGGCCAGCTCGTCAGCTAGCCAGTTGTCTGCGCCTTCCTTGAAGGCGACA------------TGCACTACCCGTCAT------------GACTCCCCAGATGCTGACCTCATCGAGGCCAATCTCCTGTGGCGGCAGGAGATGGGCGGGAACATCACCCGCGTGGAGTCAGAGAATAAGGTAGTAATTCTGGACTCTTTCGAACCGCTTCGAGCGGAGGAAGATGAGAGGGAAGTATCCGTTCCGGCGGAAATCCTGCGGAGATCCAGGAAATTTCCCCGGGCGATGCCCATATGGGCAAGGCCGGATTACAACCCTCCACTGGTAGAGTCCTGGAAGGACCCGGACTACGTCCCTCCAGTGGTACATGGGTGCCCATTGCCACCTACTAAGGCCCCTCCAATACCACCTCCACGGAGGAAAAGGACGGTTGTCCTGACAGAATCCACCGTGTCTTCTGCCTTGGCTGAGCTCGCCACAAAGACCTTTGGCAGCTCCGAATCGTCGGCCGTCGACAGCGGCACGGCGACCGCCCCTCATGACCAGCCCTCCGACGACGGAGACGCAGGGTCCGATGTTGAGTCGTACTCCTCCATGCCCCCCCTTGAGGGGGAGCCGGGGGATCCCGATCTCAGCGACGGGTCTTGGTCTACCGTGAGCGAGGAA---GCTAGTGAGGACGTCGTCTGCTGC
>gnl|euhcvdb|AB154200_NS5A_C1b_NS5A_protein_coding_sequence_(ns5a_sequence)
TCCGGCTCGTGGCTAAGGGACGTTTGGGACTGGATATGCACGGTGTTAACTGATTTTAAGACCTGGCTCCAGTCCAAGCTCCTGCCGCGGTTACCGGGGGTCCCCTTCCTCTCATGCCAGCGTGGGTACAAGGGAATCTGGCGGGGAGACGGCATCATGCAAACCACCTGCCCATGTGGAGCGCAGATTACCGGACATGTCAAAAATGGTTCCATGAGGATCGTCGGGCCTAGGACCTGCAGCAACACGTGGCATGGAACATTCCCCATCAACGCGTACACCACGGGCCCCTGCACGCCCTCCCCGGCGCCCAATTACTCCAGGGCGCTGTGGAGGGTGGCTGCTGAGGAGTACGTGGAGGTTACGCGGGTGGGGGATTTCCACTACGTGACGGGCATGACCACTGACAACGTAAAGTGCCCATGCCAGGTTCCGGCCCCCGAATTCTTCACGGAGGTGGATGGGGTGCGGCTGCACAGGTACGCTCCGCCATGTAGACCTCTCCTACGGGAGGAGGTCACATTCCAGGTCGGGCTCAACCAATACCTGGTCGGGTCACAGCTCCCATGTGAGCCCGAACCGGATGTAGCGGTGCTCACTTCCATGCTCACCGACCCCTCCCACATCACAGCAGAGGCGGCTAAGCGTAGGCTGGCTAGGGGCTCT------CCCCCCTCCTTGGCCAGCTCGTCAGCTAGCCAGTTGTCTGCGCCTTCCTTGAAGGCGACA------------TGCACTACCCGTCAT------------GACTCCCCAGATGCTGACCTCATCGAGGCCAATCTCCTGTGGCGGCAGGAGATGGGCGGGAACATCACCCGCGTGGAGTCAGAGAATAAGGTAGTAATTCTGGACTCTTTCGAACCGCTTCGAGCGGAGGAAGATGAGAGGGAAGTATCCGTTCCGGCGGAAATCCTGCGGAGATCCAGGAAATTTCCCCGAGCGATGCCCATATGGGCAAGGCCGGATTACAACCCTCCACTGGTAGAGTCCTGGAAGGACCCGGACTACGTCCCTCCGGTGGTACATGGGTGCCCATTACCACCTACTAAGGCCCCTCCAATACCACCCCCACGGAGGAAAAGGACGGTTGTCCTGACAGAATCCACCGTGTCTTCTGCCTTGGCTGAGCTCGCCACAAAGACCTTTGGCAGCTCCGAATCGTCGGCCGTCGACAGCGGCACGGCGACCGCTCCCCCTGACCAGCCCTCCGATGACGGCGACGCAGGGTCCGATGTTGAGTCGTACTCTTCCATGCCCCCCCTTGAGGGAGAGCCGGGAGATCCCGATCTCAGCGACGGGTCTTGGTCTACCGTGAGCGAGGAA---GCTAGTGAGGACGTCGTCTGCTGC
>gnl|euhcvdb|AB154201_NS5A_C1b_NS5A_protein_coding_sequence_(ns5a_sequence)
TCCGGCTCGTGGCTAAGGGACGTTTGGGACTGGATATGCACGGTGTTAACTGATTTTAAGACCTGGCTCCAGTCCAAGCTCCTGCCGCGGTTGCCGGGAGTCCCCTTCCTCTCATGCCAACGTGGGTACAAGGGCATATGGCGCGGAGACGGCATCATGCAAACCACCTGCCCATGTGGAGCGCAGATTACCGGACATGTCAAGAACGGTTCCATGAGGATCGTTGGGCCTAGGACCTGCAGCAACACGTGGCATGGAACATTCCCCATCAACGCATACACCACGGGCCCCTGCACACCCTCCCCGGCGCCCAATTATTCCAGGGCGCTGTGGAGGGTGGCTGCTGAGGAGTACGTGGAGGTTACGCGGGTGGGGGATTTCCACTACGTGACGGGCATGACCACTGACAACGTAAAGTGCCCATGCCAGGTTCCGGCCCCCGAATTCTTCACGGAGGTGGATGGGGTGCGGCTGCACAGGTACGCTCCGGCGTGCAAACCTCTCCTACGGGAGGAGGTCACATTCCAGGTCGGGCTCAACCAATACCTGGTCGGGTCGCAGCTCCCATGCGAGCCCGAACCGGATGTAGCGGTGCTCACTTCCATGCTCACCGACCCCTCCCACATCACAGCAGAGGCGGCTAAGCGTAGGCTGGCCAGGGGGTCT------CCCCCCTCCCTGGCCAGCTCTTCAGCTAGCCAGTTGTCTGCGCCTTCCTTGAAGGCGACA------------TGCACTACCCGCCAT------------GACTCCCCAGATGCTGACCTCATCGAGGCCAATCTCCTGTGGCGGCAGGAGATGGGCGGGAACATCACCCGCGTGGAGTCAGAGAACAAGGTAGTAATTCTGGACTCTTTCGAGCCGCTTCGAGCGGAGGAAGATGAGAGGGAAGTATCCGTTCCGGCGGAAATCCTGCGGAGATCCAGGAAATTTCCTCGAGCGATGCCCATATGGGCAAGGCCGGATTACAATCCTCCACTGGTAGAGTCCTGGAAGGACCCGGACTACGTCCCTCCGGTGGTACATGGATGCCCATTGCCACCTACTAAGGCCCCTCCAATACCACCTCCGCGGAGGAAAAGGACGGTTGTCCTGACAGAATCCACCGTGTCTTCTGCCTTGGCTGAGCTCGCCACAAAGACCTTCGGCAGCTCCGAATCGTCGGCCGTCGACAGCGGCACGGCGACCGCCCCTCCTGACCAGCCCTCCGACGACGGCGGCGCAGGGTCCGATGTTGAGTCGTACTCCTCCATGCCCCCCCTTGAGGGGGAGCCGGGGGATCCCGATCTCAGCGACGGGTCTTGGTCTACCGTGAGCGAGGAA---GCTAGTGAGGACGTCGTCTGCTGC
>gnl|euhcvdb|AB080299_NS5A_C1b_NS5A_protein_coding_sequence_(ns5a_sequence)
TCCGGCTCGTGGCTAAGGGATATTTGGGACTGGATATGCACGGTATTGGCTGACTTTAAGACCTGGCTCAAGTCCAAGCTCATGCCGCAATTACCGGGAGTCCCTTTCTTCTCTTGCCAACGCGGCTACAAGGGAGTCTGGCGGGGGGACGGTATCATGCAGACCACCTGCCCATGTGGAGCACAGATCACCGGACATGTCAAGAACGGTTCCATGAGGATCGCTGGGCCTAAAACCTGCAGCAACACGTGGCATGGAACATTCCCCATCAACGCGTACACCACGGGCCCCTGCACACCCTCCCCGGCGCCAAACTATTCCAGGGCGCTGTGGCGGGTGGCTGCTGAGGAGTACGTGGAGGTTACGCGGGTGGGGGATTTCCACTACGTGACGGGCATGACCACTGACAACGTGAAGTGTCCATGCCAGGTTCCGGCCCCCGAATTCTTCACGGAAGTGGATGGAGTGCAGTTGCACAGGTACGCTCCGGCGTGTAAACCTCTCCTACGGGATGAGGTCACATTCCAGGTCGGGCTCAACCAATACCTGGTTGGGTCGCAGCTCCCATGCGAGCCCGAACCGGATGTAGCAGTGCTCACTTCCATGCTCACCGATCCTTCCCACATTACAGCAGAGACGGCCAAGCGTAGGTTGGCCAGGGGGTCT------CCCCCCTCCCTGGCCAGCTCTTCAGCTAGCCAGTTGTCTGCGCCTTCCTTGAAGGCTACA------------TGTACTACCCACC------------ATGACTCCCCGGACGCTGACCTCATCGAGGCCAACCTCTTGTGGCGGCAAGAGATGGGCGGGAACATCACCCGCGTGGAGTCAGAGAACAAGGTAGTAATTCTGGACTCTTTCGACCCGCTTCGAGCGGAGGAGGATGAGAGGGAGGTATCCGTTGCGGCGGAGATCCTGCGGAAATCCAGGAAGTTCCCCCCTGCGCTGCCCGTATGGGCACGCCCGGATTATAATCCTCCACTGCTAGAGCCCTGGAAGGACCCGGACTATGTTCCTCCGGTGGTACACGGGTGCCCATTGCCGCCTACCAAGGCACCCCCAATACCACCCCCACGGAGAAAGAGGACGGTTGCCCTGACAGAGTCCACCGTGTCTTCTGCCTTGGCGGAGCTCGCTACTAAGACCTTCGGCAGCTCCGGATCGTCGGCCGCCGACAGCGGCACGGCGACTGCCCCTCCTGACCAGGCCTCCGACGACGGCGACAAGGGATCCGACGTTGAGTCATACTCCTCCATGCCCCCCCTTGAGGGAGAGCCGGGGGACCCTGATCTTAGCGACGGGTCTTGGTCTACCGTGAGCGAGGAG---GCTAGTGAGGACGTCGTCTGCTGC
>gnl|euhcvdb|AB154203_NS5A_C1b_NS5A_protein_coding_sequence_(ns5a_sequence)
TCCGGCTCGTGGCTAAGGGACGTTTGGGACTGGATATGCACGGTGTTAACTGATTTTAAGACCTGGCTCCAGTCCAAGCTCCTGCCGCGGTTACCGGGTGTCCCCTTCCTCTCATGCCAACGTGGGTACAAGGGCATCTGGCAGGGAGACGGCATCATGCATACCACCTGCCCATGTGGAGCGCAGATCACCGGACATGTCAAAAACGGTTCCATGAGGATCGTTGGGCCTAGGACCTGCAGCAACACGTGGCATGGAACATTCCCCATCAACGCATACACCACGGGCCCCTGCACGCCCTCCCCGGCGCCCAATTATTCCAGGGCGTTGTGGAGGGTGGCTGCTGAGGAGTACGTGGAGGTTACGCGGGTGGGGGATTTCCACTACGTGACGGGCATGACCACTGACAACATAAAGTGCCCATGCCAGGTTCCGGCCCCCGAATTCTTCACGGAGGTGGACGGGGTGCGGCTGCACAGGTACGCTCCGCCATGCAAACCTCTCTTACGGGAGGAGGTCACATTCCAGGTCGGGCTCAACCAATACCTGGTCGGGTCACAGCTCCCATGTGAGCCCGAACCGGATGTAGCGGTGCTCACTTCCATGCTCACCGACCCCTCCCATATCACAGCAGAGACGGCTAAGCGTAGGCTGGCCAGGGGGTCT------CCCCCCTCCTTAGCCAGCTCTTCAGCTAGCCAGTTGTCTGCGCCTTCCTTGAAGGCGACA------------TGCACTACCCGCCAT------------GACTCCCCAGACGCTGACCTCATCGAGGCCAGTCTCCTGTGGCGGCAGGAGATGGGCGATAACATCACCCGCGTGGAGTCAGAGAACAAGGTAGTAATTCTGGACTCTTTCGAGCCGCTTCGAGCGGAGGAAGATGAGAGGGAAATATCCGTTCCGGCGGAAATCCTGCGGAGATCCAGGAAATTTCCCCGAGCGATGCCCATATGGGCAAGGCCGGATTACAACCCTCCACTGGTAGAGTCCTGGAAGGACCCGGACTACGTCCCTCCGGTGGTACATGGGTGCCCATTGCCACCTACTAAGGCCCCTCCAATACCACCTCCACGGAGGAAAAGGACGGTCGTCCTGACAGAATCCACCGTGTCTTCTGCCTTGGCTGAGCTCGCCACAAAGACCTTCGGCAGCTCCGAATCGTCGGCCGTCGACAGCGGCACGGCGACCGCCCCTCCTGACCAGCCCTCCGACGACGGCGACGCAGGGTCCGATGTTGAGTCGTACTCCTCCATGCCCCCCCTTGAGGGGGAGCCGGGGGATCCCGATCTCAGCGACGGGTCTTGGTCTACCGTGAGCGAGGAA---GCTAGTGAGGACGTCGTCTGCTGC
>gnl|euhcvdb|AB154204_NS5A_C1b_NS5A_protein_coding_sequence_(ns5a_sequence)
TCCGGCTCGTGGCTAAGGGACGTTTGGGACTGGATATGCACGGTGTTAACTGATTTTAAGACCTGGCTCCAGTCCAAGCTCCTGCCGCGGTTACCGGGTGTCCCCTTCCTCTCATGCCAACGTGGGTACAAGGGCATCTGGCAGGGAGACGGCATCATGCATACCACCTGCCCATGTGGAGCGCAGATCACCGGACATGTCAAAAACGGTTCCATGAGGATCGTTGGGCCTAGGACCTGCAGCAACACGTGGCATGGAACATTCCCCATCAACGCATACACCACGGGCCCCTGCACGCCCTCCCCGGCGCCCAATTATTCCAGGGCGTTGTGGAGGGTGGCTGCTGAGGAGTACGTGGAGGTTACGCGGGTGGGGGATTTCCACTACGTGACGGGCATGACCACTGACAACATAAAGTGCCCATGCCAGGTTCCGGCCCCCGAATTCTTCACGGAGGTGGACGGGGTGCGGCTGCACAGGTACGCTCCGCCATGCAAACCTCTCTTACGGGAGGAGGTCACATTCCAGGTCGGGCTCAACCAATACCTGGTCGGGTCACAGCTCCCATGTGAGCCCGAACCGGATGTAGCGGTGCTCACTTCCATGCTCACCGACCCCTCCCATATCACAGCAGAGACGGCTAAGCGTAGGCTGGCCAGGGGGTCT------CCCCCCTCCTTAGCCAGCTCTTCAGCTAGCCAGTTGTCTGCGCCTTCCTTGAAGGCGACA------------TGCACTACCCGCCAT------------GACTCCCCAGACGCTGACCTCATCGAGGCCAGTCTCCTGTGGCGGCAGGAGATGGGCGATAACATCACCCGCGTGGAGTCAGAGAACAAGGTAGTAATTCTGGACTCTTTCGAGCCGCTTCGAGCGGAGGAAGATGAGAGGGAAATATCCGTTCCGGCGGAAATCCTGCGGAGATCCAGGAAATTTCCCCGAGCGATGCCCATATGGGCAAGGCCGGATTACAACCCTCCACTGGTAGAGTCCTGGAAGGACCCGGACTACGTCCCTCCGGTGGTACATGGGTGCCCATTGCCACCTACTAAGGCCCCTCCAATACCACCTCCACGGAGGAAAAGGACGGTCGTCCTGACAGAATCCACCGTGTCTTCTGCCTTGGCTGAGCTCGCCACAAAGACCTTCGGCAGCTCCGAATCGTCGGCCGTCGACAGCGGCACGGCGACCGCCCCTCCTGACCAGCCCTCCGACGACGGCGACGCAGGGTCCGATGTTGAGTCGTACTCCTCCATGCCCCCCCTTGAGGGGGAGCCGGGGGATCCCGATCTCAGCGACGGGTCTTGGTCTACCGTGAGCGAGGAA---GCTAGTGAGGACGTCGTCTGCTGC
>gnl|euhcvdb|AB426117_NS5A_C1b_NS5A_protein_coding_sequence_(ns5a_sequence)
TCCGGCTCGTGGCTGAGGGATGTTTGGGACTGGATATGCACGGTGTTGACTGACTTCAAGACCTGGCTCCAGTCCAAACTCCTGCCGCGGTTACCGGGAGTCCCTTTCTTCTCGTGCCAACGCGGGTACAAGGGAGTCTGGCGAGGGGACGGCATCATGCAAACCACCTGCCCATGTGGAGCACAAATCACCGGACATGTCAAAAACGGTTCCATGAGGATCGTCGGGCCTAAAACCTGCAGCAACACGTGGCATGGAACATTCCCCATCAACGCATACACCACGGGCCCCTGCACACCCTCCCCGGCGCCAAACTATTCCAGGGCGCTGTGGCGGGTGGCTGCTGAGGAGTACGTGGAGGTTACGCGGGTGGGGGATTTCCACTACGTGACGGGCATGACCACTGACAACGTAAAGTGCCCATGCCAGGTTCCGGCCCCTGAATTCTTCACGGAAGTGGATGGAGTACGGCTGCACAGGTACGCCCCGGCGTGCAGACCTCTCCTGCGGGAGGAGGTCACTTTCCAGGTCGGGCTCAATCAGTACCTGGTTGGGTCACAGCTCCCGTGCGAGCCCGAACCGGACGTGGCGGTGCTCACTTCCATGCTCACCGACCCCTCCCACATCACAGCAGAGACGGCTAAGCGTAGGCTGGCCAGGGGGTCC------CCCCCCTCCTTGGCCAGCTCTTCAGCCAGCCAGTTGTCTGCGCCTTCCTTGAAGGCGACA------------TGCACTACCCAT------------CATGACTCCCCGGACGCTGACCTCATCGAGGCCAACCTCCTGTGGCGACAGGAGATGGGCGGAAACATCACCCGCGTGGAGTCAGAAAACAAGGTAGTAATTCTGGACTCTTTCGATCCGCTTCGAGCGGAGGAGGATGAAAGGGAGGTATCCGTTGCGGCGGAGATCCTGCGAAAATCCAGGAAGTTTCCCGCAGCGTTGCCCATATGGGCACGCCCGGACTACAACCCTCCATTGCTTGAGTCCTGGAAGGACCCGGACTACGTCCCTCCAGTGGTACACGGGTGCCCATTGCCATCTAATAAGGCCCCTCCAATACCACCTCCACGGAGAAAGAAGACGGTTGTCCTGACTGAGTCCACAGTGTCTTCTGCCCTGGCGGAGCTCGCCACTAAGACCTTCGGCAGCTCTGAATCGTCCGCCCTTGACAGCGGTACGGCGACCGCCCCACCTGACCTGGCCTCCAATGACGGCGACAAAGAATCCGACGTTGAGTCGTACTCCTCCATGCCCCCCCTTGAGGGGGAGCCGGGGGACCCCGATCTCAGCGACGGGTCTTGGTCTACCGTAAGCGAGGAG---GCTGGTGAGGACGTCGTCTGCTGC
>gnl|euhcvdb|AB429050_NS5A_C1b_NS5A_protein_coding_sequence_(ns5a_sequence)
TCTGGTTCGTGGCTCAGGGATGTTTGGGACTGGATATGCACGGTGTTGACTGACTTCAAGACCTGGCTCCAGTCCAAGCTCCTGCCGCGGCTGCCGGGAGTCCCTTTCTTTTCATGCCAACGTGGATACAAGGGAGTTTGGCGGGGAGATGGCATTATGCACACCACCTGCCCGTGTGGAGCCCAAATCAGTGGACATGTCAAAAACGGGTCCATGAGGATCGTCGGGCCTAAAACCTGTAGCAACACTTGGCACGGAACATTCCCCATCAACACATACACCACGGGCCCCTGCACACCCTCCCCAGCGCCAAACTATTCTAGGGCGCTGTGGCGGGTGGCTGCTGAGGAGTACGTGGAGGTCACGCGGGTGGGGGATTTCCACTACGTGACGGGCATGACCACTGACAACGTAAGATGCCCATGCCAGGTCCCGGCCCCCGAATTCTTCACGGAATTGGATGGGGTGCGGCTGCACAGGTACGCCCCGACATGCAAACCTCTCTTACGAGATGAGGTCACATTCCAGGTCGGGCTCAACCAATACCCGGTTGGGTCACAGCTCCCATGTGAGCCCGAACCGGATGTAACAGTGATCACTTCCATGCTCACTGACCCCTCCCACATTACAGCAGAGGCGGCTAAGCGTAGGCTGGCCAGGGGGTCT------CCCCCTTCCTTGGCCAGCTCCTCAGCTAGTCAGTTGTCTGCGCCCTCTTTGAAGGCGACA------------TGCACTGCCCGCCAT------------GACTCCCCAGACGTCGACCTCATCGAGGCCAACCTCCTGTGGCGGCAGGAGATGGGCGGGAACATCACCCGTGTGGAGTCAGAGAATAAGGTAGTAATCCTAGACTCTTTTGAACCGCTTCGGGCAGAAGAAGATGAGAGGGAAGTGTCCGTAGCGGCGGAGATCCTGCGGAAAACCAGGAAGTTCCCCCCGGCGATACCCATATGGGCACGGCCGGACTACAACCCACCACTCCTAGAGTCTTGGAAGAACCCAGATTACGTCCCTCCGGTAGTACACGGGTGCCCATTGCCACCTACCAGGGCCCCTCCAATACCACCTCCACGGAGAAAGAGGACGGTTATCCTGACAGACTCCACCGTGTCTTCTGCCTTGGCGGAGCTTGCCACAAAGACCTTTGGCAGCTCCGGATCATCGGCTGTCGACAGTGGCACAGCGACCGCCCTCCCTGATCAGCCTTCCGATGACGGAGATACGGGATCCGACGTTGAGTCGTGCTCCTCCATGCCCCCCCTTGAGGGGGAGCCGGGGGACCCCGATCTCAGCGACGGGTCTTGGTCTACCGTGAGCGAGGAG---GCTAGTGAGGACGTCGTCTGTTGC
>gnl|euhcvdb|AB049088_NS5A_C1b_NS5A_protein_coding_sequence_(ns5a_sequence)
TCCGGTTCGTGGCTAAGGGATGTTTGGGACTGGATATGCACAGTGTTGACTGACTTCAAGACCTGGCTCCAGTCCAAGCTCCTGCCGCGGTTGCCGGGAGTCCCCTTCTTCTCATGCCAACGTGGGTACAAGGGAGTCTGGCGGGGAGACGGCATCATGCAAACCACCTGCCCATGTGGAGCACAGATCTCCGGACATGTCAAAAATGGTTCCATGAGGATTGTTGGGCCTAAAACCTGCAGCAACACGTGGCATGGAACATTCCCCATCAACGCATACACCACGGGCCCCTGCACACCCTCCCCAGCGCCAAACTATTCCAGGGCGCTGTGGCGGGTGGCTGCTGAGGAGTACGTGGAGGTTACGCGGGTGGGGGATTTCCACTACGTGACGGGCATGACCACTGACAACTTAAAGTGCCCATGCCAGGTTCCGACCCCCGAATTCTTCACGGAGGTGGATGGAGTGCGGCTGCACAGGTACGCTCCGGCGTGCAAACCCCTCCTACGGGAGGAGGTCGTATTCCAGGTCGGGCTCAACCAATATCTGGTTGGGTCACAGCTCCCATGTGAGCCCGAACCGGATGTAGCAGTGCTCACTTCCATGCTCACCGACCCCTCCCACATCACAGCAGAGACGGCCAAGCGTAGGCTGGCCAGGGGGTCT------CCCCCCTCCTTGGCCAGCTCTTCAGCTAGCCAGTTGTCTGCGCCTTCCTTGAAGGCGACA------------TGTACTACCCATCAT------------GACTCCCCGGACGCTGACCTCATCGAGGCCAACCTCCTGTGGTGGCAGGAGATGGGCGGGAACATCTCCCGTGTGGAGTCAGAAAATAAGGTGATAATTCTGGACTCCTTCGACCCGCTCCGGGCAGAGGAGGATGAGAGGGAAGTATCCGTCCCGGCGGAGATCCTGCGGAAATCCAGGGAGTTCCCCCCAGCGCTGCCCATATGGGCACGCCCGGATTACAACCCTCCACTGCTGGAGTCCTGGAAGGACCCGGACTACGTCCCTCCGGTGGTACACGGGTGCCCATTGCCACCTACCAAGGGCCCTCCAATACCACCTCCACGGAGAAAGAGGACGGTTGTCCTGACGGAGTCCACCGTGTCTTCTGCCTTGGCGGAGCTTGCTACTAAGACCTTTGGCAGCTCCGGATCGTCGGCCGTCGACAGCGGTACGGCGACCGCTCCTCCTGACCAGACCTCTGACGACGGCGACAAAGGATCCGACGTTGAGTCGTACTCCTCCATGCCCCCCCTCGAGGGAGAGCCGGGGGACCCCGACCTCAGCGATGGGTCTTGGTCTACCGTGAGCGAGGAA---GCTGGTGAGGACGTCGTCTGCTGC
>gnl|euhcvdb|AB049090_NS5A_C1b_NS5A_protein_coding_sequence_(ns5a_sequence)
TCCGGCTCGTGGCTCAGGGATGTTTGGGACTGGATATGCACGGTGTTGGTTGATTTCAAGACCTGGCTCCAGTCCAAGGTCCTGCCGCGGTTACCGGGAGTCCCTTTCCTCTCATGCCAACGTGGGTACAAGGGAGTCTGGCGCGGAGACGGCATCATGCAAACCACTTGCCCATGTGGGGCACAGATTGCCGGACATGTCAAAAACGGTTCCATGAGAATCGTCGGGCCTAGAACCTGCAGCAACACGTGGCATGGAACATTCCCCATCAACGCATACACCACGGGCCCCTGCACACCCTCCCCGGCGCCAAACTATTCCAGGGCGTTGTGGCGGGTGGCTGCTGAGGAGTACGTGGAGATTACGCGGGTGGGGGATTTCCACTACGTGACGGGCATGACCACTGACAACATAAAATGCCCATGCCAGGTCCCGGCCCCCGAATTCTTCACAGAACTAGACGGGGTGCGGCTGCACAGGTACGCTCCGGCGTGCAAACCTCTCCTACGGGATGAGGTCACATTCCAGGTCGGGCTCAACCAATACGTGGTTGGGTCACAGCTTCCATGTGAGCCCGAACCGGACGTAACAGTGCTTACTTCCATGCTCACCGACCCCTCCCACATTACAGCAGAGACGGCTAAGCGTAGGCTGGCCAGGGGGTCC------CCCCCCTCTTTGGCCAGCTCTTCAGCTAGTCAGTTGTCTGCGCCTTCCCTGAAGGCGACA------------TGCACCACCCGTCAA------------GACTCCCCAGACGCTGACCTCATCGAGGCCAACCTCCTGTGGCGGCAGGAGATGGGCGGGAACATCACCCGTGTGGAGTCAGAGAATAAGGTGGTAATCCTGGACTCTTTTGAACCGCTTCGGGCGGAGGAGGATGAGAGGGAAGTATCCGTTGCGGCGGAGATCCTGCGGAAATCCAGGAAGTTCCCCCCGGCGCTGCCCGTATGGGCACGCCCGGATTACAACCCTCCACTCATAGAGTCTTGGAAGGACCCAGACTACGTCCCTCCGGTGGTACACGGGTGCCCATTGCCACCTACTAAGGCCCCTCCAATACCACCTCCACGGAGGAAGAGGACGGTTGTCCTGACAGAATCCACCGTGTCTTCTGCCTTGGCGGAGCTTGCTACAAAGACCTTTGGCAGCTCCGGATCGTCGGCCGTCGACAGCGGCACAGCGACCGCCCCTCCTGATCAGCCCTCCGATGACGGAGACGCAGGATCCGACGTTGAGTCGTACTCCTCCATGCCCCCCCTTGAGGGAGAGCCGGGGGACCCCGATCTCAGCGACGGGTCTTGGTCTACTGTGAGCGAGGAG---GCTAGTGAGGATGTCGTCTGTTGC
>gnl|euhcvdb|AB049092_NS5A_C1b_NS5A_protein_coding_sequence_(ns5a_sequence)
TCCGGCTCGTGGCTCAGGGATGTTTGGGACTGGATATGTGCGGTGCTGACCGATTTCAAGACCTGGCTCCAGTCCAAGCTCCTGCCGCGGTTGCCGGGAGTTCCTTTCTTCTCATGCCAACGTGGGTACAAGGGAGTCTGGCGAGGAGATGGTGTCATGCATACCACCTGCCCCTGTGGCGCACAAATCTCCGGACATGTCAAAAACGGTTCCATGAGGATCGTTGGACCTAAAACCTGCAGTAACACGTGGTGTGGAACATTTCCCATCAACGCGTATACCACAGGCCCCTGCACACCCTCCCCGGCGCCAAACTATTCCAAGGCGTTGTGGCGGGTAGCTGCTGAGGAGTACGTGGAGGTCACGCGGGTGGGGGATTTCCACTACGTGACGGGCTTGACCACTGACAACGTAAGATGCCCATGCCAGGTTCCGGCTCCCGAATTCTTCACGGAATTGGACGGGGTGCGGTTGCACAGGTACGCTCCGGCGTGTAAACCTCTCCTACGGGATGAGGTCACATTCCAGGTCGGGCTCAACCAATACCCGGTTGGGTCACAGCTCCCATGTGAGCCCGAGCCGGATGTGACAGTGCTCACTTCCATGCTTACCGACCCCCCCCACATTACAGCGGAAGCGGCTAGGCGCAGGCTGGCCAGGGGGTCT------CCCCCCTCCTTGGCCAGCTCTTCGGCTACTCAGCTGTCCGCGCCTTCCCTGAAAGCAACA------------TGCACCACCTGCCAT------------AACGCCCCAGACGCCGACCTCATCGAGGCCAACCTCCTGTGGCGGCAGGAGATGGGCGGGAACATCACCCGCGTAGAGTCAGAGAATAAGGTGGTGATCCTGGACTCTTTTGAACCGCTACGAGCGGAGGAGGATGGGAGGGAAGTATCCGTTCCGGCGGAGATCCTGCGGAGAACCAGGAAATTCCCCCTAGCGCTGCCCATATGGGCGCGCCCGGACTACAACCCACCACTGCTAGAGTCTTGGAAGGACCCAGACTACGTCCCTCCGGTGGTACACGGGTGTCCACTGCCACCTACCAAGGCCCCTCCAATACCACCCCCACGGAGAAAGAGGACGGTTGTCCTGACAGAATCCACCGTGTCTTCTGCCTTGGCGGAGCTTGCTACGAAAGCCTTCGGCAGCTCCGGATCATCGGCCGTCGACAGCGGCACAGCGACCGCCCCTCCTGACCAGCCCCTCGACGACGGTGGTACAGGGTCCGACGTTGAGTCGTACTCCTCCATGCCCCCCCTTGAGGGGGAGCCGGGGGATCCCGATCTCAGTGACGGGTCTTGGTCCACTGTGAGCGAGGAG---GGTGGTGAGGACGTCGTCTGCTGC
>gnl|euhcvdb|AB154177_NS5A_C1b_NS5A_protein_coding_sequence_(ns5a_sequence)
TCCGGCTCGTGGCTAAGGGACGTTTGGGACTGGATATGCACGGTGTTAACCGATTTTAAGACCTGGCTCCAGTCCAAGCTCCTGCCGCGGTTACCGGGAGTCCCCTTCCTCTCATGTCAACGTGGGTACAAGGGCATCTGGCGGGGAGACGGCATCATGCAAACCACCTGCCCATGTGGAGCGCAGATCACCGGACATGTCAAGAACGGTTCCATGAGGATCGTTGGGCCTAGGACCTGCAGCAACACGTGGCATGGAACATTCCCCATCAACGCGTACACCACGGGCCCCTGCACGCCCTCCCCGGCGCCCAATTATTCCAGGGCGCTGTGGAGGGTGACTGCTGAGGAGTACGTGGAGGTTACGCAGGTGGGGGATTTCCACTACGTGACGGGCATGACCACTGACAACGTAAAGTGCCCATGCCAGGTTCCGGCCCCCGAATTCTTCACGGAGGTGGATGGGGTGCGGCTGCACAGGTACGCTCCGCCGTGCAAACCTCTCCTACGGGAGGAGGTCACATTCCAGGTCGGGCTCAACCAATACCTGGTCGGGTCACAGCTCCCATGTGAGCCCGAACCGGATGTAACGGTGCTCGCTTCCATGCTCACAGACCCCTCCCACATCACAGCAGAGGCGGCTAAGCGTAGGCTGGCCAGGGGGTCC------CCCCCCTCCTTGGCCAGCTCTTCAGCTAGCCAGTTGTCTGCGCCTTCCTTGAAGGCGACA------------TGCACTACCCGTCAT------------GACTCCCCAGATGCTGACCTCATCGAGGCCAATCTCCTGTGGCGGCAGGAGATGGGCGGGAACATCACCCGCGTGGAGTCAGAGAACAAGGTAGTAATTCTGGACTCTTTCGAGCCGCTTCGAGCGGAGGAAGATGAGAGGGAAGTGTCCGTTCCGGCGGAAATCCTGCGGAGATCCAGGAAATTTCCCCGAGCGATGCCCATATGGGCAAGGCCGGATTACAACCCTCCACTGCTAGAGTCCTGGAAGGACCCGGACTACGTTCCTCCAGTGGTACATGGGTGCCCATTGCCACCTACTAAGGCCCCTCCAATACCACCTCCACGGAGGAAAAGGACGGTTGTCCTGACAGAATCCACCGTGTCTTCTGCCTTGGCTGAGCTCGCCACAAAGACCTTCGGCAGCTCCGAATCGTCGGCCGTCGACAGCGGTACGGCGACCGCCCCTCCTGACCAGCTCTCCGACGACGGCGACGCAGGGTCCGATGTTGAGTCGTACTCCTCCATGCCCCCCCTTGAGGGGGAGCCGGGGGATCCCGATCTCAGCGACGGGTCTTGGTCTACCGTGAGCGAGGAA---GCTAGTGAGGACGTCGTCTGCTGC
>gnl|euhcvdb|AF208024_NS5A_C1b_NS5A_protein_coding_sequence_(ns5a_sequence)
TCCGGCTCGTGGCTAAGGGATGTTTGGGACTGGATATGCACGGTGTTGACTGACTTCAAGACCTGGCTCCAGTCCAAGCTCCTGCCACGGTTACCGGGAGTCCCTTTCTTCTCATGCCAACGCGGGTACAAGGGAGTCTGGCGGGGGGACGGCATCATGCAGACCACCTGCCCATGTGGTGCGCAAATTACCGGACATGTCAAGAACGGTTCCATGAGGATCATTGGGCCTAAGACCTGCAGCAACACGTGGCATGGAACATTCCCCATCAACGCATACACCACGGGCCCCTGCACACCCTCCCCGGCGCCAAACTATTCCAGGGCGCTATGGCGGGTGGCTGCTGAGGAGTACGTGGAGGTTACGCGGGTGGGGGATTTCCACTACGTGACGGGCATGACCACTGACAACGTAAAGTGCCCATGCCAGGTTCCGGCCCCCGAATTCTTCACGGAAGTGGATGGGGTGCGGCTGCACAGATACGCTCCGGCGTGCAAACCTCTCCTACGGGAGGAGGTCACATTCCAGGTCGGGCTCAACCAATATCTGGTTGGGTCACAGCTCCCTTGTGAGCCCGAGCCGGATGTAGCAGTGCTCACCTCCATGCTCACCGACCCCTCCCATATTACAGCAGAGGCGGCTAAGCGTAGGCTGGCCAGGGGGTCT------CCCCCCTCCTTGGCCAGCTCTTCAGCTAGCCAGTTGTCTGCGCCCTCTTTGAAGGCGACA------------TGCACTACCCATCAT------------GACTCCCCGGACGCTGACCTCATCGAGGCCAACCTCCTGTGGCGGCAGGAGATGGGCGGAAACATCACCCGCGTGGAGTCAGAGAATAAGGTAGTAATTCTGGACTCTTTCGACCCGCTCCGAGCGGAGGAGGATGAGAGGGAGGTGTCCGTTCCGGCGGAGATCCTGCGGAAATCCAGGAAGTTTCCCCCGGCGATGCCCATATGGGCACGCCCGGATTACAACCCTCCACTGCTAGAGTCCTGGAAGGACCCGGACTACGTCCCTCCGGTGGTACACGGGTGCCCATTGCCACCTACCAAGGCCCCTCCAATACCACCTCCACGGAGAAAGAGGACGGTTGTCCTGACAGAGTCCACCGTGTCTTCAGCCTTGGCAGAGCTCGCTACAAAGACTTTCGACAGCTCCGGATCGTCGGCCGTTGACAGCGGCACGGCGACCGCCCCTCCTGACCAGCCCTCCGACAACAGTGACGCAGGATCCGACGTTGAGTCGTATTCCTCCATGCCCCCCCTTGAGGGGGAGCCGGGGGATCCCGATCTCAGCGACGGGTCTTGGTCTACCGTGAGTGAGGAG---GCTAGTGAGGACGTCGTCTGCTGC
>gnl|euhcvdb|AB249644_NS5A_C1b_NS5A_protein_coding_sequence_(ns5a_sequence)
TCCGGCTCGTGGCTGAGGGATGTTTGGGACTGGATATGCACGGTGTTGACTGACTTCAAGACCTGGCTCCAGTCCAAACTCCTGCCGCGGTTACCGGGAGTCCCTTTCTTCTCGTGCCAACGCGGGTACAAGGGAGTCTGGCGAGGGGACGGCATCATGCAAACCACCTGCCCATGTGGAGCACAAATCACCGGACATGTCAAAAACGGTTCCATGAGGATCGTCGGGCCTAAAACCTGCAGCAACACGTGGCATGGAACATTCCCCATCAACGCATACACCACGGGCCCCTGCACACCCTCCCCGGCGCCAAACTATTCCAGGGCGCTGTGGCGGGTGGCTGCTGAGGAGTACGTGGAGGTTACGCGGGTGGGGGATTTCCACTACGTGACGGGCATGACCACTGACAACGTAAAGTGCCCATGCCAGGTTCCGGCCCCCGAATTCTTCACGGAGGTGGATGGAGTACGGCTGCACAGGTACGCCCCGGCGTGCAGACCTCTCCTGCGGGAGGAGGTCACTTTCCAGGTCGGGCTCAATCAGTACCTGGTTGGGTCACAGCTCCCGTGCGAGCCCGAACCGGACGTGGCGGTGCTCACTTCCATGCTCACCGACCCCTCCCACATCACAGCAGAGACGGCTAAGCGTAGGCTGGCCAGGGGGTCC------CCCCCCTCCTTGGCCAGCTCTTCAGCCAGCCAGTTGTCTGCGCCTTCCTTGAAGGCGACA------------TGCACTACCCAT------------CATGACTCCCCGGACGCTGACCTCATCGAGGCCAACCTCCTGTGGCGACAGGAGATGGGCGGAAACATCACCCGCGTGGAGTCAGAAAACAAGGTAGTAATTCTGGACTCTTTCGATCCGCTTCGAGCGGAGGAGGATGAAAGGGAGGTATCCGTTGCGGCGGAGATCCTGCGAAAATCCAGGAAGTTTCCCGCAGCGTTGCCCATATGGGCACGCCCGGACTACAACCCTCCATTGCTTGAGTCCTGGAAGGACCCGGACTACGTCCCTCCAGTGGTACACGGGTGCCCATTGCCATCTAATAAGGCCCCTCCAATACCACCTCCACGGAGAAAGAAGACGGTTGTCCTGACTGAGTCCACAGTGTCTTCTGCCCTGGCGGAGCTCGCCACTAAGACCTTCGGCAGCTCTGAATCGTCCGCCCTTGACAGCGGTACGGCGACCGCCCCACCTGACCTGGCCTCCAATGACGGCGACAAAGAATCCGACGTTGAGTCGTACTCCTCCATGCCCCCCCTTGAGGGGGAGCCGGGGGACCCCGATCTCAGCGACGGGTCTTGGTCTACCGTAAGCGAGGAG---GCTGGTGAGGACGTCGTCTGCTGC
>gnl|euhcvdb|AB442220_NS5A_C1b_NS5A_protein_coding_sequence_(ns5a_sequence)
TCCGGCTCGTGGCTCAGGGATGTATGGGACTGGATATGCACGGTGTTGAGTGACTTCAAGACCTGGCTCCAGTCCAAACTCCTGCCGCGGTTACCAGGAGTCCCTTTCCTTTCATGTCAACGTGGATACAAGGGAGTCTGGCGGGGAGATGGCGTCATGCAAACCACCTGCCCATGTGGAGCACAAATCGCTGGACATGTCAAAAACGGTTCCATGAGGATCGTTGGGCCTAAAACCTGCAGCAACACGTGGCACGGAACATTCCCCATCAACGCGTACACCACAGGCCCCTGCACACCCTCCCCGGCGCCCAACTATTCTAGGGCGCTGTGGCGGGTGGCTGCTGAGGAGTACGTGGAGATCACGCGGGTGGGGGATTTCCACTACGTGACGGGCATGACCGCTGACAACGTGAAATGCCCATGCCAGGTTCCGGCCCCCGAATTCTTCACAGAGTTGGACGGGGTACGGCTGCACAGGTACGCTCCGGCGTGCAAACCTCTCCTACGGGATGAGGTCACATTCCAGGTCGGGCTCAACCAATACCCGGTTGGGTCACAGCTCCCATGTGAGCCCGAACCGGATGTAACAGTGGTCACCTCCATGCTCACCGACCCCTCCCACATTACAGCAGAAACGGCCAAGCGTAGGCTGGCCAGGGGGTCG------CCCCCTTCTTTGGCCAGCTCTTCAGCCAGCCAGTTGTCTGCGCCTTCTTTGAAGGCGACT------------TGCACTACCCATCAT------------GACTCCCCAGATGCCGAACTCATCGAGGCCAACCTCCTGTGGCGGCAGGAGATGGGCGGGAACATCACCCGCGTGGAGTCAGAGAATAAGGTAGTAATCCTAGACTCTTTTGACCCGCTCCGAGCGGAGGAGGATGAGAGGGAAGTATCCGTTGCGGCGGAGATCCTGCGAAAGACCAGGAAATTCCCCCCTGCGATGCCCATATGGGCACGACCGGATTACAACCCACCACTGATAGAGTCTTGGAGGGACCCGGACTACGTCCCTCCGGTGGTACACGGGTGCCCATTGCCACCTGCCAAGACCCCTCCAATACCACCTCCACGGAGAAAGAGGACGGTTGTCCTGACAGAATCCACCGTGTCTTCTGCCTTGGCGGAGCTTGCTACAAAGTCCTTCGGCAGTTCCGGATCGTCGGCCGTCGACAGCGGCACGGCAACTGCCCCTCCTGATCAGCCCCTCGACAGCGGAGACACAGGATCCGACGTTGAGTCGTACTCCTCCATGCCCCCCCTTGAGGGGGAACCGGGGGACCCCGATCTCAGCGACGGGTCTTGGTCTACTGTGAGCGAGGAG---GCTGGCGAGGACGTCGTCTGCTGC
>gnl|euhcvdb|AB442222_NS5A_C1b_NS5A_protein_coding_sequence_(ns5a_sequence)
TCCGGTTCGTGGCTTAGGGATGTTTGGGACTGGATATGCACGGTGTTGGCTGATTTCAAGACCTGGCTCCAGTCCAAGCTCCTGCCGCGGCTACCGGGAATCCCTTTTATCTCATGCCAACGCGGGTACAGGGGAGTCTGGCGGGGGGACGGTATCATGCAGACCACCTGCCCATGTGGAGCACAGATCACCGGACATGTCAAAAACGGCTCCATGAGGATCGTTGGGCCTAGAACCTGCAGCAACACGTGGCATGGAACATTCCCCATCAACGCGTACACCACGGGCCCCTGCACACCCTCCCCGGCGCCAAACTATTCCAGGGCGCTGTGGCGGGTGGCTGCTGAGGAGTACGTGGAGGTTACGCGGGTGGGGGATTTCCACTACGTGACGGGCATGACCACTGACAACGTAAAGTGCCCATGCCAGGTTCCAACCCCCGAATTCTTCACGGAGGTGGATGGAGTGCGGTTGCACCGGTACGCTCCGGCATGCAAGCCCCTCCTACGGGAGGAGGTCGTGTTCCAGGTCGGGCTCAACCAATATCTAGTTGGGTCACAACTCCCATGCGAGCCCGAACCGGATGTGGCAGTGCTCACTTCCATGCTCACTGACCCCTCCCATATTACAGCAGAGGCGGCTAGACGTAGGTTGGCCAGGGGATCT------CCTCCCTCCTTGGCCAGCTCTTCAGCTAGCCAGTTATCTGCGCCTTCCTTGAAGGCGACA------------TGCACTACCCAT------------CATGACTCCCCGGACGCTGACCTCATTGAGGCCAACCTCCTGTGGCGGCAGGAGATGGGCGGGAACATCACCCGCGTGGAGTCAGAAAATAAGGTAATAATTTTGGACTCTTTCGATCCGCTTCGAGCGGAGGAGGATGAGAGGGAAGTATCCGTTCCGGCGGAGATCCTGCGGAAGTCCAGGAAATTCCCTCCAGCGTTGCCCATATGGGCACGCCCGGATTACAACCCTCCACTGTTAGAGTCCTGGAAGGACCCGGACTACGTCCCTCCGGTGGTACACGGGTGCCCACTGCCACCTACCAAGGCCCCTCCAATACCACCTCCACGGAGAAAAAGGACGGTTGTCCTGACAGAGTCCACTGTGTCTTCTGCCTTGGCAGAGCTCGCTACTAAGACCTTTGGCAGCTCTGGATCGTCGGCCGTTGATAGCGGCACGGCGACCGCCCCTCCTGACCAGGCCTCCGACGACGGCGACAAAGAATCCGACGTTGAGTCGTACTCCTCCATGCCCCCCCTTGAGGGGGAGCCGGGGGACCCCGATCTCAGCGACGGGTCTTGGTCTACCATGAGCGAAGAG---CCTGGTGAGGACGTCGTTTGCTGT
>gnl|euhcvdb|AF207752_NS5A_C1b_NS5A_protein_coding_sequence_(ns5a_sequence)
TCCGGCTCGTGGCTAAGGGATGTTTGGGACTGGATATGCACGGTGTTGTCTGACTTCAAGACCTGGCTCCAGTCCAAGCTCCTGCCGCGGTTGCCGGGAGTCCCTTTCCTCTCATGCCAACGTGGGTACAAGGGAGTCTGGCGGGGGGACGGCATCATGCAAACCACCTGTCCATGTGGAGCACAGATCACCGGACATGTCAAGAACGGTTCCATGAGGATTGTTGGGCCTAAAACCTGCAGCAACACGTGGCATGGAACATTCCCCATCAACGCATACACCACGGGCCCCTGCACACCCTCCCCAGCGCCAAACTATTCTAGGGCGCTGTGGCGGGTGGCTGCTGAGGAGTACGTGGAGGTTACGCGGGTGGGGGATTTCCACTACGTGACGGGCATGACCACTGACAACGTAAAATGCCCATGCCAGGTCCCGGCCCCCGAATTCTTCACTGAGGTGGATGGAGTGCGGCTGCACAGGTACGCTCCGGCGTGCAAACCTCTCCTACGGGAGGAGGTCGTATTCCAGGTCGGGCTCAACCAATACTTGGTTGGATCACAGCTCCCGTGTGAGCCTGAACCGGATGTAGCAGTGCTCACCTCCATGCTCACCGACCCCTCCCACATCACAGCAGAGACGGCCAAGCGTAGGCTGGCCAGGGGGTCT------CCCCCCTCCTTGGCCAGCTCTTCAGCCAGCCAGTTGTCTGCGCCTTCCTTGAAGGCGACT------------TGTACTACCCATCAT------------GACTCCCCGGACGCCGACCTCATCGAGGCCAACCTCCTGTGGCGGCAGGAGATGGGCGGGAACATCACCCGCGTGGAGTCAGAGAATAAGGTAGTAATTCTGGACTCTTTCGATCCGCTTCGAGCGGAGGAGGATGAGAGGGAAATATCTGTTGCGGCGGAGATCCTGCGGAAATCCAGGAATTTCCCCTCAGCGATGCCCGTATGGGCACGCCCGGATTACAACCCTCCCCTGCTAGAGTCCTGGAAGGACCCGGACTACGTCCCCCCGGTGGTGCACGGGTGCCCATTGCCACCTACCAAGGGCCCTCCAATACCACCCCCCCGGAGGAAGAGGACGGTTGTCCTGACAGAGTCCACCGTGTCTTCTGCCTTGGCGGAGCTCGCTACTAAGACCTTCGGCAGCTCCGGATCGTCGGCCGTCGACAGCGGCACGGCGACCGCTCCTCCCGACCAGGCCTCCGACGACGGCGACAAAGGGTCCGACGTTGAGTCGTACTCCTCCATGCCCCCCCTTGAGGGAGAGCCGGGGGACCCCGATCTCAGCGACGGGTCTTGGTCTACCGTGAGCGAGGAG---GCCAGCGAGGACGTGGTCTGCTGC
>gnl|euhcvdb|AF207755_NS5A_C1b_NS5A_protein_coding_sequence_(ns5a_sequence)
TCCGGCTCGTGGCTTAGGGATGTATGGGACTGGATATGCACGGTGTTGACTGACTTCAAAACCTGGCTCCAGTCCAAGCTCCTGCCGCGGCTACCGGGAGTCCCTTTCTTCTCATGCCAACGTGGGTACAAGGGAGTCTGGCGGGGAGATGGTATCATGCAAACCATCTGCCCATGTGGAGCACAAATCGCTGGACATGTCAAAAATGGCTCCATGAAGATCGTTGGGCCTAAAACCTGCAGCAACACGTGGCATGGAACATTCCCCATCAACGCATACACCACAGGCCCTTGCACACCCTCCCCGGCACCAAATTATTCCAGGGCGTTGTGGCGGGTGGCTGCTGAGGAGTACGTGGAGGTCACGCGGATGGGGGATTTCCACTACGTGACGGGCATGACCACTGACAACGTAAAATGCCCATGCCAGGTTCCGGCCCCTGAATTCTTCACGGAAGTGGATGGGGTGCGGCTGCACAGGTACGCTCCGGCGTGCAAACCTCTCCTACGGGAGGAGGTCACATTCCAGGTCGGGCTCAACCAATACCCGGTGGGGTCGCAGCTCCCATGCGAGCCCGAACCGGATGTGACAGTAGTCACTTCCATGCTCACCGACCCCTCCCATATTACAGCAGAAACGGCTAAGCGTAGGCTGGCCAGAGGGTCT------CCCCCCTCTTTGGCTAGCTCTTCAGCTAGTCAGCTGTCTGCGCCTTCCTTGAAGGCGACA------------TGCACTACCCGTCAT------------GACTCTCCAGACGCTGACCTCATCGAGGCCAACCTCCTGTGGCGGCAGGAGATGGGCGGAAACATCACCCGCGTGGAGTCAGAGAATAAGGTGGTAATCCTAGACTCCTTCGACCCGCTTCGAGCGGAGGAAAATGAGAGGGAAGTATCCGTTGCGGCTGAGATCCTGCGAAAAACCAGGAAATTTCCCCCAGCGATACCCATATGGGCACGCCCGGATTACAACCCACCACTGATAGAGTCTTGGAGGGACCCGGACTATGTCCCTCCAGTGGTACACGGGTGCCCATTGCCACCTACCAAGGCCCCGCCAATACCACCTCCACGGAGAAAGAAGACGGTTGTTCTGACAGAATCCACTGTGTCTTCTGCCTTGGCCGAACTTGCTGTAAAGGCTTTCGGCGGATCTGGATCGTCAGCCGCCGACAGCGGCACAGCGACCGCCCCTCCCGGTCAGCCCTCCGACTGCGGAGATACAGGATCCGACGCTGAGTCGTACTCCTCCATGCCCCCCCTTGAGGGAGAGCCGGGGGACCCCGACTTCAGCGACGGGTCTTGGTCAACCGTGAGTGAGGAG---GCTAGTGAGGACGTCGTCTGCTGT
>gnl|euhcvdb|AF207756_NS5A_C1b_NS5A_protein_coding_sequence_(ns5a_sequence)
TCCGGCTCGTGGTTAAGGGATGTTTGGGACTGGATATGCACGGTGTTGACTGACTTCAAGACCTGGCTCAAGTCCAAACTCGTGCCGCAGTTACCGGGAGTCCCTTTCTTCTCATGCCAACGCGGGTATAAGGGAGTCTGGCGGGGGGACGGTATCATGCAGACCACCTGCCCATGTGGAGCACAGATCACCGGACATGTCAAAAACGGTTCCATGAGGATCGTTGGGCCTAAAACCTGCAGCAACACGTGGCATGGAACATTCCCCATCAACGCATACACCACGGGCCCCTGCACACCCTCCCCGGCGCCAAACTATTCCAGGGCGCTGTGGCGAGTGGCTGCTGAGGAGTACGTGGAGGTTACGCGGGTGGGGGATTTCCACTACGTGACGGGCATGACCACTGACAACGTGAAGTGCCCATGCCAGGTTCCAGCCCCCGAATTCTTCACAGAAGTGGATGGAGTACGGTTGCACAGGTACGCTCCGGTGTGCAAACCTCTCCTACGGGAGGAGGTCACATTCCAGGTCGGGCTCAACCAATACCTGGTGGGGTCGCAGCTCCCGTGCGAGCCCGAACCGGATGTAGCAGTGCTCACTTCCATGCTCACCGACCCCTCCCACATTACAGCAGAGACGGCCAAGCGTAGGCTGGCCAGGGGGTCT------CCTCCCTCCTTGGCCAGCTCTTCAGCTAGCCAGTTGTCTGCGCCTTCCCTGAAGGCGACA------------TGCACTACCCATC------------ATGACTCCCCGGACGCTGACCTCATCGAGGCCAACCTCTTGTGGCGGCAAGAGATGGGCGGGAACATCACCCGCGTGGAGTCAGAGAATAAGGTAGTAATTCTGGACTCTTTCGACCCGCTTCACGCGGAGGAGGATGAGAGGGAAGTATCCGTCGCGGCGGAGATCCTGCGGAAATCCAGGAAGTTCCCCACAGCGCTGCCCATATGGGCACGCCCGGATTACAACCCTCCACTGCTAGAGTCCTGGAAGGACCCGGAATATGTCCCTCCGGTGGTCCACGGGTGCCCATTGCCACCTACCAAGGCCCCTCCAATACCACCCCCACGGAGGAAGAGGACGGTTGTCTTGACAGAGTCCACCGTGTCTTCTGCCTTGGCGGAGTTTGCTACTAAGACGTTCGGCAGTTCCGAATCGTCGGCTGTCGACAGCGGCACGGCGACTGCCCCTCCTGACCAGGCCTCCGACGACGGCGACAAGGGATCCGACGTTGAGTCGTATTCCTCCATGCCTCCCCTTGAGGGAGAGCCGGGGGACCCCGATCTCAGCGACGGGTCTTGGTCTACCGTGAGCGAGGAG---GCTGGTGAGGACGTCGTCTGCTGC
>gnl|euhcvdb|AF207760_NS5A_C1b_NS5A_protein_coding_sequence_(ns5a_sequence)
TCCGGCTCGTGGCTAAGGGATGTTTGGGACTGGATATGCACGGTGCTGGCTGATTTCAAGACCTGGCTCCAGTCCAAGGTCCTGCCACGGTTGCCGGGAGTTCCATTTCTCTCATGCCAACGTGGGTACAAGGGAATCTGGCGAGGAGACGGCATTATGCAAACCATCTGCCCATGTGGAGCACATATCGCCGGACATGTCAAAAACGGTTCCATGAGGATCGTTGGGCCTAAAACCTGCAGCAACACGTGGCATGGAACATTCCCCATCAACGCGTACACCACGGGCCCCTGCACACCCTCCCCGGCGCCAAACTATTCCAGGGCGCTGTGGCGGGTGGCTGCTGAGGAGTACGTGGAAATTACGCGAGTGGGGGATTCCCACTACGTGACGGGCATGACCACTGACAACATAAAGTGCCCATGCCAAGTCCCGGCCCCAGAATTCTTCACAGAACTGGATGGGGTGCGGTTGCACAGGTACGCCCCGGCGTGCAAACCTCTCCTACGGGAGGAGGTCACGTTCCAGGTCGGGCTCAACCAATACGCGGTTGGGTCACAACTCCCATGCGAGCCCGAACCGGACGTAACAGTGCTCACTTCCATGCTCACCGACCCCTCCCACATTACAGCAGAGGCGGCTAAGCGTAGGCTGGCCAGGGGGTCC------CCCCCCTCCTTGGCCAGCTCTTCGGCTAGCCAGTTGTCTGCGCCTTCTCTGAAGGCGACA------------TGCACTACCCGTCAT------------GACTCCCCAGACGCTGACCTCATTGAGGCCAATCTCCTGTGGCGGCAGGAGATGGGCGGGAACATCACCCGCGTGGAGTCAGAGAATAAGGTGGTAATTTTGGACTCTTTCGAGCCGCTTCGGGCGGAGGAGGATGAGGGGGAAATATCCGTCCCAGCGGAGATCCTGCGGAAATCCAGGAGATTCCCCCGGGCAATGCCCGTATGGGCACGCCCGGATTACAACCCTCCACTGATAGAGTCCTGGAAGGACCCGGACTACGTCCCTCCAGTGGTGCACGGGTGCCCATTGCCACCTACCAAGGCGCCCCCAGTGCCACCTCCACGGAGGAAGAGGACGTTCGTCCTGACAGAGTCCAGTGTTTCTTCTGCCTTGGCGGAGCTCGCCACAAAGACCTTTGGTAGCTCGGAGTCGTCGGCCGTCGACAGCGGAACAGCGACCGCCCCTCCTGACCAGCCCTCAGACGACGGCGACGCGGGATCCGACGTTGAGTCGTACTCCTCCATGCCCCCCCTTGAGGGGGAGCCGGGGGACCCCGATCTCAGCGACGGGTCTTGGTCTACCGTCAGCGAGGAG---GTTGACGAGGATGTCGTCTGCTGC
>gnl|euhcvdb|AF207761_NS5A_C1b_NS5A_protein_coding_sequence_(ns5a_sequence)
TCCGGCTCGTGGCTGAGGGATGTTTGGGACTGGGTATGCGCGGTGCTGACTGATTTCAAGACCTGGCTCCAGTCCAAGCTCCTGCCGCGGTTACCAGGAGTCCCCTTCTTCTCATGTCAACGTGGGTATAAGGGGATCTGGCGGGGAGACGGCATCATGCACACCACTTGCCCATGTGGAGCACAAATCACCGGACATGTCAAAAACGGTTCCATGAGGATCGTTGGGCCTAAAACCTGCAGCAACACGTGGCATGGAACATTCCCCATCAACGCATACACCACCGGCCCCTGCACACCCTCTCCGGCGCCAAACTATTCCAGGGCGCTGTGGCGGGTGGCTGCTGAGGAGTACGTGGAGGTTACGCGGGTGGGGGACTTCCACTACGTGACGGGCATGACCACTGACAACGTAAAATGCCCATGCCAGGTTCCGGCCCCTGAGTTCTTCACAGAAGTGGATGGGATACGGCTGCACAGGTACGCCCCGGCGTGCAAACCTCTCCTACGGGAGGAGGTCACATTCCAGGTCGGGCTCAACCAATACCTGGTTGGATCACAGCTTCCATGCGAGCCCGAACCGGATGTAGCAGTGCTCACTTCCATGCTCACCGACCCCTCCCACATTACAGCAGAGACGGCTAAGCGTAGGCTGGCCAGGGGGTCT------CCCCCCTCCCTGGCCAGCTCTTCAGCTAGCCAGTTGTCTGCGCCTTCTTTGAAGGCGACA------------TGCACTACCCGTCAT------------GACTCCCCGGACGCTGACCTCATCGAGGCCAACCTCCTGTGGCGGCAGGAGATGGGCGGGAACATCACCCGTGTGGAGTCAGAGAACAAAGTAGTGATTTTGGACTCTTTCGAGCCGCTTCAAGCGGAGGAGGATGAAAGGGAAATATCCGTCGCAGCGGAGATCCTGCGGAAATCCAGGAAATTTCCCCGGGCGATGCCCGTGTGGGCACGCCCAGATTACAACCCTCCATTGCTAGAGTCCTGGAAGGACCCGGACTACGTCCCTCCGGTGGTACATGGATGCCCATTGCCACCTACCAAGGCACCTCCAATACCACCTCCACGGAGGAAGAGGACGGTTGTCCTGACGGAGTCCACCGTGTCTTCTGCCCTGGCGGAGCTTGCTACAAAGACCTTCGGCAGCTCTGAATCGTCGGCCGTCGACAGCGGCACGGCGACTGCCCCTCCTGACCAGGCCTCCGGCGACGGTGGCGCAGGATCCGACGTCGAGTCGTACTCCTCCATGCCTCCCCTTGAGGGAGAGCCGGGGGACCCCGATCTTAGCGACGGGTCCTGGTCTACCGTGAGCGAGGAG---GCTAGTGAGGACGTCGTCTGCTGT
>gnl|euhcvdb|AF207762_NS5A_C1b_NS5A_protein_coding_sequence_(ns5a_sequence)
TCCGGTTCGTGGCTGAGGGATGTTTGGGACTGGATATGCACAGTGTTGAGTGACTTCAAAACCTGGCTCCAGTCCAAGCTCTTGCCGCGGTTACCTGGAGTCCCCTTTCTCTCGTGCCAACGCGGGTACAAGGGGGTCTGGCGGGGGGACGGCATCATGCACACCACCTGCCCGTGTGGAGCACAAATCGCCGGACATGTCAAGAACGGTTCCATGAGGATCGTTGGGCCTAAAACCTGCAGCAACACGTGGCATGGAACATTCCCCATCAACGCATACACCACGGGCTCTAGCACACCCACCCCGGCGCCAAACTATTCCAAGGCGTTGTGGCGGGTGGCTGCTGAGGAGTACGTGGAGGTCACGCGGGTAGGGGATTTCCACTACGTGACGGGCATGACCACTGACAACGTGAAATGCCCGTGCCAGGTTCCGGCCCCCGAATTCTTCACGGAGTTGGATGGGGTACGGCTGCATAGGTACGCTCCGGCGTGCAAGCCTCTCCTACGGGAGGAGGTCACATACCAGGTCGGGCTCAACCAATACTTGGTTGGATCACAACTCCCATGCGAGCCCGAACCGGATGTAGCGGTGCTCACTTCCATGCTCACCGATCCCTCCCACATCACAGCAGAGACGGCAAGGCGTAGACTGGCCAGGGGGTCC------CCCCCCTCCTTGGCCAGCTCCTCAGCTAGCCAGTTGTCTGCGCCTTCCTTGAAGGCAACA------------TGCACTACCCATCGT------------GACTCCCCGGACGTTGACCTCATCGAGGCCAACCTCCTGTGGCGACAGGAGATGGGCGGGAACATCACCCGCGTGGAGTCAGAGAATAAGGTAGTAATTCTGGACTCTTTCGAGCCGCTTCGAGCGGAGGAGGACGAGAGGGAACCATCCGTTCCGGCGGAGATCTTGCGGAAATCCAAGAGGTTCCCCGCAGCGCTGCCCGTATGGGCACGCCCGGATTACAACCCTCCATTGCTAGAGTCCTGGAAGGACCCGGACTACGTCCCTCCAGTGGTACACGGGTGCCCTTTGCCACCTACCAAGGCCCTTCCAGTGCCACCACCACGGAGAAAAAGGACGGTTGTCCTGACAGAGTCCACTGTGTCTTCTGCCTTGGCGGAGTTCGCCACTAAGACCTTTGGCAGCTCCGGATCGTCGGCTGTAGACAGCGGCACGGCGACCGCTCCTCCCGACCAAGCCTCCAACGACGGCGACAAAGAATCCGACGTTGAGTCGTACTCCTCCATGCCCCCTCTTGAGGGAGAGCCGGGGGACCCCGATCTTAGCGACGGGTCTTGGTCTACCGTGAGCGAGGAG---GCTAGTGAGGACGTCGTCTGCTGC
>gnl|euhcvdb|AF207763_NS5A_C1b_NS5A_protein_coding_sequence_(ns5a_sequence)
TCCGGCTCATGGCTAAGGGATGTTTGGGACTGGATATGCACGGTATTGAGTGACTTTAAGACCTGGCTCCAGTCCAAACTCATGCCGCGGCTGCCGGGAGTCCCCTTCTTCTCATGCCAACGCGGGTACAAGGGAGTCTGGCGGGGGGATGGCATCATGCAAACCACCTGCCCATGTGGAGCACAAATCACCGGACATGTCAAAAACGGTTCCATGAGGATCGTTGGGCCTAAAACCTGCAGCAACACGTGGCACGGAACATTCCCCATCAACGCATACACCACGGGCCCCTGCACACCCTCCCCAGCGCCGAACTATTCCAAGGCGTTGTGGCGGGTGGCTGCTGAGGAGTACGTGGAGGTTACGCGGGTGGGGGATTTCCACTACGTGACGGGCATGACCACTGACAACGTAAAATGCCCTTGCCAGGTCCCGGCCCCCGAATTCTTCACGGAGTTGGATGGGGTGCGGCTGCACAGGTATGCTCCGGTGTGCAAACCTCTCCTACGGGAGGAGGTCACATTCCAGGTCGGGCTCAACCAATTCCCGGTCGGGTCACAACTCCCATGCGAGCCCGAACCGGATGTAGCAGTGCTCACTTCCATGCTCACCGACCCCTCCCACATTACAGCAGAGACGGCTAAGCGTAGGCTGGCCAGGGGGTCT------CCCCCCTCCTTGGCCAGCTCTTCAGCTAGCCAGTTGTCTGCGCCTTCCTTGAAGGCGACA------------TGCACTACCCATC------------ATGACTCCCCGGACGCTGACCTCATCGAGGCCAACCTCCTGTGGCGGCAAGAGATGGGCGGGAACATCACCCGCGTGGAGTCAGAGAACAAGGTAGTAATTTTGGACTCTTTCGACCCGCTTCGAGCGGAGGAGGATGAGAGGGAGGTGTCCGTTGAGGCGGAGATCCTGCGGAAATCCAGGAAGTTCCCTCGAGCGCTGCCCGTATGGGCACGCCCAGATTACAACCCTCCACTGCTAGAGTCCTGGAAAGACCCGGACTACGTCCCTCCGGTGGTACATGGGTGCCCATTGCCACCTACCAAGGCCCCCCCAATACCACCTCCACGGAGAAAGAGGACGGTTGTCTTGACAGAATCTACCGTGTCTTCTGCCTTGGCGGAGCTCGCCACCAAGACCTTCGGCAGCTCCGAATCGTCGGCCGTCGATAGCGGCACGGCGACTGCCCCTCCCGACCAAGCCTCCGACGACGGCGACAAGGAATCCGACGTTGAGTCATACTCCTCCATGCCTCCCCTTGAGGGAGAGCCAGGGGACCCCGATCTCAGCGACGGGTCTTGGTCTACCGTGAGCGAGGAA---GCCAGTGAGGACGTCGTCTGCTGC
>gnl|euhcvdb|AF483269_NS5A_C1b_NS5A_protein_coding_sequence_(ns5a_sequence)
TCCGGCTCGTGGCTAAGGGACATCTGGGACTGGATATGCACGGTGTTGTCTGACTTCAAGACCTGGCTCCAGTCCAAGCTTCTGCCGCGGTTACCGGGAGTCCCCTTCTTCTCATGCCAACGTGGGTATAAGGGAGTCTGGCGCGGAGACGGCATCATGCACACCACCTGTTCATGTGGGGCACAGATCACCGGACATGTCAAAAACGGTTCCATGAGGATCGTTGGGCCAAAAACCTGCAGTAACACGTGGCATGGAACATTTCCCATCAACGCGTACACCACGGGCCCTTGCACACCCTCCCCAGCGCCAAACTATACTAGGGCGCTGTGGAGGGTGGCCGCAGAGGAGTACGTGGAGGTTACGCGGGTGGGGGATTTCCACTACGTGACGGGCATGACCACCGACAACGTCAAGTGCCCATGCCAGGTTCCGGCCCCCGAATTCTTCACAGAAGTGGATGGGGTGCGGCTGCATAGGTACGCTCCGGCGTGCAAACCCCTCCTACGGGAGGAGGTCACATTCCAGGTCGGGCTCAACCAGTATCTGGTCGGGTCGCAGCTTCCGTGTGAGCCCGAGCCGGACGTGACAACGCTCACCTCCATGCTCATCGACCCCTCCCACATCACAGCAGAGACTGCTAAGCGTAGGTTGGCCAGAGGGTCT------CCCCCCTCCTTGGCCAGCTCCTCAGCTAGCCAGTTATCTGCGCCTTCCCTGAAGGCGACA------------TGCACCACTCACCAT------------GACTCCCCAGACGCTGACCTCATTGAGGCCAACCTCCTGTGGCGGCAGGAGATGGGCGGAAACATCACCCGCGTGGAGTCTGAGAACAAGGTAGTAATCCTGGACTCTTTCGACCCGCTTCGAGCGGAGGAGGACGAAAGGGAAGTGTCCGTTCCAGCGGAGATCCTGCGGAAATCCAGGAGATTCCCTTCAGCGATGCCCGTGTGGGCACGCCCAGATTACAACCCTCCATTGCTAGAGTCTTGGGAGAACCCGGACTACGTCCCTCCAGTGGTACACGGGTGCCCATTGCCACCTACTAAGGCCCCACCAATACCACCTCCACGGAGGAAGAGGACGGTTGTCCTGACAGAATCCACCGTGTCTTCCGCCCTGGCGGAGCTTGCTACTAAGACCTTCGGTAGCTCCGGATCGTCAGCCGTTGACAGCGGCACGGCGACCGCCCCTCCCGACCAGTCCCCCGACGACGGCGACGCAGGGTCTGACGCTGGGTCGTACTCCTCCATGCCCCCCCTTGAGGGGGAGCCGGGGGATCCCGATCTCAGCGACGGGTCCTGGTCTACCGTGAGCGAGGAG---GCTAGTGAGGACGTCGTTTGCTGC
>gnl|euhcvdb|AF207766_NS5A_C1b_NS5A_protein_coding_sequence_(ns5a_sequence)
TCCGGCTCGTGGTTGAGGGATGTTTGGGACTGGATATGCACGGTGTTGACTGACTTCAAGACCTGGCTCCAGTCCAAGCTCCTGCCGCGGTTGCCGGGAGTCCCTTTCCTCTCATGTCAACGTGGGTACAAGGGAGTCTGGCGGGGAGACGGCATCATGCATACCACCTGCCCATGCGGAGCACAGATCACCGGACATGTCAAGAACGGTTCCATGAGGATCGTTGGGCCTAGGACCTGCAGCAACACGTGGCATGGAACATTCCCCGTCAACGCATACACCACGGGCCCCTGCACGCCCTCCCCGGCGCCAAATTATTCTAAAGCGCTATGGCGGGTGGCCGCTGAGGAGTACGTGGAGGTTACGCGGGTGGGGGATTTCCACTACGTGACGGGCATGACCACTGACAACGTAAAATGCCCATGCCAGGTTCCGGCCCCCGAATTCTTCACGGAGGTGGATGGGGTACGGCTGCACAGGTACGCTCCGGCGTGCAAACCTCTCCTACGGGAGGAGGTCACATTCCAGGTCGGGCTCAACCAGTACCTAGTTGGGTCACAGCTCCCATGCGAACCCGAACCGGATGTAGCGGTGCTCACTTCCATGCTCACCGACCCCTCCCACATCACAGCAGAAACGGCTAAGCGTAGGCTGGCCAGGGGGTCT------CCCCCCTCCTTGGCCAGTTCCTCGGCTAGCCAGTTGTCTGCGCCTTCTTTGAAGGCGACA------------TGCACTACCCGTCAT------------GACTCCCCGGACGCTGACCTCATTGAGGCCAACCTCCTGTGGCGGCAGGAGATGGGCGGGAACATCACCCGCGTGGAGTCAGAGAATAAGGTAGTGATTCTGGACTCTTTCGAACCGCTTCGAGCGGAGGAGGATGAGAGGGAGGTCTCCGTTGCGGCGGAGGTCCTGCGGAAATCCAGGAAATTCCCCCCAGCGTTGCCCATATGGGCACGCCCGGATTACAACCCTCCACTATTAGAGTCCTGGAAGGACCCGGACTACATCCCTCCGGTGGTACACGGGTGCCCATTGCCACCTACCAAGGCCCCTCCAATACCACCTCCACGGAGGAAGAGGACGGTTGTCCTGACAGAGTCCACTGTGTCTTCTGCCTTGGCAGAGCTTGCTACAAAGACCTTCGGCAGCTCTGAATCGTCGGCCGTCGACAGCGGCGTGGCGACCGCCCCTCCCGACCAGCCCTTCGACGCCGGTGATGCAGGATCTGACGTTGAGTCGTACTCCTCCATGCCCCCCCTTGAGGGGGAGCCGGGGGATCCCGATCTCAGCGACGGGTCCTGGTCTACCGTGAGCGAGGAG---GCTAGTGAGGACGTCGTCTGTTGC
>gnl|euhcvdb|AF207768_NS5A_C1b_NS5A_protein_coding_sequence_(ns5a_sequence)
TCCGGCTCGTGGCTCAGGGACGTTTGGGACTGGATATGTACGGTGTTGACCGACTTCAAGACCTGGCTCCAGTCTAAGCTCCTACCGCGGTTACCGGGAGTCCCTTTCTTCTCATGCCAACGTGGGTATAAGGGGGTCTGGCGGGGAGATGGCGTCATGCAAACCACCTGCCCCTGTGGAGCGCAAATCACTGGACATGTCAAAAATGGTTCCATGAGGATCGTTGGGCCTAAAGCCTGCAGCAACACGTGGCATGGAACATTCCCCATCAACGCGTACACCACGGGCCCCTGCACACCCTCCCCGGCGCCAAACTATTCCAGGGCGTTGTGGCGGGTGGCTGCTGAGGAATACGTGGAGGTCACGCGGGTGGGGGATTTCCACTACGTGACGGGCATGACCACTGACAACGTAAAATGCCCATGCCAGGTTCCGGCCCCCGAATTCTTCACGGAACTCGATGGGGTGCGGTTGCACAGGTACGCTCCGGCGTGCAGACCTCTCCTACGGGAGGAGGTCACATTCCAGGTCGGGCTCAACCAGTACCCGGTTGGATCACAGCTCCCATGTGAGCCCGAACCGGATGTAACAGTGCTCACTTCCATGCTCACCGACCCCCCCCACATTACAGCAGAGGCGGCTAGGCGCAGGCTGGCCAGGGGGTCT------CCCCCCTCCTTGGCCAGCTCTTCGGCTAGTCAGCTGTCTGCGCCTTCTCTGAAGGCGACA------------TGCACTACCTGCCAT------------GACTCCCCAGATGCTGACCTCATCGAGGCCAACCTCCTGTGGCGACAGGAGATGGGCGGAAACATCACTCGCGTAGAGTCAGAGAATAAGGTGGTAATCCTAGACTCTTTTGACCCGCTCCGAGCGGAGGAGGATGAGAGGGAAGTATCCGTTGCGGCGGAGATCCTGCGGAAATCCAGGAGATTCCCTCCAGCGTTGCCCATATGGGCACGCCCGGATTACAACCCACCACTGCTAGAGTCTTGGAAGGGCCCGGACTACCCCCCTCCGGTAGTGCACGGGTGCCCATTGCCACCTACCAAGGCCCCTCCAATACCACCTCCACGGAGGAAGAGGACGGTTGTTCTGACAGAATCCACCGTATCTTCTGCCTTGGCGGAGCTTGCTACAAAGACCTTCGGCAGTTCTGGATCGTCGGCTGCCGACAGCGGCACAGCGACTGCTCCTCCTGATCAGCCCCTCGACGACGATGGCACAGGATCCGACGTTGAGTCGTACTCCTCGATGCCCCCCCTTGAGGGGGAGCCGGGGGACCCCGATCTCAGCGACGGGTCTTGGTCCACTGTGAGCGAGGAG---GCTGGTGAGGACGTCGTCTGCTGC
>gnl|euhcvdb|AF207769_NS5A_C1b_NS5A_protein_coding_sequence_(ns5a_sequence)
TCCGGCTCGTGGTTGAGAGATGTCTGGGACTGGATATGCACGGTGTTGAGCGACTTCAAGACCTGGCTCCAGTCCAAGCTCCTGCCACGGTTACCGGGAGTCCCCTTCTTCTCATGCCAACGTGGGTACAAGGGAATCTGGCGGGGGGACGGCATCATGCATACCACCTGCCCATGTGGAGCGCAGATCTCCGGACATGTCAAAAACGGTTCCATGAGGATCGTCGGCCCTAGAACCTGCAGCAACACGTGGCATGGAACATTCCCCATCAACGCGTACACCACGGGCCACTGCACACCCTCCCCGGCGCCAAACTACTCCAGGGCGTTGTGGCGGGTGGCTGCTGAGGAGTACGTGGAGGTTGTGCGGGTGGGGGATTTCCACTACGTGACGGGCATGACCACTGACAACTTAAAATGCCCATGCCAGGTTCCGGCCCCCGAATTCTTCACGGAGCTGGATGGGGTGCGGTTGCACAGGTACGCTCCGGCGTGCAAGCCTCTCCTACGGGAGGAGGTCACATTCCAAGTTGGGCTCAATCAATACCCGGTTGGATCACAACTCCCATGCGAGCCCGAGCCGGACGTAGCAGTGCTCACTTCCATGCTCTCCGACCCCTCTCACATTACAGCGGAGACGGCCAGGCGTAGGCTAGCCAGAGGGTCT------CCCCCCTCTTTGGCCAGCTCTTCGGCCAGCCAATTGTCCGCGCCTTCTTTGAAGGCTACA------------TGCACCACTCACCAT------------GGCTCCCCGGACACCGACCTCGTTGAGGCCAACCTCATGTGGCGGCAGGTGATGGGCGGGAGCATCACCCGCGTGGAGTCAGAGAATAAGGTAGTAATCCTGGACTCTTTCGTCCCACTCCGAACAGAGGAGGACGAGAGGGAAGTGTCCGTTCCGGCGGAGATCCTGCGGAAGACCAGGAAGTTCCCCCCAGCGATGCCCGTATGGGCGCGCCCGGACTACAACCCTCCACTTCTAGAGCCCTGGAAGAAACCGGACTACGTCCCTCCTGTGGTACACGGGTGTCCATTGCCACCTACCAAGGCCCCCCCAGTGCCACCTCCGCGGAGAAAGAGGACGGTTGTCCTGACAGAGTCCACCGTGTCTTCTGCCTTGGCGGAGCTTGCTGCTAAGACCTTCGGCGGTCCCGGGTCGGAGACCGCCGATAGCGGCACAGCAACCGCCCCTCCTGACCAGGCCTTCAATGACGGCGACAACGGATCCGACGTTGAGTCGTACTCCTCCATGCCCCCCCTTGAGGGAGAGCCGGGGGACCCCGATCTCAGCGACGGGTCTTGGTCTACCGTGAGCGAGGAG---GCTCGCGAGGATGTCGTCTGCTGC
>gnl|euhcvdb|AF207770_NS5A_C1b_NS5A_protein_coding_sequence_(ns5a_sequence)
TCCGGCTCGTGGCTAAGGGATGTTTGGGACTGGATATGCACGGTGTTGAGTGATTTCAAGACCTGGCTCCAGTCCAAGCTCCTGCCGCGGTTACCGGGAGTTCCCTTCCTCTCCTGCCAACGCGGGTACAAGGGGGTTTGGCGAGGGGACGGTATCATGCATACCACCTGCCCGTGTGGAGCACAAATCACCGGACATGTCAAAAACGGTTCCATGAGGATCGTTGGGCCTAAAACCTGCAGCAACACGTGGCATGGAACATTCCCCATCAACGCACACACCACGGGTCCCTGCACACCCTCCCCGGCGCCAAACTATTCCAGGGCGCTGTGGCGGGTGTCTGCTGAGGAGTACGTGGAAGTTACGCGGGTGGGGGATTTCCACTACGTGACGGGCATGACCACTGACAACGTAAAGTGCCCATGCCAGGTTCCGGCCCCCGAATTCTTCACAGAAGTGGATGGGGTGCGGTTACACAGGTACGCTCCGGCGTGCAAGCCTCTCCTACGGGAGGAAGTCACATTCCAGGTCGGGCTCAACCAATATCTTGTTGGGTCACAGCTCCCATGCGAGCCCGAACCGGATGTAGCAGTGCTCACTTCCATGCTCACCGACCCCTCCCACATTACAGCAGAGACGGCTAAGCGTAGGCTGGCCAGGGGGTCT------CCCCCCTCCTTGGCCAGCTCTTCAGCTAGCCAGTTGTCTGCGCCTTCCTTGAAGGCAACA------------TGCACTACCCACCAT------------GACTCCCCGGACGCTGACCTCATCGAGGCCAACCTCCTGTGGCGGCAGGAGATGGGCGGGAACATCACCCGCGTGGAGTCAGAGAATAAGGTAGTAATTCTGGACTCTTTCGACCCGCTTCGAGCGGAGGAGGATGAGAGGGAACCATCCGTTCCGGCGGAGATCCTGCGGAAATCCAGGAAGTTTCCACCAGCGTTGCCCATATGGGCACGGCCAGATTATAACCCTCCTCTGCTAGAGTCCTGGAAAAACCCGGACTACGTCCCTCCGGTGGTACACGGGTGCCCATTGCCACCTACCAAGGCCCCTCCAATACCACCTCCACGGAGAAAGAGGACGGTTGTTCTAACAGAGTCCACCGTGTCTTCTGCCTTGGCGGAGCTTGCTACTAAGACCTTCGGCAGCTCCGAATCGTCGGCCGCCGACAGCGGCACGGCGACTGCTCCTCCCGACCAGGCCTCCGACGACGGCGACAAAGAATCCGACGTTGAGTCGTACTCCTCCATGCCCCCTCTTGAGGGAGAGCCGGGGGACCCCGATCTCAGCGACGGGTCTTGGTCTACCGTGAGCGAGGAG---GCCGCCGAGGACGTCGTCTGCTGC
>gnl|euhcvdb|AF207771_NS5A_C1b_NS5A_protein_coding_sequence_(ns5a_sequence)
TCCGGCTCGTGGCTTAGGGATGTTTGGGACTGGATATGCACGGTGTTGAGTGACTTCAAGACCTGGCTCCAGTCCAAGCTCCTGCCGCGGTTGCCGGGAGTCCCTTTCCTTTCATGTCAACGTGGGTACAAGGGAGTCTGGCGGGGGGATGGCATCATGCAAACCACCTGCCCATGTGGAGCACAAATCGCTGGACATGTCAAGAACGGTTCCATGAAGATCGTCGGGCCTAAAACCTGCAGCAACACGTGGCATGGAACATTCCCCATCAACGCATACACCACGGGCCCCTGCACACCCTCCCCGGCGCCAAACTACACCAGGGCGTTGTGGCGGGTGGCTGCTGAGGAGTACGTGGAGGTCACGCGGGTGGGGGATTTCCACTACGTGACGGGCATGACTACTGACAACATCAAATGCCCATGCCAGGTTCCGGCCCCCGAATTCTTCACGGAGCTGGATGGGGTGCGGCTACACAGGTACGCTCCGGCGTGCAAACCTCTCCTACGGGAGGAGGTTACATTCCAGGTCGGGCTCAACCAATACCCGGTTGGGTCACAGCTCCCATGTGAGCCCGAACCGGATGTAGTGGTGGTCACTTCCATGCTCACCGACCCCTCCCACATTACAGCAGAAACGGCTAAGCGTAGGCTGGCCAGGGGGTCT------CCCCCCTCCTTGGCCAGTTCTTCAGCTAGTCAGTTATCTGCTCCTTCCTTGAAGGCGACA------------TGCACTACCCGTCAT------------GACTCCCCAGACGCTGACCTCATTGAGGCCAACCTCCTGTGGCGGCAGGAGATGGGCGGGAACATCACCCGCGTGGAGTCAGAGAACAAGGTAGTAATTCTAGACTCTTTTGACCCGCTTCGAGCGGAGGAGGACGAGAGGGAGGTATCCGTCGCGGCGGAGATCCTGCGGAAAACCAGGAAATTCCCCCCGGCGCTACCCATATGGGCACGCCCGGACTACAACCCACCACTGATAGAGCCTTGGAGGGACCCGGACTACGTCCCTCCAGTGGTACACGGGTGCCCATTGCCACCTACCAAGACCCCTCCAATACCACCTCCACGGAGGAAAAAGACGGTTGTCCTGACAGAATCCACCGTGTCCTCTGCCTTGGCGGAGCTTGCCACAAAGACCTTCGGCAACTCCGGATCGTCGGCCGACGACAGCGGCATAGCGACCGCCCCTCCTGATCAGCCCTTCGACAACGGAGACACAGGATCCGACGCTGGGTCGTACTCCTCCATGCCCCCCCTTGAGGGAGAGCCGGGGGACCCCGACCTCAGCGACGGGTCTTGGTCTACCGTGAGCGAGGAG---GCTGGTGAGGACGTCGTCTGCTGC
>gnl|euhcvdb|AF207772_NS5A_C1b_NS5A_protein_coding_sequence_(ns5a_sequence)
TCCGGTTCGTGGCTAAGGGATGTCTGGGACTGGATATGCACGGTGTTGACTGACTTCAAGACCTGGCTCCAGTCTAAGCTCCTGCCGCGGTTACCGGGAGTCCCCTTCCTCTCATGCCAACGTGGGTACAAGGGAGTCTGGCGCGGGGACGGCGTCATGCAAACCACCTGCCCATGTGGAGCACAGATCGCCGGACATGTCAAAAACGGTTCCATGAGGATCGTTGGGCCTAGAACCTGCAGCAACACGTGGCATGGAACATTCCCCATCAACGCATACACCACGGGCCCCTGCACACCTTCCCCGGCGCCGAACTATTCTAAGGCGCTGTGGCGGGTGGCTGCTGAGGAGTACGTGGAGGTTACGCGGGTGGGGGATTTCCACTACGTGACGGGCATGACCGCTGACAACGTAAAGTGCCCATGCCAGGTTCCGGCCCCCGAATTTTTCACCGAATTGGACGGAGTGCGATTGCACAGGTACGCTCCGGCGTGCAAACCTCTCCTACGGGAGGAGGTCGTGTTCCAGGTCGGGCTCAACCAATACCTGGTCGGGTCGCAACTCCCATGTGAACCCGAACCGGATGTGGCAGTGCTCACTTCCATGCTCACCGACCCCTCCCACATTACAGCAGAGACGGCTAGGCGTAGGCTGGCCAGAGGGTCC------CCTCCCTCCTTGGCCAGCTCTTCTGCTAGCCAGTTGTCTGCGCCTTCCCTGAAGGCGACA------------TGCACTACCCAT------------CATGACTCCCCGGACGCTGACCTCATCGAGGCCAACCTCCTATGGCGCCAGGAGATGGGCGGGAACATCACCCGTGTGGAGTCAGAGAATAAGGTAGTAATCCTGGACTCTTTTGACCCGATTCGAGCGGAGGAGGATGAGAGGGAAGTATCCGTCCCGGCGGAGATCCTGCGGAAATCCAGGAAGTTCCCCGCAGCAATGCCCATATGGGCACGCCCGGATTACAACCCTCCACTGCTAGAGTCCTGGAAGGACCCGGACTACGTCCCTCCGGTGGTACACGGGTGTCCATTGCCACCTACCAAGGCCCCTCCATTACCACCTCAACGGAGGAAGAGGACCGTTGTCCTGTCAGAGTCCACTGTGTCTTCTGCCCTGGCAGAGCTCGCTACTAAGACCTTCGGCAGCTCCGGATCGTCGGCCGTCGACAGCGGCACGGCGACCGCTCCTCCCGACCAGGCTTCCGACGACGACGACAAAGCATCCGACGTTGGGTCGTACTCCTCCATGCCCCCCCTTGAGGGAGAGCCGGGGGACCCCGATCTCAGCGACGGGTCTTGGTCTACCGTGAGCGAGGAG---GCTGGTGAGGACGTCGTCTGCTGC
>gnl|euhcvdb|AF313916_NS5A_C1b_NS5A_protein_coding_sequence_(ns5a_sequence)
TCCGGCTCGTGGCTAAGGGACGTTTGGGACTGGATATGCACGGTGTTAACTGATTTTAAGACCTGGCTCCAGTCCAAGCTCCTGCCGCGGTTACCGGGGGTCCCCTTCCTCTCATGCCAACGTGGGTACAAGGGCGTCTGGCGGGGAGACGGCATCATGCAAACCACCTGCCCATGTGGAGCGCAGATCACCGGACATGTCAAAAACGGTTCCATGAGGATCGTTGGGCCTAGGACCTGCAGCAACACGTGGCATGGAACATTCCCCATCAACGCATACACCACGGGCCCCTGCACGCCCTCCCCGGCGCCCAATTATTCCAGGGCGCTGTGGAGGGTGACTGCTGAGGAGTACTTGGAGGTTACGCAGGTGGGGGATTTCCACTACGTGACGGGCATGACCACTGACAACGTAAAGTGCCCATGCCAGGTTCCGGCCCCCGAATTCTTCACGGAGGTGGATGGGGTGCGGCTGCACAGGTACGCTCCGCCGTGCAAACCTCTCCTACGGGAGGAGGTCACATTCCAGGTCGGGCTCAACCAATACCTGGTCGGGTCACAGCTCCCATGTGAGCCCGAACCGGATGTAGCGGTGCTCACTTCCATGCTCACCGACCCCTCCCATATCACAGCAGAGGCGGCTAAGCGTAGGCTGGCCAGGGGGTCT------CCCCCCTCCTTAGCCAGCTCTTCAGCTAGCCAGTTGTCTGCGCCTTCCTTGAAGGCGACA------------TGCACTACCCGTCAT------------GACTCCCCAGATGCTGACCTCATCGAGGCCAATCTCCTGTGGCGGCAGGAGATGGGCGGGAACATCACCCGCGTGGAGTCAGAGAACAAGGTAGTAATTCTGGACTCTTTCGAGCCGCTTCGAGCGGAGGAAGATGAGAGGGAAGTATCCGTTCCGGCGGAAATCCTGCGGAGATCCAGGAAATTTCCCCGAGCGATGCCCATATGGGCAAGGCCGGATTACAACCCTCCACTGGTAGAGTCCTGGAAGGACCCGGACTACGTACCTCCGGTGGTACATGGGTGCCCATTGCCACCTACTAAGGCCCCTCCAATACCACCTCCACGGAGGAAAAGGACGGTTGTCCTGACAGAATCCACCGTGTCTTCTGCCTTGGCTGAGCTCGCCACAAAGACCTTCGGCAGCTCCGAATCGTCGGCCGTCGACAGCGGCACGGCGACCGCCCCTCCTGACCAGCCCTCCGACGACGGCGACGCAGGGTCCGATGTTGAGTCGTACTCCTCCATGCCCCCCCTTGAGGGGGAGCCGGGGGATCCCGATCTCAGCGACGGGTCTTGGTCTACCGTGAGCGAGGAG---GCTAGTGAGGACGTCGTCTGCTGC
>gnl|euhcvdb|AF165047_NS5A_C1b_NS5A_protein_coding_sequence_(ns5a_sequence)
TCCGGCTCGTGGCTCAGGGATGTTTGGGACTGGATATGCACGGTGTTGTCTGACTTCAAGACCTGGCTCCAGTCCAAGCTCCTGCCGCGGTTGCCGGGAGTTCCTTTCCTCTCATGCCAACGTGGGTACAAGGGAGTCTGGCGGGGAGATGGCGTCGTGCACACCACCTGCCCATGTGGAGCACAAATCACCGGACATGTCAAAAACGGTTCCATGAGGATTGTTGGGCCCAAAACCTGCAGCAACACGTGGCATGGAACATTCCCCATCAACGCATACACCACGGGCCCCTGCACACCCTCCCCGGCGCCAAACTATTCCAGGGCATTGTGGCGGGTGGCTGCTGAGGAGTACGTGGAGGTCACGCGGGTGGGGGATTTCCACTACGTGACGGGCATGACCACTGACAACGTAAAATGCCCATGCCAGGTTCCGGCCCCCGAGTTCTTTACAGAATTGGACGGGGTGCGGTTACACAGGTACGCTCCAGCGTGCAAGCCTCTCCTACGGGAGGAGGTCACATTCCAGGTCGGGCTCAACCAATACCCAGTTGGGTCACAGCTCCCATGTGAGCCCGAACCGGATGTGACAGTGCTCACCTCCATGCTTACCGACCCCTCCCACATTACAGCAGAGACGGCCAAGCGTAGGCTGGCCAGGGGGTCT------CCCCCTTCTTTGGCCAGCTCTTCAGCTAGTCAGTTGTCTGCGCCCTCCTTGAAGGCGGCA------------TGCACTACCCATCAT------------GACTCCCCAGATGCTGACCTCATTGAGGCCAACCTCTTGTGGCGGCAGGAGATGGGCGGGAACATCACCCGCGTGGAGTCAGAGAATAAGGTGGTAATTCTAGACTCTTTTGACCCGCTTCGAGCGGAGGAAGATGAGAGGGAGGTATCCGTTGCGGCGGAGATCCTGCGGAAGACCAGGAAATTCCCCCCGGCGATACCCATATGGGCACGCCCGGATTACAACCCACCACTGCTAGAGTCTTGGAAGGACCCGGACTACGTCCCTCCGGTGGTACACGGGTGCCCATTGCCACCTACCAAGGCCCCTCCAATACCACCTCCACGGAGAAAGAGGACAGTTGTCTTAACAGACTCCACTGTGTCTTCCGCCTTGGCGGAGCTTGCTACGAAGACCTTCGGCAGCTCCGGGTCGTCGGCCGTCGACAGCGGCACAGCGACCGCCCCTCCTACCCAGTCCTCCGATGACGGTGGTGCAGGATCCGACGTTGAGTCGTACTCCTCCATGCCCCCCCTTGAGGGGGAGCCGGGGGACCCCGATCTCAGTGACGGGTCTTGGTCTACTGTAAGCGAGGAG---GCTAGTGAGGACGTCGTCTGCTGC
>gnl|euhcvdb|AJ238799_NS5A_C1b_NS5A_protein_coding_sequence_(ns5a_sequence)
TCCGGCTCGTGGCTAAGAGATGTTTGGGATTGGATATGCACGGTGTTGACTGATTTCAAGACCTGGCTCCAGTCCAAGCTCCTGCCGCGATTGCCGGGAGTCCCCTTCTTCTCATGTCAACGTGGGTACAAGGGAGTCTGGCGGGGCGACGGCATCATGCAAACCACCTGCCCATGTGGAGCACAGATCACCGGACATGTGAAAAACGGTTCCATGAGGATCGTGGGGCCTAGGACCTGTAGTAACACGTGGCATGGAACATTCCCCATTAACGCGTACACCACGGGCCCCTGCACGCCCTCCCCGGCGCCAAATTATTCTAGGGCGCTGTGGCGGGTGGCTGCTGAGGAGTACGTGGAGGTTACGCGGGTGGGGGATTTCCACTACGTGACGGGCATGACCACTGACAACGTAAAGTGCCCGTGTCAGGTTCCGGCCCCCGAATTCTTCACAGAAGTGGATGGGGTGCGGTTGCACAGGTACGCTCCAGCGTGCAAACCCCTCCTACGGGAGGAGGTCACATTCCTGGTCGGGCTCAATCAATACCTGGTTGGGTCACAGCTCCCATGCGAGCCCGAACCGGACGTAGCAGTGCTCACTTCCATGCTCACCGACCCCTCCCACATTACGGCGGAGACGGCTAAGCGTAGGCTGGCCAGGGGATCT------CCCCCCTCCTTGGCCAGCTCATCAGCTAGCCAGCTGTCTGCGCCTTCCTTGAAGGCAACA------------TGCACTACCCGTCAT------------GACTCCCCGGACGCTGACCTCATCGAGGCCAACCTCCTGTGGCGGCAGGAGATGGGCGGGAACATCACCCGCGTGGAGTCAGAAAATAAGGTAGTAATTTTGGACTCTTTCGAGCCGCTCCAAGCGGAGGAGGATGAGAGGGAAGTATCCGTTCCGGCGGAGATCCTGCGGAGGTCCAGGAAATTCCCTCGAGCGATGCCCATATGGGCACGCCCGGATTACAACCCTCCACTGTTAGAGTCCTGGAAGGACCCGGACTACGTCCCTCCAGTGGTACACGGGTGTCCATTGCCGCCTGCCAAGGCCCCTCCGATACCACCTCCACGGAGGAAGAGGACGGTTGTCCTGTCAGAATCTACCGTGTCTTCTGCCTTGGCGGAGCTCGCCACAAAGACCTTCGGCAGCTCCGAATCGTCGGCCGTCGACAGCGGCACGGCAACGGCCTCTCCTGACCAGCCCTCCGACGACGGCGACGCGGGATCCGACGTTGAGTCGTACTCCTCCATGCCCCCCCTTGAGGGGGAGCCGGGGGATCCCGATCTCAGCGACGGGTCTTGGTCTACCGTAAGCGAGGAG---GCTAGTGAGGACGTCGTCTGCTGC
>gnl|euhcvdb|AF165048_NS5A_C1b_NS5A_protein_coding_sequence_(ns5a_sequence)
TCCGGCTCGTGGCTCAGGGATGTTTGGGACTGGATATGCACGGTGTTGTCTGACTTCAAGACCTGGCTCCAGTCCAAGCTCCTGCCGCGGTTGCCGGGAGTTCCTTTCCTCTCATGCCAACGTGGGTACAAGGGAGTCTGGCGGGGAGATGGCGTCGTGCACACCACCTGCCCATGTGGAGCACAAATCACCGGACATGTCAAAAACGGTTCCATGAGGATTGTTGGGCCCAAAACCTGCAGCAACACGTGGCATGGAACATTCCCCATCAACGCATACACCACGGGCCCCTGCACACCCTCCCCGGCGCCAAACTATTCCAGGGCATTGTGGCGGGTGGCTGCTGAGGAGTACGTGGAGGTCACGCGGGTGGGGGATTTCCACTACGTGACGGGCATGACCACTGACAACGTAAAATGCCCATGCCAGGTTCCGGCCCCCGAGTTCTTTACAGAATTGGACGGGGTGCGGTTACACAGGTACGCTCCAGCGTGCAAGCCTCTCCTACGGGAGGAGGTCACATTCCAGGTCGGGCTCAACCAATACCCAGTTGGGTCACAGCTCCCATGTGAGCCCGAACCGGATGTGACAGTGCTCACCTCCATGCTTACCGACCCCTCCCACATTACAGCAGAGACGGCCAAGCGCAGGCTGGCCAGGGGGTCT------CCCCCTTCTTTGGCCAGCTCTTCAGCTAGTCAGTTGTCTGCGCCCTCCTTGAAGGCGGCA------------TGCACTACCCATCAT------------GACTCCCCAGATGCTGACCTCATTGAGGCCAACCTCTTGTGGCGGCAGGAGATGGGCGGGAACATCACCCGCGTGGAGTCAGAGAATAAGGTGGTAATTCTAGACTCTTTTGACCCGCTTCGAGCGGAGGAAGATGAGAGGGAGGTATCCGTTGCGGCGGAGATCCTGCGGAAGACCAGGAAATTCCCCCCGGCGATACCCATATGGGCACGCCCGGATTACAACCCACCACTGCTAGAGTCTTGGAAGGACCCGGACTACGTCCCTCCGGTGGTACACGGGTGCCCATTGCCACCTACCAAGCCCCCTCCAATACCACCTCCACGGAGAAAGAGGACAGTTGTCTTAACAGACTCCACTGTGTCTTCCGCCTTGGCGGAGCTTGCTACGAAGACCTTCGGCAGCTCCGGGTCGTCGGCCGTCGACAGCGGCACAGCGACCGCCCCTCCTACCCAGTCCTCCGATGACGGTGGTGCAGGATCCGACGTTGAGTCGTACTCCTCCATGCCCCCCCTTGAGGGGGAGCCGGGGGACCCCGATCTCAGTGACGGGTCTTGGTCTACTGTAAGCGAGGAG---GCTAGTGAGGACGTCGTCTGCTGC
>gnl|euhcvdb|AF165050_NS5A_C1b_NS5A_protein_coding_sequence_(ns5a_sequence)
TCCGGCTCGTGGCTAAGGGATGTTTGGGACTGGATATGCACGGTGTTGACTGACTTCAAGACCTGGCTCCAGTCCAAGCTCCTGCCGCGGTTGCCGGGAGTCCCCTTCTTCTCGTGCCAACGCGGGTACAAGGGAGTTTGGCGGGGGGATGGCATCATGCAAACCACCTGCCAATGTGGAGCACAAATCACCGGACATGTAAAAAATGGTTCCATGAGGATCGTCGGGCCCAGAACCTGCAGCAACACGTGGCATGGAACATTCCCCATCAACGCATACACCACGGGCCCCTGCACACCCTCCCCAGCGCCAAACTATTCCAGGGCGCTGTGGCGAGTGGCTGCCGAGGAGTACGTGGAGGTTACGCGGGTGGGGGATTTCCACTACGTGACGGGCATGACCACTGACAACGTAAAGTGCCCGTGCCAGGTTCCGGCCCCCGAGTTCTTCACGGAAGTGGATGGAGTGCGGTTGCACAGGTACGCTCCGGCATGCAAGCCTCTCCTACGGGAGGAGGTCTCATTCCAGGTCGGGCTCAACCAATACCTGGTTGGGTCACAACTCCCATGCGAGCCCGAACCGGACGTAACAGTGCCCACTTCCATGCTCACCGACCCCTCCCACATTACAGCAGAGACGGCAAAGCGTAGGCTGGCCAGGGGGTCT------CCCCCCTCCTTGGCCAGCTCTTCAGCTAGCCAGTTGTCTGCGCCTTCCTTGAAGGCGACA------------TGCACTACCCATCAT------------GACTCCCCGGACGCCGACCTCATCGAGGCCAACCTCCTGTGGCGGCAGGAGATGGGCGGGAACATCACTCGCGTGGAGTCAGAAAATAAGGTAGTGATCCTGGACTCTTTCGACTCGCTTCGAGCAGAGGAGGACGAGAGGGAACCATCCGTTCCGGCGGAGATCTTGCGGAAATCCAAGAAGTTCCCCCTAGCGATGCCCATATGGGCACGTCCGGATTATAACCCTCCATTGCTGGAGTCCTGGAAGGACCCGGACTACGTCCCTCCGGTGGTACACGGGTGCCCATTGCCACCTACCAAGGCCCCTCCAATACCGCCCCCACGAAGGAAGAGGACGGTTGTCCTGACAGAGTCCACTGTGTCTTCTGCCTTAGCGGAGCTCGCCACCAAGACCTTCGGCAGCTCCGGATCATCGGCCGTTGACAGCGGCACGGCGACCGCCCCCCCAGATCAGGCCTCTGATGACGGCGACAAAGGATCCGACGTTGAGTCGTATTCCTCCATGCCCCCTCTTGAGGGAGAGCCGGGGGACCCCGATCTCAGCGACGGGTCTTGGTCTACCGTGAGCGAGGAG---GCTAGTGAGGACGTCGTCTGCTGC
>gnl|euhcvdb|AF165051_NS5A_C1b_NS5A_protein_coding_sequence_(ns5a_sequence)
TCCGGCTCGTGGCTAAGGGATGTTTGGGATTGGATATGCACGGTGTTGAGTGACTTCAAGACCTGGCTCCAGTCCAAGCTCCTGCCGCGGTTACCGGGACTCCCCTTCCTCTCATGCCAACGCGGGTACAAGGGAGTCTGGCGGGGGGACGGCATCATGCAAACCACCTGCCCATGTGGAGCACAGATCACCGGACATGTCAAAAATGGTTCCATGAGGATCGTTGGGCCTAAGACCTGCAGCAACACGTGGCATGGAACATTCCCCATCAACGCGTACACCACGGGCCCTTGCACACCCTCCCCGGCGCCAAACTATTCCAGGGCGCTGTGGAGGGTGGCTGCTGAGGAGTACGTGGAGGTCACGCGGGTGGGGGATTTCCACTACGTGACGGGCATGACTAATGACAACATAAAGTGCCCATGCCAGGTTCCAGCCCCCGAATTCTTCACGGAAGTGGATGGAGTACGGTTGCACAGGTACGCTCCGGCGTGCAAACCCCTCCTACGGGAGGAGGTCACATTCCAGGTCGGGCTCAACCAATATTTGGTTGGGTCGCAGCTCCCATGTGAGCCCGAACCGGATGTAGCAGTGCTCACCTCCATGCTCACCGACCCCTCCCACATAACAGCAGAGACGGCTAGGCGTAGGCTGGCCAGGGGGTCT------CCCCCCTCCTTGGCTAGCTCCTCAGCCAGCCAGTTATCTGCGCCTTCTTTGAAGGCGACA------------TGCACTACCAATCAT------------GACTCCCCGGACGCTGACCTCATCGAGGCCAACCTCCTGTGGCGGCAGGAGATGGGCGGGAACATCACCCGCGTGGAGTCAGAGAACAAGGTAGTAATTCTGGACTCTTTCGACCCGCTTCGAGCGGAGGAGGATGAGAGGGAACCATCCGTTCCGGCGGAGATCCTGCGGAAATCCAGGAAGTTCCCCATGGCGATGCCCGTATGGGCACGGCCGGATTACAACCCTCCCCTGCTAGAGTCCTGGAAGGACCCGGACTACGTCCCTCCGGTGGTGCACGGGTGCCCATTGCCACCTACCAAGGCCCCTCCAATACCACCTCCACGGAGAAAAAGGACGGTTGTCCTGACAGAATCCACCGTGTCTTCTGCCTTGGCGGAGCTTGCTACCAAAACCTTCGGCAGCTCCGGATCGTCGGCCGTCGACAGCGGCACGGCGACCGCCCCTCCCGACCAGGCCTCCGACGACGGCGACAAAGGATCCGACGTTGAGTCGTACTCCTCCATGCCCCCCCTTGAGGGGGAGCCGGGGGACCCCGATCTCAGCGACGGGTCTTGGTCTACCGTGAGCGAGGAG---GCTAGTGAGGACGTTGTTTGCTGT
>gnl|euhcvdb|AF165053_NS5A_C1b_NS5A_protein_coding_sequence_(ns5a_sequence)
TCCGGTTCGTGGCTCAGAGACATTTGGGACTGGATATGCACGGTGTTGACTGACTTCAAGACCTGGCTCCAGTCCAAGCTCCTGCCGCGGCTACCGGGAATCCCCTTCCTTTCATGCCAACGTGGGTACAAGGGAGTTTGGCGGGGAGATGGCGTCATGCAAACCACCTGCCCATGCGGAGCACAAATTGCTGGACATGTCAAGAACGGCTCCATGAAGATCGTCGGGCCCAAAACCTGTAGCAACACGTGGCACGGAACATTTCCCATCAACGCGTACACCACAGGTCCCTGCACACCCTCCCCGGCGCCAAATTACTCCAGGGCGCTGTGGCGGGTGGCTGCTGAGGAGTATGTGGAGGTCACGCGGGTGGGGGAGTTCCACTACGTGACGGGCATGACCACTGACAACGTAAAATGTCCATGCCAGGTTCCGGCCCCCGAATTCTTCACGGAGTTGGACGGGGTGCGGCTGCACAGGTACGCTCCGGTGTGCAAACCTCTCCTACGGGATGAGGTCACATTCCAGGTCGGGCTCAACCAATACCCGGTTGGGTCACAGCTCCCATGCGAGCCCGAACCGGATGTGACAGTGGTCACCTCCATGCTCACCGATCCCTCTCACATTACAGCGGAAACGGCTAGGCGTAGGCTGGCCAGGGGGTCT------CCCCCCTCCTTGGCCAGCTCTTCAGCTAGTCAGTTGTCCGCGCCTTCCTTGAAGGCGACA------------TGCACTACCCGTCAC------------GACTCCCCAGACGCTGATCTCATCGAGGCCAACCTCCTGTGGCGGCAGGAGATGGGCGGGAACATCACCCGCGTGGAGTCAGAGAATAAGATAGTGATCCTGGACTCTTTCGACCCGATTCGAGCGGAGGAGGATGAGAGGGAAGTGTCCGTCGCGGCGGAGATCCTGCGGAAAACCAGGAAATTCCCCCCGGCGATTCCCATATGGGCACGCCCGGATTACAACCCACCATTGATAGAGTCTTGGAGGGACCCGGACTACGTCCCTCCGGTGGTGCACGGGTGCCCATTGCCACCTGCCAAGACCCCTCCAGTACCACCTCCGCGGAGGAAGAGGACGGTTGTCCTGACAGAATCCACTGTGTCTTCTGCCCTGGCAGAGCTTGCTACAAAGACCTTCGGCAGCTCCGGATCGTCGGCCGTCGATAGCGGCACGTCGACCGCCCCTCCTGACCAGCCCTTTGACAGCGGAGATACAGGATCCGACGCTGGGTCGTACTCCTCTATGCCCCCCCTCGAGGGGGAGCCGGGGGACCCCGATCTCAGCGACGGGTCTTGGTCTACTGTGAGCGAGCAG---GATGGTGAGGACGTCGTCTGCTGC
>gnl|euhcvdb|AF165057_NS5A_C1b_NS5A_protein_coding_sequence_(ns5a_sequence)
TCCGGCTCGTGGCTAAGGGATGTTTGGGACTGGATATGCACGGTGTTGACCGACTTCAAGACCTGGCTCCAGTCCAAGCTCCTGCCGCGGTTACCGGGAGTTCCCTTCTTCTCGTGTCAACGCGGGTACAAGGGAGTCTGGCGGGGGGACGGCATCATGCAAACCACCTGCCCGTGTGGAGCACAGATCTCTGGACATGTCAAAAATGGTTCCATGAGGATCGTTGGGCCTAAAACCTGCAGCAACACGTGGCATGGAACATTCCCCATCAACGCATACACCACGGGCCCCTGCACACCCTCCCCGGCGCCAGACTATTCCAGGGCGCTGTGGCGGGTAGCCGCTGAGGAGTACGTGGAGGTTACGCGGGTGGGGGATTTCCACTACGTGACGGGCATGACCACTGACAACGTAAAGTGCCCGTGCCAGGTTCCGGCCCCCGAATTCTTCACGGAAGTGGATGGAGTGCGGTTGCACAGGTACGCTCCGGCGTGCAAACCTCTCCTACGGGAGGAGGTCACATTCCAGGTCGGCCTCAACCAGTACCTGGTCGGGTCACAACTCCCATGCGAGCCCGAACCGGACGTGGCAGTGCTCACTTCCATGCTCACTGACCCCTCCCACATTACAGCAGAGACGGCGAAGCGTAGGCTGGCCAGGGGATCT------CCCCCTTCCTTGGCCAGCTCTTCAGCTAGCCAGTTGTCTGCGCCTTCTTTGAAGGCGACA------------TGCACTACCCATCAT------------GACTCCCCGGACGCCGACCTCATCGAGGCCAACCTCCTGTGGCGGCAGGAGATGGGCGGGAACATCACCCGCGTGGAGTCAGAAAACAAGGTAGTAATTCTGGACTCTTTCGACCCGCTTCGAGCGGAGGAGGATGAGAGGGAACCATCCGTTCCAGCGGAGATCTTGCGAAAAACCAAGAAGTTCCCCCCTGCAATACCCATATGGGCACGGCCGGACTATAACCCTCCATTGTTAGAGTCCTGGAAAGCCCCGGACTACGTCCCTCCAGTGGTACACGGGTGCCCATTGCCACCTACCAAGGCCCCTCCAATACCGCCCCCACGGAGAAAGAGGACGGTTGTCCTGACAGAGTCCACCGTGTCTTCTGCCCTGGCGGAGCTCGCCACTAAGAGCTTCGGCAGCTCCGGATCATCGGCCGTTGACAGCGGCACGGCGACCGCCCCTCCTGACCAGGCTCTCGACGACGGCGACAAAGAATCCGACGTTGAGTCGTACTCCTCCATGCCCCCCCTTGAGGGAGAGCCGGGGGATCCCGATCTCAGCGACGGGTCTTGGTCTACCATGAGCGAGGAG---CCTGGTGAGGACGTCGTCTGCTGT
>gnl|euhcvdb|AF165058_NS5A_C1b_NS5A_protein_coding_sequence_(ns5a_sequence)
TCCGGCTCATGGCTAAGGGATGTTTGGGACTGGATATGCACGGTGTTGACTGACTTCAAGACCTGGCTCCAGTCCAAGCTCCTGCCGCGGTTACCGGGAGTCCCCTTCTTCTCGTGTCAACGCGGGTACAAGGGAGTCTGGCGGGGGGACGGCATCATGCAAACCACCTGCCCGTGTGGAGCACAGATCTCCGGACATGTCAAAAATGGTTCCATGAGGATCGTTGGGCCTAAAACCTGCAGCAACACGTGGCATGGAACATTCCCCATCAACGCATACACCACGGGCCCCTGCACACCCTCCCCGGCGCCAGACTATTCCAAGGCGCTGTGGCGGGTGGCCGCTGAGGAGTACGTGGAGGTTACGCGGGTGGGGGATTTCCACTACGTGACGGGCATGACCACTGACAACGTAAAGTGCCCATGCCAGGTTCCGGCCCCCGAATTCTTCACGGAAGTGGATGGAGTGCGGTTGCACAGGTACGCTCCGGCGTGCAAACCTCTCCTACGGGAGGAGGTCACATTCCAGGTCGGCCTCAACCAATACCTGGTCGGGTCACAACTCCCATGCGAGCCCGAACCGGACGTGGCAGTGCTCACTTCCATGCTCACTGACCCCTCCCACATTACAGCAGAGACGGCGAAGCGTAGGCTGGCCAGGGGATCT------CCCCCTTCCTTGGCCAGCTCTTCAGCTAGCCAGTTGTCTGCGCCTTCTTTGAAGGCGACA------------TGCACTACCCATCAT------------GACTCCCCGGACGCCGACCTCATCGAGGCCAACCTCCTGTGGCGGCAGGAGATGGGCGGGAACATCACCCGCGTGGAGTCGGAAAACAAGGTAGTAATTCTGGACTCTTTCGACCCGCTTCGAGCGGAGGAGGACGAGAGGGAACCATCCGTTCCAGCGGAGATCTTGCGGAAAACCAAGAAGTTCCCTCCAGCAATACCCATATGGGCACGCCCAGATTATAACCCTCCATTGTTAGAGTCCTGGAAAGACCCGGACTACGTCCCTCCGGTGGTACACGGGTGCCCATTGCCACCTACCAAGGCCCCTCCAATACCGCCCCCACGGAGAAAGAGGACGGTTGTCCTGACAGAGTCCACCGTGTCTTCTGCCCTGGCGGAGCTCGCCGTTAAGAGCTTCGGCAGCTCCGGATCATCGGCCGTTGACAGCGGCACGGCGACCGCCCCTCCCGACCAGGCTCTCGACGACGGCGACAAAGAATCCGACGTTGAGTCGTACTCCTCCATGCCCCCCCTTGAGGGAGAGCCGGGGGACCCCGATCTCAGCGACGGGTCTTGGTCTACCATGAGCGAGGAG---CCTGGTGAGGACGTCGTCTGCTGT
>gnl|euhcvdb|AF165060_NS5A_C1b_NS5A_protein_coding_sequence_(ns5a_sequence)
TCCGGCTCGTGGTTAAGGGATGTTTGGGACTGGATATGCACGGTGCTGACTGACTTTAAGACCTGGCTCCAGTCCAAGATCATGCCGCGGTTACCGGGAGTCCCTTTCCTCTCGTGTCAACGCGGCTACAAGGGAGTCTGGAGGGGGGACGGCATCATGCAGACCACCTGCCCATGTGGAGCACAGATCACCGGACATGTCAAGAACGGTTCCATGAGGATCGTTGGGCCTAAAACCTGCAGCAACACGTGGCATGGAACATTCCCCATCAACGCATACACCACGGGCCCCTGCACACCCTCCCCGGCGCCAAACTATTCCAGGGCGCTGTGGCGGGTGGCTGCTGAGGAGTACGTGGAGGTTACGCGGGTGGGGGATTTCCACTACGTGACGGGCATGACCACTGACAACGTAAAGTGCCCATGCCAGGTTCCAGCCCCCGAATTCTTCACAGAAGTGGATGGAGTACGGTTGCACAGGTACGCTCCGGCGTGCAAACCCCTCCTACGGGAGGAGGTCACATTCCAGGTCGGGCTCAACCAATACTTGGTTGGGTCACAACTCCCATGCGAGCCCGAACCGGATGTAGCAGTGCTCACTTCCATGCTCACCGACCCATCCCACATTACAGCAGAGACGGCTAAGCGTAGGCTGGCCAGGGGGTCT------CCCCCCTCCTTGGCCAGCTCTTCAGCTAGCCAGTTGTCTGCGCCTTCCTTGAAGGCGACA------------TGCACCACCCATC------------ATGACTCCCCGGACGCTGACCTCATCGAGGCCAACCTCTTGTGGCGGCAAGAGATGGGCGGGAACATCACCCGCGTGGAGTCAGAGAACAAGGTGGTAATTTTGGACTCTTTCGACCCGCTTCGAGCGGAGGAGGATGAGAGGGAGGTATCCGTTGCGGCGGAAATCCTGCGGAGATCCAGGAAGTTCCCCCCAGCGCTGCCCGTATGGGCACGCCCGGATTACAACCCTCCACTGCTAGAGTCCTGGAAAGACCCGGACTACGTCCCTCCGGTGGTACATGGGTGCCCATTGCCACCTACCAAGGCCCCCCCAATACCACCTCCACGGAGAAAGAGGACGGTTGTCTTGACAGAGTCCAGTGTGTCTTCTGCCTTGGCGGAGCTCGCTACTAAGACCTTTGGTAGCTCCGGATCGTCGGCCGTCGACAGCGGCACGGCGACTGCTCCCCCTGACCAGGCCTCCGACGACGGCGACAAAGAATCCGACGTTGAGTCATACTCCTCCATGCCCCCCCTTGAGGGAGAGCCGGGGGACCCTGATCTCAGCGACGGGTCTTGGTCTACCGTGAGCGAAGAG---GCCAGTGAGGACGTCGTCTGCTGC
>gnl|euhcvdb|AF165061_NS5A_C1b_NS5A_protein_coding_sequence_(ns5a_sequence)
TCCGGTTCGTGGCTGAGGGAAGTTTGGGACTGGATATGCACGGTGTTGACCGACTTCAAGACCTGGCTCCAGTCCAAGCTCCTGCCGCGATTGCCGGGAGTCCCTTTCTTCTCATGCCAACGCGGGTACAAGGGAGTCTGGCGGGGGGACGGCATCATGCACACCACCTGCCCATGTGGAGCACAGATCACTGGACATGTCAAAAACGGTTCCATGAGGATCGTTGGGCCTAAAACCTGCAGCAACACGTGGCATGGAACATTCCCCATCAACGCATACACCACGGGCCCCTGCACACCCTCCCCGGCGCCAAACTATTCCAGGGCGCTGTGGCGGGTGGCTGCTGAGGAGTACGTGGAGGTTACGCGGGTGGGGGATTTCCACTACGTGACGGGCATGACCACTGACAACTTAAAGTGTCCATGCCAGGTTCCGGCCCCCGAATTCTTCACGGAGGTGGATGGAGTGCGGTTGCACAGGTACGCTCCGGCGTGCAAACCTCTCCTACGGGATGAGGTCACATTCCAGGTCGGGCTCAACCAATACCTGGTCGGGTCACAGCTCCCATGTGAGCCCGAACCGGATGTAGCGGTGCTCACTTCCATGCTCACCGACCCCTCCCACATTACAGCAGAGACGGCAAGGCGTAGGCTGGCCAGGGGGTCT------CCCCCCTCCTTGGCCAGCTCTTCAGCTAGCCAGTTGTCTGCGCCTTCCTTGAAGGCGACT------------TGCACTACCCATCAT------------GACTCCCCGGACGTTGACCTCATCGAGGCCAACCTCCTGTGGCACCAGGAGATGGGCGGGAACATCACCCGCGTGGAGTCAGAGAATAAGGTAGTAATTCTGGACTCTTTCGATCCGCTTCGAGCGGAGGAGGACGAGAGGGAACCATCCGTTGCGGCGGAGATCCTGCGGAAATCCAGGAAGTTCCCCCCAGCGATGCCCATATGGGCACGCCCGGATTATAACCCTCCATTGCTAGAGCCCTGGAAGGACCCGGACTACGTCCCTCCGGTGGTGCACGGGTGCCCATTACCACCTATTAAGGCCCCTCCAGTGCCACCCCCGCGGAGAAAGAGGACGGTTGTCCTGACAGAGTCCACTGTGTCTTCTGCCTTGGCGGAGCTTGCCACTAAGACCTTCGGCAGCCCCGGATCGTCGGCGCCCGACAGCGGCACGGCGACCGCTCCTCCCGACCAGGCCCCTGACGACGGCGACAAAGAATCCGACGTTGAGTCGTACTCCTCCATGCCCCCTCTTGAGGGAGAGCCGGGGGACCCCGATCTCAGTGACGGGTCTTGGTCTACCGTGAGCGAGGAG---GCCGGCGAGGACGTCGTCTGCTGT
>gnl|euhcvdb|AF165063_NS5A_C1b_NS5A_protein_coding_sequence_(ns5a_sequence)
TCCGGCTCGTGGCTTAGGGATGTTTGGGACTGGATATGCACGGTGTTGGCCGACTTCAAGACCTGGCTCCAGTCCAAGCTCCTGCCGCGGTTACCGGGAGTCCCCTTCCTCTCATGCCAACGTGGGTACAAGGGGGCCTGGCGGGGAGATGGTATCATGTATACCACCTGCCCATGTGGGGCACAAATCACCGGACATGTAAAAAACGGTTCCATGAGGATCGTTGGGCCTAGAACCTGCAGCAACATGTGGCATGGAACGTTCCCCATCAACGCGTACACCACGGGCCCTTGCACACCCTCCCCGGCGCCGAACTACTCCAGGGCGCTGTGGCGGGTGGCTGCTGAGGAGTACGTAGAGGTCACGCGGGTGGGGGATTTCCACTACGTGACGGGCGTGACCACTGACAACATAAAATGCCCATGCCAGGTTCCGGCCCCTGAATTCTTCACAGAATTGGATGGGGTACGGTTGCACAGGTACGCTCCGGCGTGCAGGCCTCTCCTACGGGAGGAGGTCACATTCCAGGTCGGGCTTAACCAGTACATAGTTGGGTCGCAACTCCCGTGTGAGCCCGAACCGGATGTAGCAGTGCTTACTTCCATGCTCACCGACCCCTCCCACATTACAGCAGAGACAGCTAAGCGCAGGCTGGCCAGGGGGTCT------CCTCCCTCCTTGGCTAGCTCTTCAGCTAGTCAGTTGTCTGCGCCTTCCTTGAAAGCGACG------------TGCACTACCCGTCAT------------GACTCCCCAGACGCTGACCTCATCGAGGCCAACCTCCTGTGGCGGCAGGAGATGGGCGGGAACATCACTCGCGTGGAGTCGGAGAATAAGGTTGTAATCCTGGACTCTTTTGACCCTCTGCGAGCGGAGGAGGATGAGAGGGAAGTGTCCATTGCGGCGGAGATCCTGCGGAAAACCAGGAGTTTCCCCCCGGCAATTCCTGTATGGGCACGCCCGGACTATAATCCACCACTACTAGAGTCTTGGAAAGACCCGGACTACGTCCCCCCGGTGGTGCACGGGTGTCCATTGCCACCTACCAAGGCTCCCCCGATACCACCTCCACGGAGAAAGAGGACGGTTATCCTGACAGAATCCACCGTGTCTTCCGCCTTGGCGGAGCTTGCTACAAAGACCTTCGGCAGCTCCGGATCGTCAGGCGTCGACAGCGGCACAGCGACCGCCCCTCCTGATCAACCCTCCGACGACGGCGATGCAGGATCCGATGTTGAGTCATACTCCTCCATGCCCCCCCTTGAGGGAGAGCCGGGGGACCCCGACCTCAGCGACGGGTCTTGGTCTACTGTGAGCGAGGAG---GCCAGCGAGGATGTCGTCTGCTGC
>gnl|euhcvdb|AF356827_NS5A_C1b_NS5A_protein_coding_sequence_(ns5a_sequence)
TCCGGTTCCTGGCTGAGAGATGTTTGGGACTGGATATGTACGGTGCTGACTGACTTCAAGACCTGGCTCCAATCCAAACTCCTGCCGCGGTTACCAGGAGTCCCCTTTTTCTCGTGTCAACGCGGGTACAGGGGAGTCTGGCGGGGAGACGGCATCATGCAGACCACCTGCCCATGTGGAGCACAAATCTCTGGACATGTCAAAAATGGTTCCATGAGGATCGTTGGGCCTAGATCCTGCAGCAACACGTGGCATGGAACATTCCCCATTAATGCGTACACCACGGGCCCCTGCACGCCCGCCCCGGCGCCAAACTACTCCAGGGCACTGTGGCGGGTGGCTGCTGAGGAGTACGTGGAGGTCACGCGGGTGGGGGATTTCCACTACGTGACAGGCATGACCACTGACAACGTAAAGTGCCCATGTCAGGTTCCAGCCCCCGAATTCTTCACAGAGGTGGATGGAGTGCGGCTGCACAGGTACGCTCCGGCGTGCAAACCCCTCCTACGGGAGGAGGTCACATTCCAGGTCGGGCTCAACCAGTACTTGGTTGGGTCACAGCTCCCGTGTGAGCCCGAGCCGGACGTAGCAGTGCTCACCTCCATGCTTACCGATCCTTCTCACATCACAGCAGAGACGGCTAAGCGTAGGCTGGATAGGGGGTCT------CCCCCCTCCTTGGCCAGTTCTTCAGCCAGCCAGTTATCTGCGCCTTCTTTGAAGGCGACT------------TGCACTACCCGTCAC------------GACTCCCCAGACGCCGGCCTCATTGAGGCCAATCTCCTGTGGCGGCAGGAGATGGGCGGGAACATCACTCGCGTGGAGTCAGAGAACAAGGTAGTGATTCTGGACTCTTTCGAGCCGCTTCGAGCGGAAGAGGATGAGAGGGAAGTATCCGTTCCGGCGGAAATCCTGCGAAAATCCAGGAAATTCCCCAGAGCGATGCCCATATGGGCACGCCCGGATTACAATCCTCCACTGCTAGAGTCCTGGAAGAACCCGGACTACGTCCCTCCGGTGGTACACGGGTGCCCATTGCCGCCCATCAAGGGCCCCCCAATACCACCCCCACGGAGAAAGAGGACGGTTGTCCTAACAGAATCCACCGTGTCTTCTGCCTTGGCGGAGCTCGCCACAAAGACCTTCGGCAGCTCCGGATCATCGGCTGTCGACAGCGGTACAGCGAGCGCCCCCCCTGACCAGCCCTCTGACAACGGCGACGCGGGATCCGACGCTGAGTCGTACTCCTCCATGCCCCCCCTTGAAGGGGAGCCGGGGGACCCCGATCTCAGCGACGGGTCTTGGTCTACCGTGAGCGAGGAG---GCCAGTGAGGACGTCGTCTGCTGC
>gnl|euhcvdb|AF054247_NS5A_C1b_NS5A_protein_coding_sequence_(ns5a_sequence)
TCCGGCTCGTGGCTAAGGGATGTTTGGGATTGGATATGCACGGTGTTGACTGACTTCAAGACCTGGCTCCAGTCCAAACTCCTGCCGCGGTTACCGGGAGTCCCTTTCCTGTCATGCCAACGCGGGTACAAGGGAGTCTGGCGGGGGGACGGCATCATGCAAACCACCTGCCCATGCGGAGCACAGATCGCCGGACATGTCAAAAACGGTTCCATGAGGATCGTAGGGCCTAGAACCTGCAGCAACACGTGGCACGGAACGTTCCCCATCAACGCATACACCACGGGACCTTGCACACCCTCCCCGGCGCCCAACTATTCCAGGGCGCTATGGCGGGTGGCTGCTGAGGAGTACGTGGAGGTTACGCGTGTGGGGGATTTCCACTACGTGACGGGCATGACCACTGACAACGTAAAGTGCCCATGCCAGGTTCCGGCCCCCGAATTCTTCACGGAGGTGGATGGAGTGCGGTTGCACAGGTACGCTCCGGCGTGCAAACCTCTTCTACGGGAGGACGTCACGTTCCAGGTCGGGCTCAACCAATACTTGGTCGGGTCGCAGCTCCCATGCGAGCCCGAACCGGACGTAACAGTGCTTACTTCCATGCTCACCGATCCCTCCCACATTACAGCAGAGACGGCTAAGCGTAGGCTGGCTAGAGGGTCT------CCCCCCTCTTTAGCCAGCTCATCAGCTAGCCAGTTGTCTGCGCCTTCTTTGAAGGCGACA------------TGCACTACCCAC------------CATGACTCCCCGGACGCTGACCTCATCGAGGCCAACCTCTTGTGGCGGCAGGAGATGGGCGGAAACATCACTCGCGTGGAGTCAGAGAATAAGGTAGTAATTCTGGACTCTTTCGAACCGCTTCACGCGGAGGGGGATGAGAGGGAGATATCCGTCGCGGCGGAGATCCTGCGAAAATCCAGGAAGTTCCCCTCAGCGTTGCCCATATGGGCACGCCCGGACTACAATCCTCCACTGCTAGAGTCCTGGAAGGACCCGGACTACGTCCCTCCGGTGGTACACGGATGCCCATTGCCACCTACCAAGGCTCCTCCAATACCACCTCCACGGAGAAAGAGGACGGTTGTCCTGACAGAATCCAATGTGTCTTCTGCCTTGGCGGAGCTCGCCACTAAGACCTTCGGTAGCTCCGGATCGTCGGCCGTTGATAGCGGCACGGCGACCGCCCTTCCTGACCTGGCCTCCGACGACGGTGACAAAGGATCCGACGTTGAGTCGTACTCCTCCATGCCCCCCCTTGAAGGGGAGCCGGGGGACCCCGATCTCAGCGACGGGTCTTGGTCTACCGTGAGTGAGGAG---GCTAGTGAGGATGTCGTCTGCTGC
>gnl|euhcvdb|AF054248_NS5A_C1b_NS5A_protein_coding_sequence_(ns5a_sequence)
TCCGGCTCGTGGCTAAGGGATGTTTGGGATTGGATATGCACGGTGTTGACTGACTTCAAGACCTGGCTCCAGTCCAAGCTCCTGCCGCGGTTACCGGGAGTCCCTTTCCTGTCATGCCAACGCGGGTACAAGGGAGTCTGGCGGGGGGACGGCATCATGCAAACCACCTGCCCATGTGGAGCACAGATCGCCGGACATGTCAAAAACGGTTCCATGAGGATCGTAGGGCCTAGAACCTGCAGCAACACGTGGCACGGAACGTTCCCCATCAACGCATACACCACGGGACCTTGCACACCCTCCCCGGCGCCCAACTATTCCAGGGCGCTATGGCGGGTGGCTGCTGAGGAGTACGTGGAGGTTACGCGTGTGGGGGATTTCCACTACGTGACGGGCATGACCACTGACAACGTAAAGTGCCCATGCCAGGTTCCGGCCCCCGAATTCTTCACGGAGGTGGATGGAGTGCGGTTGCACAGGTACGCTCCGGCGTGCAAACCTCTCCTACGGGAGGACGTCACGTTCCAGGTCGGGCTCAACCAATACTTGGTCGGGTCGCAGCTCCCATGCGAGCCCGAACCGGACGTAACGGTGCTTACTTCCATGCTCACCGATCCCTCCCACATTACAGCAGAGACGGCTAAGCGTAGGCTGGCTAGAGGGTCC------CCCCCCTCTTTAGCCAGCTCATCAGCTAGCCAGTTGTCTGCGCCTTCTTTGAAGGCGACA------------TGCACTACCCAC------------CATGACTCCCCGGACGCTGACCTCATCGAGGCCAACCTCTTGTGGCGGCAGGAGATGGGCGGAAACATCACTCGCGTGGAGTCAGAGAATAAGGTAGTAATTCTGGACTCTTTCGAACCGCTTCACGCGGAGGGGGATGAGAGGGAGATATCCGTCGCGGCGGAGATCCTGCGAAAATCCAGGAAGTTCCCCTCAGCGTTGCCCATATGGGCACGCCCGGACTACAATCCTCCACTGCTAGAGTCCTGGAAGGACCCGGACTACGTCCCTCCGGTGGTACACGGATGCCCATTGCCACCTACCAAGGCTCCTCCAATACCACCTCCACGGAGAAAGAGGACGGTTGTCCTGACAGAATCCAATGTGTCTTCTGCCTTGGCGGAGCTCGCCACTAAGACCTTCGGTAGCTCCGGATCGTCGGCCGTTGATAGCGGCACGGCGACCGCCCTTCCTGACCTGGCCTCCGACGACGGTGACAAAGGGTCCGACGTTGAGTCGTACTCCTCCATGCCCCCCCTTGAAGGGGAGCCGGGGGACCCCGATCTCAGCGACGGGTCTTGGTCTACCGTGAGTGAGGAG---GCTAGTGAGGACGTCGTCTGCTGC
>gnl|euhcvdb|AF054250_NS5A_C1b_NS5A_protein_coding_sequence_(ns5a_sequence)
TCCGGCTCGTGGCTAAGGGATGTTTGGGATTGGATATGCACGGTGTTGACTGACTTCAAGACCTGGCTCCAGTCCAAGCTCCTGCCGCGGTTACCGGGAGTCCCTTTCCTGTCATGCCAACGCGGGTACAAGGGAGTCTGGCGGGGGGACGGCATCATGCAAACCACCTGCCCATGTGGAGCACAGATCGCCGGACATGTCAAAAACGGTTCCATGAGGATCGTAGGGCCTAGAACCTGCAGCAACACGTGGCACGGAACGTTCCCCATCAACGCATACACCACGGGACCYTGCACACCCTCCCCGGCGCCCAACTATTCCAGGGCGCTATGGCGGGTGGCTGCTGAGGAGTACGTGGAGGTTACGCGTGTGGGRGATTTCCACTACGTGACGGGCATGACCACTGACAACGTAAAGTGCCCATGCCAGGTTCCGGCCCCCGAATTCTTCACGGAGGTGGATGGAGTGCGGTTGCACAGGTACGCTCCGGCGTGCAAACCYCTCCTACGGGAGGACGTCRCGTTCCAGGTCGGGCTCAACCAATACTTGGTCGGGTCGCAGCTYCCATGCGAGCCCGAACCGGACGTAACAGTGCTTACTTCCATGCTCACCGAYCCCTCCCACATTACAGCAGAGACGGCTAAGCGTAGGCTGGCTAGAGGGTCT------CCCCCCTCYTTAGCCAGCTCATCAGCTAGCCAGTTGTCTGCGCCTTCTTTGAAGGCGACA------------TGCACTACCCAC------------CATGACTCCCCGGACGCTGACCTCATCGAGGCCAACCTCTTGTGGCGGCAGGAGATGGGCGGAAACATCACTCGCGTGGAGTCAGAGAATAAGGTAGTAATTCTGGACTCTTTCGAACCGCTTCACGCGGAKGGGGATGAGAGGGAGATATCCGTCGCGGCGGAGATCCTGCGAAAATCCAGGAAGTTCCCCTCAGCGTTGCCCATATGGGCACGCCCGGACTACAATCCTCCACTGCTAGAGTCCTGGAAGGACCCGGACTACGTCCCTCCGGTGGTACACGGATGCCCATTGCCACCTACCAAGGCTCCTCCAATACCACCTCCACGGAGAAAGAGGACGGTTGTCCTGACAGAATCCAATGTGTCTTCTGCCTTGGCGGAGCTCGCCACTAAGACCTTCGGTAGCTCCGGATCGTCGGCCGTTGATAGCGGCACGGCGACCGCCCTTCCTGACCWGGCCTCCGACGACGGTGACAAAGGATCCGACGTTGAGTCGTACTCCTCCATGCCCCCYCTTGAAGGGGAGCCGGGGGACCCCGATCTCAGCGACGGGTCTTGGTCTACCGTGAGTGAGGAG---GCTAGTGAGGACGTCGTCTGCTGC
>gnl|euhcvdb|AJ132997_NS5A_C1b_NS5A_protein_coding_sequence_(ns5a_sequence)
TCTGGCTCGTGGCTGAGGGATGTCTGGGACTGGATATGCACGGTGTTGACGGACTTCAAGACCTGGCTCCAGTCCAAGCTCCTGCCGCGGTTACCGGGAGTCCCTTTCTTCTCATGTCAACGTGGTTACAAGGGAGTCTGGCGGGGAGACGGCATCATGCAGACCACCTGCCCATGTGGGGCACAAATCACCGGACATGTCAAAAACGGTTCCATGAGGATCGTTGGGCCCAGAACCTGCAGCAACACGTGGCATGGAACATTCCCCATCAACGCATACACCACGGGTCCCTGCACACCCTCCCCGGCGCCAAACTACTCTAGGGCGCTGTGGCGGGTGGCTGCAGAGGAGTACGTGGAGGTTACGCGGGTGGGGGATTTCCACTACGTAACGGGCATGACCACCGACAACGTAAAGTGCCCATGCCAGGTCCCGGCCCCCGAATTCTTCACGGAAGTGGATGGGGTACGGCTGCACAGGTACGCTCCGGCATGCAGACCTCTCCTTCGAGACGAGGTCACGTTCCAGGTCGGGCTCAACCAATATCTGGTCGGGTCACAACTCCCGTGCGAGCCCGAGCCGGACGTAACAGTGCTCACTTCCATGCTCACCGACCCCTCCCACATTACAGCAGAGGCGGCTAAGCGTAGGTTGGCCAGGGGGTCT------CCCCCCTCCCTGGCCAGCTCTTCAGCTAGTCAGTTGTCTGCGCCTTCCTTGAAGGCAACA------------TGCACTACCCGTCAT------------GACTCCCCAGATGCTGACCTCATCGAGGCCAACCTCCTGTGGCGACAGGAGATGGGCGGGAACATCACCCGCGTGGAGTCAGAGAATAAGGTAGTAATTCTGGACTCTTTCGATCCGCTCCGAGCGGAGGAGGATGAGAGGGAAATATCCGTCCCGGCGGAGATCCTGCGGAAATCCAGGAGCTTCCCCCGGGCGATGCCCATATGGGCGCGCCCGGATTACAACCCTCCGCTGTTGGAGTCCTGGAAGGACCCAGACTACGTCCCTCCCGTGGTACACGGGTGCCCATTGCCACCTACCAGGGCCCCTCCAATACCACCACCACGGAAAAAGAGGACGGTTGTCTTAACAGAATCCACCGTGTCATCTGCCTTGGCAGAGCTGGCCACAAAGACCTTCGGCAGCTCCGGGTCGTCGGCCGTCGACAGCGGCACAGCGACCGCTCCTCCTGACCAACCCTCCGACGGCGGCGACACAGGATCCGACGTTGAGTCGTACTCCTCCATGCCCCCTCTTGAGGGAGAGCCGGGGGACCCCGATCTCAGCGACGGGTCTTGGTCTACCGTAAGCGAGGAG---GCCAGTGAGGACGTCGTCTGCTGC
>gnl|euhcvdb|AJ000009_NS5A_C1b_NS5A_protein_coding_sequence_(ns5a_sequence)
TCCGGTTCGTGGCTAAGGGATGTTTGGGACTGGATATGCACGGTGTTGACTGACTTCAAGACCTGGCTCCAGTCCAAGCTCCTGCCACGGTTACCGGGAATCCCTTTTTACTCATGCCAGCGTGGGTACAAGGGAGTATGGCGGGGAGACGGCATCATGCAAACCACCTGCCCATGTGGAGCACAGATCACTGGACATGTCAAAAACGGTTCCATGAGGATCGTTGGGCCTAAAACCTGCAGCAACACGTGGCACGGAACATTCCCCATCAACGCATACACCACGGGCCCCTGCACACCCTCCCCGGCGCCAAACTATTCTAGGGCGCTGTGGCGGGTGGCTGCTGAGGAGTATGTGGAGGTTACGCGGGTGGGGGATTTCCACTACGTGACGGGCATGACCACTGACAACGTAAAATGCCCATGCCAGGTTCCGGCTCCCGAATTCTTCACGGAGGTGGATGGGGTGCGGCTGCACAGGTACGCCCCGGCGTGCAAACCCCTCCTACGGGATGAAGTCACATTCCAGGTCGGGCTCAACCAATACGTGGTTGGGTCACAACTCCCATGCGAGCCCGAACCGGATGTAGTGGTGGTCACTTCCATGCTTACCGACCCCTCCCACATTACAGCAGAGACGGCTAAGCGTAGGCTGGACAGGGGGTCT------CCCCCCTCCTTGGCCAGCTCTTCAGCTAGCCAGTTGTCTGCGCCTTCCTTGAAGGCGACA------------TGCACTACCCGTCAC------------GACTCCCCAGACGCTGACCTCATTGAGGCCAACCTCCTGTGGCGGCAGGAGATGGGCGGAAACATCACCCGCGTGGAGTCTGAAAACAAGGTAGTAATTCTGGACTCTTTCGACCCGCTTCGAGCGGAGGAGGATGAGAGGGAAGTATCCGTCGCGGCGGAGATTCTGCGGAAATCCAGGAGATTCCCCCGAGCGATGCCCATATGGGCACGGCCGGATTACAACCCCCCACTGCTAGAGTCCTGGAAGGATCCGGACTACGTCCCTCCGGTGGTGCACGGGTGCCCATTACCACCTACCAAGGCCCCTCCAATACCACCTCCACGGAAAAAGAGGACGGTTGTCCTGACAGAGTCCACCGTGTCTTCTGCCTTGGCGGAGCTTGCTACAAAGACCTTCGGCAGCTCCGAATCGTCGGCCGTCGACAGCGGCACGGCGACCGCCCCTCCTGACCAGCCCCCCGACAACGACGACACAGGATCCGACGTTGAATCGTGCTCCTCCATGCCCCCCCTTGAGGGGGAGCCGGGGGATCCCGATCTCAGCGACGGGTCTTGGTCTACCGTGAGCGAGGAG---GCTAGTGAGGACGTCGTCTGCTGT
>gnl|euhcvdb|AM494937_NS5A_P1b_NS5A_protein_coding_sequence_(ns5a_sequence)
TCCGGCTCGTGGCTCAGGGATATTTGGGACTGGATATGCACGGTGTTGAGCGACTTCAAGACCTGGCTCCAGTCCAAACTCTTGCCGCGATTACCGGGAATCCCTTTCCTTTCATGCCAACGTGGGTACAAGGGAGTCTGGCAGGGAGATGGTGTCATGCACACCACCTGTCCATGTGGGGCAGAAATTACTGGACATGTCAAAAACGGTTCCATGAGGATCGTCGGGCCTAGGACCTGTAGCAACATGTGGTACGGAACATTTCCCATCAACGCGTACACCACGGGCCCTTGCACGCCCTCCCCGGCGCCAAACTATTCTAGGGCGTTGTGGAGGGTAGCTGCTGAGGAGTACGTGGAAGTCACACGTGTGGGAGATTTCCACTACGTGACGGGCATGACCACTGACAACATAAAATGCCCATGCCAGGTTCCGGCCCCCGAATTCTTCACGGAAGTGGATGGGGTACGGTTGCACAGGTACGCTCCGGCGTGTAAACCTCTCCTACGGGATGAGGTTACATTCCAGGTTGGGCTCAACCGGAACCTGGTAGGGTCACAGCTCCCATGCGAGCCCGAACCGGACGTAGCAGTGCTCACTTCCATGCTCACCGACCCCTCCCACATTACGGCTGAGGCGGCTAAGCGTAGGCTGGCCAGGGGGTCT------CCCCCCTCCTTAGCCAGCTCTTCAGCTAGCCAGCTGTCTGCACCTTCTCTGAAGGCAACA------------TGCACTACCCGTCAT------------GACTCCCCAGATGCCGACCTCATCGAGGCCAACCTCCTGTGGCGACAGGAGATGGGCGGGAATATCACCCGCGTGGAGTCAGAGAATAAGGTAGTAATTCTGGACTCTTTCGACCAGCTTCGAGCGGAGGAGGATGAGCAGGAGGTGTCCGTCTCGGCGGAGATTCTGCGGAAATCCAAGAGGTTCCCACCAGCGTTGCCCATATGGGCACGCCCGGATTATAACCCTCCACTGCTAGAGGCCTGGAAAGACCCGGACTACGTCCCCCCGGTGGTACACGGGTGCCCATTACCACCTACCAAGGCCCCCCCAATACCACCTCCACGGAGAAAGAGGACGGTTGTCCTGACAGAGTCCACCATGTCTTCTGCCCTGGCAGAGCTTGCCGCAAAGACCTTCGGCAGCTCTGAATCGTCGGCCGTCGACAGCGGCACGGCGACCGCCCCTCCTAACCAGTCCTCCACCGACGGTGACACGGGGTCCGACGTTGAGTCGTACTCCTCCATGCCCCCCCTTGAGGGGGAGCCGGGGGATCCCGACCTCAGCGACGGATCCTGGTCTACCATGAGTGAGGAG---GCTAGTGAGGGCGTCATCTGCTGC
>gnl|euhcvdb|AY045702_NS5A_C1b_NS5A_protein_coding_sequence_(ns5a_sequence)
TCCGGTTCGTGGCTAAGGGATGTTTGGGACTGGATATGCACGGTGTTGACTGACTTCAAGACCTGGCTCCAGTCCAAGCTCCTGCCGCGGTTACCGGGGGTCCCTTTCTTCTCGTGTCAACGCGGGTACAAGGGAGTCTGGCGGGGGGACGGTATCATGCAGACCACCTGCCCGTGTGGAGCACAGATCACCGGACATGTCAAAAACGGTTCCATGAGGATCGTCGGGCCTAAAACCTGCAGCAGCACGTGGCATGGAACGTTCCCCATCAACGCATACACCACAGGCCCATGCGCACCCTCCCCGGCGCCAAACTATTCCAGGGCGCTATGGCGGGTGGCCGCTGAGGAGTACGTGGAGGTTACGCGGGTGGGGGATTTCCACTACGTGACGGGCATGACCACTGACAACGTAAAGTGCCCATGCCAGGTTCCGGCCCCTGAATTCTTCACTGAGGTGGATGGAGTGCGGTTGCACAGGTACGCTCCGGCGTGCAAACCCCTCCTACGGGAGGAGGTCACATTCCAGGTTGGGCTCAACCAATACCTGGTTGGGTCACAGCTCCCATGCGAGCCCGAACCGGATGTAGCAGTGCTAACTTCCATGCTTACCGACCCCTCCCACATCACAGCAGAGACGGCAAAGCGTAGGCTGGCTAGGGGGTCT------CCCCCCTCCTTGGCCAGTTCTTCAGCTAGCCAGTTATCTGCGCCTTCCTTGAAGGCGACA------------TGCACTACCCATCAT------------GACTCCCCGGACGTTGACCTCATCGAGGCCAACCTCCTGTGGCGGCAGGAGATGGGCGGGAACATCACCCGCGTGGAGTCAGAGAATAAGGTAGTAATTTTGGACTCTTTCGATCCGCTCCGAGCGGAGGAGGACGAGAGGGAACCATCCGTTGCGGCGGAGATCTTGCGGAAAACCAAGAGGTTCCCCCCGGCGATGCCCATATGGGCACGCCCGGATTACAACCCTCCGTTGCTAGAGTCCTGGAAAGACCCGGACTACGTCCCTCCGGTGGTACACGGGTGCCCGCTACCACCTACCAAAGCTCCTCCGATACCACCCCCACGGAGAAAGAGGACGGTAGTCCTGACAGAGTCCACTGTGTCTTCTGCCTTGGCGGAGCTTGCTACTAAGACCTTTGGCAGCTCCGGGTCGTCGGCCGTCGACAGCGGCACGGCAACTGCTCCTCCCGACCAGGCTTCCGACGACGGCGACCAAGGATCTGACGTTGAGTCGTATTCCTCCATGCCCCCTCTTGAGGGAGAGCCGGGGGACCCCGATCTCAGCGACGGGTCTTGGTCTACCGTGAGCGAGGAG---GCCGGTGAGGACGTCATCTGCTGC
>gnl|euhcvdb|AY460204_NS5A_C1b_NS5A_protein_coding_sequence_(ns5a_sequence)
TCCGGCTCGTGGCTAAGAGACATTTGGGACTGGATATGCACGGTGTTGACTGACTTCAAGACCTGGCTCCAGTCCAAGCTCCTGCCGCGGTTACCCGGAGTCCCTTTCCTCTCCTGCCAACGAGGGTACAAGGGAGTCTGGCGGGGGGACGGCATCATGCAAACCACCTGCCCATGTGGAGCACAGATCACCGGACATGTCAAAAATGGTTCGATGAGGATCGTCGGGCCTAAAACCTGCAGCAACACGTGGTGCGGAACATTCCCCATCAACGCATACACCACGGGCCCTTGGACACCCTCCCCAGCGCCAAACTATTCTAAGGCCCTGTGGCGGGTGGCTGCTGAGGAGTACGTGGAGGTTACGCGGGTGGGGGATTTCCACTACGTGACGGGCATGACCACTGACAACGTAAAGTGCCCATGCCAGGTTCCGGCCCCCGAGTTCTTCACGGAAGTGGATGGGGTGCGGTTGCACAGGTACGCTCCGGCATGCAGACCCCTCTTACGGGACGAGGTCGTATTCCAGGTCGGGCTCAACCAATACCTGGTCGGGTCACAGCTCCCATGCGAGCCCGAGCCGGATGTAGCAGTGCTCACTTCCATGCTTACCGACCCCTCCCACATCACAGCAGAAACGGCTAAGCGTAGGCTGGCCAGGGGGTCC------CCCCCCTCTTTGGCCAGCTCTTCAGCTAGCCAGTTGTCTGCGCCTTCTCTGAAGGCGACA------------TGCACTACCCATCAT------------GACTCCACGGACGCTGACCTCATCGAGGCCAACCTCCTGTGGCGGCAGGAGATGGGCGGGAATATCACCCGCGTGGAGTCAGAGAATAAGGTAGTAATTCTGGACTCTTTCGACCCGCTTCGAGCGGAGGAGGATGATAGGGAGGTATCCGTTGCAGCGGAGATCCTGCGGAAAACCAGGAAATACCCCCCAGCGCTGCCCGTATGGGCGCGCCCGGACTACAACCCTCCATTACTAGAGTCCTGGAAGGACCCGGACTACGTCCCTCCGGTGGTACACGGGTGCCCCCTGCCGCCTACCAAGGCCCCCCCAATACCGCCTCCACGGAGGAAGAGGACGGTTGTCCTGACAGAGTCCACCGTGTCTTCTGCCTTGGCGGAGCTCGCTACTAAGGCCTTCGGCAGCTCCAAATCATCGGCCACCGACGGCGGCACGGCGACCGCCCCTCCTGACCACGCCTCCGACGACGGCGACAAAGGATCCGACGTTGAGTCGTACTCCTCCATGCCCCCCCTTGAGGGAGAGCCGGGGGACCCCGATCTCAGCGACGGGTCCTGGTCTACCGTGAGCGAGGAG---GCCAGTGAGGACGTCGTCTGCTGC
>gnl|euhcvdb|D50480_NS5A_C1b_NS5A_protein_coding_sequence_(ns5a_sequence)
TCCGGCTCGTGGCTAAGGGATGTTTGGGACTGGATATGCACGGTGTTGACTGACTTCAAGACCTGGCTTCAGTCCAAGCTCCTGCCGCGGTTGCCGGGAGTCCCTTTCTTCTCATGCCAACGTGGGTACAGGGGGGTCTGGCGGGGAGACGGTATCATGCAAACCACCTGCCCATGCGGAGCGCAGATCACTGGACATGTCAAGAACGGTTCCATGAGGATCGTCGGGCCTAAGACCTGTAGCAACACGTGGCATGGAACATTCCCCATCAACGCATACACCACGGGCCCCTGCACACCCTCCCCGGCGCCAAACTATTCTAGGGCCCTATGGCGGGTGGCCGCTGAGGAGTACGTGGAGGTTACGCGGGTGGGGGATTTCCACTACGTGACGGGCATGACCACTGACAACGTAAAATGCCCGTGCCAGGTTCCGCCCCCCGAATTCTTCACGGAAGTGGATGGGGTACGCCTGCACAGAAACGCTCCGGCGTGTGGACCTCTCCTACGGGAGGAGGTCACATTTCAGGTCGGGCTCAACCAATACCTGGTTGGGTCACAGCTTCCGTGCGAGCCTGAACCGGATGTGACGGTGCTCACTTCCATGCTTACCGACCCCTCCCACATTACAGGAGAGGCGGCTAAGCGTAGGCTGGCCAGGGGGTCT------CCCCCCTCCTTGGCCAGCTCCTCAGCTAGCCAGCTGTCTGCGCCTTCTTTGAAGGCGACA------------TGCACTACCCATCAT------------GACTCCCCAGACGCTGACCTCATCGAGGCCAACCTCCTGTGGCGGCAGGAGATGGGCGGGAACATCACTCGCGTGGAGTCAGAGAACAAGGTAATTATCCTGGACTCTTTCGACCCGCTCCGAGCGGAGGAGGATGAGAGAGAGGTGTCCATTCCGGCGGAGATCCTGCGGAAATCCAAGAAGTTTCCTCCAGCGTTACCCATATGGGCACGCCCGGATTACAACCCTCCACTACTAGAGTCCTGGAAAGACCCAGACTACGTCCCTCCGGTGGTACACGGGTGCCCACTGCCACCTGCCAAGGCCCCTCCAATACCACCTCCACGGAGGAAGAGGACGGTTGTTCTGACAGAGTCCACCGTGTCTTCTGCCTTGGCGGAGCTCGCCACAAAGACCTTTGGCAGCTCCGGATCATCGGCCGCTGACAGAGGTACGGCGACCGCCCCCCCCGACCAGGCCTCCAATGACGGTGACGCGGGATCCGACGTTGGGTCGTACTCCTCTATGCCCCCCCTTGAGGGGGAGCCGGGGGATCCCGATCTCAGCGACGGGTCTTGGTCTACCGTGAGCGAAGAG---GCTGGCGAGGATGTCGTCTGCTGC
>gnl|euhcvdb|D50481_NS5A_C1b_NS5A_protein_coding_sequence_(ns5a_sequence)
TCCGGCTCGTGGTTAAGGGATGTCTGGGACTGGATATGCACGGTGCTGTCTGACTTCAAGACCTGGCTCCAATCCAGAGTCCTGCCGCGGCTGCCAGGAGTCCCCTTTCTCTCATGTCAACGTGGGTACAAGGGAGTCTGGCGAGGAGACGGCATCATGCAGACCACTTGCCCATGTGGAGCACAGATCACCGGACATGTCAAGAACGGTTCCATGAGAATCGTTGGGCCTAAGACCTGCAGCAATACGTGGCATGGAACATTCCCCATCAACGCGTACACCACGGGCCCCTGCACACCCTCCCCGGCGCCAAACTATTCCAGGGCGCTGTGGCGGGTGGCTGCAGAGGAGTACGTGGAGGTTACGCGGGTGGGGGATTTCCACTACGTGACGGGCATGACCACTGACAACCTAAAATGCCCGTGCCAGGTCCCGGCCCCCGAATTCTTCAAAGAACTGGACGGGGTGCGGTTGCACAGGTACGCTCCGGCGTCCAAACCTCTCCTGCGGGATGAGGTCACATTCCAGGTCGGGCTCAACCAATACGTGGTTGGATCACAGCTCCCATGCGAGCCCGAACCGGATGTAGCGGTGCTCACTTCCATGCTCACCGACCCCTCCCACATCACAGCAGAGACGGCCAAGCGTAGGCTGGCCAGGGGGTCT------CCCCCCTCCTTGGCCAGCTCTTCAGCTAGTCAGTTGTCTGCGCCTTCCCTGAAGGCAACA------------TGCACTACCCATCAT------------GACTCCCCAGACGCCGACCTCATCGAGGCCAACCTCCTGTGGCGGCAGGAGATGGGCGGGAACATCACCCGCGTGGAGTCAGAGAATAAGGTGGTAATCCTGGACTCTTTCGAGCCGCTTCGAGCGGAGGAGGATGAGAGGGAGGTATCCCTTCCGGCGGAGATCCTGCGAAAATCCAGGAAATTCCCCCGGGCAATGCCCATATGGGCACGCCCGGATTACAACCCTCCACTGATAGAGTCCTGGAAGGACCCGGACTACGTCCCTCCAGTGGTGCACGGGTGCCCATTGCCACCTACCAAGGCCCCTCCAATACCACCTCCACGGAGGAAGAGGACGGTTGTCCTGACAGAATCCACTGTGTCTTCTGCCTTGGCGGAGCTTGCTACAAAGACCTTCGGCAGCTCCGAATCGTCGGCCGCCGATAGCGGCACGGCGACCGCCCCTCCTGACCAGCCCTCCAGCGACGGCGACGCAGGATCCGACGTTGAGTCGTACTCCTCCATGCCCCCCCTTGAGGGGGAGCCGGGGGACCCCGACCTCAGCGACGGGTCTTGGTCTACCGTGAGCGAAGAG---GCTGGTGAGGATGTCGTCTGCTGC
>gnl|euhcvdb|D30613_NS5A_C1b_NS5A_protein_coding_sequence_(ns5a_sequence)
TCCGGCTCGTGGCTCAGGGATGTTTGGGACTGGATATGCACGGTATTGGCTGATTTCAAGACCTGGCTCCAGTCCAAGCTCCTGCCGCGGTTACCGGGGGTCCCTTTTTTCTCATGCCAGCGTGGGTACAAGGGGGTTTGGCGGGGAGATGGCATCATGTATACCACCTGCCCATGTGGAGCACAAATCACCGGACATGTCAAAAACGGTTCTATGAGGATCGTTGGGCCTAGAACCTGTAGCAACACGTGGCACGGAACATTTCCCATCAACGCGTACACCACAGGCCCCTGCACACCCTCCCCGGCGCCAAACTATTCCAGGGCGTTGTGGCGGGTGGCCGCTGAGGAGTATGTGGAGGTCACGCGGGTGGGGGATTTCCACTACGTGACGGGCATGACCACTGACAACGTGAAATGCCCATGCCAGGTTCCGGCCCCCGAATTCTTCACAGAATTGGATGGGGTGCGGCTGCACAGGTACGCTCCGGCGTGCAAACCTCTCCTGCGGGATGAGGTCACATTCCAGGTCGGGCTCAACCAATATACGGTTGGGTCACAGCTCCCATGTGAGCCCGAACCGGATGTAACAGTGGTCACCTCCATGCTCACCGACCCCTCCCACATTACAGCAGAGGCGGCTAGGCGTAGGCTGGCCAGAGGGTCT------CCCCCTTCCTTGGCCAGTTCTTCAGCTAGTCAGTTGTCTGCGCTTTCTTTGAAGGCGACA------------TGCACTACCCATCAT------------GGCGCCCCAGACACTGACCTCATCGAGGCCAACCTCCTGTGGCGGCAGGAGATGGGCGGAAACATCACCCGCGTGGAGTCAGAGAACAAGATAGTAATTCTAGACTCTTTTGAACCGCTTCGAGCGGAGGAGGATGAGAGGGAAGTGTCCGTTGCGGCGGAGATCCTGCGGAAGACCAGGAAATTCCCCGCAGCGATGCCCGTATGGGCACGCCCGGACTACAACCCACCATTACTAGAGTCTTGGAAGAACCCGGACTACGTCCCTCCAGTGGTACACGGGTGCCCATTGCCGCCTACCAAGGCCCCTCCAATACCACCTCCACGGAGAAAGAGAACGGTTGTCCTGACAGAATCCACCGTGTCCTCTGCCTTGGCGGAGCTTGCTACAAAGACCTTTGGCAGTTCCGGATCGTCGGCCGTCGACAGCGGCACGGCGACCGGCCCTCCTGACCAGGCCTCCGCCGAAGGAGATGCAGGATCCGACGCTGAGTCGTACTCCTCCATGCCCCCCCTTGAGGGAGAGCCGGGGGACCCCGATCTCAACGACGGGTCTTGGTCTACCGTAAGCGAGGAG---GCCAGCGAGGACGTCGTCTGCTGC
>gnl|euhcvdb|D50482_NS5A_C1b_NS5A_protein_coding_sequence_(ns5a_sequence)
TCCGGCTCGTGGCTCAGGGATGTTTGGGACTGGATATGCACTGTGTTGACTGACTTCAAGACCTGGCTCCAGTCCAAGCTCCTGCCGCGGTTGCCGGGAATCCCCTTCTTTTCATGCCAACGTGGGTACAAAGGAGTCTGGCGGGGAGATGGGGTCATGCACACCATCTGCCCCTGTGGAGCACAAATCGCCGGACATTTCAAAAATGGTTCCATGAAGATCGTCGGGCCTAAAACCTGTAGCAACACGTGGGACGGAACATTCCCCATCAACGGATACACCACAGGGTCCAGCACACCCACCCCAGCGTCAAATTATTCCAAGGCGTTGTGGCGGGTGGTTTTTGAGGAGTACGTGGAGGTTACGCGGGTGGGGGATTTCCACTACGTGACGGGCATGACCACTGACAACGTAAAATGCCCATGCCAGGTTCCGCCCCCCGAATTCTTCACGGAATTGGATGGGGTGCGCCTGCACAGGTACGCCCCGGTGTCCAAACCTCTCCTACGGGATGAGGTCACATTCCAGGTCGGACTCAACCGCTACCCGGTCGGATCACAGCTCCCATGTGAGCCCGAACCGGATGTGGCAGTGCTCACTTCCATGCTCACCGACCCCTCCCACATTACAGCAGAGACGGCTAAGCGTAGACTGGCCAGGGGATCT------CCTCCTTCCTTGGCCAGCTCTTCGGCTAGTCAGCTGTCTGCGCCTTCTCTGAAGGCGACA------------TGTACTACCCACCAT------------GACTCCCCAGATGCCGACCTCATCGAGGCCAACCTCCTGTGGAGACAGGAGATGGGCGGGAACATCACCCGTGTCGAGTCAGAGAATAAGGTAGTGATTCTGGACTCTTTTGACCCGCTTCGAGCGGAAGAGGATGAAAGGGAAGTGTCCGTCGCGGCGGAGATCCTGCGGAAAACCAGGAAATTCCCCCCAGCGCTCCCCATATGGGCACGCCCGGACTACAACCCACCACTGCTAGAGCCCTGGAGGGACCCGGACTACGCCCCTCCGGTGGTACATGGGTGCCCATTGCCACCTGCCAAGGACCCTCCAATTCCACCTCCACGGAGAAAGAGGACGGTCGTCCTGACAGAATCCACCGTGTCTTCTGCCTTGGCGGAGCTTGCTACCAAGACCTTTGGGAGCTCCGGGTCGTCAGCCGTCGACAGCGGCACAGCGACCGCCCCTCCTGATCAGACCTCCAATGACGGTGATACAGGGTCCGACGTTGGGTCGTACTCCTCCATGCCCCCCCTTGAGGGGGAACCGGGGGACCCCGATCTCAGCGACGGGTCTTGGTCTACTGTGAGCGAGGAG---GCTGGTGAGGACGTTGTCTGCTGC
>gnl|euhcvdb|D50483_NS5A_C1b_NS5A_protein_coding_sequence_(ns5a_sequence)
TCCGGCTCGTGGCTAAGGGATGTTTGGGACTGGATATGCACGGTGTTGACTGACTTCAAGACCTGGCTTCAGTCCAAGCTCCTGCCGCGGTTGCCGGGAGTCCCTTTCTTCTCATGCCAACGTGGGTACAGGGGGGTCTGGCGGGGAGACGGTATCATGCAAACCACCTGCCCATGCGGAGCGCAGATCACTGGACATGTCAAGAACGGTTCCATGAGGATCGTCGGGCCTAAGACCTGTAGCAACACGTGGCATGGAACATTCCCCATCAACGCATACACCACGGGCCCCTGCACACCCTCCCCGGCGCCAAACTATTCTAGGGCGCTATGGCGGGTGGCCGCTGAGGAGTACGTGGAGGTTACGCGGGTGGGGGATTTCCACTACGTGACGGGCATGACCACTGACAACGTAAAATGCCCGTGCCAGGTTCCGCCCCCCGAATTCTTCACGGAAGTGGATGGGGTACGCCTGCACAGAAACGCTCCGGCGTGTGGACCTCTCCTACGGGAGGAGGTCACATTCCAGGTCGGGCTCAACCAATACCTGGTTGGGTCACAGCTCCCATGCGAGCCCGAACCGGATGTAGCAGTGCTCACGTCCATGCTCACCGACCCCTCCCACATTACAGGAGAGACGGCTAAGCGTAGGCTGGCCAGGGGGTCT------CCCCCCTCCTTGGCCAGCTCCTCAGCTAGCCAGCTGTCTGCGCCTTCTTCGAAGGCGACA------------TACATTACCCAATAT------------GACTCCCCAGACTTTGACCTCATCGAGGCCAACCTCCTGTGGCGGCAGGAGATGGGCGGTAACATCACTCGCGTGGAGTCAGAGAATAAGGTAGTTACCCTGGACTCTTTTGACCCGCTTCGAGCGGAGGAGGATGAGAGAGAGGTGTCCATTCCGGCGGAGATCCTGCGGAAATCCAAGAAGTTTCCTTCAGCGTTACCCATATGGGCACGCCCGGATTACAACCCTCCACTACTAGAGCCCTGGAAAGACCCAGACTACGTCCCTCCGGTGGTACACGGGTGCCCATTGCCACCTGCCAAGGCCCCTCCAATACCACCTCCACGGAGGAAGAGGACGGTTGTTCTGACAGAGTCCACCGTGTCTTCTGCCTTGGCGGAGCTCGCCACAAAGACCTTCGGCAGCTCTGAATCATCGGCCGCTGATAGAGGTACGGCAACCGCCCCCCCCGACCAGACCTCCAATGACGGTGACGCAGGATCCGACGTTGAGTCGTACTCCTCTATGCCCCCCCTTGAGGGGGAGCCGGGGGATCCCGATCTCAGCGACGGGTCTTGGTCTACCGTGAGCGAAGAG---GCTGGCGAGGATGTCGTCTGCTGC
>gnl|euhcvdb|D50484_NS5A_C1b_NS5A_protein_coding_sequence_(ns5a_sequence)
TCCGGCTCGTGGCTCAGGGATGTTTGGGACTGGATATGCACTGTGTTGACTGACTTCAAGACCTGGCTCCAGTCCAAGCTCCTGCCGCGGTTGCCGGGAATCCCCTTCTTTTCATGCCAACGTGGGTACAAAGGAGTCTGGCGGGGAGATGGGGTCATGCACACCATCTGCCCCTGTGGAGCACAAATCGCCGGACATTTCAAAAATGGTTCCATGAAGATCGTCGGGCCTAAAACCTGTAGCAACACGTGGGACGGAACATTCCCCATCAACGGATACACCACAGGGTCCAGCACACCCACCCCAGCGTCAAACTATTCCAAGGCGTTGTGGCGGGTGGTTTTTGAGGAGTACGTGGAGGTTACGCGGGTGGGGGATTTCCACTACGTGACGGGGATGACCACTGACAACGTAAAATGCCCATGCCAGGTTCCGCCCCCCGAATTCTTCACGGAATTGGATGGGGTGCGCCTGCACAGGTACGCCCCGGTGTCCAAACCTCTCCTACGGGATGAGGTTACATTCCAGGTCGGACTCAACCGCTACGCGGTCGGGTCACAGCTCCCATGTGAGCCCGAACCGGATGTAACAGTGATCACTTCCATGCTCACCGACCCCTCCCATATTACAGCAGAGACGGCTAAGCGTAGACTGGCCAGGGGATCT------CCACCCTCCTTGGCCAGCTCTTCGGCTAGTCAGCTGTCTGCGCCTTCTCTGAAGGCGACA------------TGTACTACCTGCCAT------------GACTCCCCAGATGCCGACCTCATCGAGGCCAACCTTCTGTGGCGACAGGAGATGGGCGGGAACATCACCCGTGTAGAGTCAGAGAATAAGGTAGTAATTCTGGACTCTTTTGACCCGCTTCGAGCGGAAGAGGATGAAAGGGAAGTGTCCGTTGCGGCGGAGATCCTGCGGAAAACCAAGAAATTCCCCCCAGCGCTCCCCATATGGGCACGCCCGGACTACAACCCACCACTGCTAGAGTCCTGGAGGGCCCCGGACTACGCCCCTCCGGTGGTACATGGGTGCCCATTGCCACCTGCCAAGGACCCTCCAATTCCACCTCCACGGAGAAAGAGGACGGTCGTCCTGACAGAATCCACCGTGTCTTCTGCCTTGGCGGAGCTCGCTACCAAGACCTTTGGCAGCTCCGGGTCGTCAGCCGTCGACAGTGGCACAGCGACCGCCCCTCCTGATCAGCCCTCCAATGACGGTGATACAGGATCCGACGTTGGGTCGTACTCCTCCATGCCCCCCCTTGAGGGGGAGCCGGGGGACCCCGATCTCAGCGACGGGTCCTGGTCTACCGTTAGCGAGGAG---GCTGGTGAGGACGTTGTCTGCTGC
>gnl|euhcvdb|D50485_NS5A_C1b_NS5A_protein_coding_sequence_(ns5a_sequence)
TCCGGCTCGTGGCTAAGGGATGTCTGGGACTGGATATGCACGGTGTTGACTGACTTCAAGACTTGGCTCCAATCCAGGGTCCTGCCGCGGTTACCAGGAGTCCCCTTCCTCTCATGTCAACGTGGGTACAAGGGAGTCTGGCGGGGGGACGGCATCATGCAGACCACTTGCCCATGTGGAGCACAGATCACCGGACATGTCAAGAACGGTTCCATGAGAATCGTTGGGCCTAAGACCTGCAGCAATACGTGGCATGGAACATTCCCCATCAACGCGTACACCACGGGCCCCTGCACACCCTCCCCGGCGCCAAACTATTCCAGGGCGCTGTGGCGGGTGGCTGCTGAGGAGTACGTGGAGGTCACGCGGGTGGGGGATTTCCACTACGTGACGGGCATGACCACTGACAACTTAAAATGCCCGTGCCAGGTCCCTGCCCCCGAATTCTTCAAAGAACTGGACGGGGTGCGGTTGCACAGGTACGCTCCGGCGTCCAAACCTCTCCTGCGGGATGAGGTCACATTCCAGGTCGGGCTCAACCAATACGTGGTTGGTTCACAGCTCCCATGTGAGCCCGAACCGGATGTAGCAGTGCTCACTTCCATGCTCACCGACCCCTCCCACATCACAGCAGAGGCGGCTAAGCGTAGGCTGGCCAGGGGGTCC------CCCCCCTCCTTGGCCAGCTCTTCAGCTAGCCAGTTGTCTGCGCCTTCTCTGAAGGCAACA------------TGCACTACCCGTCAC------------GACTCCCCAGATGCCGACCTCATCGAGGCCAACCTCCTGTGGCGGCAGGAGATGGGCGGGAACATCACCCGCGTGGAGTCAGAGAATAAGGTGGTGATTCTGGACTCTTTCGAGCCGCTTCGAGCGGAGGAGGATGAGAGGGAGGTATCCCTCCCGGCGGAGATCCTGCGAAAATCCAGGAAATTCCCCCCGGCAATGCCCATATGGGCACGCCCGGATTACAACCCTCCACTGATAGAGTCCTGGAAGGACCCGGACTACGTCCCTCCAGTGGTGCACGGGTGCCCATTGCCACCTACCAAGGCCCCTCCAATACCACCTCCACGGAGGAAGAGGACGGTTGTCCTGACAGAGTCCACTGTGTCTTCTGCCTTGGCGGAGCTCGCCACAAAGACCTTCGGCAGCTCCGAATCGTCGGCCGCCGATAGCGGCACGGCGACCGCTCCTCCTGACCAGCCCTCCAACGACGGCGACGCAGGATCCGACGTTGAGTCGTACTCCTCCATGCCCCCCCTTGAGGGGGAGCCGGGGGACCCCGATCTCAGCGACGGGTCTTGGTCTACCGTGAGCGAAGAG---GCTGGTGAGGATGTCGTCTGCTGC
>gnl|euhcvdb|D63857_NS5A_C1b_NS5A_protein_coding_sequence_(ns5a_sequence)
TCCGGCTCGTGGCTAAGGGATGTTTGGGACTGGATATGCACGGTGTTGACTGACTTCAAGACCTGGCTCCAGTCCAAGCTCCTGCCGCAGTTGCCGGGAATCCCTTTCCTTTCATGCCAACGCGGGTACAAGGGAGTCTGGCGGGGGGACGGCATCATGCTAACCACCTGCCCATGTGGAGCACAGATCACCGGACATGTCAAAAATGGTTCCATGAGGATCGTTGGGCCCAAAACCTGTAGCAACACGTGGCATGGAACATTCCCCATCAACGCATACACCACGGGCCCCTGCACACCCTCCCCGGCGCCAAACTATTCCAGGGCGCTGTGGCGGGTGGCTGCTGAGGAGTACGTGGAGGTTACGCGGGTGGGAGATTTCCACTACGTGACGGGCATGACCACTGACAACGTAAAGTGCCCATGCCAGGTTCCGGCCCCCGAGTTCTTCACGGAAGTGGATGGAGTGCGACTGCACAGGTACGCTCCGGCGTGCAGACCTCTCCTACGGGAGGAGGTCAAATTCCAGGTCGGGCTCAACCAGTACCTGGTTGGGTCGCAGCTCCCATGCGAGCCCGAACCGGATGTAGCAGTGCTCACTTCCATGCTTACCGATCCCTCCCACATTACAGCAGAGACGGCTAAGCGTAGGTTGGCTAGGGGGCCT------CCCCCCTCCTTGGCCAGCTCTTCAGCTAGCCAGTTGTCTGCGCCTTCCTTGAAGGCGACA------------TGCACTACCCAT------------CATGACTCCCCAGACGCTGACCTCATCGAGGCTAACCTCCTGTGGCGTCAGGAGATGGGCGGAAACATCACCCGCGTGGAGTCAGAGAATAAGGTAGTGATTTTGGACTCTTTCGACCCGCTTCGAGCGGAGGAGGATGAGAGGGAGGTGTCCGTTGCGGAGGAGATCCTGCGGAGATCCAGAAAGTTTCCCCCAGCGATGCCCATATGGGCACGGCCGGACTACAACCCTCCATTGCTAGAGTCCTGGAAGGACCCGGACTATGTTCCTCCGGTAGTACATGGGTGCCCATTGCCACCTGCTAAGGCCCCTCCAATACCACCTCCACGGAGGAAAAGGACGGTTGTCCTGACAGAGTCCACCGTGTCTTCTGCCTTGGCGGAGCTCGCCACTAAGACCTTTGGCAGCTCCGGATCGTCGGCTGTCGACAGCGGCACGGCGACCGCCCTTCCTGACCAGACCTCCGACGACGGCGACAAAGGCTCCGACGTTGAGTCGTACTCCTCCATGCCCCCTCTTGAGGGAGAGCCGGGGGACCCCGATCTCAGCGACGGGTCTTGGTCTACCGTGAGCGACGAG---GCGAGTGAGGACGTCGTCTGCTGC
>gnl|euhcvdb|D85516_NS5A_C1b_NS5A_protein_coding_sequence_(ns5a_sequence)
TCCGGCTCGTGGCTGAGGGATATTTGGGACTGGATATGCACGGTGTTGACTGACTTTAAGACCTGGCTCAAGTCCAAGCTCATGCCGCGGTTACCGGGAGTCCCTTTCTTCTCTTGCCAGCGCGGCTACAGGGGAGTTTGGCGGGGGGACGGCATCATGCACACCACCTGCCCATGTGGAGCACAGATCACCGGACATGTCAAGAACGGCTCCATGAGGATCGTTGGGCCTAAAACCTGCAGTAACACGTGGCATGGGACATTCCCCATCAACGCATACACCACGGGCCCCTGCACACCCTCCCCGGCGCCAAACTATTCCAGGGCGCTGTGGAGAGTGGCCGCTGAGGAGTACGTGGAGGTTACGCGGGTGGGGGATTTCCACTACGTGACAGGCATGACCACTGACAACGTGAAGTGTCCGTGCCAGGTTCCGGCCCCCGAATTCTTTACGGAGGTGGATGGAGTGCAGCTGCACAGGTACGCTCCGGCGTGCAAACCCCTCCTACGGGATGAGGTTACATTCCAGGTCGGGCTCAACCAATACCTGGTTGGGTCACAGCTCCCATGCGAGCCCGAACCGGATGTAGCGGTGCTCACTTCCATGCTCACCGACCCCTCCCACATCACAGCAGAAGCGGCCAAGCGTAGGCTGGCCAGGGGGTCT------CCCCCCTCCTTGGCCAGCTCTTCAGCTAGCCAACTGTCTGCGCCTTCCTTAAAGGCGACA------------TGCACTACCCACC------------ACGACTCCCCGGATGCTGACCTCATCGAGGCCAACCTCTTGTGGCGGCAAGAGATGGGCGGGAACATCACCCGCGTGGAGTCAGAGAACAAGGTAGTGATTTTGGACTCTTTCGACCCGCTTCATGCGGAGGAGGATGAGAGGGAGGTATCCGTTGCGGCGGAGATCCTGCGGAAATCCAGGAAGTTCCCCCCAGCGTTGCCCATATGGGCACGCCCGGATTACAACCCTCCACTGCTAGAGTCCTGGAAGGACCCGGACTACGTCCCTCCGGTGGTACACGGGTGCCCATTGCCGCCTACCAAGGCCCCCCCAATACCACCTCCACGGAGAAAGCGGACGGTTGTCTTGACAGAGTCCACCGTGTCTTCTGCCTTGGCGGAGCTCGCTACTAAGACCTTCGGCAGCTCCGGATCGTCGGCTGCCGATAGCGGCACGGCGACTGCCCCTCCTGACCAGGCCTCCGACGACGGCGACAAGGGATCCGACGTTGAGTCATACTCCTCCATGCCCCCCCTTGAGGGGGAGCCGGGGGACCCCGATCTCAGCGACGGGTCTTGGTCTACCGTGAGCGAGGAG---GCTAGTGAGGACGTCGTCTGCTGC
>gnl|euhcvdb|D89815_NS5A_C1b_NS5A_protein_coding_sequence_(ns5a_sequence)
TCCGGCTCGTGGCTCAGGGATGTTTGGGACTGGATATGCACGGTATTGGCTGATTTCAAGACCTGGCTCCAGTCCAAGCTCCTGCCGCGGTTACCGGGGGTCCCTTTTTTCTCATGCCAGCGTGGGTACAAGGGGGTTTGGCGGGGAGATGGCATCATGTATACCACCTGCCCATGTGGAGCACAAATCACCGGACATGTCAAAAACGGTTCTATGAGGATCGTTGGGCCTAGAACCTGTAGCAACACGTGGCACGGAACATTTCCCATCAACGCGTACACCACAGGCCCCTGCACACCCTCCCCGGCGCCAAACTATTCCAGGGCGTTGTGGCGGGTGGCCGCTGAGGAGTATGTGGAGGTCACGCGGGTGGGGGATTTCCACTACGTGACGGGCATGACCACTGACAACGTGAAATGCCCATGCCAGGTTCCGGCCCCCGAATTCTTCACAGAATTGGATGGGGTGCGGCTGCACAGGTACGCTCCGGCGTGCAAACCTCTCCTGCGGGATGAGGTCACATTCCAGGTCGGGCTCAACCAATATACGGTTGGGTCACAGCTCCCATGTGAGCCCGAACCGGATGTAACAGTGGTCACCTCCATGCTCACCGACCCCTCCCACATTACAGCAGAGGCGGCTAGGCGTAGGCTGGCCAGAGGGTCT------CCCCCTTCCTTGGCCGGTTCTTCAGCTAGTCAGTTGTCTGCGCTTTCTTTGAAGGCGACA------------TGCACTACCCATCAT------------GGCGCCCCAGACACTGACCTCATCGAGGCCAACCTCCTGTGGCGGCAGGAGATGGGCGGAAACATCACCCGCGTGGAGTCAGAGAACAAGATAGTAATTCTAGACTCTTTTGAACCGCTTCGAGCGGAGGAGGATGAGAGGGAAGTGTCCGCTGCGGCGGAGATCCTGCGGAAGACCAGGAAATTCCCCGCAGCGATGCCCGTATGGGCACGCCCGGACTACAACCCACCATTACTAGAGTCTTGGAAGAACCCGGACTACGTCCCTCCAGTGGTACACGGGTGCCCATTGCCGCCTACCAAGGCCCCTCCAATACCACCTCCACGGAGAAAGAGAACGGTTGTCCTGACAGAATCCACCGTGTCCTCTGCCTTGGCGGAGCTTGCTACAAAGACCTTTGGCGGTTCCGGATCGTCGGCCGTCGACAGCGGCACGGCGACCGGCCCTCCTGACCAGGCCTCCGCCGAAGGAGATGCAGGATCCGACGCTGAGTCGTACTCCTCCATGCCCCCCCTTGAGGGAGAGCCGGGGGACCCCGATCTCAGCGACGGGTCTTGGTCTACCGTAAGCGAGGAG---GCCAGCGAGGACGTCGTCTGCTGC
>gnl|euhcvdb|D89872_NS5A_C1b_NS5A_protein_coding_sequence_(ns5a_sequence)
TCCGGCTCGTGGCTAAGGGATGTTTGGGACTGGATATGCACGGTGTTGACTGACTTCAAGACCTGGCTCCAGTCCAAGCTCCTGCCGAAATTGCCGGGAGTCCCTTTCTTCTCATGCCAACGCGGGTACAAGGGAGTCTGGCGGGGGGACGGCATCATGCAAACCACCTGCCCATGTGGAGCACAAATTACCGGACATGTCAAAAACGGTTCCATGAGGATCGTTGGGCCTAAAACCTGCAGCAACACGTGGCACGGAACGTTCCCCATCAACGCGTACACCACAGGCCCCTGCACACCCTCCCCGGCGCCGAACTATTCCAGGGCGCTGTGGCGGGTGGCTGCTGAAGAGTACGTGGAGATTACGCGGGTGGGGGACTTCCACTACGTGACGGGTATGACCACCGACAACGTAAAATGCCCGTGCCAGGTCCCGGCCCCCGAATTCTTCACTGAATTGGACGGGGTGCGGTTGCACAGGTACGCTCCGGCGTGCAGACCTCTCCTACGGGTGGATGTCACATTCCAGGTCGGGCTCAACCAATACCTGGTTGGGTCACAGCTCCCATGCGAGCCTGAGCCGGATGTGGCAGTGCTCACTTCCATGCTCACCGACCCCTCCCACATTACAGCAGAGACGGCTAAACGTAGGCCGGCCAGGGGGTCT------CCCCCCTCCTTGGCCAGCTCTTCAGCTAGCCAATTGTCTGCGCCTTCCTTGAAGGCAACA------------TGCACTACCCACCAT------------GACTCCCCGGACGCTGACCTCATCGAGGCCAACCTCCTGTGGCGGCAGGAGATGGGCGGAAACATCACCCGTGTGGAGTCAGAGAATAAGGTGGTAATTTTGGACTCTTTCGACCCGCTTCGAGCGGAAGAGGATGAGAGGGAGGTATCCGTTGCAGCAGAGATCCTGCGAAAATCCAAGAAGTTCCCCCCCGCGTTGCCCATATGGGCACGCCCGGATTACAACCCTCCACTGTTAGAGTCCTGGAAAAGTCCGGACTACGTCCCTCCGGCGGTGCATGGGTGCCCATTGCCGCCTACCACGGGCCCTCCAATACCGCCTCCACGGAAAAAGAGGACGGTTGTTCTGACAGAGTCCACCGTGTCTTCTGCCTTGGCGGAGCTGGCTACTAAGACTTTCGGCAGCTCCGGATCGTCGGCCGTTGACAGCGGCACGGCGACCGCCCCTCCCGATCAGACCTCTGACGACGGTGACAAAGAATCTGACATTGAGTCGTACTCCTCCATGCCCCCCCTTGAGGGGGAGCCGGGGGACCCTGATCTCAGCGACGGGTCTTGGTCTACCGTGAGCGGGGAG---GCCGGCGACGACATCGTCTGCTGC
>gnl|euhcvdb|D16435_NS5A_P1b_NS5A_protein_coding_sequence_(ns5a_sequence)
TCCGGCTCGTGGCTAAGGGATGTTTGGGACTGGATATGCACGGTGTTGACTGACTTCAAGACCTGGCTCCAGTCCAAGCTCCTGCCGAAATTGCCGGGAGTCCCTTTCTTCTCATGCCAACGCGGGTACAAGGGAGTCTGGCGGGGGGACGGCATCATGCAAACCACCTGCCCATGTGGAGCACAAATTACCGGACATGTCAAAAACGGTTCCATGAGGATCGTTGGGCCTAAAACCTGCAGCAACACGTGGCACGGAACGTTCCCCATCAACGCGTACACCACAGGCCCCTGCACACCCTCCCCGGCGCCGAACTATTCCAGGGCGCTGTGGCGGGTGGCTGCTGAAGAGTACGTGGAGATTACGCGGGTGGGGGACTTCCACTACGTGACGGGTATGACCACCGACAACGTAAAATGCCCGTGCCAGGTCCCGGCCCCCGAATTCTTCACTGAATTGGACGGGGTGCGGTTGCACAGGTACGCTCCGGCGTGCAGACCTCTCCTACGGGTGGATGTCACATTCCAGGTCGGGCTCAACCAATACCTGGTTGGGTCACAGCTCCCATGCGAGCCTGAGCCGGATGTGGCAGTGCTCACTTCCATGCTCACCGACCCCTCCCACATTACAGCAGAGACGGCTAAACGTAGGCCGGCCAGGGGGTCT------CCCCCCTCCTTGGCCAGCTCTTCAGCTAGCCAATTGTCTGCGCCTTCCTTGAAGGCAACA------------TGCACTACCCACCAT------------GACTCCCCGGACGCTGACCTCATCGAGGCCAACCTCCTGTGGCGGCAGGAGATGGGCGGAAACATCACCCGTGTGGAGTCAGAGAATAAGGTGGTAATTTTGGACTCTTTCGACCCGCTTCGAGCGGAAGAGGATGAGAGGGAAGTATCCGTTGCAGCAGAGATCCTGCGAAAATCCAAGAAGTTCCCCCCCGCGTTGCCCATATGGGCACGCCCGGATTACAACCCTCCACTGTTAGAGTCCTGGAAAAGTCCGGACTACGTCCCTCCGGCGGTGCATGGGTGCCCATTGCCGCCTACCACGGGCCCTCCAATACCGCCTCCACGGAAAAAGAGGACGGTTGTTCTGACAGAGTCCACCGTGTCTTCTGCCTTGGCGGAGCTGGCTACTAAGACTTTCGGCAGCTCCGGATCGTCGGCCGTTGACAGCGGCACGGCGACCGCCCCTCCCGATCAGACCTCTGACGACGGTGACAAAGAATCTGACATTGAGTCGTACTCCTCCATGCCCCCCCTTGAGGGGGAGCCGGGGGACCCTGATCTCAGCGACGGGTCTTGGTCTACCGTGAGCGGGGAG---GCCGGCGACGACATCGTCTGCTGC
>gnl|euhcvdb|D11355_NS5A_C1b_NS5A_protein_coding_sequence_(ns5a_sequence)
TCCGGCTCGTGGCTAAGGGATGTTTGGGACTGGATATGCACGGTGTTGACTGACTTCAAGACCTGGCTCCAGTCCAAGCTCCTGCCGCAATTGCCGGGAGTCCCTTTCTTCTCATGCCAACGCGGGTACAAGGGAGTCTGGCGGGGGGACGGCATCATGCAAACCACCTGCCCATGTGGAGCACAAATTACCGGACATGTAAAAAACGGTTCCATGAGGATCGTTGGGCCTAAGACCTGCAGCAACATGTGGCATGGAACGTTCCCCATCAACGCGTACACCACGGGCCCCTGCACACCCTCCCCGGCGCCAAACTATTCCAGGGCGCTGTGGCGGGTGGCTGCTGAAGAGTACGTGGAGATTACGCGGGTGGGGGACTTCCACTACGTGACGGGTAnGACCACCGACAACGTAAAATGCCCGTGCCAGGTCCCGGCCCCCGAATTCTTCACTGAATTGGACGGGGTGCGGTTGCACAGGTACGCTCCGGCGTGCAGACCTCTCCTACGAGAGGATGTCACATTCCAGGTCGGGCTCAACCAATACCTGGTTGGGTCACAGCTCCCATGCGAGCCCGAACCGGATGTGGCAGTGCTCACTTCCATGCTCACCGACCCCTCCCACATTACAGCAGAGACGGCTAAACGTAGGCTGGCCAGGGGGTCT------CCCCCCTCCTTGGCCAGCTCTTCAGCTAGCCAATTGTCTGCGCCTTCCTTGAAGGCAACA------------TGCACTACCCACCAT------------GACTCCCCGGACGCTGACCTCATCGAGGCCAACCTCCTGTGGCGGCAGGAGATGGGCGGGAACATCACCCGTGTGGAGTCAGAGAATAAGGTGGTAATTTTGGACTCTTTCGACCCGCTTCGAGCGGAAGAGGATGAGAGGGAAGTATCCGTTGCAGCAGAGATCCTGCGAAAATCCAAGAAGTTCCCCCCAGCGTTGCCCATATGGGCACGCCCGGATTACAACCCTCCACTGTTAGAGTCCTGGAAAAGTCCGGACTACGTCCCTCCGGCGGTGCATGGGTGCCCATTGCCGCCTACCACGGGCCCTCCAATACCGCCTCCACGGAAAAAGAGGACGGTTGTTCTGACAGAGTCCACCGTGTCTTCTGCCTTGGCGGAGCTGGCTACTAAGACTTTCGGCAGCTCCGGATCGTCGGCCGTTGACAGCGGCACGGCGACCGCCCCTCCCGATCAGACCTCTGACGACGGTGACAAAGAATCTGACGTTGAGTCGTACTCCTCCATGCCCCCCCTCGAGGGGGAGCCGGGGGACCCTGATCTCAGCGACGGGTCTTGGTCTACCGTGAGCGGGGAG---GCCAGTGACGACATCGTCTGCTGC
>gnl|euhcvdb|AY587844_NS5A_C1b_NS5A_protein_coding_sequence_(ns5a_sequence)
TCCGGTTCGTGGCTAAGGGATGTCTGGGACTGGATATGCACGGTGTTGACTGATTTCAAGACCTGGCTCCAGTCCAAGCTACTGCCGCGACTGCCGGGAGTCCCTTTCCTCTCATGCCAACGCGGGTACAAGGGAGTGTGGCGGGGAGATGGCATCATGCTAACCACCTGCCCGTGTGGAGCACAGATCACCGGACATGTCAAAAATGGTTCCATGAGGATCGTCGGGCCTAAGACCTGCAGCAACACGTGGCATGGAACATTCCCTATCAACACGTACACCACGGGCCCCTGCACACCCACCCCGGCGCCAAGCTATTCCAGGGCGCTGTGGCGGGTGGCTGCTGAGGAGTACGTGGAGGTCACGCGGGTGGGGGATTTCCACTACGTGACGGGCATGACCACTGACAACGTAAAATGCCCGTGCCAGGTTCCGGCCCCCGAATTCTTCACGGAGGTGGATGGGGTACGGTTACACAGGTACGCTCCGGCGTGCAAACCCCTCCTACGGGAGGAGGTCACATTCCAGGTCGGGCTCAACCAATACCTGGTCGGGTCACAGCTCCCATGCGAGCCCGAGCCTGATGTAGCAGTGCTCACTTCCATGCTCACTGACCCCTCCCACATTACTGCAGAGGCGGCTAAGCGTAGGCTGGGCAGGGGGTCT------CCCCCTTCCTTGGCCAGCTCTTCAGCCAGCCAGTTGTCTGCGCCTTCTCTGAAGGCAACA------------TGCACTACCCGCCAC------------GACTCCCCGGACGCTGACCTCATCGAGGCCAACCTCCTGTGGCGGCAGGAGATGTGCGGGAACATCACCCGCGTGGAGTCAGAGGCTAAGGTAGTGATTCTGGACTCTTTCGAACCGCTTCGAGCGGAGGAGGATGAGAGGGAAATATCCGTTCCGGCGGAGATCCTGCGGAAATCCAGGAAGTTTCCCCCAGCGCTGCCCATATGGGCACGCCCGGATTACAACCCTCCACTACTAGAGCCATGGAAGGACCCGGACTACGTTCCTCCGGTGGTACATGGGTGCCCACTGCCACCTACCAAGGCCCCTCCAATACCACCACCGCGGAAAAAGAGGACGGTTGTCCTGACAGAGTCCACTGTGTCTTCTGCCTTGGCGGAGCTCGCCACTAAGACCTTCGGCAGCTCCGAATCGTCGGCCGTCGACAGCGGCACGGCGACCGCCCCTCCTGACCAGGCCTCCGACGACGGCGACAAAGAATCCGATGTCGAGTCGTACTCCTCCATGCCCCCTCTTGAGGGAGAGCCGGGAGACCCCGATCTCAGCGATGGGTCTTGGTCTACCGTGAGCGAAGAG---GCCAGTGAGGACGTCGTCTGTTGT
>gnl|euhcvdb|D14484_NS5A_C1b_NS5A_protein_coding_sequence_(ns5a_sequence)
TCCGGCTCGTGGCTAAGGGATGTCTGGGACTGGATATGCACGGTGCTGACAGACTTCAAGACCTGGCTCCAGTCCAAGCTTCTGCCGCGGTTACCGGGCGTCCCTTTCTTCTCGTGCCAACGCGGGTACAAGGGAGTCTGGCGGGGGGAAGGCATCATGCAAACCACCTGCCCATGTGGAGCACAGATCGCCGGACATGTCAAAAACGGTTCCATGAGGATCGTCGGGCCTAGAACCTGCAGCAACACGTGGCATGGAACATTTCCCATCAACGCATACACCACGGGCCCTTGCTCGCCCTCCCCGGCGCCAAATTATTCCAGGGCGCTGTGGCGGGTGGCCGCTGAGGAGTACGTGGAGGTTACGCGGGTGGGGGATTTCCACTACGTGACGGGCGTGACCACTGACAACGTGAAATGCCCATGCCAGGTTCCGGCCCCTGAATTCTTCACAGAATTGGATGGGGTGCGGTTGCACAGGTACGCTCCGGCGTGCAAGCCTCTCCTACGGGATGAGGTCTCATTCCAGGTCGGGCTCAACCAATACCTGGTTGGATCGCAGCTCCCATGCGAGCCCGAACCGGATGTAGCAGTGCTCACTTCCATGCTCACCGACCCCTCCCACATTACAGCAGAGACGGCTAAGCGTAGGCTGGCCAGAGGGTCT------CCCCCCTCCTTGGCCAGCTCTTCAGCTAGCCAGTTGTCTGCGCCTTCCTTGAAGGCGACA------------TGCACCATCCAT------------CATGACTCCCCGGACGCCGACCTCATTGAGGCCAACCTCCTGTGGCGGCAGGAGATGGGCGGGAACATCACCCGTGTGGAGTCAGAGAATAAGGTAGTGATACTGGACTCTTTCGAACCGATTCGAGCGGAGGAGGATGAGAGGGAAGTATCCGTTCCGGCGGAGATCCTGCGGAGATCTAGGAAGTTCCCCGCAGCGATGCCCATATGGGCACGCCCGGATTACAATCCTCCCCTGCTAGAGTCCTGGAAGGATCCGGACTACGTTCCTCCGGTAGTACACGGATGCCCATTGCCACCTACCAAGGCCGCTCCGATACCACCCCCACGGAGGAAGAGGACGATTGTCCTGACAGAGTCCACTGTGTCTTCTGCCTTGGCGGAGCTCGCTACTAAGACCTTCGGCGGCTCCGGATCGTCGGCCGCCGACAGCGGCACGGCGACTGCCCCTCCTGACCAGACCTCCGACGACGGCGACAAAGAATCTGACGTTGAGTCGTACTCCTCCATGCCCCCCCTTGAGGGAGAGCCGGGGGACCCCGATCTCAGCGACGGGTCTTGGTCCACCGTGAGCGAGGAA---GCCAGTGAGGACGTCGTCTGCTGC
>gnl|euhcvdb|AY587016_NS5A_C1b_NS5A_protein_coding_sequence_(ns5a_sequence)
TCCGGCTCGTGGCTCAGGGATGTTTGGGACTGGATATGCACGGTATTGGCTGATTTCAAGACCTGGCTCCAGTCCAAGCTCCTGCCGCGGTTACCGGGGGTCCCTTTTTTCTCATGCCAGCGTGGGTACAAGGGGGTTTGGCGGGGAGATGGCATCATGTATACCACCTGCCCATGTGGAGCACAAATCACCGGACATGTCAAAAACGGTTCTATGAGGATCGTTGGGCCTAGAACCTGTAGCAACACGTGGCACGGAACATTTCCCATCAACGCGTACACCACAGGCCCCTGCACACCCTCCCCGGCGCCAAACTATTCCAGGGCGTTGTGGCGGGTGGCCGCTGAGGAGTATGTGGAGGTCACGCGGGTGGGGGATTTCCACTACGTGACGGGCATGACCACTGACAACGTGAAATGCCCATGCCAGGTTCCGGCCCCCGAATTCTTCACAGAATTGGATGGGGTGCGGCTGCACAGGTACGCTCCGGCGTGCAAACCTCTCCTGCGGGATGAGGTCACATTCCAGGTCGGGCTCAACCAATATACGGTTGGGTCACAGCTCCCATGTGAGCCCGAACCGGATGTAACAGTGGTCACCTCCATGCTCACCGACCCCTCCCACATTACAGCAGAGGCGGCTAGGCGTAGGCTGGCCAGAGGGTCT------CCCCCTTCCTTGGCCAGTTCTTCAGCTAGTCAGTTGTCTGCGCTTTCTTTGAAGGCGACA------------TGCACTACCCATCAT------------GGCGCCCCAGACACTGACCTCATCGAGGCCAACCTCCTGTGGCGGCAGGAGATGGGCGGAAACATCACCCGCGTGGAGTCAGAGAACAAGATAGTAATTCTAGACTCTTTTGAACCGCTTCGAGCGGAGGAGGATGAGAGGGAAGTGTCCGTTGCGGCGGAGATCCTGCGGAAGACCAGGAAATTCCCCGCAGCGATGCCCGTATGGGCACGCCCGGACTACAACCCACCATTACTAGAGTCTTGGAAGAACCCGGACTACGTCCCTCCAGTGGTACACGGGTGCCCATTGCCGCCTACCAAGGCCCCTCCAATACCACCTCCACGGAGAAAGAGAACGGTTGTCCTGACAGAATCCACCGTGTCCTCTGCCTTGGCGGAGCTTGCTACAAAGACCTTTGGCAGTTCCGGATCGTCGGCCGTCGACAGCGGCACGGCGACCGGCCCTCCTGACCAGGCCTCCGCCGAAGGAGATGCAGGATCCGACGCTGAGTCGTACTCCTCCATGCCCCCCCTTGAGGGAGAGCCGGGGGACCCCGATCTCAGCGACGGGTCTTGGTCTACCGTAAGCGAGGAG---GCCAGCGAGGACGTCGTCTGCTGC
>gnl|euhcvdb|EF407475_NS5A_C1b_NS5A_protein_coding_sequence_(ns5a_sequence)
TCCGGCTCGTGGCTGAGAGATGTTTGGGACTGGATATGCACGGTGTTGTCTGACTTCAAGACCTGGCTCCAGTCCAAGCTCCTGCCGCGGCTGCCAGGAGTCCCCTTTTTCTCATGCCAACGCGGGTACAAGGGAGTTTGGCGGGGAGACGGCATCATGCAAACCACCTGCCCATGCGGAGCACAAATCACCGGACATGTCAAAAACGGTTCCATGAGGATCGTTGGGCCTAAAACCTGCAGCAACACGTGGCATGGAACATTCCCCATCAACGCGTACACCACGGGCCCCTGCACACCCTCCCCGGCGCCAAACTATTCCAGGGCGCTGTGGCGGGTGGCTGCTGAGGAGTACGTGGAGGTCACGCGGGTGGGGGATTTCCACTACGTGACGGGCATGACCACTGACAACGTAAAGTGCCCATGCCAGGTTCCGGCCCCCGAATTCTTCACGGAAGTGGATGGGGTGCGGCTGCACAGGTACGCTCCGGCGTGCAAACCTCTCCTACGGGAGGAGGTCACATTCCAGGTCGGGCTCAACCAATACCTGGTCGGGTCGCAGCTCCCATGTGAGCCCGAGCCGGATGTAACAGTGCTCACTTCCATGCTCACCGACCCCTCCCACATTACAGCAGAGACGGCTAAGCGTAGACTGGCCAGGGGGTCT------CCCCCCTCCTTGGCCAGCTCTTCAGCTAGCCAGTTGTCTGCGCCTTCCTTGAAGGCGACA------------TGCACTACCCGTCAC------------GACTCCCCAGACGCTGACCTCATCGAGGCCAACCTCCTGTGGCGGCAGGAGATGGGCGGGAACATCACCCGCGTGGAGTCAGAGAATAAGGTAGTAATTCTGGACTCTTTCGACCCGCTTCGAGCGGAGGAGGATGAGAGGGAAGTATCCATTCCAGCGGAGATTCTGCGGAAATCCAAGAAGTTCCCTCCGGCGATGCCCATATGGGCACGCCCAGACTACAACCCTCCACTGATAGAGTCCTGGAAGGACCCAGACTACGTCCCTCCGGTGGTACACGGGTGCCCATTGCCACCTACCAAGGCCCCTCCAATACCACCTCCACGGAGAAAGAGGACGGTTGTCCTGACAGAGTCCACTGTCTCTTCTGCCTTGGCAGAGCTCGCTACAAAGACCTTCGGTAGCTCTGAATCGTCGGCCGTTGATAGCGGCACGGCGACTGCCCCTCCTGACCAGGCCTCCGACGCCGGCGACACAGGATCCGACGTTGAGTCGTACTCCTCCATGCCCCCCCTTGAGGGAGAGCCGGGGGACCCCGACCTCAGCGACGGGTCTTGGTCTACCGTGAGTGAGGAG---GCTGGTGAGGACGTCGTCTGCTGT
>gnl|euhcvdb|EF407476_NS5A_C1b_NS5A_protein_coding_sequence_(ns5a_sequence)
TCCGGCTCGTGGCTAAGGGATGTTTGGGACTGGATATGCACGGTGTTGAGTGACTTCAAGACCTGGCTCCAGTCCAAGCTCCTGCCGCGGTTACCAGGAGTCCCTTTCCTCTCATGCCAACGTGGGTATAAGGGAGTCTGGCGGGGAGATGGCATCATGAATACCACCTGCCCATGTGGGGCACAAATCACCGGACATGTCAAAAACGGTTCCATGAGGATCGTTGGGCCTAAGACCTGCAGCAACACGTGGCATGGAACATTCCCCATCAACGCATACACCACGGGCCCCTGCACACCCTCCCCGGCGCCAAACTATTCTAGGGCGCTGTGGCGGGTGGCTGCTGAGGAGTACGTGGAGGTTACGCGGGTGGGGGATTTCCACTACGTGACGGGCATGACCACTGACAACGTAAAGTGCCCATGCCAGGTCCCGGCCCCTGAATTCTTCACGGAAGTGGATGGGGTGCGGCTTCACAGGTACGCTCCGGCGTGCAAACCTCTCCTACGGGAGGAGGTCACATTCCAGGTCGGTCTCAACCAATACCTGGTTGGGTCACAGCTCCCATGTGAACCCGAGCCGGATGTAACAGTGCTCACTTCCATGCTCACCGACCCCTCCCACATTACAGCAGAGACGGCTAAGCGTAGGCTGGCCAGGGGGTCT------CCCCCCTCCTTGGCCAGTTCTTCAGCCAGCCAGTTGTCTGCGCCTTCTTTGAAGGCGACA------------TGCACTACCCGTCAT------------GACTCCCCAGACGCTGACCTCATTGAGGCCAACCTCCTGTGGCGGCAGGAGATGGGCGGGAACATCACCCGCGTGGAGTCAGAGAATAAGGTAGTAATCCTGGACTCTTTCGACCCGCTTCGAGCGGAGGAGGATGAGAGGGAAGTATCCGTTCCGGCGGAGATCCTGCGGAAATCCAGGAAGTTCCCTCCGGCGCTGCCCATATGGGCGCGCCCGGACTACAACCCTCCATTGTTAGAGTCCTGGAAAGACCCGGACTACGTCCCTCCGGTGGTACACGGGTGCCCATTGCCGCCAACCAAGGCCCCTCCAATACCACCTCCACGGAGAAAGAGGACGATTGTCCTGACAGAATCTACTGTGTCATCTGCCCTGGCGGAGCTTGCTACAAAGACCTTCAGCAGCTCGGAATCGTCGGCCGTCGACAGCGGCACGGCGACCGCTCCTCCTGACCAGTCCTCCGACGGCGGCGACGCAGGATCCGACGTTGAGTCGTACTCCTCCATGCCCCCCCTTGAGGGGGAGCCGGGGGACCCCGATCTCAGCGACGGGTCTTGGTCTACCGTGAGCGAGGAG---GCCAGTGAGGACGTCGTCTGCTGC
>gnl|euhcvdb|EF407478_NS5A_C1b_NS5A_protein_coding_sequence_(ns5a_sequence)
TCCGGCTCGTGGCTAAGGGACGTGTGGGACTGGATATGCACGGTGTTGACTGACTTCAAGACCTGGCTACAGTCCAAGCTCCTGCCGCGGATGCCGGGAGTCCCCTTCCTCTCATGCCAACGTGGGTACAAGGGAGTCTGGCGGGGGGACGGCATCATGCACACCACCTGCCCGTGTGGAGCACAAATCACTGGACATGTCAAAAACGGTTCCATGAGGATCGTTGGGCCTAAGACCTGCAGCAACACGTGGCATGGGACGTTCCCCATCAACGCGTACACCACGGGCCCCTGCACGCCCTCCCCGGCGCCGAACTATTCCAGGGCGCTGTGGCGGGTGGCTGCTGAGGAGTACGTGGAGGTCACGCGGGTGGGGGACTTCCACTACGTGACGGGCATGACCACTGACAACATAAAGTGCCCATGCCAGGTTCCGGCCCCCGAATTCTTCACGGAGGTGGATGGGGTACGGTTGCACAGGTACGCTCCGGCGTGCAAACCTCTCCTACGGGATGAGGTCACATTCCAGGTCGGGCTCAACCAATACCTGGTTGGGTCACAGCTCCCATGTGAGCCCGAACCGGATGTAGCAGTGCTTACTTCCATGCTCACCGACCCCTCCCACATCACAGCAGAGACGGCTAAGCGTAGACTGGCTAGGGGGTCT------CCCCCCTCCTTGGCCAGTTCCTCAGCTAGCCAGTTATCTGCGCCTTCCTTGAAGGCGACA------------TGCACTACCCGACAT------------GACTCCCCAGACGCTGACCTCGTCGAGGCCAACCTCCTGTGGCGGCAGGAGATGGGCGGAAACATCACCCGCGTGGAGTCAGAGAACAAGGTAGTAATTCTGGACTCTTTCGACCCGCTTCGAGCGGAGGAGGATGAGAGGGAAGTATCCATTCCGGCGGAGATCCTGCGCAAAACCAGGAAATTCCCCCCAGCGATGCCCATATGGGCACGCCCGGATTACAACCCTCCACTGGTAGAGTCCTGGAAAGACCCGGACTATGTCCCTCCGGTGGTACATGGGTGCCCATTGCCACCTACCAAGGCCCCTCCGATACCACCTCCACGGAGGAAGAGGACGGTTGTCCTAACAGAGTCCACTGTGTCTTCTGCCTTGGCGGAGCTCGCTACTAAGACCTTCGGTAGCTCCGAATCGTCAGCCGTCGACAGCGGCACGGCGACTATCCCTCCAGACCAGGCCCTCGACGACGGCGACAAAGGATCCGACGTTGAGTCGTGCTCCTCCATGCCCCCCCTTGAGGGAGAGCCGGGGGACCCCGACCTCAGCGACGGGTCCTGGTCTACCGTGAGTGAGGAG---GCTAGTGAGGACGTCGTCTGCTGC
>gnl|euhcvdb|EF407479_NS5A_C1b_NS5A_protein_coding_sequence_(ns5a_sequence)
TCCGGCTCGTGGTTAAGGGATGTTTGGGACTGGATATGCACGGTGTTGACTGACTTCAAGACCTGGCTCCAGTCCAAGCTCCTACCGCGACTACCAGGCGTCCCCTTCCTCTCGTGCCAACGTGGGTACAAGGGAGTCTGGCGGGGTGACGGCATCATGCAAACCACCTGCCCATGTGGAGCACAGATCGCCGGACATGTCAAAAACGGTTCCATGAGAATCGTTGGGCCTAAGACCTGCAGCAACACGTGGCATGGAACATTCCCCATCAACGCATACACCACGGGCCCCTGCACACCTTCCCCGGCGCCAAACTACTCTAGGGCGCTGTGGCGGGTGGCTGCTGAGGAGTACGTGGAGGTTACGCGGGTGGGGGATTTCCACTACGTGACGGGCATGACCACTGACAACGTAAAGTGCCCATGCCAGGTTCCGGCCCCCGAATTCTTCACGGAGGTGGATGGAGTGCGGCTGCACAGGTACGCTCCGGCGTGCAAACCTCTCCTACGGGATGAGGTCACATTCCAGGTTGGGCTCAACCAATACCTGGTTGGATCACAGCTTCCATGCGAGCCCGAACCGGATGTAACAGTGCTTACTTCCATGCTCACCGACCCCTCCCACATTACAGCAGAGACGGCTAAGCGTAGGCTGGCCAGGGGGTCC------CCCCCCTCTTTGGCCAGCTCTTCAGCTAGCCAGTTGTCTGCGCCTTCCTTGAAGGCGACA------------TGCACTACCCATCAT------------GACTCCCCAGACGCTGACCTCATTGAGGCCAACCTCCTGTGGCGGCAGGAGATGGGCGGGAACATCACCCGCGTGGAGTCAGAGAACAAGGTGGTAATCCTGGACTCTTTCGACCCACTTCGTGCGGAGGAGGATGAGAGGGAAGTGTCCGTTCCGGCGGAGATCCTACGGAAGACCAAGAAATTCCCCACAGCGATGCCCGTATGGGCACGCCCGGACTACAACCCTCCACTGATAGAGTCTTGGAAGGACCCGGACTACGTCCCTCCAGTGGTACATGGGTGCCCGTTGCCACCTACCAAGGCCCCTCCAATACCACCTCCACGGAGGAAGAGGACGGTTGTCCTATCAGAATCCACCGTGTCTTCTGCCCTGGCGGAGCTCGCCACGAAGACCTTCGGCAGCTCCGGATCGTCGGCCGTCGACAGTGGCACGGCGACTGCCCCTCCTGACCAGGCCTCCGACGGCGATGACGCAGGATCCGACGTTGAGTCGTACTCCTCCATGCCTCCCCTTGAGGGAGAGCCGGGGGACCCCGATCTCAGCGACGGGTCTTGGTCTACCGTAAGCGAGGAG---GCTAGTGAGGACGTCGTCTGCTGC
>gnl|euhcvdb|EF407482_NS5A_C1b_NS5A_protein_coding_sequence_(ns5a_sequence)
TCCGGCTCGTGGCTAAGGGATGTTTGGGACTGGATATGCACGGTGTTGACTGACTTCAAGACCTGGCTCCAGTCCAAGCTCCTGCCGCGGTTACCGGGAGTCCCTTTCTTCTCATGTCAACGTGGGTACAAGGGAGTCTGGCGGGGAGACGGCATCATGCATACCACCTGCACATGTGGAGGACAGATCACCGGACATGTCAAGAACGGTTCCATGAGGATCGTTGGGCCGAAGACCTGCAGCAACACGTGGCATGGGACATTCCCCATCAACGCATACACCACGGGCCCCTGCACACCCTCCCCAGCGCCAAACTATTCCAGGGCGTTGTGGCGGGTAGCTGCTGAGGAGTACGTGGAGGTTACGCGGGTGGGGGATTCCCACTACGTGACGGGCATGACCACCGACAACGTAAAATGCCCATGCCAGGTTCCGGCTCCTGAATTCTTCACAGAGGTGGATGGGGTACGGTTGCACAGGTACGCTCCGGCGTACAAACCTCTCCTACGGGACGAGGTCACATTCCAGGTCGGGCTCAACCAATACGTGGTTGGGTCACAGCTTCCATGCGAGCCCGAACCGGATGTAGCAGTGCTTACTTCCATGCTCACCGACCCCTCCCACATTACAGCAGAAACGGCTAAGCGCAGACTGGCCAGGGGGTCT------CCCCCCTCTTTGGCCAGCTCTTCAGCTAGCCAGTTGTCTGCGCCTTCCTTGAAGGCAACA------------TGCACTACCCGTCAT------------GACTCCCCGGACGCCGACCTCATCGAGGCCAACCTCCTGTGGCGGCAGGAGATGGGCGGAAACATCACCCGTGTGGAGTCAGAGAATAAGGTGGTAATTCTGGACTCTTTTGACCCGCTTCGAGCGGAGGAGGATGATAGGGAAGTATCCATCCCAGCAGAGATCCTGCGGAAGTCCAGGAAATTCCCCCGAGCGATGCCCATATGGGCACGCCCGGATTACAACCCTCCACTAATAGAGTCCTGGAAAGACCCGGACTACGTCCCTCCGGTGGTGCACGGGTGCCCATTGCCACCTACCAAGGCGCCCCCAATACCACCTCCACGGAGAAAGAGGACGGTTGTCCTGACAGAATCCACCGTGTCTTCTGCCTTGGCGGAGCTCGCCACAAAGACCTTCAGCAGCCCTGAATCGTCGGCCGCTGACAGCGGCACGGCGACCGCCCCTCCTGACCAGGCCTCCGACAACGGCGACGCAGGATCCGACGCTGAGTCGTACTCCTCCATGCCCCCCCTTGAGGGGGAGCCGGGGGACCCCGATCTCAGCGACGGGTCTTGGTCTACCGTGAGTGAAGAG---GCTAGTGAGGACGTCGTCTGCTGC
>gnl|euhcvdb|EF407485_NS5A_C1b_NS5A_protein_coding_sequence_(ns5a_sequence)
TCCGGCTCGTGGCTAAGGGATGTTTGGGACTGGATATGCACGGTGCTGGCTGACTTCAAGGCCTGGCTCCAGTCCAGGCTCCTGCCGCGGTTGCCGGGAGTCCCTTTCCTCTCATGTCAACGCGGATACAAGGGAGTCTGGCGAGGGGACGGCATCATGCAAACCACCTGCCCATGTGGAGCGCAAATCGCCGGACATGTCAAAAACGGTTCCATGAGAATCGTTGGGCCTAGAACCTGCAGCAACACGTGGCATGGAACATTCCCCATCAACGCGTACACCACGGGCCCTTGCACACCCTCCCCGGCGCCCAATTATACCAGGGCGCTGTGGCGGGTGGCTGCTGAGGAGTACGTGGAGGTTACGCGGGTGGGGGATTTCCACTACGTGACGGGCATGACCACTGACAACATAAAATGCCCATGCCAGGTCCCGGCCCCCGAATTCTTCACAGAACTGGACGGGGTACGGTTGCACAGGTACGCTCCGGCGTGCAAACCTCTCCTGCGGGATGAGGTCACGTTCCAGGTCGGGCTCAACCAATACCTGGTTGGGTCTCAGCTCCCATGTGAGCCCGAACCGGACGTAACAGTGCTCACTTCCATGCTCACCGACCCCTCCCACATCACAGCAGAGACGGCTAGGCGTAGGCTGGCCAGGGGGTCT------CCCCCCTCCTTGGCCAGCTCTTCAGCCAGCCAGTTGTCTGCGCCTTCCCTGAAGGCGACA------------TGCACTACCCATCAC------------GACTCCCCAGACGCTGACCTCATCGAGGCCAATCTCCTGTGGCGGCAGGAGATGGGCGGAAACATCACCCGCGTGGAGTCAGAGAATAAGGTGGTAATACTGGACTCTTTCGATCCGCTCCGAGCGGAGGAGGACGAGAGGGAGGTATCCGTCCCAGCGGAGATCCTGCGGAAATCCAGGAACTTCCCCCCGGCAATGCCCATATGGGCACGCCCGGATTACAACCCTCCACTGATAGAGTCCTGGAAGGACCCGGACTACGTCCCTCCAGTGGTGCACGGGTGCCCATTGCCACCTACCAAGCCCCCTCCAATACCACCTCCACGGAGGAAGAGGACGGTTGTCCTGACAGAATCCACCGTATCTTCTGCCTTGGCGGAGCTCGCCACAAAGACCTTTGGTAGCTCCGAATCGTCGGCCGTCGACAGCGGCACGGCGACCGCCCCTCCTGACCTGCCCTCCGACGACGGCGACGCGGGATCCGACGTTGAGTCGTACTCCTCCATGCCCCCCCTTGAGGGGGAGCCGGGGGACCCTGATCTCAGCGACGGGTCTTGGTCTACCGTGAGCGAAGAG---GCTGGTGAGGATGTCGTCTGCTGC
>gnl|euhcvdb|EF407487_NS5A_C1b_NS5A_protein_coding_sequence_(ns5a_sequence)
TCCGGCTCGTGGCTAAGGGATGTTTGGGACTGGATATGCACGGTGTTGAGTGACTTCAAGACCTGGCTCCAGTCTAAGCTCCTGCCACAGCTGCCGGGAGTCCCCTTTTTCTCATGTCAACGTGGGTACAAGGGAGTCTGGCGGGGAGACGGCATCATGCAGACCACCTGCCCATGTGGAGCACAGATCACCGGACATGTCAAAAACGGTTCCATGAGGATCGTTGGGCCTAAAACCTGCAGCAACACGTGGCATGGAACATTCCCCATCAACGCATACACCACGGGCCCCTGCACACCCTCCCCGGCGCCAAACTATTCCAGGGCGTTGTGGCGGGTGGCTGCTGAGGAGTACGTGGAGGTTACGCGGGTGGGGGATTTCCACTACGTGACGGGCATGACCACTGACAACTTAAAGTGCCCATGCCAGGTTCCGGCCCCCGAATTCTTCACAGAAGTGGATGGGGTGCGGTTGCACAGGTACGCTCCGGCGTGCAAACCTCTCCTACGGGATGAGGTCACATTCCAGATCGGGCTCAACCAATACGTGGTTGGGTCACAGCTCCCATGTGAGCCCGAACCGGATGTGGCAGTGCTCACTTCCATGCTCACCGATCCCTCCCACATTACAGCAGAGACGGCCAAGCGTAGGCTGGCCAGGGGGTCT------CCCCCCTCCTTGGCCAGTTCTTCAGCTAGCCAGTTGTCTGCGCCTTCTTTGAAGGCGACA------------TGCACTACCCATCAT------------GACTCCCCAGACGCTGACCTCATCGAGGCCAACCTCCTGTGGCGGCAGGAGATGGGCGGGAACATCACCCGCGTGGAGTCAGAGAACAAGGTAGTAATTCTGGACTCTTTTGATCCGCTTCAAGCGGAGGAGGATGAGAGGGAAGTATCCGTTCCAGCAGAGATCCTGCGGAAAACGAAAAAATTCCCCTCAGCGATGCCCGTATGGGCGCGCCCGGATTACAACCCTCCATTATTAGAGTCCTGGAAGGACCCGGACTACGTCCCTCCGGTGGTGCACGGGTGCCCATTGCCACCTACCAAGGCGCCTCCAGTACCACCTCCACGGAGAAAGAGGACGGTTGTCCTGACAGAATCCACCGTGTCTTCTGCCTTGGCGGAGCTCGCTACGAAGACCTTTGGTAGCTCCGAGTCGTCGGCCGTCGACAGCGGCACGGCATCCGCCCCTCCTGACCAGCCCTCCGACGGCGACGACGCGGGATCCGACGTTGGGTCGTTCTCCTCCATGCCCCCCCTTGAGGGGGAGCCGGGGGACCCCGATCTCAGCGACGGGTCTTGGTCTACCGTGAGCGAGGAG---GCCAGTGAGGACGTCGTCTGCTGC
>gnl|euhcvdb|EF407488_NS5A_C1b_NS5A_protein_coding_sequence_(ns5a_sequence)
TCCGGCTCGTGGCTAAGGGATGTTTGGGACTGGATATGCACGGTGTTGTCTGACTTCAAGACCTGGCTCCAGTCCAAGCTCCTGCCGCGGTTGCCTGGAATCCCTTTCCTCTCATGTCAGCGTGGGTACAAGGGAATCTGGCGAGGGGATGGCATTATGCATACCACCTGCTCATGTGGAGCACAAATCACCGGACATGTCAAAAACGGTTCCATGAGGATCGTTGGGCCTAGAACCTGTAGCAATACGTGGCATGGGACATTTCCCATCAACGCGTACACCACGGGCCCCTGCACGCCCTCCCCAGCGCCGAACTATTCCAGGGCGCTGTGGCGGGTGGCTGCTGAGGAGTACGTGGAGGTTACGCGGGTGGGGGATTCCCACTACGTGACGGGCATGACCACTGACAACATAAAATGCCCATGCCAGGTTCCGGCCCCCGAATTTTTCACAGAAGTGGATGGGATACGGTTGCACAGGTACGCTCCGGCGTGCAAACCTCTCCTACGGGACGAGGTCACATTCCAGGTCGGGCTCAACCAATACGTGGTTGGGTCACAGCTCCCATGTGAGCCCGAACCGGATGTGCAAGTGCTTACTTCCATGCTTACCGACCCCTCCCACATCACAGCAGAGACAGCTAAGCGTAGACTGGCCAGGGGGTCC------CCCCCCTCCTTGGCCAGCTCTTCAGCTAGCCAGTTGTCTGCGCCTTCCTTGAAGGCGACA------------TGCACTACCCGACAT------------GACTCCCCAGACGTTGACCTCATTGAGGCCAACCTCCTGTGGCGGCAGGAGATGGGCGGAAACATCACCCGCGTGGAGTCAGAGAACAAGGTAGTAATTCTGGACTCTTTCGACCCGCTTCGAGCGGAGGAGGATGAGAGGGAAGTGTCCATTCCGGCGGAGATCTTGCGGAAATCCAAGAGATTTCCCCCAGCGATGCCCATATGGGCGCGCCCGGATTACAACCCTCCACTGATAGAGTCCTGGAAGGACCCGGACTATGTCCCTCCGGTGGTACATGGGTGCCCATTACCACCTACCAAGGCCCCTCCAATACCACCTCCACGGAGGAAGAGGACGGTTGTCCTATCAGAGTCTACCGTGTCTTCTGCTTTGGCCGAGCTCGCTACGAAGACCTTTGGCAGCTCAGAATCATCGGCCGTCGACAGCGGCACGGCGACCGCCCCTCCTGACCAGCCCTCCGACAACGGTGACACAGGATCCGACGTTGAGTCGTACTCCTCCATGCCCCCCCTTGAGGGGGAGCCGGGGGACCCCGATCTCAGCGACGGGTCCTGGTCTACCGTGAGTGAGGAG---GCCAGTGAGGACGTCGTCTGCTGT
>gnl|euhcvdb|EF407489_NS5A_C1b_NS5A_protein_coding_sequence_(ns5a_sequence)
TCCGGCTCATGGCTAAGGGATGTTTGGGACTGGATATGCACGGTGTTGACTGATTTCAAGACCTGGCTCCAGTCCAAGCTCCTGCCACGATTGCCAGGAGTCCCCTTTGTCTCATGTCAACGTGGGTACAAGGGAGTCTGGCGGGGGGACGGCATCATGCTAACCACCTGCCCATGTGGAGCACAGATTACTGGACATGTCAAAAACGGTTCCATGAGGATCGTTGGGCCTAAAACCTGTAGCAACACGTGGCATGGAACATTCCCCATCAATGTATACACCACGGGCCCCTGCACACCCTCCCCGGCGCCAAACTATTCTAGGGCGCTGTGGCGGGTGGCTGCTGAGGAATACGTGGAGGTTACGCGGGTGGGGGATTTCCACTACGTGACGGGCATGACCACTGACAACGTAAAATGCCCATGCCAGGTTCCGGCCCCTGAGTTCTTCACGGAGGTGGATGGGGTACGGCTGCACAGGTACGCTCCGGCGTGCAAACCTCTCCTGCGGGAGGAGGTCACATTCCAGGTCGGGCTCAACCAATATCTGGTTGGGTCGCAGCTCCCATGCGAGCCCGAACCGGATGTAACAGTGCTCACTTCCATGCTCACTGACCCCTCCCACATTACAGCAGAGACGGCTGGGCGTAGACTGGCCAGGGGGTCT------CCCCCATCCTTGGCCAGCTCTTCGGCTAGCCAGTTGTCTGCACCTTCCTTGAAAGCGACA------------TGCACTACCCGTCAT------------GACTCCCCGGATGCTGACCTCATCGAGGCCAACCTCCTGTGGCGGCAGGAGATGAATGGAAACATCACCCGCGTGGAGTCAGAGAACAAAGTAGTAATTCTGGACTCTTTTGATCCGCTCCGAGCGGAGGAGGATGAGAGGGAAGTATCCGTTCCGGCGGAAATCCTGCGGAAATCCAGGAAATTCCCTCGAGCGATGCCCATATGGGCGCGCCCGGATTACAACCCTCCATTGCTGGAGTCCTGGAAGGACCCGGACTACGTCCCTCCGGTGGTACACGGGTGCCCACTGCCACCTACTAAGGCCCCTCCAGTGCCACCTCCACGGAAAAAGAGGACGGTTGTCCTGACAGAATCCACTGTGTCCTCCGCCTTGGCGGAGCTCGCTACAAAGACCTTCGCTAGCTCCGAATCATCGGCCGTCGACAGCGGCACGGCGACCGCCCCACCTGGCCACCCCTCCGACGACGGAGACGCAGAATCCGACGTTGAGTCGTGCTCCTCCATGCCCCCCCTTGAGGGGGAACCTGGGGATCCCGATCTCAGCGACGGGTCCTGGTCCACCGTGAGCGAGGAG---GCCAGTGAGGACGTCGTCTGCTGT
>gnl|euhcvdb|EF407490_NS5A_C1b_NS5A_protein_coding_sequence_(ns5a_sequence)
TCCGGCTCGTGGCTAAGGGATGTTTGGGACTGGATATGCACGGTGTTGACTGATTTCAAGACCTGGCTCCAGTCCAAGCTCCTGCCGCGGTTGCCGGGAGTCCCCTTCTTCTCATGTCAACGAGGGTACAAGGGAGTCTGGCGGGGAGACGGTATCATGCAGACTACCTGCCCATGTGGAGCACAGATCACCGGACATGTCAAAAACGGTTCTATGAGGATCGTTGGGCCTAAGACCTGTAGCAACACGTGGCATGGAACATTCCCCATCAACGCATACACCACGGGCCCCTGCACACCCTCCCCGGCGCCAAATTATTCCAGGGCGCTGTGGCGGGTGGCTGCTGAGGAGTACGTGGAGGTTACGCGGGTGGGGGATTTCCATTACGTGACGGGCATGACCACTGACAACGTAAAGTGCCCATGCCAGGTTCCGGCCCCCGAGTTCTTCACGGAAGTGGATGGGGTGCGGTTGCACAGGTACGCTCCGGCGTGCAAACCTCTCCTGCGGGAGGAGGTCACGTTCCAGGTCGGGCTCAACCAATACCTGGTTGGATCACAGCTTCCATGCGAGCCCGAGCCGGATGTAACAGTGCTCACTTCCATGCTCACCGACCCCTCCCACATTACAGCAGAGACGGCTAAGCGTAGACTGGCCAGAGGGTCT------CCCCCCTCCTTAGCCAGCTCTTCAGCTAGCCAGTTGTCTGCGCCTTCCTTGAAGGCGACA------------TGCACTACCCGTCAC------------GACTCCCCAGACGCTGACCTCATCGAGGCCAACCTCCTGTGGCGGCAGGAGATGGGCGGGAACATCACCCGCGTGGAGTCAGAGAATAAGGTAGTAATTCTGGACTCTTTCGAGCCGCTTCATGCGGAGGAAGATGAGAGGGAAGTATCCGTCCCGGCGGAGATCCTGCGGAAAACCAGGAAATTTCCCCCGGCGCTGCCCATATGGGCACGCCCGGATTACAACCCTCCATTGCTAGAGTCCTGGAAGGACCCGGACTACGTCCCTCCGGTGGTACACGGGTGCCCATTGCCACCTACCAAGGCCCCTCCAATACCACCTCCACGGAGAAAGAGGACGGTTGTCCTAACAGAATCCACCGTGTCCTCTGCCTTGGCGGAGCTTGCTACTAAAACCTTCAGTAGCTCCGAATCGTCGGCCGTCGACAGCGGCACGGCGACCGCCCCTCCTGACCAGCCCTCCGACGACGGCGACGCAGGATCCGACGTTGAGTCGTACTCCTCCATGCCCCCCCTTGAGGGGGAGCCGGGGGACCCCGATCTCAGCGACGGGTCCTGGTCTACCGTGAGCGAGGAG---GCTGGTGAGGACGTCGTCTGCTGC
>gnl|euhcvdb|EF407491_NS5A_C1b_NS5A_protein_coding_sequence_(ns5a_sequence)
TCCGGCTCGTGGCTAAGGGATGTTTGGGACTGGATATGCACGGTGTTGACTGACTTCAAGACCTGGCTCCAGTCCAGACTCCTGCCGCGGCTGCCAGGAATCCCCTTCTTCTCGTGTCAACGTGGATACAGGGGAGTCTGGCGGGGAGACGGCATCATGCAAACCACCTGCCCATGTGGGGCACAGATCACCGGACACGTCAAAAACGGTTCCATGAGGATCGTTGGGCCTAAAACCTGTAGCAACACGTGGCACGGAACATTCCCCATCAACGCATACACCACGGGCCCCTGCACACCTTCCCCAGCGCCAAACTATTCCAGGGCGCTGTGGCGGGTAGCTGCTGAGGAGTACGTGGAGATTACGCGGGTGGGGGATTTCCACTACGTGACGGGCATGACCACTGACAACATAAAATGCCCTTGCCAGGTTCCGGCCCCCGAATTCTTCACTGAAGTGGATGGGGTGCGGTTGCATAGGTACGCTCCGGCGTGCAAACCTCTCCTACGGGATGAGGTCACATTCCAGGTCGGGCTCCACCAATACCCGGTTGGGTCACAGCTTCCATGTGAGCCAGAACCGGATGTGGAGGTGCTCACTTCCATGCTCACCGACCCCTCCCACATTACAGCAGAGACGGCTAAGCGTAGGCTGGCCAGGGGGTCT------CCCCCCTCCCTGGCCAGCTCTTCAGCCAGCCAGTTGTCTGCGCCTTCCTTGAAGGCGACA------------TGCACTACTCATCAT------------GACTCCCCAGACGCTGACCTCATCGAGGCCAACCTCCTGTGGCGGCAGGAGATGGGCGGGAACATCACCCGCGTGGAGTCAGAGAACAAGGTAGTGATTCTGGACTCTTTCGATCCGCTTCGAGCAGAGGAGGATGAGAGGGAAGTATCCGTTCCGGCGGAGATCCTGCGACCATCCAGGAAATTTCCCCCAGCGTTGCCCGTATGGGCACGCCCAGATTACAACCCTCCGCTGCTTGAGCCCTGGAAGGACCCGGACTACGTCCCTCCGGTGGTACACGGGTGCCCATTGCCGCCTACCAAGGCCCCTCCAATACCACCTCCGCGGAGAAAGAGGACGGTTGTCCTGACAGAATCTACTGTGTCTTCTGCCTTGGCGGAGCTTGCCACAAAAACCTTTGGTAGCTCCGGATCGTCGGCCGTCGATAGCGGCACGGCAACCGCCCCTCCTGACCAGCCCTCCGATGACAGCGACGCGAAATCAGACGTTGAGTCGTACTCCTCCATGCCCCCCCTTGAGGGAGAGCCGGGGGACCCCGATCTCAGCGACGGGTCTTGGTCTACTGTGAGTGAGGAA---GCTGGTGAGGACGTCGTCTGCTGT
>gnl|euhcvdb|EF407497_NS5A_C1b_NS5A_protein_coding_sequence_(ns5a_sequence)
TCCGGCTCGTGGCTAAGGGATGTTTGGGACTGGATATGCACGGTGTTGACTGACTTCAAGACCTGGCTCCAGTCCAAGCTCCTGCCGCGGTTACCGGGAGTCCCCTTTTTCTCATGTCAACGTGGGTATAAGGGGGTCTGGCGGGGAGATGGCATCATGCATACCACCTGCACATGTGGAGGAGAGATTACCGGACATGTCAAGAACGGTTCCATGAGGATCGTCGGGCCTAAAACCTGCAGCAACACGTGGCATGGAACATTCCCCATCAACGCATACACCACGGGCCCTTGCACGCCCTCCCCGGCGCCCAACTATTCCAGGGCGCTATGGCGGGTAGCTGCTGAGGAGTACGTGGAGGTCACGCGGGTGGGGGATTTCCACTACGTGACGGGCATGACCACCGACAACATAAAGTGCCCATGCCAGGTTCCGGCCCCTGAATTCTTCACAGAGGTGGATGGGGTGCGGTTGCACAGGTACGCTCCGGCGTGCAAACCTCTCCTACGGGAGGAGGTCACATTCCAGGTCGGGCTCAACCAATACTTGGTTGGGTCACAGCTCCCATGTGAGCCCGAACCGGATGTGGCAGTGCTCACTTCCATGCTCACCGACCCCTCCCACATTACAGCAGAGGCGGCTAAGCGTAGGCTGGCCAGGGGGTCC------CCCCCCTCTTTGGCCAGCTCTTCAGCTAGCCAGTTGTCTGCGCCTTCCTTGAAGGCGACA------------TGCACTACCCATCAT------------GACTCCCCGGACGCTGACCTCATTGAGGCCAACCTCCTGTGGCGGCAGGAAATGGGCGGGAACATCACCCGCGTGGAGTCAGAGAATAAGGTAGTAATTCTGGACTCTTTCGACCCGCTTCGAGCGGAGGAGGATGAGAGGGAAGTATCCGTTCCAGCAGAGATCCTGCGGAAGTCCAGAAAATTCCCTCGAGCGATGCCCGTATGGGCGCGCCCGGATTACAACCCTCCACTGATAGAGTCCTGGAAGGACCCGGACTACGTCCCTCCGGTGGTGCACGGGTGCCCATTACCACCTACCAGGGCGCCCCCGATACCGCCTCCACGGAAAAAGAGGACGGTTGTCCTGACAGAATCCACCGTGTCTTCTGCCTTGGCGGAGCTCGCTACAAAGACCTTCGGCAGCTCTGAATCGTCGGCCGTTGACAGCGGCACGGCGACCGCCCCTCCTGACCAACCCTCCGACAACGGCGACACAGGATCCGACGATGGGTCGTACTCCTCCATGCCCCCCCTTGAGGGAGAGCCGGGGGACCCCGATCTCAGCGACGGGTCTTGGTCTACCGTGAGCGAGGAG---GCTAGTGAGGACGTCGTCTGCTGC
>gnl|euhcvdb|EF407498_NS5A_C1b_NS5A_protein_coding_sequence_(ns5a_sequence)
TCCGGCTCGTGGCTAAGGGATGTTTGGGACTGGATATGCACGGTGTTGACTGACTTCAAGACCTGGCTCCAGTCCAAGCTCCTGCCGCGGTTACCGGGAGTCCCTTTCTTCTCATGCCAACGCGGGTACAGGGGAGTCTGGCGGGGGGACGGCATCATGCACACTACCTGCCCGTGTGGAGCACAGATCACCGGACATGTCAAAAACGGCTCCATGAGGGTCGTTGGGCCTAAAACCTGCAGCAACACGTGGCACGGAACATTCCCCATCAACGCGTACACCACGGGCCCTTGCACGCCCTCCCCAGCGCCAAACTATTCCAGGGCGCTGTGGCGGGTGGCTGCTGAGGAGTACGTGGAGATTACGCGAGTGGGGGATTTCCACTACGTGACGGGCATGACTACTGACAACTTAAAGTGCCCCTGCCAGGTTCCAGCCCCCGAATTTTTCACGGAGTTGGATGGGGTGCGGTTGCACAGGTACGCTCCGGCGTGCAAACCGCTCCTACGGGATGAGGTCGTGTTCCAGGTCGGGCTCAATCAATATCCGGTTGGGTCGCAGCTCCCATGCGAGCCCGAGCCGGACGTAGCAGTGCTCACTTCCATGCTCACCGACCCCTCCCACATTACAGCAGAGACGGCCAGGCGTAGGCTGGCCAGGGGGTCT------CCCCCCTCCTTGGCCAGCTCTTCAGCCAGCCAGTTGTCTGCGCCTTCCTTGAAGGCAACA------------TGCACTACCCACCAC------------GACTCCCCAGACGCTGACCTCATCGAGGCCAACCTCCTATGGCGACAGGAGATGGGCGGGAACATCACTCGCGTGGAGTCAGAGAATAAGGTAGTAATTTTGGACTCTTTCGACCCGCTTCGAGCGGAGGAGGACGACAGGGAAGTCTCCGTTCCGGCGGAGATCCTGCGGAAAACCAGGAAATTCCCCACAGCGATGCCCGTTTGGGCACGCCCGGATTACAACCCTCCACTGCTGGAGTCCTGGAAAGACCCGGACTACGTCCCTCCGGTGGTACACGGATGCCCGTTGCCACCTACCAAGGCCCCTCCAATACCACCTCCACGGAGGAGGAGGACGGTTGTCCTAACAGAGTCCACTGTGTCTTCTGCCTTGGCGGAGCTCGCTACTAAGACCTTCGGAAGCTCCGAATCGTCAGCCGTCGACAGCGGCACGGCGACTATCCCTCCAGACCAGGCCCTCGACGACGGCGACAAAGGATCCGACGTTGAGTCGTACTCCTCTATGCCCCCCCTTGAGGGAGAGCCGGGGGACCCCGACCTCAGTGACGGGTCTTGGTCTACCGTGAGCGAGGAA---GCCAGTGAGGACGTCGTCTGCTGC
>gnl|euhcvdb|EF407499_NS5A_C1b_NS5A_protein_coding_sequence_(ns5a_sequence)
TCCGGCTCGTGGTTAAGGGATGTTTGGGACTGGATATGCACGGTGTTGGCCGATTTCAAGACCTGGCTCCAGTCCAAGCTCCTGCCGCGATTGCCGGGAGTCCCTTTCCTCTCATGCCAACGTGGGTACAAGGGAGTCTGGCGGGGAGACGGTATTATGCAAACCATCTGCCCATGTGGAGCACAGATCTCCGGACATGTCAAAAACGGTTCCATGAGGATCGTCGGGCCTAGAACCTGCAGCAACACGTGGCATGGAACGTTCCCCATCAACGCATACACCACGGGCCCCTGCACGCCCTCCCCGGCGCCAAATTACTCCAGGGCGCTGTGGCGGGTGGCTGCTGAGGAGTACGTGGAGGTTACGCGGGTGGGGGATTTCCACTACGTGACGGGCATGACCACTGACAACGTGAAATGCCCGTGCCAGGTTCCGGCTCCTGAATTCTTCACAGAAGTGGACGGGGTGCGGCTGCACAGGTACGCTCCGGCGTGCAAACCTCTCCTGCGGGAAGAGGTCACATTCCAGGTCGGGCTCAACCAATACCTGGTTGGGTCACAGCTCCCATGCGAGCCTGAACCGGATGTAACAGTGCTCACTTCCATGCTCACCGACCCCTCCCACATCACTGCAGAGACGGCTAAGCGTAGGCTGGACAGGGGGTCA------CCCCCCTCCTTGGCCAGCTCCTCAGCTAGCCAGTTGTCTGCGCCTTCCTTGAAGGCGACA------------TGCACTACCCGTCAT------------GACTCCCCAGACGCTGACCTCATCGAGGCCAACCTCCTGTGGCGGCAGGAGATGGGCGGAAACATCACCCGCGTGGAGTCAGAGAATAAGGTGGTAATTCTGGACTCTTTCGAGCCGCTTCGAGCGGAGGAGGATGAGAGGGAGGTGTCCGTTCCGGCGGAGATCCTGCGAAAATCCAGGAAATTTCCCCGGGCGATGCCCGTATGGGCACGCCCGGATTACAACCCTCCACTACTAGAGTCCTGGAAGGACCCTGACTACGTCCCTCCAGTGGTGCACGGGTGCCCATTGCCACCTGCCAAGACCCCTCCAATACCACCTCCACGGAGGAAGAGGACGGTCGTCCTGACAGAATCCACCGTGTCCTCTGCCCTGGCGGAGCTCGCTACAAAGACCTTCGGCAGCTCCGAGTCGTCGGCCATCGACAGCGGCACGGCGACCGCTCCTCCTGATCAGCTCTCCGACGACGGCGGCGCAGGATCCGACGTTGAGTCGTACTCCTCCATGCCCCCCCTTGAGGGGGAGCCGGGGGACCCCGACCTCAGCGACGGGTCTTGGTCTACCGTGAGCGAAGAG---GCTAGTGAGGACGTCGTCTGCTGC
>gnl|euhcvdb|EF407501_NS5A_C1b_NS5A_protein_coding_sequence_(ns5a_sequence)
TCTGGCTCGTGGCTAAGGGATGTTTGGGACTGGATATGCACGGTGTTGACTGATTTCAAGACCTGGCTCCAATCCAAGCTCTTGCCGCAGCTGCCGGGGCTCCCCTTCTTCTCATGTCAACGTGGGTACAAGGGAGTTTGGCGGGGGGACGGCATCATGCATACCACCTGCCCATGTGGAGCGAAAATCACCGGACATGTCAAGAACGGTTCCATGAGGATCGTTGGGCCTAGAACCTGTAGCAACACGTGGCACGGGACATTCCCCATCAACGCTCACACCACGGGCCCCTGCACGCCCTCCCCGGCGCCCAACTATTCCAGGGCGCTGTGGAGGGTGGCTGCGGAGGAGTACGTGGAGGTTACGCGGGTGGGGGATTTCCACTACGTGACGGGCATGACCACTGACAACATAAAATGCCCATGCCAGGTTCCGGCCCCCGAGTTCTTCACAGAAGTGGACGGGGTACGGTTGCACAGGTATGCTCCGGCATGCAAACCTCTCCTACGGGAGGAGGTCACATTTCAGGTCGGGCTCAACCAATACCTAGTTGGGTCTCAGCTCCCATGTGAGCCCGAACCGGACGTAGCAGTGCTCACTTCCATGCTCACCGACCCCTCCCATATCACAGCAGAGACGGCTAAGCGTAGACTGGCCAGGGGGTCT------CCTCCCTCCTTGGCCAGCTCCTCAGCTAGCCAGTTGTCTGCGCCTTCCTTGAAGGCGACA------------TGCACTACCCGACAT------------GACTCCCCAGACGCTGACCTCATCGAGGCCAACCTCCTGTGGCGGCAGGAGATGGGCGGAAACATCACCCGCGTGGAGTCAGAGAACAAGGTAGTAATTCTGGACTCTTTCGACCCGCTTCGAGCGGAGGAGGATGAGAGGGAAGTATCCGTGCCAGCGGAGATCCTGCGGAGATCCAGGAAATTCCCCCCAGCGATGCCCATATGGGCACGCCCGGACTATAACCCTCCACTGATAGAGCCCTGGAAGGACCCGGACTACACTCCTCCGGTGGTACACGGGTGTCCATTGCCACCTGTCAAGGCCCCTCCAATACCACCTCCACGGAGGAAGAGGACGGTTGTCCTGTCAGAGTCCACCGTGTCCTCTGCCTTGGCGGAGCTTGCTACGAAGACCTTTGGCAGCTCCGGATCATCGGCTCGCGACAGCGGCACGGAGACCGCCCCTCCTGACCAACCCTCCGATAACGGTGACACAGGGTCCGACGTTGAGTCGTACTCCTCCATGCCCCCCCTTGAGGGGGAGCCGGGGGACCCCGATCTCAGCGACGGGTCCTGGTCTACCGTGAGCGAGGAG---GCCGGTGAGGACGTCGTCTGCTGT
>gnl|euhcvdb|EF407503_NS5A_C1b_NS5A_protein_coding_sequence_(ns5a_sequence)
TCCGGCTCGTGGCTAAGGGATGTTTGGGACTGGATATGCACGGTGTTGACTGATTTCAAGACTTGGCTCCAGTCCAAGCTCCTGCCGCGGCTGCCGGGAGTCCCTTTCTTCTCATGCCAGCGTGGGTATAAGGGAGTCTGGCGAGGAGACGGCATCATGCAAACCACCTGCCCATGCGGAGCACAGATCACCGGACATGTCAAGAACGGTTCCATGAGGATCGTTGGGCCTAAGACCTGCAGCAACATGTGGCATGGAACATTCCCCATCAACGCGTACACCACGGGCCCCTGCACACCCTCTCCGGCGCCAAATTATTCCAGGGCGCTGTGGCGGGTGGCCGCTGAGGAGTACGTGGAGGTTACGCGGGTGGGGGATTTCCACTACGTGACGGGCATGACCACTGACAACGTAAAATGCCCGTGCCAGGTGCCAGCCCCCGAATTCTTCACGGAGGTGGATGGGGTGCGGTTGCACAGGTACGCTCCGGCGTGCAAGCCTCTCCTACGGGAGGAGGCCACGTTCCAGGTCGGGCTCAACCAATACCTGGTTGGGTCACAGCTCCCATGCGAGCCCGAACCGGATGTCACAGTGCTCACTTCCATGCTGACCGACCCCTCCCACATTACAGCAGAGGCGGCTAAGCGCAGGCTGGCCAGGGGGTCT------CCCCCCTCCTTGGCCAGCTCTTCAGCTAGCCAGCTGTCTGCGCCCTCCTTGAAGGCGACC------------TGCACTACCCGTCAT------------GACTCCCCGGACGCCGACCTCATTGAGGCCAACCTCCTGTGGCGGCAGGAGATGGGCGCGAACATCACCCGCGTGGAGTCAGAGAATAAGGTAATAATCCTGGACTCTTTCGAACCGCTTCAAGCGGAGGAGGATGAGAGGGAAGTATCCGTTCCGGCGGAGATCCTGCGGAAAAGCAAGAAGTTCCCTCCAGCGTTGCCCATATGGGCACGCCCGGATTACAACCCTCCACTGATAGAGTCCTGGAAGGACCCGGACTACGTCCCTCCGGTGGTACACGGGTGCCCATTACCACCTACCAAGGCCCCTCCAATACCACCTCCACGGAGAAAGAGGACGGTTGTCCTGACAGAATCCACCGTGTCTTCTGCCTTGGCGGAACTTGCTACAAAGACCTTCGGTAGCTCTGAATCGTCGGCCGTTGACAGCGGCACGGCGACCGCCCCTCCTGACCAGTCTTCCGACAACGGCGACACAGGATCCGACGCTGAGTCGTACTCCTCCATGCCCCCCCTTGAGGGAGAGCCGGGGGATCCCGATCTCAGCGACGGGTCTTGGTCTACCGTGAGCGAGGAA---GCTGGTGAGGACGTCGTCTGCTGC
>gnl|euhcvdb|EF407462_NS5A_C1b_NS5A_protein_coding_sequence_(ns5a_sequence)
TCCGGCTCGTGGCTAAGGGATGTCTGGGACTGGATATGCACGGTGTTGAGTGACTTCAAGACCTGGCTCCAGTCCAAGCTCCTGCCGCGGTTACCGGGAGTCCCTTTCCTCTCGTGCCAACGTGGGTATAAGGGAGTCTGGCGGGGAGATGGCATCATGCATACCACCTGCCCATGTGGAGCAGAAATCACTGGACATGTCAAGAACGGTTCCATGAGGATCGTTGGGCCTAAAACCTGTAGCAACACGTGGCACGGAACATTCCCCATCAACGCATACACCACGGGCCCCTGCACACCCTCCCCGGCGCCAAATTATTCCAGGGCGTTGTGGCGGGTGGCCGCTGAGGAGTACGTGGAGGTTACGCGGGTGGGGGATTTCCACTACGTGACGGGCATGACCACCGACAACGTAAAGTGCCCATGCCAGGTTCCGGCCCCTGAGTTTTTCACAGAAGTGGATGGGGTGCGGCTGCACAGGTACGCTCCGGCGTGCAAACCTCTCTTGCGGGAGGAGGTCACATTCCAGGTAGGCCTCAACCAATACTTGGTCGGGTCACAGCTCCCATGTGAGCCCGAGCCGGATGTAACAGTGCTCACTTCCATGCTCACCGACCCCTCCCACATCACGGCAGAGACGGCTAAGCGTAGGCTGGCCAGGGGGTCT------CCCCCCTCCTTGGCCAGCTCTTCAGCTAGCCAGTTGTCTGCGCCTTCCTTGAAGGCGACG------------TGTACCACCCATCAC------------GACTCCCCAGATGCTGACCTCATTGAGGCCAACCTCCTGTGGCGGCAGGAGATGGGCGGAAACATCACCCGCGTGGAGTCAGAGAATAAGGTAGTAATTCTGGACTCTTTCGACCCGCTTCGAGCGGAGGAGGATGAGAGGGAAATATCCGTTCCGGCGGAGATCCTGCGGAAATCCAAGAAATACCCTCTGGCGCTGCCCATATGGGCGCGCCCGGATTACAACCCTCCACTGTTAGAGTCCTGGAAGGACCCAGACTATGTCCCTCCGGTGGTGCACGGGTGCCCATTGCCGCCTACCAAGGCTCCCCCAATACCACCTCCACGGAGGAAGAGGACGGTTGTCCTATCAGAATCCACCGTGTCTTCTGCCCTGGCGGAGCTCGCCACGAAGACCTTCGGCAGCTCCGGATCGTCGGCCGTCGACAGTGGCACGGCGACTGCCCCTCCTGACCAGGCCTCCGACGGCGATGACGCAGGATCCGACGGTGAGTCGTACTCCTCCATGCCTCCCCTTGAGGGAGAGCCGGGGGACCCCGATCTCAGCGACGGATCTTGGTCTACCGTAAGCGAGGAA---GCTAGTGAGGACGTCGTCTGCTGT
>gnl|euhcvdb|EF407466_NS5A_C1b_NS5A_protein_coding_sequence_(ns5a_sequence)
TCCGGCTCGTGGCTGAGGGACGTTTGGGACTGGATATGCACGGTGTTGACTGACTTCAAGACCTGGCTCCAGTCCAAGCTCCTGCCGAGGTTGCCGGGAGTCCCTTTCCTCTCATGCCAACGTGGATACAAGGGAGTCTGGCGGGGAGACGGCATCATGCAAACCACCTGCCCATGTGGTGCACAAATCTCAGGACATGTCAAAAATGGTTCCATGAGGATCGTTGGGCCTAAGACCTGCAGCAACACGTGGCATGGAACATTCCCCATCAACGCGTACACCACGGGCCCCTGCACACCCTCCCCGGCGCCAAACTATTCTAGGGCGCTGTGGCGGGTGGCTGCTGAGGAGTACGTGGAGGTCACGCGGGTGGGGGATTTCCACTACGTGACGGGCATGACCACTGACAACGTAAAGTGCCCATGCCAGGTTCCGGCCCCCGAATTCTTCACGGAAGTGGATGGGGTACGGCTGCACAGGTACGCTCCGGCGTGCAAGCCTCTCCTACGGGATGAGGTCACATTCCAGGTCGGGCTCAACCAATACCTGGTCGGGTCACAGCTCCCGTGCGAGCCCGAACCGGATGTAACAGTGCTCACTTCCATGCTCACCGACCCCTCCCACATTACTGCAGAGACGGCTAAGCGTAGGCTGGCCAGGGGGTCT------CCCCCCTCATTGGCCAGCTCTTCAGCCAGCCAGTTGTCTGCGCCTTCACTGAAGGCGACA------------TGCACTACCCATCAT------------GACTCCCCGGACGCCGACCTCATTGAGGCCAACCTCCTGTGGCGGCAGGAGATGGGCGGGGATATCACCCGCGTGGAGTCAGAGAACAAAGTGGTGATTCTGGACTCTTTTGACCCGCTTCGAGCGGAGGAGGACGAGAGGGAAGTATCCGTCCCAGCGGAGATCCTGCGGAAATCTAAGAAATTTCCCCGGGCGATGCCTATATGGGCACGCCCCGACTACAACCCTCCACTGCTAGAGTCCTGGAAGGACCCGGACTACGTCCCTCCGGTGGTGCACGGGTGCCCGTTGCCACCTACCAGGGCTCCTCCAATACCACCTCCACGGAGAAAGAGGACGGTTGTCCTGACAGAATCCACCGTGTCTTCTGCCTTGGCGGAGCTCGCTACGAAGACCTTCGGCAGCTCCGAGTCGTCGGCCGTTGACAGCGGCACGGCGACCGCCCCTCCTGACCAACCCTCTGACGACGGTGACACAGGATCTGACGTTGAGTCGTACTCCTCCATGCCCCCCCTTGAGGGGGAGCCGGGGGATCCCGATCTCAGCGACGGGTCTTGGTCTACCGTGAGTGAGGAG---GCTAGTGAGGACGTCGTCTGCTGC
>gnl|euhcvdb|EF407467_NS5A_C1b_NS5A_protein_coding_sequence_(ns5a_sequence)
TCCGGCTCGTGGCTAAGGGACGTTTGGGACTGGATATGCACGGTGTTGATTGACTTCAAGACCTGGCTCCAGTCCAAGCTCCTGCCGCGGTTACCGGGAGTCCCCTTTTTCTCATGCCAACGTGGGTACAGGGGAGTCTGGCGGGGAGACGGCATCATGCATACCACCTGCCCATGTGGGGCACAGCTTTCCGGACATGTCAAAAACGGTTCCATGAGGATCGTTGGGCCTAGGACCTGCAGCAACACGTGGCATGGAACGTTCCCCATCAACGCGTACACCACGGGCCCTTGCACACCCTCCCCGGCGCCAAACTATTCCAGGGCGCTATGGCGGGTGGCCGCTGAGGAGTACGTGGAAGTTACGCGGGTGGGGGATTTCCACTACGTGACGGGCATGACCACTGACAACATAAAATGCCCGTGCCAGGTCCCGGCCCCTGAATTCTTCACAGAACTGGATGGGGTGCGGCTGCACAGGTACGCTCCAGCGTGCAAGCCTCTCCTACGGGATGAGGTCTCATTCCAGGTCGGGCTCAACCAATACCCGGTTGGGTCACAGCTCCCATGTGAGCCCGAACCGGATGTAATGGTGGTCACCTCCATGCTCACCGACCCCTCCCACATCACAGCAGAAACGGCCAGGCGCAGGTTGGCCAGGGGGTCT------CCCCCCTCCTTGGCCAGCTCCTCGGCTAGCCAGTTATCTGCGGTTTCCTTGAAGGCAGCA------------TGCACCACCCGTCAT------------GACCCCCCAGACGTCGATCTCATTGAGGCCAACCTCCTGTGGCGGCAGGAGATGGGCGGGAGCATCACCCGTGTGGAGTCAGAGAATAAGGTGGTAATCTTGGACTCCTTCGAGCCGCTTCGGGCGGAGGAGGACGAGGGGGAGGTATCCGTTCCGGCGGAGATCCTGCGAAAATCCAGGAAGTTCCCCCGAGCGATACCCATATGGGCACGCCCGGATTACAACCCTCCGCTGCTGGAGTCCTGGAGGGACCCAGACTACGTCCCTCCAGTGGTACACGGGTGTCCCTTGCCGCCCGTTAAGGCCCCCCCAATACCACCCCCCCGGAGGAAAAGGACGGTTGTTCTGACAGAATCCACCGTTTCTTCTGCCTTGGCGGAGCTCGCCACAAAGACCTTTGGTAGCTCCAAATCGCCGGCTGGCGACAGCGGCGCGGTGACCGCCCCTCCTGGCCAGCCCTCCGACGACGGCGGCACAGGGTCCGACGCCGAGTCGTGCTCCTCCATGCCCCCCCTTGAGGGGGAGCCGGGGGACCCCGATCTCAGCGACGGGTCTTGGTCTACCGTGAGCGAGGAG---GCTGGAGAGAGCGTCGTCTGTTGC
>gnl|euhcvdb|EF407468_NS5A_C1b_NS5A_protein_coding_sequence_(ns5a_sequence)
TCTGGCTCGTGGTTGAGGGATGTTTGGGACTGGATATGCACGGTGTTGTCTGACTTCAAGACCTGGCTTCAGTCCAAGCTCCTGCCGCGGTTACCCGGAGTCCCTTTTATCTCATGTCAACGAGGGTACAAGGGAATCTGGCGGGGAGACGGCATCATGCACACCACCTGCCCATGCGGAGCACAAATCACCGGACATGTCAAAAACGGTTCCATGAGGATCTATGGGCCTAAAACCTGCAGCAACATGTGGCGTGGAACATTCCCCATCAACGCATACACCACGGGCCCCTGCACACCCTCCCCGGCGCCAAACTATTCCAGAGCGCTGTGGCGGGTAGCTGCTGAGGAGTACGTGGAGGTTACGCGGGTGGGGGATTTCCACTACGTGACGGGCATGACCACTGACAACATAAAATGCCCATGCCAGGTTCCGGCCCCTGAATTCTTCACAGAGGTGGATGGGGTGCGACTGCACAGGTACGCTCCGGCGTGCAAACCTCTCCTACGGGATGAGGTCACATTCCAGGTCGGGCTCAACCAATATGTGGTTGGGTCACAGCTCCCATGTGAGCCCGAACCGGATGTAGCAGTGCTTACCTCCATGCTCACCGACCCCTCCCACATTACAGCAGAAACGGCCAAGCGTAGGCTGGCCAGGGGGTCT------CCCCCCTCCTTGGCCAGCTCTTCAGCTAGTCAGTTGTCTGCGCTTTCCTTGAAGGCGGCA------------TGCACTACCCGTCAT------------GACTCCCCAGACGCTGAACTCATCGAGGCCAACCTCCTGTGGCGGCAGGAGATGGGCGGGAACATCACCCGCGTGGAGTCAGAGAACAAGGTAGTAATTTTGGACTCTTTCGATCCGCTTCGAGCGGAGGAGGATGAAAGGGAAGTATCCGTCCCGGCGGAGATCCTGCGGAAATCCAAAAAATTTCCCCCAGCGATGCCCATATGGGCACGCCCGGATTACAACCCTCCACTGCTAGAGTCCTGGAAGGACCCGGACTACGTCCCTCCGGTGGTGCACGGGTGCCCACTACCACCTACCAAGGCCCCCCCGATACCACCTCCACGGAGGAAGAAGACGGTTGTCCTCACAGAATCCACCGTGTCTTCTGCCCTGGCGGAACTTGCCACAAAGACCTTCGGCAGCTCCGGATCGTCGGTTGGCGACAGCGGCACGGCGACCGCCCCTCCTGACCAGGCCTCCGACGGCGGCGACGCGGGATCCGACGTTGGGTCGTACTCCTCCATGCCCCCCCTTGAGGGAGAGCCGGGGGATCCCGATCTCAGCGACGGGTCTTGGTCCACCGTGAGCGAGGAG---GCCAGTGAGGCCGTCGTCTGCTGC
>gnl|euhcvdb|EF407469_NS5A_C1b_NS5A_protein_coding_sequence_(ns5a_sequence)
TCCGGCTCGTGGCTAAGGGATGTTTGGGACTGGATATGCACGGTGTTGGCTGATTTCAAGACCTGGCTCCAGTCCAAGCTCCTGCCGCGGTTGCCGGGAGTCCCTTTTTTCTCCTGTCAACGTGGGTACAAGGGAATCTGGCGGGGAGACGGCATCATGCAGACCATTTGCCCATGTGGGGCACAGATCACCGGACATGTCAAAAACGGTTCCATGAGAATCGTTGGGCCTAGAACCTGCAGCAACACGTGGCATGGAACATTCCCCATCAACGCATATACCACGGGCCCCTGCACACCCTCCCCGGCGCCAAACTATTCTAGAGCGCTGTGGCGGGTGGCTGCTGAGGAGTACGTGGAGGTTACGCGGGTGGGGGACTTCCACTACGTGACGGGCATGACCACTGACAACGTAAAGTGCCCATGCCAGGTCCCGGCCCCCGAATTCTTCACAGAACTGGACGGGGTGCGGTTGCACAGGTACGCTCCGGCGTGCAGACCTCTCCTGCGGGATGAGGTCACATTCCAGGTCGGGCTCAACCAATATGCGGTCGGGTCACAACTCCCATGCGAGCCCGAACCGGATGTAACAGTGCTCACTTCCATGCTCACCGACCCCTCCCACATTACAGCAGAGACGGCTAAGCGTAGGCTCGCCAGGGGGTCT------CCCCCCTCCTTGGCCAGCTCTTCAGCTAGCCAGCTGTCTGCGCCTTCCCTGAAGGCAACA------------TGCACCACTCGTCAC------------GACTCCCCAGACGCGGACCTCATAGAGGCCAACCTCCTGTGGCGGCAGGAGATGGGCGGGAACATCACCCGCGTGGAGTCAGAGAATAAGGTGGTAATTCTGGACTCTTTCGAGCCGCTTCGAGCGGAAGAGGATGAGAGGGAAGTATCCGTTCCGGCGGAGATCCTGCGGAAATCCAGGAAATTCCCCCCGGCAATGCCCGTATGGGCACGCCCGGACTACAACCCTCCACTGGTAGAGTCCTGGAAGGACCCGGACTACATTCCTCCAGTGGTGCATGGGTGCCCATTGCCACCTACCAAGGCCCCTCCAATACCACCTCCACGGAGGAAGAGGACGGTTGTCCTAACAGAGTCCACTGTGTCTTCTGCCTTGGCGGAGCTCGCCGCAAAGACCTTCGGCAGCTCCGAATCATCGGCCGTCGACAGCGGCACAGCGACCGCCCCTCCTGATCAGCCCTCCGACGACGGCGACGCAGGATCCGACGTTGAATCGTACTCCTCCATGCCCCCCCTTGAGGGGGAACCGGGGGATCCCGATCTCAGCGACGGGTCTTGGTCTACCGTGAGCGAAGAG---GCTAGTGAGGACGTTGTCTGCTGC
>gnl|euhcvdb|EF407470_NS5A_C1b_NS5A_protein_coding_sequence_(ns5a_sequence)
[truncated: 124,707 more chars]
