# Supplementary material for: Genetic Barrier to Direct Acting Antivirals in HCV Sequences Deposited in the European Databank
Source: PLoS One. 2016 Aug 9;11(8):e0159924. doi: 10.1371/journal.pone.0159924 (PMC4978475; doi:10.1371/journal.pone.0159924)
Supplement: S8 File — (FAS) [file pone.0159924.s008.fas]

>gnl|euhcvdb|D00944_NS5A_C2a_NS5A_protein_coding_sequence_(ns5a_sequence)
AGCGGCTCGTGGCTCCGCGATGTGTGGGATTGGGTTTGCACCATCCTAACAGACTTTAAAAACTGGCTGACCTCCAAATTGTTCCCAAAGATGCCTGGTCTCCCCTTTATCTCTTGTCAAAAGGGGTACAAGGGCGTGTGGGCTGGCACTGGTATCATGACCACACGGTGTCCTTGCGGCGCCAATATCTCTGGCAATGTCCGCCTGGGCTCCATGAGAATTACGGGGCCCAAAACCTGCATGAATATCTGGCAGGGGACCTTTCCCATCAATTGTTACACGGAGGGCCAGTGCGTGCCGAAACCCGCACCAAACTTTAAGATCGCCATCTGGAGGGTGGCGGCCTCAGAGTACGCGGAGGTGACGCAGCACGGGTCATACCACTACATAACAGGACTTACCACTGATAACTTGAAAGTTCCTTGCCAACTACCTTCTCCAGAGTTCTTTTCCTGGGTGGACGGAGTGCAGATCCATAGGTTTGCCCCCATACCGAAGCCGTTTTTTCGGGATGAGGTCTCGTTCTGCGTTGGGCTTAATTCATTTGTCGTCGGGTCTCAGCTCCCTTGCGATCCTGAACCTGACACAGACGTATTGACGTCCATGCTAACAGACCCATCCCATATCACGGCGGAGACTGCAGCGCGGCGTTTGGCACGGGGGTCACCCCCGTCCGAGGCAAGCTCCTCAGCGAGCCAGCTATCGGCACCATCGCTGCGAGCCACCTGCACCACCCACGGCAAGGCCTATGATGTGGACATGGTGGATGCCAACCTGTTCATGGGGGGCGATGTGACCCGGATAGAGTCTGAGTCCAAAGTGGTCGTTCTGGACTCTCTCGACCCAATGGTCGAAGAAAGGAGCGACCTTGAGCCTTCGATACCATCGGAATATATGCTCCCCAAGAAGAGATTCCCACCAGCCTTACCGGCTTGGGCACGGCCTGATTACAACCCACCGCTTGTGGAATCGTGGAAGAGGCCAGATTACCAACCGGCCACTGTTGCGGGCTGCGCTCTCCCCCCCCCTAAGAAAACCCCGACGCCTCCCCCAAGGAGACGCCGGACAGTGGGTCTGAGTGAGAGCTCCATAGCAGATGCCCTACAACAGCTGGCCATCAAGTCCTTTGGCCAGCCCCCCCCAAGCGGCGATTCAGGCCTTTCCACGGGGGCGGACGCAGCCGATTCCGGCAGTCGGACGCCCCCCGATGAGTTGGCCCTTTCGGAGACAGGTTCCATCTCCTCCATGCCCCCTCTCGAGGGGGAGCCTGGAGATCCAGACTTGGAGCCTGAGCAGGTAGAGCTTCAACCTCCCCCCCAGGGGGGGGTGGTAACCCCCGGCTCAGGCTCGGGGTCTTGGTCTACTTGCTCCGAGGAGGACGACTCCGTCGTGTGCTGC
>gnl|euhcvdb|AF169005_NS5A_C2a_NS5A_protein_coding_sequence_(ns5a_sequence)
GCCGGCTCATGGCTCCGCGAGGTGTGGGACTGGGTTTGCACCATCTTAACAGACTTTAAAAACTGGCTGACCTCCAAGTTGTTCCCAAAGATGCCCGGCCTCCCCTTTATCTCCTGCCAAAAGGGGTACAGGGGCGTGTGGGCCGGCACTGGCATCATGACCACACGATGTCCTTGCGGCGCCAACATTTCCGGTAATGTCCGCTTGGGCTCTATGAGAATTACAGGGCCTAAAACCTGCATGAACACTTGGCAGGGGACCTTTCCCATCAATTGTTACACGGAGGGCCAGTGCGTGCCGAAACCCGCGCCAAACTTCAAGACCGCCATCTGGAGGGTGGCGGCCTCGGAGTACGCGGAGGTGACGCAGCACGGGTCATACTCCTATATAACAGGACTGACTACTGACAGTTTGAAAGTTCCCTGTCAATTACCTTCTCCAGAGTTTTTTTCCTGGGTGGACGGAGTGCAGATCCATAGGTTTGCTCCCACGCCAAAGCCGTTTTTCCGGGATGAGGTCTCGTTCTGCGTTGGGCTCAATTCGTTTGTCGTCGGGTCTCAGCTTCCCTGTGACCCTGAGCCCGACGCAGACGTATTGACGTCCATGCTAACAGATCCGTCCCATATCACGGCGGAGGCTGCAGCGCGGCGCTTAGCGCGGGGATCACCCCCGTCCGAAGCAAGCTCCTCGGCGAGCCAGCTATCGGCACCGTCGCTGCGAGCCACCTGCACCACCCACGGCAAGGCCTATGATGTGGACATGGTGGATGCGAACCTGTTCATGGGAGGCGATGTGACTCGGATAGAGTCTGAGTCCAAAGTGGTCGTTCTGGACTCTCTCGACCCAATGGCCGAAGAAAGGAGCGACCTCGAGCCTTCAATACCATCGGAGTATATGCTCCCCAGGAACAGGTTCCCGCCAGCCTTACCGGCCTGGGCACGGCCTGATTACAACCCGCCGCTTGTGGAATCATGGAAGAGGCCAGATTACCAACCGCCTACTGTTGCGGGCTGTGCTCTCCCCCCTCCCAAGAAGACTCCGACGCCCCCCCCAAGGAGACGTCGGACAGTGGGTCTAAACGAGAACACCATAGGAGATGCCCTCCAACAGCTGGCCATCAAGGCCTTCGGCCAGCCCCCTCTGAGCGGCGATTCAGGCCTTTCCACGGGGGCGGACGCCGCCGACTCCGGCAGTCGGACGCCCCCCGATGAGTCGGCTCTTTCGGAGACAGGTTCTATCTCCTCCATGCCCCCCCTCGAGGGGGAGCCCGGGGACCCAGACCTAGAGCCTGAGCAGGTGGAGCTTCAGCCTCCCCCCCAGGGGGAGGAGGTAGTTCCTGGCTCGGACTCGGGGTCCTGGTCCACTTGCTCCGAGGAGGATGACTCCGTCGTGTGCTGC
>gnl|euhcvdb|AB047643_NS5A_C2a_NS5A_protein_coding_sequence_(ns5a_sequence)
AGCGGCTCGTGGCTTCGCGATGTGTGGGACTGGGTTTGTACCATCCTAACAGACTTCAAAAATTGGCTAACCGCCAAGTTGTTCCCAAAGATGCCCGGCCTCCCCTTTATCTCTTGCCAAAAGGGATATAAGGGTGTGTGGGCTGGCACTGGCATCATGACTGCACGATGCCCTTGCGGTGCCAATATTTCTGGCAATGTCCGCCTAGGCTCCATGAGAATTACAGGCCCTAAGACTTGCATGAATGTTTGGCAGGGGACCTTTCCCATCAATTGTTACACGGAGGGCCAGTGTATGCCGAAACCCGCGCCAAACTTCAAGACCGCCGTCTGGAGGGTGGCGGCCTCAGAGTACGCAGAGGTGACACGGCACGGGTCATACTCCTATATAACAGGATTGACCACCGACAATTTAAAGGTTCCTTGCCAAATACCTTCTCCAGAGTTCTTTTCCTGGGTGGACGGAGTGCAAATTCACAGGTTTGCTCCCACACCAAAGCCGTTTTTCCGGGACGAGGTCTCGTTCAGCGTTGGGCTCAATTCATTTGTCGTCGGGTCTCAGCTTCCCTGTGACCCTGAACCCGACACAGACGTATTGACGTCCATGCTAACAGACCCATCCCATATTACGGCGGAGGCTGCAGCGCGGCGTTTAGCGCGGGGGTCACCCCCGTCTGAGGCAAGCTCCTCAGCTAGCCAGCTATCGGCAGTGTCGCTGCGAGCCACCTGCGCCACCCATGGCGAGGCCTATGACGTGGATATGGTGGATGCCAACCTGTTCATGAGGGGCGAGGTGACCCGGATAGAGTCCGAGTCCAAAGTGGTCATTCTGGACTATCTCGACCCAATGACCGCGGAAGAGAGTGACCTCGAGCCCTCGATACCATCAGAGTACATGCTCCCCAGGAACAGGTTCCCACCAGCCTTACCGGCCTGGGCACGGCCTGACTACAATCCGCCGCTTGTGGAGTCGTGGAAGAGACCGGATTACCAACCGCCCACTGTTGCGGGCTGTGCTCTCCCCCCTCCCAAGAAGATCCCGACGCCTCCCCCAAGGAGACGCCGGACGGTGGGTCTGAATGAGAGCATCATAGGAGATGTCCTCCAACAGCTGGCCGTTAAGACCTTCGGCCAGGCCCCCCCGAGCGGCGAGTCAGGTCTTTCTACGGGGGCGGACGCCGCCGACTCTGGCGGTCGGACGCCCCCCGATGAGTCGGCCCTTTCGGAGACGGGTTCCACCTCCTCCATGCCCCCCCTCGAGGGGGAGCCTGGAGATCCAGATCTGGAGCCTGAGCGGGTAGAGCTCCAGCCCCCCCCTCAAGGGGGGGAGGTAGCTCCCGGCTCGGACTCGGGGTCTTGGTCCACTTGCTCCGAGGAGGACGACTCCGTCGTGTGCTGC
>gnl|euhcvdb|AF169003_NS5A_C2a_NS5A_protein_coding_sequence_(ns5a_sequence)
GCCGGCTCGTGGCTCCGCGATGTGTGGGACTGGGTTTGCACCATCCTAACAGACTTCAAAAATTGGCTGACTTCCAAGYTGTTTCCAAAAATGCCCGGCCTCCCCTTTATCTCTTGCCAAAAGGGGTACAAGGGCGTGTGGGCCGGTACTGGTATCATGACCACACGATGTCCTTGCGGTGCCAACATCTCTGGCAATGTCCGCCTGGGCTCTATGAGRATCACAGGGCCCAAGACCTGCATGAACACTTGGCAGGGGACTTTCCCTATCAACTGTTACACGGAGGGCCAGTGCGTGCCGAAACCCACGCTAAACTTCAAGACCGCCATCTGGAGGGTGGCGGCCTCTGAGTACGCGGAGGTGACGCAGCATGGGTCGTATTCCTATATAACAGGACTGACCACCGACAATTTGAAAGTTCCCTGCCAATTACCTTCTCCAGAGTTCTTTTCCTGGGTGGACGGAGTRCAAATCCATAGGTTTGCTCCCAYACCAAAGCCGTTTTTCCGGGACGAGGTCTCGTTTTGCGTTGGGCTCAATTCATTTGTCGTCGGATCTCAGCTTCCTTGYGACCCTGAGCCCGACACTGACGTATTGATGTCCATGCTAACAGATCCAACCCATATTACGGCGGAGGCTGCAGCTCGGCGCTTAGCGCGGGGATCACCCCCATCTGAGGCAAGCTCCTCGGCGAGCCAGCTATCAGCACCATCGCTGCGAGCTACCTGCACCACCCACGGCAAGGCCTATGATGTGGACATGGTGGACGCCAACTTGTTCATGGGGGGCGATGTGACTCGGATAGAGTCTGAGTCTAAAGTGGTCGTTCTGGATTCTCTCGACCCAATGGCCGAAGAAAAGAGCGATCTCGAGCCTTCGATACCATCGGAGTACATGCTCCCCAAGAGCAAGTTCCCGCCAGCCTTACCGGCCTGGGCACGGCCTGATTACAACCCACCGCTTGTGGAATCGTGGAAGAAGCCAGATTACCAGCCGCCCACCGTTGCTGGCTGCGCTCTTCCCCCCCCCAAGAAAACCCCGACCCCCCCCCCAAGGAGCCGCCGGACAGTGGGTCTGAGGGAGAGCACCATAGGAGATGCTCTCCAGCAGCTGGCCATTAAGACCTTTGGCCAGCCCCCCCCAAGCGGCGATTCAGGCCTTTCCACGGGGGCGGACGTCGCGGATTCCGGCGGTCAGACACCCCCTGACGAGTTGGCTCTTTCGGAGACAGGTTCTATCTCCTCCATGCCCCCCCTCGAGGGGGAGCCTGGGGACCCAGACCTGGARCCTGAACTGGTAGAGCTTCAACCTCCCCCCCAGGGGGGAGAGGTAGCTCCCGGCTCGGACTCGGGGTCCTGGTCTACTTGCTCCGAAGAGGATGACTCCGTCGTGTGCTGC
>gnl|euhcvdb|AY746460_NS5A_C2a_NS5A_protein_coding_sequence_(ns5a_sequence)
AGCGGCTCATGGCTCCGCGATGTGTGGGACTGGGTTTGCACCATCCTAACAGACTTTAAAAACTGGCTGACCTCCAAGTTGTTCCCAAAAATGCCCGGCATCCCCTTTATTTCCTGCCAAAAGGGGTACAGGGGGGTGTGGGCAGGCACTGGTATCATGACCACGCGATGTCCTTGCGGCGCCAACATCTCTGGCAATGTCCGCTTGGGCTCCATGAGGATCTGGGGGCCTAAAACCTGTATGAACACCTGGCAGGGGACCTTTCCTATCAATTGTTACACGGAGGGCCAGTGCGTGCCGAAACCCGCGCCAAACTTCAAGACCGCCATCTGGAGGGTGGCGGCCTCGGAGTACGCGGAGGTGACACGGCACGGGATATACTCCTACATAACAGGACTGACCACCGATAACCTGAAGGTTCCTTGCCAAATACCTTCTCCAGAGTTCTTTTCCTGGGTGGACGGAGTGCAAATCCATAGGTTTGCCCCCACACCAAAGCCGTTTCTCCGGGATGAGGTCACGTTCTGCGTTGGGCTTAATTCATTTGTCGTCGGGTCTCAGCTTCCTTGTGATCCTGAACCCGACGTGGATGTATTGGCGTCCATGCTAACGGATCCATCCCATATCACGGCAGAAACCGCAGCGCGGCGTTTGGCGCGGGGGTCACCCCCATCCGAGGCAAGCTCCTCAGCAAGCCAGCTATCAGCGCCTTCGCTGCGAGCCACCTGCACCACCTATGGCAGGGCCCATGATGTGGACATGGTGGATGCAAACCTGTTCATGGGGGGCGGTGAGGTTTGGATAGAGTCCGAGTCCAAGGTGGTCGTCCTGGACTCACTCGACTCAATGGCCGAGGAAAAGAGCGACCTCGAGCCTTCCATACCATCGGAATACATGCTCCCCAAGAAGAGGTTTCCACCAGCCTTACCGGCCTGGGCTCGCCCTGACTACAACCCACCGCTTGTGGAATCATGGAAGAGGCCAGATTACCAGCCGCCCGTTGTTGCGGGCTGCGCTCTCCCCCCCCCTAAGAAGACCCCGACGCCTCCCCCAAGGAGACGCCGGACAGTGGGTTTGAGTGAGAGCGTTGTAGCAGAAGCCCTCCAACAGCTGGCCATTAAGTCCTTTGGCCAGCCTCCCCCAAGCGGCAATTCAGGCCTTTCCACGGGGGCGGACGCCGCCGGTTCCGGTGGTCGGACGCCCCCTGATGAGTTGGCCCTCTCGGAAACAGGTTCTACCTCCTCCATGCCCCCCCTCGAGGGGGAGCCTGGGGATCCAGACCTGGAGCCTGAGCGGGTAGAGCCACAACCTCCCCCCCAGGGGGGGGGGGTGGCCCCCGGCTCGGACTCGGGGTCCTGGTCTACCTGTTCCGAGGAGGGCGACTCCGTCGTGTGCTGC
>gnl|euhcvdb|AB047642_NS5A_C2a_NS5A_protein_coding_sequence_(ns5a_sequence)
GCCGGCTCATGGCTGCGCGATGTATGGGACTGGGTTTGCACCATCCTAACAGACTTTAAAAACTGGCTGGCCTCCAAGTTGTTCCCAAGGCTGCCCGGCGTCCCCTTTATCTCTTGCCAAAAGGGGTATAGGGGCGTGTGGGCCGGCACCGGCATCATGACCACACGATGTCCTTGCGGCGCCAACATCTCTGGCAATGTCCGCCTGGGCTCCATGAGAATCACAGGGCCTAAAACCTGCATGAACACCTGGCAGGGGACTTTTCCCATCAATTGTTACACGGAGGGCCAGTGCATGCCGAAGCCCGCACCAAACTTTAAGACCGCCATCTGGAGGGTGGCGGCCTCAGAGTACGCGGAGGTGACGCGGCACGGATCATACTCCTATATAACAGGACTGACCACCGACAATTTGAAGGTCCCTTGCCAAATACCTTCTCCAGAGTTCTTCTCTTGGGTGGACGGAGTGCAAATCCACAGGTTTGCTCCCACACCAAAGCCGTTTTTCCGGGATGAGGTCTCGTTCTGCGTCGGGCTCAACTCATTCGTTGTCGGGTCTCAACTTCCTTGCGATCCTGAGCCCGACGCTGACGTGTTGACGTCCATGCTAACGGATCCGTCCCATATAACGGCGGAGGCCGCAGCGCGTCGCTTAGCGCGGGAGTCCCCCCCATCTGAGGCAAGCTCCTCAGCGAGCCAGCTATCGGCAGCATCGCTGCGAGCCACATGCACCACCCACGGCAAGGCCTATGATGTGGACATGGTGGATGCCAACTTGTTCATGAGGGGCGATGTGACTCGGATAGAGTCTGAGTCCAAAGTGGTCTTTCTGGACTATCTCGACCCAGTGGTCGAAGAAGAGCGCGACCTGGAGCCCTCGATACCATCGGAGTATTTGCTCCCTAAGAACAAGTTCCCACCAGCCCTACCACTTTGGGCACGACCTGATTACAATCCACCGCTTGTGGAGTCGTGGAAGAGGCCAGATTACCAACCGCCCACTGTTGCGGGCTGTGCTCTCCCCCCCCCCAAGAAGACCCCGACGCCTCCCCCAAGGAGACGCCGGACAGTGGGTTTGAGCGAGAGCACCATTGGAGATGCCCTCCAACAGCTGGCCGCCAAGACCTTCGGCCAGCCCCTCCCCAGCGGCGATTCAGGCCTTTCCACGGGGGCGGGCGCCGCCGACTCCGGCGGTCGGACGCCCCGTGATGAGTTGGCTCTCTCGGAGACAGGTTCTATCTCCTCCATGCCCCCTCTCGAGGGGGAGCCTGGGGATCCAGACCTGGAGCCTGAGCAGGTAGAGCTTCAACCTCCCCCCCAGGGGGGGGAGGCAGCTCCCGGCTCGGACTCGGGGTCCTGGTCTACTTGCTCCGAGGAGGATGACTCTGTCGTGTGCTGC
>gnl|euhcvdb|AF177036_NS5A_C2a_NS5A_protein_coding_sequence_(ns5a_sequence)
GGCGGCTCGTGGCTCCGCGATGTGTGGGACTGGGTTTGCACCATCCTAACAGACTTTAAAAATTGGCTGACCTCCAAATTATTCCCAAAGATGCCCGGCCTCCCCTTTGTCTCCTGTCAAAAGGGGTACAAGGGCGTGTGGGCCGGCACTGGCATCATGACCACACGGTGTCCTTGCGGCGCCAATATCTCTGGCAATGTCCGCTTGGGCTCCATGAGAATCACGGGGCCTAAGACCTGCATGAATATCTGGCAGGGGACCTTTCCTATCAATTGTTACACGGAGGGCCAGTGCGTGCCGAAACCCGCGCCAAACTTTAAGGTCGCCATCTGGAGGGTGGCGGCCTCAGAGTACGCGGAGGTGACGCAGCACGGGTCATACCACTACATAACAGGACTCACCACTGATAACTTGAAAGTCCCCTGCCAACTACCCTCTCCCGAGTTCTTTTCCTGGGTGGACGGAGTGCAGATCCATAGGTTTGCCCCCACACCGAAGCCGTTTTTCCGGGATGAGGTCTCGTTCTGCGTTGGGCTTAATTCATTTGTCGTCGGGTCCCAGCTTCCTTGCGACCCTGAACCCGACACAGACGTATTGATGTCCATGCTAACAGATCCATCTCATATCACGGCGGAGACTGCAGCGCGGCGTTTAGCGCGGGGGTCACCCCCATCCGAGGCAAGCTCCTCGGCGAGCCAGCTATCGGCACCATCGCTGCGAGCCACCTGCACCACCCACGGCAAAGCCTATGATGTGGACATGGTGGATGCTAACCTGTTCATGGGGGGCGATGTGACTCGGATAGAGTCTGGGTCCAAAGTGGTCGTTCTGGACTCTCTCGACCCAATGGTCGAAGAAAGGAGCGACCTTGAGCCTTCGATACCATCAGAATACATGCTCCCCAAGAAGAGGTTCCCACCAGCTTTACCGGCCTGGGCACGGCCTGATTACAACCCACCGCTTGTGGAATCGTGGAAAAGGCCAGATTACCAACCGGCCACTGTTGCGGGCTGTGCTCTCCCTCCTCCTAGGAAAACCCCGACGCCTCCCCCAAGGAGGCGCCGGACAGTGGGCCTAAGTGAGGACTCCATAGGAGATGCCCTTCAACAGCTGGCCATTAAGTCCTTTGGCCAGCCCCCCCCAAGCGGCGATTCAGGCCTTTCCACGGGGGCGGGCGCTGCCGATTCCGGCAGTCAGACGCCTCCTGATGAGTTGGCCCTTTCGGAGACAGGTTCCATCTCTTCCATGCCCCCCCTCGAGGGGGAGCTTGGAGATCCAGACCTGGAGCCTGAGCAGGTAGAGCCCCAACCCCCCCCCCAGGGGGGGGTGGCAGCTCCCGGCTCGGACTCGGGGTCCTGGTCTACTTGCTCCGAGGAGGACGACTCCGTCGTGTGCTGC
>gnl|euhcvdb|AB047639_NS5A_C2a_NS5A_protein_coding_sequence_(ns5a_sequence)
TCCGGATCCTGGCTCCGCGACGTGTGGGACTGGGTTTGCACCATCTTGACAGACTTCAAAAATTGGCTGACCTCTAAATTGTTCCCCAAGCTGCCCGGCCTCCCCTTCATCTCTTGTCAAAAGGGGTACAAGGGTGTGTGGGCCGGCACTGGCATCATGACCACGCGCTGCCCTTGCGGCGCCAACATCTCTGGCAATGTCCGCCTGGGCTCTATGAGGATCACAGGGCCTAAAACCTGCATGAACACCTGGCAGGGGACCTTTCCTATCAATTGCTACACGGAGGGCCAGTGCGCGCCGAAACCCCCCACGAACTACAAGACCGCCATCTGGAGGGTGGCGGCCTCGGAGTACGCGGAGGTGACGCAGCATGGGTCGTACTCCTATGTAACAGGACTGACCACTGACAATCTGAAAATTCCTTGCCAACTACCTTCTCCAGAGTTTTTCTCCTGGGTGGACGGTGTGCAGATCCATAGGTTTGCACCCACACCAAAGCCGTTTTTCCGGGATGAGGTCTCGTTCTGCGTTGGGCTTAATTCCTATGCTGTCGGGTCCCAGCTTCCCTGTGAACCTGAGCCCGACGCAGACGTATTGAGGTCCATGCTAACAGATCCGCCCCACATCACGGCGGAGACTGCGGCGCGGCGCTTGGCACGGGGATCACCTCCATCTGAGGCGAGCTCCTCAGTGAGCCAGCTATCAGCACCGTCGCTGCGGGCCACCTGCACCACCCACAGCAACACCTATGACGTGGACATGGTCGATGCCAACCTGCTCATGGAGGGCGGTGTGGCTCAGACAGAGCCTGAGTCCAGGGTGCCCGTTCTGGACTTTCTCGAGCCAATGGCCGAGGAAGAGAGCGACCTTGAGCCCTCAATACCATCGGAGTGCATGCTCCCCAGGAGCGGGTTTCCACGGGCCTTACCGGCTTGGGCACGGCCTGACTACAACCCGCCGCTCGTGGAATCGTGGAGGAGGCCAGATTACCAACCGCCCACCGTTGCTGGTTGTGCTCTCCCCCCCCCCAAGAAGGCCCCGACGCCTCCCCCAAGGAGACGCCGGACAGTGGGTCTGAGCGAGAGCACCATATCAGAAGCCCTCCAGCAACTGGCCATCAAGACCTTTGGCCAGCCCCCCTCGAGCGGTGATGCAGGCTCGTCCACGGGGGCGGGCGCCGCCGAATCCGGCGGTCCGACGTCCCCTGGTGAGCCGGCCCCCTCAGAGACAGGTTCCGCCTCCTCTATGCCCCCCCTCGAGGGGGAGCCTGGAGATCCGGACCTGGAGTCTGATCAGGTAGAGCTTCAACCTCCCCCCCAGGGGGGGGGGGTAGCTCCCGGTTCGGGCTCGGGGTCTTGGTCTACTTGCTCCGAGGAGGACGATACCACCGTGTGCTGC
>gnl|euhcvdb|AB047640_NS5A_C2a_NS5A_protein_coding_sequence_(ns5a_sequence)
GCCGGCTCGTGGCTCCGCGATGTGTGGGACTGGGTCTGTACCATCCTAACAGACTTTAAGAACTGGCTGACCTCCAAGCTGTTCCCAAAGATGCCTGGCCTCCCCTTTATCTCTTGCCAAAAGGGGTACAAGGGCGTGTGGGCCGGCACTGGCATCATGACCACACGATGCCCCTGCGGCGCCAACATCTCTGGCAACGTCCGCTTGGGCTCTATGAGAATCACAGGACCCAAAACCTGCATGAACACCTGGCAGGGGACCTTTCCTATCAATTGTTATACAGAAGGCCAGTGCTTGCCGAAACCCGCGTTAAACTTCAAGACCGCCATCTGGAGAGTGGCGGCCTCAGAGTACGCGGAAGTGACGCAGCACGGATCATATGCCTATATAACAGGGCTGACCACTGACAACTTAAAAGTCCCTTGCCAACTCCCCTCTCCAGAGTTTTTCTCTTGGGTGGACGGAGTACAAATCCATAGGTCCGCCCCCACACCAAAGCCGTTTTTCCGGGATGAGGTCTCGTTCAGCGTTGGGCTCAATTCATTTGTCGTCGGGTCTCAGCTTCCCTGTGACCCTGAGCCCGACACTGAGGTAGTGATGTCCATGCTAACAGACCCATCCCATATCACGGCGGAGGCTGCAGCGCGGCGTTTAGCGCGGGGGTCACCCCCATCTGAGGCAAGCTCCTCAGCGAGCCAGCTGTCGGCGCCATCGCTGCGAGCCACCTGCACCACCCACGGTAGGACCTATGATGTGGACATGGTGGATGCCAACCTGTTCATGGGGGGCGGCGTGATTCGGATAGAGTCTGAGTCCAAAGTGGTCGTTCTGGACTCCCTCGACTCAATGACCGAGGAAGAGGGCGACCTTGAGCCTTCAGTACCATCGGAGTATATGCTCCCCAGGAAGAGGTTCCCACCGGCCTTACCGGCTTGGGCGCGGCCTGATTACAACCCACCGCTTGTGGAATCGTGGAAGAGGCCAGATTACCAACCACCCACTGTTGCGGGCTGTGCTCTCCCCCCCCCCAAAAAGACCCCGACGCCTCCTCCAAGGAGACGCCGGACAGTGGGTCTGAGCGAGAGCACCATAGGAGATGCCCTCCAACAGCTGGCCATCAAGTCCTTTGGCCAGCCCCCCCCAAGCGGCGATTCAGGCCTTTCCACGGGGGCGGACGCCGCCGACTCCGGCGATCGGACACCCCCTGACGAGTTGGCTCTTTCGGAGACAGGTTCTACCTCCTCCATGCCCCCCCTCGAGGGGGAGCCTGGGGACCCAGACCTGGAGCCTGAGCAGGTAGAGCTTCAACCTCCTCCCCAGGGGGGGGAGGCAGCTCCCGGCTCGGACTCGGGGTCCTGGTCTACTTGCTCCGAGGAGGATGACTCCGTCGTGTGCTGC
>gnl|euhcvdb|AB047641_NS5A_C2a_NS5A_protein_coding_sequence_(ns5a_sequence)
AGCGGCTCGTGGCTCCGCGATGTATGGGACTGGGTCTGCACCATCTTAACAGACTTTAAAAACTGGCTGACCTCTAAATTGTTCCCAAAGATGCCTGGCCTCCCCTTTGTCTCTTGCCAAAAGGGGTACAAGGGCGTATGGGCCGGCACTGGTATCATGACCACACGGTGTCCTTGCGGCGCCAATATCTCTGGCAATGTCCGCCTGGGCTCCATGAGAATCACAGGGCCTAAGACCTGCATGAACACCTGGCAAGGGACCTTTCCCATCAATTGCTACACGGGGGGCCAGTGTGTGCCGAAGCCCGCGCCAAACTTCAAGACCGCCATCTGGAGGGTGGCGGCCTCAGAGTACGCGGAGGTGACGCAACACGGGTCATACTCCTATATAACAGGACTGACCACAGACAACCTGAAAGTTCCTTGCCAACTACCTTCTCCAGAGTTCTTTTCCTGGGTGGACGGAGTGCAGATCCACAGGTTCGCCCCCACACCGAAGCCGTTTTTCCGGGATGAGGTCTCGTTTTGCGTCGGGCTTAACTCATTTGTCGTCGGGTCTCAGCTTCCTTGTGACCCTGAACCCGACACAGACGTATTAATGTCCATGCTAACAGATCCATCTCATATCACGGCGGAGACCGCAGCGCGGCGCTTGGCGCGGGGGTCACCCCCATCTGAGGCAAGCTCCTCAGCGAGCCAGTTATCGGCGCCATCGCTGCGAGCCACCTGCACCACCCACGGCAAGACCCATGATGTGGACATGGTGGATGCCAACCTATTCATGGGGGGCGATGTCACTCGGATAGAGTCCGAGTCCAAAGTGGTCGTTCTGGACTCTCTCGATCCAATGGTCGAAGAAGAGGGCGACCTCGAGCCTTCGATACCATCAGAGTACATGCTCCCCAAAAAGAAGTTTCCACCAGCCTTACCGCCTTGGGCGCGGCCAGACTACAACCCACCGCTTGTGGAATCACGGAAGAAGCCAGACTATCAACCGCCCACTGTTGCGGGCTGTGCTCTCCCCCCCCCTAAGAAGACCCCGACGCCCCCCCCAAGGAGGCGCCGGACAGTGGGTCTGAGTGAGAGCACCATAGGGGATGCCCTACAACAGCTGGCTATTAAGGCTTTTGGCCAGCCCCCCCCAAGCGGAGATTCAGGCCTGTCCACGGGGGCGGACGCCGCCGACTCCGGCAGTCGGACGCCCCCTGATGAGTCGGCTCTTTCGGAGACAGGTTCCATCTCCTCCATGCCCCCCCTCGAGGGGGAGCCTGGAGATCCAGACCTGGAGCCTGAGCAGGTAGAGCGTCAACCTCCCCCCCAGGGGGGGGAAGTAGCTCCCGGCTCGGACTCGGGGTCCTGGTCCACTTGCTCCGGCGAGGACGACTCCGTCGTGTGCTGC
>gnl|euhcvdb|AB047644_NS5A_C2a_NS5A_protein_coding_sequence_(ns5a_sequence)
GCCGGCTCATGGCTCAGCGATATGTGGGACTGGGTTTGCACTATCCTAACAGACTTTAAGAACTGGCTGACCTCCAAATTGTTCCCAAAAATGCCCGGCCTCCCCTTTATCTCTTGCCAAAAGGGGTACAAGGGTGTGTGGGCCGGCACTGGTATCATGACCACACGGTGCCCTTGCGGCGCCAGCATCTCTGGCAATGTTCGCCTGGGCTCCATGAGAATCACAGGGCCTAAAACCTGTATGAACATCTGGCAGGGGACCTTCCCCATTAATTGTTACACGGAGGGCCAGTGCATGCCGAAACCCGCGCCGAACTTCAAAACCGCCATCTGGAGGGTGGCGGCCTCCGAGTACGCGGAGGTGACGCAGCACGGGCCATACTCCTACATAACAGGACTGACCACTGACAATTTGAAAGTCCCCTGCCAACTACCTTCTCCAGAGTTTTTCTCCTGGGTGGACGGAGTGCAAATCCATAGGTTCGCTCCTACGCCGAAGCCGTTTTTCCGGGATGAGGTCTCGTTTTGCGTTGGGCTCAACTCATTTGTCGTCGGGTCTCAGCTTCCCTGCGACCCTGAGCCCGACACTGACGTCTTGATGTCCATGCTAACAGATCCATCCCATATCACGGCGGAGGCCGCAGCACGGCGCTTAGCGCGGGGGTCACCCCCATCTGAGGCAAGCTCCTCAGCCAGCCAGCTATCGGCACCATCGCTGCGAGCCACCTGCACCACCCATGGCAAGACCTATGATATGGACATGGTGGAAGCTAACCTGTTCATGGGGGGCGATGTGACTCGGATAGAGTCTGAGTCCAAAGTGGTCGTTCTGGATTCTCTCGACTCGATGGTCGAAGAAAGGAGCGACCTTGAGCCTTCGATACCATCGGAGTATATGCTCCCCAAGACCAAGTTCCCGCCAGCCCTACCGGCCTGGGCACGGCCTGATTACAACCCGCCACTTGTGGAATCATGGAAGAGGCCCGATTATCAACCGCCGACGGTTGCGGGCTGTGCTCTCCCTCCTCCCAAGAAGACCCCGACGCCCCCACCAAGGAAGCGTCGGACAGTGGGTCTGAGCGAGAGCACCATAGGAGACGCCCTCCAACAGCTGGCTATCAAGACCTTCGGCCAGCCTCCCCCAAGCGGCGATTCAGGCCTTTCCACGGGGGCGGACGCCGCCGACTCCGGCGGTCGGACGCCCCCAGATGAATCGGCCCTTTCGGAGACAGGTTCTATCTCCTCCATGCCCCCCCTTGAGGGGGAGCCTGGGGACCCAGACCTGGAACCTGAGCAGGTAGAGCTTCAACCTCCCTCCCAGGGGAGGGAGGTAGCTCCCGGCTCGGACTCAGGGTCCTGGTCTACTTGCTCCGAGGAGGATGATTCCGTCGTGTGCTGC
>gnl|euhcvdb|AB047645_NS5A_C2a_NS5A_protein_coding_sequence_(ns5a_sequence)
GCCGGCTCGTGGCTCCGCGATGTGTGGGACTGGGTTTGCAGCATCCTAACAGACTTCAAAAACTGGCTGACCTCCAAGTTGTTCCCAAAAATGCCCGGCCTCCCCTTTATCTCTTGCCAAAAGGGGTACAAGGGCGTGTGGGCCGGCACTGGTATCATGACCACACGGTGTCCTTGTGGCGCCGTCATCTCTGGCAATGTCCGCCTGGGCTCTATGAGAATCACAGGGCCTAAAACCTGCATGAACACTTGGCAGGGGACCTTCCCTATCAATTGTTACACGGAGGGCCAGTGCGTGCCAAAACCTGCGCCAAACTTCAAGACCGCCATCTGGAGGGTGGCGGCCTCAGAGTACGCGGAGGTGACACAGCACGGGTCATACTCCTATATAACAGGACTGACCACTGACAATTTGAAAGTTCCCTGCCAACTACCTTCTCCAGAGTTCTTCTCCTGGGTGGATGGGGTGCAAATCCATAGGTTTGCTCCCACACCAAAGCCGTTCTTCCGGGATGAGGTCTCGTTTTGCGTTGGGCTCAACTCGTTTGTCGTCGGGTCTCAGCTTCCTTGTGACCCTGAACCCGACACCGACGTACTGATGTCCATGCTCACAGATCCATCCCACATCACGGCGGAGGCTGCAGCGCGGCGCTTAGCGCGAGGGTCGCCCCCATCTGAGGCAAGTTCCTCAGCGAGCCAGCTATCAGCGGCATCGCTGCGAGCCACCTGCACCACCCACGGCAAGACCTATGATGTGGACATGGTGGATGCCAGCCTGTTTATGAGGGGCGATGTGACTCGGATAGAATCTGAGTCCAAAGTGGTAGTTCTGGACTATCTCGACCCAATGGTCGAAGAAACGAGCGACCGCGAGCCTTCGATACCATCGGAGTATATGCTTCCCAGAAACAGGTTCCCACCAGCCTTACCGGCCTGGGCACGGCCTGATTACAACCCACCGCTTGTGGAGTCGTGGAAGAGGCCAGATTACCAACCGCCCACTGTTGCGGGCTGTGCTCTCCCCCCCCCCAAGAAGACCCCAACGCCCCCTCCAAGGAGACGCCGGACAGTGGGTCTGAGCGAGAGCACCATAGGAGACGCCCTCCAGCAGCTGGCCGTTAAGTCCTTTGGCCAGCCCCCTCCAAGCGGAGACTCAGGCCTTTCCACGGGGGCGGACGCCGCCGACTCCGGCGGTCAGACGTCCCCTGATGAGTTGGCTCTTTCGGAGACAGGTTCCATCTCCTCCATACCCCCCCTCGAGGGGGAGCCCGGAGATCCAGACCTGGAGCCTGAGCAGGTAGAGCTCCAACCTCCCCCCCAGGGGGGGGAGGTAGCTCCCGGCTCGGACTCGGGGTCCTGGTCCACCTGCTCTGAGGAGGATGATGCCGTCGTGTGCTGC
>gnl|euhcvdb|AF238483_NS5A_C2a_NS5A_protein_coding_sequence_(ns5a_sequence)
GCCGGCTCGTGGCTTCGCGATGTGTGGGACTGGGTTTGCACCATCCTGACAGATTTTAAAAACTGGCTGACTTCCAAGTTGTTCCCAAAGATGCCTGGCCTCCCCTTTATCTCTTGCCAAAAGGGGTACAAGGGTGTGTGGGCCGGCACTGGTATCATGACCACACGATGTCCCTGCGGCGCCAACATTTCTGGCAATGTCCGCCTGGGCTCAATGAGAATCACAGGGCCTAAAACCTGCATGAACATTTGGCAGGGGACCTTTCCTATCAACTGTTACACTGAGGGCCAGTGCGTGCCGAAACCCGCGCCGAACTTCAAGACCGCCATCTGGAGGGTGGCGGCCTCAGAGTACGCGGAGGTGACGCAGCACGGGCAATACTCCTATGTGACAGGATTGACCACTGACAACTTGAAAGTTCCCTGCCAACTACCTTCTCCAGAGTTCTTTTCCTGGGTGGACGGAGTGCAAATCCATAGGTTTGCCCCCACACCAAAGCCGTTCTTTCGGGATGAGGTCTCGTTTTATGTTGGGCTCAATTCGTTTGTCGTAGGGTCTCAGCTCCCCTGTGATCCTGAGCCCGATACAGATGTGTTGATGTCCATGTTAACAGAACCATCCCATATTACGGCGGAGGCTGCAGCGCGGCGCTTAGCACGGGGGTCACCCCCGTCTGAGGCGAGCTCTTCAGCGAGCCAGCTATCAGCACCATCGCTGCGAGCCACCTGCACCACCCACGGCAAGGCTTATGATGTGGACATGGTGGATGCCAACCTGTTCATGGGGGGCGATGTGACTCGGATAGAATCTGAGTCAAAAGTGGTCGTTCTGGACTCTCTCGACCCAATGGCTGAAGAAAAGAGCGACCTCGAGCCCTCAATACCATCGGAGTATATGCTCCCCAGGAACAGGTTCCCGCCAGCCTTACCGGCCTGGGCACGGCCTGATTACAACCCACCGCTTGTGGAATCGTGGAAGAGGCCAGATTACCAACCGCCCACTGTTGCGGGCTGTGCTCTCCCCCCCCCTAAGAAAACCCCGACGCCTCCCCCAAGGAGGCGCCGGACAGTGGGTCTGGATGAGAGCACCATAGGAGATGCCCTCCAGCAGCTGGCCATCAAGACCTTCGGCCAGATCCCCCCAAGCGCCGATTCAGGCCTTTCCACGGGGGCGGACGCCGCCGACTCCGGCGGCCGGACGTCCCCTGACGAGTTGGCTCTTTCGGAGACAGGTTCCATTTCCTCCATGCCCCCCCTTGAGGGGGAGCCTGGGGATCCAGACCTAGAGCCCGAGCAGGTAGAGCTTCAACCTCCCCCCCAGGAGGGGGAGCTAGCTCCCGGCTCGGACTCGGGGTCTTGGTCGACTTGCTCCGAGGAGGATGACTCCGTCGTGTGCTGC
>gnl|euhcvdb|AF238485_NS5A_C2a_NS5A_protein_coding_sequence_(ns5a_sequence)
GCCGGCTCGTGGCTCCGTGATGTGTGGGACTGGGTTTGCACCATCCTAACAGACTTTAAAAATTGGCTGACCTCCAAATTGTTCCCAAAGCTGCCCGGCCTCCCCTTTGTCTCCTGTCAAAAGGGTTATAGAGGTGTGTGGGCCGGCACTGGCATCATGACCACACGGTGTCCTTGCGGCGCCAACATCTCTGGCAATGTTCGCCTGGGCTCTATGAGAATCACAGGGCCCAAAACCTGTATGAACACTTGGCAGGGGACCTTTCCTATCAATTGTTATACGGAGGGCCAGTGCATGCCGAAACCCGCGCCAAACTTCAAGACCGCCATCTGGAGGGTGGCGGCCTCAGAGTACGCGGAGGTGACGCGGCACGGGGCTTACTCCTATATAACAGGGCTGACCACTGACAACTTGAAAGTTCCCTGCCAACTACCCTCTCCAGAGTTTTTCTCCTGGGTGGACGGAGTGCAAATCCATAGGTTCGCTCCCACACCAAAGCCGTTTTTTCGGGATGAGGTCTCGTTTACCGTTGGGCTCAATTCATTTGTAGTCGGGTCTCAGCTTCCTTGTGACCCTGAGCCCGATACTGATGTATTGATGTCCATGCTAACAGATCCATCCCATATCACGGCGGAGGCTGCAGCGCGGCGCTTAGCGCGGGGGTCACCCCCATCTGAGGCAAGCTCCTCGGCGAGCCAGCTATCGGCGCCATCGCTGCGAGCCACCTGCACCACCCACGGCAAGACCTATGATGTGGACATGGTGGATGCCAACCTGTTCATGGGGGGCGATGTGACCCGGATAGAGTCTGAGTCCAAAGTGGTCGTTCTGGACTCTCTCGACCCGATGGCCGAAGAAAGGAGCGACCTCGAGCCCTCAATACCATCGGAGTATATGCTCCCCAGGAACACGTTCCCGCCAGCCTTACCGGCCTGGGCACGGCCTGATTACAATCCGCCGCTCGTGGAATCGTGGAGGAGGCCAGATTACCAACCGCCCACTGTTGCGGGCTGTGCTCTCCCGCCTCCCAAGAAAACCCCGACGCCCCCCCCAAGGAGACGTCGGACAGTGGGTCTGAGCGAGAGCACCATAGGAGATGCCCTCCAGCAGCTGGCCATCAAAACCTTCGGCCAGCCCCCTCCAAGCGGCGATTCAGGCCTCTCTACAGGGGCGGACGCCGCCGACTCCGGCGGTCGGACGCCCCCTGATGAGTTGGCCCTTTCGGAGACAGGTTCTACCTCCTCCATGCCCCCCCTCGAGGGGGAGCCTGGGGATCCAGACCTGGAGCCCGACCAGGTAGAGCTTCGACCCCCCTCCCAAGGGGGGGAGGCAGCTCCCGGCTCGGACTCTGGGTCCTGGTCTACTTGCTCCGAGGAGGATGACTCCGTCGTGTGCTGC
>gnl|euhcvdb|AF238481_NS5A_C2a_NS5A_protein_coding_sequence_(ns5a_sequence)
GCCGGTTCGTGGCTCCGCGACGTGTGGGACTGGGTTTGCACCATCTTAACAGACTTCAAAAACTGGCTGACCTCCAAGTTATTCCCAAAGATGCCCGGCCTCCCCTTTATCTCTTGCCAAAAGGGGTACAGGGGTGTCTGGGCTGGCACTGGTATCATGACCACACGATGTCCTTGCGGCGCCAACATCTCTGGTAATGTCCGCCTGGGCTCTATGAGAATTACAGGGCCTAAGACCTGCATGAACACTTGGCAGGGGACCTTTCCTATCAATTGTTACACGGAGGGCCAGTGCGTGCCGAAGCCCGCGCCAAACTTCAAGACCGCCATCTGGAGGGTGGCGGCCTCAGAGTACGCGGAGGTGACGCAGCACGGGTCATACTCCTATATAACAGGATTGACCACTGACAATGTGAAGGTTCCCTGCCAACTACCTTCTCCAGAGTTTTTCTCCTGGGTGGACGGGGTGCAAATCCATAGGTTTGCTCCCACGCCAAAGCCGTTTTTCCGGGATGAGGTCTCGTTCAGCGTTGGGCTCAATTCATTTGTCGTCGGGTCTCAGCTTCCTTGTGATCCTGAGCCTGACACTGACGTATTGATGTCCATGCTAACAGATCCATCCCATATTACGGCGGAGGCCGCAGCGCGGCGCTTAGCGCGGGGGTCACCCCCGTCCGAGGCAAGCTCCTCAGCCAGCCAGCTATCGGCACCATCGTTGCGTGCCACCTGCACCACCCACGGCAGAGCCCATGATGTGGACATGGTGGATGCCAACCTGTTCATGGGGGGCGATGTGACCCGGATAGAGTCCGAGTCCAAAGTGGTTGTTCTGGACTCTCTCGACCCAATGGCCGAAGAAAGGAGCGATCACGAGCCCTCGATACCATCAGAGTACTTGCTCCCCAAGAGCAGGTTCCCGCCAGCCTTACCGGCCTGGGCACGGCCTGAGTACAACCCACCGCTTGTGGAACCGTGGAAAAGGGCAGATTACCAACCGCCCGCCGTTGCGGGCTGTGCTCTCCCCCCCCCTAAGAAAACCCCGACCCCCCCCCCAAGGAAACCCCGGACAGTGGGTCTGAACGAGAGCACTATAGCAGATGCCCTCCAGCAGCTGGCCATTAAAACCTTCGGCCAGCCCCCTCCAAGCGGGGATTCAGGCCTCTCTACGGGGGCGGACGCCGCCGATTCCGGCGGTCAGACGCCCCCTGATGAGTTGGCTCATTCGGAGACAGGTTCCATCTCCTCCATGCCCCCCCTCGAGGGGGAGCCTGGGGACCCAGACCTGGAGTCTGGGCAGGTAGAGCTTGAATCTCCCCCCCAGGGGGGGGAGGTAGCTCCCGGCTCGGACTCGGGGTCCTGGTCTACTTGCTCCGAGGAGGACGACTCCGTCGTGTGCTGC
>gnl|euhcvdb|AF238482_NS5A_C2a_NS5A_protein_coding_sequence_(ns5a_sequence)
GCCGGTTCGTGGCTCCGTGATGTGTGGGATTGGGTTTGCACCATCCTAACAGACTTTAAAAATTGGCTGACCTCCAAATTGTTTCCAAAGATGCCCGGCCTCCCCTTTATCTCTTGCCAGAAGGGGTACAAGGGCGTGTGGGCCGGCACTGGTATCATGACCACACGATGTCCTTGCGGCGCCAACATCTCTGGTAATGTCCGCCTGGGCTCTATGAGAATCACAGGGCCTAAAACCTGCATGAACACTTGGCAGGGGACCTTTCCTATCAATTGTTACACGGAGGGCCAGTGCGTGCCGAAACCCGCGCCAAACTTCAAGGTCGCCATCTGGAGGGTGGCGGCCTCAGAGTACGCGGAGGTGACGCAGCACGGATCATACTCCTATATAACAGGATTGACCACTGACAATTTGAAAGTTCCCTGCCAACTACCTTCTCCAGAGTTCTTCTCCTGGGTGGATGGGGTGCAAATCCATAGGTTCGCTCCCACACCAAAGCCGTTTTTCCGGGATGAGGTCTCGTTCTGCGTTGGACTCAATTCATTTGTTGTCGGGTCTCAGCTTCCTTGTGACCCTGAGCCCGACACTGACGTACTGACGTCCATGCTAACAGATCCATCCCATATCACGGCGGAGACCGCAGCGCGGCGCTTGGCGCGGGGGTCACCTCCATCCGAGGCAAGCTCCTCAGCGAGCCAGCTATCAGCGCCATCGCTGCGAGCCACCTGCACCACCCATGGCAAGACTTATGATGTGGACATGGTGGATGCCAGCCTGTTCATGGGGGGCGATGTGACTCGGATAGAGTCTGAGTCCAAAGTGGTCGTCCTGGACTCTCTCGACCCAATGGCCGAAGAAGAGAGCGACCTCGAGCCCTCGATACCATCGGAGTATATGCTCTCCAGGAACAGGTTCCCGCCAGCCTTACCGGCCTGGGCACGGCCTGATTACAACCCACCGCTTGTGGAGTCGTGGAAGAGGCCAGATTACCAACCGGCCACTGTTGCGGGCTGTGCTCTCCCCCCCCCTAAGAAGGCCCCGACGCCCCCCCCAAGGAGACGCCGGACAGTGGGTCTGAGCGAGAGCACCATAGGAGACGCCCTCCAACAGCTGGCCATCAAGTCCTTCGGCCAGCCCCCCCCAAGCGGCGATTCAGGCCTTTCCACGGGGGCGGACGCCGCCGACTCCGGCAGTCGGTCGCCCCCTGATGAGTTGGCTCTTTCGGAAACAGGTTCTACCTCCTCCATGCCCCCCCTCGAGGGGGAGCCTGGGGATCCAGACCTGGAGCCTGAGCAGGTAGAGCCCCAACCCCCCCCCCAGGGGGGGGAGGTGGCTCCCGGCTCGGACTCGGGGTCCTGGTCTACTTGCTCCGAGGAGAATGTCTCCGTCGTTTTCTGC
>gnl|euhcvdb|AF238484_NS5A_C2a_NS5A_protein_coding_sequence_(ns5a_sequence)
GCCGGCTCGTGGCTCCGTGATGTGTGGGACTGGGTTTGCACCATCCTAACAGATTTTAAAAACTGGCTCACCTCCAAATTGTTCCCAAAGATGCCCGGCCTCCCCTTTATCTCTTGCCAAAAGGGGTATAGGGGTGTGTGGGCCGGCACTGGCATCATGACCACACGATGTCCTTGCGGCGCCAACATCTCTGGCAATGTCCGCTTGGGCTCCATGAGAATCACAGGGCCTAAAACCTGCATGAACACTTGGCAGGGGACCTTTCCTATCAATTGTTACACGGAGGGCCAGTGCGTGCCGAAACCCGCGCCAAACTTCAAGACCGCCATCTGGAGGGTGGCGGCCTCGGAGTATGCGGAGGTGACGCAGCACGGGTCATACTCCTACATAACAGGACTGACCACTGACAACTTGAAAGTTCCCTGCCAATTACCTTCTCCAGAGTTCTTTTCCTGGGTGGACGGGGTGCAGATCCACAGGTTTGCCCCCACGCCAAAGCCGTTTTTTCGGGATGAGGTCTCGTTTTGCGTTGGGCTCAATTCATTTGTCGTCGGGTCTCAGCTTCCTTGCGACCTTGAGCCCGATACAGATGTATTGATGTCCATGCTAACAGATCCATCCCACATCACGGCGGAGGCTGCAGCGCGGCGCCTAGCGCGGGGGTCACCCCCATCTGAGGCAAGCTCCTCAGCGAGCCAGTTATCGGCACCATCGCTGCGCGCCACCTGCACCACCCACGGCAAGACCTATGACGTGGACATGGTGGATGCTAACTTGTTCATGGGGGGCGATGTGACTCGGATAGAGTCTGAGTCCAAAGTGGTCGTTCTAGACTCTCTCGACCCAATGGCCGAAGACAGGAGCGACCACGAACCCTCGATACCATCGGAGTATATGCTCCCCAAGACCAAGTTCCCGCCAGCCTTGCCGGCCTGGGCACGGCCTGATTACAACCCACCGCTTGTGGAATCGTGGAAGAGGCCAGATTACCAACCACCCACTGTTGCGGGCTGTGCTCTCCCCCCCCCCAAGAAAACCCCGACGCCTCCCCCAAGGAGACGCCGGACGGTGGGTCTGAACAAAAGCACTATAGGAAATTTCCTCCAACAGCTGGCCATCAAGTCCTTCGGCCAGCCCCCCCCAAGCGGTGATTCAGGCCTTTCCACGGGGGCGGACGCCGCCAATTCCGGCGGTCGGACGTCCCCTGATGATTTGGCTCTTTCGGAGACAGGTTCCATTTCCTCCATGCCCCCCCTCGAGGGGGAGCCTGGGGATCCAGACCTAGAGCCTGAGCAGGTAGAGCTTCAACCTCCCCCCCAGGGGGGGGAGGTAGCTCCCGGCTCGGACTCGGGGTCTTGGTCTACTTGCTCCGAGGAGGATGACTCCGTCGTGTGCTGC
>gnl|euhcvdb|AF169002_NS5A_C2a_NS5A_protein_coding_sequence_(ns5a_sequence)
GCGGGCTCRTGGCTCCGCGATGTGTGGGACTGGGTTTGCACCATCCTAACAGACTTTAAAAACTGGCTGACCTCCAAGTTGTTTCCAAAGATGCCCGGCCTCCCCTTTATCTCTTGCCAAAAGGGGTATAGAGGCGTATGGGCCGGCACTGGCATCATGACCACACGATGTTCTTGCGGCGCCGAAATCTCTGGCAAYGTCCGCCTGGGCTCTATGAGAATCACAGGGCCTAGAACCTGCATGAAYACCTGGCAGGGGACCTTCCCTATCAATTGTTACACGGAGGGCCAGTGCGTGCCAAAACCCGCGCCAAACTTCAAAACCGCCATCTGGAGAGTGGCGGCTTCGGAGTACGCGGAGGTGACGCAGCACGGGCCRTACTCCTATATAACAGGACTGACCACTGACAACCTGAAAGTTCCCTGTCAAATACCTTCTCCAGAGTTCTTTTCCTGGGTGGACGGAGTGCAAATCCATAGGTTTGCTCCCAAGCCAAAGCCGTTTTTCCGGGATGAGGTCTCGTTCTGCGTTGGGCTTAATTCATTTGTCGTCGGGTCTCAGCTTCCTTGTGACCCTGAACCCGACACAGACGTATTGATGTCCATGCTAACAGATCCATCCCATATTACGGCGGAGGCTGCAGCACGGCGCTTAGCGCGGGGCTCACCCCCATCTGAGGCAAGCTCCTCAGCAAGCCAGCTGTCGGCACCATCGCTGCGGGCYACCTGTGCCACCCACGGCAAGACCTATGATGTGGACATGGTGGATGCCAACCTGTTCATGGGGGGCGATGTGACTCGGATAGAGTCTGAGTCCAAAGTGGTCGTTCTGGATTCTCTCGACCCAATGGCCGAAGAAAGGAGCGACCTCGAGCCTTCGATACCATCGGAGTATATGCTCCCCAGGAACAGGTTCCCACCAGCCTTACCGGCCTGGGCACGGCCTGACTACAACCCTCCGCTTGTGGAATCGTGGAAGAGGCCCGATTACCAACCGCCCACTGTTGCGGGCTGTGCTCTCCCCCCTCCTAAGAAGGCTCCGACGCCCCCCCCAAGGAGACGTCGGACGGTGGGTTTGAGTGAGAGCACCATAGGAGATGCTCTCCAACAGCTGGCCATTAAGACCTTCGGCCAGCCCCCCCCAAGCGGCGACTCAGGCCTTTCCACGGGGGCGGACGCTGCCGACTCCGGCGGCCAGGCGTCCCCCGATGAGTTGGCTCTTTCGGAGACAGGTTCTACCTCCTCCATGCCCCCCCTGGAGGGGGAGCCTGGGGATCCAGACCTGGAGCCTGAGCGGGTGGAGCTCCAGGCTCTCCCCCAGGGAGGGGAGGTGGCTCCCGGCTCGGACTCGGGGTCCTGGTCTACTTGCTCCGAGGAAGACGACTCTGTCGTGTGCTGC
>gnl|euhcvdb|AF169004_NS5A_C2a_NS5A_protein_coding_sequence_(ns5a_sequence)
GCCGGCTCGTGGCTCCGCGACGTGTGGGACTGGGTTTGTTCCATCCTGATAGACTTCAAAAATTGGCTGACTTCCAAGTTGTTCCCRAAGATGCCCGGCCTCCCCTTAATCTCTTGCCAAAAGGGGTACAAGGGCGTGTGGGCCGGCACTGGTATCATGACCACACGGTGTCCTTGCGGCGCTAACATCTCTGGCAATGTCCGCCTGGGCTCTATGAGAATCACAGGGCCCAAAACCTGCATGAACACTTGGCATGGGACTTTTCCTATCAATTGTTACACGGAGGGCCAGTGCGTGCCGAAACCCGCGCCAAACTTCAAGACCGCCATCTGGAGGGTGGCGGCCTCAGAGTACGCGGAGGTAACGCAGCACGGGTCATACTCCTATATAACAGGACTGACCACTGACAATTTGAAAGTTCCCTGCCAACTACCTTCTCCAGAGTTTTTTTCCTGGGTGGACGGAGTGCAAATCCATAGGTTTGCTCCCACACCAAAGCCGTTTTTCCGGGATGAGGTCTCGTTTTGCGTTGGGCTCAATTCGTTCGTCGTCGGGTCTCAGCTTCCTTGTGATCCAGAGCCCGATACAGACGTATTGACGTCCATGCTAACAGATCCATCCCATATCACGGCGGAGGCTGCAGCGCGGCGCTTAGCGCGGGGGTCACCCCCATCTGAGGCGAGCTCCTCAGCGAGCCAACTATCGGCACCATCGCTGCGAGCCACCTGCACCACCCACGGGAAAACCTATGATGTGGACATGGTGGATGCTAACTTGTTCATGGGGGGCGATGTGACTCGGATAGAGTCTGAGTCCAAGGTGATCGTTCTGGACTCTCTCGACTCAATGGTCGAAGAAGGGAGCGACCACGAGCCTTCGATACCATCAGAGTATATGCTCCCCAGGACCAAGTTCCCGCCAGCCTTGCCGGTCTGGGCACGGCCTGATTACAACCCACCGGTTGTGGAATCGTGGAAGAGGCCAGATTACCAACCACCCACTGTTGCGGGCTGCGCTCTCCCCCCCTCCAAGGAGACCCCGACGCCCCCACCAAGGAGGCGCCGGACGGTGGGTTTGAGCGAGAGCACCATAGGAGATGCTCTCCAGCAGCTGGCCATCAAGACCTTCGGCCAGCCCCCCTCAACCGGTGACTCAGGCCWTTCCACGGGGGCGGACGCTGCCGACTCCGGCGGTCGGACGCCCCCTGATGAATTGACTCCTTCGGAGACAGGTTCTACATCCTCCATGCCCCCCCTCGAGGGGGAGCCTGGGGATCCAGACCTGGAGCCTGAGCAGGTAGAGCTTCAGCCTCCCCCTCAGGAGGGGGASGTAGCTCCCGGCTCGGACTCGGGGTCCTGGTCTACTTGCTCCGAGGAGGATGACTCCGTCGTGTGCTGC
