# Supplementary material for: Genetic Barrier to Direct Acting Antivirals in HCV Sequences Deposited in the European Databank
Source: PLoS One. 2016 Aug 9;11(8):e0159924. doi: 10.1371/journal.pone.0159924 (PMC4978475; doi:10.1371/journal.pone.0159924)
Supplement: S9 File — (FAS) [file pone.0159924.s009.fas]

>gnl|euhcvdb|D10988_NS5A_C2b_NS5A_protein_coding_sequence_(ns5a_sequence)
TCGGGGTCTTGGCTCCAGGACATTTGGGATTGGGTTTGTTCCATCCTCACAGACTTCAAAAACTGGCTGTCTTCAAAATTACTCCCCAAGATGCCCGGCATTCCCTTTATCTCTTGCCAGAAGGGATACAAGGGTGTATGGGCTGGTACGGGTGTCATGACTACTCGGTGCCCATGTGGAGCAAACATCTCGGGCCATGTCCGCATGGGCACCATGAAAATAACAGGCCCGAAGACTTGCTTGAACCTGTGGCAGGGGACTTTCCCCATTAATTGTTACACAGAAGGGCCTTGCGTGCCAAAACCCCCTCCTAATTACAAGACCGCAATTTGGAGGGTGGCAGCGTCGGAGTACGTTGAGGTCACACAGCATGGCTCTTTCTCGTATGTAACGGGGTTAACCAGTGACAACCTTAAGGTCCCTTGCCAGGTACCAGCTCCAGAATTTTTCTCTTGGGTGGACGGGGTGCAAATCCACCGATTCGCCCCCGTTCCAGGTCCCTTCTTTCGGGATGAGGTAACGTTCACCGTAGGCCTTAACTCCTTCGTGGTCGGCTCTCAGCTCCCTTGCGATCCTGAGCCGGACACCGAGGTACTGGCCTCCATGTTGACAGACCCGTCCCACATCACCGCGGAGGCGGCAGCCAGGCGATTGGCAAGGGGATCTCCCCCTTCACAGGCTAGCTCCTCAGCGAGCCAGCTCTCTGCCCCGTCCTTGAAGGCTACCTGTACCACCCATAAGACAGCATATGATTGTGACATGGTGGATGCCAACCTTTTCATGGGAGGCGATGTGACCCGGATTGAGTCTGACTCTAAGGTGATCGTTCTAGACTCCCTCGATTCCATGACTGAGGTAGAGGATGATCGTGAGCCTTCTGTACCATCAGAGTACCTGATCAAGAGGAGAAAGTTCCCACCGGCGCTGCCTCCTTGGGCCCGTCCAGACTACAATCCTGTTTTGATCGAGACATGGAAGAGGCCGGGCTATGAACCACCCACTGTCCTAGGCTGTGCCCTCCCCCCCACACCTCAAACGCCAGTGCCTCCACCTCGGAGGCGCCGCGCCAAAGTCCTGACCCAGGACAATGTGGAGGGGGTCCTCAGGGAGATGGCTGACAAAGTACTCAGCCCTCTCCAAGACAACAATGACTCCGGTCACTCCACTGGAGCGGATACCGGAGGAGACATCGTCCAGCAACCCTCTGACGAGACTGCCGCTTCAGAAGCGGGGTCACTGTCCTCCATGCCTCCCCTTGAGGGAGAGCCGGGAGACCCTGACCTGGAGTTTGAACCAGTGGGATCCGCTCCCCCTTCTGAGGGGGAGTGTGAGGTCATTGATTCGGACTCTAAGTCGTGGTCCACAGTCTCTGATCAAGAGGATTCTGTTATCTGCTGC
>gnl|euhcvdb|AY232733_NS5A_C2b_NS5A_protein_coding_sequence_(ns5a_sequence)
TCGGGGTCTTGGCTCCGGGACATTTGGGATTGGGTGAGTTCCATCCTCACAGACTTTAAGAACTGGCTGTCTTCAAAACTGCTCCCCAAACTGCCCGGCCTTCCCTTTATCTCTTGTCAAAAGGGGTACAGGGGTGTATGGGCTGGCACGGGAGTCATGACTACTCGGTGTCCATGCGGAGCAAACATTTCGGGCCATGTCCGCCTGGGTACCATGAAAATAACGGGCCCAAAGACCTGCTTGAACATGTGGCAGGGGACTTTCCCCATTAATTGTTACACAGAAGGGCCTTGCACACCAAAACCCCCTCCCAACTATAAGACCGCAATTTGGAGGGTGGCAGCGTCTGAGTACGTTGAGATCACGCAGCATGGCTCTTTCTCGTATGTGACGGGGTTAACCAGTGACAACCTTAAGGTCCCTTGCCAGGTACCAGCTCCAGAATTCTTCTCTTGGGTGGATGGGGTGCAGATACACCGATTCGCCCCCATTCCAGGTCCTTTCTTTCGGGATGAGGTGACATTCACCGTGGGCCTCAATTCCTTTGTGGTTGGCTCTCAGCTCCCTTGCGATCCTGAGCCGGACACCGAGGTATTGGCCTCCATGTTGACAGACCCATCCCACATCACAGCGGAGGCAGCAGCTAGGCGATTGGCCAGGGGATCTCCCCCCTCACAGGCCAGCTCTTCAGCGAGCCAGCTCTCCGCCCCGTCCTTGAAGGCTACCTGCACCACTCACAAGATGGCATATGATTGTGACATGGTGGATGCTAACCTCTTCATGGGAGGCGATGTGACTCGGATTGAGTCCAACTCTAAGGTGGTTGTCCTTGATTCCCTCGACTCCATGACTGAGGTAGAGGATGATCGCGAGCCTTCCGTACCATCAGAGTACTTGATCAGGAGGAAAAAGTTCCCACCGGCACTACCTCCCTGGGCTCGCCCAGATTACAACCCTCCTACGATGGAGATATGGAACAGGTCGGGCTATGAACCACCCACTGTCCTAGGCTGTGCCCTCCCCCCCACACCTCAAGTGCCAGTGCCCCCCCCTCGGAGGCGCCGCACCAAAGTCCTAACTCAGGACAATGTGGAGGGAGTACTCAAGGGGATGGCGGACAAAGTGTTCAGCCCTCCCCAAGATTGCAATGACTCCGGTCACTCCACTGGAGTGGATACCGGGGCAGACAGCGTCCAGCAGCCCTCTGACGAGACTGCCGCTTCGGAAGCGGGATCACTGTCCTCCATGCCTCCCCTTGAGGGAGAGCCAGGAGACCCTGACCTGGAGTTCGAACCAGCTGGGTCCATTCCCCCTTCCGAGGGGGAGTGTGAGGTCGTTGATTCGGATTCTAAGTCGTGGTCCACAGTCTCTGATCAAGAGGATTCTGTCATCTGCTGC
>gnl|euhcvdb|AB559564_NS5A_C2b_NS5A_protein_coding_sequence_(ns5a_sequence)
TCGGGGTCTTGGCTCCGGGACATTTGGGATTGGGTTTGTTCCATTCTCACAGACTTTAAGAACTGGCTGTCTTCAAAATTACTCCCCAAAATGCCCGGCCTTCCCTTTATCTCTTGTCAAAAGGGGTATAAGGGTGTATGGGCTGGCACGGGGGTCATGACTACCCGGTGTCCATGCGGAGCAAACATTTCGGGCCATGTCCGCATGGGCACCATGAAAATAACAGGCCCGAAGACCTGCTTGAACATGTGGCAGGGGACCTTCCCTATCAATTGTTACACAGAAGGGCCTTGTGTGCCAAAACCCCCTCCTAATTACAAGACCGCAATTTGGAGGGTGGCAGCGTCGGAGTACGTTGAGATCACGCAGCACGGCTCTTTCTCGTATGTAACGGGGTTAACCAGTGACAACCTTAAGGTCCCTTGCCAGGTACCAGCTCCAGAATTCTTCTCTTGGGTGGACGGAGTGCAGATACATCGATTCGCCCCCACTCCAGGTCCCTTCTTTCGAGATGAGGTAGTGTTCACCGTGGGCCTCAATTCCTTCGTGGTCGGCTCTCAGCTCCCTTGCGACCCTGAGCCGGACACTGAGGTATTGGCCTCAATGTTAACAGACCCGTCACACATCACAGCGGAGACGGCGGCCAGGCGATTGGCCAGGGGATCTCCCCCCTCACAGGCCAGTTCTTCAGCAAGCCAGCTCTCCGCCCCGTCTTTGAAGGCCACCTGTACCACCCATAAGATGGCATATGACTGTGACATGGTGGATGCTAACCTTTTCATGGGAGGTGATGTGACCCGGATTGAGTCCGACTCTAAGGTCATTGTCCTCGACTCCCTCGATTCTATGACCGAGGTAGAGGACGATCGTGAGCCTTCCATACCATCAGAGTACTTGATCAGGAGGAAAAAGTTTCCACCGGCGCTACCTCCCTGGGCCCGTCCAGAGTACAACCCGCCTGTGCTCGAGACATGGAAGAGGCCGGACTATGAACCACCCACTGTCCTAGGCTGTGCCCTCCCCTCCACGCTCCAAGCGCCAGTGCCCCCACCTCGGAGGCGCCGCGCCAAAGTCCTAACTCAGGACAATGTAGAGGGGGTCCTCAGGGAGATGGCGGACAATGTGCTCAGCCCTCTCCAAGATTGCAATGACTCCGGTCACTCCACTGGGGTGGACACCGGAGGAGACAGCGTCCAGCAACCCTCTGACGAGACCGCTACTTCAGAAGCGGGATCACTGTCCTCCATGCCTCCCCTTGAGGGAGAGCCGGGGGACCCAGACTTGGAGTTCCGACAAGCCGGATCCACTCCCCCTTCCGAGGGGGAGTGTGAGGTCATTGATTCGGACTCTAAGTCATGGTCCACAGTCTCTGATCAAGAGGATTCTGTCATCTGCTGC
>gnl|euhcvdb|AY232743_NS5A_C2b_NS5A_protein_coding_sequence_(ns5a_sequence)
TCGGGGTCGTGGCTCCGGGACGTTTGGGATTGGGTTTGTTCCATTCTTATAGACTTTAAGAACTGGCTGTCTTCAAAGTTACTCCCCAAAATGCCTGGCCTTCCCTTCATCTCTTGCCAAAAGGGATACAGGGGCGTATGGGCTGGCACGGGAGTCATGACTACTCGGTGTCCATGCGGGGCAAACATTTCGGGCCATGTCCGCATGGGTACTATGAAAATAACTGGCCCAAAGACCTGCTTGAACCTGTGGCAGGGAACCTTCCCCATTAATTGTTACACAGAAGGGCCTTGCGTGCCAAAACCCCCTCCTAATTATAAGACCGCAATTTGGAGGGTGGCAGCGTCAGAGTACATTGAAGTCACACAGCATGGCTCTTTCTCGTACGTAACGGGGTTGACCAGTGACAACCTTAAGGTCCCTTGCCAGGTACCAGCTCCAGAATTCTTCTCTTGGGTGGACGGGGTGCAAATACATCGATTCGCCCCCATTCCAGGTCCTTTCTTTCGGGATGAGGTAACGTTCACCGTAGGCCTTAATTCCTTGGTGGTCGGCTCTCAGCTCCCTTGTGACCCTGAGCCGGACACCGAGGTATTGGCCTCCATGTTGACAGACCCGTCCCACATTACCGCGGAAGCGGCAGCCAGGCGGTTGGCCAGGGGATCCCCCCCTTCACAGGCCAGCTCCTCAGCGAGCCAGCTCTCCGCCCCGTCCTTGAAGGCCACCTGTACCACCCATAGGATGGCATATGACTGTGACATGGTGGATGCTAACCTTTTCATGGGAGGCGATGTGACCCGGATTGAATCCGACTCCAAGGTGATCGTTCTTGACTCCCTCGACACCATGACTGAGGTAGAGGATGATCGTGAACCTTCTGTACCATCGGAGTACTTGGTCAGGAAGCGTAAGTTCCCACCGGCACTGCCTCCCTGGGCCCGTCCGGACTACAACCCTCCTGTGATCGAGACATGGAAGAGGCCGGGCTATGAACCACCCACTGTCCTAGGCTGTGCTCTTCCCCCCACACCTCAAGCGCCAGTGCCCCCACCTCGGAGGCGCCGCGCCAAAGTCCTAACTCAGGACAATGTGGGGGAAGTCCTTAGGGAGATGGCGGACAAAGTGCTCAGCCCTCTCCAAGACCACAATGACTCCGGTCACTCCACTGGAGCGGATACCGGAGGAGACAGCGTCCAGCAGCCCTCTGACGAGACTGCCGCTTCAGAAGCGGGATCATCGTCCTCCATGCCTCCCCTCGAGGGAGAGCCGGGGGACCCTGACCTGGAGTTTGAACCAGCGGAATCCGCTCCCCCTTCTGAGGGAGAGTGTGAGGTCATTGATTCGGACTCTAAGTCATGGGCGACAGTCTCTGATCAAGAGGATTCTGTCATCTGCTGC
>gnl|euhcvdb|AY232744_NS5A_C2b_NS5A_protein_coding_sequence_(ns5a_sequence)
TCGGGGTCTTGGCTCCAGGACATTTGGGATTGGGTTTGTTCCATTCTCACAGACTTTAAGAACTGGCTGTCTTCAAAATTGCTCCCCAAACTGCCCGGCCTTCCCTTCATCTCTTGCCAAAAGGGATACAGGGGTGTATGGGCTGGCACGGGAGTCATGACTACTCGGTGTCCATGCGGAGCAAACATCTCGGGCCATGTCCGCATGGGTACCATGAAAATAACAGGCCCGAAGACCTGCCTGAACCTGTGGCAGGGGACCTTCCCCATTAATTGTTACACAGAAGGGCCTTGCGTGCCAAAGCCCCCCCCCAATTATAAGACCGCAATTTGGAGGGTGGCAGCGTCGGAGTACGTTGAGGTCACGCAGCATGGCTCTTTCTCGTACGTAACGGGGTTAACCAGTGACAACCTTAAGGTCCCTTGCCAGGTGCCAGCTCCAGAGTTTTTCTCTTGGGTGGACGGGGTGCAAATACACCGATTCGCCCCCACTCCAGGCCCCTTCTTCCGGGATGAGGTAACGTTCACCGTAGGCCTAAATTCCTTTGTGGTCGGCTCTCAGCTCCCTTGCGACCCTGAGCCGGACACCGAGGTATTGGCCTCCATGTTGACAGACCCGTCCCACATCACCGCGGAGGCGGCAGCCAGGCGACTGGCCAGGGGATCTCCCCCTTCACAGGCCAGCTCTTCAGCGAGCCAGCTCTCCGCCCCGTCCTTGAAGGCTACCTGTACCACCCATAAGACAGCATATGACTGTGACATGGTGGATGCTAACCTGTTCATGGGAGGCGACGTGACCCGGATTGAGTCTGACTCTAAGGTGATCGTTCTCGACTCCCTCGATTCCATGACTGAGGTAGAGGACGATCGTGAGCCTTCTGTACCATCAGAGTACTTGATCAGGAGGAGAAAGTTCCCACCGGCACTACCTCCCTGGGCCCGTCCAGACTACAACCCTCCCGTGATCGAGACATGGAAGAGGCCGGACTATGAACCACCCACTGTCCTAGGCTGTGCCCTTCCCTCCACACCTCAAGTGCCAGTGCCCCCACCTCGGAGGCGCCGCGCCAGAGTTCTGACTCAGGACAATGTGGAGGGGGTCCTCAGGGAGATGGCGGACAAAGTGCTCAGCCCTCTCCAAGACCACAATGACTCCGGTCACTCCACTGGAGCGGATACCGGAGGAGACAGCGTCCAGCAGCCCTCTGACGAGACTGCCGCCTCAGAAACGGGATCACTGTCCTCCATGCCTCCCCTTGAGGGAGAGCCGGGGGACCCTGACCTGGAGTTTGAACCAGCAAGATCCGCCCCCCCCTCTGAGGGGGAGTGCGAGGTCATTGATTCGGACTCTAAGTCGTGGTCCACAGTCTCTGATCAAGAGGATTCTGTTATTTGCTGC
>gnl|euhcvdb|AY232745_NS5A_C2b_NS5A_protein_coding_sequence_(ns5a_sequence)
TCGGGGTCTTGGCTCCAGGACATTTGGGATTGGGTTTGTTCCATTCTCACAGACTTTAAGAACTGGCTGTCTTCAAAATTGCTCCCCAAACTGCCCGGCCTTCCCTTCATCTCTTGCCAAAAGGGATACAGGGGTGTATGGGCTGGCACGGGAGTCATGACTACTCGGTGTCCATGCGGAGCAAACATTTCGGGCCATGTCCGCATGGGTACCATGAAAATAACAGGCCCGAAGACCTGCCTGAACCTGTGGCAGGGGACCTTCCCCATTAATTGTTACACAGAAGGGCCTTGCGTGCCAAAGCCCCCCCCCAATTATAAGACCGCAATTTGGAGGGTGGCAGCGTCGGAGTACGTTGAGGTCACGCAGCATGGCTCTTTCTCGTACGTAACGGGGTTAACCAGTGACAACCTTAAGGTCCCTTGCCAGGTGCCAGCTCCAGAGTTTTTCTCTTGGGTGGACGGGGTGCAAATACACCGATTCGCCCCCACTCCAGGCCCCTTCTTCCGGGATGAGGTAACGTTCACCGTAGGCCTAAATTCCTTTGTGGTCGGCTCTCAGCTCCCTTGCGACCCTGAGCCGGACACCGAGGTATTGGCCTCCATGTTGACAGACCCGTCCCATATCACCGCGGAGGCGGCAGCCAGGCGACTGGCCAGGGGATCTCCCCCTTCACAGGCCAGCTCTTCAGCGAGCCAGCTCTCCGCCCCGTCCTTGAAGGCTACCTGTACCACCCATAAGACAGCATATGACTGTGACATGGTGGATGCTAACCTGTTCATGGGAGGCGACGTGACCCGGATTGAGTCTGACTCTAAGGTGATCGTTCTCGACTCCCTCGATTCCATGACTGAGGTAGAGGACGATCGTGAGCCTTCTGTACCATCAGAGTACTTGATCAGGAGGAGAAAGTTCCCACCGGCACTACCTCCCTGGGCCCGTCCAGACTACAACCCTCCCGTGATCGAGACATGGAAGAGGCCGGACTATGAACCACCCACTGTCCTAGGCTGTGCCCTTCCCTCCACACCTCAAGTGCCAGTGCCCCCACCTCGGAGGCGCCGCGCCAGAGTTCTGACTCAGGACAATGTGGAGGGGGTCCTCAGGGAGATGGCGGACAAAGTGCTCAGCCCTCTCCAAGACCACAATGACTCCGGTCACTCCACTGGAGCGGATACCGGAGGAGACAGCGTCCAGCAGCCCTCTGACGAGACTGCCGCCTCAGAAACGGGATCACTGTCCTCCATGCCTCCCCTTGAGGGAGAGCCGGGGGACCCTGACCTGGAGTTTGAACCAGCAAGATCCGCCCCCCCCTCTGAGGGGGAGTGCGAGGTCATTGATTCGGACTCTAAGTCGTGGTCCACAGTCTCTGATCAAGAGGATTCTGTTATTTGCTGC
>gnl|euhcvdb|AY232749_NS5A_C2b_NS5A_protein_coding_sequence_(ns5a_sequence)
TCGGGGTCTTGGCTCCGGGACATTTGGGATTGGGTTTGTTCCATCCTCACAGACTTTAAGAACTGGCTGTCTTCAAAATTGCTCCCCAAACTGCCTGGCCTTCCCTTCATCTCTTGCCAAAAGGGATACAGGGGCGTGTGGGCTGGCACGGGAGTCATGACTACTCGGTGTCCGTGCGGAGCTAGCATCTCGGGCCATGTCCGCATGGGTACCATGAAAATAACAGGCCCAAAGACCTGCTTGAACCTGTGGCAGGGAACCTTCCCCATTAATTGTTACACAGAAGGGCCTTGCGTGCCAAAACCCCCTCCTAATTATAAGACCGCAATTTGGAGGGTGTCAGCGTCGGAGTACGTTGAGGTCACGCAGCATGGCTCTTTCTCGTACGTAACGGGGTTAACTAGTGACAACCTTAAGGTCCCTTGCCAGGTACCAGCTCCAGAATTCTTCTCTTGGGTGGACGGGGTGCAAATACACCGATTCGCCCCCACTCCAGGTCCCTTCTTCCGGGATGAGGTTACGTTCACTGTAGGCCTCAATTCCTTTGTGGTCGGCTCTCAGCTCCCCTGCGACCCTGAGCCGGACACCGAGGTATTGGCCTCCATGTTGACAGACCCGTCCCACATTACCGCGGAGACGGCAGCCAGGCGGTTGGCCAGGGGATCCCCCCCTTCACAGGCCAGCTCTTCAGCGAGCCAGCTCTCCGCCCCATCCTTGAAGGCTACCTGTACCACCCATAAGATGGCATATGATTGTGACATGGTGGATGCCAACCTCTTCATGGGAGGCGATGTGACCCGGATTGAGTCCGACTCCAAGGTGATCGTTCTCGACTCCCTCGATCCCATGACTGAGGTGGAGGATGACCGTGAGCCTTCTGTACCATCAGAGTACTTGATCAGGAGGAGGAAGTTCCCACCGGCACTACCTCCCTGGGCCCGTCCAGACTACAACCCTCCTGTGATCGAGACATGGAAAAGGCCGGACTACGAACCACCCACTGTCCTAGGCTGTGCCCTTCCCCCCACACCTCAAGCGCCAGTGCCCCCACCTCGGAGGCGCCGCGCCAAAATCCTGACTCAGGACAATGTGGAGGGGGTTTTAAGGGAGATGGCGGACAAGGCGTTCGGCCCTCTCCAAGACCACAACGACTCCGGTCACTCCACTGGAGCGGATACCGGAGGAGACAGCGTCCAGCAGCCCTCTGACGAGGCTGCCGCTTCAGAAGCGGGATCACTGTCCTCCATGCCTCCCCTTGAGGGAGAGCCGGGGGATCCTGACCTGGAGTTTGAACCGGCGGGATCCGCTTCCCCTTCTGAGGGGGAGTGTGAGGTCATCGATTCAGACTCCAAGTCGTGGTCAACAGTCTCTGACCAAGAGGACTCTGTTGTCTGCTGC
>gnl|euhcvdb|AY232732_NS5A_C2b_NS5A_protein_coding_sequence_(ns5a_sequence)
TCGGGGTCTTGGCTCCGGGACATTTGGGATTGGGTGAGTTCCATCCTCACAGACTTTAAGAACTGGCTGTCTTCAAAACTGCTCCCCAAACTGCCCGGCCTTCCCTTTATCTCTTGTCAAAAGGGGTACAGGGGTGTATGGGCTGGCACGGGAGTCATGACTACTCGGTGTCCATGCGGAGCAAACATTTCGGGCCATGTCCGCCTGGGTACCATGAAAATAACGGGCCCAAAGACTTGCTTGAACATGTGGCAGGGGACTTTCCCCATTAATTGTTACACAGAAGGGCCTTGCACACCAAAACCCCCTCCCAACTATAAGACCGCAATTTGGAGGGTGGCAGCGTCTGAGTACGTTGAGATCACGCAGCATGGCTCTTTCTCGTATGTGACGGGGCTAACCAGTGACAACCTTAAGGTCCCTTGCCAGGTACCAGCTCCAGAATTCTTCTCTTGGGTGGATGGGGTGCAGATACACCGATTCGCCCCCATTCCAGGTCCTTTCTTTCGGGATGAGGTGACATTCACCGTGGGCCTCAATTCCTTTGTGGTCGGCTCTCAGCTCCCTTGCGACCCTGAGCCGGACACCGAGGTACTGGCCTCCATGTTGACAGACCCATCCCACATCACAGCGGAGGCGGCAGCTAGGCGATTGGCCAGGGGATCTCCCCCCTCACAGGCCAGCTCTTCAGCGAGCCAGCTCTCCGCCCCGTCCTTGAAGGCTACCTGCACCACTCACAAGATGGCATATGATTGTGACATGGTGGATGCTAACCTCTTCATGGGAGGCGATGTGACTCGGATTGAGTCCAACTCTAAGGTGGTTGTCCTTGATTCCCTCGACTCCATGACTGAGGTAGAGGATGACCGCGAGCCTTCCGTACCATCAGAGTACTTGATCAGGAGGAAAAAGTTCCCATCGGCACTACCTCCCTGGGCTCGCCCAGATTACAACCCTCCTACGATCGAGATATGGAAGAGGCCAGGCTATGAACCACCCACTGTCCTAGGATGTGCCCTCCCCCCCACACCTCAAGTGCCAGTGCCCCCCCCTCGGAGGCGCCGCACCAAAGTCCTGACTCAGGACAATGTGGAGGGAGTACTCAAGGGGATGGCGGACAAAGTGTTCAGCCCTCCCCAAGATTGCAATGACTCCGGTCACTCCACTGGAGTGGATACCGGGGCAGACAGCGTCCAGCAGCCCTCTGACGAGACTGCCGCTTCAGAAGCGGGATCACTGTCCTCCATGCCTCCCCTTGAGGGAGAGCCAGGAGACCCTGACCTGGAGTTCGAACCAGCTGGGTCCATTCCCCCTTCCGAGGGGGAGTGTGAGGTCGTTGATTCGGATTCTAAGTCGTGGTCCACAGTCTCTGATCAAGAGGATTCTGTCATCTGCTGC
>gnl|euhcvdb|AY232736_NS5A_C2b_NS5A_protein_coding_sequence_(ns5a_sequence)
TCGGGGTCTTGGCTCCAGGACATTTGGGATTGGGTTTGCTCCATCCTCGCAGACTTTAAGAACTGGCTGTCTGCAAAATTGCTCCCTAAAATGCCCGGCCTTCCCTTCATCTCTTGCCAAAAGGGATACAGGGGTGTATGGGCTGGCACGGGAGTTATGACTACTCGGTGTCCATGCGGAGCAAACATCTCGGGCCATGTCCGCATGGGCACCATGAAAATAACAGGCCCGAAGACCTGCCTGAACCTGTGGCAGGGGACCTTCCCCATTAATTGTTACACAGAAGGGCCTTGCGTGCCAAAACCCCCTCCTAATTACAAGACCGCAATTTGGAGGGTGGCAGCGTCGGAGTACGTTGAGATCACGCAGCATGGCTCTTTCTCGTACGTAACGGGGTTAACCAGTGACAACCTTAAGGTCCCTTGCCAGGTACCGGCTCCAGAATTTTTCTCTTGGGTGGACGGGGTGCAAGTACACCGATTTGCCCCCATTCCAGGTCCCTTCTTTCGGGATGAGGTGACGTTCACCGTAGGCCTCAATTCCTTTGTGGTCGGCTTTCAGTTCCCTTGTGACCCTGAGCCGGACACCGAGGTATTGGCCTCCATGTTGACAGACCCGTCCCACATTACCGCGGAGGCGGCAGCCAGGCGGTTGGCCAGGGGGTCTCCCCCCTCACAGGCCAGCTCTTCAGCGAGCCAGCTTTCCGCCCCGTCTTTGAAGGCTACCTGTACCACCCATAAGACAGCATATGATTGTGACATGGTGGATGCTAACCTTTTCATGGGAGGCGATGTGACCCGGATTGAGTCCGACTCTAAGGTGATTGTTGTCCTCTCCCTGGATTCCATGACTGAGGTAGAGGATGATCGTGAGCCTTCCATACCATCAGAGTACTTGATCAGGAGGAGAAAGTTCCCACCGGCGCTACCCCCCTGGGCCCGTCCGGACTACAACCCTCCTGTGATCGAGACATGGAAAAGGCCAGGCTATGAACCACCCACTGTCCTAGGCTGTGCCCTTCCCCCCACACTTCAAGCGCCAGTGCCCCCACATCGAAGGCGCCGCGCCAAAGTCCTGACTCAGGACAATGTGGAGGGGGTCCTCAGGGAGATGGCGGACAAAGTGTTCAGCCCTCTCCAAGACCAAAATGACTCCGGTCACTCCACTGGAGCAGATACCGGGGGAGACAGCGTCCAGCAGCCCCCTGACGAGACTGCCGCTTCAGAAGCGGGATCACTGTCCTCCATGCCTCCCCTTGAGGGAGAGCCGGGGGACCCTGACCTGGAGTTTGAGCCAGCGGGACCCGCTCCCCCTTCCGAGGGGGAGTGTGAGGTGATTGATTCAGACTCTAAGTCGTGGTCCACAGTCTCTGATCAAGAGGATTCTGTTATCTGCTGC
>gnl|euhcvdb|AY232737_NS5A_C2b_NS5A_protein_coding_sequence_(ns5a_sequence)
TCGGGGTCTTGGCTCCAGGACATTTGGGATTGGGTTTGCTCCATCCTCGCAGACTTTAAGAACTGGCTGTCTGCAAAATTGCTCCCTAAAATGCCCGGCCTTCCCTTCATCTCTTGCCAAAAGGGATACAGGGGTGTATGGGCTGGCACGGGAGTTATGACTACTCGGTGTCCATGCGGAGCAAACATCTCGGGCCATGTCCGCATGGGCACCATGAAAATAACAGGCCCGAAGACCTGCCTGAACCTGTGGCAGGGGACCTTCCCCATTAATTGTTACACAGAAGGGCCTTGCGTGCCAAAACCCCCTCCTAATTACAAGACCGCAATTTGGAGGGTGGCAGCGTCGGAGTACGTTGAGATCACGCAGCATGGCTCTTTCTCGTACGTAACGGGGTTAACCAGTGACAACCTTAAGGTCCCTTGCCAGGTACCGGCTCCAGAATTTTTCTCTTGGGTGGACGGGGTGCAAGTACACCGATTTGCCCCCATTCCAGGTCCCTTCTTTCGGGATGAGGTGAAGTTCACCGTAGGCCTCAATTCCTTTGTGGTCGGCTTTCAGTTCCCTTGTGACCCTGAGCCGGACACCGAGGTATTGGCCTCCATGTTGACAGACCCGTCCCACATTACCGCGGAGGCGGCAGCCAGGCGGTTGGCCAGGGGGTCTCCCCCCTCACAGGCCAGCTCTTCAGCGAGCCAGCTTTCCGCCCCGTCTTTGAAGGCTACCTGTACCACCCATAAGACAGCATATGATTGTGACATGGTGGATGCTAACCTTTTCATGGGAGGCGATGTGACCCGGATTGAGTCCGACTCTAAGGTGATCGTTGTCCACTCCCTGGATTCCATGACTGAGGTAGAGGATGATCGTGAGCCTTCCATACCATCAGAGTACTTGATCAGGAGGAGAAAGTTCCCACCGGCGCTACCCCCCTGGGCCCGTCCGGACTATAACCCTCCTGTGATCGAGACATGGAAAAGGCCGGGCTATGAACCACCCACTGTCCTAGGCTGTGCCCTTCCCCCCACACTTCAAGCGCCAGTGCCCCCACCTCGGAGGCGCCGCGCCAAAGTCCTGACTCAGGACAATGTGGAGGGGGTCCTCAGGGAGATGGCGGACAAAGTGTTCAGCCCTCTCCAAGACCAAAATGACTCCGGTCACTCCACTGGAGCAGATACCGGGGGAGACAGCGTCCAGCAGCCCCCTGACGAGACTGCCGCTTCAGAAGCGGGATCACTGTCCTCCATGCCTCCCCTTGAGGGAGAGCCGGGGGACCCTGACCTGGAGTTTGAGCCAGCGGGACCCGCTCCCCCTTCCGAGGGGGAGTGTGAGGTGATTGATTCAGACTCTAAGTCGTGGTCCACAGTCTCTGATCAAGAGGATTCTGTTATCTGCTGC
>gnl|euhcvdb|AY232738_NS5A_C2b_NS5A_protein_coding_sequence_(ns5a_sequence)
TCGGGGTCTTGGCTCCGGGACATTTGGGATTGGGTTTGTTCCATTCTCACAGACTTTAAGAACTGGCTGTCTTCAAAATTGCTCCCCAAAATGCCCGGCCTTCCCTTCATCTCTTGCCAAAAGGGATACAGGGGTGTATGGGCTGGCACGGGAGTCATGACTACTCGGTGTCCGTGCGGGGCAAACATCTCGGGCCATGTCCGCATGGGCACCATGAAAATAACAGGCCCGAAGACCTGCTTGAACCTGTGGCAGGGAACCTTCCCCATTAACTGTTACACGGAAGGGCCTTGCGTGCCAAAACCCCCTCCTAATTATAAGACCGCAATTTGGAGGGTGGCAGCGTCCGAGTACGTTGAGGTCACACAGCATGGCTCTTTCTCGTACATAACGGGGTTAACCAGTGACAACCTTAAGGTCCCTTGCCAGGTACCGGCTCCAGAATTCTTCTCTTGGGTGGATGGGGTGCAAATACACCGATTCGCCCCCATTCCAGGTCCCTTCTTTCGGGATGAGGTAACGTTCACTGTAGGCCTCAATTCCTTTGGGGTCGGCTCTCAGCTTCCTTGCGATCCTGAGCCGGACACCGAGGTATTAGCCTCCATGTTGACAGACCCGTCCCACATTACCGCGGAGGCGGCAGCCAGGCGGTTGGCCAGGGGATCTCCCCCTTCACAGGCCAGCTCTTCAGCAAGCCAGCTCTCCGCTCCATCTTTGAAGGCTACCTGTACCACCCATAAGATGGCATATGATTGTGAGATGGTGGATGCTAACCTTTCCAGGGGAGGCGATGTGACCCGGATTGAGTCCGACTCTAAGGTGATCGTTCTCGACTCTCTTGATTCCATGACTGAGGTAGACGATGATCGTGAGCCTTCTGTACCATCAGAGTACTTGATCAGGAGGAAAAAGTTTCCACCGGCACTACCTCCTTGGGCTCGTCCGGACTACAACCCTCCTACGATCGAGATATGGAAGAGGCCGGGCTATGAACCACCCACTGTCCTAGGCTGTGCCCTTCCCCCTTCACTTCAAGCGCCGGTGCCCCCACCTCGGAGGCGCCGCGCCAAAGTCCTGACTCAGGACAATGTGGAGGGGGTCCTCAGGGAGATGGCGGACAAAGTGCTCAGCCCTCTCCAAGACCACAATGACTCCGGGCACTCCACTGGAGCAGATACCGGAGGAGACAGCGCCCAGCAGCCCTCTGACGAGACTGCTGCTTCAGAAACGGGATCACTGTCCTCCATGCCTCCCCTTGAGGGAGAGCCGGGGGACCCTGACCTGGAGTTTGAACCAGCGGGATCCGCTCCCCCTTCCGAGGGGGAGTGTGAGGTCATTGATTCGGACTCTAAGTCGTGGTCCACAGTCTCTGATCAAGAGGATGCTGTTATCTGCTGC
>gnl|euhcvdb|AY232739_NS5A_C2b_NS5A_protein_coding_sequence_(ns5a_sequence)
TCGGGGTCCTGGCTCCGGGACATTTGGGATTGGGTTTGTTCCATTCTCACAGACTTTAAGAACTGGCTGTCTTCAAAATTGCTCCCCAAAATGCCCGGCCTTCCCTTCATCTCTTGCCAAAAGGGATACAGGGGTGTATGGGCTGGCACGGGAGTCATGACTACTCGGTGTCCATGCGGAGCAAACATCTCGGGCCATGTCCGCTTGGGCACCATGAAAATAACAGGCCCGAAGACCTGCTTGAACCTGTGGCAGGGAACCTTCCCCATTAACTGTTACACGGAAGGGCCTTGCGTGCCAAAACCCCCTCCTAATTATAAGACCGCAATTTGGAGGGTGGCAGCATCGGAGTACGTTGAGGTCACACAGCATGGCTCTTTCTCGTACATAACGGGGTTAACCAGTGACAACCTTAAGGTCCCTTGCCAGGTACCGGCTCCAGAATTCTTCTCTTGGGTGGATGGGGTGCAAATACACCGATTCGCCCCCAATCCAGGTCCCTTCTTTCGGGATGAGGTAACGTTCACTGTAGGCCTCAATTCCTTTGTGGTCGGCTCCCAGCTTCCTTGCGATCCTGAGCCGGACACCGAGGTATTAGCCTCCATGTTGACAGACCCGTCCCACATTACCGCGGAGGCGGCAGCCAGGCGGTTGGCCAGGGGATCTCCCCCTTCACAGGCCAGCTCTTCAGCAAGCCAGCTCTCCGCTCCATCTTTGAAGGCTACCTGTACCACCCATAAGATGGCATATGATTGTGACATGGTGGATGCTAACCTTTTCATGGGAGGCGATGTGACCCGGATTGAGTCCGACTCTAAGGTGATCGTTCTCGACTCCCTCGATTCCATGACTGAGGTAGACGATGATCGTGAGCCTTCTGTACCATCAGAGTACTTGATCAGGAGGAAGAAGTTTCCACCAGCACTACCTCCCTGGGCTCGTCCGGACTACAACCCTCCTACGATCGAGATATGGAAGAGGCCGGGCTATGAACCACCCACTGTCCTAGGCTGTGCCCTTCCCCCTTCACCTCAAGCGCCGGTGCCCCCACCTCGGAGGCGCCGCGCCAAAGTCCTAACTCAGGACAATGTGGAGGGGGTTCTCAGGGAGATGGCGGACAAAGTGCTCAGCCCTCTCCAAGACCACAATGACTCCGGGCACTCCACTGGAGCAGATACCGGAGGAGACAGCGCCCAGCAGCCCTCTGACGAGACTGCTGCTTCAGAAACGGGATCACTGTCCTCCATGCCTCCCCTTGAGGGAGAGCCGGGGGACCCTGACCTGGAGTTTGAACCAGCGGGATCCGCTCCCCCTTCCGAGGGGGAGTGTGAGGTCATTGATTCGGACTCTAAGTCGTGGTCCACAGTCTCTGATCAAGAGGATTCTGTTATCTGCTGC
>gnl|euhcvdb|AY232741_NS5A_C2b_NS5A_protein_coding_sequence_(ns5a_sequence)
TCGGGGTCTTGGCTCCGGGACATTTGGGATTGGGTTTGTTCCATTCTCACAGACTTTAAGAACTGGCTGTCTTCAAAATTGCTCCCCAAAATGCCCGGCCTTCCCTTCATCTCTTGCCAAAAGGGATATAGGGGTGTATGGGCTGGCACGGGAGTCATGACTACTCGGTGTCCATGCGGAGCAAACATCTCGGGCCATGTCCGCATGGGTACCATGAAAATAACAGGCCCGAAGACCTGCTTGAACATGTGGCAGGGAACCTTCCCCATCAATTGTTACACAGAAGGGCCTTGCGTGCCAAAACCCCCTCCTAATTATAAGACCGCAATTTGGAGGGTGGCAGCGTCGGAGTACGTTGAGGTCACACAGCATGGCTCTTTCTCGTACGTAACGGGGTTAACCAGTGACAACCTTAAGGTCCCTTGCCAGGTACCAGCTCCAGAATTCTTCTCTTGGGTGGACGGGGTGCAAATACACCGATTCGCCCCCACTCCAGGACCCTTCTTTCGGGATGAGGTTACGTTCACCGTAGGCCTCAATTCCTTTGTGGTCGGCTCCCAGCTCCCTTGCGACCCTGAGCCGGACACCGAGGTATTGGCCTCCATGCTGACAGACCCGTCCCACATCACCGCGGAGGCGGCAGCCAGGCGATTGGCCAGGGGATCCCCCCCCTCACAGGCCAGCTCTTCAGCGAGCCAGCTTTCTGCCCCGTCCTTGAAGGCTACCTGTACCACCCATAAAATGGCATATGACTGTGACATGGTGGATGCTAACCTTTTCATGGGAGGCGATGTGACCCGGATTGAGTCCGACTCCAAGGTGATCGTTCTCGACTCCCTCGATTCTATGACCGAGGTAGAGGACGATCGTGAGCCTTCTGTACCATCTGAGTACTTGATCAGGAGGAGGAAGTTCCCACCGGCACTACCTCCTTGGGCCCGTCCAGACTACAACCCTCCTGTGATCGAGACATGGAAACGGCCGGGCTATGAACCACCCACTGTCCTAGGCTGTGCCCTCCCCCCCACACCTCAAGCGCCGGTGCCCCCACCTCGGAGGCGCCGCGCCAAAGTTCTGACTCAGGACAATGTGGAGGGGGTCCTCAAGGAGATGGCGGACAAGGTGTTCAGCCCTCCCCAAGACCACAATGACTCCGGTCACTCCACTGGAGCGGATACCGGAGGAGACAGCGTCCAGCAGCCCTCTGACGAGACTGCCGCTTCAGAAACGGGATCACTGTCCTCCATGCCTCCCCTTGAGGGAGAGCCGGGGGATCCTGACCTGGAGTTTGAACCAGCAGGATCCACTCCCCCTTCTGAGGGGGAGTGTGAGGTTATTGATTCAGACTCCAAATCGTGGTCCACGGTCTCTGATCAAGAGGACTCTATTATCTGCTGC
>gnl|euhcvdb|DQ430817_NS5A_C2b_NS5A_protein_coding_sequence_(ns5a_sequence)
TCGGGGTCTTGGCTCCGGGACATTTGGGATTGGGTTTGTTCCATTCTCACAGACTTTAAGAACTGGCTGTCTTCCAAACTGCTTCCCAAAATGCCCGGCCTTCCCTTCATCTCTTGCCAAAAGGGGTACAGGGGTGTGTGGGCCGGCACGGGAATCATGACTACTCGGTGTCCATGCGGAGCAAACATCTCGGGCCATGTCCGCTTGGGCACCATGAAAATAACGGGCCCGAAGACCTGCTTAAACTTGTGGCAGGGGACCTTCCCCATCAATTGTTACACAGAAGGGCCTTGCGTGCCAAAACCCCCTCCCAATTACAAGACTGCAATTTGGAGGGTGGCAGCGTCGGAGTACGTTGAGRTCACGCAACACGGCTCTTTCTCGTAYGTAACGGGGCTAACCAGTGACAACCTCAAGGTCCCTTGTCAGGTACCAGCTCCAGAATTCTTCTCTTGGGTGGACGGGGTGCAGATACACCGATTCGCCCCCACTCCGGGTCCCTTCTTTCGGGATGAGGTGACGTTTACCGTAGGCCTCAATTCCTTTGTGGTCGGCTCTCAGCTCCCTTGTGACCCTGAGCCGGACACCGAGGTATTGGCCTCCATGTTGACAGACCCGTCCCACATTACAGCGGAGGCGGCAGCTAGGCGACTGGCCAGGGGATCTCCCCCCTCACAGGCCAGCTCRTCAGCGAGCCAGCTCTCCGCCCCGTCTCTGAAGGCTACCTGTACCACCCATAAGATGRCATATGATTGTGACATGGTGGATGCCAATCTCTTCATGGGAGGTGATGTRACCCGGATCGAGTCCGACTCGAAGGTGATTRTCCTCGACTCCCTCGATTCCATGACYGAGGYAGAGGACGATCGTGAGCCTTCTATACCATCAGAGTACTTGATCRGGAGGAAAAAGTTCCCACCGGCACTACCTCCWTGGGCCCATCCAGACTAYAACCCTCCCACGATTGAGACATGGAAGGAGCCGGGCTATRAACCACCCACTGTCCTAGGCTGTGCCCTTCCCCCCACGCCTCAGGYGCCGGTGCCCCCACCTCGGAGGCGCCGCGCCAAGGTCCTGACYCAGGACAATGTGGAGGGGGTCCTTAGGGAGATGGCGGACAAGGTGCTTAGCCCTCTCCAAAGTTGCAATGACTCCGGTCACTCCACTGGAGTGGACACCGGGGGAGACAGCGTCCAGCARCCCTCTGACGAGATTGCCGCTTCGGAAGCGGGATCMCTGTCCTCCATGCCTCCCCTYGAGGGAGAGCCGGGAGACCCTGACCTGGAGTTTGAACCAGCTGGATCCGCTTCCCCTTCCGAGGGGGAGCGTGAGGTCATCGATTCAGACTCCAAGTCGTGGTCCACAGTCTCCGATCAAGAGGATTCTGTCGTCTGCTGC
>gnl|euhcvdb|AB030907_NS5A_C2b_NS5A_protein_coding_sequence_(ns5a_sequence)
TCGGGGTCTTGGCTCCGGGACATTTGGGAGTGGGTATGTTCCATTCTCACAGACTTTAAGAACTGGCTGTCTGCAAAATTGCTCCCCAAAATGCCCGGCCTCCCCTTCATCTCTTGCCAAAAGGGATACAGGGGTGTGTGGGCTGGCACGGGAGTCATGACTACTCGGTGTTCATGCGGAGCAAACATCTCGGGCCACGTCCGCTTGGGCACCATGAAAATAACAGGCCCGAAGACCTGCCTAAACATGTGGCAGGGAACCTTCCCCATCAATTGTTACACAGAAGGGCCTTGTGTGCCAAAACCCCCTCCTAATTATAAGACCGCTATTTGGAGGGTGGCAGCGTCGGAGTACGTTGAGGTCACGCAGCATGGCTCTTTCTCGTATGTAACGGGGTTAACTAGTGACAACCTTAAGGTCCCTTGCCAGGTACCAGCTCCAGAATTCTTCTCTTGGGTGGACGGGGTGCAGATACACCGATTTGCCCCCACTCCAGGTCCCTTCTTTCGGGATGAGGTAACGTTCACCGTAGGCCTCAATTCCCTCGTGGTCGGTTCTCAGCTCCCTTGCGACCCTGAGCCGGACACCGAGGTATTGGCCTCCATGTTGACAGACCCGTCCCACATTACCGCGGAGACGGCAGCCAGGCGACTGGCCAGGGGATCTCCCCCCTCACAGGCCAGCTCCTCAGCGAGCCAGCTGTCCGCCCCGTCCTTGAAGGCTACCTGTACCACCCATAAAACGGCATATGATTGTGACATGGTGGATGCCAACCTTTTCATGGGAGGCGATGTGACCCGAATTGAGTCCGACTCCAAGGTGATCGTTCTTGACTCCCTCGATTCCATGACTGAGGTAGAGGATGATCGTGAGCCTTCTGTACCATCAGAGTACTTGACCAGGAGGAGAAAGTTCCCACCGGCACTACCTCCCTGGGCCCGTCCAGACTACAACCCTCCTGTGATCGAGACATGGAAGAGGCCGGACTATGAACCACCCACTGTCCTAGGCTGCGCCCTACCCCCCACACCTCAGGCACCAGTGCCCCCACCTCGGAGGCGCCGCGCCAGAGTCCTGACTCAGGACAATGTGGAGGGGGTCCTTAGGGAGATGGCAGACAAAGTGCTCAGCCCTCTCCAAGACACCAATGACTCCGGTCACTCCACTGGGGCGGATACCGGAGGAGACAGCGTCCAGCAGCCCTCTGGCGAGACTGCCGCTTCAGATGCGGGATCACTGTCCTCCATGCCTCCCCTTGAGGGGGAGCCGGGGGACCCTGACCTGGAGTTTGAGCCAGCGAGATCCGCTCCCCCTTCCGAGGGGGAGTGTGAGGTCATCGACTCGGACTCTAAGTCGTGGTCTACAGTCTCCGATCAAGAGGATTCTGTTATCTGCTGC
>gnl|euhcvdb|AF238486_NS5A_C2b_NS5A_protein_coding_sequence_(ns5a_sequence)
TCGGGGTCTTGGCTCCGGGACGTTTGGGATTGGGTTTGTTCCATTCTCACAGACTTTAAGAACTGGCTGTCTTCAAAATTGCTCCCCAAGATGCCTGGTCTTCCCTTCATCTCTTGCCAAAAGGGATACAGGGGTGTATGGGCTGGCACGGGAGTCATGACTACACGGTGTCCATGCGGAGCGAACATCTCGGGCCATGTCCGCATGGGTACCATGAAAATAACAGGCCCGAAGACCTGCTTGAACCTGTGGCAGGGAACCTTCCCCATTAATTGCTACACAGAAGGGCCTTGCGTGCCAAAACCCCCTCCTAATTATAAGACCGCAATTTGGAGGGTGGCAGCGTCAGAGTACGTCGAGGTCACGCAGCATGGCTCTTTCTCGTATGTAACGGGGTTAACCAGTGACAACCTTAAAGTCCCCTGCCAGGTACCAGCTCCAGAATTCTTCTCTTGGGTGGACGGGGTGCAGATACATCGATTCGCCCCCACTCCAGGTCCTTTCTTTCGGGATGAGGTAACGTTCACCGTAGGCCTCAATTCCTTTGTGGTCGGCTCTCAGCTCCCCTGTGACCCTGAACCGGACACCGAGGTATTGGCCTCCATGTTGACAGACCCGTCCCACATTACCGCGGAGGCGGCAGCCAGGCGGTTGGCCAGGGGATCTCCCCCTTCACAGGCCAGTTCTTCAGCGAGCCAGCTCTCCGCCCCGTCCTTGAAGGCTACCTGTACCACCCATAAGATGGCATATGATTGTGACATGGTGGATGCCAACCTTTTCATGGGAGGTGATGTGACCCGGACTGAGTCCGACTCTAAAGTGATCGTTCTCGACTCCCTTGATTCCATGACTGAGGTAGAGGATGATCGTGAGCCTTCCATACCATCAGAGTACCTGATCAAGAGGAGAAAGTTCCCACCGGCACTACCTCCCTGGGCCCGTCCAGAATACAACCCTCCTGTGATCGAGACATGGAAGAGGCCGGACTATGAACCACCCACTGTCCTAGGCTGTGCCCTTCCCCCCACACCTCAAGCGCCAGTGCCCCCACCGCGGAGGCGCCGCGCCAAAGTCCTGACTCAGGACAATGTGGAGGGAGTTCTCAGGGAGATGGCAAACAAAGTGCTCAGCCCTCTCCAAGACCACAATGACTCCGGTCACTCCACTGGAGCGGATACCGGAGGAGACAGCGTCCAGCAGCCCTCTGACGAGACTGCCGTTTCAGACACGGGATCACTGTCCTCCATGCCCCCCCTTGAGGGAGAGCCGGGGGACCCTGACCTAGAGTTTGATCCAACGGGATCCGCCCCCCCTTCTGAGGGGGAGTGTGAGGTCATTGATTCGGACTCTAAGTCGTGGTCCACAGTCTCTGATCAAGAGGATTCCGTCATCTGCTGC
>gnl|euhcvdb|AY232735_NS5A_C2b_NS5A_protein_coding_sequence_(ns5a_sequence)
TCGGGGTCTTGGCTCCGGGACATTTGGGACTGGGTTTGTTCCATTCTCACAGACTTCAAGAACTGGCTGTCTTCCAAATTGCTCCCCAAAATGCCTGGCCTTCCCTTCCTCTCTTGCCAAAAGGGATACAGGGGTGTATGGGCTGGCACGGGAGTCATGACCACTCGGTGTCCATGCGGAGCAAACATCTCGGGCCATGTCCGCATGGGTACCATGAAAATAACAGGCCCGAAGACTTGCTTGAACCTATGGCAGGGGACCTTCCCCATTAATTGTTACACAGAGGGGCCTTGCGTGCCAAAACCCTCTCCTAATTACAAGACCGCAATTTGGAGGGTGGCAGCGTCGGAGTACGTTGAGGTCACGCAGCATGGTTCTTTCTCGTACGTAACGGGGCTAACCAGTGACAACCTTAAGGTCCCTTGCCAGGTACCAGCTCCAGAATTCTTCTCTTGGGTGGACGGGGTGCAAATACACCGATTCGCCCCCATTCCAGGTCCCTTCTTTCGGGACGAGGTAACGTTCACTGTAGGCCTTAATTCCTTTGTGGTCGGCTCTCACCTCCCTTGGGACCCTGAGCCGGACACCGAGGTATTGGCCTCCATGTTGACAGACCCGTCCCACATTACTGCGGAGGCGGCAGCCAGGCGGTTGGCCAGGGGATCTCCCCCTTCACAAGCCAGCTCCTCAGCGAGCCAGCTCTCCGCCCCGTCCTTGAAGGCTACCTGCACCACCCACAAGATGGCATATGATTGTGACATGGTGGATGCCAACCTTTTCATGGGAGGCGATGTGACCCGGATCGAGTCCGACTCGAAGGTGGTCATCCTCGACTCCCTCGATTCCATGACTGAGGTAGAGGATGATCGTGAGCCTTCTGTACCATCAGAGTACCTGATCAGGAGGAGGAAGTTCCCACCGGCACTACCTCCTTGGGCCCGTCCAGATTACAACCCTCCTGTGCTCGAGACATGGAAGAGGCCGGACTATGAACCACCCACTGTCCTAGGCTGTGCCCTTCCCCCCACACCTCAAACGCCGGTGCCCCCACCTCGGAGGCGCCGCGCCAAAGTCCTGACTCAGGACAATGTGGAGGGGGTCCTCAGGGAGATGGCGGACAAAGTGCTCAGCCCTCTCCAAGACCACAATGACTCCGGTCATTCCACAGGAGTGGACACCGGAGGAGACAGCGTCCAGCAGCCCTCTGACGAGACCCCCGCTTCAGAAACAGGATCACTGTCCTCCATGCCTCCCCTTGAGGGAGAGCCGGGGGACCCTGACCTGGAGTTTGAACCAGCGGGATCCGCTCCCCCTTCTGAGGGGGAGTGTGAGATCGTTGATTCAGACTCTAAGTCGTGGTCCACAGTCTCTGATCAAGAGGATTCTGTCATCTGCTGC
>gnl|euhcvdb|AY232740_NS5A_C2b_NS5A_protein_coding_sequence_(ns5a_sequence)
TCGGGGTCTTGGCTCCGGGACATTTGGGATTGGGTTTGTTCCATTCTCACAGACTTTAAGAACTGGCTGTCTTCAAAATTGCTCCCCAAAATGCCCGGCCTTCCCTTCATCTCTTGCCAAAAGGGATACAGGGGTGTATGGGCTGGCACGGGAGTCATGACTACTCGGTGTCCATGCGGAGCAAACATCTCGGGCCATGTCCGCATGGGTACCATGAAAATAACAGGCCCGAAGACCTGCTTGAACCTGTGGCAGGGAACCTTCCCCATCAATTGTTACACAGAAGGGCCTTGCGTGCCAAAACCCCCTCCTAATTATAAGACCGCAATTTGGAGGGTGGCAGCGTCGGAGTACGTTGAGGTCACGCAGCATGGCTCTTTCTCGTACGTAACGGGGTTAACCAGTGACAACCTTAAGGTCCCTTGCCAGGTACCAGCTCCAGAATTCTTCTCTTGGGTGGACGGGGTGCAAATACATCGATTCGCCCCCACTCCAGGTCCCTTCTTTCGGGATGAGGTTACGTTCACCGTAGGCCTCAATTCCTTTGTGGTCGGCTCTCAGCTCCCTTGCGACCCTGAGCCGGACACCGAGGTATTGGCCTCCATGCTGACAGACCCGTCCCACATTACCGCGGAGGCGGCAGCCAGGCGATTGGCCAGGGGATCCCCCCCCTCACAGGCCAGCTCTTCAGCGAGCCAGCTTTCCGCCCCGTCCTTGAAGGCTACCTGTACCACCCATAAGATGGCATATGATTGTGACATGGTGGATGCTAACCTTTTCATGGGAGGCGATGTGACCCGGATTGAGTCCGACTCCAAGGTGATCGTTCTCGACTCCCTCGATTCCATGACCGAGGTAGAGGATGATCGTGAGCCTTCTGTACCATCAGAGTACTTGATCAGGAGGAGAAAGTTCCCACCGGCACTACCTCCCTGGGCCCGTCCAGACTACAACCCTCCTATGATCGAGACATGGAAACGGCCGGGCTATGAACCACCCACTGTCCTAGGCTGTGCCCTCCCCCCCACACCTCAAGCGCCAGTGCCCCCACCTCGGAGGCGCCGCGCCAAAGTCCTGACTCAGGACAATGTGGAGGGGGTCCTCAAGGAGATGGCGGACAAGGTGTTCAGCCCTCTCCAAGACCACAATGACTCCGGTCACTCCACTGGAGCGGATACCGGAGGAGACAGCGTCCAGCAGCCCTCTGACGAGACTGCCGCTTCGGAAACGGGATCACTGTCCTCCATGCCTCCCCTTGAGGGAGAGCCGGGGGACCCTGACCTGGAGTTTGAACCAGCAGGATCCGCTCCCCCTTCTGAGGGGGAGTGTGAGGTTATTGATTCAGACTCTAAATCGTGGTCCACAGTCTCTGATCAAGAGGACTCTGTTATCTGCTGC
>gnl|euhcvdb|DQ430815_NS5A_C2b_NS5A_protein_coding_sequence_(ns5a_sequence)
TCGGGGTCTTGGCTCCGGGACATTTGGGATTGGGTTTGTTCCATTCTCACAGACTTTAAGAACTGGCTGTCTTCCAAACTGCTTCCCAAAATGCCCGGCCTTCCCTTCATCTCTTGCCAAAAGGGGTACAGGGGTGTGTGGGCCGGCACGGGAATCATGACTACTCGGTGTCCATGCGGAGCAAACATCTCGGGCCATGTCCGCTTGGGCACCATGAAAATAACGGGCCCGAAGACCTGCTTAAACTTGTGGCAGGGGACCTTCCCCATCAATTGTTACACAGAAGGGCCTTGCGTGCCAAAACCCCCTCCCAATTACAAGACTGCAATTTGGAGGGTGGCAGCGTCGGAGTACGTTGAGRTCACGCAACACGGCTCTTTCTCGTATGTAACGGGGCTAACCAGTGACAACCTCAAGGTCCCTTGTCAGGTACCAGCTCCAGAATTCTTCTCTTGGGTGGACGGGGTGCAGATACACCGATTCGCCCCCACTCCGGGTCCCTTCTTTCGGGATGAGGTGACGTTTACCGTAGGCCTCAATTCCTTTGTGGTCGGCTCTCAGCTCCCTTGTGACCCTGAGCCGGACACCGAGGTATTGGCCTCCATGTTGACAGACCCGTCCCACATTACAGCGGAGGCGGCAGCTAGGCGACTGGCCAGGGGATCTCCCCCCTCACAGGCCAGCTCGTCAGCGAGCCAGCTCTCCGCCCCGTCTCTGAAGGCTACCTGTACCACCCATAAGATGRCATATGATTGTGACATGGTGGATGCCAATCTCTTCATGGGAGGTGATGTGACCCGGATCGAGTCCGACTCGAAGGTGATTRTYCTCGACTCCCTCGATTCCATGACTGAGGTAGAGGACGATCGTGAGCCTTCTATACCATCAGAGTACTTGRTCGGGAGGAGAAAGTTCCCACCGGCACTACCTCCATGGGCCCATCCAGACTATAACCCTCCCACGATTGAGACATGGAAGGAGCCGGGCTATAAACCACCCACTGTCCTAGGCTGTGCCCTTCCCCCCACGCCTCAGGTGCCGGTGCCCCCACCTCGGAGGCGCCGCGCCAAGGTCCTGACYCAGGACAATGTGGAGGGGGTCCTTAGGGAGATGGCGGACAAGGTGCTTAGCCCTCTCCAAAGTTGCAATGACTCCGGTCACTCCACTGGAGTGGACACCGGGGGAGACAGCGTCCAGCAGCYCTCTGACGAGATTGCCGCTTCGGAAGCGGGATCACTGTCCTCCATGCCTCCCCTCGAGGGAGAGCCGGGAGACCCTGACCTGGAGTTTGAACCAGCTGGATCCGCTTCCCCTTCCGAGGGGGAGYGTGAGGTCATCGATTCAGACTCCAAGTCGTGGTCCACAGTCTCYGATCAAGAGGATTCTGTCRTCTGCTGC
>gnl|euhcvdb|AY232742_NS5A_C2b_NS5A_protein_coding_sequence_(ns5a_sequence)
TCGGGGTCGTGGCTCCGGGACGTTTGGGATTGGGTTTGTTCCATTCTTATAGACTTTAAGAACTGGCTGTCTTCAAAGTTACTCCCCAAAATGCCTGGCCTTCCCTTCATCTCTTGCCAAAAGGGATACAGGGGCGTATGGGCTGGCACGGGAGTCATGACTACTCGGTGTCCATGCGGGGCAAACATTTCGGGCCATGTCCGCATGGGTACCATGAAAATAACTGGCCCGAAGACCTGCTTGAACCTGTGGCAGGGAACCTTCCCCATTAATTGTTACACAGAAGGGCCTTGCGTGCCAAAACCCCCTCCTAATTATAAGACCGCAATTTGGAGGGTGGCAGCGTCGGAGTACGTTGAAGTCACACAGCATGGCTCTTTCTCGTACGTAACGGGGTTGACCAGTGACAACCTTAAGGTCCCTTGCCAGGTACCAGCTCCAGAATTCTTCTCTTGGGTGGACGGGGTGCAAATACATCGATTCGCCCCCATTCCAGGTCCTTTCTTTCGGGATGAGGTAACGTTCACCGTAGGCCTTAATTCCTTGGTGGTCGGCTCTCAGCTCCCTTGTGACCCTGAGCCGGACACCGAGGTATTGGCCTCCATGTTGACAGACCCGTCCCACATTACCGCGGAAGCGGCAGCCAGGCGGTTGGCCAGGGGATCCCCCCCTTCACAGGCCAGCTCCTCAGCGAGCCAGCTCTCCGCCCCGTCCTTGAAGGCCACCTGTACCACCCATAGGATGGCATATGACTGTGACATGGTGGATGCTAACCTTTTCATGGGAGGCGATGTGACCCGGATTGAATCCGACTCCAAGGTGATCGTTCTTGACTCCCTCGACACCATGACTGAGGTAGAGGATGATCGTGAACCTTCTGTACCATCGGAGTACTTGGTCAGGAAGCGTAAGTTCCCACCGGCACTGCCTCCCTGGGCCCGTCCGGACTACAACCCTCCTGTGATCGAGACATGGAAGAGGCCGGGCTATGAACCACCCACTGTCCTAGGCTGTGCTCTTCCCCCCACACCTCAAACGCCAGTGCCCCCACCTCGGAGGCGCCGCGCCAAAGTCCTAACTCAGGACAATGTGGGGGAAGTCCTTAGGGAGATGGCGGACAAAGTGCTCAGCCCTCTCCAAGACCACAATGACTCCGGTCACTCCACTGGAGCGGATACCGGAGGAGACAGCGTCCAGCAGCCCTCTGACGAGACTGCCGCTTCAGAAGCGGGATCATCGTCCTCCATGCCTCCCCTCGAGGGAGAGCCGGGGGACCCTGACCTGGAGTTTGAACCAGCGGAATCCGCTCCCCCTTCTGAGGGAGAGTGTGAGGTCATTGATTCGGACTCTAAGTCATGGGCGACAGTCTCTGATCAAGAGGATTCTGTCATCTGCTGC
>gnl|euhcvdb|AY232746_NS5A_C2b_NS5A_protein_coding_sequence_(ns5a_sequence)
TCGGGGTCTTGGCTCCGAGACATTTGGGATTGGGTTTGTTCCATTCTCACAGACTTTAAGAACTGGCTGTCTTCAAAATTGCTCCCCAAAATGCCCGGCCTTCCTTTTATCTCTTGCCAAAAGGGGTACAGAGGTGTATGGGCTGGCACGGGGGTCATGACAACTCGGTGTCCATGCGGAGCAAACATCTCGGGCCATGTCCGCATGGGTACCATGAAAATAACAGGCCCAAAGACCTGCTTGAACTTGTGGCAGGGGACCTTCCCCATCAATGCTTACACAGAAGGGCCTTGCGTGCCCAAACCCCCTCCTAATTATAAGACCGCAATTTGGAGGGTAGCAGCGTCGGAGTACGTTGAGGTTACGCAGCATGGCTCTTTCTCGTACGTAACGGGGTTAACCAGTGACAACCTTAAGGTTCCTTGCCAGGTACCAGCTCCAGAATTCTTCTCTTGGGTGGACGGGGTGCAGATACATCGATTCGCCCCCACTCCGGGTCCCTTCTTCCGGGATGAGGTAACGTTTACTGTAGGCCTCAATTCCTTTGTGGTCGGCTCTCAGCTCCCTTGCGACCCTGAGCCGGACACCGAGGTGTTGGCCTCCATGTTGACAGACCCGTCCCACATTACGGCGGAGGCGGCAGCGAGGCGGTTGGCCAGGGGATCTCCCCCCTCACAGGCCAGCTCTTCGGCGAGCCAGCTCTCCGCCCCATCCTTGAAGGCTACCTGTACCACCCATAAAATGGGATATGACTGTGACATGGTGGATGCTAACCTTTTCATGGGAGGCGATGTGACCCGGATCGAGTCCAACTCGAAGGTGATTGTTCTAGACTCCCTCGATTCCATGACTGAGGTAGAGGACGATCGTGAGCCTTCTGTACCATCTGAGTACTTGATCAGGAGGAAAAAGTTCCCACCGGCACTACCTCCCTGGGGCCGTCCAGACTACAACCCTCCTGTTATTGAGACATGGAACAGGCCGGACTATGAACCACCCACTGTCCTAGGTTGTGCCTTCCCCCCCGCATCCCAAACACCAGTGCCCCCGCCGCGAAGGCGCCGCGCCAAGGTTCTGACTCAGGACAATGTGGAGGGGGTCCTCAGGGAGATGGCAGACAAAGTGCTCAGCCCTCTCCAAGATCTCAATGACTCCGGTCACTCCACTGGAGCGGATACCGGGGGGGACAGCGTCCAGCAGCCCTCCGATGAGACTGCCGATTCAGAAGCGGGATCACTGTCCTCCATGCCCCCTCTTGAGGGAGAGCCGGGGGACCCTGACCTGGAGTTCGAGCCAGCTGGATCCACTCCCCCTTCCGAGGGGGAGTGTGAGGCCATTGATTCGGACTCTAAGTCGTGGTCCACAGTCTCTGACCAAGAGGATTCTGTTATCTGCTGC
>gnl|euhcvdb|AY232747_NS5A_C2b_NS5A_protein_coding_sequence_(ns5a_sequence)
TCGGGGTCTTGGCTCCGAGACATTTGGGATTGGGTTTGTTCCATTCTCACAGACTTTAAGAACTGGCTGTCTTCAAAATTGCTCCCCAAAATGCCCGGCCTTCCTTTTATCTCTTGCCAAAAGGGGTACAGAGGTGTATGGGCTGGCACGGGGGTCATGACAACTCGGTGTCCATGCGGAGCAAACATCTCGGGCCATGTCCGCATGGGTACCATGAAAATAACAGGCCCAAAGACCTGCTGGAACTTGTGGCAGGGGACCTTCCCCATCAATGCTTACACAGAAGGGCCTTGCGTGCCCAAACCCCCTCCTAATTATAAGACCGCAATTTGGAGGGTGGCAGCGTCGGAGTACGTTGAGGTTACGCAGCATGGCTCTTTCTCGTACGTAACGGGGTTAACCAGTGACAACCTTAAGGTTCCTTGCCAGGTACCAGCTCCAGAATTCTTCTCTTGGGTGGACGGGGTGCAGATACATCGATTCGCCCCCACTCCGGGTCCCTTCTTCCGGGATGAGGTAACGTTTACTGTAGGCCTCAATTCCTTTGTGGTCGGCTCTCAGCTCCCTTGCGACCCTGAGCCGGACACCGAGGTGTTGGCCTCCATGTTGACAGACCCGTCCCACATTACGGCGGAGGCGGCAGCGAGGCGGTTGGCCAGGGGATCTCCCCCCTCACAGGCCAGCTCTTCGGCGAGCCAGCTCTCCGCCCCATCCTTGAAGGCTACCTGTACCACCCATAAAACGGGATATGACTGTGACATGGTGGATGCTAACCTTTTCATGGGAGGCGATGTGACCCGGATCGAGTCCAACTCGAAGGTGATTGTTCTAGACTCCCTCGATTCCATGACTGAGGTAGAGGACGATCGTGAGCCTTCTGTACCATCCGAGTACTTGATCAGGAGGAAAAAGTTCCCACCGGCACTACCTTCCTGGGGCCGTCCAGACTACAACCCTCCTGTTATTGAGACATGGAACAGGCCGGACTATGAACCACCCACTGTCCTAGGTTGTGCCTTCCCCCCCACATCCCAAACACCAGTGCCCCCGCCGCGAAGGCGCCGCGCCAAGGTTCTGACTCAGGACAATGTGGAGGGGGTCCTCAGGGAGATGGCAGACAAAGTGCTCAGCCCTCTCCAAGATCTCAATGACTCCGGTCACTCCACTGGAGCGGATACCGGGGGGGACAGCGTCCAGCAGCCCTCCGATGAGACTGCCGATTCAGAAGCGGGATCACTGTCCTCCATGCCTCCTCTTGAGGGAGAGCCGGGGGACCCTGACCTGGAGTTTGAACCAGCTGGATCCACTCCCCCTTCCGAAGGGGAGTGTGAGGCCATTGATTCGGACTCTAAGTCGTGGTCCACAGTCTCTGACCAAGAGGATTCTGTCATCTGCTGC
>gnl|euhcvdb|AY232748_NS5A_C2b_NS5A_protein_coding_sequence_(ns5a_sequence)
TCGGGGTCTTGGCTCCGGGACATTTGGGATTGGGTTTGTTCCATTCTCACAGACTTTAAGAACTGGCTGTCTTCAAAATTGCTCCCCAAACTGCCTGGCCTTCCCTTCATCTCTTGCCAAAAGGGATACAGGGGCGTGTGGGCTGGCACGGGAGTCATGACTACTCGGTGTCCGTGCGGAGCAAGCATCTCGGGCCATGTCCGCATGGGTACCATGAAAATAACAGGCCCAAAGACCTGCTTGAACCTGTGGCAGGGAACCTTCCCCATTAATTGTTACACAGAAGGGCCTTGCGTGCCAAAACCCCCTCCTAATTATAAGACCGCAATTTGGAGGGTGTCAGCGTCGGAGTACGTTGAGGTCACGCAGCATGGCTCTTTCTCGTACGTAACGGGGTTAACTAGTGACAACCTTAAGGTCCCTTGCCAGGTACCAGCTCCAGAATTCTTCTCTTGGGTGGACGGGGTGCAAATACACCGATTCGCCCCCACTCCAGGTCCCTTCTTCCGGGATGAGGTTACGTTCACCGTAGGCCTCAATTCCTTTGTGGTCGGCTCTCAGCTCCCTTGCGACCCTGAGCCGGACACCGAGGTATTGGCCTCCATGTTGACAGACCCGTCCCACATTACCGCGGAGACGGCAGCCAGGCGGTTGGCCAGGGGATCCCCCCCTTCACAGGCCAGCTCTTCAGCGAGCCAGCTCTCCGCCCCATCCTTGAAGGCTACCTGTACCACCCATAAGATGGCATATGATTGTGACATGGTGGATGCCAACCTCTTCATGGGAGGCGATGTGACCCGGATTGAGTCCGACTCCAAGGTGATCGTTCTCGACTCCCTCGATCCCATGATTGAGGTGGAGGATGACCGCGAGCCTTCTGTACCATCAGAGTACTTGATCAGGAGGAGGAAGTTCCCACCGGCATTACCTCCCTGGGCCCGTCCAGACTACAACCCTCCTGTGATCGAGACATGGAAAAGGCCGGACTACGAACCACCCACTGTCCTAGGCTGTGCCCTTCCCCCCACACCTCAAGCGCCAGTGCCCCCACCTCGGAGGCGCCGCGCCAAAATCCTGACTCAGGACAATGTGGAGGGGGTTCTCAGGGAGATGGCGGACAAGGCGTTCGGCCCTCTCCAAGACCACAATGACTCCGGTCACTCCACTGGAGCGGATACCGGAGGAGACAGCGTCCAGCAGCCCTCTGACGAGGCTGCCGCTTCAGAAGCGGGATCACTGTCCTCCATGCCTCCCCTTGAGGGAGAGCCGGGGGATCCTGACCTGGAGTTTGAACCGGCGGGATCCGCTTCCCCTTCTGAGGGGGAGTGTGAGGTCATCGATTCAGACTCCAAGTCGTGGTCAACAGTCTCTGACCAAGAGGACTCTGTTGTCTGCTGC
>gnl|euhcvdb|AY232730_NS5A_C2b_NS5A_protein_coding_sequence_(ns5a_sequence)
TCGGGGTCTTGGCTCCAGGACATTTGGGATTGGGTTTGTTCCATTCTCACAGACTTTAAGAACTGGCTGTCTTCAAAATTGCTCCCTAAGATGCCCGGCCTTCCCTTCATCTCTTGCCAAAAGGGATACAGGGGTGTATGGGCTGGCACGGGAGTCATGACTACTCGGTGTCCATGCGGAGCAAACATTTCGGGCCATGTCCGCATGGGTACCATGAAAATAACAGGCCCGAAGACTTGCTTGAACTTGTGGCAGGGAACCTTCCCCATTAATTGTTACACAGAAGGGCCTTGCGTGCCAAAACCCCCTCCTAATTACAAGACCGCGATTTGGAGGGTGGCAGCGTCGGAGTACGTTGAGGTCACGCAACACGGCTCTTTCTCGTACGTAACAGGGCTAACCAGTGACAACCTTAAGGTCCCTTGCCAGGTACCAGCTCCAGAATTCTTCTCTTGGGTGGACGGGGTGCAGATACACCGATTCGCCCCCATTCCAGGTCCCTTCTTTCGGGATGAGGTGACGTTCACCGTAGGCCTCAATTCCTTTGTGGTCGGCTCTCAGCTCCCTTGCGACCCTGAGCCGGACACCGAGGTATTGGCCTCCATGTTGACGGACCCGTCCCACATTACCGCGGAGGCGGCAGCCAGGCGGTTGGCCAGGGGATCTCCCCCTTCACAGGCCAGCTCTTCAGCGAGCCAGCTCTCCGCCCCGTCCTTGAAGGCCACCTGTACCACCCATAAAATGGCATATGATTGTGACATGGTGGATGCTAACCTTTTCATGGGAGGCGATGTGACCCGGATCGAGTCGGACTCTAAGGTGATCGTTCTCGACTCCCTCGATTCCATGACTGAGGTAGAGGATGATCGTGAGCCCTCTGTACCATCAGAGTACTTGATCAGGAGGAGGAAGTTCCCACCGGCACTACCTCCTTGGGCTCGCCCAGACTACAACCCTCCCGTGATTGAGACGTGGAAGAGGCCGGGCTATGACCCACCCACTGTCCTAATCTGTGCCCTTCCCCCCACACCTCAAGCGCCAGTGCCCCCACCTCGGAGGCGCCGCGCCAAAGTCCTGACTCAGGACAATGTGGAGGGGGTCCTTAGGGAGATGGCGGACAAAGTGCTCAGCCCTCTCCAAGACTACAATGACTCCGGTCACTCCACTGGAGCGGATACCGGAGCAGACAGCGTCCAGCAGCCCTCTGACGAGACTGCCGCTTCAGAAGCGGGATCACTGTCCTCCATGCCTCCCCTTGAGGGAGAGCCGGGGGACCCCGACCTGGAGTTTGAACCAGCGAGATCCGCCCCCCCTTCTGAGGGGGAGTGTGAGATCATTGATTCGGACTCTAAGTCGTGGTCCACGGTCTCAGATCAAGAGGATTCTGTTATCTGCTGT
>gnl|euhcvdb|AY232731_NS5A_C2b_NS5A_protein_coding_sequence_(ns5a_sequence)
TCGGGGTCTTGGCTCCAGGACATTTGGGATTGGGTTTGTTCCATTCTCACAGACTTTAAGAACTGGCTGTCTTCAAAATTGCTCCCTAAGATGCCCGGCCTTCCCTTCATCTCTTGCCAAAAGGGATACAGGGGTGTATGGGCTGGCACGGGAGTCATGACCACTCGGTGTCCATGCGGAGCAAACATTTCGGGCCATGTCCGCATGGGTACCATGAAAATAACAGGCCCGAAGACTTGCTTGAACTTGTGGCAGGGAACCTTCCCCATAAATTGTTACACAGAAGGGCCTTGCGTGCCAAAACCTCCTCCTAATTACAAGACCGCGATTTGGAGGGTAGCAGCGTCGGAGTACGTTGAGGTCACGCAACACGGCTCTTTCTCGTACGTAACAGGGCTAACCAGTGACAACCTTAAGGTCCCTTGCCAGGTACCAGCTCCAGAATTCTTCTCTTGGGTGGACGGGGTGCAGATACACCGATTCGCCCCCATTCCAGGTCCCTTCTTTCGGGATGAGGTGACGTTCACCGTAGGCCTCAATTCCTTTGTGGTCGGCTCTCAGCTCCCTTGCGACCCTGAGCCGGACACCGAGGTATTGGCCTCCATGTTGACGGACCCGTCCCACATTACCGCGGAGGCGGCAGCCAGGCGGTTGGCCAGGGGATCTCCCCCTTCACAGGCCAGCTCTTCAGCGAGCCAGCTCTCCGCCCCGTCCTTGAAGGCCACCTGTACCACCCATAAAATGGCATATGATTGTGACATGGTGGATGCCAACCTTTTCATGGGAGGCGATGTGACCCGGATCGAGTCGGACTCTAAGGTGATCGTTCTCGACTCCCTCGATTCCATGACTGAGGTAGAGGATGATCGTGAGCCCTCTGTACCATCAGAGTACTTGATCAGGAGGAGGAAGTTCCCACCGGCACTACCTCCTTGGGCTCGCCCAGACTACAACCCTCCCGTGATTGAGACGTGGAAGAGGCCGGGCTATGAACCACCTACTGTCCTAGGCTGTGCCCTTCCCCCCACACCTCAAGCGCCAGTGCCCCCACCTCGGAGGCGCCGCGCCAAAGTCCTGACTCAGGACAATGTGGAGGGGGTCCTTAGGGAGATGGCGGACAAAGTGCTCAGCCCTCTCCAAGACTACAATGACTCCGGTCACTCCACTGGAGCGGATACCGGAGCAGACAGCGTCCAGCAGCCCTCTGACGAGACTGCCGCTTCAGAAGCGGGATCACTGTCCTCCATGCCTCCCCTTGAGGGAGAGCCGGGGGACCCCGACCTGGAGTTTGAACCAGCGAGATCCGCCCCCCCTTCTGAGGGGGAGTGTGAGATCATTGATTCGGATTCTAAGTCGTGGTCCACGGTCTCAGATCAAGAGGATTCTGTTATCTGCTGT
>gnl|euhcvdb|AY232734_NS5A_C2b_NS5A_protein_coding_sequence_(ns5a_sequence)
TCGGGGTCTTGGCTCCGGGACATTTGGGACTGGGTTTGTTCCATTCTCACAGACTTCAAGAACTGGCTGTCTTCCAAATTGCTCCCCAAAATGCCTGGCCTTCCCTTCCTCTCTTGCCAAAAGGGATACAGGGGTGTATGGGCTGGCACGGGAGTCATGACCACTCGGTGTCCATGCGGAGCAAACATCTCGGGCCATGTCCGCATGGGTACCATGAAAATAACAGGCCCGAAGACTTGCTTGAACCTATGGCAGGGGACCTTCCCCATTAATTGTTACACAGAGGGGCCTTGCGTGCCAAAACCCTCTCCTAATTACAAGACCGCAATTTGGAGGGTGGCAGCGTCGGAGTACGTTGAGGTCACGCAGCATGGTTCTTTCTCGTACGTAACGGGGCTAACCAGTGACAACCTTAAGGTCCCTTGCCAGGTACCAGCTCCAGAATTCTTCTCTTGGGTGGACGGGGTGCAAATACACCGATTCGCCCCCATTCCAGGTCCCTTCTTTCGGGACGAGGTAACGTTCACTGTAGGCCTTAATTCCTTTGTGGTCGGCTCTCAGCTCCCTTGCGACCCTGAGCCGGACACCGAGGTATTGGCCTCCATGTTGACAGACCCGTCCCACATTACTGCGGAGGCGGCAGCCAGGCGGTTGGCCAGGGGATCTCCCCCTTCACAAGCCAGCTCCTCAGCGAGCCAGCTCTCCGCCCCGTCCTTGAAGGCTACCTGCACCACCCACAAGATGGCATATGATTGTGACATGGTGGATGCTAACCTTTTCATGGGAGGCGATGTGACCCGGATCGAGTCCGACTCGAAGGTGGTCGTCCTCGACTCCCTCGATTCCATGACTGAGGTAGAGGATGATCGTGAGCCTTCTGTACCATCAGAGTACCTGATCAGGAGGAGGAAGTTCCCACCGGCACTACCTCCTTGGGCCCGTCCAGACTACAACCCTCCTGTGCTCGAGACATGGAAGAGGCCGGACTATGAACCACCCACTGTCCTAGGCTGTGCCCTTCCCCCCACACCTCAAACGCCGGTGCCCCCACCTCGGAGGCGCCGCGCCAAAGTCCTGACTCAGGACAATGTGGAGGGGGTCCTCAGGGAGATGGCGGACAAAGTGCTCAGCCCTCTCCAAGACCACAATGACTCCGGTCATTCCACAGGAGTGGACACCGGAGGAGACAGCGTCCAGCAGCCCTCTGACGAGACCCCCCCTTCAGAAACAGGATCACTGTCCTCCATGCCTCCCCTTGAGGGAGAGCCGGGGGACCCTGACCTGGAGTTTGAACCAGCGGGATCCGCTCCCCCTTCTGAGGGGGAGTGTGAGATCGTTGATTCAGACTCTAAGTCGTGGTCCACAGTCTCTGATCAAGAGGATTCTGTCATCTGCTGC
