# Supplementary material for: Genetic Barrier to Direct Acting Antivirals in HCV Sequences Deposited in the European Databank
Source: PLoS One. 2016 Aug 9;11(8):e0159924. doi: 10.1371/journal.pone.0159924 (PMC4978475; doi:10.1371/journal.pone.0159924)
Supplement: S10 File — (FAS) [file pone.0159924.s010.fas]

>gnl|euhcvdb|D17763_NS5A_C3a_NS5A_protein_coding_sequence_(ns5a_sequence)
AGCGACGATTGGCTACGTACCATCTGGGACTGGGTTTGCTCGGTGTTGGCCGACTTCAAGGCATGGCTCTCTGCTAAGATTATGCCAGCGCTCCCTGGGCTGCCCTTCATTTCCTGTCAAAAGGGATACAAGGGCGTGTGGCGGGGGGACGGTGTGATGTCAACACGCTGTCCTTGCGGGGCAGCAATAACTGGCCATGTGAAGAACGGGTCCATGCGGCTTGCAGGGCCGCGTACATGTGCTAACATGTGGCACGGTACTTTCCCCATCAATGAGTACACCACCGGACCCAGCACACCTTGCCCATCACCCAACTACACTCGCGCACTATGGCGCGTGGCTGCCAACAGCTACGTTGAGGTGCGTCGGGTGGGGGACTTCCATTACATCACGGGGGCCACAGAAGATGAGCTCAAGTGTCCGTGCCAAGTGCCGGCTGCTGAGTTCTTTACTGAAGTGGATGGAGTGAGACTTCACCGCTACGCCCCTCCATGTAAGCCCCTGTTGAGAGATGATATCACTTTCATGGTAGGGTTGCATTCCTACACGATAGGATCTCAACTCCCCTGTGAGCCAGAACCGGATGTCTCTGTGCTGACCTCGATGTTGAGAGACCCTTCCCATATCACCGCCGAGACGGCAGCGCGCCGCCTTGCACGCGGGTCCCCTCCATCAGAGGCAAGCTCATCCGCCAGCCAACTATCAGCTCCGTCGTTGAAGGCCACTTGCCAGACGCATAGGCCTCATCCAGACGCTGAGCTAGTGGACGCCAACTTGT-TATGGCGGCAAGAGATGGGCAGCAACATTACACGGGTGGAGTCTGAGACAAAGGTTGTGGTTCTTGATTCGTTCGAGCCTCTGAGAGCCGAAACTGATGACGTCGAGCCCTCGGTGGCTGCAGAGTGTTTCAAGAAACCTCCCAAGTATCCTCCAGCCCTTCCTATCTGGGCTAGACCGGACTACAATCCTCCACTGTTGGACCGCTGGAAAGCACCGGATTATGTACCACCAACTGTCCATGGATGTGCCTTACCACCACGGGGCGCTCCACCGGTGCCTCCCCCTCGGAGGAAAAGGACAATTCAGCTGGACGGCTCTAATGTGTCCGCGGCGCTAGCCGCGCTAGCTGAAAAATCATTCCCGTCCTCGAAACCACAGGAAGAGAATAGCTCATCCTCCGGGGTCGACACACAGTCCAGCACTACTTCCAAGGTGCCCCCTTCTCCGGGAGGGGAGTCCGACTCAGAGTCATGCTCGTCTATGCCTCCTCTCGAGGGAGAGCCGGGCGACCCGGACTTGAGTTGCGACTCTTGGTCCACCGTTAGTGACAGCGAGGAGCAGAGCGTGGTCTGCTGC
>gnl|euhcvdb|AF046866_NS5A_C3a_NS5A_protein_coding_sequence_(ns5a_sequence)
AGTGACGACTGGCTGCGTATCATCTGGGACTGGGTTTGTTCGGTGCTGTCCGACTTCAAGTCATGGCTCTCTGCTAAGATTATGCCAGCGCTCCCCGGGCTGCCCTTCATTTCCTGTCAAAAGGGATACAAGGGCGTGTGGCGGGGGGACGGCGTGATGTCGACACGCTGTCCTTGCGGGGCAACAATAACCGGTCATGTGAAGAATGGGTCCATGCGGCTTGCAGGGCCGCGTACATGTGCTAACATGTGGCACGGTACTTTCCCCATCAATGAGTACACCACCGGACCCAGTACACCTTGTCCATCACCCAACTACACTCGCGCGCTATGGCGCGTGGCTGCCAACAGCTACGTTGAAGTGCGCCGAGTGGGGGACTTCCATTATATTACGGGGGCCACAGAAGATGAGCTCAAGTGTCCGTGCCAAGTACCGGCTGCTGAGTTCTTCACTGAAGTGGATGGGGTGAGACTCCACCGTTACGCCCCTCCATGTAAGCCCCTGTTAAGAGAGGAGATCACTTTCTCGGTAGGGTTGAATTCCTACACGATAGGATCTCAACTCCCCTGTGAGCCAGAACCAGATGTTTCTGTGCTGACCTCGATGTTGAGAGACCCTTCTCATATCACCGCCGAGACGGCAGCGCGCCGCCTTGCGCGTGGGTCCCCTCCATCAGAGGCAAGCTCGTCCGCCAGCCAACTATCAGCTCCGTCGTTGAAGGCCACTTGCCAGACGCATAGGCCTCATCCAGACGCTGAGCTGGTGAACGCCAACTTGT-TGTGGCGGCAAGAGATGGGCAGCAACATCACACGGGTGGAGTCTGAAACAAAGGTTGTGATTCTTGATTCATTCGAACCTCTGAGGGCCGAAACTGATGACGCCGAGCTCTCGGTGGCTGCAGAGTGTTTCAAGAAACCTCCCAAGTATCCTCCAGCCCTTCCTATCTGGGCTAGGCCAGACTACAATCCTCCACTGTTGGACCGCTGGAAAGCTCCGGATTATGTACCACCAACTGTCCATGGATGTGCCTTACCACCACGGGGCGCTCCGCCGGTCCCTCCTCCTCGGAGGAAAAGAACAATTCAGCTGGACGGTTCCAATGTGTCCGCGGCGTTACGTGCGCTAGCGGAAAAATCATTTCCGTCCTTGAAACCGCAGGAAGAGAATAACTCTTCCTCTGGGGTCGACACACAGTCCAGCACTACTTCCAAGGTGCCCCCCTCCCCGGGAGGGGAGTCCGACTCAGAGTCATGCTCATCCATGCCTCCTCTCGAGGGAGAACCGGGCGATCCGGACTTGAGTTGCGACTCTTGGTCCACCGTTAGTGACAGCGAGGAGCAGAGCGTGGTCTGCTGC
>gnl|euhcvdb|AY956467_NS5A_C3a_NS5A_protein_coding_sequence_(ns5a_sequence)
AGCGGCGATTGGCTGCGTCCCATCTGGGACTGGGTTTGCACGGTGTTGTCCGACTTCAAGACATGGCTCTCTGCTAAGATCATACCAGCGCTCCCTGGGCTGCCCTTCATTTCCTGTCAAAAGGGATACAAGGGCGTGTGGCGGGGGGACGGTGTAATGTCAACACGTTGCCCTTGCGGGGCAACAATAGCCGGTCATGTGAAGAATGGGTCCATGCGGCTTGCAGGGCCGCGCACATGCGCTAACATGTGGTACGGTACTTTCCCCATCAATGAGTACACCACCGGGCCCAGCACACCTTGCCCACCACCCAACTTCACTCGCGCACTATGGCGTGTGGCTGCCAACAGCTATGTTGAGGTGCGTCGGGTGGGAGACTTTCATTACATTACGGGGGCCACAGAAGACGAGCTCAAGTGTCCGTGTCAAGTGCCGGCTACTGAGTTCTTTACTGAAGTGGATGGGGTGAGACTTCACCGTTTCGCCCCTCCATGTAAGCCCCTGTTGAGGGATGAGATCACGTTCATGGTAGGGTTGAACTCCTATGCGATAGGATCTCAGCTCCCCTGTGAGCCTGAACCAGATGTTTCTGTGCTGACCTCGATGTTGAGAGACCCCTCCCATATCACCGCCGAAACGGCAGCGCGCCGCCTTGCGCGCGGGTCCCCTCCATCAGAGGCAAGCTCATCCGCCAGCCAACTATCGGCTCCGTCGTTGAAGGCCACTTGCCAGACGCATAGGCCTCATCCAGACGCTGAGCTAGTAGATGCCAACTTGC-TATGGCGGCAAGAAATGGGTAGCAACATCACACGGGTAGAGTCTGAAACAAAGGTTGTGATTCTCGATTCATTCGAACCTCTGAGRGCTGAACCTGATGACACCGAGCTCTCGGTGGCTGCAGAGTGTTTCAAGAAACCTCCCAAGTATCCTCCAGCCCTTCCTATCTGGGCTAGACCAGACTACAACCCTCCACTGTTGGACCGCTGGAAATCACCGGACTATGTACCACCAACTGTCCATGGATGCGCCTTACCACCACGGAGCGCTCCACCGGTGCCTCCTCCTCGGAGGAAAAGAACAATTCAGCTGGATGACTCTAATGTGTCCACAGTGCTAGCTGCGCTAGCGGAGAAAACATTCTCCTCCTCTAAACCGCAGGAAGAGGATAGCTCATCCTCAGGGGTCGACACGCAGTCCAGCACTACTTCTAAGGTACCCCCTCCTCCGGAGGAGGAGTCCGACTCACAGTCATGCTCGTCCATGCCTCCTCTCGAGGGAGAACCGGGCGATCCAGACTTGAGTTGTGACTCTTGGTCCACTGTTAGTGACAGCGAGGAGCAGAGCGTGGTCTGCTGT
>gnl|euhcvdb|D28917_NS5A_C3a_NS5A_protein_coding_sequence_(ns5a_sequence)
AGCGGCGATTGGCTGCGTATCATCTGGGACTGGGTTTGCTCGGTGGTGTCCGACTTCAAAACATGGCTCTCCGCTAAGATTATGCCAGCGCTCCCTGGGCTGCCCTTCATTTCCTGTCAGAAGGGATACAAGGGGGTGTGGCGGGGAGACGGTGTGATGTCGACACGCTGTCCTTGCGGAGCATCAATAGCAGGTCATGTGAAGAATGGGTCCATGCGGCTCGCAGGGCCGCGTACATGTGCTAACATGTGCCACGGTACTTTCCCCATCAACGAGTACACTACCGGACCCAGCACACCTTGCCCACCACCCAACTACACTCGCGCACTATGGCGCGTGGCTGCCAACAGCTACGTTGAGGTGCGCCGGGTGGGGGACTTCCACTACATTACAGGGGCTACAGAAGATGGGCTCAAGTGTCCGTGTCAAGTGCCGGCTACTGAGTTCTTTACTGAAGTGGATGGGGTGAGAATCCACCGTTACGCCCCTCCATGTAGGCCCCTGTTGAGAGATGAGATCACTTTCATGGTAGGGTTGAACTCCTACGCGATAGGATCTCAACTCCCCTGTGAGCCCGAACCAGATGTGTCCGTGCTGACCTCGATGTTGAGAGACCCTTCCCATATCACTGCCGAGACGGCAGCGCGCCGTCTTGCGCGCGGGTCCCCTCCATCAGAGGCAAGCTCATCCGCCAGCCAACTATCGGCTCCGTCGTTGAAGGCCACTTGCCAGACGCATAGGCCTCATCCAGACGCTGAGCTAGTAGACGCCAACTTGT-TATGGCGGCAAGAAATGGGCAGCAACATTACACGGGTAGAGTCTGAAACAAAGGTTGTGATTCTTGATTCATTCGAACCTCTGAGAGCCGAAACTGATGACGCTGAGCTCTCGGCGGCTGCGGAGTGTTTCAAGAAGCCTCCCAAGTACCCTCCAGCCCTTCCTATCTGGGCTAGGCCGGACTACAACCCTCCTCTGTTGGACCGCTGGAAATCACCGGATTATGTACCACCAACTGTCCATGGATGCGCCTTGCCACCAAAGGGCGCTCCACCGGTGCCTCCTCCTCGGAGGAAAAGAACAATTCAGCTGGATGGTTCCAATGTGTCCGCGGCGCTAGCTGCGCTAGCGGAAAAATCATTCCCGTCCTCGAAACCGCAGGAAGAGAATAGCTCATCCTCAGGGGTCGACACGCAGTCCAGCACTGCTTCCAAGGTGCTCCCTTCACCGGGAGAAGAGTCCGACTCAGAGTCATGCTCGTCCATGCCTCCTCTCGAGGGAGAGCCGGGCGATCCGGACTTGAGTTGCGACTCTTGGTCCACCGTTAGTGACAGCGAGGAGCAGAGCGTGGTCTGCTGC
>gnl|euhcvdb|DQ430819_NS5A_C3a_NS5A_protein_coding_sequence_(ns5a_sequence)
AGCGGCGATTGGCTGCGTACCATCTGGGACTGGGTTTGCTCGGTGTTGTCCGACTTCAAGACATGGCTCTCTGCTAAGATCATGCCAGCGCTCCCYGGGCTGCCCTTTATTTCTTGTCAAAAGGGATACAAGGGCGTGTGGCGGGGGGACGGCGTAATGTCAACACGCTGTCCTTGCGGGGCAACAATAACCGGTCATGTGAAGAATGGGTCCATGCGGCTTGCGGGGCCGCGTACATGTGCTAACATGTGGCACGGTACTTTTCCCATCAATGAGTACACCACCGGACCCAGCACACCTTGCCCACCACCCAACTACACTCGCGCGCTATGGCGGGTGGCTGCCAACAGCTACGTTGAGGTGCGTCGGGTGGGGGACTTCCATTACATTACGGGGGCCACAGAAGATGAGCTCAAGTGTCCGTGCCAAGTGCCGGCTGCTGAGTTCTTCACTGAAGTGGATGGGGTGAGRCTCCACCGTTACGCCCCTCCATGTAAGCCCCTGTTGAGGGATGAGATCACTTTCGTGGTAGGGTTGAATTCCTACGCGATAGGATCGCAACTCCCCTGTGAGCCAGAACCAGATGTTTCTGTGCTGACCTCGATGTTGAGTGACCCTTCCCACATCACCGCCGAGACGGCGGCGCGCCGCCTTGCGCGCGGGTCCCCTCCATCAGAGGCAAGCTCATCCGCCAGCCAACTGTCGGCTCCGTCATTGAAGGCCACTTGTCAAACRCATAGGCCTCATCCAGACGTTGAGCTAGTGGACGCCAACTTGT-TATGGCGGCAAGAGATGGGCAGCAACATCACACGGGTGGAGTCTGAAACAAAGGTTGTGATTCTTGATTCGTTCGAACCTCTGAGAGCCGAACCTGATGATATCGAGCTCTCGGTGGCTGCAGAGTGTTTCAAGAAACCTCCYAAGTATCCTCCAGCCCTTCCTATCTGGGCTAGGCCAGACTACAACCCTCCACTGTTGGACCGCTGGAAAGCACCGGATTATGTACCACCAACTGTCCATGGATGTGCCTTACCACCACRGGGCGCTCCACCGGTGCCTCCYCCTCGGARGAAAAGAACAATTCAACTGGACGGCTCCAATGTGTCCGCRGCGCTAGCTGCACTGGCGGAAAAATCATTCCCGTCCTCGGAACCGCAGGGAGAGAACAGCTCATCCTCTGGGGTCGACACACAGTCCAGCACTGCTTCCAAGGTGCCCCCTTCTTCGGGAGGGGAGTCCGACTCAGAGTCATGCTCGTCCATGCCTCCTCTCGAGGGAGAGCCGGGCGACCCGGACTTGAGTTGCGACTCTTGGTCCACCGTCAGTGACAGCGAGGAGCAGAGTGTGGTCTGCTGC
>gnl|euhcvdb|DQ430820_NS5A_C3a_NS5A_protein_coding_sequence_(ns5a_sequence)
AGCGGCGATTGGCTGCGTACCATCTGGGACTGGGTTTGCTCGGTGCTGTCCGACTTCAAGACATGGCTCTCTGCTAAGATCATGCCAGCGCTCCCCGGGCTGCCCTTTATTTCTTGTCAAAAGGGATACAAGGGCGTGTGGCGGGGGGACGGCGTAATGTCAACACGCTGTCCTTGCGGGGCAACAATAACCGGTCATGTGAAGAATGGGTCCATGCGGCTTGCGGGGCCGCGTACATGTGCTAACATGTGGCACGGTACTTTTCCCATCAATGAGTACACCACTGGACCCAGCACACCTTGCCCACCACCCAACTACACTCGCGCGCTATGGCGGGTGGCTGCCAACAGCTACGTTGAGGTGCGTCGGGTGGGGGACTTCCATTACATTACGGGGGCCACAGAAGATGAGCTCAAGTGTCCGTGCCAAGTGCCGGCTGCTGAGTTCTTCACTGAAGTGGATGGGGTGAGGCTCCACCGTTACGCCCCTCCATGTAAGCCCCTGTTGAGGGATGAGATCACTTTCGTGGTAGGGTTGAATTCCTACGCGATAGGATCGCAACTCCCCTGTGAGCCAGAACCAGATGTTTCTGTGCTGACCTCGATGTTGAGTGACCCTTCCCACATCACCGCCGAGACGGCGGCGCGCCGCCTTGCGCGCGGGTCCCCTCCATCAGAGGCAAGCTCATCCGCCAGCCAACTGTCGGCTCCGTCATTGAAGGCCACTTGTCAAACACATAGGCCTCATCCAGACGTTGAGCTAGTGGACGCCAACTTGT-TATGGCGGCAAGAGATGGGCAGCAACATCACACGGGTGGAGTCTGAAACAAAGGTTGTGATTCTTGATTCGTTCGAACCTCTGAGAGCCGAACCTGATGATATCGAGCTCTCGGTGGCTGCAGAGTGTTTCAAGAAACCTCCCAAGTATCCTCCAGCCCTTCCTATCTGGGCTAGGCCAGACTACAATCCTCCACTGTTGGACCGCTGGAAAGCACCGGATTATGTACCACCAACTGTCCATGGATGTGCCTTACCACCACAGGGCGCTCCACCGGTGCCTCCCCCTCGGAAGAAAAGAACAATTCAACTGGACGGCTCCAATGTGTCCGCGGCGCTAGCTGCACTGGCGGAAAAATCATTCCCGTCCTCGGAACCGCAGGGAGAGAACAGCTCATCCTCTGGGGTCGACACACAGTCCAGCACTGCTTCCAAGGTGCCCCCTTCTTCGGGAGGGGAGTCCGACTCAGAGTCATGCTCGTCCATGCCTCCTCTCGAGGGAGAGCCGGGCGACCCGGACTTGAGTTGCGACTCTTGGTCCACCGTCAGTGACAGCGAGGAGCAGAGCGTGGTCTGCTGC
>gnl|euhcvdb|DQ437509_NS5A_C3a_NS5A_protein_coding_sequence_(ns5a_sequence)
AGCGGTGATTGGCTGCGTACCATCTGGGAATGGGTTTGCATGGTGTTGTCCGACTTCAAGACATGGCTCTCCGCTAAGATTATGCCAGCGCTCCCCGGGTTGCCCTTCATTTCCTGTCAGAAGGGTTACAAGGGTGTGTGGCGGGGGGACGGTGTTATGTCCACACGCTGTCCTTGCGGAGCATCAATAACCGGCCATGTGAAGAATGGGTCCATGCGGCTTGCAGGGCCGCGTAAATGTGCTAACATGTGGTACGGTACTTTCCCCATCAATGAGTACACCACTGGACCCAGCACACCTTGCCCATCACCCAACTACACTCGCGCACTATGGCGCGTGGCTGCCAACAGCTACGTTGAGGTGCGCCAGGTGGGGGACTTCCATTACGTTACAGGGGCCACAGAAGATGAGCTCAAGTGTCCGTGCCAAGTGCCGGCTCCTGAGTTCTTTACTGAAGTGGATGGGGTGAGGCTCCACCGTTACGCCCCTCCATGTAAGCCCCTGTTGAGGGATGAGATCACTTTCATGGTAGGGCTGCATTCCTACGCGATAGGATCTCAACTCCCCTGTGAACCTGAACCAGATGTGTCTGTGCTGACCTCGATGTTGAGGGACCCTTCCCACATCACCGCCGAGGCGGCAGCGCGCCGCCTTGCGCGCGGGTCCCCTCCATCAGAAGCAAGCTCATCCGCCAGCCAACTATCAGCTTTGTCGCTGAAGGCTACTTGCCAGACGCATAGCCCTTATCCAGACGCTGAGCTGGTGGACGCCAACTTGT-TATGGCGGCAAGAGATGGGCAGCAACATTACACGGGTAGAGTCTGAAACAAAGGTTGTGATTCTTGATTCATTTGAACCCCTGAGAGCCGAAACTGATGACGCCGAGCTCTCGGTGGCTGCAGAGTGTTTCAAGAAACCTCCCAAGTATCCTCCAGCCCTTCCCATTTGGGCTAGGCCAGACTACAACCCTCCACTGTTGGACCGTTGGAAAGCGCCGGATTATGTACCACCAATTGTCCATGGATGCGCCTTACCACCAAAGGGCGCTCCACCGGTGCCCCCCCCTCGGAGGAAAAGAACAGTTCAGCTGGATGGCTCTAATGTGTCCGCGGCGCTAGCTGCGCTAGCGGAAAAGTCATTTCCGTCCTCGAAACTGCAGGAAGAGAACAGCTCATCCTCAGGGGTCGACACACAGCCCAGCACCACTTCCAATGTGTCCCCTTCTCCGGGGGGGGAGTCTGACTCAGAATCATGCTCGTCCATGCCTCCTCTTGAGGGAGAGCCGGGCGATCCGGACTTGAGTTGCGACTCCTGGTCCACCGTTAGTGACAACGAGGAGCAGAACGTAGTCTGCTGC
>gnl|euhcvdb|DQ899730_NS5A_P3a_NS5A_protein_coding_sequence_(ns5a_sequence)
-------------------------------------------------------------------------------------------------------------------------------------------------------------------------------------------------------------------------------------------------------------------------------------------------------------------------------------------------------------------------------------------------------------------------------------------------------------------------------------------------------------------------------------------------------------------------------------------------------------------------------------------------------------------------------------------------------------------------------------------------------------------------------------------------------------------------------------------------------------------------------------------------------------------------------------------------------------------------------------------------------------------------------------------------------------------------------------------------------------------------------------------------------------------------------------------------------------------------------------------------------------------------------------------------------------------------------------------------------------------------------------GGAATTCCGAGCGTGGTCTGCTGC
>gnl|euhcvdb|GQ356200_NS5A_C3a_NS5A_protein_coding_sequence_(ns5a_sequence)
AGCGGTGATTGGCTGCGTACCATCTGGGACTGGGTTTGCATAATGTTGTCTGACTTCAAGACATGGCTCTCTGCTAAGATCATGCCAGCGCTCCCTGGACTGCCCTTCATTTCCTGTCAGAAAGGATATAAGGGCGTATGGCGGGGGGACGGCGTGATGTCGACACGCTGTCCTTGCGGGGCATCAATAGCCGGTCATGTGAAGAATGGGTCCATGCGGCTCGCAGGGCCGCGTACATGTGCCAACATGTGGTACGGTACTTTTCCCATCAATGAGTACACCACCGGACCTAGCACACCTTGCCCGTCACTCAATTACACTCGCGCGCTATGGCGCGTGGCTGCCAACAGCTACGTTGAGGTGCGCCGGGTGGGGGACTTCCACTACATTACAGGGGCCACAGAAGATGGGCTCAAGTGTCCATGCCAAGTGCCGGCCGCTGAGTTCTTCACTGAGGTGGATGGGGTGAGACTTCACCGTTACGCCCCTCCATGTAAGCCCCTGTTGAGGGATGAAATCACTTTCATGGTAGGGTTGAATTCCTACGCGATAGGATCTCAACTCCCCTGTGAGCCCGAACCAGATGTTTCTGTACTGACCTCGATGTTAAGAGACCCTTCCCATATCACCGCCGAGACGGCAGCACGCCGCCTTGCGCGCGGGTCCCCTCCATCAGAGGCAAGCTCATCCGCCAGCCAACTATCGGCTCCGTCGCTGAAGGCCACTTGCCAAACACATAGGCCTCATCCAGACGCTGAGCTAGTAGATGCCAACTTGT-TGTGGCGGCAAGAGATGGGCAGCAACATTACACGGGTGGAGTCTGAAACAAAGGTTGTGATTCTTGATTCATTCGAACCTCTGAGAGCTGAAACTGATGACGCTGAGCTCTCGGTGGCTGCAGAGTGTTTCAAGAAACCTCCCAAGTATCCTCCAGCCCTTCCCATCTGGGCTAGGCCAGACTATAATCCTCCACTGTTGGACCGCTGGAAAGCACCGGATTATGAACCACCAACTGTCCATGGGTGCGCCTTACCACCACGGGGCGCTCCACCGGTGCCTCCCCCTCGGAGGAAAAGAACAATCCAGCTGGATGGCTCTAATGTGTCCGCGGCGCTAGCTGCGCTAGCGGAGAAATCATTCCCATCCTCAGAACCGCGGGGAGAGGATAGCTCATCCTCAGGGGTCGATACACAGTCCAGCACTGCTTCCAAGGTGCCCCCTTCTCCAGGAGGAGAGTCCGACTCAGAGTCATGCTCGTCTATGCCTCCTCTCGAGGGAGAGCCGGGCGATCCGGACTTGAGTTGTGATTCTTGGTCTACTGTCAGTGACAACGAGGAGCAGAGTGTAGTCTGCTGC
>gnl|euhcvdb|GQ356201_NS5A_C3a_NS5A_protein_coding_sequence_(ns5a_sequence)
AGCGGTGACTGGCTGCGTACCATCTGGGACTGGGTTTGCACGGTGTTGTCGGACTTCAAGACATGGCTCTCTGCTAAGATCATGCCAGCGCTCCCTGGGCTGCCCTTCATTTCTTGTCAAAAGGGATACAAGGGCGTGTGGCGGGGGGACGGTGTAATGTCAACACGCTGTCCTTGCGGAGCATCTATAGCCGGTCATGTGAAGAATGGGTCCATGCGGCTCGCAGGGCCGCGTACATGTGCTAACATGTGGTACGGTACTTTCCCCATCAATGAGTACACCACTGGACCCAGCACACCTTGCCCAGCACCCAACTACGCTCGCGCACTATGGCGCGTGGCTGCCAACAGCTACGTTGAGGTGCGCCAGGTGGGAGACTTCCATTACATTACGGGGGCCACGGAAGATGAGCTCAGGTGTCCGTGCCAAGTGCCGGCTCCTGAGTTCTTTACTGAAGTGGACGGGGTGAGACTTCACCGTTACGCCCCTCCATGTAAGCCCCTGTTGAGGGATGATATCACTTTCATGGTAGGGTTGAATTCCTACGCAATAGGATCCCAACTCCCCTGTGAACCTGAACCAGATGTTTCTGTGCTGACCTCGATGTTGAGGGACCCCTCCCATATCACTGCCGAGACGGCAGCGCGCCGCCTTGCGCGTGGGTCCCCTCCATCAGAGGCAAGCTCATCCGCCAGCCAACTATCGGCTCCGTCACTGAAGGCCACTTGCCAGACGCATAGGCCTCACCCAGACGCTGAGCTAGTGGATGCCAACTTGT-TATGGCGGCAAGAGATGGGCAGCAACATCACACGGGTAGAGTCTGAAACAAAGGTTGTGATTCTTGATTCATTCGAACCTCTGAGAGCCGAAACTGATGACGCCGAGCTCTCGGTGGCTGCAGAGTGTTTCAAGAAACCTCCCAAGTATCCTCCAGCCCTTCCTATTTGGGCTAGGCCAGACTACAATCCTCCACTGTTGGACCGCTGGAAAGCACCGGATTATGTACCACCAACTGTCCATGGATGCGCCTTACCACCACGGGGCGCCCCACCGGTGCCTCCCCCTCGGAGGAAAAGAACAATTCAGTTGGATGGCTCCAATGTGTCCGCGGCGCTAGCTGCGCTAGCGGAAAAGTCATTCCCACCTCCGAAACCGCAGGAAGAGAATAGCTCATCCTCAGGGGTCGACACACAGTCCAGCACTACTTCCAAGGCGCCCCCTTCTCCGAGAGAGGAGTCCGACTCAGAGTCATGCTCGTCCATGCCTCCTCTCGAGGGAGAACCGGGCGATCCGGACTTGAGTGCCAACCCTGGGCCAACCCTTAGTGACAGCGAGGAGCAGAGCGTGGTCTGCTGC
>gnl|euhcvdb|GQ356202_NS5A_C3a_NS5A_protein_coding_sequence_(ns5a_sequence)
AGCGGCGATTGGCTACGTACCATCTGGGACTGGGTTTGTATGGTGTTGTCTGACTTCAAGACATGGCTCTCTGCCAAAATCATGCCGGCGCTCCCTGGGTTGCCCTTCATTTCCTGTCAAAAGGGTTATAAGGGCGTGTGGCGGGGGGACGGCGTGATGTCGACACGCTGTCCTTGCGGGGCAACGATAGCCGGTCATGTGAAGAATGGGTCCATGCGGCTTGCAGGGCCGCGTACATGTGCCAACATGTGGCACGGTACCTTTCCCATCAATGAGTACACCACTGGACCCAGCACACCTTGCCCGTCACCCAACTACACTCGCGCACTGTTGCGCGTGGCTGCCAACAGCTACGTTGAAGTGCGTCGGGTGGGGGACTTCCATTACATCACGGGGGCCACAGAAGATGGGCTCAAGTGTCCGTGCCAGGTGCCGGCCGCTGAGTTCTTTACTGAAGTGGATGGGGTGAGACTCCACCGTTACGCCCCTCCGTGCAAGCCCCTGTTGAGAGATGAGATCACTTTCGCAGTAGGGATGAATTCTTACGCGATAGGATCTCAACTCCCCTGTGAGCCCGAACCGGATGTCTCTGTACTGACCTCGATGTTGAGAGACCCTTCCCACATCACCGCCGAAACGGCAGCGCGTCGCCTTGCGCGTGGGTCCCCTCCATCAGAGGCAAGCTCATCCGCCAGCCAACTATCAGCTCCGTCGTTGAAGGCCACATGCCAGACGCATAGGCCTCATCCTGACGCTGAGCTAGTGGATGCCAACCTGT-TATGGCGGCAAGAGATGGGCAGCAACATCACACGGGTAGAGTCCGAGACAAAGGTTGTGATTCTTGACTCATTCGAACCTCTGAAGGCTGAAACTGATGACACCGAGCTCTCGGTAGCAGCAGAGTGTTTCAAGAAACCTCCTAAATATCCTCCAGCCCTTCCCATCTGGGCCAGGCCAGACTACAACCCTCCATTGCTGGATCGCTGGAAAGCACCGGATTATGTACCACCAACTGTTCATGGATGCGCCTTACCACCACAGGGCGCTCCACCGGTGCCTCCTCCTCGGAGGAAAAGGATAGTCCAGCTGGACGGTTCCAATGTGTCCGCGGCGCTGGCAGCGCTAGCGGAAAAATCATTCCCGTCCGCGAAATCACAGGAGGAGAGTAGTTCGTCCTCAGGGGTCGGCACACAGTCCAGCACTGCTCCCAAGGTGCCCCCTTCTTCGGAAGAAGAGTCCGACACAGAGTCATGCTCGTCCATGCCCCCTCTTGAGGGAGAGCCGGGCGATCCGGACTTGAGTTGTGACTCTTGGTCCACCGTTAGTGACAGCGAGGAGCAGAGCGTGGTCTGTTGC
>gnl|euhcvdb|GQ356203_NS5A_C3a_NS5A_protein_coding_sequence_(ns5a_sequence)
AGCGACGATTGGCTGCGTATCATCTGGGACTGGGTTTGCTCGGTGTTGTCCGACTTCAAGACATGGCTCTCTGCTAAGATCATGCCAGCGCTCCCTGGGCTACCCTTCATTTCCTGTCAAAAGGGATACAAGGGCGTGTGGCGGGGGGACGGTGTGATGTCAACACGCTGTCCTTGCGGGGCATCAATAACCGGTCATGTGAAGAATGGGTCCATGCGGCTTGCGGGGCCGCGTACATGTGCTAACATGTGGCACGGTACTTTCCCCATCAATGAGTATACCACCGGACCCGGCACACCTTGCCCACCACCCAACTACACTCGCGCATTATGGCGCGTAGCTGCCAACAACTACGTCGAGGTGCGCCGAGTGGGAGACTTCCATTATATTACGGGGGCCACAGAAGATGAACTCAAGTGTCCGTGCCAAGTGCCGGCTCCTGAGTTCTTTACTGAAGTGGATGGGGTGAGACTCCACCGTTACGCCCCTCCATGTAAGCCCCTGTTGAGAGATGAGATCACTTTCACGGTGGGGTTGAATTCCTACGCGATAGGATCTCAACTCCCCTGTGAACCGGAACCAGATGTTTCTGTGCTGACCTCGATGTTGAGAGACCCTTCCCATATTACTGCCGAGACGGCAGCGCGCCGCCTTGCGCGCGGGTCCCCTCCATCGGAGGCAAGCTCATCCGCCAGCCAACTGTCGGCTCCGTCGCTGAAGGCCACTTGCCAGACGCATAGGCCTCATCCAGACGCTGAGCTGGTGGACGCCAACTTGT-TATGGCGACAAGAGATGGGTAGCAACATCACACGGGTGGAGTCTGAAACAAAGGTTGTGATTCTTGATTCGTTCGAACCTCTGAGAGCTGAAACTGATGACGCCGAGCTCTCGGTGGCTGCGGAGTGTTTCAAGAAGCCCCCCAAGTATCCTCCAGCCCTTCCTATTTGGGCTAGGCCAGATTACAATCCTCCACTGTTAGACCGCTGGAAGGCACCGGATTATGAACCACCAACTGTCCATGGATGTGCATTACCACCACGGAGCGCTCCACCGGTGCCTCCCCCTCGGAGGAAAAGAACAATTCAGCTGGACGGCTCCAATGTGTCCGCGGCACTAGCTGCGCTGGCGGAAAAATCATTCCCGCTCTCGAAACCGCAGGAAGAGAATAGCTCATCCTCTGGGGTCGACACACAGTCCAGCACTACTTCCAAGGTGCCCCCCCCTCCAGGAGGGGAGTCCGACTCAGAGTCATGCTCGTCCATGCCTCCTCTCGAGGGAGAGCCGGGCGATCCGGACTTGAGTTGCGATTCTTGGTCCACCGTTAGTGACAGTGAGGAGCAGAGCGTGGTCTGCTGC
>gnl|euhcvdb|GQ356204_NS5A_C3a_NS5A_protein_coding_sequence_(ns5a_sequence)
AGCGGTGATTGGCTGCGCACCATCTGGGACTGGGTTTGCACGGTGTTGTCTGACTTCAAGACATGGCTCTCCGCTAAAATTATGCCAGCGCTCCCTGGGCTGCCTTTCATCTCCTGTCAGAAGGGATACAAGGGCGTGTGGCGAGGGGACGGCGTGATGTCGACACGCTGTCCTTGCGGAGCATCAATAACCGGTCATGTGAAGAACGGGTCCATGCGGCTCGCAGGGCCGCGTACATGTGCTAACATGTGGTATGGTACTTTCCCCATCAATGAGTACACCACTGGACCCAGCACACCTTGCCCGTCACCCAACTACACTCGCGCATTATGGCGCGTGGCTGCCAACAGCTACGTTGAGGTGCGCCAGGTGGGAGACTTCCATTACATTACGGGGGCCACGGAAGATGAGCTCAAGTGTCCGTGCCAAGTGCCAGCTCCTGAGTTCTTCACTGAAGTGGATGGGGTGAGACTCCACCGTTACGCCCCTCCATGTAGGCCCCTGTTGAGGGATGACATCACTTTCATGGTAGGGTTGAATTCCTACGCGATAGGATCTCAACTCCCCTGTGAGCCTGAACCGGACGTGTCTGTGCTGACCTCGATGTTGAGAGACCCTTCCCATATCACCGCCGAGACGGCAGCACGCCGCCTTGCGCGCGGGTCTCCTCCATCAGAGGCGAGCTCGTCCGCCAGCCAACTATCGGCTCCGTCGTTGAAGGCCACTTGCCAGACGCATAGGCCTCATCCAGACGCTGAGCTAGTGGACGCCAACTTGT-TATGGCGGCAAGAGATGGGCAGCAACATTACAAGGGTAGAGTCTGAATCAAAAGTTGTGATCCTTGATTCATTCGAACCGCTGAGAGCCGAACCTGATGACGCTGAGCTCTCGGTGGCTGCAGAGTGTTTCAAGAAACCTCCCAAGTATCCTTCAGCCCTTCCTATCTGGGCTAGGCCAGACTACAACCCTCCATTGTTGGACCGCTGGAAAGCACCGGATTATACACCACCGACTGTCCATGGATGCGCCTTACCACCACGGGGCGCTCCACCGGTGCCTCCCCCTCGGAGGAAAAGAACAATCCAGCTGGATGGCTCCAACGTGTCCGCGGCGCTGGCTGCGTTAGCGGAAAAATCATTCCCGCCCCTGAAACCACAGGAAGAGAACAGCTCAACCTCGGGGGTTGACACACAGTCCAGCACTACTTCCAAGGTGCCCCCCTCTCCGGGAGGGGAGTCCGACTCAGAGTCATGCTCGTCCATGCCTCCTCTCGAGGGGGAGCCGGGCGATCCGGACTTGAGTTGCGATTCTTGGTCCACCGTTAGCGACAGCGAGGAGCAGAGCGTAGTCTGCTGC
>gnl|euhcvdb|GQ356205_NS5A_C3a_NS5A_protein_coding_sequence_(ns5a_sequence)
AGCGGTGATTGGCTGCGTACCATCTGGGACTGGGTTTGCATGGCGTTGTCTGACTTCAAGGCATGGCTCTCTGCCAAGATCATGCCAGCGCTCCCCGGGCTGCCCTTCATTTCCTGTCAAAAGGGATATAAGGGCGTGTGGCGGGGGGACGGTGTAATGTCGACACGCTGTCCTTGCGGAGCATCAATAACCGGTCATGTCAAGAATGGGTCCATGCGGCTTGCAGGGCCGCGTAGATGTGCTAATATGTGGCACGGTACTTTCCCCATCAATGAGTACACCACCGGACCCAGCACACCTTGCCCATCACCCAACTACACTCGCGCACTATGGCGCGTGGCTGCCAACAGCTACGTTGAGGTGCGCCGGGTGGGGGATTTCCATTACATTACGGGGGCTACGGAAGATGAGCTCAAGTGTCCGTGCCAAGTGCCGGCCGCCGAGTTCTTCACTGAGGTGGATGGGGTGAGACTTCACCGTTACGCCCCTCCATGTAAGCCCCTGTTGAGGGATGACATCACTTTCATGGTAGGGTTGAATTCCTACGCGATAGGATCTCAACTCCCCTGTGAGCCCGAACCGGATGTTTCTGTGCTGACCTCGATGTTGAGAGACCCCTCCCATATCACCGCCGAGACGGCAGCACGCCGCCTTGCGCGTGGGTCCCCTCCATCGGAGGCGAGCTCATCCGCCAGCCAACTATCGGCTCCGTCGTTGAAGGCCACTTGCCAAACGCATAGGCCTCATCCGGACGCTGAGCTAGTGGACGCCAACTTGT-TATGGCGGCAAGAGATGGGCAGCAACATTACACGGGTAGAGTCTGAAACAAAGGTTGTGATTCTTGATTCATTCGAACCTCTGAGAGCCGAAACTGATGATGCTGAGCTCTCGGTTGCTGCAGAGTGTTTCAAGAAACCCCCTAAGTATCCTCCAGCCCTTCCTATCTGGGCTAGGCCAGACTACAACCCTCCACTGTTGGACCGCTGGAAAGCACCGGATTATGTACCACCAACTGTCCATGGATGCGCCTTACCACCACGGGGCGCTCCACCGGTGCCTCCCCCTCGGAGGAAAAGAACAATTCAGCTGGATGGCTCCAACGTGTCCGCGGCGCTAGCTGCGCTAGCGGAAAAGTCATTCCCGTCCTCGAAACCGCAGGGAGAGGATAGCTCATCCTCAGGGGTCGACACACAGTCCAGCACTACTTCCAAGGTACCCCCCCCTTCGGGAGGGGAGTCCGACTCAGAGTCATGCTCGTCCATGCCCCCTCTCGAGGGAGAGCCGGGCGATCCGGACTTGAGTTGCGACTCTTGGTCCACCGTTAGTGACAGCGAGGAGCAGAGCGTGGTCTGCTGC
>gnl|euhcvdb|GQ356206_NS5A_C3a_NS5A_protein_coding_sequence_(ns5a_sequence)
AGCGGTGATTGGCTGCGCACCATCTGGGACTGGGTTTGCACGGTGTTGTCTGACTTCAAGACATGGCTCTCCGCTAAGATCATGCCAGCGCTCCCTGGACTGCCCTTCATTTCCTGTCAGAAGGGATACAAGGGAGTGTGGCGGGGGGACGGTGTGATGTCGACACGCTGTCCTTGCGGAGCAACAATAGCCGGCCATGTGAAGAATGGGTCCATGCGGCTTGCTGGGCCGCGTACATGTGCTAACATGTGGTACGGTACTTTCCCCATCAATGAGTACACCACAGGACCCAGCACACCTTGCCCGTCACCCAACTACACTCGCGCACTATGGCGCGTGGCTGCCAACAGCTACGTTGAGGTGCGCCAGGTGGGGGACTTCCATTACATTACGGGGGCCACAGAGGATGAGCTCAAGTGTCCGTGCCAAGTGCCGGCTCCTGAGTTCTTTACTGAGGTGGATGGGGTAAGACTACACCGTTACGCCCCTCCATGTAAGCCCCTGTTGAGGGATGACATCACTTTCATGGTAGGGTTGAATTCCTACGCAATAGGATCTCAACTCCCCTGTGAGCCCGAACCGGATGTGTCTGTGCTGACCTCGATGTTGAGGGACCCCTCCCATATCACCGCCGAGACGGCAGCGCGCCGCCTTGCGCGCGGGTCCCCTCCATCAGAGGCAAGCTCATCTGCCAGCCAACTATCGGCTCCGTCGTTGAAGGCCACTTGCCAGTCGCATAGGCCTCATCCTGACGCTGAGCTGGTGGATGCCAACTTGT-TATGGCGGCAAGAGATGGGCAGCAACATTACACGGGTAGAGTCTGAATCAAAGGTTGTGATTCTTGATTCATTCGAACCTCTGAGAGCTGAACCTGATGACGCTGAGCTCTCGGTGGCTGCAGAGTGTTTCAAGAAACCTCCCAAGTATCCTTCAGCCCTTCCCATCTGGGCTAGGCCAGACTACAACCCTCCATTGTTGGACCGCTGGAAAGCACCGGATTATACACCACCAACTGTCCATGGATGCGCCTTACCACCACGGGGCGCTCCACCGGTGCCTCCCCCTCGGAGGAAGAGAACAATCCAGCTGGATGGCTCCAACGTGTCCGCGGCGCTAGCTGCGTTAGCGGAAAAGTCATTCCCGCCCTCGAAACCACAGGAAGAGAACAGCTCATCCTCGGGGGTTGACACACAGTCCAGCACTACTTCCAAGGTGCCCCCCTCTCCGGGAGGGGAGTCCGACTCAGAGTCGTGCTCGTCCATGCCCCCTCTCGAGGGAGAGCCGGGTGATCCGGACTTGAGTTGCGATTCTTGGTCCACAGTTAGTGACAGCGAGGAGCAGAGCGTGGTCTGCTGC
>gnl|euhcvdb|GQ356207_NS5A_C3a_NS5A_protein_coding_sequence_(ns5a_sequence)
AGCGGTGATTGGCTGCGTACCATCTGGGACTGGGTTTGTACAACGTTGTCTGACTTCAAGACATGGCTCTCTGCTAAGATCATGCCAGCGCTCCCCGGACTGCCCTTCATTTCCTGTCAAAAGGGATATAAGGGCGTATGGCGGGGGGACGGTGTGATGTCAACACGCTGTCCTTGCGGAGCAACAATAGCCGGTCATGTGAAGAATGGGTCCATGCGGCTTGCCGGGCCGCGCACATGTGCTAACATGTGGCACGGCACTTTTCCCATCAATGAGTATACCACCGGACCCAGCACACCTTGCCCATCACCCAACTACACTCGCGCACTATGGCGCGTGGCTGCCAACAGCTACGTTGAGGTGCGCCAGGTGGGGGACTTCCATTACATTACGGGGGCCACAGAAGACGCGCTCAAATGTCCGTGCCAAGTGCCGGCTGCTGAGTTCTTCACTGAGGTGGATGGGGTGAGACTTCACCGTTACGCCCCTCCATGTAAGCCCCTGTTGAGGGAGGAAATCACCTTCATGGTAGGGTTGAATTCCTACGCGATAGGATCTCAACTCCCCTGTGAGCCCGAACCAGATGTTTCTGTGCTGACCTCGATGTTGAGAGACCCATCCCATATCACCGCCGAGACGGCAGCGCGCCGCCTTGCGCGTGGGTCCCCTCCATCAGAGGCAAGCTCATCCGCCAGCCAACTATCAGCTCCGTCGCTGAAGGCCACTTGCCAGACGCATAGGCCTCATCCAGACGCTGAGCTGGTGGATGCCAACCTGT-TATGGCGGCAGGAGATGGGCAGCGACATTACTCGGGTAGAGTCTAAAACGAAGGTTGTGATTCTTGATTCATTCGAACCTCTGAGAGCCGAAGATGATGACGCCGAGCTCTCGGTGGCTGCAGAGTGTTTCAAGAAACCTCCCAAGTATCCTCCAGCCCTTCCTATCTGGGCTAGGCCAGACTACAACCCCCCACTGTTGGACCGCTGGAAAGCACCGGATTATACACCACCAACTGTCCATGGATGCGCCTTACCACCACGGAGCGCTCCACCGGTGCCTCCTCCTCGGAGGAAAAGAACAATCCAGCTGGATGGCTCCAATGTGTCCGCGGCGCTAGCAGCGCTGGCGGAAAAGTCATTCCCGTCCTCAAAACCACAGGATGAGAATAGCTCGTCCTCAGGGGTCGACACACAGTCCAGCACTACTTCCAAGGTGCTCCCCCCTCCAGGAGGGGAGTCCGACTCAGAGTCATGCTCGTCCATGCCTCCCCTCGAGGGAGAGCCGGGCGACCCGGACTTGAGTTGTGACTCTTGGTCCACCGTTAGTGACAGCGAGGAGCAGAGCGTGGTCTGCTGC
>gnl|euhcvdb|GQ356208_NS5A_C3a_NS5A_protein_coding_sequence_(ns5a_sequence)
AGCGGTGATTGGCTGCGTACCATCTGGGACTGGGTTTGCACTCTGTTGTCTGACTTCAAGACATGGCTCTCTGCCAAGGTCATGCCAGCGCTCCCCGGACTGCCCTTCATTTCCTGTCAGAAGGGATACAAGGGCGTGTGGCGGGGGGACGGTGTGATGTCGACACGCTGTCCTTGCGGAGCATCAATATCCGGTCATGTGAAGAACGGGTCCATGCGGCTTGCAGGGCCGCGTACATGTGCCAACATGTGGCACGGTACTTTCCCCATCAATGAGTACACCACTGGACCCAGCACACCTTGCCCATCACCCAACTACACTCGCGCACTATGGCGCGTAGCTGCCAACAGCTACGTTGAGGTGCGCCAGGTGGGGGACTTCCATTACATCACGGGGGCCACAGAAGATGAGCTCAAGTGTCCGTGCCAAGTGCCGGCTCCCGAGTTCTTTACTGAAGTGGACGGGGTGAGACTCCACCGTTATGCCCCTCCATGTAAGCCCCTGTTGAGGGATGATATCACTTTCATGGTAGGGTTGAATTCCTACGTGATAGGATCTCAACTCCCCTGTGAGCCGGAACCAGATGTTTCTGTGCTGACCTCGATGTTGAGAGACCCCTCCCACATTACCGCCGAGACAGCAGCACGCCGTCTTGCGCGCGGGTCCCCTCCATCAGAGGCAAGCTCATCCGCCAGCCAACTATCAGCTCCGTCGCTGAAGGCCACTTGCCAAACGCATAGGCCTCATCCAGACGCTGAGCTGGTGGACGCCAACTTGT-TATGGCGGCAAGAGATGGGCAGCAACATTACACGGGTAGAGTCTGAAACAAAGGTTGTGATTCTTGATTCATTCGAACCTCTGAGAGCCGAAACTGATGACGCCGAGCTCTCGGTGGCTGCAGAGTGCTTCAAGAAACCTCCCAAATATCCTCCAGCCCTTCCTATCTGGGCTAGGCCAGACTACAATCCTCCACTGTTGGACCGCTGGAAAGCACCGGATTATGTACCACCAACTGTCCATGGGTGCGCCTTACCACCACGGGATGCTCCACCGGTGCCCCCCCCTCGGAGGAAGAGAACGATCCAGCTGGATGGCTCTAACGTGTCCGCAGCGCTAGCCGCGCTGGCGGAAAAGTCATTCCCGTCTCCGAAACCACAGGAGGAGAACAGCTCATCCTCAGGGGTCGACACACAGTCCAGCACTACTTCCAAAGCGCCCCCTCCTCCGGGAGAGGAGTCCGACTCAGAGTCATGTTCGTCCATGCCTCCTCTCGAGGGGGAGCCGGGCGATCCAGACTTGAGTTGCGACTCTTGGTCCACTGTTAGTGACAGCGAGGAGCAGAGTGTAGTCTGCTGC
>gnl|euhcvdb|GQ356209_NS5A_C3a_NS5A_protein_coding_sequence_(ns5a_sequence)
AGCGGTGATTGGCTGCGTACCATCTGGGAATGGGTTTGCACGGTGTTGTCCGACTTCAAGACATGGCTCTCTGCTAAGATTATGCCAGCGCTCCCCGGGCTGCCCTTCATTTCCTGTCAGAAGGGATACAAGGGCGTGTGGCGGGGGGACGGTGTGATGTCGACACGCTGTCCTTGCGGGGCATCAATAACAGGCCATGTGAAGAATGGGTCCATGCGGCTTGCAGGGCCGCGTACATGTGCTAATATGTGGCACGGTACTTTTCCCATCAATGAGTACACCACTGGACCCGGCACACCTTGCCCATCACCCAACTACACTCGCGCACTATGGCGCGTGGCTGCCAACAGCTACGTTGAAGTGCGTCGGGTGGGGGACTTCCATTACATTACGGGGGCCACAGAAGATGAGCTCAAGTGTCCGTGCCAAGTGCCGGCCGCTGAGTTCTTTACTGAAGTGGATGGGGTGAGACTCCACCGTTACGCCCCTCCATGTAAGCCCCTGTTGAGGGATGATATCACTTTCATGGTAGGGTTGAATTCCTACGTGATAGGATCTCAACTCCCCTGTGAGCCCGAACCAGATGTTTCTGTGCTGACCTCGATGTTGAGAGACCCTTCCCACATCACCGCCGAGGCGGCAGCGCGCCGCCTTGCGCGCGGGTCCCCTCCATCAGAGGCAAGCTCATCTGCCAGCCAACTATCGGCTCCATCGCTGAAGGCCACTTGCCAGACGCATAGACCTCATCCAGACGCTGAGCTAGTGGACGCCAACTTGT-TATGGCGGCAAGAGATGGGCAGCAACATTACACGGGTAGAGTCTGAAACAAAGGTTGTGATTCTTGATTCATTCGAACCTCTGAGAGCCGAAACTGATGATGTCGAGCTCTCGGTGGCTGCAGAGTGTTTCAAGAAACCTCCCAAGTATCCTCCAGCCCTTCCCATCTGGGCTAGGCCAGACTACAATCCTCCATTGTTGGACCGCTGGAAAACACCGGATTATGTACCACCAACTGTCCATGGATGCGCCTTACCGCCACGGGGCGCTCCACCGGTGCCTCCCCCTCGGAGGAAAAGAACAATCCAGCTGGATGGCTCCAATGTGTCCGCGGCGCTAGCTGCGCTAGCGGAAAAATCATTCCCGCCCTCAAAACCGCAGGAAGAGACTAGTTCATCCTCAGGGGTCGACACACAGTCCAACACTACTTCCAAGGTGCCCCCTTCTTCGGGAGGGGAGTCCGACTCAGAGTCATGCTCATCCATGCCTCCTCTCGAGGGGGAGCCGGGTGATCCGGACTTGAGTTGCGACTCTTGGTCTACCGTTAGTGACAACGAGGAGCAGAGTGTGGTCTGCTGC
>gnl|euhcvdb|GQ356210_NS5A_C3a_NS5A_protein_coding_sequence_(ns5a_sequence)
AGCGGTGATTGGCTGCGTACCATCTGGGACTGGGTTTGCATGGTGTTGTCTGATTTCAAAACATGGCTCTCTGCTAAGATTATGCCAGCGCTCCCTGGGCTGCCCTTTATTTCCTGTCAGAAGGGATATAAAGGCGTGTGGCGGGGGGACGGTGTGATGTCGACACGCTGTCCTTGCGGGGCATCTATAGCTGGTCATGTGAAGAATGGGTCTATGCGGATTGCAGGGCCGCGTACATGTGCTAACATGTGGTACGGTACTTTCCCCATCAATGAGTACACCACCGGACCCAGCACACCTTGCCCTTCACCCAACTACACTCGCGCGCTATGGCGCGTGGCTGCCAACAGCTACGTTGAAGTACGCCGGGTGGGGGACTTCCATTACATTACGGGGGCCACAGAAGATGAGCTTAAGTGTCCGTGCCAAGTGCCGGCTGCTGAGTTCTTTACTGAAGTGGATGGGGTAAGACTCCACCGTTATGCCCCTCCATGTAAGCCCCTGTTGAGGGATGAAATCTCTTTCATGGTAGGGCTGAATTCCTACGCGATAGGATCTCAGCTCCCCTGTGAGCCCGAACCAGATGTGTCAGTGCTGACCTCGATGTTGAGGGACCCTTCCCACATCACCGCCGAGACGGCAGCGCGCCGCCTTGCGCGCGGGTCTCCTCCATCAGAGGCAAGCTCGTCCGCCAGCCAACTATCGGCTCCGTCGTTGAAGGCCACTTGCCAGACGCATAGGCCTCATCCCGACGCTGAGCTGGTGGACGCCAACTTGT-TATGGCGGCAGGAGATGGGCAGCAACATTACACGAGTAGAGTCTGAAACAAAGGTTGTGATTCTTGATTCATTCGAACCCCTGAGAGCCGAAACTGATGATGTCGAGCTCTCGGTAGCTGCAGAGTGTTTCAAGAAGCCTCCCAAGTATCCTCCAGCCCTTCCCATCTGGGCTAGGCCAGACTACAACCCGCCACTGTTGGACCGCTGGAAAGCACCGGATTATGCACCACCAACTGTTCATGGGTGCGCCTTACCACCGCGGGCCGCCCCACCGGTGCCTCCCCCTCGGAGGAAAAGAACAATTCAGCTGGATGGCTCCAATGTGTCTGCGGCGTTAGCTGCGCTAGCGGAAAAGTCATTCCCGTCCTCGAAACAGCAGGAAGAGAATAGTTCATCCTCAGGGGTTGACACACAATCCAGCACTACTTCCAAGGTGCCCCCTTCTCCAGAAGAGGAGTCCGACTCAGAGTCATGCTCGTCCATGCCTCCTCTCGAGGGAGAGCCGGGCGATCCAGACTTGAGTTGTGACTCTTGGTCCACCGTTAGCGACAGCGAGGAACAGAGCGTTGTCTGCTGC
>gnl|euhcvdb|GQ356211_NS5A_C3a_NS5A_protein_coding_sequence_(ns5a_sequence)
AGCGGTGATTGGCTGCGTGACATCTGGGACTGGGTTTGCACGGTGTTGTCTGACTTCAAGACATGGCTCTCTGCTAAGATCATGCCAGCGCTCCCTGGGCTACCCTTCATCTCCTGTCAGAAGGGATACAAGGGCGTGTGGCGGGGGGACGGTGTGATGTCGACACGCTGCCCTTGCGGAGCAACAATAGCCGGTCATGTGAAGAATGGGTCCATGCGGCTCTCAGGGCCGCGCACATGTGCTAACATGTGGTACGGTACCTTCCCCATCAATGAGTACACCACTGGACCCAGCACACCTTGCCCACCACCCAACTACACTCGCGCGCTATGGCGCGTGGCTGCCAACAGCTACGTTGAGGTGCGCCGTGTGGGGGACTTCCATTACATTACGGGGGCCACAGAAGATGAGCTCAAGTGTCCGTGCCAAGTGCCGGCCGCTGAGTTCTTTACTGAAGTGGATGGGGTGAGACTCCACCGTTACGCTCCTCCATGTAAGCCCCTGTTGAGGGATGAGATCACTTTCATGGTAGGGTTGAATTCCTACGCGATAGGGTCTCAACTCCCTTGTGAGCCTGAACCAGATGTGTCTGTCCTGACCTCGATGTTGAGAGACCCTTCCCATATCACCGCCGAGACGGCAGCGCGCCGCCTTGCGCGTGGGTCCCCTCCATCAGAGGCAAGCTCATCCGCCAGCCAACTATCGGCTCCGTCGCTGAAGGCCACTTGCCAAACGCATAGGCCTCATCCAGACGCTGAGCTGGTGGACGCCAACTTGT-TATGGCGGCAAGAGATGGGCAGCAACATTACACGGGTAGAGTCTGAGACAAAGGTTGTGATTCTTGATTCATTCGAACCTCTGAGAGCCGAAGATGATGACGCCGAGCTCTCGGTGGCTGCAGAGTGTTTCAAGAAACCTCCCAAGTATCCCCCAGCCCTTCCTATCTGGGCTAGGCCAGACTACAACCCTCCACTGTTGGACCGCTGGAAAGCACCGGATTATGTACCACCAACTGTCCATGGATGCGCCTTACCACCACGGGGCGCTCCACCGGTGCCTCCCCCTCGGAGGAAAAGAACAATTCAGCTGGATGGCTCCAATGTGTCCGCGGCGCTAGCTGCGCTAGCGGAAAAGTCATTCCCGTCCTCGAAACCGCAGGAGGAGAATAGCTCATCTTCAGGGGTCGACACACAGTCCAGCACTACTTCCAAGGTGCCCCCTTCTCCGGGAGAAGAGTCCGACTCAGAGTCATGCTCGTCCATGCCTCCTCTCGAGGGAGAGCCGGGCGATCCGGACTTGAGTTGCGACTCTTGGTCCACCGTTAGTGACAGCGAGGAGCAGAGCGTGGTCTGCTGC
>gnl|euhcvdb|GQ356212_NS5A_C3a_NS5A_protein_coding_sequence_(ns5a_sequence)
AGCGGTGATTGGCTGCGTACCATCTGGGACTGGGTTTGCACTGTGTTATCTGACTTCAGGACGTGGCTCTCTGCTAAGATCATGCCGGCGCTCCCTGGGCTGCCCTTTATCTCCTGTCAGAAGGGATACAAGGGCGTGTGGCGGGGGGACGGTGTGATGTCGACACGCTGTCCTTGCGGGGCACCATTAACTGGTCATGTGAAAAATGGGTCCATGCGGCTTGCAGGGCCGCGCACGTGCGCTAACATGTGGCACGGTACTTTCCCCATCAATGAGTACACTACCGGACCCAGTACACCTTGCCCACCACCCAATTACACTCGCGCACTATGGCGCGTGGCTGCCAGCAGCTACGCTGAGGTGCGCCGGGTGGGGGACTTCCACTACATTACGGGGGCCACAGAAGACGGGCTCAAGTGTCCGTGCCAAGTGCCGGCTGCTGAGTTTTTTACTGAAGTGGACGGGGTGAGACTCCACCGTTACGCCCCCCCCTGTAAGCCCCTGTTGAGGGATGAGATCACCTTCATGGTAGGGTTGAATTCCTATGCGATAGGATCTCAACTCCCCTGTGAGCCCGAACCAGATGTGTCTGTGCTGACCTCGATGTTGAGAGACCCCTCCCATATTACCGCCGAGGCAGCGGCGCGCCGCCTTGCGCGCGGGTCCCCTCCATCAGAGGCAAGCTCATCCGCCAGCCAACTATCGGCTCCGTCATTGAAGGCCACTTGCCAGACGCATAGGCCTCATCCAGACGCTGAGCTCGTGGACGCCAACTTGT-TATGGCGGCAAGAGATGGGCAGTTACATCACACGGCTAGAGTCTGAAACAGAGGTTGTGGTTCTTGACTCATTCGAACCTCTGAGGGCCGAAACTGACGACACCGAGCTCTCAGTGACTGCAGAGTGTTTCAAGAAACCTCCCAAGTATCCTCCAGCCCTCCCCATCTGGGCTAGACCGGACTATAACCCTCCACTGTTGGACCGCTGGAAAGCACCGGATTATGCACCACCAACTGTCCATGGATGCGCCTTACCACCACGGGGCGCTCCACCGGTGCCTCCTCCTCGGAGGAAAAGAACAATTCAGCTGGATGGCTCCAATGTGTCCGCGGCGCTAGCTGCGCTAGCGGAGAAGTCATTCCCGTCCTCGAACCTGCAGGAGAAGGACAGCTCATCCTCAGGAGTCGACGCACAGTCAAGCACTACTTCCAAGGTACCCCCTTCATCGAGAGGGGAGTCTGACTCAGAGTCATGCTCGTCCATGCCTCCTCTTGAGGGAGAGCCGGGTGATCCGGACTTGAGTTGCGACTCTTGGTCCACCGTTAGTGACAGCGAGGAGCAGAGCGTGGTCTGCTGC
>gnl|euhcvdb|GQ356213_NS5A_C3a_NS5A_protein_coding_sequence_(ns5a_sequence)
AGCGGTGACTGGCTGCGTACCATCTGGGACTGGGTTAGCACGGTGTTGTCTGACTTCAAGACATGGCTCTCTGCTAAGATCATGCCAGCACTCCCTGGGTTGCCCTTCATTTCCTGTCAGAAGGGATATAAGGGCGTGTGGCGAGGGGACGGCGTGATGTCGACACGCTGTCGTTGTGGGGCATCAATAGCTGGTCACGTGAAGAACGGGTCCATGCGGCTTGCAGGGCCGCGTACATGTGCTAACATGTGGTATGGCACTTTTCCCATCAATGAGTATACCACCGGACCCAGCACACCTTGCCCATCACCCAACTACACTCGCGCACTGTGGCGTGTGGCTGCCAACAGCTACGTCGAGGTGCGTCGGGTGGGGGATTTCCACTACATTACGGGGGCCACAGAAGATGAACTCAAGTGTCCGTGCCAAGTGCCGGCTGCTGAGTTCTTTACTGAAGTAGATGGGGTGAGACTCCACCGTTACGCCCCTCCATGTAAGCCTCTGTTGAGAGATGAGATCACTTTTGTGGTAGGGTTGAACTCTTACGCAATAGGATCTCAGCTCCCCTGTGAGCCCGAGCCAGATGTTGCTGTGCTGACCTCGATGTTGCGGGACCCTTCCCATATCACCGCCGAGACCGCAGCGCGCCGCCTTGCGCGCGGATCCCCGCCATCAGAAGCGAGCTCATCCGCTAGCCAACTATCAGCTCCGTCGCTAAAGGCCACTTGCCAGACGCATAGGCCTCACCCCGACGCTGAGCTGGTGGACGCCAACTTGT-TATGGCGACAAGAGATGGGCAGTAACATCACACGGGTAGAGTCTGAGACAAAGGTTGTGATTCTTGATTCATTCGAACCTCTGAGAGCCGAAACTGATGACAACGAGCTCTCGGTGGCTGCAGAGTGTTTCAAGAAACCTCCCAAGTATCCTCCAGCCCTTCCTATCTGGGCTAGGCCAGACTACAACCCTCCACTGTTGGATCGCTGGAAAGCACCGGATTATGAACCACCAACTGTCCATGGGTGTGCCTTACCACCACGCAGCGCTCCACCGGTGCCTCCCCCTCGGAGGAAGAGAACAATCCAGTTAGATGGCTCCAATGTGTCTGCGGCGCTAGCTGCGCTAGCGGAAAAATCGTTTCCATCCTCGAAACCGCAGGAAGAGACCAGTTCATCCTCAGGGGTCGATACACAGTCCAGCACTACCTCCAAAGCGCCCCCTTCTCCGGAAGGGGAGTCCGACACAGAGTCGTGTTCGTCCATGCCTCCTCTCGAGGGAGAGCCGGGCGATCCGGACTTGAGTTGTGACTCTTGGTCCACCGTTAGCGACAGCGAGGAGCAGAGCGTAGTCTGCTGC
>gnl|euhcvdb|GQ356214_NS5A_C3a_NS5A_protein_coding_sequence_(ns5a_sequence)
AGCGATGACTGGCTGCGTACCATCTGGGACTGGGTTTGCACAGTGTTGGCTGACTTCAAGACATGGCTCTCTGCCAAGATTATGCCAGCGCTCCCTGGGCTGCCCTTCATTTCCTGTCAAAAGGGATATAAGGGCGTGTGGCGGGGGGACGGTGTCATGTCGACACGCTGTCCTTGCGGGGCACAAATAGCTGGTCATGTGAAGAATGGGTCCATGCGGCTCTCAGGGCCGCGTACATGTGCTAACATGTGGTACGGTACTTTTCCCATCAATGAGTACACCACTGGACCCAGTACTCCTTGCCCATCACCCAACTACACTCGCGCATTATGGCGCGTGGCTGCCAACAGCTACGTTGAGGTGCGCCGGGTGGGGGACTTCCACTACATCACGGGGGCCACAGAAGATGAGCTCAAGTGTCCGTGCCAAGTGCCGGCTGCTGAGTTCTTCACTGAAGTGGATGGGGTGAGACTTCACCGTTTCGCCCCTCCATGTAAGCCCCTGTTGAGGGATGAGATCACTTTCATGGTAGGGTTGAATTCCTACGCGATAGGATCTCAACTCCCCTGTGAGCCCGAACCAGATGTTTCTGTGCTGACCTCGATGTTGAGAGACCCTTCCCACATCACCGCCGAGACAGCAGCGCGTCGCCTTGCGCGTGGGTCCCCTCCATCAGAGGCAAGCTCATCCGCCAGCCAACTATCGGCTCCGTCGCTGAAGGCCACTTGCCAGACACATAGGCCTCATCCAGACGCTGAGCTAGTGGATGCCAACTTGT-TATGGCGGCAAGAGATGGGCAGCAACATTACACGGGTGGAGTCTGAAACGAAGGTTGTGATACTTGATTCATTCGAACCTCTGAGAGCCGAGGCTGACGACGCCGAACTCTCGGTGGCCGCAGAGTGTTTCAAGAAACCTCCCAAGTATCCTCCAGCCCTTCCTATCTGGGCTAGGCCAGACTACAACCCTCCACTGTTAGACCGCTGGAAAGCACCGGATTATGAACCACCAACTGTCCATGGATGCGCCTTACCACCACGGGGCGCTCCACCGGTGCCTCCCCCTCGGAGGAAAAGAACAATCCAGCTGGATGGCTCCAATGTGTCCGCGGCGCTAGCTGCGCTAGCTGAGAAGTCATTCCCACCTCCGAAACCGCAGGAAGAGAATAGCTCATCCTCAGGGGTCGACACACAGTCCAGCACTACTTCCAAGGTGCCCCCTTCTCCGGGAGGAGAGTCCGATTCAGAGTCATGCTCGTCCATGCCTCCTCTCGAGGGAGAGCCGGGTGATCCAGACTTGAGTTGCGACTCTTGGTCCACCGTTAGTGACAGCGAGGAGCAGAGCGTGGTCTGCTGC
>gnl|euhcvdb|GQ356215_NS5A_C3a_NS5A_protein_coding_sequence_(ns5a_sequence)
AGCGGTGATTGGCTGCGTACCATCTGGGATTGGGTTTGTACGCTGTTGTCTGACTTCAAGACATGGCTCTCTGCCAAGATTATGCCAGCGCTCCCCGGGCTGCCCTTTGTTTCCTGCCAGAAGGGATATAAGGGCGTGTGGCGGGGGGACGGCGTGATGTCGACACGCTGTCCTTGCGGGGCATCAATATCCGGTCATGTGAAGAATGGGTCCATGCGGCTTGCAGGGCCGCGTACATGTGCCAACATGTGGTACGGTACTTTCCCTATCAATGAGTACACCACTGGACCCAGCACACCTTGCCCATCACCCAACTACACTCGCGCACTATGGCGCGTGGCTGCCAACAGCTACGTTGAGGTGCGCCGGGTGGGGGACTTCCATTACATTACGGGGGCCACAGAGGATGAGCTCAAGTGTCCGTGCCAAGTGCCGGCTGCTGAGTTCTTTACTGAAGTGGACGGGGTGAGACTCCATCGTTACGCCCCTCCATGTAAACCCCTGTTAAGGGATGACATCACTTTCACGGTAGGGTTGAATTCCTACGCGATAGGATCTCAACTCCCCTGTGAGCCCGAACCGGATGTTTCTGTGCTGACCTCGATGTTGAGAGACCCTTCTCACATCACCGCCGAGACGGCAGCGCGCCGCCTTAGGCGCGGGTCCCCTCCATCAGAGGCAAGCTCATCCGCCAGCCAACTATCGGCTCCGTCGCTCAAGGCCACCTGCCAAACGCATGGGCTTCATCCAGACGCTGAGCTAGTGGACGCCAACTTGT-TATGGCGGCAAGAGATGGGCAGCAACATTACACGGGTAGAGTCTGAAACAAAGGTTGTGATTCTTGATTCATTTGAACCTCTGAAAGCTGAAACTGATGACATCGAGCTCTCGGTAGCTGCAGAGTGCTTCAAGAAACCTCCCAAGTATCCCCCAGCCCTTCCTATCTGGGCTAGGCCGGACTACAATCCTCCACTGTTGGACCGCTGGAAAGCACCGGATTATGTACCACCAACTGTCCATGGATGCGCCTTACCACCACAGAGCGCTCCACCGGTGCCTCCACCTCGGAGGAAAAGGACAATTCAGCTGGATGGCTCCAATGTGTCCGCGGCGCTAGCTGCGCTAGCGGAAAAGTCATTCCCGCCTCCGAAACCGCAGGAAGAGAATAGCTCATCCTCAGGGGTCGACACACAGTCCAGCACTACTTCCAAGGCGCCCCCTTCTCCGGAAGGGGAGTCTGACTCAGAGTCATGCTCGTCCATGCCTCCTCTCGAGGGGGAGCCGGGCGATCCGGACTTGAGTTGCGACTCTTGGTCCACCGTTAGTGACAGCGAGGAGCAGAGCGTAGTCTGCTGC
>gnl|euhcvdb|GQ356216_NS5A_C3a_NS5A_protein_coding_sequence_(ns5a_sequence)
AGCGGCGATTGGCTGCGTTCCATCTGGGACTGGGTTTGCACGGTGTTGTCCGACTTCAAGACATGGCTTTCTGCCAAGATCATGCCAGCGCTCCCTGGGCTGCCCTTCATTTCTTGTCAAAAGGGATACAAGGGCGTGTGGCGGGGGGACGGTGTGATGTCGACACGCTGTCCTTGCGGGGCATCAATAACCGGTCATGTGAAGAATGGGTCCATGCGGCTTGCGGGGCCGCGTAAGTGTGCCAACATGTGGTACGGTACTTTCCCCATCAACGAGTACACCACCGGACCCAGCACACCTTGCCCATCACCCAATTACACTCGCGCGCTATGGCGCGTGGCTGCCAACAGCTACGTTGAGGTGCGCCGGGTGGGGGACTTCCATTACATTACGGGGGCCACAGAAGATGAGCTCAAATGTCCGTGCCAAGTGCCGGCTGCCGAGTTCTTTACTGAAGTGGATGGGGTGAGACTCCACCGTTACGCCCCTCCATGTAAGCCCCTGTTGAGAGATGACATCACTTTCACGGTGGGGTTGAATTCCTACGTGATAGGATCTCAGCTCCCCTGTGAGCCAGAACCAGATGTTTCTGTGTTGACCTCGATGTTGAGAGACCCTTCCCATATCACCGCCGAGACGGCAGCGCGCCGCCTTGCGCGCGGGTCCCCTCCATCGGAGGCAAGCTCATCCGCCAGCCAACTATCAGCTCCGTCGCTGAAGGCCACCTGCCAGACACATAGGCCTCATCCGGACGCTGAGCTAGTAGATGCCAACTTGT-TATGGCGGCAAGAGATGGGCAGCAACATTACACGAGTGGAGTCTGAAACAAAGGTTGTGATTCTTGATTCATTCGAACCTCTGAGAGCCGAAACTGATGATGCCGAGCTCTCAGTGGCTGCAGAGTGTTTCAAGAAACCTCCCAAATATCCTCCAGCCCTTCCTATCTGGGCTAGACCAGACTACAATCCTCCCCTGTTGGACCGCTGGAAAACACCGGATTATGTACCACCAACTGTCCATGGATGCGCCTTACCACCACAGGGTGCTCCGCCGGTGCCTCCCCCTCGGAGGAAAAGAACAATCCAGCTGGACGGCTCCAATGTGTCCGCGGCGCTAGCCGCGCTGGCGGAACAATCATTCCCGTCCTCGAAACCACAGGAGGAGAATAGCTCATCCTCTGGGGTCGACACACAGTCCAGCACTACTTCCAAGGTGCCCCCTTCTCCAGGAGAGGAGTCCGACTCAGAGTCATGCTCGTCCATGCCTCCTCTCGAGGGAGAGCCGGGCGATCCGGACTTGAGTTGCGACTCCTGGTCCACCGTTAGTGACAGCGAGGAGCAGAGCGTGGTCTGCTGC
>gnl|euhcvdb|GQ356217_NS5A_C3a_NS5A_protein_coding_sequence_(ns5a_sequence)
AGCGGTGATTGGCTGCGTACCATCTGGGAATGGGTTTGCACGGTGCTGTCTGACTTCAAGACATGGCTCTCTGCTAAGATTATGCCAGCGCTCCCTGGGCTGCCCTTCCTTTCCTGTCAGAAGGGATACAAGGGCGTGTGGCGGGGGGACGGTGTGATGTCGACACGCTGTCCTTGCGGGGCATCAATAACTGGTCATGTGAAGAATGGGTCCATGCGACTTGCAGGGCCTCGTACATGTGCCAATATGTGGCATGGTACCTTCCCCATCAATGAGTACACCACTGGACCCAGCACACCTTGCCCACCACCCAACTACACTCGCGCACTATGGCGCGTGGCTGCCAACAGCTACGTTGAGGTGCGCCGGGTGGGGGATTTCCATTACATTACGGGGGCCACAGAAGATGAGCTCAAGTGTCCGTGCCAAGTGCCGGCTGCTGAGTTCTTTACAGAAGTGGACGGGGTGAGACTCCACCGTTACGCCCCTCCATGTAAGCCCCTGTTGAGGGATGAAATCACTTTCATGGTAGGATTGAATTCCTACACGATAGGATCTCAACTCCCCTGTGAGCCCGAACCAGATGTTTCTGTGCTGACCTCGATGTTGAGAGACCCTTCCCATATCACCGCTGAGACGGCAGCGCGCCGCCTTGCGCGCGGGTCTCCTCCATCGGAGGCAAGCTCATCCGCCAGCCAACTATCTGCTCCGTCGCTGAAGGCCACTTGCCAGACGCATAGGCCTCATCCAGACGCTGAGCTGGTGGACGCCAACTTGT-TATGGCGGCAAGAGATGGGCAGCAACATTACACGGGTAGAGTCTGAAACAAAGGTTGTGATTCTTGATTCATTCGAACCTCTGAGAGCTGAAACTGATGACACTGAGCTCTCGGTGGCTGCAGAGTGTTTCAAGAAACCTCCCAAGTATCCTCCAGCCCTTCCTATCTGGGCTAGACCAGACTACAATCCTCCACTGTTGGACCGTTGGAAAGCACCAGATTATGTACCGCCAACTGTCCATGGATGCGCTTTACCACCACGGAGCGCTCCACCGGTGCCCCCCCCTCGGAGGAAAAGGACACTTCAGCTGGATGAATCCAATGTGTCCGCGGCGCTAGCTGCGCTGGCGGAAAAGTCATTCCCGCCTCCGAAACCGCAAGAAGAGAACAGCTCATCCTCGGGGGTCGACACGCAGTCTAGCACTACTTCCAGGGCGCCCCCCTCTCCGGAAGGGGAGTCCGATTCAGAGTCATGCTCGTCCATGCCTCCTCTCGAGGGAGAGCCGGGCGACCCGGATTTGAGTTGCGACTCTTGGTCCACCGTTAGTGACAAAGAGGAGCAGAGCGTGGTTTGCTGC
>gnl|euhcvdb|GU294484_NS5A_C3a_NS5A_protein_coding_sequence_(ns5a_sequence)
AGCGACGATTGGCTACGTACCATCTGGGACTGGGTCTGCATGGTGTTGCTCGACTTCAAGACATGGCTGTCTGCTAAGATCATGCCATTGCTCCCTGGGTTGCCCTTCATTTCCTGTCAAAAGGGATATAAGGGCGTTTGGCAGGGGGACGGCGTGGTGTCCACTCGCTGTCCTTGCGGAGCAGTGATAACCGGTCATGTGAAGAACGGGTCCATGCGGCTTGCAGGACCACGTACATGTGCTAACATGTGGCACGGCACCTTCCCCATCAACGAGTACACCACCGGACCCAGCACACCTTGCCCATCACCCAACTACACTCGTGCACTGTGGCGCGTGGCTGCCAACAGCTACGTCGAAGTGCGACGGGTGGGAGACTTCCACTACATCACGGGGGCCACAGAAGATGAGCTCAAGTGTCCGTGCCAAGTGCCGGCTGCTGAGTTCTTTACTGAAGTGGATGGGGTGAGACTTCACCGTTACGCCCCTCCATGCAGGCCCCTGTTGAGGGATGAGATCACTTTCGTAGTAGGGCTGAATTCTTACGCGATAGGATCCCAACTCCCTTGTGAGCCCGAACCGGACGTCTCTGTGCTGACCTCGATGTTGAGAGACCCTTCCCATATCACCGCCGAGACGGCAGCGCGCCGCCTTGCACGCGGGTCCCCTCCATCAGAGGCAAGCTCATCCGCCAGTCAACTATCGGCTCCATCGTTGAAGGCCACTTGCCAAACGCATAGGCCTCATCCCGACGC-GAGCTGGTGGACGCCAACTTGTGTTTGGCGACAAGAGATGGGCAGCAACATCACACGGGTAGAGTCCGAAACAAAGGTTGTGATTCTTGACTCATTCGAACCTCTGAGGGCCGAGACTGATGACACCGAGCTCTCGGTAGCAGCAGAGTGTTTCAAGAAACCTCCCAAGTATCCTCCAGCCCTCCCTATCTGGGCTAGGCCAGACTACAACCCTCCACTGTTGGATCGTTGGAAATCACCGGATTATGAACCACCAATTGTTCATGGGTGCGCCTTACCACCACAGGGTACTCCACCGGTGCCTCCCCCTCGGAGGAAAAGAACAATCCAGCTGGACGGCTCCAATGTGTCCGCGGCGCTAGCTGCGCTAGCGGAAAAATCATTCCCGGCCTCAAAACCGTTGGAAGCGGGTAGCTCATCCTCAGGGGTCGATACACAGTCCAGCACTACTTCCAAGGTGCCTCCCTCTTCGGAGAGAGAGTCCGACACAGAATCGTGCTCGTCCATGCCTCCTCTCGAGGGGGAGCCGGGCGATCCAGACTTGAGTTGCGACTCTTGGTCCACTGTTAGTGACAGCGAGGAGCAGAGCGTGGTCTGCTGC
>gnl|euhcvdb|GU814263_NS5A_C3a_NS5A_protein_coding_sequence_(ns5a_sequence)
AGCGGCGATTGGCTGCGTGACATCTGGGACTGGGTTTGCTCGGTGTTGTCCGACTTCAAGACGTGGCTCTCTGCTAAGATTATGCCAGCACTCCCTGGGCTGCCCTTCATCTCCTGTCAAAAGGGATACAAGGGCGTGTGGCGGGGGGATGGTGTGATGTCGACACGCTGTCCTTGCGGGGCATCAATCACTGGCCACGTGAAGAATGGGTCCATGCGGCTTGCGGGGCCGCGTATGTGTGCTAACATGTGGCACGGTACTTTCCCCATCAATGAGTACACCACCGGACCCAGCACACCTTGCCCATCACCCAACTACACTCGCGCACTATGGCGCGTGGCTGCCAGCAGCTACGTTGAGGTGCGCCGGGTGGGGGACTTCCATTATATTACGGGGGCTACAGAAGATGAGCTCAAGTGTCCGTGCCAAGTGCCGGCTGCTGAGTTCTTTACTGAAGTGGATGGGGTGAGACTCCACCGTTACGCCCCTCCATGTAAGCCCCTGTTGAGAGAAGAGATCACTTTCTCGGTAGGGTTGCATTCCTACGCGATAGGATCTCAACTCCCCTGTGAGCCAGAACCAGATGTTTCTGTGTTGACCTCGATGTTGAGAGACCCTTCTCATATCACCGCCGAGACGGCAGCGCGCCGCCTTGCGCGCGGGTCCCCTCCATCAGAGGCAAGCTCATCCGCCAGCCAACTATCGGCTCCGTCGTTGAAGGCCACTTGCCAGACGCATAGGCCTCATCCAGACGCTGAGCTGGTGGACGCCAACTTGT-TATGGCGGCAAGAGATGGGCAGCAACATTACACGGGTGGAGTCTGAAACGAAGGTTGTGATTCTTGATTCATTCGAACCTCTGAGAGCCGAAGCTGACGACGCCGAGCTCTCGGTGGCTGCAGAGTGTTTCAAGAAGCCTCCCAAGTATCCTCCAGCCCTTCCTATCTGGGCCAGGCCGGACTACAACCCTCCACTGTTGGACCGCTGGAAAGCACCGGATTATGTACCACCAACTGTCCATGGATGTGCCTTACCACCACGGGGCGCTCCACCGGTGCCTCCTCCTCGGAGGAAAAGAACAATCCAGCTGGACGGCTCCAATGTGTCCGCGGCGCTAGCTGCGCTAGCGGAAAAATCATTCCCGACCCCAAAATCGCAGGAAGAGAATAGCTCATCCTCTGGGGTCGACACACAGTCCAGCACTACCTCCAGGATGCCCCCCTCTCCAGGAGGGGAGTCCGACTCAGAGTCATGCTCGTCCATGCCTCCTCTCGAGGGAGAGCCGGGCGATCCGGACTTGAGTTGCGACTCTTGGTCCACCGTTAGTGACAACGAGGAGCAGAGCGTGGTCTGCTGC
>gnl|euhcvdb|X76918_NS5A_C3a_NS5A_protein_coding_sequence_(ns5a_sequence)
AGCGACGATTGGCTGCGTATCATCTGGGACTGGGTTTGCTCAGTGTTGGCCGACTTCAAGACATGGCTCTCTGCTAAGATCATGCCAGCGCTCCCCGGGCTGCCCTTCATTTCCTGTCAAAAGGGATACAAGGGCGTGTGGCGGGGGGACGGTGTGACAACAACACGCTGTCCTTGCGGGGCAACAATAACCGGCCATGTGAAGAATGGGTCCATGCGGCTTGCAGGGCCGCGTACATGTGCTAACATGTGGTACGGCACCTTCCCCATCAATGAGTACACCACCGGACCCAGCACACCTTGCCCATCACCCAACTACACTCGCGCACTATGGCGCGTGGCTGCCAATAGCTACGTTGAGGTGCGCCGGGTGGGGGACTTCCATTACATTACGGGGGCCACAGAAGATGAGCTCAAGTGTCCGTGCCAAGTGCCGGCTGCTGAGTTCTTTACTGAAGTGGATGGGGTGAGACTCCACCGTTACGCCCCTCCATGTAAGCCCCTGTTGAGAGATGATATCACTTTTATGGTGGGGTTGAATTCCTACGCGATAGGATCTCAACTCCCCTGTGAGCCAGAACCAGATGTTTCTGTGCTGACCTCGATGTTGAGAGACCCCTCCCATATCACCGCCGAGACGGCAGCGCGTCGTCTTGCGCGCGGGTCTCCTCCATCGGAGGCAAGCTCATCCGCCAGTCAACTGTCGGCTCCGTCGCTGAAGGCCACTTGCCAGACGCATAGGCCTCATCCAGACGCTGAGCTAGTAGACGCCAACTTGT-TATGGCGGCAAGAGATGGGCAGCAACATTACACGGGTGGAGTCTGAAACAAAGGTTGTGATTCTTGATTCATTCGAACCTCTGAGAGCCCAAACAGATGATGCTGAGCTCTCGGTGGCTGCAGAGTGCTTCAAGAAACCCCCAAAGTATCCTCCAGCCCTTCCTATCTGGGCTAGGCCAGACTACAACCCTCCACTGTTGGACCGCTGGAAAACACCGGATTACGTACCACCAACTGTCCATGGATGTGCCTTACCACCACGGGGCGCTCCACCGGTGCCTCCTCCTCGGAGGAAAAGAACAATCCAGCTGGATGGCTCCAATGTGTCCGCGGCGTTAGCTGCGCTGGCGAAAAAATCATTCCCGTCCGTGAACCCGCAGGATGAGAATAGCTCATCCTCTGGGGTCGACACACAGTCCAGCACCACTTCCAAGGTACCCCCCTCTCCGGGAGGAGAGTCCGATTCGGAGTCATGCTCGTCCATGCCTCCTCTCGAGGGGGAGCCGGGCGATCCAGACTTGAGTTGCGACTCTTGGTCCACCGTTAGTGACAGCGAGGAGCAGAGCGTGGTCTGCTGT
