# Supplementary material for: Genetic Barrier to Direct Acting Antivirals in HCV Sequences Deposited in the European Databank
Source: PLoS One. 2016 Aug 9;11(8):e0159924. doi: 10.1371/journal.pone.0159924 (PMC4978475; doi:10.1371/journal.pone.0159924)
Supplement: S11 File — (FAS) [file pone.0159924.s011.fas]

>gnl|euhcvdb|M62321_NS5B_C1a NS5B protein coding sequence (ns5b sequence)
tcaatgtcttactcttggacaggcgcactcgtcaccccgtgcgccgcggaagaacagaaactgcccatcaatgcactaagcaactcgttgctacgtcaccacaatttggtgtattccaccacctcacgcagtgcttgccaaaggcagaagaaagtcacatttgacagactgcaagttctggacagccattaccaggacgtactcaaggaggttaaagcagcggcgtcaaaagtgaaggctaacttgctatccgtagaggaagcttgcagcctgacgcccccacactcagccaaatccaagtttggttatggggcaaaagacgtccgttgccatgccagaaaggccgtaacccacatcaactccgtgtggaaagaccttctggaagacaatgtaacaccaatagacactaccatcatggctaagaacgaggttttctgcgttcagcctgagaaggggggtcgtaagccagctcgtctcatcgtgttccccgatctgggcgtgcgcgtgtgcgaaaagatggctttgtacgacgtggttacaaagctccccttggccgtgatgggaagctcctacggattccaatactcaccaggacagcgggttgaattcctcgtgcaagcgtggaagtccaagaaaaccccaatggggttctcgtatgatacccgctgctttgactccacagtcactgagagcgacatccgtacggaggaggcaatctaccaatgttgtgacctcgacccccaagcccgcgtggccatcaagtccctcaccgagaggctttatgttgggggccctcttaccaattcaaggggggagaactgcggctatcgcaggtgccgcgcgagcggcgtactgacaactagctgtggtaacaccctcacttgctacatcaaggcccgggcagcctgtcgagccgcagggctccaggactgcaccatgctcgtgtgtggcgacgacttagtcgttatctgtgaaagcgcgggggtccaggaggacgcggcgagcctgagagccttcacggaggctatgaccaggtactccgccccccctggggaccccccacaaccagaatacgacttggagctcataacatcatgctcctccaacgtgtcagtcgcccacgacggcgctggaaagagggtctactacctcacccgtgaccctacaacccccctcgcgagagctgcgtgggagacagcaagacacactccagtcaattcctggctaggcaacataatcatgtttgcccccacactgtgggcgaggatgatactgatgacccatttctttagcgtccttatagccagggaccagcttgaacaggccctcgattgcgagatctacggggcctgctactccatagaaccacttgatctacctccaatcattcaaagactccatggcctcagcgcattttcactccacagttactctccaggtgaaattaatagggtggccgcatgcctcagaaaacttggggtaccgcccttgcgagcttggagacaccgggcccggagcgtccgcgctaggcttctggccagaggaggcagggctgccatatgtggcaagtacctcttcaactgggcagtaagaacaaagctcaaactcactccaatagcggccgctggccagctggacttgtccggctggttcacggctggctacagcgggggagacatttatcacagcgtgtctcatgcccggccccgctggatctggttttgcctactcctgcttgctgcaggggtaggcatctacctcctccccaaccga
>gnl|euhcvdb|EU155236_NS5B_C1a_NS5B_protein_coding_sequence_(ns5b_sequence)
tcaatgtcttattcctggacaggcgcactcgtcaccccgtgcgccgcggaagaacaaaaactgcccatcaacgcactgagcaactcgttgctacgccatcacaatctggtgtattccaccacctcacgcagtgcttgccaaaggcagaagaaagtcacatttgacagactgcaagtcctggacagccattaccaggacgtgctcaaggaggttaaggcagcggcgtcaaaagtgaaggctaacttgctatccgtagaggaagcttgcagcctgacgcccccacactcagccaaatctaagtttggctatggggcaaaagacgtccgttgccatgccagaaaggccgtagcccacatcaactccgtgtggaaggaccttctggaagacagtgtaacaccaatagacactaccatcatggctaagaacgaggttttctgcgttcagcctgagaaggggggtcgtaagccagctcgtctcatcgtgttccccgatttgggcgtgcgcgtgtgcgagaagatggccctgtacgacgttgttagcaagctcccccaggccgtgatgggaagctcctacggatttcagtactcaccaggacagcgggttgaattcctcgtgcaagcgtggaagtccaagaaaaccccaatggggttctcgtatgatacccgttgctttgactccacagtcactgagagtgatatccgtacggaggaggcaatctaccaatgttgtgacctggacccccaagcccgcgtggccattaagtccctcactgagaggctttatgttgggggccctcttaccaattcaaggggggagaactgcggctatcgcaggtgccgcgcgagcggcgtactgacaactagctgtggtaacaccctcacttgctacatcaaggcccgggcagcctgtcgagctgcaaagctccaggactgcaccatgctcgtgtgtggcgacgacttagtcgttatctgtgaaagtgcgggggtccaggaagacgcggcgagcctgagagccttcacggaggccatgaccaggtactcagcccctcccggggaccccccacaaccagaatacgacttggagcttataacatcatgctcctccaacgtgtcagtcgcccacgacggcgctggaaagagggtctactaccttacccgtgaccctacaacccccctcgcgagagccgcgtgggagacagcaagacacactccagtcaattcctggctaggcaacataatcatgtttgcccccacactgtgggcgaggatgatactgatgacccatttctttagcgtcctcatagccagggatcagcttgaacaggcccttgattgcgagatctacggagcctgctactccatagaaccactggatctacctccaatcattcagagactccatggccttagcgcattttcactccatagttactctccaggtgaaatcaatagggtggccgcatgcctcagaaaacttggggtaccgcccttgcgagcttggagacaccgggcccggaatgtccgcgctaggcttctgtccagaggaggcagggctgccatatgtggcaagtacctcttcaactgggcagtgaggacaaagctcaaactcactccaatagcggccgctggccagctggacttgtccggctggttcacggctggctacagcgggggagacatttatcacagcgtgtctcatgcccggccccgctggttctggttttgcctactcctgcttgctgcaggggtaggcatctacctcctccccaaccga
>gnl|euhcvdb|EF407412_NS5B_C1a_NS5B_protein_coding_sequence_(ns5b_sequence)
tcgatgtcctattcttggacaggtgcactcgtcactccgtgcgctgcggaagaacagaaactgcccatcaacgcgctgagcaattcgttactacgccaccacaatctggtgtattccaccacctcgcgcagcgcttgccaaaggcagaagaaagtcacatttgacagactgcaggtcctggatagccattatcaggacgtgctcaaggaggttaaagcagcggcgtcgaaagtgaaggctaatttgctatccgtagaggaagcttgcagcctgacgcccccacactcggccaagtccaagtttggctatggggcaaaggacgtccgttgccatgccagaaaggccgtaaaccacatcaactccgtgtggaaagaccttctggaagacagtgtaacaccaatagacactaccatcatggctaagaacgaggttttctgcgttcagcctgagaaggggggtcgtaaggcagctcgtctcatcgtgttccccgacctgggtgtgcgcgtgtgcgagaagatggccctatacgacgtggtcagcaagctccccccagccgtgatgggaagctcctacgggttccaatattcgccaggacagcgggttgaattcctcgtgcaagcgtggaagtccaagaagaccccaatggggttctcgtatgatacccgctgctttgactccacagtcactgagagcgatatccgtacggaggaggcaatctaccaatgttgtgacctggacccccaagcccgtgtggccatcaagtccctcactgagaggctttatgttgggggccctcttaccaattcaaggggggagaactgcggctaccgcaggtgccgcgcgagcggcgtactgactactagctgtggcaacaccctcacttgctacatcaaagcccgggcagcctgtcgagccgcggggctccagaactgcaccatgctcgtgtgtggcgacgacttagtcgttatctgtgaaagtgcgggggtccaggaggacgcggcgagcctgagagccttcacggaggctatgaccaggtactccgccccccccggggaccccccacaaccagaatacgacttggagctcataacatcatgctcctccaacgtgtcagtcgcccacgacggcgctggaaagagggtctactacctcacccgtgaccctacaacccccctcgcgagagccgcgtgggagacagcaagacacactccagtcaattcctggttaggcaacataatcatgtttgctcccacactatgggcgaggatgatactgatgacccatttctttagtgtcctcatagccagggatcagcttgaacaggcccttgattgtgagatctacggggcctgctactccatagaaccactggatctaccttcaatcattcaaagactccatggcctcagcgcattttcactccacagttactctccaggcgaaatcaatagggtggccgcatgcctcaggaaacttggggttccgcccttgcgagcttggagacaccgggcccggagtgttcgcgctaggcttctgtccagaggaggcagggctgccatatgcggcaagtacctcttcaactgggcagtgagaacaaagctcaacctcactccaatagcggccgctggccagctggacttgtccggctggttcacggctggctacagcgggggagacatttatcacagcgtgtctcgtgcccggccccgctggttctggttttgcctactcctgcttgctgcgggggtaggcatctacctcctccccaaccgg
>gnl|euhcvdb|EU781746_NS5B_C1a_NS5B_protein_coding_sequence_(ns5b_sequence)
tcaatgtcttattcctggacaggtgcactcgtcaccccgtgcgccgcagaggaacaaaaactgcccatcaacgcactgagcaactcgttgctacgtcaccacaatctggtgtattccaccacctcacgcagtgcttgccaaaggcagaagaaagtcacatttgacagacagcaagttctggacagccattaccaggacgtgctcaaggaggttaaggcagcggcgtcaaaagtgaaggctaacttgctatccgtagaggaagcttgcagcctgacgcccccacactcagccagatctaagtttggctatggggcaaaagacgtccgttgccatgccagaaaggccgtaaaccacatcaactccgtgtggaaagaccttctggaagacagtgtaacaccaatagatactaccatcatggctaagaacgaggttttctgcgttcagcctgagaaggggggtcgtaagccagctcgtctcatcgtgttccccgacctgggygtgcgcgtgtgtgagaagatggccctgtacgacgtggttagcaagctccctgtagccgtgatgggaagctcctacggattccaatactcaccaggacagcgggttgaattcctcgtgcaagcgtggaagtccaagaaaaccccaatggggttctcgtatgatacccgctgctttgactccacagtcactgagaatgacatccgtacggaggaggcaatttaccaatgttgtgacctggacccccaagcccgtgtggccatcaagtctctcactgagagactttatgttgggggccctcttaccaattcaaggggggagaactgcggctaccgcagatgccgcgcgagcggcgtactgacgactagctgtggtaacaccctcacatgctacatcaaggcccgggcagcctgtcgagccgcagggctccaggactgcaccatgctcgtgtgcggcgacgacttagtcgttatctgtgaaagtgcgggggttcaggaggacgcggcgagcctgagagccttcacggaggctatgaccaggtactctgccccccccggggatcccccacaaccagaatacgacttggagctcataacgtcatgctcctccaacgtgtcggtcgcccacgacggcgctggaagaagggtctactaccttacccgtgaccctacaacccccctcgcgagagccgcgtgggagacagcaagacacactccagtcaattcctggctaggcaacataattatgtttgcccccacattgtgggcgaggatgatactgatgacccatttctttagcgtcctcatagccagggatcagcttgaacaggcccttgattgcgagatctacggagcctgctactccatagaaccactggacctacctccaatcattcaaagactccatggccttagcgcattttcactccatagttactctccaggtgaaatcaatagggtggccgcatgcctcagaaaacttggggtcccgcccttgcgagcttggagacaccgggcccgaagtgtccgcgctaggcttctgtccagaggaggcagggctgccatctgtggcaagtacctcttcaactgggcagtaaggacaaagctcaaactcactccaatagcggccgctggccagctggacttgtccggctggttcacggctggttacagcgggggagacatttatcacagcgtgtctcatgcccggccccgctggttctggttttgcctactcctgctcgctgcaggggtaggcatctacctcttccccaaccgc
>gnl|euhcvdb|EU781748_NS5B_C1a_NS5B_protein_coding_sequence_(ns5b_sequence)
tcaatgtcctattcctggacaggcgcacttatcaccccgtgcgccgcggaagagcaaaaattgcccatcaacgcactgagcaactcgttgctacgtcatcacaatctggtgtattccaccacctcacgcagtgcttgccaaaggcagaagaaagtcacatttgacagactgcaagtcctggatagccattaccaggacgtgctcaaggaggttaaggcagcggcgtcaaaagtgaaggctaacttgctatccgtggaggaagcttgtagcctgacgcccccgcactcagccaaatccaaatttggctatggggcaaaagacgtccgttgccatgccagaaaggccgtgaaccacatcaactccgtgtggaaagaccttctggaagacagtgtaacaccaatagacactaccatcatggctaaaaacgaggttttctgtgttcagcctgagaaggggggtcgtaagccagctcgtctcatcgtgtaccccgacctgagtgtgcgcgtgtgcgagaagatggctctctacgacgtgattagcaagctccccccggccgtgatgggaagctcctacggattccaatactcaccaggacagcgggttgaattcctcgtgcaagcgtggaaggccaagaagaccccgatggggttttcgtatgatacccgctgttttgactccacagtcactgagagcgacatccgtacggaggaggcaatctaccaatgttgtgacctggacccccaagcccgcgtggccatcaagtccctcactgagaggctttatgttgggggccctcttaccaattcaagaggggagaactgcggctatcgcaggtgccgcgcgagcggcgtactgacgactagctgtggtaacaccctcacttgctacatcaaggcccgagcagcctgtcgagccgcagggctccgggactgcaccatgctcgtgtgtggcgacgacttagtcgttatctgcgaaagtgcgggggtccaggaggacgcagctagcctgagagccttcacggaggctatgaccaggtactccgcccctcccggggaccccccacagccagaatacgacttggagctcataacatcctgctcctctaatgtgtcagtcgctcacgacggcgccggaaagagggtctactaccttacccgtgatcccacaacccccctcgcgagggctgcgtgggaaacagcaagacacactccagtcaattcctggctaggcaacataatcatgtttgccccgacattgtgggcgaggatgatactgatgactcattttttcagcgtcctcatagccagggatcagcttgaacaggcccttgattgcgaaatctacggagcctgctactccatagaaccactggatctacctccaatcattcaaagactccatggcctcagcgcattttcgctccacagttactctccaggtgagatcaatagggtggccgcatgcctcaggaaacttggggtcccgcccttgcgagcttggagacaccgggcccggagtgttcgcgctaggcttctgtccagaggaggcagggctgccatatgtggcaagtacctcttcaattgggcagtaaaaacaaagctcaaactcactccaatagcggccgctagccagctggacttgtccggctggttcacggctggctacagcgggggagacatttatcacagcgtgtctcgtgcccggccccttaggccatttatttgcctactcctgcttgctgcaggggtaggcatctgcctctaccccaaccga
>gnl|euhcvdb|EF407414_NS5B_C1a_NS5B_protein_coding_sequence_(ns5b_sequence)
tcgatgtcttattcctggacaggcgcactcgtcaccccgtgcgccgcggaagagcaaaaactgcccatcaacgcattgagcaactcgttgctgcgccaccacaatctggtatattccaccacctcacgcagcgcttgccagaggcagaaaaaggttacatttgacagactgcaagttctggatagccactaccaggacgtgctcaaggaggttaaggcagcggcgtcaaaagtgaaggctaacttgctatccgtagaggaagcttgcagcctgacgcccccacactcagccaaatccaagtttggttatggggcaaaagacgtccgttgccatgccagaaaggccgtaaaccacatcaactccgtgtggaaagaccttctggaagacagtgtaacaccaatagacactaccatcatggctaagaacgaggttttctgcgtccagcctgagaaggggggtcgtaagccagctcgtctcatcgtgttccccgatctgggtgtgcgcgtgtgcgagaagatggccctgtacgacgtggtcagcaagctccccctggccgtgatgggaagctcctacggattccaatactcaccaggacagcgggttgaattcctcgtgcaagcgtggaagtccaagaagaccccaatggggttctcgtatgatacccgctgctttgactccacagtcactgagagcgatatccgtacggaggaggcaatctatcaatgttgtgacctggacccccaggcccgtgtggccatcaagtccctcactgagaggctttatgttgggggccctcttaccaattcaaggggggagaactgcggctatcgcaggtgccgcgcgagcggcgtgctgacaactagctgcggtaacaccctcacttgctacatcaaggcccaggcagcctgtcgagccgcagggctccaggcctgcaccatgctcgtgtgtggcgacgacttagtcgttatctgtgagagtgcgggggtccaggaggacgcggcgaacctgagagccttcacggaggctatgaccaggtactccgctccccccggggatcccccacaaccagaatacgacttggagcttataacatcatgctcctccaacgtatcagtcgcccacgacggtgctggaaaaagggtctactaccttacccgtgaccctacaacccccctcgcgagagccgcgtgggagacagcaagacacactccagttaattcctggctaggcaacataatcatgtttgctcccacattgtgggcgaggatgatactgatgacccacttctttagcgtcctcatagccagggatcagcttgaacaggctctcgattgcgagatctacggagcctgctactccattgaaccactagatctacctccaatcattcaaagactccatggcctcagcgcattttcactccatagttactctccaggtgaaatcaatagggtggccgcatgcctcaggaaacttggggtcccgcccttgcgagcttggagacaccgggcccggagcgtccgcgctaggcttctgtccaggggaggcagggctgccatatgtggcaagtacctcttcaactgggcagtaaggacaaagctcaaactcactccaatagcggccgctggccggctggacttgtccggctggttcacggctggctacagcgggggagacatttatcacagcgtgtctcatgcccggccccgctggttctggttctgcctactcctgctagccgcaggggtaggcgtctacctcctccccaaccgg
>gnl|euhcvdb|AF511950_NS5B_C1a_NS5B_protein_coding_sequence_(ns5b_sequence)
tcaatgtcttactcctggacaggcgcactcgtcaccccgtgcgccgcggaagaacagaaactgcccattaatgcactgagcaactcgttgctacgtcaccacaatttggtgtactccaccacctcacgcagtgcttgccaaaggcagaagaaagtcacatttgacagactgcaagttctggatagccactaccaggacgtgctcaaggaggttaaagcagcggcgtcaaaagtgaaggctaacttgctgtccgtagaggaagcttgcagcctgacgcccccacactcagctaaatccaagtttggctatggggcaaaagacgtccgttgccatgccagaaaggccgtaaaccacatcaactccgtgtggaaagaccttctggaagatagtgtaacaccaatagacactaccatcatggctaagaacgaggttttctgtgttcagcctgagaaggggggtcgtaagccagctcgtctcatcgtgttccccgatctgggtgtgcgcgtgtgcaaaaagatggccctgtacgacgtggttaggaagctccccctggccgtgatgggaagctcctacggattccaatactcaccagggcagcgggttgagttcctcgtgcaagcgtggaagtccaagaaaaccccaatggggttctcgtatgatacccgctgctttgactctacagtcactgagagcgacatccgtacggaggaggcaatctaccaatgttgtgacctggacccccaagcccgtgtggccatcaagtccctcattgagaggctttatgttgggggccctcttaccaattcaaagggggaaaactgtggctatcgcaggtgccgcgcaagcggcgtactgacaactagctgcggtaacaccctcacatgctacattaaggcccgggcagcctgtcgagccgcaaggctccgggactgcaccatgctcgtgtgtggcgacgacctagtcgttatctgtgaaagtgcgggggtccaggaagacgcggcgagcctgagagccttcacggaggctatgaccaggtactccgccccccccggggaccccccacaaccagaatacgacttggagctcataacatcatgctcctccaatgtgtcagtcgcccacgacggcgctggaaagagggtctactacctcacccgagaccctacaacccccctcgcgagagctgcgtgggagacagcaagacacactccggtcaattcctggctaggcaacataattatgtttgcccccacactgtgggcgaggatgatactgatgactcacttctttagcgtccttatagccagggatcagcttgaacaggcccttgatggcgaaatctacggagcctgctactccatagaaccactggatctacctgcaattattcaaagactccatggcctcagcgcgttttcactccacagttactctccaggtgaaatcaatagggtggccgcatgcctcagaaaacttggggttccgcccttgcgagcttggagacaccgggcccggagcgtccgcgctagacttctgtccagaggaggcagggctgccatatgtggcaagtacctcttcaactgggcagtaagaacaaagctcaaactcactccaatagcggccgctggccagctggacttgtccggctggttcacggctggctacagcgggggagacatttatcacagcgtgtctcgtgcccggccccgctggttctggttttgcctactcctgcttgctgcaggggtaggcatctacctcctccccaaccga
>gnl|euhcvdb|AF271632_NS5B_C1a_NS5B_protein_coding_sequence_(ns5b_sequence)
tcaatgtcttactcttggacaggcgcactcgtcaccccgtgcgccgcggaagaacagaaactgcccatcaatgcactgagcaactcgttgctacgtcaccacaacttggtgtattccaccacctcacgcagtgcttgccaaaggcagaagaaagtcacatttgacagactgcaagttctggacagccattaccaggacgtgctcaaggaggttaaagcagcggcgtcaaaagtgaaggctaacttgctatccgtagaggaagcttgcagcctgacgcccccacactcagccaaatccaagtttggttatggggcaaaggacgtccgttgccatgccagaaaggccgtaacccacatcaactccgtgtggaaagaccttctggaagacaatgtaacaccaatagacactaccatcatggctaagaacgaggttttctgcgttcagcctgagaaggggggtcgtaagccagctcgtctcatcgtgttccccgatctgggcgtgcgcgtgtgcgaaaagatggctttgtacgacgtggttaccaagctccccttggccgtgatgggaagctcctacggattccaatactcaccaggacagcgggttgaattcctcgtgcaagcgtggaagtccaagaaaaccccaatggggttctcgtatgatacccgctgctttgactccacagtcactgagagcgacatccgtacggaggaggcaatctaccaatgttgtgacctcgacccccaagcccgcgtggccatcaagtccctcaccgagaggctttatgttgggggccctcttaccaattcaaggggggagaactgcggctatcgcaggtgccgcgcgagcggcgtactgacaactagctgtggtaacaccctcacttgctacatcaaggcccgggcagcctgtcgagccgcagggctccaggactgcaccatgctcgtgtgtggcgacgacttagtcgttatctgtgaaagcgcgggggtccaggaggacgcggcgagcctgagagccttcacggaagctatgaccaggtactccgccccccccggggaccccccacaaccagaatacgacttggagctcataacatcatgctcctccaacgtgtcagtcgcccacgacggcgctggaaagagggtctactacctcacccgtgaccctacaacccccctcgcgagagctgcgtgggagacagcaagacacactccagtcaattcctggctaggcaacataatcatgtttgcccccacactgtgggcgaggatgatactgatgacccatttctttagcgtccttatagccagggaccagcttgaacaggccctcgattgcgagatctacggggcctgctactccatagaaccactggatctacctccaatcattcaaagactccatggcctcagcgcattttcactccacagttactctccaggtgaaatcaatagggtggccgcatgcctcagaaaacttggggtaccgcccttgcgagcttggagacaccgggcccggagcgtccgcgctaggcttctggccagaggaggcagggctgccatatgtggcaagtacctcttcaactgggcagtaagaacaaagctcaaactcactccaatagcggccgctggccagctggacttgtccggctggttcacggctggctacagcgggggagacatttatcacagcgtgtctcatgcccggccccgctggttttggttttgcctactcctgcttgctgcaggggtaggcatctacctcctccccaaccga
>gnl|euhcvdb|AJ278830_NS5B_C1a_NS5B_protein_coding_sequence_(ns5b_sequence)
tcaatgtcttattcctggacaggcgcgcttgtcaccccgtgtgctgcggaagaacaaaaattgcctatcaacgcactgagcaactcgttactgcgtcaccacaatctcgtgtattccaccacctcacgcagtgcttgccaaaggcagaagaaagtcacttttgacagactgcaggttctggacaaccattaccaggacgtgctcaaggaggttaaggcggcggcatcaaaagtgaaggctaacttgctatccgtagaggaagcttgcagcctgacgcccccacattcagccagatccaaatttggttatggggcaaaagatgtccgttgccatgccagaaaggccgtaaaccacatcaactccgtgtggaaagaccttctggaagacaatgtaacaccaatagacactaccatcatggctaagaacgaagttttctgcgttcagcctgagaagggaggtcgtaagccagctcgcctcatcgtgttccccgacctgggcgtgcgcgtgtgcgagaagatggcactgtacgacgtggtcagcaagctccctccggccgtgatgggaagctcctacggattccaatactcaccaggacagcgggttgaattcctcgtgcaagcgtggaagtcgaagaagaccccaatggggttttcatatgatacccgctgctttgactccacagtcaccgagagcgatatccgtacggaggaggcaatctaccagtgttgtgacttggacccccaggcccgcgtggccatcaagtccctcaccgagaggctttatgtcgggggccctcttaccaattcaagaggagaaaactgcggctatcgcaggtgccgcgccaggatcgtactgacaactagctgtggtaacaccctcacttgctacatcaaggcccaagcagcctgtcgagccgcagggctccgggactgcaccatgctcgtgtgtggcgacgacttagtcgttatctgtgaaagtcagggagtccaggaggatgcagcgagcctgagagccttcacggaggctatgaccaggtactccgtccccccccgggaccccccccaaccagaatacgacttggagctcataacatcgtgctcctctaacgtgtcagtcgcccacgacggtgctgggaagagggtctattaccttacccgtgaccctacaacccccctcgcgagagctgcgtgggaaacagcaagacacactccaatcaattcctggctaggcaacataatcatgttcgcccctacattgtgggcgaggatgatactgatgacccacttcttcagtgtcctcatggccagggatcagctcgaacaggcccttgattgtgaaatctacggagcctgctactccatagaaccactggacctacctccaatcattcaaagactccatggccttagcgcgttctctctccacagttactctccaggtgaaatcaacagggtggccgcatgcctcaggaaacttggggtcccgcccttgcgagcttggagacaccgggcccggagcgtccgcgctaagcttctgtccagaggaggcagggctgccatatgtggcaaatacctcttcaattgggcagtaagaacaaagctcaaactcactccaatagcggccgctggccagctggacctgtccggctggttcacggctggctacagcgggggagacatttatcacagcgtgtctcgtgcccggccccgctggttctggttttgcctactcctgcttgctgcaggggtatgcatctacctcctccccaaccga
>gnl|euhcvdb|EF407417_NS5B_C1a_NS5B_protein_coding_sequence_(ns5b_sequence)
tcaatgtcttactcttggacaggtgcacttgtcaccccgtgtgccgcggaagaacaaaaattgcctatcaacgcactgagcaactcgttactgcgctaccacaacctggtgtattctaccacctcacgcagtgcttgccaaaggcagaagaaagtcacatttgacagaatgcaggttctggacaaccattaccaggacgtgctcaaggaggttaaggcagcggcgtcgaaggtgaaggctaacttgctatccatagaagaagcttgcagcctgacgcccccacactcggccagatccaaattcggctatggggcaaaggacgtccgttgccatgccagaaaggccgtaaaccacatcaactccgtgtggaaagaccttctggaagacagtgtaacaccaatagacactaccatcatggctaagaacgaagttttctgcgttcagcctgagaagggggggcgtaagccagcccgtctcatcgtgttccccgacttgggtgtgcgcgtatgcgagaagatggccctatacgacgtggtcagcaagctccctacggctgtgatgggaagttcctacggattccaatactcaccaggacagcgggttgaattcctcgtgcaagcgtggaagtctaagaagaccccaatggggttttcatatgatacccgctgctttgactctacggtcactgagagtgatatccgtacggaggaggcaatctaccagtgttgtgaccttgacccccaagcccgtgtggccatcaagtctctcaccgagaggctttatgtcgggggccctcttaccaattcaaggggggagaactgcggctatcgcaggtgccgcgcgagcggcgtactgacaaccagctgtggtaacaccctcgcttgctacatcaaggcccgggcagcctgtcgagccgcagggctccaggactgcaccatgctcgtgtgtggcgacgacttagtcgttatctgtgaaagtgcgggggtccaggaggacgcggcgagcctgagagccttcacggaggctatgaccaggtactccgccccccccggggaccccccacaaccagaatacgacttggagcttataacatcatgctcctccaacgtgtcagtcgcccacgacggcgctggaaagagggtctactaccttacccgtgaccctacaacccccctcgcgagagccgcgtgggagacagcaagacacactccagtcaattcctggctaggcaacataatcatgtttgcccccacactgtgggcgaggatgatactgatgacccatttctttggcgtcctcatagccagggatcagcttgaacaggcccttaactgtgagatctacggagcctgctactccatagaaccactggatctacctccaatcattcaaagactccatggcctcagcgcattttcactccacagttactctccaggtgaaatcaatagggtggccgcatgcctcagaaaacttggggtcccgcccttgcgagcttggagacaccgggcccggagcgtccgcgctaggcttctgtccagaggaggcagggctgccatatgtggcaagtacctcttcaactgggcagtaagaacaaagctcaaactcactccaatagcggccgctggccggctggacttgtccggttggttcacggctggctacagcgggggagacatttatcacagcgtgtctcatgcccggccccgctggttctggttttgcctactcctgctcgctgcaggggtaggcatctacctcctccccaaccga
>gnl|euhcvdb|EU781762_NS5B_C1a_NS5B_protein_coding_sequence_(ns5b_sequence)
tcaatgtcttactcctggacaggcgcactcgtcactccgtgcgccgcggaagaacaaaaactacccatcaacgcactgagcaactcgttgctacgtcaccacaatctggtgtactccaccacctcacgcagtgcttgccaaaggcagaagaaagtcacatttgacagactgcaagttctggacagccattaccaggacgtgctcaaggaggttaaggcagcggcgtcgaaagtgaaggctaacttgctatccgtagaggaagcttgcagcctgacgcccccacattcagccagatccaagtttggctatggggcgaaagacgtccgttgccatgccagaaaggccgtaacccacatcaactccgtgtggaaagaccttctggaagacaatgtaacaccaatagacaccaccatcatggctaagaacgaagttttctgtgtccagcctgagaagggaggtcgtaagccagctcgcctcatcgtgttccccgacctgggtgtgcgcgtgtgcgagaagatggccctgtacgacgtggtcaaaaagctccccgtggccgtgatgggaagctcctacggattccaatactcaccagcacagcgggttgaattcctcgtgcaagcgtggaagtccaagaagaccccaatggggttttcgtatgatacccgctgctttgactctacagtcactgagagcgatatccgtacggagggagaaatctaccaatgttgtgacctggacccccaagcccgtgtggccatcaagtccctcactgagaggctttatgtcgggggccctctcaccaattcaaggggggagaactgcggctaccgcaggtgccgcgcgagcggcgtactgacgactagctgcggtaacaccctcacttgctacatcaaggcccaagcagcctgtcgagccgcagggctccagaactgcaccatgctcgtgtgtggcgacgacttagtcgttatctgcgaaagtgcgggggtccaggaggacgcggcgagcctgagagccttcacggaggctatgaccaggtactccgccccccccggggaccccccacaaccagaatacgacttggagctcataacatcatgctcctccaacgtgtcagtcgcccacgacggcgctggaaagagggtctactaccttacccgtgaccctacaacccccctcgcgcgagccgcgtgggagacagcaagacacactccagtcaactcctggttaggcaacataatcatgtttgcccccacactgtgggcgaggatgatactgatgacccatttctttagcgtcctcatagccagggatcaacttgaacaggccctcgattgcgaaatctacggagcctgctactccatagaaccactggatctacctccaatcattcaaagactccacggcctcagcgcattttcactccatagttactctccaggtgaaatcaatagggtggccgcatgcctcagaaaacttggggttccacccttgcgagcttggagacaccgggcccgaagtgtccgcgctaggcttctgtccagaggaggcagggctgccatatgtggcaagtacctcttcaactgggcagtaaggaccaagctcaaactcactccaatagcggccgctagccggctggacttgtccagctggttcacggctggctacagcgggggagacatatatcacagcgtgtctcatgcccggccccgctggttctggttttgcctactcctgcttgctgcaggggtaggcatctacctcctccccaaccga
>gnl|euhcvdb|EF407418_NS5B_C1a_NS5B_protein_coding_sequence_(ns5b_sequence)
tcaatgtcttattcttggacaggcgcgctcatcaccccatgcgctgcggaggaacagaaactgcccatcaacgcactgagcaattcgttgctacgtcaccacaatctggtgtattccaccacctcacgcagtgcttgccaaaggcagaagaaagtcacatttgacagactgcaagtcctggacaaccattaccaggacgtgctcaaggaggttaaagcagcggcgtcaaaagtgaaggctaacttgttatccgtagaggaagcttgcagcctgacgcccccacactcagccagatccaagtttggctatggggcaaaagacgtccgttgccatgccagaaaggccgtaacccacatcaactccgtgtggaaagaccttctggaagacagtgtaacaccaatagacactaccatcatggctaagaacgaggttttctgcgttcagcctgagaaggggggtcgtaagccagctcgtctcatcgtgttccccgacctgagtgtacgcgtgtgcgagaagatggccctgtacgacgtggttagcaagctccccccagccgtgatgggaagctcctacgggttccaatactcaccaggacagcgggttgaattcctcgtgcaagcgtggaaatccaagaagaccccaatggggttttcgtatgatacccgctgcttcgactccacagtcactgagagcgatatccgtacggaggaggcaatttaccaatgttgtgacctggacccccaagcccgcgtggctatcaagtccctcactgagaggctttatgttgggggccctcttaccaattcaaggggggagaactgcggctaccgcaggtgccgcgcgagcggcgtactgacaaccagctgtggtaacaccctcacttgctacatcaaggcccaggcagcctgtcgagccgcggggctccgggactgcaccatgctcgtgtgtggcgacgacttagtcgttatctgtgaaagtgcgggggtccaggaggacgcggcgagcctgagagccttcacggaggctatgaccaggtactccgccccccccggggaccccccgcaaccagaatacgacttggagcttataacatcatgctcctccaacgtgtcagtcgcccatgacggcgctggaaagagggtctactaccttacccgtgaccccgcaactcctctcgcgagagcagcgtgggagacagcaagacacactccagtgaattcctggctaggcaacataatcatgtttgcccccacgctgtgggtgaggatggtactagcaacccatttctttagcgtcctcatagccagagatcagcttgaacaggcccttgattgcgagatctacggagcctgctactccatagaaccactggatctacctccaatcattcaaagactccatggccttagcgcattttcgctccacagttactctccaggcgaaatcaatagggtggccgcatgcctcagaaaacttggggtcccgcccttgcgagtttggagacaccgggcccggagcgtccgcgctaggcttctgtccaggggaggcaaagctgccgtatgtggcaagtacctcttcaactgggcagtaaaaacaaagctcaagctcactccaatagcggccgctagccagctggacttgtccggctggtttacggctggctacagcgggggagacatttatcacagcgtgtctcgtgcccggccccgctggatctggttttgcctactcctgcttactgcaggggtaggcatctacctcctccccaaccgg
>gnl|euhcvdb|EU781758_NS5B_C1a_NS5B_protein_coding_sequence_(ns5b_sequence)
tcaatgtcctattcctggacaggtgcacttgttaccccgtgctctgcggaagaacaaaaactgcccatcaacgcactgagcaactcgttgctacgccatcacaacttggtgtattccaccacgtcacgcagtgcttgccaaaggcagaagaaggtcacatttgacagactgcaagtcctggatagccattaccaggacgtgctcaaggaggttaaagcagcggcgtcaaaagtgaaggctaacttgctatccgtagaggaagcttgcagcctgacgcccccacactcagccaaatccaagtttggctacggggcaaaagacgtccgttgccatgccagaaaggccgtaaaccacatcaactccgtgtggaaagaccttctggaagacagtgtaacaccaatagacactaccatcatggctaagaacgaggttttctgcgttcagcctgagaaggggggtcgtaagccagctcgtctcatcgtgttccccgacctgggtgtgcgcgtatgcgagaagatggctctgtacgacgtggtctccaagctccccctggccgtgatgggaagctcctacggattccaatactcgccagcgcagcgggttgagttcctcgtgcaagcgtggaagtccaagaaggccccaatggggttctcgtatgatacccgctgctttgactccacagtcactgagagcgacatccgtacggaggaggcaatttaccaatgttgtgacctggacccccaagcccgcgtggccataaagtccctcactgagaggctttatgttgggggccctcttaccaactcaaggggggagaactgcggctaccgcaggtgccgcgcgagcggcgtactgacgactagctgtggtaacaccctcacatgctacatcaaggcccgagcagcctgtcgagccgcagggctccgggactgcaccatgctcgtgtgtggcgacgacttagtcgttatctgtgaaagtgcgggggtccaagaggacgcggcgagcctgagagccttcacggaggctatgaccaggtattccgcccctcccggggaccccccacaaccagaatacgacttggagcttataacatcatgctcctccaacgtgtcagtcgcccatgacggtgctggaaagagggtctactaccttacccgtgaccctacaacccccctcgcgagagccgcgtgggagacagcaagacacactccaatcaattcctggctaggcaacataatcatgtttgcccccacgttgtgggtgaggatgatactgttgacccatttctttggcgtccttatagccagggatcagcttgaacaggcccttgattgtgagatctacggagcctgctactccatagaaccactggatctacctccaatcatccaaagactccatggccttagcgcgttttcactccacagttactctccaggtgaaatcaatagggtggccgcatgcctcaggaaacttggggtcccacccttgcgagcttggagacaccgggcccggactgtccgcgctaggcttctgtccagaggaggcagggctgccatatgtggcaagtacctcttcaactgggcggtaaggacaaagctcaaactcactccaatagcggccgccggccggctggacttatccggctggttcacggctggctacagcgggggagacatttatcacagcgtgtctcatgcccggccccgctggttttggttttgcctactcctgcttgctgcaggggtaggtatctacctcctccccaaccgg
>gnl|euhcvdb|EF407422_NS5B_C1a_NS5B_protein_coding_sequence_(ns5b_sequence)
tcaatgtcttactcctggacaggcgcgctcatcactccgtgcgctgcggaagaacaaaagctgcccattaacgcactgagcaactcgttgctacgtcatcacaatctggtgtattccaccacctcacgcagtgcttgccaaaggcagaagaaagtcacatttgacagactgcaagttctggatagccattaccaggacgtgctcaaggaggttaaagcagcggcgtcaaaagtgaaggctaacttgctatccgtagaggaagcttgtagcctgacgcccccacactcggccaaatccaaatttggctatggggcaaaagacgtccgttgccatgccagaaaggccgtaaaccacatcaactccgtgtggaaagaccttctggaggacagtgtaacaccaatagataccaccatcatggctaagaacgaagttttctgcgttcagcctgagaaggggggtcgtaagccagctcgtctcatcgtgttccccgacctgggtgtgcgcgtgtgcgagaagatggccctgtacgacgtggttagcaagctccccctggccgtgatgggaagctcctacggattccaatactcaccaggacagcgggttgaattcctcgtgcaagcgtggaaatccaagaagaccccaatggggttctcgtatgatacccgctgctttgactccacagtcactgagaacgacatccgtacggaggaggcaatctaccaatgttgtgacctggacccccaagcccgcgtggccatcaagtccctcactgagaggctttatgttgggggccctcttaccaattcaaggggggagaactgtggctatcgcaggtgccgcgcgagcggcgtactgacaactagctgtggtaacaccctcacttgctacatcaaggcccgggcagcctgtcgagccgcagggctccgggactgcaccatgctcgtgtgtggcgacgacttagtcgttatctgcgaaagtgcgggggtccaggaagacgcggcgaacctgagagccttcacggaggctatgaccaggtactctgcccctcccggggaccccccacaaccagaatacgacttggagcttataacatcgtgctcctccaacgtgtcggtcgcccacgacggcactgggaagagggtctactaccttacccgtgaccctacaacccccctcgcgagagccgcgtgggagacagcaagacacactccagtcaattcctggctaggcaacataatcatgtttgcccccacactgtgggcgaggatgatactgatgacccatttctttagcgtccttatagccagggaccagcttgaacaggcccttgattgcgagatctacggggcctgctactccatagaaccactggatctacctccaatcattcaaagactccatggcctcagcgcattttcactccacagttactctccaggtgaaatcaatagggtggctacatgcctcagaaaacttggggtcccgcccttgcgagcttggagacaccgggcccggagtgtccgcgctaggcttctgtccagaggaggcagggctgccatatgcggcaagtacctcttcaactgggcagtgagaacaaagctcaaactcactccaatagcggccgctggccagttggacttgtccggctggttcacggctggctacagcgggggagatatttatcacagcgtgtctcatgcccggccccgctggttctggttttgcctactcctgctcgctgcaggggtaggcatctacctcctccccaaccgg
>gnl|euhcvdb|EF407427_NS5B_C1a_NS5B_protein_coding_sequence_(ns5b_sequence)
tcaatgtcctattcttggacaggcgcacttatcaccccgtgtgccgcggaagaacaaaaattgcctatcaacgcactgagcaactcgttgctgcgtcaccacaatctcgtgtattctaccacctcacgcagtgcttgccaaaggcagaagaaagtcacatttgacagactgcaggttctggacaaccactaccaggacgtgctcaaggaggttaaggcggcggcgtcaaaagtgaaggctaacctgctatccgtagaggaagcttgcagcctgacgcccccacattcagccaaatccaagtttggctatggggcaaaagacgtccgttgccatgccagaaaggccgtaaaccacatcaactccgtgtggaaagaccttctggaagacagtgtaacaccaatagatactaccatcatggctaagaacgaagttttctgcgttcagcctgagaaggggggtcgtaagccagctcgtctcatcgtgttccccgacctgggtgtgcgtgtgtgcgagaagatggccctgtacgacgtggtcagcaagctccctcaagccgtgatgggaagctcctacggattccaatactcaccaggacagcgggttgaattcctcgtgcaagcgtggaagtccaagaagaccccaatggggttttcatatgatacccgctgctttgactccacagtcactgagagcgatatccgtacggaggaggcaatctaccagtgttgtgacctggacccccaagcccgcgtggccatcaagtccctcaccgagaggctttatgtcgggggccctcttaccaattcaaggggggaaaactgcggctatcgcaggtgccgcgcgagcggcgtactgacaactagctgtggtaacaccctcacttgctacatcaaggcccaagcagcctgtcgagccgctgggctccgggactgcaccatgctcgtgtgtggcgacgacctagtcgttatctgtgaaagtcagggggtccaggaggatgcagcgagcctgagagccttcacggaggctatgaccaggtactccgctccccccggggaccccccccaaccagaatacgacttggagctcataacatcgtgctcctctaacgtgtcagtcgcccacgacggcgctggaaagagggtctattaccttacccgtgaccctacaactccccttgcaagagcagcgtgggagacagcaagacacactccagtcaattcctggctaggcaacataatcatgttcgcccccacattgtgggcgaggatgatactgatgacccacttcttcagtgtcctcatagccagggatcagcttgaacaggcccttgattgcgaaatctacggagcctgctactccatagaaccactggacctacctccaatcattcaaagactccatggccttagcgcgttctcactccacagttactctccaggtgaaatcaatagggtggccgcatgcctcaggaaacttggggtcccgcccttgcgagcttggagacaccgggcccggagcgtccgcgctaggcttctgtccagaggaggcaaagctgccatatgtggcaagtacctcttcaattgggcagtaagaacaaagctcaaactcactccaatagcggccgctggccagctggacttgtccggctggttcacggctggctacagcgggggagacatttatcacagcgtgtctcgtgcccggccccgctggatctggttctgcctactcctgctcactgcaggggtaggcatctacctccttcccaaccga
>gnl|euhcvdb|EU155278_NS5B_C1a_NS5B_protein_coding_sequence_(ns5b_sequence)
tcaatgtcttacacctggacaggcgcacttatcaccccgtgcgccgcggaagaacaaaaattgccaatcaacgcactgagcaactcgttgctacgccatcataacctggtgtattccaccacctcacgcagtgcttgcttaaggcagaagaaagtcacatttgacagactgcaagtcctggacaatcattaccaggacgtgcttaaggaggttaaggcagcggcgtcaaaagtgaaggctaacttgctatccgtagaggaagcttgcagcctgacgcccccacattcagccagatccaaatttggctatggggcaaaagacgtccgttgccatgccagaaaggccgtaaaccacatcaactccgtgtggaaagaccttctggaagacagtgtaacaccaatagacactaccatcatggctaagaacgaggttttctgcgttcagcctgagaaggggggtcgtaagccagctcgtctcatcgtgttccccgatctgggtgtgcgcgtgtgcgagaaaatggccctgtacgacgtagtttccaagctccccctggccgtgatgggaagctcctacggatttcaatactcaccaggacagcgggttgagttcctcgtgcaagcgtggaagtccaagaggaccccaatggggttctcgtatgatacccgctgctttgactccacagtcactgagagcgatatccgtacggaggaagcaatctaccaatgttgtgacctggacccccaagcccgtgtggccattaagtccctcactgagaggctttatgttgggggcccccttaccaattcaaggggggagaactgcggctatcgcagatgccgcgcgagcggcgtgctgacgactagctgtggtaacaccctcacttgctacatcaaggcccaagcagcctgtcgagccgcagggctccaagactgtaccatgctcgtgtgtggcgacgacttagtcgttatctgtgagagtgcgggggttcaggaggacgcggcgagcctgagagccttcacggaggctatgaccaggtactctgccccccctggggaccccccacaaccagaatacgacttggagctcataacatcatgctcctccaacgtgtcagtcgcccacgacgatgctggaaagagggtctactaccttacccgtgaccccacaacccccctcgcgagagccgcgtgggagacagcaagacacactccagtcaattcctggctaggcaacataattatgtttgcccccacattgtgggcgaggatgatactgatgacccatttcttcagtgtcctcttagccagggatcagcttgaacaggccctcgattgcgaaatctacggagcctgttactccatagaaccactggatctacctccaatcattcaaagactccacggccttagcgcattttcactccacagttactctccaggtgaaatcaatagggtggccgcatgcctcagaaaacttggggtcccgcccttgcgagcttggagacaccgggcccggaatgtccgcgctaggcttctgtccagaggaggcagggctgccatatgtggcaagtacctcttcaactgggcagtaaggacaaagcttaaactcactccaatagcggccgctagccagctggacttgtccggctggtttacggctggctacagcgggggagacatttatcacagcgtgtctcgtgcccggccccgctggttctggttttgcctactcctgcttgctgcaggggtaggcatctacctcctccccaaccga
>gnl|euhcvdb|EF032888_NS5B_C1a_NS5B_protein_coding_sequence_(ns5b_sequence)
tcaatgtcctattcctggacaggcgcactcgtcaccccgtgcgctgcggaagagcagaaattgcctatcaacgcactgagcaactcgttgctacgtaatcacaacctggtgtactccaccacttcacgcagtgcttgccaaaggcagaagaaagtcacatttgacagactgcaagtcctggatagtcattaccaggacgtgctaaaggaggttaaggcagcagcgtcaaaagtgaaggccaacttgctatccgtagaggaagcttgtagcctgacgcccccgcactcagccaaatccaaatttggctatggggcaaaagacgtccgttgccatgccagaaaggccataaaccacatcaactccgtgtggaaggaccttctggaagacagtgtaacaccaatagacactaccatcatggccaagaacgaggttttctgcgttcagcctgaaaaggggggtcgtaagccagctcgtctcatcgtgttccccgacctgggtgtgcgcgtgtgcgaaaagatggccctctacgacgtggttagcaaactccccctggccgtgatgggaagctcctacggattccaatactcaccaggacagcgggttgaattcctcgtgcaagcgtggaagtctaaaaggaccccaatggggttctcatatgatacccgctgctttgactccacagtcactgagagcgatatccgtacggaggaggcaatctaccaatgttgtgacctggacccccaagcccgcgtggccatcaagtctctcactgagaggctttatgttgggggccctcttaccaattcaaggggggagaactgcggctatcgcaggtgccgcgcgagcggcatactgacaaccagctgtggtaacaccctcacttgctacatcaaggcccgggcagcctgtcgagccgcagggctccgggactgcaccatgctcgtgtgtggcgacgacttagtcgttatctgtgaaagtgcgggggtccaggaggacgcagcgagcctgagagccttcacggaggctatgaccaggtactccgcccctcccggggaccccccgcagccagaatacgacttggagctcataacatcctgctcctccaacgtgtcggtcgcccatgacggcgctggaaagagggtctactaccttacccgtgaccctacaacccccctcgtgagagccgcgtgggagacagcaagacacactccagtcaactcctggctaggcaacataatcatgtttgcccccacattgtgggcgaggatgatactgatgacccattttttcagcgtcctcatggccagggatcagcttgaacaggcccttgattgcgaaatctacggagcctgctactccatagaaccactggatctacctccaatcattcaaagactccatggccttagcgcattttcactccacagttactctccaggtgaaatcaataggatggccgcatgcctcaggaaacttggggtcccgcccttgcgagcttggagacaccgggcccggaacgtccgcgctaggctcctgtccagaggaggcagagctgccatatgtggcaagtacctcttcaattgggcagtaaaaacaaagctcaaactcactccaatagcggccgctagccagctggacctgtccggctggtttacggctggttacagcgggggagacatttatcacagcgtgtctcgtgcccggccccgctggttctggttctgcctactcctgcttg-----------------------------------
>gnl|euhcvdb|EU155288_NS5B_C1a_NS5B_protein_coding_sequence_(ns5b_sequence)
tcaatgtcttattcatggacaggcgcacttatcaccccgtgcgctgcggaagaacaaaaactgcccatcaacgcactgagcaactcgttgctacgtcatcacaatctggtgtattccaccacttcacgcagtgcttgccaaaggcagaagaaagtcacatttgacagactgcaagttctggacagccattaccaggacgtgctcaaggaggttaaagcagcggcgtcaaaagtgaaggctaacttgctatccgtagaggaagcttgcagcctgacgcccccacattcagccaaatccaagtttggctatggggcaaaagacgtccgttgccatgccagaaaggccgtagcccacatcaactccgtgtggaaagaccttctggaagacagtgtaacaccaatagacaccaccattatggctaagaacgaggttttctgcgttcagcctgagaaggggggtcgtaagccagctcgtctcatcgtgttccccgacctgggcgtacgcgtgtgcgagaagatggccctgtacgacgtggttagcaaactccccctggccgtaatgggaagctcctacggattccaatactcaccagggcagcgggttgaattcctcgtgcaagcgtggaagtccaagaagaacccaatggggttctcgtatgatacccgctgttttgactccacagtcactgagagcgacatccgtacggaggaggcaatttaccaatgttgtgacctggacccccaagcccgcgtggccatcaagtccctcaccgagaggctttatgtcgggggccccctcaccaactcaaggggggagaactgcggctaccgcaggtgccgtgcgagcggcgtactgacaactagctgtggtaacaccctcacttgctacatcaaggcccgagcagcctgtcgagccgcagggctccaggactgcaccatgctcgtgtgtggcgacgacctagtcgttatctgtgaaagtgcgggggtccaggaggacgcggcgagcctgagagccttcacggaggctatgaccaggtactccgccccccccggggaccccccacaaccagaatacgacttggagctcataacatcatgctcctccaacgtgtcagtcgcccatgacggcgctggaaagagggtctactacctcacccgcgaccctacaacccccctcgcgagagccgcgtgggagacagcaagacacactccagtcaattcctggctaggcaacataatcatgtttgcccccacactgtgggcgaggatgatactgatgacccatttctttagcgtcctcatagccagggatcaacttgaacaggcccttgattgcgagatctacggagcctgctactccatagaaccactggatctacctccaatcattcaaagactccatggccttagcgcattttcactccacagttactctccaggtgaaatcaatagggtggccgcatgcctcagaaaacttggggtcccgcccttgcgagcttggagacaccgggcccggaatgtccgcgctaggcttctgtccagaggaggtagggctgccatatgcggcaagtacctcttcaactgggcagtaagaacaaagctcaaactcactccaatagcggctgctggccagctggacttgtccggctggttcacggctggctacagcgggggagacatttatcacagcgtgtctcatgcccggccccgctggttctggttctgcctactcctgctcgctgcaggggtaggcatctacctcctccccaaccga
>gnl|euhcvdb|EU255984_NS5B_C1a_NS5B_protein_coding_sequence_(ns5b_sequence)
tcgatgtcctattcttggacaggcgcgcttgtcaccccgtgcgccgcggaagaacaaaaattgcctatcaacgcactgagcaactcgttactgcgtcatcacaatctcgtgtattccaccacttcacgcagtgcttgcctaaggcagaagaaagtcacatttgacagactgcaggttctggatagccactaccaggacgtgctcaaggaggttaaggcggcggcgtcaaaagtgaaggctaacttgctatccgtagaggaagcgtgcagcctgacgcccccacattcagccagatccaaatttggctatggggcaaaagacgtccgttgccatgccagaaaggccgtaaaccacatcaactccgtgtggaaggaccttctggaagacagtgtaacaccaatagatactaccatcatggctaagaacgaggttttctgcgttcagcctgagaaggggggtcgtaagccagctcgtctcatcgtgttccccgacctgggtgtgcgcgtgtgcgagaagatggccctgtacgacgtggtcagcaagctccctctggccgtgatgggaagctcctacggattccaatactcaccaggacagcgggttgaattcctcgtgcaagcgtggaagtccaagaagaccccaatggggttttcatatgatacccgttgttttgactccacagtcactgagagcgatatccgtacggaggaggcaatctaccagtgttgtgacctggacccccaagcccgcgtggccatcaagtccctcaccgagaggctttatgtcgggggtcctcttaccaactcaaggggggaaaactgcggctatcgcaggtgccgcgcgagcggcgtactgacaaccagctgtggtaacaccctcacttgttacatcaaggcccaagcagcctgtcgagccgcagggctccgggactgcaccatgctcgtgtgtggcgacgacctagtcgttatctgtgaaagtcagggagtccaggaggatgcagcgaacctgagagccttcacggaggctatgaccaggtactccgctccccccggggaccccccccaaccagaatacgacttggagctcataacatcgtgctcctccaacgtgtcagtcgcccacgacggcgctggaaaaagggtctattaccttacccgtgaccctacaactcccctcgcgagagccgcgtgggagacagcaagacacactccagtcaattcctggctaggcaacataatcatgttcgcccccacattgtgggcgagaatgatactgatgactcatttcttcagtgtcctcatagccagggatcaacttgaacaggcccttgattgtgaaatctacggagcctgctactccatagaaccactggatctacctccaatcattcaaagactccatggccttagcgcgttctctctccacagttactctccaggtgaaatcaatagggtggccgcatgcctcagaaaacttggggtcccgcccttgcgagcttggagacaccgggcccggagcgtccgcgctaggcttctgtccagaggaggcagggctgccatatgtggcaagtacctcttcaattgggcagtaagaacaaagctcaaactcactccaatagcggccgctggccagctggacctgtccggctggttcacggctggctacagcgggggagacatttatcacagcgtgtctcgtgcccggccccgctggttctggttctgcctactcctgcttgctgcaggggtagccatctacctcctccccaaccga
>gnl|euhcvdb|EF407432_NS5B_C1a_NS5B_protein_coding_sequence_(ns5b_sequence)
tcaatgtcttatacctggaccggcgcacttgtcaccccgtgtgccgcggaggaacaaaagctgcccatcaatgcactgagcaactcgttgctacgtcatcacaatctggtgtattccaccacctcacgcagtgcgtgccaaaggcagaagaaagtcacatttgacagactgcaagttctggacgaccattaccaggacgtgctcaaggaggttaaggcagcggcgtcaaaagtgaaggctaacttgctatccgtagaggaagcttgcagcctgacgcccccacattcagccagatccaaatttggctatggggcaaaagacgtccgttgccatgccagaaaggccgtaaaccacatcaactccgtgtggaaagaccttctggaagacagtgtaacaccaatagatactaccatcatggctaagaacgaggttttctgtgttcagcctgagaaggggggtcgtaagccagctcgtctcatcgtgttccccgatctgggtgtgcgcgtgtgcgagaagatggccctgtacgacgtagttcgcaagctcccccaggccgtgatgggaagctcctacggattccaatactcaccaggacagcgggttgaattcctcgtgcaagcgtggaagtccaagaagaccccaatgggattctcgtatgatacccgctgctttgactccacagtcactgagagcgacatccgtacggaggaggcaatctaccaatgttgtgacctggacccccaggcccgtgtggccatcaagtccctcactgagaggctttatgtcgggggccctcttaccaattcaagaggggagaactgcggctaccgcaggtgccgcgcgagcggcgtactgacaactagctgtggtaacaccctcacttgctacatcaaggcccaagcagcctgtcgagccgcagggctccgggactgcaccatgctcgtgtgtggcgacgacttagtcgttatctgtgagagtgcgggggtccaggaggacgcggcgagcctgcgagccttcacggaggctatgaccaggtactccgccccccccggggaccccccacaaccagagtacgacttggagctcataacatcatgctcctccaacgtgtcagtcgcccacgacggcgctggaaagagggtctattaccttacccgtgaccctacaacccccctcgcgagagctgcgtgggagacagcaagacacactccagtcaattcctggctaggcaacataatcatgtttgcccccacattgtgggcgaggatgatactgatgacccactttttcagcgtcctcatagccagggatcagcttgaacaggcccttgattgcgagatctacggagcctgctactccatagaaccactggatctacctccaattattcaaagactccatggcctcagcgcattttcactccacagttactctccaggtgaaattaatagggtggccgcatgcctcagaaaacttggggtcccgcccttgcgagcttggagacaccgggcccggaatgtccgcgctaggcttctgtccaggggaggcagggctgccatatgtggcaagtacctcttcaactgggcagtaaggacaaagctcaaactcactccaatagcggccgctggccggctggacttgtccagctggttcacggctggctacagcgggggagacatttatcacagcgtgtctcatgcccggccccgctggttttggttctgcctactcctgctcactgcaggggtaggcatctacctcctccccaaccga
>gnl|euhcvdb|EF407433_NS5B_C1a_NS5B_protein_coding_sequence_(ns5b_sequence)
tcaatgtcttactcctggacaggcgcactcgtcactccgtgtgccgcggaggaacagaaactgcccattaacgcactgagcaactcgttgctacggcaccacaatctggtgtattccaccacctcacgcagtgcttgccaaaggcaaaagaaagtcacatttgacagactgcaagtcctggacagccattaccaggacgtgcttaaggaggttaaggcagcggcgtcaaaagtgaaggctaacttgctgtccgtagaggaagcttgcagcctgacgcccccacattcagccaagtctaagtttggctacggggcaaaagacgtccgttgccatgccagaaaggccgtaacccacatcaactccgtgtggaaagaccttctggaagacagtgtaacaccaatagacaccaccatcatggccaagaacgaggttttctgcgttcagcctgagaaagggggtcgtaagccagctcgtctcatcgtgttccccgacctgggtgtgcgcgtgtgtgagaagatggccctgtacgacgtggtcagcaagctccccctggccgtgatgggaagctcctacggatttcaatactcaccaggacaacgggttgaattcctcgtgcaagcgtggaagtccaagaagaacccgatggggttctcgtatgatacccgctgttttgactctacagtcactgagagcgacatccgtacggaggaggcaatctaccaatgttgtgacttggacccccaagcccgcgtggccatcaagtccctcactgagaggctttatgttgggggccctcttaccaattcaaggggggagaactgcggctaccgtaggtgccgcgcgagcggagtactgacaaccagctgtggtaataccctcacttgctacattaaggcccgagcagcctgtcgagccgcagggctccaggactgcaccatgctcgtgtgcggcgatgacttggtcgtcatctgtgaaagtgcgggggtccaggaggacgcggcgggcctgagagccttcacggaggctatgaccaggtactccgccccccccggggaccccccacaaccagaatacgacttggagctcataacatcatgctcctccaacgtgtcagtcgcccacgacggcgctggaaagcgggtctactaccttacccgtgaccctacaacccccctcgcgagagccgcgtgggagacagcaagacacactccaatcaattcctggctgggcaacataatcatgtttgcccccacactgtgggcgaggatgatactgatgacccatttctttagcgtcctcatagccagggatcagcttgaacaggcccttgattgcgagatctacggagcctgctactccatagaaccactggatctacctccaatcattcaaagactccatggcctcagcgcattttcactccatagttactctccaggtgaaatcaatagggtggccgcatgcctcagaaaacttggggttccgcccttgcgagcttggagacaccgggcccggagcgtccgcgctaggctcctgtccagaggaggcagggctgccatatgtggcaagtacctcttcaactgggcagtgagaacaaagctcaaactcactccaatagcggccgctggccggctggacttgtccggctggttcacggctggctacagcgggggagacatttatcacagcgtgtctcatgcccggccccgctggttctggttctgcctactcctgcttgctgcaggggtaggcatctacctcctccccaaccga
>gnl|euhcvdb|EF407434_NS5B_C1a_NS5B_protein_coding_sequence_(ns5b_sequence)
tcaatgtcttactcctggacaggcgcacttatcaccccgtgtgccgcggaagaacaaaaactgcccatcaacgcactgagcaactcgttgctgcgtcatcacaatctagtgtattccactacctcacgcagtgcttgccaaaggcagaagaaagtcacatttgacagactgcaagttctggacaaccattaccaggacgtgcttaaggaggttaaggcagcggcgtcaaaagtgaaggccaacttgctatccgtagaggaagcttgcagcctgacgcccccacattcagccagatccaaatttggctatggggcaaaagacgtccgttgtcatgccagaaaggccgtaaaccacatcaactccgtgtggaaagaccttctggaagacagtgtaacaccaatagataccaccattatggctaagaacgaggttttctgcgttcagcctgaaaaggggggtcgtaaaccagcccgtctcatcgtgttccccgacctgggtgtacgcgtgtgcgagaagatggctttgtacgacctggtcagcaaactcccccaagccgtaatgggaagctcctacggatttcaatactcaccaggacagcgggttgaattcctcgtgcaagcgtggaagtccaagaagaccccaatggggttttcatatgacacccgctgctttgactccacagtcactgagagcgatatccgtacggaggaagcaatctaccagtgttgtgacctggacccccaagcccgcgtggccatcaagtctctcaccgagaggctctatgtcgggggccctcttaccaattcaagaggggagaactgcggctatcgcagatgccgcgcgagcggcgtactgacgactagctgtggcaacaccctcacttgctacatcaaggcccaagccgcctgtcgagccgcagggctccgggacatcaccatgctcgtgtgtggcgacgacttggtcgttatctgcgagagtgagggggttcaggaggacgcggcgaacctgagagccttcacggaggctatgaccaggtactccgcccctcccggggaccccccccaaccagaatacgacttggagctcattacatcgtgctcctctaacgtgtcagtcgcccacgacggtgctggaagaagggtctattaccttacccgtgaccccacaacccccctcgcgagagccgcgtgggagacagcaagacacactccagtcaattcctggctaggcaacataatcatgtttgcccctacattgtgggcaaggatgatactgatgacccacttcttcggtgtcctcatagccagggatcagcttgaacaggccctcgattgtgaaatctacggagcctgctactccatagaaccactggatctacctccaatcattcagagactccatggccttagcgcattctcactccacagttactctccaggtgaaatcaatagggtggccgcatgcctcagaaaacttggggttccgcccttgcgagcttggaggcaccgggcccggagcgtccgcgctaagcttctgtccaggggaggcagggctgccatatgcggcaggtacctcttcaattgggcagtaagaacaaagctcaaactcactccaatagcagccgctggccagctggacttgtccggctggttcacggctggttacagcgggggagacatttatcacagcgtgtctcgtgcccggccccgctggttctggttttgcctactcctgcttgccgcaggggtaggcatctacctcctccccaaccgg
>gnl|euhcvdb|EU781754_NS5B_C1a_NS5B_protein_coding_sequence_(ns5b_sequence)
tccatgtcttactcctggacaggcgcactcatcaccccgtgcgccgcggaagagcaaaaactgcccatcaacgcactgagcaactcgttgctacgtcatcacaatctggtgtattccaccacctcacgcagtgcatgccaaaggcagaagaaagtcacatttgacagactgcaagttctggacagccattaccaggacgtgctcaaggaggttaaggcagcggcgtcaaaagtgaaggctaacttgctatccgtagaggaagcttgcagcctgacgccccctcactcagccaaatccaagtttggctatggggcaaaagacgtccgttgccatgccagaaaggccgtaaaccacatcaactccgtgtggaaagaccttctggaagacagtgtaacaccaatagacactaccatcatggctaagaacgaggttttctgcgttcagcctgagaaggggggtcgtaagccagctcgtctcatcgtgttccccgacctgggtgtgcgcgtgtgcgagaagatggccctgtacgacgtggttagcaagctccccctggccgtgatgggaagctcctacggattccaatactcaccagggcagcgggttgaattcctcgtgcaagcgtggaagtccaagaaaaccccaatggggttctcgtatgatacccgctgctttgactccacagtcaccgagagtgatatccgtacggaggaggcaatctaccaatgttgtgacctggacccccaagcccgcgtggccattaagtccctcactgagaggctttatgttgggggccctcttaccaattcaaggggggagaactgcggctaccgcaggtgccgcgcgagcggcgtactgacaactagctgtggtaacaccctcacttgctacatcaaggcccgagcagcctgtcgagccgcagggctccaggactgcaccatgctcgtgtgtggcgacgacttagtcgttatctgtgaaagtgcgggggtccaggaagacgcggcgagcctgagagccttcacggaggctatgaccaggtactccgccccccccggggaccccccacaaccagaatacgacttggagctcataacatcatgctcctccaacgtgtcagtcgcccacgacaacgctggaaaaagggtctactaccttacccgtgaccccacaacccccctcgcgagggccgcgtgggaaacagcaagacacactccagtcaattcctggctaggcaacataatcatgtttgcccccacactgtgggcgaggatgatactgatgactcatttctttagcgtcctcatagccagggatcagcttgaacaggctctcgattgcgagatctacggagcctgctactccatagaaccactggatctacctccaatcattcaaagactccatggccttagcgcattttcactccacagttactctccaggtgaaatcaatagggtggccgcatgcctcaggaaacttggggtcccgcccttgcgagcttggagacaccgggcccggaatgtccgcgctaagcttatgtccagaggaggcagagctgccatatgtggcaaatacctctttaactgggcagtaaggacaaagctcaaactcactccaatagcggccgctagccggctggacttgtccggctggtttacggctggttacagcgggggagacatttatcacagcgtgtctcatgcccggccccgctggttctggttttgcctactcctgcttgctgcaggggtaggcatctacctcctccccaaccga
>gnl|euhcvdb|D10749_NS5B_C1a_NS5B_protein_coding_sequence_(ns5b_sequence)
tcaatgtcttatacttggacaggcgcacttatcaccccgtgcgccgcggaagaacaaaaactgcccattaacgcactgagcaactcgttgctacgtcaccacaacctggtgtactccaccacctcacgcagtgcttgccaaaggcagaagaaagtcacatttgacagactgcaagttctggacagccactaccaggacgtgctcaaggaggttaaagcagcggcgtcaaaagtgaaggctaacttgctatccgtagaggaagcttgcagcctgacgcccccgcactcagccaaatccaagtttggctatggggcaaaagacgtccgttgccatgccagaaaggccgtaaaccacatcaactccgtgtggaaagaccttctggaagacagtgtaacaccaatacaaactaccatcatggctaagaacgaggttttttgcgttcagcctgagaaggggggtcgtaagccagctcgtctcatcgtgttccccgatctgggtgtgcgcgtgtgcgagaagatggccctgtacgacgtggttagcaagctccccccggccgtgatgggaagctcctacggattccaatactcaccaggacagcgggttgagttcctcgtgcaagcgtggaagtccaagaggaccccaatggggttctcgtatgatacccgctgctttgactccacagtcactgagagcgatatccgtacggaggaggcaatctaccaatgttgtgacctggacccccaagcccgcgtggccatcaggtccctcactgagaggctttatgttgggggccctcttaccaactcaaggggggagaactgcggctatcgcaggtgccgtgcgagcggcgtactgacaaccagctgtggtaacaccctcacttgctacatcaaggcccgggcagcctgtcgagccgcagggctccaggactgcaccatgctcgtgtgtggtgacgacttagtcgttatctgtgagagtgcgggggtccaggaggacgcggcgagcctgagagccttcacggaggctatgaccaggtactccgctccccccggggaccccccccaaccagaatacgacttggagctcataacatcgtgctcctctaacgtgtcagtcgcccacgatggcactggaaagagggtctattaccttacccgtgaccctacaactcccctcgcgagagccgcgtgggagacagcaaggcacactccagtcaattcctggctaggcaacataatcatgtttgctcctacattgtgggcgaggatgatactgatgacccacttcttcagtgtcctcatagccagggatcagcttgaacaggcccttgattgcgaaatctacggagcctgctactccatagaaccactggatctacctccaattattcaaagactccatggcctcagcgcgttttcactccacagttactctccaggtgaaatcaatagggtggccgcatgcctcagaaaacttggggttccgcccttgcgagcttggagacaccgggcccggagcgtccgcgctagacttctgtccagaggaggcagggctgccatatgtggcaagtacctcttcaactgggcagtaagaacaaagctcaaactcactccaatagcggccgctggccggctggacttgtccggctggttcacggctggctacagcgggggagacatttatcacagcgtgtctcatgcccggccccgctggttctggttctgcctactcctgcttgctgcaggggtaggcatctacctcctccccaaccga
>gnl|euhcvdb|EF407435_NS5B_C1a_NS5B_protein_coding_sequence_(ns5b_sequence)
tcaatgtcttattcctggacaggcgcacttgtcaccccgtgtgccgcggaagagcagaaattgcctatcaacgcactgagcaactcgttgctgcgtcaccacaatcttgtgtattctaccacctcacgcagtgctagccaaaggcagaagaaagtcacatttgacagactgcaggttctggacagccactaccaggacgtgctcaaggaggttaaggcggcggcgtcaaaagtgaaggctaacttgctatctgtggaggaagcttgcagcctgacgcccccacattcagccaaatccaaatttggctacggggcaaaggacgtccgcagccacgccagaaaggccgtaaaccacatccgctccgtgtgggaagaccttctggaagacagtgtaacaccaatagatactaccatcatggccaagaacgaggttttctgcgttcagcctgagaaggggggtcgtaagccagctcgtctcatcgtgttccccgacctgggtgtgcgcgtatgcgagaagatggccctatacgacgtggtcagcaagctccctctggccgtgatgggaagctcctacggattccaatactcaccaggacagcgggttgagttcctcgtgcaagcgtggaagtccaagaagaccccgatggggttttcgtatgatacccgctgctttgactccacagtcactgagagcgatatccgtacggaggaggcaatctatcaatgttgtgacctggacccccaagcccgcgtggccatcaagtccctcaccgagaggctttatgtcgggggccctcttaccaattcaaggggggaaaactgcggctatcgcaggtgccgcgcgagcggcgtactgacaactagctgtggtaacaccctcacttgctacatcaaggcccgagcagcctgtcgagccgcagggctccaggactgcaccatgctcgtgtgtggcgacgacctagtcgttatctgtgaaagtcagggagtccatgaggatgcagcgagcctgagagccttcacggaggctatgaccaggtactccgctccccccggggaccccccccaaccagagtacgacttggagctcataacatcgtgctcctctaacgtgtcagtcgcccacgacggcgctggaaaaagggtctattaccttacccgtgaccccacaacccccctcgcaagagctgcgtgggagacagcaagacacactccagtcaattcctggctaggcaacataatcatgtttgcccccacactgtgggcgagaatgatactgatgacccatttcttcagtgtcctcacagccagggatcagcttgaacaggcccttgattgcgaaatctacggggcctgctactccatagaaccattggatctacctccaatcattcaaagactccatggccttagcgcgttctctctccatagctactctccaggtgaaatcaatagggtggccgcatgcctcaggaaacttggggttccgcccttgcgagtctggagacaccgggccaggaatgttcgcgctaagcttctgtccagaggaggcagggctgccatatgtggcaggtacctcttcaattgggcagtaaaaacaaagctcaaactcactccaatagcggccgctagccagctggacttgtccggttggttcacggctggctacagcgggggagacatttatcacagcgtgtctcgtgcccggccccgctggttctggttttgcctactcctgcttgctgcaggggtaggcgtctacctcctacccaaccga
>gnl|euhcvdb|EF407436_NS5B_C1a_NS5B_protein_coding_sequence_(ns5b_sequence)
tcaatgtcttactcttggacaggcgcacttgtcaccccgtgtgccgcggaagaacaaaaattgcctatcaacgcactgagcaattcgttactgcgtcatcacaatcttgtgtattctaccacctcacgcagtgcttgccaaaggcagaagaaagtcacatttgacagagtgcaggtcctggacaaccattaccaggacgtgctcaaggaggtcaaggcggcggcgtcaaaagtgaaggctaacttgctatccgtagaggaagcttgcagcctgacgcccccacattcagccaaatccaagtttggctatggggcaaaggacgtccgctgccatgccagaaaggccgtaaaccacatcaactccgtgtggaaagaccttctggaagacagtgtaacaccaatagacactaccatcatggctaagaacgaagttttctgcgttcagcctgagaaggggggtcgtaagccagctcgtctcatcgtgttccccgatctgggtgtgcgcgtatgcgagaagatggccctatacgacgtggtcagcaagctccccctggccgtgatgggaagctcctacggattccaatactctccaggacagcgagttgaattcctcgtgcaagcgtggaagtccaagaggaccccaatggggttttcatatgatacccgctgctttgactctacggtcactgagagcgacatccgtacggaggaggcaatctaccaatgttgtgaccttgacccccaggcccgcgtggccatcaagtccctcaccgagaggctttatgtcgggggccctcttaccaattcaaagggggaaaactgcggctatcgcagatgccgcgcgagcggcgtactgacaactagctgtggtaacaccctcacttgctacatcaaggcccgagcagcctgtcgagccgcgggactccaggactgcaccatgctcgtgtgtggcgacgacctagtcgttatctgtgaaagtgcgggggtccaggaggacgcggcgagcctgagagccttcacggaggctatgaccaggtactccgccccccccggggaccccccacaaccagagtacgacttggagctcataacatcatgctcctctaacgtgtcagtcgcccacgacggcgctggaaagagggtctactaccttacccgtgacccaacaactcccctcgcgagagccgcgtgggagacagcaagacacactccagtcaattcctggctaggcaacataatcatgtttgcccccacgctgtgggcgaggatgatactgatgacccacttttttagcgtcctcatagccagggatcagcttgaacaggcccttgattgtgaaatctacggagcctgctactccatagaaccactggatctacctccaatcattcaaagactccatggccttagcgcattttcactccacagttactctccaggtgaaatcaatagggtggccgcatgcctcaggaaacttggggtcccacccttgcgagcttggagacaccgggcccggagcgtccgcgctaagcttctgtctagaggaggcagggctgccatatgtggcaagtacctcttcaactgggcagtaaggacgaagctcaaactcactccaatagcggccgctggccagctagacttgtctggttggttcacggccggctacagcgggggagacatttatcacagcgtgtctcgtgcccggccccgctggttttggttttgcctactcctgctcgctgcgggggtaggcatctacctcctccccaaccgg
>gnl|euhcvdb|AY956466_NS5B_C1a_NS5B_protein_coding_sequence_(ns5b_sequence)
tcaatgtcttattcttggacaggtgcacttgtcaccccgtgtgccgcggaagaacaaaaactgcctatcaacgcactgagcaactcgttgctgcgtcaccacaatcttgtgtattctaccacctcacgcagtgcttgccaaaggcagaagaaagtcacatttgacagagtgcaggttctggacaaacattaccaggacgtgctcaaggaggttaagacggcggcgtcaaaagtgaaggccaacttgctatccgtagaggaagcttgcagcctgacgcccccacattcagccagatccaaatttggctatggggcaaaagacgtccgttgccatgccagaaaggccgtaaaccacatcaactccgtgtggaaagaccttctggaagacagtgtaacaccaatagataccaccatcatggctaagaacgaagttttctgcgttcagcctgggaagggaggtcgtaagccagcccgtctcatcgtgttccccgacctgggcgtgcgcgtatgcgagaagatggccctatacgacgtggtcagcaagctccctctggccgtgatgggaagctcctacggattccaatactctccaggacagcgggttgaattcctcgtgcaagcgtggaagtccaagaagaccccgatggggttttcgtatgatacccgctgctttgactctacggtcactgagagcgacatccgtacggaggagtcaatctaccaatgttgtgaccttgacccccaagcccgtgtggccatcaagtctctcacagagaggctttatgtcgggggtcctcttaccaattcaaggggggaaaactgcggctatcgcaggtgccgcgcgagcggcgtgctgacgactagctgtggtaacaccctcacttgctacatcaaggcccaagcagcctgtcgagccgcagggctccaggactgcaccatgctcgtgtgtggcgacgacctagtcgttatctgtgaaagtcagggagtccaggaggatgcagcgagcctgagagccttcacggaggctatgaccaggtactccgctccccctggggaccccccccaaccagaatacgacttggagctcataacatcgtgctcctctaacgtgtcagtcgcccacgacggcactggaaagagggtctattaccttacccgtgaccctacaacccccctcgcgagagccgcgtgggaaacagcaagacacactccaatcaattcctggctaggcaacataatcatgtttgcccccacattgtgggcgagaatgatactgatgacccattttttcagtgtcctcatagccagggatcacgcttgtaacaggccgctatgtattagcgaaatttatcggggcattgctatcttccatagcaacccactgtatgcaccccgcaat---------------------------------------------------------------------------------------------------------------------------------------------------------------------------------------------------------------------------------------------------------------------------------------------------------------------------------------------------------------------------------------
>gnl|euhcvdb|EF407440_NS5B_C1a_NS5B_protein_coding_sequence_(ns5b_sequence)
tcgatgtcttatacctggacaggcgcactcgtcaccccgtgcgccgcggaggaacaaaagctgcccatcaacgcactgagcaactcgttgctacgtcatcacaatctggtgtattccaccacctcacgcagtgcttgccaaaggcagaagaaagtcacatttgacagactgcaagttctggacagccattaccaggacgtgctcaaggaggttaaagcagcggcgtcgaaagtgaaggctaacttgctatccgtagaggaagcttgcagcctgacgcccccacactcagccaaatctaagtttggctatggggcaaaggacgtccgttgccatgccagaaaggccgtagcccacatcaactccgtgtggaaggaccttctggaagacagtgtaacaccaatagacactaccatcatggctaagaacgaggtcttctgcgttcagcctgaaaaggggggtcgtaagccagctcgtctcatcgtataccccgacctgggtgtgcgagtgtgcgagaagatggccctgtacgacgtggttagcaagctccccctggccgtgatgggaagctcctacggattccagtactcaccaggacagcgggttgaattcctcgtgcaagcgtggaagtccaagaagaccccaatggggttctcgtatgatacccgctgctttgactccacagtcactgagagcgacatccgtacggaggaggcaatctaccaatgttgtgacctggacccccaagcccgcgtggccatcaagtccctcactgagaggctttatgttgggggccctcttaccaattcaaggggggagaactgcggctaccgcaggtgccgcgcgagcggcgtactgacaaccagctgtggtaacaccctcacttgctacatcaaggcccgagcagcctgtcgagccgcagggctccaggactgcaccatgctcgtgtgtggcgacgacttagtcgttatctgtgaaagtgcgggggtccaggaggacgcggcgagcctgagagccttcacggaggctatgaccaggtactccgccccccccggggaccccccacaaccagaatacgacttggagctcataacatcatgctcctccaacgtgtcggtcgcccacgacggcgctggaaaaagggtctactaccttacccgtgaccctacaacccccctcgcgagagccgcgtgggagacagcaagacacactccagtcaactcctggctaggcaacataatcatgtttgcccccacactgtgggcgaggatgatactgatgacccatttctttagcgtcctcatagccagggaccagcttgaacaggcccttgattgcgagatctacggggcctgctactccatagaaccactggatctacctccaatcattcaaagactccatggcctcagcgcattttcactccacagttactctccaggtgaaatcaatagggtggccgcatgcctcagaaaacttggggtcccgcccttgcgagcttggagacaccgggcccgaagtgtccgcgctaggcttctgtccagaggaggcagggctgctatatgtggcaagtacctcttcaactgggcagtaaggacaaagctcaaactcactccaatagcggccgctggccagctggacttgtccggctggttcacggctggctacagcgggggagacatttatcacagcgtgtctcatgcccggccccgctggttttggttctgcctactcctgcttgctgcaggggtaggcatctacctcctccccaaccga
>gnl|euhcvdb|EU781765_NS5B_C1a_NS5B_protein_coding_sequence_(ns5b_sequence)
tcaatgtcttattcttggacaggcgcacttgtcaccccgtgtgccgcggaagaacaaaaattgcctatcaacgcattaagcaactcactactgcgtcatcacaatctcgtgtattctaccacctcacgcagtgcttgcctaaggcagaagaaagtcacatttgacagactgcaggttctggacaaccactaccaggacgtgcttaaggaggttaaggcggcggcgtcaaaagtgaaggctaacttgctatccgtagaggaagcttgcagcctgacgcccccacattcagccaaatccaaatttggctacggggcaaaagacgtccgctgccatgccagaaaggccgtgaaccacatcaactccgtgtggaaggaccttctggaagacagtgtaacaccaatagatactaccatcatggctaagaacgaagtcttctgcgttcagcctgagaaggggggtcgtaagccagctcgtctcatcgtgtaccccgacctgggtgtgcgcgtgtgcgaaaagatggccctgtacgacgtggtcagcaagctccccctagccgtgatgggaagctcctacggattccaatactcaccaggacagcgggttgaattcctcgtgcaagcgtggaagtccaagaagacccctatgggcttctcatatgatacccgctgctttgactccacagtcactgagcacgatatccgtacggaggaggcaatctaccaatgttgtgacctggacccccaagcccgtgtggccatcaagtccctcaccgagaggctttatgttgggggccctcttaccaattcaaggggggaaagctgcggctaccgcaggtgccgcgcgagcggcgtactgacaactagctgcggcaacaccctcacttgctacatcaaggcccgagcagcctgtcgagccgcagggctccgggactgcaccatgctcgtgtgtggcgacgacttagtcgttatctgtgaaagtcagggagtccaggaggatgcagcgagcctgagagccttcacggaggctatgaccaggtactccgctccccccggggaccccccccagccagaatacgacttggagctcataacatcatgctcctctaacgtgtcagtcgcccacgacggcactggaaagagggtctattacctcacccgtgaccctacaactcccctcgcgagagctgcgtgggagacagcaagacacactccagtcaattcctggcttggcaacataatcatgtttgcccccacattgtgggcgagaatgatactgatgacccacttcttcagtgtcctcatggccagggatcagcttgaacaggcccttgattgcgaaatctacggagcctgctactccatagaaccactggacctacctccaatcattcaaagactccacggccttagcgcgttctccctccacagctactctccaggtgaaatcaatagggtggccgcatgcctcaggaaacttggggttccacccttgcgagcttggagacaccgggcccggagcgtccgcgctaggcttctgtccagaggaggcagggctgccatatgtggcaaatacctcttcaactgggcagtaagaacaaagctcaaactcactccaatagcggccgccggccagctggacctatccggctggttcacggctggctacagcgggggagacatttatcacagcgtgtctcgtgcccggccccgctggttttggttttgcctactcctgcttgctgcaggggtaggcgtctacctcctccccaaccga
>gnl|euhcvdb|EU362877_NS5B_C1a_NS5B_protein_coding_sequence_(ns5b_sequence)
tcaatgtcttattcctggacaggcgcactcatcaccccgtgtgctgcggaagaacagaaactgcccattaacgcactgagcaactcgttgctacgtcaccacaatctggtgtactctaccacctcacgcagtgcttgccaaaggcagaagaaggttacatttgacagactgcaagttctggacagccactaccaggacgtgctcaaggaggttaaagcagcggcgtcaaaagtgaaggctaacttgctatccgtagaggaagcttgcagcctgacgcccccacactcagccaaatctaagtttggctatggggcaaaagacgtccgttgccatgccagaaaggccgtagcccacatcaactccgtgtggaaagaccttctggaagacagtgtaacaccaatagacactaccatcatggctaagaacgaggttttctgcgttcagcctgagaaggggggtcgtaagccagctcgtctcatcgtgttccccgacctgggtgtgcgcgtgtgcgagaagatggccctgtacgacgtggtcaccaagctccccctagccgtgatgggaagctcctacggattccagtactcaccaggacagcgggttgaattcctcgtgcaagcgtggaagtccaagaaaaccccaatggggttctcgtatgatacccgctgctttgactccacagtcactgagagtgatatccgtacggaggaggcaatctaccaatgttgtgacctggacccccaagcccgcgtggccatcaagtccctcaccgagaggctttatgtcgggggtcctcttaccaattcaaggggggagaactgcggctatcgcaggtgccgcgcgagcggcgtactgacaactagctgtggtaacaccctcacttgctacatcaaggcccgagcagcctgtcgagccgcagggctccagaactgcaccatgctcgtgtgtggcgacgacttggtcgttatctgcgaaagtgcgggggtccaggaggacgcggcgagcctgagagccttcacggaggctatgaccaggtactccgccccccccggggaccccccacagccggaatacgacttggagcttataacatcatgctcctccaacgtgtcggtcgcccacgacggcgctggaaagagggtctactaccttacccgtgaccctacaactcccctcgcgagagccgcgtgggagacagcaagacacactccagtcaattcctggctaggcaacataattatgtttgcccccacgctatgggcgaggatgatactgatgacccacttcttcagcgtcctcatagccagggaccagcttgaacaggcccttgattgcgagatctacggagcctgctactccatagaaccattggatatacctccaatcattcaaagactccatggcctcagcgcattttcgctccacagttactctccaggtgaaatcaatagggtggccgcatgcctcaggaaacttggggtcccgcccttgcgagcttggagacaccgggcccggaatgtccgcgctaggcttctgtccagaggaggtagggctgccatttgtggcaagtacctcttcaactgggcagtgagaacaaagctcaaactcactccaatagcggccgctagccagctggacttgtccggctggttcacggctggctacagcgggggagacatttatcacagcgtgtctcatgcccggccccgctggttctggttttgcctactcctgcttgttgcgggggtaggcgtctacctcctccccaaccga
>gnl|euhcvdb|EU362880_NS5B_C1a_NS5B_protein_coding_sequence_(ns5b_sequence)
tcaatgtcttactcctggacaggcgcacttatcaccccgtgtgccgcggaagagcaaaaactgccaatcaacgcactgagcaactcgttgctgcgtcatcacaatctagtgtattccactacctcacgcagtgcttgccaaaggcagaagaaagtcacatttgacagactgcaagttctggacaaccattaccaggacgtgcttaaggaggttaaggcagcggcgtcaaaagtgaaggtcaacttgctatccgtagaggaagcttgcagcctgacgcccccacattcagccagatccaaatttggctatggggcaaaagacgtccgttgccatgccagaaaggccgtaaaccacatcaactccgtgtggaaagaccttctggaagacagtgtaacaccaatagataccaccattatggctaagaacgaggttttctgcgtccagcctgaaaaggggggtcgtaagccagcccgtctcatcgtgttccccgacctgggtgtacgcgtatgcgagaagatggctttgtacgacctggtcagcaagctcccccaagccgtaatgggaagctcctacggatttcaatactcaccaggacagcgggttgaattcctcgtgcaagcgtggaagtccaagaagaccccaatgggattttcatatgacactcgctgctttgactccacagtcactgagagcgatatccgtacggaggaggcaatctaccagtgttgtgacctggacccccaagcccgcgtggccatcaagtctctcactgagaggctctatgttgggggccctcttaccaattcaagaggggagaactgcggttatcgcagatgccgcgcgagcggcgtactgacgactagctgcggcaacaccctcacctgctacgttaaggcccaagcagcctgtcgagccgcagggctccgggacatcaccatgctcgtgtgtggcgacgacttggtcgttatctgcgagagtgagggggttcaggaggacgcggcgaacctgagagctttcacggaggctatgaccaggtactccgcccctcccggggaccccccccatccagaatacgacttggagctcattacatcgtgctcctctaacgtgtcagtcgcccacgacggtgctggaagaagggtctattaccttacccgtgatcccacaactcccctcgcgagagccgcgtgggagacagcaagacacactccagtcaattcctggctaggcaacataatcatgtttgcccctacattgtgggcaaggatgatactgatgacccacttcttcagtgtcctcatagccagggatcagcttgaacaggccctcgattgtgaaatctacggagcctgctactccatagaaccactggatctacctccaatcattcagagactccatggccttagcgcattctcactccacagttactctccaggtgaaatcaatagggtggccgcatgcctcagaaaacttggggttccgcccttgcgagcttggaggcaccgggcccggagcgtccgcgctaagcttctgtccagaggaggcagggctgccatatgcggcaggtacctctttaattgggcagtaagaacaaagctcaaactcactccgataacagccgctggccagctggacttgtccggctggttcacggctggttacagcgggggagacatttatcacagcgtgtctcgtgcccggccccgctggttttggtattgcctcctccgtacggaag--------------------------------
>gnl|euhcvdb|EU781750_NS5B_C1a_NS5B_protein_coding_sequence_(ns5b_sequence)
tcaatgtcttactcatggacaggcgcacttatcaccccgtgcgccgcggaagagcaaaaattgcctatcaacgcactgagcaactcgttgctacgtcatcacaatctggtgtattccaccacctctcgcagtgcttgccaaaggcagaagaaagtcacatttgacagactgcaagttctggatagccattaccaggacgtgcttaaggaggttaaggcagcggcgtcaaaagtgaaggctaacttgctatccgtggaggaagcttgcagcctgacgcccccgcactcagccagatctaagtttggctatggggcaaaagacgtccgttgccatgccagaaaggccgtaaaccacatcaactccgtgtggaaagaccttctggaagacaatgtaacaccaatagatactaccatcatggctaagaacgaggttttctgcgttcagcctgagaagggaggtcgtaagccagctcgtctcatcgtgttccccgacttgggtgtgcgcgtgtgcgagaagatggccctatacgacgtggtcagcaaactccccgtggccgtgatgggaagctcctacggattccaatactcaccaggacagcgggttgaattcctcgtgcaagcgtggaaatccaagaagaccccaatggggttttcgtatgatacccgctgctttgactccacagtcactgagagtgacatccgtacggaggaggcaatctaccaatgttgtgacttggacccccaagcccgtgtggccatcaagtccctcactgagaggctttacgttgggggccctcttaccaattcaaggggggagaactgcggctaccgcaggtgccgcgcgagcggcgtactgacaactagctgtggtaacaccctcacttgctacatcaaggcccgagcagcctgtcgagccgcagggctccaggactgcaccatgctcgtatgcggcgacgacttagtcgttatctgtgaaagtgcgggggtccaggaggacgcagcaagcctgagagccttcacggaggctatgaccaggtactccgccccccccggggaccccccgcagccagaatacgacttggagctcataacatcctgctcctccaacgtgtcggtcgcccatgacggagctggaaaacgggtctactaccttacccgtgaccctacaacccccttcgcaagagctgcgtgggagacagcaagacacactccagtcaactcctggctaggcaacataatcatgtttgcccccacattgtgggcgaggatgatactgatgactcattttttcagcgtcctcattgccagggaccagcttgaacaggcccttgattgcgaaatctacggggcctgctactccatagaaccactggatctacctccaatcattcaaagactccacggccttagcgcattttcactccacagttactctccgggtgaaatcaatagggtggccgcatgcctcaggaaacttggggtcccgcccttgcgagcttggagacaccgggcccggtctgttcgcgctaggcttctgtccaggggaggtagggctgccatatgtggcaagtacctcttcaactgggcagtaagaacaaagctcaaactcactccaatagcggccgctggccagctggacttgtccggctggttcacggctggctacagcgggggagacatttatcacagcgtgtctcgtgcccggccccgctggctctggttttgcctactcctgctagctgcaggggtaggcatctacctctatcccaaccga
>gnl|euhcvdb|EU781751_NS5B_C1a_NS5B_protein_coding_sequence_(ns5b_sequence)
tcgatgtcttatacctggacaggcgcacttgtcaccccgtgcgccgcggaagaacaaaagcttcccatcaacgcactgagcaactcgttgctacgtcatcacaatctggtgtattccaccacctcacgcagtgcttgccaaaggcagaagaaagtcacatttgacagactgcaagttctggacagccattaccaggacgtgctcaaggaggttaaagcagcggcgtcaaaagtgaaggctaacttgctatccgtagaggaagcttgcagcctgacgcccccacactcagccaaatccaagtttggctatggggcaaaagacgtccgttgccatgccagaaaggccgtaaaccacatcaactccgtgtggaaagaccttctggaagacagtgtaacaccaatagacactaccatcatggctaagaacgaggttttctgcgttcagcctgagaaggggggtcgtaagccagctcgtctcatcgtgttccccgacctgggtgtgcgcgtgtgcgagaagatggctctgtacgacgtggttagcaagctccccctggccgtgatgggaagctcctacggattccaatactcaccaggacagcgggttgaattcctcgtgcaagcgtggaaatccaagaagaccccaatggggttctcgtatgatacccgctgctttgactccacagtcactgagagcgatatccgtacggaggaggcaatctaccaatgttgtgacctggacccccaagcccgtgtggccatcaagtccctcactgagaggctttatgtcgggggccctcttaccaattcaaggggggagaactgcggctaccgcaggtgccgcgcgagcggcgtgctgacaactagctgtggtaacaccctcacttgctacatcaaggcccgggcagcctgtcgagccgcagggctccaggactgcaccatgctcgtgtgtggcgacgacttagtcgttatctgtgaaagtgcgggggtccaggaggacgcggcgcgcctgagagccttcacggaggctatgaccaggtactccgccccccccggggaccccccacaaccagaatacgacttggagctgataacatcatgctcctccaacgtgtcagtcgcccacgacggcgctggaaagagggtctactacctcacccgtgaccccacaactcccctcgcgagagccgcgtgggagacagcaagacacactccagtcaattcctggctaggcaacataattatgtttgcccccacactgtgggcgaggatgatactgatgacccatttctttagcgtcctcatagccagggatcagcttgaacaggcccttgattgcgagatctacggagcctgttactccatagaaccactggatctacctccaatcattcaaagactccatggcctcagcgcattttcactccatagttactctccaggtgaaatcaatagggtggccgcatgcctcagaaaacttggggtcccgcccttgcgagcctggagacaccgggcccggaatgtccgcgctaggcttctgtccagaggaggcagggctgccatatgtggcaagtacctcttcaactgggcagtaaggacaaagctcaaactcactccaataccggccgctggccagctggacttgtccggttggttcacggctgggtacagcgggggagacatttatcacagcgtgtctcatgcccggccccgctggttctggttttgcctactcctgctcgctgcaggggtaggcatctacctcctccccaaccga
>gnl|euhcvdb|EU256105_NS5B_C1a_NS5B_protein_coding_sequence_(ns5b_sequence)
tcaatgtcttattcctggacgggagcactcgtcaccccgtgcgccgcggaagaacagaagctgcccatcaacgcactgagcaacacgctgttgcgccaccacaatctggtgtattccaccacctcacgcagtgcttgccaaaggcagaagaaagtcacatttgacagactgcaggttctggacagccattaccaggacgtgcttaaggaggttaaagcagcggcgtcaaaagtgaaggctaacttgctgtccgttgaggaagcctgcagcctgacgcccccacactcggccaagtccaagtttggctatggggcaaaagacgtccgttgccatgccagaaaggccgtaaaccacatccactccgtgtggaaagaccttctggaagacggtgtaacaccaatagacactaccatcatggctaagaacgaggttttctgcgttcaacctgagaaggggggtcgtaagccagctcgtctcatcgtgttccccgacctgggcgtacgcgtgtgcgagaagatggccctgtacgacctggtcagcaagctccccctggccgtgatgggaagctcctacggattccaatactcaccaggacagcgggttgaattcctcgtgcaagcgtggaagtccaagaagaccccaatggggttctcgtatgacacccgttgtttcgactccacagtcactgagagcgacatccgtacggaggaggcaatctaccaatgttgtgacctggacccccaagcccgcgtggccatcaagtccctcactgagagactttatgttgggggtcctcttaccaattcaaggggggagaactgcggctaccgcaggtgccgcgcgagcggcgtactgacaactagctgtggtaacaccctcacttgctacatcaaggcccgagcagcctgtcgagccgcagggctccgggactgcaccatgctcgtgtgtggcgacgacttagtcgttatctgtgaaagtgcgggggtccaggaggacgcggcgagcctgagagccttcacggaggctatgaccaggtactccgccccccccggggaccccccacaaccggaatacgacttggagctcataacatcatgctcctccaacgtgtcagtcgcccacgacggcactggaaagagggtctactacctcacccgtgaccccacaactcccctcgcgagagccgcatgggagacagcaagacacactccagtcaattcctggttaggcaacataattatgtttgcccccacattgtgggtgaggatgatactgatgacccatttctttagcgtcctcatagccagggaccagcttgaacaggcccttgattgtgagatctacggagcctgctactccatagaaccattggacctacctccaatcattcaaagactccacggccttagcgcattttcactccacagctactctccaggtgaaatcaatagggtggccgcatgcctcaggaaacttggggtcccgcccttgcgagcttggagacaccgggcccggaacgtccgcgctaggcttctgtccagagggggcagggctgccatatgtggcaagtacctcttcaactgggcagtaaggacgaagctcaaactcactccaatagcggccgctggccggctggacttgtccggctggttcaaggctggttacagcgggggagacatttatcacagcgtgtctcatgcccggccccgctggttctggttttgcctactcctgctcgctgcaggggtaggcatctacctccttcccaaccgg
>gnl|euhcvdb|EU781753_NS5B_C1a_NS5B_protein_coding_sequence_(ns5b_sequence)
tcaatgtcctacacctggacaggcgcacttatcaccccgtgtgccgcggaagaacaaaarttgccyatcaacgcactgagcaactcgttactgcgtcaccacaatcttgtgtattctaccacctcacgcagtgcttgccaaaggcagaagaaagtcacatttgacagactgcaggttctggacagccattaccaggacgtgctcaaggaggttaaggcggcggcgtcaaaagtgaaggctaacttgctatccgtagaggaagcttgcagcctgacgcccccacactcagccaaatccaaatttggctatggggcaaaagacgtccgttgccacgccagaaaggccgtaaaccacatcaactccgtgtggaaagaccttctggaagacagtgtaacaccaatagatactaccatcatggctaagaacgaggtcttctgcgttcagcctgagaaggggggccgcaagccagctcgtctcatcgtgttccccgatctgggtgtacgcgtgtgcgagaaaatggccctgtacgacgtggtcagcaagctccctctggccgtgatgggaagctcctacggattccaatactcaccaggacagcgggttgaattcctcgtgcaagcgtggaagtccaagaagaccccaatggggttttcatatgatacccgctgctttgactccacagtcactgagagcgatatccgtacggaggaggcaatctaccagtgttgtgacctggacccccaagcccgcgtggccatcaagtccctcaccgagaggctttatgtcgggggccctcttaccaattcaaggggggaaaactgcggctaccgcagatgccgcgctagcggcgtactgacaactagctgtggtaacaccctcacttgctacatcaaggcccaagcagcctgtcgagccgcagggctccgggactgcaccatgctcgtgtgcggcgacgacctggtcgttatctgtgaaagtcagggggtccaggaggatgcagcgagcctgagagccttcacggaggctatgaccaggtattctgctcccccaggggaccccccccaaccagagtacgacttggagctcataacatcgtgctcctctaacgtgtcagtcgcccacgacggcgctggaaagagggtctactaccttacccgtgaccctacaactcccctcgcaagagctgcgtgggaaacagcaagacacactccagtcaattcctggctaggcaacataatcatgtttgcccccacattgtgggcgagaatgatactgatgacccacttcttcagtgtcctcatcgccagggatcagcttgaacaggcccttgattgcgaaatctacggggcctgctactccatagaaccactggacctacctccaatcattcaaagactccatggccttagcgcgttctcactccacagttactctccaggtgaaatcaatagggtggccgcatgcctcagaaaacttggggtcccgcccttgcgagcttggagacaccgggcccggaacgtccgcgctaggcttctgtccagaggaggcagggctgccatatgcggcaagtacctcttcaattgggcagtaagaacaaagctcaaactcactccaatagcggccgccggccagctggacttgtccggctggttcacggctggctacagcgggggagacatttatcacagcgtgtctcatgcccggccccgctggttctggttttgcctactcctgcttgctgcaggggtaggcatctacctccttcccaaccga
>gnl|euhcvdb|EU781755_NS5B_C1a_NS5B_protein_coding_sequence_(ns5b_sequence)
tcaatgtcttatacctggacaggcgcactcatcaccccgtgcgccgcggaagaacaaaaactgcccatcaacgcactgagcaactcattgctacgccatcacaatctggtgtattccaccacctcacgcagtgcttgccaaaggcagaagaaagtcacatttgacagactgcaggttctggacaaccattaccaggacgtgcttaaggaggttaaggcggcggcgtcaaaggtgaaggctaacttgctatccgtggaggaagcttgcagcctgacgcccccacactcagctaaatctaagtttggctatggggcaaaagacgtccgttgccatgccagaaaggccgtaaaccacatcaactccgtgtggaaagaccttctggaagacagtgtaacaccaatagacaccaccatcatggctaagaacgaggttttctgcgttcaacctgagaaggggggtcgtaagccagctcgtctcatcgtgttccccgacctgggcgtgcgcgtgtgcgagaagatggccctgtacgacgtggtcagcaagctccctctggccgtgatgggaagctcctacggattccaatactcgccaggacagcgggttgaattcctcgtgcaagcgtggaagtccaagaggaccccaatggggttctcgtatgatacccgctgctttgactccacagtcactgagagcgatatccgtacggaggaggcaatctaccaatgttgtgacctggacccccaagcccgtgtggccatcaagtccctcactgagaggctttatgttgggggccctcttaccaattcaaggggggagaactgcggctatcgtaggtgccgcgccagcggcgtactgacaactagctgtggtaacaccctcacttgctacatcaaggcccgagcagcctgtcgagccgcagggctccagaactgcaccatgctcgtgtgtggcgacgacttagtcgttatctgtgaaagtgcgggggtccaggaggatgcggcgagcctgagagccttcacggaggctatgaccaggtactccgccccccccggggaccccccacaaccagagtacgacttggagctcataacatcatgctcctccaacgtgtcagtcgcccacgacggcgctggaaagagggtctactacctcacccgtgaccctacaacccccctcgctcgagccgcgtgggagacagcaagacacactccagtcaattcctggttaggcaacataatcatgtttgcccccacactgtgggcgaggatgatactgatgacccatttctttagcgtcctcatagccagggatcagcttgaacaggcccttgattgcgagatctacggagcctgctactccatagaaccactggatctacctccaatcattcaaagactccatggcctcagcgcattttcactccacagttactctccaggtgaaatcaatagggtggccgcatgcctcaggaaacttggggtcccgcccttgcgagcttggagacaccgggcccggagcgtccgcgctaggcttctgtccaggggaggtagggctgccatatgcggcaagtacctctttaactgggcagtgagaacaaagctcaaactcactccaatagcggccgctagccggctggacttgtccggctggttcacggctggctacagcgggggagacatttatcacagcgtgtctcatgcccggccccgctggttctggttttgcctactcctgctcactgcaggggtaggcatttacctcctccccaaccga
>gnl|euhcvdb|EU781756_NS5B_C1a_NS5B_protein_coding_sequence_(ns5b_sequence)
tcaatgtcttacacctggacaggcgcactcgtcaccccgtgcgccgcggaagaacagaaactgcccatcaacgcactgagcaattcgttgctacgtcatcacaatctggtgtattccaccacctcacgcagtgcttgccaaaggcagaagaaagtcacatttgacagactgcaagttctggacagccactaccaggacgtgcttaaggaggttaaagcagcggcgtcaaaagtgaaggctaacttgctatccgtagaggaagcttgtagcctgacgcccccacattcagccagatccaagtttggctatggggcaaaggacgtccgttgccatgccagaaaggccgtaacccacatcaactccgtgtggaaagaccttctggaagacagtgtaacaccaatagacactaccatcatggccaagaacgaggttttctgcgttcagcctgagaagggaggtcgtaagccagctcgtctcatcgtgttccccgacctgggtgtgcgtgtgtgcgagaagatggccctgtacgacgtggtcagcaagctccccgtggccgtgatgggaagctcctacggatttcagtactcaccaggacagcgggttgaattcctcgtgcaagcgtggaagtccaagaagaccccaatggggttctcgtatgatacccgctgctttgactccacagtcactgagagcgatatccgtacggaggaggcaatctaccaatgttgtgacctagacccccaagcccgtgtggccatcaagtccctcactgagaggctttatgttgggggtcctcttaccaattcaaggggggagaactgcggctaccgcaggtgccgcgcaagcggcgtactgacaactagctgtggtaacaccctcacttgttacatcaaggcccaggcagcctgtcgagccgcagggctccaggactgcaccatgctcgtgtgcggcgacgacttagtcgttatctgtgaaagtgcgggggttcaggaggacgcggcgagcctgagagccttcacggaggctatgaccaggtattccgccccccccggggaccccccacaaccagaatacgacttggagcttataacatcatgctcctccaacgtgtcagtcgcccacgacggtgctggaaagagggtctactacctcacccgtgaccctacaacccccctcgcgagagccgcgtgggagacagcaagacacactccagtcaattcctggctaggcaacataatcatgtttgcccccacattgtgggcgaggatgatactgatgacccatttctttagcgtcctcatagcccgggatcagcttgaacaggcccttgattgcgagatctacggagcctgctactccatagaaccactagacctacctccaatcattcaaagactccacggccttagcgcattttcactccacagttactctccaggtgaaatcaatagggtggccgcatgcctcagaaaacttggggtcccgcccttgcgagcttggagacaccgggcccggagcgttcgcgctaggcttctgtccagaggaggaagggctgccatatgtggcaagtacctcttcaactgggcagtaagaacaaagctcaaactcactccaatagcggccgctggccaactggacttgtccagatggttcacggctggctacagcgggggagacatttatcacagcgtgtctcatgcccggccccgctggttctggttttgcctactcctgcttgctgcaggggtaggcatctacctcctccccaaccga
>gnl|euhcvdb|EU781757_NS5B_C1a_NS5B_protein_coding_sequence_(ns5b_sequence)
tcaatgtcttattcctggacaggcgcacttgtcaccccgtgtgccgcggaagaacaaaaactgcccatcaacgcactgagcaactcgttgctgcgtcaccacaatcttgtgtattctaccacctcacgcagtgcttgccaaaggcagaagaaagtcacatttgacagactgcaggttctggacaaccactaccaggacgtgctcaaggaggttaaggcagcggcgtcaaaagtgaaggctaacttgctatccgtagaggaagcctgcagcctgacgcccccacattcagccagatccaaatttggctatggggcaaaagacgtccgttgccatgccagaaaggccgttaaccacatcaactccgtgtggaaagaccttctggaagacagtgtaacaccaatagatactaccatcatggctaagaacgaagttttctgcgttcagcctgagaagggaggtcgtaagccagctcgcctcatcgtgttccccgatctgggtgtgcgcgtgtgcgagaagatggctctgtacgacgtggtcagcaagctcccactggccgtgatgggaagctcctacggattccaatactcaccaggacagcgggttgaattcctcgtgcaagcgtggaagtccaagaagactccaatggggttttcgtatgatacccgctgctttgactccacagtcactgagaacgacatccgtacggaggaggcaatctaccagtgttgtgacctggacccccaagcccgcgtggccatcaagtccctcaccgagaggctttatgtcgggggccctcttaccaattcaaggggggaaaactgcggctatcgcaggtgccgcgcgagcggcgtactgacaactagctgtggtaacaccctcacttgctacatcaaggccagagcagcctgtcgagccgcagggctccgggactgcaccatgctcgtgtgcggcgacgacttagtcgttatctgtgaaagtcagggggtccaggaggatgcagcgggcctgagagccttcacggaggctatgaccaggtactccgccccccccggggacccccctcaaccagaatacgacttggagctcataacatcgtgctcctccaacgtgtcagtcgcctgcgacgatgctggaaagagggtctactacctcacccgtgaccctacaacccccctcgcgagagctgcgtgggaaacagcaagacacactccaatcaattcctggctaggcaacgtaatcatgtttgcccccacattgtgggcgagaatgatactgatgacccacttcttcagtgtcctcatagccagggatcaacttgaacaggcccttgattgcgaaatctacggagcctgctactccatagaaccactggacctacctccaatcattcaaagactccacggccttagcgcgttctcactccacagctactctccaggtgaaatcaatagggtggccgcatgcctcaggaaacttggggtcccgcccttgcgagcttggagacaccgggcccggagcgtccgcgctaggctcctgtccagaggaggcaaggctgccatatgcggcaagtacctcttcaattgggcagtgaaaacaaagctcaaactcactccaatagcggccgccagccagctggacctgtccggctggttcacggctggctacagcgggggagacatttatcacagcgtgtctcgtgcccggccccgctggttctggttttgcctactcctgctcgctgcaggggtaggcatctacctcctccccaaccgg
>gnl|euhcvdb|EU781759_NS5B_C1a_NS5B_protein_coding_sequence_(ns5b_sequence)
tcaatgtcttattcctggacaggcgcactcatcaccccgtgtgccgcggaagaacaaaaattgcctatcaacgcactgagcaactcattactgcgtcatcacaatctcgtgtattccaccacctcacgcagtgcttgccaaaggcagaagaaagtcacttttgacagactgcaggttctggacaaccactaccaggacgtgctcaaggaggttaaggcggcggcgtcaaaggtgaaggctaacttgctatccgtagaggaagcttgcagcctgacgcccccacattcagccagatccaaatttggctacggggcaaaagacgtccgttgccatgccagaaaggccgtaaaccacatcaactccgtgtggaaagaccttctggaagacagtgtgacaccaatagacactaccatcatggctaagaacgaagtcttctgcgttcagcctgagaaggggggtcgtaagccagctcgtctcatcgtgttccccgacctgggtgtgcgcgtgtgcgagaagatggccctgtacgacgtggtcagcaagctccccctggccgtgatgggaggctcctacggattccaatactcaccaggacagcgggttgaattcctcgtgcaagcgtggaagtccaagaagaccccgatggggttttcatatgacacccgctgttttgactctacagtcactgagagcgatatccgtacggaggaggcaatctaccaatgttgtgacctggacccccaagcccgcgtggccatcaagtccctcaccgagaggctttatgtcgggggccctcttaccaattcaaggggggaaaactgtggctatcgcaggtgccgcgcgagcggcgtactgacaactagctgtggtaacaccctcacttgctacatcaaggcccaagcagcctgtcgagccgcagggctccgggactgcaccatgctcgtgtgtggcgacgacctagtcgttatctgtgaaagcgtgggagtccaggaggacgcagcgagcctgagagccttcacggaggctatgaccaggtactccgctccccccggagaccccccccaaccagaatacgacttggagctcataacatcgtgctcctctaacgtgtcagtcgcccacgacggcgctggaaagagggtctattaccttacccgtgaccctacaacccccctcgcgagagctgcgtgggagacagcaagacacactccagtcaattcctggctaggcaacataatcatgtttgcccccacattgtgggcaagaatgatactgatgacccacttcttcagcgtcctcatagccagggatcagcttgagcaggcccttgattgcgaaatctacggagcctgctactccatagaaccactggacctacctccaatcattcaaagactccacggccttagcgcattttcactccacagttactctccaggtgaaatcaatagggtggccgcatgcctcaggaaacttggggtcccgcccttgcgagcttggagacaccgggcccggagcgtccgcgctaagcttctgtccagaggaggcagggctgccatatgtggcaagtacctcttcaattgggcagtaagaacaaagctcaaactcactccaatagcggctgctggccagctggacttgtccggctggttcacagctggctacagcgggggagacatttatcacagcgtgtctcgtgcccggccccgctggttctggttttgcctactcctgcttgctgcaggggtaggcatctacctcctccccaaccga
>gnl|euhcvdb|EU781760_NS5B_C1a_NS5B_protein_coding_sequence_(ns5b_sequence)
tcaatgtcctattcctggacaggcgcactcgttaccccgtgcgccgcggaagaacagaaactgcccattaacgcactgagcaactcgttgctacgtcaccacaatatggtgtattccaccacctcacgcagtgcttgccaaaggcagaagaaagtcacatttgacagactgcaagttctggatagccattaccaggacgtgctcaaggaggttaaggcagcggcgtcaaaagtgaaggctaacctgctatccgtcgaggaagcttgcagcctgacgcccccacactcagccaaatccaagtttggctatggggcaaaagacgtccgttgccatgccagaaaggccgtaaaccacatcaactccgtgtggaaagaccttctggaagacagtgtaacaccaatagataccaccatcatggccaagaacgaggttttctgcgttcagcctgaaaaggggggtcgtaagccagctcgtctcatcgtgttccccgacctgggtgtgcgcgtgtgcgagaagatggccctgtacgacgtggtcagcaagctccccctagccgtgatgggaagctcctacggattccaatactcaccaggacagcgggttgaattcctcgtgcaagcgtggaagtccaagaagagcccaatggggttctcgtatgatacccgctgctttgactccacagtcactgagagcgacatccgtacggaggaggcaatctaccaatgttgtgacctggacccccaagcccgcgtggccattaagtccctcactgagaggctttatgttgggggccctcttaccaattcaagaggggagaactgcggctaccgcaggtgccgcgcgagcggcgtactgacaactagctgtggtaacaccctcacttgctacatcaaggcccgagcagcctgtcgagccgcagggctccaggactgcaccatgctcgtgtgtggcgacgacttagtcgttatctgtgaaagtgcgggggtccaggaggacgcagcgagcctgagagccttcacggaggctatgaccaggtactccgccccccccggggaccccccacaaccagagtacgacttggagctcataacatcatgctcctccaacgtgtcagtcgcccacgacggcgctggaaagagggtctactacctcacccgtgaccctacaacccccctcgcgagagccgcgtgggagacagcaagacacactccagtcaattcctggctaggcaacataatcatgtttgcccccacactgtgggcgaggatgatactgatgacccatttctttagcgtcctcatagccagggaccagcttgaacaggcccttgattgcgagatctacggagcctgctactccatagaaccactggatctacctccaatcattcaaagactccatggcctcagcgcattttcactccacagttactctccaggtgaaatcaatagggtggccgcatgcctcaggaaacttggggtcccgcccttgcgagcttggagacaccgggcccggaatgtccgcgctaggcttctgtccagaggaggcagggctgccatatgtggcaagtacctcttcaactgggcagtaaggacaaagctcaaactcactccaatagcggccgctggccggctggatttgtccggctggttcacggccggctacagcgggggagacatttatcacagcgtgtctcatgcccggccccgctggatctggttttgcctactcctgcttactgcaggggtaggcatctacctcctccccaaccga
>gnl|euhcvdb|EU781761_NS5B_C1a_NS5B_protein_coding_sequence_(ns5b_sequence)
tcaatgtcctattcttggacaggcgcactcgtcaccccgtgcgccgcggaagaacaaaaactgcccatcaatgcactgagcaactcgttgctacgtcaccacaatatggtgtattccaccacctcacgcagtgctagccaaaggcaaaagaaagtcacatttgacagactgcaagttctggacagtcattaccaggacgtgctcaaggaggtcaaggcagcggcgtcaaaagtgaaggctaacttgctatccgtagaggaagcttgcagcctgacgccccctcactcagccaaatccaagtttggctatggggcaaaagacgtccgctgccatgccagaaaggccgtaaaccacatcaactccgtgtggaaagaccttctggaagacagtgtaacaccaatagacaccaccatcatggccaagaacgaggtcttctgcgttcagcctgagaaggggggtcgtaagccagctcgtctcatcgtgttccccgacctgggtgtgcgcgtgtgcgagaagatggccctgtacgacgtggtcagcaagctccccctggccgtgatgggaagctcctacggattccaatactcaccagggcagcgggttgaattcctcgtgcaagcgtggaagtctaagaagaccccaatggggttttcgtatgatacccgctgttttgactccacagtcactgagagcgatatccgtacggaggaggcaatctaccaatgttgtgacctggacccccaagcccgcgtggctatcaagtccctcaccgagaggctttatgtcgggggtcctcttaccaattcaaggggggagaactgcggctaccgcaggtgccgcgcaagcggcgtactgacaactagctgtggtaacaccctcacttgctacatcaaggcccgggcagcctgtagagccgcagggctccaggactgcaccatgctcgtgtgtggcgacgacttagtcgttatctgtgaaagtgcgggggtccaggaggacgcggcgagcctgagagccttcacggaggctatgaccaggtactccgccccccccggggaccccccacaaccagagtacgacttggagctcataacatcatgctcctccaacgtgtcagtcgcccacgacggtgctggaaagagggtctactaccttacccgtgaccctacaacccccctcgcgagagccgcgtgggagacagcaagacacactccagtcaattcctggctaggcaacataatcatgtttgcccccacactgtgggcgaggatgatactgatgacccatttctttagcgtcctcatagccagggaccagcttgaacaggcccttgattgcgagatctacggagcctgctactccatagaaccactggatctacctccaatcattcaaagactccatggcctcagcgcattttcactccacagttactctccaggtgaaatcaatagggtggccgcatgcctcagaaaacttggggttccgcccttgcgagcttggagacaccgggcccggaatgtccgcgctaggctcctgtccagaggaggcagggctgccatatgtggcaagtacctcttcaactgggcagtaagaacaaagctcaaactcactccaatagcggccgccggccagctggatttatccggctggtttacggccggctacagcgggggagacatttatcacagcgtgtctcgtgcccggccccgctggatctggttctgcctactcctgcttactgcaggggtaggcatctacctcctccccaaccgg
>gnl|euhcvdb|EU781763_NS5B_C1a_NS5B_protein_coding_sequence_(ns5b_sequence)
tcaatgtcttattcctggacgggcgcactcatcaccccgtgtgccgcggaagaacagaaactgcccatcaacgcactgagcaactcgttgctacgccatcacaatctggtgtattccaccacctcacgcagtgctagccaaaggcagaagaaagtcacatttgacagactgcaagtcctggacagccattaccaggacgtgctcaaggaggttaaagcagcggcgtcgaaggtgaaggctaacttgctatccgtagaggaagcttgtagcctgacgcccccacactcggccaaatccaagtttggctatggggcaaaagacgtccgttgccatgccagaaaggccgtaaaccacatcaactccgtgtggaaagaccttctggaagacagtgtaacaccactagacactaccatcatggctaagaacgaggttttctgcgttgagcccgagaaggggggtcgtaagccagctcgtctcatcgtgttccccgacttgagtgtgcgcgtgtgcgagaagatggccctatacgacgtggttaggaagctccccctggccgtgatgggaagctcctacggattccaatactcaccaggacagcgggttgaattcctcgtgcaagcgtggaagtccaagaagaccccaatggggttttcgtatgatacccgctgctttgactctacagtcactgagagcgatatccgtacggaggaggcaatctaccaatgttgtgacctggacccccaagcccgtgtggccatcaagtccctcactgagaggctttacgttgggggccctcttaccaactcaaagggggagaactgcggctaccgcaggtgccgcgcgagcggcgtactgacaactagctgtggtaacaccctcacttgctacatcaaggcccgagcagcctgtcgagccgcagggctccgggcctgcaccatgctcgtgtgtggcgacgacttagtcgttatctgtgaaagtgcgggggtccaggaggacgcggcgagcctgagagccttcacggaggctatgaccaggtactctgccccccctggggaccccccacaaccagaatacgacttggagctcataacatcatgctcctccaatgtgtcggtcgcccacgacggcgctggaaagagggtctactacctcacccgtgaccctacaacccccctcgcgagagccgcgtgggagacagcaagacacactccagtcaactcctggctaggcaacataatcatgtttgcccccacattgtgggcgaggatgatactgatgacccatttctttagcgtcctcatagccagggatcagcttgaacaggcccttgattgcgagatctacggagcctgctactccgtagaaccactggatctacctccaatcattcaaagactccatggcctcagcgcattttcactccacagttactctccaggtgaaatcaatagggtggccacatgcctcagaaaacttggggtcccgcccttgcgagcttggaggcaccgggcccggagcgtccgcgctaggcttctgtccagaggaggcagagctgccatatgtggcaagtacctcttcaactgggcagtaagaacaaagctcaaactcactccaatagcgtccgctagccagctggacttgtccggctggttcacggccggctacagcgggggagacatttatcacagcgtgtctcgtgcccggccccgctggttttggttttgcctactcctgcttgctgcaggggtaggcgtctacctcctccccaaccgg
>gnl|euhcvdb|EF407441_NS5B_C1a_NS5B_protein_coding_sequence_(ns5b_sequence)
tcaatgtcttactcctggacaggcgcacttgttaccccgtgtgccgcggaagaacaaaaactgccaattaacgcactgagcaactcgttgctacgccatcacaatctggtgtattctaccacctcacgcagtgcttgccaaaggcagaagaaagtcacatttgacagagtgcaagtcctggacagccattaccaggacgtgctcaaggaggttaaagcagcggcgtcaaaagtgaaggctaacttgctatccgtagaggaagcttgcagcctgacgcccccacactcagccaagtctaagtttggctatggggcaaaagacgtccgttgccatgccaggaaggccgtaaaccacatcaactccgtgtggaaagaccttctggaagacagtgtaacaccaatagacaccaccatcatggctaagaacgaggttttctgcgtccagcctgagaaggggggtcgtaagccagctcgcctcatcgtgttccccgatctgggtgtacgcgtgtgcgagaaaatggccctgtacgacgtggtcagcaagctccccctggccgtgatgggaagctcctacggattccaatactcaccaggacagcgggttgaattcctcgtgcaagcgtggaagtccaagaggaccccaatggggttctcgtatgatacccgctgctttgactccacagtcactgagagcgatatccgtacggaggaggcaatctaccaatgctgtgacctggacccccaagcccgcgtggccatcaagtccctcaccgagaggctttatgttgggggccccctcaccaattcaaggggggagaactgcggctatcgcaggtgccgcgcaagcggcgtactgacgactagctgcggcaacaccctcacttgctacatcaaggcccgggcagcctgtcgagccgcagggctccgggactgcaccatgctcgtgtgcggcgacgacttagtcgttatctacgaaagtgcgggggtccaggaagacgcggcgaacctgagagccttcacggaggctatgaccaggtactctgcccctcccggggaccccccacaaccagaatacgacttggagcttataacatcgtgctcctccaacgtgtcggtcgcccacgacggcactgggaagagggtctactaccttacccgtgaccctacaacccccctcgcgagagccgcgtgggagacagcaagacacactccagtcaatacctggctaggcaacatagtcgtgtttgcccccacactgtgggcgaggatgatactgatgacccatttctttagcgtccttatagccagggaccagcttgaacaggcccttgactgcgagatctacggggcctgctactccatagaaccactggatctacctccaatcattcaaagactccatggcctcagcgcattttcactccacagctactctccaggtgaaatcaatagggtggctatatgcctcagaaaacttggggtcccgcccttgcgagcttggagacaccgggcccggagtgtccgcgctaggcttctgtccagaggaggcagggctgccatatgcggcaagtacctcttcaactgggcagtgagaacaaagctcaaactcactccaatagcggccgctggccagctggacttgtccggctggttcacggctggctacagcgggggagacatttatcacagcgtgtctcatgcccggccccgctggttctggttttgcctactcctgctcgctgcaggggtaggcatctacctcctccccaaccgg
>gnl|euhcvdb|EF407444_NS5B_C1a_NS5B_protein_coding_sequence_(ns5b_sequence)
tcaatgtcttacacctggacaggcgcactcatcaccccgtgctccgcggaagaacaaaaactgcccatcaacgcactgagcaactcgttactgcgctaccacaatatggtgtattccaccacctcgcgcagtgcatgccacaggcagaagaaagtcacatttgacagactgcaagttctggacagccactaccaggacgtgctcaaggaggttaaggcagcggcgtcaaaagtgaaggctaacttgctatccgtagaggaagcttgcagcctgacgcccccacactcagccagatccaagtttggctacggggcaaaagacgtccgttgccatgccagaaaggccgtagcccacatcaactccgtgtggaaagaccttctggaagacagtgtaacaccaatagacactaccatcatggctaagaacgaggttttctgcgttcagcctgagaagggaggtcgtaagccagctcgtctcatcgtgttccccgacctgggtgtgcgcgtgtgcgagaagatggccctgtacgacgtggtcagcaagctccctgtggccgtgatgggaagctcctacggattccaatactcaccaggacagcgggttgaattcctcgtgaaagcgtggaactccaagaagaccccaatggggttctcgtatgacacccgctgctttgactccacagtcactgagaacgatatccgtacggaggaagcaatctaccaatgttgtgacctggacccccaagcccgcgtggctatcaagtccctcactgagaggctttatgttgggggccctcttaccaattcaaggggggaaaactgcggctaccgcagatgccgcgcgagcggcgtactgacaactagctgtggtaataccctcacatgctacatcaaggcccaggcagcctgtcgagccgcagggctccaggactgcaccatgctcgtgtgtggcgacgacttagtcgttatctgtgaaagtgcgggagtccaggaggacgcggcgagcctgagagccttcacggaggctatgatcaggtattccgccccccccggggaccccccacaaccagaatacgacttggagctcataacatcatgctcctccaacgtgtcagtcgcccacgacggcgctggaaagagggtctactaccttacccgtgaccctacaacccccctcgcgagagccgcgtgggagacagcaagacacactccagtcaattcctggctaggcaacataattatgtttgcccccacattgtgggcgaggatgatactgatgactcacttctttagcgtcctcatagccagggatcagcttgaacaggccctcgattgtgagatctacggagcctgctactccatagaaccactggatctacctctaatcattcaaagactccatggccttagcgcattttcactccacagttactctccaggtgaaatcaatagggtggccgcatgcctcagaaaacttggggtcccgcccttgcgaacttggagacaccgggcccggagcgttcgcgctaggcttctgtccagaggaggcagggctgccatatgtggcaagtacctcttcaactgggcagtaagaacaaagctcaaactcactccaatagcggccgctggccagctagacttgtctggctggttcacggctggctacagcgggggagacatttatcacagcgtgtctcgtgcccggccccgctggatctggttttgcctactcctgctcactgcaggggtaggcatctacctctaccccaaccga
>gnl|euhcvdb|EF407445_NS5B_C1a_NS5B_protein_coding_sequence_(ns5b_sequence)
tcaatgtcttattcctggacaggcgcactcatcactccgtgcgccgcggaagaacagaaactgcctattaacgcactgagcaactcgttgctacgtcaccacaatctggtgtactccaccacctcacgcagtgcttgccaaaggcagaagaaagtcacatttgacagactgcaagttctggacagccactaccaggacgtgctcaaggaggttaaagcagcggcgtcaaaagtgaaggctaacttgctatccgtagaggaagcttgcagcctgacgcccccacactcagccagatccaagtttggctatggggcaaaagacgtccgttgccatgccagaaaggccgtgacccacatcaactccgtgtggaaagaccttctggaagacagtgtaacaccaatagacactaccatcatggctaagaacgaggttttctgcgttcagcctgagaaggggggtcgtaagccagctcgtctcatcgtgttccccgacctgggcgtacgcgtgtgcgagaagatggccctgtacgacttggttagcaagctccccttggccgtgatgggaagctcctacggattccaatactcaccagggcagcgggttgagttcctcgtgcaagcgtggaagtccaagaagaccccaatggggttctcgtatgatacccgctgttttgactccacagtcactgagagcgacatccgtacggaggaggcaatctaccaatgttgtgacctggacccccaagcccgcgtggccatcaagtccctcactgagaggctttatgttgggggccctcttaccaattcaaggggggagaactgcggctatcgcaggtgccgcgcgagcggcgtactgacaactagctgtggtaacaccctcacttgctacatcaaggcccgggcagcctgtcgagccgcagggctccaggactgcaccatgctcgtgtgtggcgacgacttagtcgttatctgtgaaagtgcaggggtccaggaggatgcggcgagcctgagagccttcacggaggctatgaccaggtactccgccccccccggggatcccccgcagccagaatacgacttggagctcataacatcatgctcctccaatgtgtcagtcgcccacgacggcgctggaaagagggtctactaccttacccgtgaccctacaacccccctcgcgagagccgcgtgggagacagcaagacacactccaatcaattcgtggctaggcaacataatcatgtttgcccccacactgtgggcgaggatgatactgatgactcatttctttagcgtcctcatagccagggatcaacttgaacaggcccttgattgcgagatctacggagcctgctactccatagaaccactggatctacctccaatcattcaaagactccatggccttagtgcattttcactccacagttactctccaggtgaaatcaatagggtggccgcatgcctcaggaaacttggggtcccgcccttgcgagcttggagacaccgggcccggagcgtccgcgctaggcttatgtccaggggaggcagggctgccatatgtggcaagtacctcttcaactgggcagtaagaacaaagctcaaactcactccaatagcggccgctggccggctggacttgtccggctggttcacggcgggctacagcgggggagacatttatcacagcgtgtctcatgcccggccccgctggttctggttttgcctactcctgcttgctgcaggggtaggcatctacctcctccctaaccga
>gnl|euhcvdb|EF407446_NS5B_C1a_NS5B_protein_coding_sequence_(ns5b_sequence)
tcaatgtcttacacctggacaggcgcacttgtcaccccgtgcgccgcggaggaacaaaaactgcccattaacgcactgagcaactcgttgctacgtcatcacaatctggtgtactccaccacctcacgcagtgcgtgccaaaggcagaagaaagtcacatttgacagactgcaagtcctggacgaccattaccgggacgtgctcaaggaggttaaagcagcggcgtcaaaggtgaaggctaacttgctatccgtagaggaagcttgcagcctgacgcccccacactcggccagatccaaatttggttatggggcaaaagacgtccgttgccatgccaggaaggccgtaaaccacatcaactccgtgtggaaagaccttctggaagacagtgtaacaccaatagatactaccatcatggctaagaacgaggttttctgcattcagcctgagaaggggggtcgtaagccagctcgtctcatcgtgttccccgacctgggtgtgcgcgtgtgcgagaagatggccctgtacgacgtggttagcaagctccccacggccgtgatgggaagctcctacggattccaatactcaccaggacagcgggttgaattcctcgtgcaagcgtggaagtccaagaagaccccaatggggttctcgtatgatacccgctgctttgactctacagtcactgagagcgacatccgtacggaggaggcaatctaccaatgttgtgacctggacccccaggcccgtgtggccatcaagtccctcactgagaggctttatgtcgggggccctcttaccaactcaaggggggagaactgcggctaccgcaggtgccgcgcgagcggcgtactgacaactagctgtggtaacaccctcacttgctacatcaaggcccaagcagcctgtcgagccgcagggctccagaactgcaccatgctcgtgtgtggcgacgacttagtcgttatctgtgaaagtcagggagtccaggaggatgcagcgagcctgagagccttcacggaggctatgaccaggtactccgctcctccgggggaccccccacaaccagaatacgacttggagctcataacatcgtgctcctctaacgtgtcagtcgcccatgacggcactggaaagagggtctattaccttacccgtgaccctacaacccccctcgcgagagccgcgtgggagacagcaagacacactccagtcaattcctggctaggcaacataatcatgtttgcccccaccttgtgggtgagaatgatattgatgacccactttttcagtgtcctcatagccagggatcagcttgagcaggcccttgattgcgagatctacggagcctgttactctatagaaccactggatctacctccaatcattcaaagactccatggccttagcgcgttctcactccacagttactctccaggtgaaatcaatagggtggccgcatgcctcagaaaacttggggtcccgcccttgcgagcttggagacaccgggcccggagtgtccgcgctaagcttctgtccagaggaggcagggctgccatatgtggcaagtacctcttcaattgggcagtaaaaactaagcttaaactcactccaatagcggccgctggccagctggacttgtccggctggttcacggctggttacagcgggggagacatttatcacagcgtgtctcgtgcccggccccgctggttctggttttgcctactcctgctttctgcaggagtaggcatctacctcctccccaaccgg
>gnl|euhcvdb|EF407449_NS5B_C1a_NS5B_protein_coding_sequence_(ns5b_sequence)
tcaatgtcttattcttggacaggcgcactcatcaccccgtgcgccgcggaagaacaaaagctgcccatcaacgcactgagcaattcgttgctacgtcaccacaatctggtgtattccaccacctcacgcagtgcttgccaaaggcagaagaaagtcacatttgacagactgcaagtcctggacagccattaccaggacgtgctcaaggaggttaaagcggcggcgtcaaaagtgaaggccaacttgctatccgtcgaggaagcttgcagcctgacgcccccccactcagccagatccaagtttggctatggggcgaaagacgtccgttgccatgccagaaaggccgtaaaccacatcaactccgtgtggaaagaccttctggaagacagtgtaacaccaatagacactaccatcatggctaagaacgaggttttctgcgttcagcctgagaaggggggtcgtaagccagctcgtctcatcgtgttccccgacctgggtgtgcgcgtgtgcgagaagatggctctgtacgacgtggttagcaagctccccctggccgtgatgggaagctcctacggattccaatactcaccaggacagcgggttgaattcctcgtgcaagcgtggaagtccaagaagaacccaatggggttctcgtatgatacccgctgctttgactccacagtcactgagagcgacatccgtacggaggaggcaatctaccaatgttgtgacctggacccccaagcccgtgtggccatcaagtctctcactgagaggctgtatgttgggggccctcttaccaattcaaggggggagaactgcggctaccgcaggtgccgcgcgagcggcgtactgacgactagctgtggtaacaccctcacttgctacatcaaggcccaggcagcctgtcgagccgcagggctccagagctgtaccatgctcgtgtgtggcgacgacttagtcgtgatctgtgaaagtgcgggggtccaggaggacgcggcgagcctgagagccttcacggaggctatgaccaggtactccgccccccccggggaccccccacaaccagaatacgacttggagcttataacatcatgctcttccaacgtgtcagtcgcccacgacggcgctggaaaaagggtctactaccttacccgtgaccccacaactcccctcgcgagagccgcgtgggagacagcaagacacactccagtcaattcctggctaggcaacataatcatgtttgcccccacattgtgggcgaggatgatactgatgacccacttctttagcgtcctcatagccagggatcagcttgaacaggcccttgattgcgagatctacggggcctgctactctatagaaccattggatctacctccaatcattcaaagactccatggcctcagcgcattttcactccacagctactctccaggtgaaatcaatagggtggccgcatgcctcaggaaacttggggtcccgcccttgcgagcttggagacaccgggcccggagtgtccgcgctaaacttctgtccagaggaggcagggctgccatatgtggcaagtacctctttaactgggcagtgaggaccaagctcaaactcactccaatagcggccgctggccggctggacttgtccggctggttcacggctggctacagcgggggagacatttatcacagcgtgtctcatgcccggccccgctggttctggttttgcctactcctgctcgctgcaggggtaggcatctacctcctccccaaccga
>gnl|euhcvdb|EF407450_NS5B_C1a_NS5B_protein_coding_sequence_(ns5b_sequence)
tcaatgtcttattcctggacaggcgcactcgtcaccccatgcgccgcggaagaacagaaactgcccattaacgcgctgagcaactcgttgctacgtcaccataatctggtgtattccaccacctcacgcagcgcttgccaaaggcagaagaaagtcacatttgacagactgcaagttctggacagccactaccaggacgtgcttaaggaggttaaagcagcggcgtcaacagtgaaggctaacttgctatccgtggaggaagcttgcagcctgacgcccccacactcagccagatccaagtttggctatggggcaaaagacgtccgttgccatgccagaaaggccataacccacatcaactccgtgtggaaagaccttctggaagacagtgtaacaccaatagacactaccatcatggctaagaacgaggttttctgcgttcagcctgagaaggggggtcgtaagccggctcgtctcatcgtgttccccgatctgggtgtacgcgtgtgcgagaagatggccctgtaccaagtggttagcaagctccccctggccgtgatgggaagctcctacggattccagtactcaccaggacagcgggttgaattcctcgtgcaagcgtggaagtccaagaaaaccccgatggggttctcgtatgatacccgctgctttgactccacagtcactgagagcgacatccgtacggaggaggcaatctaccaatgttgtgacctggacccccaagcccgcgtggtcatcaagtccctcactgagagactttatgttgggggccctcttaccaattcaaggggggagaactgcggctatcgcaggtgccgcgcgagcggcgtgctgacaactagctgtggtaacaccctcacttgctacatcaaggcccgagcagcctgtcgagccgcagggctccaggactgcaccatgctcgtgtgtggcgacgacttagtcgttatctgtgagagtgcaggggtccaggaggacgcggcgagcctgagagccttcacggaggctatgaccaggtactccgccccccccggggaccccccacaaccagaatacgacttggagcttataacatcatgctcctccaatgtgtcagtcgcccacgacggcgctggaaagagggtctactaccttactcgtgaccctacaacccccctcgcgagagccgcgtgggagacagcaagacacactccaattaattcctggctaggcaacataatcatgtttgcccccacactgtgggcgaggatgatactgatgactcatttctttagcgtcctcatagctagggatcagcttgaacaggccctagattgcgagatctacggagcctgctactccatagaaccactggatctacctccaatcattgaaagactccatggcctcagcgcgttttcactccacagttactctccaggtgaaatcaatagggtggccgcatgcctcagaaaacttggggtcccgcccttgcgagcttggagacaccgggcccggagcgttcgcgctaagcttctgtccaggggaggcagggctgccatatgtggcaagtacctcttcaactgggcagtaagaacaaagctcaaactcactccaatagcggccgctggccggctggacttgtccggctggttcacggctggctacagcgggggagacatttatcacagcgtgtctcatgcccggccccgctggttctggttttgcctactcctgcttgctgcaggggtaggtatctacctcctccccaaccga
>gnl|euhcvdb|EF407454_NS5B_C1a_NS5B_protein_coding_sequence_(ns5b_sequence)
tcgatgtcttattcctggacaggtgcacttgtcaccccgtgcgccgcggaagaacaaaaactgcccatcaacgcactgagcaactcgttgctacgtcatcacaatctggtgtattccaccacctcacgcagtgcttgccaaaggcagaagaaggtcacatttgacagactgcaagttctggacaaccactaccaggacgtgctcaaggaggtcaaggcagcggcgtcaaaagtgaaggctaacttgctatccgtggaggaggcttgcagcctgacgcccccacactcagccagatccaagtttggctatggggcgaaagacgtccgttgccatgccagaaaggccgtaaaccacatcaactccgtgtggaaagaccttctggaagacagtgtaacaccaatagatactaccatcatggctaagaacgaggttttctgcgtccagcctgaaaaggggggccgtaagccagctcgtctcatcgtgttccccgacctgggcgtgcgcgtgtgcgagaagatggctttgtacgacctggttggcaagctccccgtggccgtgatgggaagctcctacggattccaatactcacccaaacagcgggttgaattcctcgtgcaagcgtggaagtccaagaaaaccccagtggggttctcgtatgatacccgctgctttgactctacagtcactgagagcgatatccgtacggaggaggcaatctaccaatgttgtgacctggacccccaagcccgcgtggccatcaagtccctcacagagaggctttatgttgggggccccctcaccaattcaaggggggagaactgcggctatcgcaggtgtcgcgcaagcggcgtgctgacgactagctgtggtaacaccctcacttgctacatcaaggcccgggcagcctgtcgagccgcagggctccaggactgcaccatgctcgtgtgtggcgacgacttagtcgttatctgtgaaagtgcgggggtccaggaggacgcggcgagcctgagagccttcacggaggctatgaccaggtactccgccccccccggggaccccccacaaccagaatacgacttggagcttataacatcatgctcctccaacgtgtcagtcgcccacgacggcgctggaaagagggtctactaccttacccgtgaccctacaacccccctcgcgagagccgcgtgggagacagcaagacacactccagtcaattcctggctaggcaacataatcatgtttgcccccacactgtgggcgaggatgatactgatgacccatttctttagcgtcctcatagccagggatcagcttgaacaggctcttaactgtgagatctacggagcctgctactccatagaaccactggatctacctccaatcattcaaagactccatggcctcagcgcattttcactccacagttactctccaggtgaaatcaatagggtggccgcatgcctcagaaaacttggggtcccgcccttgcgagcttggagacaccgggcccggagcgtccgcgctaggcttctgtccagaggaggcagggctgccatatgtggcaagtacctcttcaactgggcagtaagaacaaagctcaaactcactccaatagcggccgctggccggctggacttgtccggttggttcacggctggctacagcgggggagacatttatcacagcgtgtctcatgcccggccccgctggttctggttttgcctactcctgctcgctgcaggggtaggcatctacctcctccccaaccga
>gnl|euhcvdb|EU362886_NS5B_C1a_NS5B_protein_coding_sequence_(ns5b_sequence)
tcaatgtcttattcctggacaggcgcacttgtcaccccgtgtgccgcggaagagcagaaattgcctatcaacgcactgagcaactcgttgctgcgtcaccacaatcttgtgtattctaccacctcacgcagtgctagccaaaggcagaagaaagtcacatttgacagactgcaggttctggacagccactaccaggacgtgctcaaggaggttaaggcggcggcgtcaaaagtgaaggctaacttgctatccgtggaggaagcttgcagcctgacgcccccacattcagccaaatccaaatttggctacggggcaaaggacgtccgcagccacgccagaaaggccgtaaaccacatccgctccgtgtgggaagaccttctggaagacagtgtaacaccaatagatactaccatcatggccaagaacgaggttttctgcgttcagcctgagaaggggggtcgtaagccagctcgtctcatcgtgttccccgacctgggtgtgcgcgtgtgcgagaagatggccttatacgacgtggtcagcaagctccctctggccgtgatgggaagctcctacggattccaatactcaccaggacagcgggttgaattcctcgtgcaagcgtggaagtccaagaagaccccgatggggttttcgtatgatacccgctgctttgactccacagtcactgagagcgatatccgtacggaggaggcaatctatcaatgttgtgacctggacccccaagcccgcgtggccatcaagtccctcaccgagaggctttatgtcgggggccctcttaccaattcaaggggggaaaactgcggctatcgcaggtgccgcgcgagcggcgtactgacaactagctgtggtaacaccctcacttgctacatcaaggcccgagcagcctgtcgagccgcagggctccaggactgcaccatgctcgtgtgtggcgacgacctagtcgttatctgtgagagtcagggagtccatgaggatgcagcgagcctgagagccttcacggaggctatgaccaggtactctgctccccccggggaccccccccaaccagagtacgacttggagctcataacatcgtgctcctctaacgtgtcagtcgcccacgacggcgctggaaaaagggtctattaccttacccgtgaccccacaacccccctcgcaagagctgcgtgggagacagcaagacacactccagtcaattcctggctaggcaacataatcatgtatgcccccacattgtgggcaagaatgatactgatgacccatttcttcagtgtcctcatagccagggatcagcttgaacaggcccttgattgcgaaatctacggggcctgctactccatagaaccattggatctacctccaatcattcaaagactccatggccttagcgcgttctctctccatagctactctccaggtgaaatcaatagggtggccgcatgcctcaggaaacttggggttccgcccttgcgagtctggagacaccgggccaggaatgttcgcgctaagcttctgtccagaggaggcagggctgccatatgtggcaggtacctcttcaattgggcagtaaaaacaaagctcaaactcactccaatagcggccgctagccagttggacttgtccggttggttcacggctggctacagcgggggagacatttatcacagcgtgtctcgtgcccggccccgctggttctggttttgcctactcctgcttgctgcaggggtaggcgtctacctcctacccaaccga
>gnl|euhcvdb|EU362887_NS5B_C1a_NS5B_protein_coding_sequence_(ns5b_sequence)
tcaatgtcttattcctggacaggcgcactcatcaccccatgcgccgcggaggaacagaaactgcccattaacgcgctgagcaactcgttgctacgtcaccataacctggtgtattccaccacctcacgcagcgcttgccaaaggcagaagaaagtcacatttgacagactgcaagttctggacagccactaccaggacgtgctcaaggaggttaaggcagcggcgtcaacagtgaaggccaacttgctatccgtggaggaagcttgcagcctgacgcccccacactcagccagatccaagttcggctatggggcaaaagacgtccgttgccatgccagaaaggccataacccacatcaactccgtgtggaaggaccttctggaagacagtgtaacaccaatagacactaccatcatggctaagaacgaggttttctgcgttcagcctgagaaggggggtcgtaagccggctcgtctcatcgtgttccccgatctgggtgtacgcgtgtgcgagaagatggccctgtaccaagtggttagcaagctccccctggccgtgatgggaagctcctacggatttcagtactcaccaggacagcgggttgaattcctcgtgcaagcgtggaagtccaagaaaactccgatggggttctcgtatgatacccgctgctttgactccacagtcactgagagcgacatccgtacggaggaggcaatctaccaatgttgtgacctggacccccaagcccgcgtggtcatcaagtccctcactgagagactttatgttgggggccctcttaccaattcaaggggggagaactgcggctatcgcaggtgccgcgcgagcggcgtgctgacaaccagctgtggtaacaccctcacttgctacatcaaggcccgagcagcctgtcgagccgcagggctccaggactgcaccatgctcgtgtgtggcgacgacttagtcgttatctgtgagagtgcaggggtccaagaggacgcggcgagcctgagagccttcacggaggctatgactaggtactccgccccccccggggaccccccacaaccagagtacgacttggagctcataacatcatgctcctctaatgtgtcagtcgcccacgacggcgctggaaagagggtctactacctcacccgtgaccctacaacccccctcgcgagagccgcgtgggagacagcaagacacactccaattaattcctggctaggcaacataatcatgtttgcccccacactgtgggcgaggatgatactgatgactcatttctttagcgtcctcatagctagggatcagcttgaacaggccctagattgcgagatctacggagcctgctactccatagaaccactggatctacctccaatcattgaaagactccatggcctcagcgcgttttcactccacagctactctccaggtgaaatcaatagggtggccgcatgcctcagaaaacttggggtcccgcccttgcgagcttggagacaccgggcccggagtgttcgcgctaagcttctgtccaggggaggcagggctgccatatgtggcaagtacctcttcaactgggcggtaagaacaaagctcaaactcactccaatagcggccgctggccggctggacttgtccggctggttcacggctggctacagcgggggagacatttatcacagcgtgtctcacgcccggccccgctggttctggttttgcctactcctgcttgctgcaggggtaggcatctacctcctccccaaccga
>gnl|euhcvdb|EF407442_NS5B_C1a_NS5B_protein_coding_sequence_(ns5b_sequence)
tcgatgtcttattcctggacaggcgcactcatcaccccgtgcgccgcggaagaacaaaaactgcccatcaatgcactgagcaactcgttgctacgtcatcacaatctggtgtattccaccacctcacgcagtgcttgcctaaggcagaagaaagtcacatttgacagactgcaggttctggacagccattaccaggacgtgctcaaggaggttaaggcagcggcgtcaaaagtgaaggctaacttgctatccgtagaggaagcttgcagcctgacgcccccacactcagccagatccaagtttggctatggggcaaaagacgtccgttgccatgccagaaaggccgtaaaccacatcaactccgtgtggaaagaccttctggaagacagtgtaacaccaatagacactaccatcatggctaagaacgaggttttctgcgttcagcctgagaaggggggtcgtaagccagctcgtctcatcgtgttccccgacctgggtgtacgcgtgtgcgagaagatggccctgtacgacgtggtcagcaagctccccctggccgtgatgggaagctcctacggattccaatactcaccaggacagcgggttgaattcctcgtgcaagcgtggaagtccaagaggaccccaatggggttctcgtatgatacccgctgctttgactccacggtcactgagaatgacatccgtacggaggaggcaatctaccaatgttgtgacctggacccccaagcccgcgtggccatcaagtccctcactgagaggctttatgttgggggccctcttaccaattcaaggggggagaactgcggctaccgcaggtgccgcgcgagcggcgtactgacgactagctgtggtaacaccctcacttgctacatcaaggcccaggcagcctgtcgagccgcagggctccgggactgcaccatgctcgtgtgtggcgacgacytagtcgttatctgtgaaagtgcgggagtccaagaggacgcggcaagcctgagagccttcacggaggctatgaccaggtactccgccccccccggggaccccccacaaccagagtacgacttggagctcataacatcatgctcctccaacgtgtcagtcgcccacgacggcgctggaaaaagggtctactaccttacccgtgaccctacaactcccctcgcgagagccgcgtgggagacagcaagacacactccagtcaattcctggctaggcaacataatcatgtttgcccccacgctgtgggcgaggatgatactgatgacccatttctttagcgtcctcatagccagggatcagcttgaacaggcccttgattgcgaaatctacggagcctgctactccatagaaccactggatctacctccaatcattcaaagactccatggcctcagcgcattttcactccacagttactctccaggtgaaatcaatagggtggccgcatgcctcagaaaacttggggttccacccttgcgagcttggagacaccgggcccggaatgtccgcgctaggcttctgtccagaggaggcagggctgccatatgtggcaagtacctcttcaactgggcagtaagaacaaagctcaaactcactccaatagcggctgctaaccggctggatttatccggctggttcacggctggctacagcgggggagacatttatcacagcgtgtctcacgcccggccccgctggttctggttttgcctactcctgctcgctgcaggggtaggcatctacctcctccccaaccga
>gnl|euhcvdb|EF407443_NS5B_C1a_NS5B_protein_coding_sequence_(ns5b_sequence)
tcaatgtcttattcctggacaggcgcacttgtcaccccgtgcgccgcggaagaacagaaactgcccatcaacgcactgagcaactcgttgctgcgtcaccacaatctggtgtattctaccacctcacgcagtgcttgccaaaggcagaagaaagtcacatttgacagactgcaagtcctggacagccactaccaggacgtgctcaaggaggttaaagcagcggcgtcaaaagtgaaggctaacttgctgtccgtggaggaagcttgcagcctgacgcccccacactcagccaaatccaagttcggctacggggctaaagacgtccgctgccatgccagaaaggccgtaacccacatcaactccgtgtggaaagaccttctggaagacagtgtaacaccaatagatactaccatcatggctaagaacgaggtcttctgcgttcagcctgagaaggggggtcgtaagccagctcgtctcatcgtgttccccgacctgggtgtgcgcgtgtgcgagaaaatggctttgtacgatgtagtttccaagctccccgtggccgtgatgggaagctcctacggattccaatactcaccaggacagcgggttgagttcctcgtgcaagcgtggaagtccaagaagaccccaatggggttctcgtatgatacccgctgttttgactccacagtcaccgagagcgatatccgtacggaggaggcaatctaccaatgttgtgacctggacccccaagcccgtgtggccatcaagtccctcaccgagaggctttatgttgggggtcctcttaccaattcaaggggggagaactgcggctatcgcaggtgccgcgcgagcggcgtactgacaactagctgtggtaacaccctcacttgctacatcaaggcccgggcagcctgtcgagccgcagggctccgggactgcaccatgctcgtgtgtggcgacgacttagtcgttatctgcgaaagtgcgggggtccaggaagacgcggcgaacctgagagccttcacggaggctatgaccaggtactctgcccctcccggggaccccccacaaccagaatacgacttggagcttataacatcgtgctcctccaacgtgtcggtcgcccacgacggcactgggaagagggtctactaccttacccgtgaccctacaacccccctcgcgagagccgcgtgggagacagcaagacacactccagtcaattcctggctaggcaacataatcatgtttgcccccacactgtgggcgaggatgatactgatgacccatttctttagcgtccttatagccagggaccagcttgaacaggcccttgattgcgagatctacggggcctgctactccatagaaccactggatctacctccaatcattcaaagactccatggcctcagcgcattttcactccacagttactctccaggtgaaatcaatagggtggctacatgcctcagaaaacttggggtcccgcccttgcgagcttggagacaccgggcccggagtgtccgcgctaggcttctgtccagaggaggcagggctgccatatgcggcaagtacctcttcaactgggcagtgagaacaaagctcaaactcactccaatagcggccgctggccagctggacttgtccggctggttcacggctggctacagcgggggagacatttatcacagcgtgtctcatgcccggccccgctggttctggttttgcctactcctgctcgctgcaggggtaggcatctacctcctccccaaccgg
>gnl|euhcvdb|EF407447_NS5B_C1a_NS5B_protein_coding_sequence_(ns5b_sequence)
tcaatgtcttattcctggacaggcgcgctcgtcaccccgtgcgccgcggaagaacaaaaactacccatcaatgcactgagcaactcgttgatacgccatcacaatctggtgtattctaccacctcacgcagtgcttgcctaaggcagaagaaagtcacatttgacagactgcaggttctggacagctattaccaggacgtgctcaaggaggttaaagcagcggcgtcaaaagtgaaggctaacttgctgtccgtagaggaagcttgtagcctgacgcccccacattcagccaaatccaagtttggctatggggcaaaagacgtccgttgccatgccagaaaggccgtaagccacatcaactccgtgtggcaagaccttctggaagacagtgtaacaccactagacaccaccatcatggccaagaacgaggttttctgcgttgatcctgctaaggggggtcgtaagccagctcgtctcatcgtgttccccgatctgagtgtgcgcgtgtgcgagaagatggccctgtacgacgtggttagcaagctccccctggccgtgatgggaagctcctacggattccaatattcaccagggcagcgggttgaattcctcgtgcaagcgtggaagtccaagagggtcccaatggggttctcgtatgatactcgctgctttgactccacagtcactgagaacgacatccgtacggaggaggcaatctaccaatgttgtgacctggacccccaagcccgcgtggccatcaagtccctcactgagaggctttatgttgggggccctcttaccaactcaaggggggagaactgcggctaccgcaggtgccgtgcgagcggcgtactgacaactagctgtggtaacaccctcacttgctacatcaaggcccgagcagcctgtcgagccgcagggctccaggactgcacaatgctcgtgtgtggcgacgacttagtcgttatctgtgaaagtgcgggggtccaggaggacgcggcgagcctgagagccttcacggaggctatgaccaggtactccgccccccccggggaccccccacaaccagaatacgacttggagcttataacatcatgctcctccaacgtgtcagtcgcccacgacggcactggaaagagggtctactaccttacccgtgatcccacaacccccctcgcgagagccgcgtgggagacagcaagacacactccagtcaattcctggttaggcaacataattatgtttgcccccacactgtgggcgaggatgatactgatgacccatttctttagcgtcctcatagccagggatcagcttgaacaggcccttgattgcgagatctacggagcctgctactccatagaaccactggatctacctctaatcattcaaagactccatggcctcagcgcattttcactccacagttactctccaagtgaaatcaatagggtggctgcatgcctcaggaagcttggggttccgcccttgcgagcttggagacaccgggcccggaacgtccgcgctaggcttctgtccaggggaggtagggctgccgtatgtggcaagtacctcttcaactgggcggtaaggacaaagctcaaactcactccaatagcagccgctggccggctggacttgtctggctggtttacggctggttacagcgggggagacatttatcacagcgtgtctcatgcccggccccgttggttctggttttgcctactcctgctcgctgcaggggtaggcatctacctcctccccaaccga
>gnl|euhcvdb|EU781766_NS5B_C1a_NS5B_protein_coding_sequence_(ns5b_sequence)
tcaatgtcttattcctggacaggcgcacttatcaccccgtgtgccgcggaagaacaaaaattgccaatcaacgcactgagcaactcgttgctacgccatcacaatctggtgtattccaccacctcacgcagtgctagcctaaggcagaagaaagtcacatttgacagactgcaagtcctggacagccattaccaggacgtgcttaaggaggtcaaggcagcggcgtcaaaagtgaaggctaacttgctatccgtagaggaagcttgcagcctgacgcccccacactcagccagatccaagtttggctatggggcaaaagacgtccgttgccatgccagaaaggccgtaaaccacatcaactccgtgtggaaagaccttctggaagacagtgtaacaccaatagacactaccatcatggctaagaacgaggttttctgtgttcagcctgaaaaggggggtcgtaagccagcccgcctcatcgtgttccccgacctgggtgtgcgcgtgtgcgagaaaatggccctgtacgacgtagtttccaaactcccccaggccgtgatgggaagctcctacggattccaatactcaccaggacagcgggttgaattcctcgtgcgagcgtggaagtccaagaggaccccaatggggttctcgtatgatacccgctgctttgactccacagtcactgagagcgatatccgtacggaggaggcaatctaccaatgttgtgacctggacccccaagcccgtgtggccatcaagtccctcaccgagagactttatgttgggggccctcttaccaattcaaaaggggaaaactgcggctaccgcagatgccgcgcgagcggcgtactgacaactagctgtggtaataccctcacttgctacatcaaggcccaggcagcctgtcgagccgcagggctccaggactgcaccatgctcgtgtgtggcgacgacttagtcgttatctgtgaaagtgcgggggttcaggaggacgcggcgagcctgagagccttcacggaggctatgaccaggtactccgccccccccggggaccccccgcaaccggaatacgacttggagctcataacatcatgctcctccaacgtgtcagtcgcccacgacgacgctggaaagagggtctactaccttacccgtgaccctacaacccccctcgcgagagccgcgtgggagacagcaagacacactccagtcaattcctggctgggcaacataattatgtttgcccccacattgtgggcgaggatgatactgatgacccattttttcagcgtcctcttagctagggatcagcttgaacaggctcttgattgcgaaatctacggagcctgctactccatagaaccactggatctacctccaatcattcaaagactccatggccttagcgcattttcactccacagttactctccaggtgaaatcaatagggtggccgcatgcctcagaaaacttggggttccgcccttgcgagcctggagacaccgggcccggagcgtccgcgctaagcttctgtccagaggaggcagggctgccatatgcggcaggtacctcttcaattgggcagtaaggacaaagctcaaactcactccaatagcggccgctaaccagctggacttgtccggctggttcacggctggctacagcgggggagacatttatcacagcgtgtctcgtgcccggccccgctggttctggttctgcctactcctgcttgctgcaggggtaggcatctacctcctccccaaccgg
>gnl|euhcvdb|EU781770_NS5B_C1a_NS5B_protein_coding_sequence_(ns5b_sequence)
tcaatgtcttattcctggacaggcgcacttgtcaccccgtgcgctgcggaagaacaaaaactgcccatcaacgcactgagcaactcgttgctacgtcatcacaatctggtgtattccaccacctcacgcagtgcttgccaaaggcagaagaaagtcacatttgacagacagcaagttctggacagccattaccaggacgtgctcaaggaggttaaggcagcggcgtcaaaagtgaaggctaacttgctatccgtagaggaagcttgcagcctgacgcccccacactcagccagatccaagtttggctatggggcaaaagacgtccgttgccatgccagaaaggccataaaccacatcaactccgtgtggaaggaccttctggaagacagtgtaacaccaatagacaccaccatcatggctaagaacgaggttttctgcgttcagcctgagaaggggggtcgtaagccagctcgtctcatcgtgtttcccgacctgggtgtgcgcgtgtgcgagaagatggctctgtacgacgtggttagcaaactccccttggccgtgatgggaagctcctacggattccaatactcaccaggacagcgggttgaattcctcgtgcgagcgtggaactccaagaaaaccccgatggggttctcgtatgacacccgctgcttcgactccacagtcactgagaacgatatccgtacggaggaggcaatctaccaatgttgtgacctggacccccaagcccgcgtggccattaagtccctcactgagaggctttatgttgggggccctcttaccaattcaaggggggagaactgcggctaccgcagatgccgcgcgagcggcgtactgacaactagctgtggtaacaccctcacctgctacatcaaggcccgagcagcctgtcgagccgcagggctccaggactgcaccatgctcgtgtgtggcgacgacttagtcgttatctgtgaaagtgtgggggtccaggaggacgcggcgagcctgagagccttcacggaggctatgaccaggtactccgccccccccggggaccccccacaaccagaatacgacttggagcttataacatcatgctcctccaacgtgtcggtcgcccacgacggcgctggaaagagggtctattaccttacccgtgaccctacaacccccctcgcgagagccgcgtgggagacagcaagacacactccagtcaactcctggctaggcaacataatcatgtttgcccccacactgtgggcgaggatgatactgatgacccatttttttagcgtcctcatagccagggatcagctagaacaggcccttgattgcgaaatctacggagcctgctactccatagaaccactggatctacctccaatcattcaaagactccatggcctcagcgcattttcactccacagttactctccaggtgaaatcaatagggtggccgcatgcctcagaaaacttggggtcccgcccttgcgagcttggagacaccgggcccggagcgtccgcgctaggcttctgtccaggggaggcagggctgccatgtgtggcaagtacctcttcaactgggcagtaagaacaaagctcaaactcactccaatagcggccgccagccagttggacttgtccggctggtttacggctggctacagcgggggagacatttatcacagcgtgtctcatgcccggccccgctggatctggttttgcctactcctgcttgctgcaggggtaggcatctacctcctccccaaccga
>gnl|euhcvdb|EU781771_NS5B_C1a_NS5B_protein_coding_sequence_(ns5b_sequence)
tcaatgtcttattcctggacaggcgcacttatcaccccgtgtgccgcggaagaacaaaaattgcctatcaacgcactgagcaactcgttgctgcgtcaccacaatctcgtgtattctaccacctcacgcagcgcttgccaaaggcagaagaaagtcacatttgacagactgcaggttctggacagccattaccaggacgtgctaaaggaggttaaggcggcggcgtcgaaagtgaaggctaacttgctatccgtagaggaagcgtgcagcctgacgcccccacattcagccaaatccaaatttggctatggggcaaaagacgtccgttgccatgccagaaaggccgtaaaccacatcaactccgtgtggaaagaccttctggaagacagtgtaacaccaatagatactaccatcatggccaagaacgaagttttctgcgttcagcctgagaagggaggtcgtaagccagctcgcctcatcgtgttccccgacctgggtgtacgcgtgtgcgagaagatggctctttacgacgtgatcaacaaactccctctggccgtgatgggaagctcctacggattccaatattcgccaggacagcgggttgaattcctcgtgcaagcgtggaagtccaagaagaccccgatggggttttcatatgatacccgctgctttgactctacagtcactgagagtgatatccgtacggaggaggcaatctaccagtgttgtgacctggacccccaagcccgcgtggccattaagtcccttaccgagaggctttatgtcgggggccctcttaccaattcaaggggggaaaactgcggctatcgcaggtgccgcgcgagcggcgtactgacaactagctgtggtaacaccctcacttgctacatcaaggccaaagcagcctgtcgagccgcagggctccgggactgcaccatgctcgtgtgtggcgacgacttagtcgttatctgtgaaagtcagggagtccgggaggatgcagcgagcctgagagccttcacggaggctatgaccaggtactccgctccccctggggaccccccccaaccagagtacgacttggagctcataacatcgtgctcctctaacgtgtcggtcgcccacgacggcgctggaaagagggtctattaccttacccgtgaccctacaactcccctcgcaagagctgcgtgggagacagcaagacacactccagtcaattcctggctaggcaacataatcatgtttgcccccacattgtgggcgagaatgatactgatgacgcacttcttcagtgtcctcatagccagggaccaacttgaacaggcccttgattgcgaaatctacggagcctgctactccatagaaccactggacctacctccaatcattcaaagactccatggccttagcgcattctcactccacagttactctccaggtgaaatcaatagggtggccgcatgcctcagaaaacttggggttccgcccttgcgagcttggagacaccgggcccggagcgtccgcgctaagcttctgtccagaggaggcagggctgccatatgtggcaagtacctcttcaattgggcagtgagaacaaagctcaaactcactccaatagcggccgccggccagctagacctgtctggctggtttacggctggctacagcgggggagacatttatcacagcgtgtctcgtgcccggccccgctggttctggttttgcctactcctgcttaccgcaggggtaggcatctacctcctccccaaccga
>gnl|euhcvdb|EU781772_NS5B_C1a_NS5B_protein_coding_sequence_(ns5b_sequence)
tcaatgtcttactcctggacaggcgcactcatcaccccgtgcgccgcggaagaacagaaactgcctattaacgcactgagcaactcgttgctacgccaccacaatctggtgtaytccaccacctcacgcagtgcttgccaaaggcagaagaaagtcacktttgacagacagcaagttctggatagccactaccaggacgtgctcaaggaggtcaaagcagcggcgtcaaaagtgaaggctaacttgctatccgtagaggaagcttgcagcctgacgcccccacactcagccaaatctaagtttggttatggggcaaaagacgtccgttgccatgccagaaaggccataagccacatcaactccgtgtggaaagaccttctggaagacagtgtaacaccaatagacactaccatcatggctaagaacgaggttttctgcattcagccagagaaggggggtcgtaagtcagctcgtctcatcgtgttccctgacctgagcgtgcgcgtgtgcgagaagatggccctgtacgacgtcatttccaagctccccctggccgtgatgggaagctcctacggattccagtactcaccaggacagcgggttgaattcctcgtgcaagcgtggaagtccaagaagaccccaatggggttttcgtatgatacccgctgctttgactctacagtcactgagagcgatatccgtacggaggaggcaatctaccaatgttgtgacctggacccccaagcccgcgtggccatcaagtccctcactgagaggctttatgttgggggcccycttaccaattcaagaggggagaactgcggctaccgcaggtgccgcgcgagcggcgtactgacaactagctgtggtaacaccctcacttgctacatcaaggcccaggcagcctgtcgagccgcagggctccagaactgcaccatgctcgtgtgtggcgacgacttagtcgttatctgtgaaagtgcgggggtccaggaagacgtggcgagcctgagagccttcacggaggccatgaccaggtactccgccccccccggggaccccccacaaccagagtacgacttggagctaataacatcatgctcctccaacgtgtcagtcgcccacgacggcgccggaaagagggtctactaccttacccgtgaccctacaacccctctcgcgagagctgcgtgggagacagcaagacacactccagtcaattcctggctaggcaacataatcatgtttgcccccacactgtgggtgaggatgatactcttgacccatttctttagcgtccttatagccagggatcagcttgaacaggcccttgattgcgagatytacggagcctgctactccatagaaccactggatctacctccaatcattcaaagactccatggcctcagcgcrttttcactccatagttactctccaggtgaaatcaatagggtggccgtatgcctcagraaacttggggttccgcccttgcgracttggagacaccgggcccggagcgtccgcgctaaacttctgtccaggggaggtagggctgccatatgtggcaagtacctcttcaactgggcagtaaggacaaagctcaaactcactccaatagcggccgctggccagctggacctgtccggctggttcacggctggttacagcgggggagacatttatcacagcgtgtctcgtgcccggccccgctggttctggttttgcctactcctgcttgcagcaggggtaggcatctacctcctccccaaccga
>gnl|euhcvdb|EU781773_NS5B_C1a_NS5B_protein_coding_sequence_(ns5b_sequence)
tcaatgtcctactcttggacaggcgcacttatcaccccgtgcgccgcggaagaacaaaagctgcctatcaacgcactgagcaactcgttgctgcgtcatcacaacctggtgtattccaccacctcacgcagtgcttgccaaaggcagaagaaagtcacatttgacagactgcaagttctggayagccactaccaggacgtgctcaaggaggttaaagcagcggcgtcgaaagtgaaggctaacttgctatccgtagaggaagcwtgcagcctgacgcccccacactcagccaaatccaagtttggctatggggcaaaagacgtccgttgccatgccagaaaggccgtaaaccacatcaactccgtgtggaaagaccttctggaagacagtgtaacaccaatagacactaccatcatggctaagaacgaggttttctgcgttcagcctgagaaggggggtcgtaagccagctcgtctcatcgtgttccccgacctgggtgtgcgcgtgtgcgagaagatggccctgtacgacgtggttagcaagctccccctagccgtgatgggagaatcctacggatttcaatactcaccaggacagcgggttgaattcctcgtgcgagcgtggaagtccaagaagaccccgatggggttttcgtatgatacccgctgcttcgactccacggtcactgagagcgacatccgtacggaggaggcaatctaccaatgttgtgacctggacccccaagcccgcgtggccattaagtccctcactgagaggctttatgttgggggccctcttaccaattcaaggggagagaactgcggctaccgcaggtgccgtgcaagcggcgtactgacgactagctgtggtaacaccctcacttgctacatcaaggcccgggcggcctgtcgagccgcagggctccaggactgcaccatgctcgtgtgtggcgacgacctagtcgttatctgtgaaagtgcgggggtccaggaggacgcggcgagcctgagagccttcacggaggctatgaccaggtactccgccccccccggggaccccccacaaccagaatacgacttggagctcataacatcatgctcctccaacgtgtcagtcgcccacgacggcgctggaaagagggtctactaccttacccgtgaccctacaacccccctcgcgagagccgcgtgggagacagcaagacacactccagtcaattcctggctaggcaacataatcatgtttgcccccacactctgggtgaggatgatactgttgacccatttctttagcgtcctcttagccagggatcagcttgaacaggcccttgattgtgagatctacggggcctgctactccatagaaccattagatctacctccaatcattcaaagactccatggcctcagcgcattttcactccacagttactctccaggtgaaatcaatagggtggccgcatgcctcaggaaacttggggttccgcccttgcgagcttggagacaccgggcccggaatgtccgcgctaggcttctgtccagaggaggcagggctgccatatgtggcaagtacctcttcaactgggcagtaaggacaaagctcaaactcactccaataacggctgctagccagctggacttgtccggctggttcacggctggctacagcgggggagacatttatcacagcgtgtctcgtgcccggccccgctggttttggttttgcctactcctgctcaccgcaggggtaggcatctacctcctccccaaccga
>gnl|euhcvdb|EU781774_NS5B_C1a_NS5B_protein_coding_sequence_(ns5b_sequence)
tcgatgtcttattcctggacaggcgcacttgtcaccccgtgcgccgcggaagaacaaaaactgcccatcaacgcactgagcaactcgttgctacgtcaccacaatctggtgtattccaccacctctcgcagtgcttgccaaaggcagaagaaagtcacatttgacagactgcaagttctggacagccattaccaggacgtgctcaaggaggttaaagcagcggcgtcaaaagtgaaggctaacctgctatccgtagaggaagcttgtagcctgacgcccccacactcagctaaatccaagtttggctatggggcgaaggacgtccgttgccatgccagaaaggccgtaaaccacatcaactccgtgtggaaagaccttctggaagacagtgtaacaccaatagacactaccatcatggccaagaacgaggttttctgcgttcagcctgagaaggggggtcgtaagccagctcgcctcatcgtgttccccgatctgggtgtacgcgtgtgcgagaagatggccctgtacgacgtggttagcaagctccccctggccgtgatgggaagctcctacggattccaatactcaccagggcagcgggttgaattcctcgtgcaagcgtggaagtccaagaagaccccaatggggttttcgtatgatacccgttgctttgactccacagtcactgagagtgatatccgtacggaggaggcaatctaccaatgttgtgacctggacccccaagcccgcgtggccatcaagtccctcactgagaggctttatgttgggggccctcttaccaattcaaggggggagaactgcggctatcgtaggtgccgcgcaagcggcgtgctgacgactagctgtggtaacaccctcacttgctacatcaaggcccgagcagcctgtcgagccgcggggctccaggactgcaccatgctcgtgtgtggcgacgacttagtcgttatctgtgaaagtgcgggagtccaggaggacgcggcgagcctgagagccttcacggaagctatgaccaggtactccgccccccccggggatcccccacgaccagaatacgacttggagctcataacatcatgctcctctaacgtgtcagtcgcccacgacggcgctggaaagagggtctactacctcactcgtgaccccacgacccccctcgcgagagccgcgtgggagacagcaagacacactccagtcaattcctggctaggcaacataatcatgtttgcccccacactgtgggcgaggatgatactgatgacccattnctttagcgtcctcatagccagggatcagcttgaacaggcccttgattgcgagatctacggtgcctgctactccatagaaccactagatctacctccaatcattcaaagactccatggccttagcgcattttcactccacagttactctccaggtgaaatcaatagggtggccgcatgcctcagaaaacttggggtcccgcccttgcgggcttggagacaccgggcccggagcgtccgcgctaggcttctgtccagaggaggcagggctgccatatgtggcaaatacctcttcaactgggcagtaagaacaaagctcaaactcactccaatagcggccgctggccggctggacttgtccggctggttcacggctggctacagcgggggagacatttatcacagcgtgtctcatgcccggccccgctggttctggttttgcctactcctgcttgctgcaggggtaggcatctacctcctccccaaccga
>gnl|euhcvdb|EU781775_NS5B_C1a_NS5B_protein_coding_sequence_(ns5b_sequence)
tcgatgtcttacacctggacaggcgcacttatcaccccgtgcgccgcggaagaacaaaaattgccaatcaacgcactgagcaactcgttgctacgtcatcacaacctggtgtattccaccacttcacgcagtgctagcctaaggcagaagaaagtcacatttgacagactgcaagtcctggacagccattaccaggacgtgcttaaggaggttaaggcagcggcgtcaaaagtgaaggctaacttgctatccgtagaggaagcttgcagcctgacgcccccacactcagccagatccaagtttggctatggggcaaaagacgtccgttgccatgccagaaaggccgtaaaccacatcaactccgtgtggaaagaccttctggaagacagtgtaacaccaatagacactaccatcatggctaagaacgaggttttctgcgttcagcctgagaaggggggtcgtaagccagctcgtctcatcgtgttccccgacctgggtgtgcgcgtgtgcgagaaaatggccctgtacgacgtagtttccaagctccccctagccgtgatgggaagctcctacggattccagtactcaccagggcagcgggttgaattcctcgtgcaagcgtggaagtccaagaagaccccaatggggttctcgtatgatacccgctgctttgactccacagtcactgagaacgatatccgtacggaggaggcaatctaccaatgttgtgacctggacccccaagcccgtgtggccatcaagtccctcactgagaggctttatgttgggggccctcttaccaattcaaggggggagaactgcggctaccgcagatgccgcgcgagcggcgtactgacaactagctgtggtaacaccctcacttgctacatcaaggcccaagcagcctgtcgagccgcagggctccgggactgcaccatgctcgtgtgcggcgacgacttagtcgttatctgtgaaagtgcaggggtccaggaggacgcggcgagcctgagagccttcacggaggctatgaccaggtactccgccccccccggggatcccccacaaccagaatacgacttggagctcataacatcctgctcctccaacgtgtcagtcgcccacgacggcgctggaaaaagggtctactacctcacccgtgaccctacaacccccctcgcgagagccgcgtgggagacagcaagacacactccagtcaattcctggctaggcaacataattatgtttgcccccacattatgggcgaggatgatactgatgacccatttcttcagcgtcctcatagctagggatcagcttgaacaggcccttgattgcgaaatctacggagcctgctactccatagaaccactggatctacctccaatcattcaaagactccatggccttagcgcattttcactccacagttactctccaggtgaaatcaatagggtggccgcgtgcctcagaaaacttggggttccgcccttgcgagcttggagacaccgggcccggaatgtccgcgctaggcttctgtccagaggaggcagggctgccatatgtggcaagtacctcttcaattgggcagtaaggacaaagctcaaactcactccaatagcggccgctagccagctggacttgtccggctggttcacggctggctacagcgggggagacatttatcacagcgtgtctcgtgcccggccccgctggctctggttttgcctactcctgcttgctgcaggggtaggcatctacctcctccccaaccgg
>gnl|euhcvdb|EU781776_NS5B_C1a_NS5B_protein_coding_sequence_(ns5b_sequence)
tcaatgtcttattcctggacgggcgcactcatcaccccgtgcgctgcggaagaacaaaagctgcccatcaacgcactgagcaactcgttgctacgtcatcacaatctggtgtattccaccacctcacgcagtgcttgccaaaggcagaagaaagtcacatttgacagactgcaagttctggacagccattaccaggacgtgctcaaggaggtcaaagcagcggcgtcaaaagtgaaggctaacttgctatccgtagaggaagcttgcagcctgacgcccccacactcagccagatccaagtttggctatggggcaaaagacgtccgttgccatgccagaaaggccgtaacccacatcaactccgtgtggaaagaccttctggaagacagtgtaacaccaatagacactaccatcatggccaagaacgaggttttctgcgttcagcctgagaaggggggtcgtaagccagctcgccttatcgtgttccccgacctgggtgtgcgcgtttgcgagaagatggctttgtacgacgtggttagcaagctccccctggccgtgatgggaagctcctacggattccaatactcaccaggacagcgggttgaattcctcgtgcaagcgtggaagtccaagaaaaccccaatggggttctcgtatgatacccgctgctttgactccacagtcactgagagcgatatccgtacggaggaggcaatttaccaatgttgtgacctggacccccaagcccgcgtggccatcaagtccctcactgagaggctttatgttgggggccctcttaccaattcaaggggggagaactgcggctatcgcaggtgccgcgcgagcggcgtactgacaacgagctgcggtaacaccctcacttgctacatcaaggcccaggcagcctgtcgagccgcagggctccagaactgcaccatgctcgtgtgtggcgacgacttagtcgttatctgtgaaagtgcgggggtccaggaggacgcggcgagcctgagagccttcacggaggctatgaccaggtactccgccccccccggggaccccccacaaccagaatacgacttggagctcataacatcatgctcctccaacgtgtcagtcgcccacgacggcgctggaaagagggtctactaccttacccgtgaccccacaacccccctcgcgagagccgcgtgggagacagcaagacacactccagtcaattcctggctaggcaacataatcatgtttgcccccacactgtgggcgaggatgatactgatgacccatttctttagcgtcctcatagccagggaccagcttgaacaggcccttgattgcgagatctacggagcctgctactccatagaaccactggatctacctccaatcattcaaagactccatggccttagcgcattttcactccatagttactctccaggtgaaatcaatagggtggccgcgtgcctcagaaaacttggggtcccgcccttgcgagcttggagacaccgggcccggagcgtccgcgctaggcttctgtccagaggaggcagggctgccatatgtggcaagtacctcttcaactgggcggtaagaacraagctcaaactcactccaatagcggccgctagccggctggacttgtccagctggttyacggccggctacagcgggggagacatttatcacagcgtgtctcatgcccggccccgctggttctggttttgcctactcctgcttgctgcaggggtaggcatctacctcctccccaaccga
>gnl|euhcvdb|EU781778_NS5B_C1a_NS5B_protein_coding_sequence_(ns5b_sequence)
tcaatgtcttattcctggacaggcgcacttgtcaccccgtgcgccgcggaagaacaaaagctgcctatcaacgcactgagcaactcgttgctgcgtcatcacaatctcgtgtattccaccacctcacgcagtgcttgcctaaggcagaagaaagtcacatttgacagactgcaggttctggacaaccactaccaggacgtgctcaaggaggttaaggcggcggcgtcaaaggtgaaggctaacttgctatccgtggaggaagcttgcagcctgacgcccccacattcagccaaatccaaatttggctatggggcaaaggacgtccgcagccatgccagaaaggccgtaaaccacatcaactccgtgtggaaagaccttctggaagacagtgtaacaccaatagacactaccatcatggctaagaacgaagttttctgcgttcagcccgagaagggaggtcgtaagccagcccgcctcatcgtgttccccgacctgggtgtgcgcgtgtgcgagaagatggctctgtacgacgtagtcagcaagctccctcaggccgtgatgggaagctcctacggattccaatactcaccaggacagcgggttgaattcctcgtgcaagcgtggaagtccaagaagaccccaatggggttttcatatgatacccgctgttttgactctacagtcactgagagcgacatccgtacggaggaggcaatctaccaatgttgtgaccttgacccccaagcccgtgtggccatcaagtccctcaccgagaggctttatgtcgggggccctcttaccaattcaaaaggggaaaactgcggctatcgcaggtgccgcgcaagcggcgtactgacaactagctgtggtaacaccctcacctgctacatcaaggcccgagcagcctgtcgagccgcagggctccgggactgcaccatgctcgtgtgtggcgacgacttagtcgttatctgtgagagtcagggagtccaggaggacgcggcgagcctgagagccttcacggaggctatgaccaggtactccgccccccctggggaccccccccaaccagaatacgacttggagctaataacatcgtgctcctccaatgtgtcagttgcccacgacggtgctggaaagagggtctactaccttacccgtgaccctactacccccctcgcaagagctgcgtgggagacagcaagacacactccagtaaattcctggctaggcaacataatcatgtttgcccccacattgtgggtgaggatgataatgatgacccacttcttcagtatcctcatagccagggatcaacttgaacaggcccttgattgcgaaatctatggtgcctgctactccatagaaccactggatctacctccaatcattcaaagactccatggccttagcgcgttctctctccacagttactctccaggtgaaatcaatagggtggccgcatgcctcagaaaacttggggttccgcccttgcgagcttggagacaccgggcccggagcgtccgcgctaggcttctgtccagaggaggcagggctgccatatgtggcaagtacctcttcaattgggcagtaaaaacaaagctcaaactcactccaatagcggccgctagccagctggacctgtccggctggttcacggctggctacagcgggggagacatttatcacagcgtgtctcgtgcccggccccgctggttctggttttgcctactcctgctcgctgcaggggtaggcatctacctcctccccaaccga
>gnl|euhcvdb|EU781781_NS5B_C1a_NS5B_protein_coding_sequence_(ns5b_sequence)
tcgatgtcctactcctggacaggcgcgcttgtcaccccgtgcgccgcggaagaacaaaaactgcccatcaacgcgctgagcaattcgctactgcgtcatcacaacatggtgtattccaccacctcacgcagtgccagccaaaggcagaagaaagtcacatttgacagactgcaagtcctggacagccattaccaggacgtgctcaaggaggttaaggcagcggcgtcgaaagtgaaggctaacttgctatccgtagaggaagcttgcagcctgacgcccccacattcagccaaatccaaatttggctatggggcaaaagacgtccgttgccatgccagaaaggccgtaaaccacatcaactccgtgtggaaagaccttctggaagacagtgtaacaccaatagacactaccatcatggctaagaacgaggttttctgcgttcagcctgagaaggggggtcgtaagccagctcgcctcatcgtgttccccgatctgggtgtgcgcgtgtgcgagaagatggccctgtacgacgtggtcagcaagctcccccaagccgtgatgggagcctcctacggattccaatactcaccaacacagcgggttgagttcctcgtgcaagcgtggaagtccaagaagaccccgatggggttttcgtatgatacccgctgttttgactccacagtcactgagagcgacatccgtacagaggaggcaatctaccaatgttgtgacctggacccccaagcccgcgtggccatcaagtccctcaccgagagactctatgttgggggccctcttaccaattcaaggggggaaaactgcggctatcgcaggtgccgcgcgagcggcgtactgacaactagctgcggcaataccctcacttgctacatcaaggccagagcagcctgtcgagccgcagggctccgggactgcaccatgctcgtgtgtggcgacgacttagtcgttatctgtgaaagtgcaggggtccaggaggatgcggcgagcctgagagccttcacggaggctatgaccaggtactctgccccccccggggaccccccccaaccagaatacgacttggagctcataacatcgtgctcctccaatgtgtcagtcgcccacgacggcgctggaaagagggtctactaccttacccgtgaccctacaactcccctcgcgagagccgcgtgggaaacagcaagacacactccagtcaattcctggctaggcaacataatcatgtttgcccccacactgtgggcgaggatgatactaatgacccacttcttcagcgtcctcatagccagggatcagctagagcaggcccttgattgcgaaatctacggagcctgttactccatagaaccattggatctacctccaatcattcaaagactccatggccttagcgcattttcactccacagttactctccaggtgaaatcaatagggtggccgcatgcctcagaaaacttggggtcccgcccttgcgagcctggagacaccgggcccggagcgtccgcgctaagcttctgtccagaggaggcagggctgccatatgtggcaagtacctcttcaattgggcagtaagaacaaagctcaaactcactccaatagcggctgctagccagctggacttgtccggctggttcacggctggctacagcgggggagacatttatcacagcgtgtctcgtgcccggccccgctggttctggttctgcctactcctgcttactgcaggggtaggcatctacctcctccccaaccga
>gnl|euhcvdb|EU781782_NS5B_C1a_NS5B_protein_coding_sequence_(ns5b_sequence)
tcaatgtcttattcctggacaggcgcgctcgtcaccccgtgcgccgcggaagaacagaaactgcccatcaacgcactgagcaactcgttgctacgtcaccataatatggtgtactccaccacctcacgcagtgcttgccaaaggcagaagaaagtcacatttgacagactgcaagttctggacagccattaccaggacgtgctcaaggaggttaaggcagcggcgtcaaaagtgaaggctaacttgctatccgtagaggaagcttgcagcctgacgcccccacactcagccaaatccaagtttggctacggggcaaaagacgtccgcagccatgccagaaaggccgtaaaccacatcaactccgtgtggaaagaccttctggaagacagtgtaacaccaatagacaccaccatcatggctaagaacgaggtcttctgcgttcagcctgagaaggggggccgcaagccagctcgtctcatcgtgttccccgatctgggtgtacgcgtgtgcgagaagatggccctgtatgacgtggtcagcaagctccccctggccgtgatgggaagctcctacggattccagtactcaccaggacagcgggttgaattcctcgtgcaagcgtggaagtccaagaagaccccaatggggttttcgtatgatacccgctgctttgactccacagtcactgagagcgacatccgtacggaggaggcaatataccaatgttgtgacctggacccccaagcccgcgtggccatcaagtccctcactgagaggctttatgttgggggccctcttaccaattcaaggggggagaactgcggctatcgcagatgccgcgcgagcggcgtactgacgactagctgtggtaacaccctcacttgctacatcaaggcccaagcagcctgtcgagccgcagggctccagaactgcaccatgctcgtgtgtggcgacgacctagtcgttatctgtgaaagtgcgggggtccaggaggacgcggcgagcctgagagccttcacggaggctatgaccaggtactccgccccccccggggaccccccacaaccagaatacgacttggagctcataacatcatgctcctccaacgtgtcagtcgcccacgacggcgctggaaagagggtctactaccttacccgtgaccccacaactcccctcgcgagagcggcgtgggagacagcaaggcacactccagtcaattcctggctaggcaacataataatgttcgcccccacactgtgggcgaggatgatactgatgacccatttctttagcgtcctcatagccagggaccagcttgaacaggccctcgattgcgagatctacggagcctgctactccatagaaccattggatctacctccaatcattcaaagactccacggcctcagcgcattttcactccacagttactctccaggtgaaatcaatagggtggccgcatgcctcaggaaacttggggtcccacccttgcgagcttggagacaccgggcccggaatgtccgcgctaggctgctgtccagaggaggtagggctgccatatgtggcaagtacctcttcaactgggcagtaaggacaaagctcaaactcactccaatagcggccgctggccggctggacttgtccggctggttcacggccggctacagcgggggagacatttatcacagcgtgtctcatgcccggccccgctggatctggttttgcctactcctgcttactgcaggggtaggcatctacctcctccccaaccga
>gnl|euhcvdb|EU781786_NS5B_C1a_NS5B_protein_coding_sequence_(ns5b_sequence)
tcaatgtcctattcttggacaggcgcactcgtcaccccgtgcgccgcggaagaacagaaactgcccatcaatgcactgagcaactcgttgctacgccaccacaatctggtgtattccaccacctcacgcagtgctagccaaaggcagaagaaagtcacatttgacagactgcaagtcctggacagccattaccaggacgtgctcaaggaggttaaagcagcggcgtcaagagtgaaggctaacttgctatccgtagaggaagcttgcagcctgacgcccccacattcagccagatccaagtttggctatggggcaaaggacgtccgttgccatgccagaaaggccgtaaaccacatcaactccgtgtggaaagaccttctggaggacagtgtaacaccaatagacactaccatcatggccaagaacgaggttttctgcgttcagcctgagaaggggggtcgtaagccagctcgtctcattgtgtaccccgacctgggtgtgcgcgtgtgcgagaagatggctctgtacgacttggttagcaagctcccccaggccgtgatgggaagctcctacggattccaatactcaccaggacagcgggttgaattcctcgtgcaagcgtggaaggccaagaagaccccaatggggttctcgtatgatacccgctgcttcgactccacagtcactgagagcgatatccgtacggaggaggcaatctaccaatgttgtgacctggacccccaggcccgcgtggccatcaagtccctcactgagaggctttatgttgggggccctcttaccaattcaaggggggagaactgcggctatcgcaggtgccgcgcgagcggcgtactgacaactagctgtggtaacaccctcacttgctacatcaaggcccgagcagcctgtcgagccgcagggctccagaactgcaccatgctcgtgtgtggcgacgacttagtcgttatctgtgaaagtgcgggagtccaggaggacgcggcgagcctgagagccttcacggaggctatgaccaggtactccgccccccccggggaccccccacaaccagaatacgacttggagctcataacatcatgctcctccaacgtgtcagtcgcccacgacggcgctggaaaaagggtctactacctcacccgtgaccctacaacccccctcgcaagagccgcgtgggagacagcaagacacactccagtcaactcctggctaggcaacataatcatgtttgcccccacactatgggcgaggatgatactgatgacccacttctttagcgtcctcatagccagggatcagcttgaacaggccctcgattgcgagatctacggagcctgctactccatagaaccactggatctacctccaatcattcaaagactccatggccttagcgcattttcactccacagttactctccaggtgaaatcaatagggtggccgcatgcctcagaaaacttggggtcccgcccttgcgagcttggagacaccgggcccggagcgtccgcgctaggcttctgtccagaggaggcagggctgccatatgtggcaagtacctcttcaactgggcagtaagaacaaagctcaaactcactccaatagcggccgctggccagctggacttgtctggttggttcagggccggctacagcgggggagacatttatcacagcgtgtctcatgcccggccccgctggttctggttctgcctactcctgcttgctgcaggggtaggcatctacctcctccccaaccga
>gnl|euhcvdb|EU781787_NS5B_C1a_NS5B_protein_coding_sequence_(ns5b_sequence)
tcaatgtcttacacctggacaggcgcacttatcaccccatgcgccgcggaagagcaaaaattgcccatcaacgcgctgagcaactcgttgctacgccatcacaatctggtgtattccaccacctcacgcagcgcttgccaaaggcagaagaaagtcacatttgacagactgcaagttctggatagccattaccaggacgtagtcaaggaggttaaggcagcggcgtcaaaagtgaaggctaacttgctatccgtggaggaagcttgtgacctgacgcccccgcactcagccaaatcaaagtttggctatggggcaaaagacgtccgttgccatgccagaaaggccgtaaaccacatcagctccgtgtggaaagaccttctggaagacagtgtaacgccaatagacactaccatcatggctaagaacgaggttttctgcgttcagcctgagaaggggggtcgtaagccagctcgtctcatcgtgttccccgacctgggtgtgcgcgtgtgcgaaaagatggccctctacgacgtggtcagcaagctccccctggccgtgatgggaagctcctacgggttccaatactcaccagggcagcgggttgaattcctcgtgcaagcgtggaagtccaagaaagtcccaatggggttttcgtatgatacccgctgctttgactccacagtcactgagagcgacatccgtatggaggaggcaatctaccaatgttgtgacctggacccccaagcccgtgtggccatcaagtccctcactgagaggctttacgttgggggccctcttaccaattcaaaaggggaaaactgcggctaccgcaggtgccgcgcaagcggcgtactgacgactagctgtggtaacaccctcacttgctacatcaaggcccgagcagcctgtcgagccgcggggctccgggactgcaccatgctcgtgtgtggcgacgacttagtcgttatctgcgaaagtgcgggggtccaggaggacgcagcgagcctgagagccttcacggaggctatgaccaggtactccgcccctcccggggatcccccgcagccagaatacgacttggagctcataacatcctgctcctccaatgtgtcagtcgcccatgacggcgccgggaaaagggtctattacctcacccgtgaccccacaacccccctcgcgagagccgcgtgggagacagcaagacacactccagtcaattcctggctaggcaacataatcatgttcgcccccacattgtgggtgaggatgatactgctaactcactttttcagcgtcctcatagccagggaccagcttgaacaggccctcgattgcgaaatctacggagcctgctactccatagaaccattggatttacctccaatcattcaaagactccatggcctcagcgcattttcactccacagttactctccaggtgaaatcaatagggtagcagcatgcctcaggaaacttggggtcccgcccttgcgagcttggagacaccgggcccggaatgttcgcgctaggcttctgtccagagggggcagggctgccatatgtggcaggtacctcttcaattgggcagtgaaaacaaagctcaaactcactccaatagcggccgctggccagctggacttgtccggctggttcacggctggctacagcgggggagacatttatcacagcgtgtctcgtgcccggccccgctggttctggttctgcctactcctgcttgccgcaggggtaggcatctacctctaccccaaccga
>gnl|euhcvdb|EU781788_NS5B_C1a_NS5B_protein_coding_sequence_(ns5b_sequence)
tcaatgtcttactcctggacaggcgcacttgtcaccccgtgtgccgcggaggagcaaaaattgcctatcaacgcactgagcaactcgttgctgcgtcaccacaatcttgtgtattctaccacctcacgcagtgcttgcctaaggcagaagaaagtcacatttgacagactgcaggttctggacaaccactaccaggacgtgctcaaggaggtcaaggcggcggcgtcgaaagtgaaggctaacttgctatccgtggaggaagcttgcagcctgacgcccccacattcggccaaatccaaatttggctatggggcaaaagacgtccgttgccacgccagaaaggccgtaaaccacatcaactccgtgtggaaggaccttctggaagacagtgtaacaccaatagacactaccatcatggctaagaacgaagttttctgcattcagcctgagaaggggggtcgtaagccagctcgtctcatcgtgttccccgacctgggtgtgcgcgtgtgcgagaagatggccctgtacgacgtggtcagcaagctccctttggccgtgatgggaagctcctacggattccaatactcaccaggacagcgggttgaattcctcgtgcaagcgtggaagtccaagaggaccccaatggggttttcatatgatacccgctgctttgactccacagtcactgagagtgatatccgtacggaagaggcaatctaccagtgttgtgacctggacccccaagcccgcgtggccatcaagtccctcactgagaggctttatgtcgggggccctcttaccaattcaaggggggaaaactgcggctatcgcaggtgccgcgccagcggcgtgctgacaactagctgtggtaacactctcacctgctacatcaaggcccgagcagcctgtcgagccgcagggctccgggactgcaccatgctcgtgtgtggcgacgacctagtcgttatctgtgaaagtcagggagtccaggaggatgcagcgagcctgagagccttcacagaggctatgaccaggtactccgctccccccggggaccccccccaaccagaatacgacttggagctcataacatcgtgctcctctaacgtgtcagtcgcccacgacggcactggaaagagggtctattaccttacccgtgaccctacaactcccctcgcgagagccgcgtgggagacagcaagacacactccagtcaattcctggctaggcaacataatcatgtttgcccccacattgtgggcgagaatgatactgatgacccacttcttcagtgtcctcatagccagggatcagcttgaacaggcccttgattgcgaaatctacggagcctgctactccatagaaccactggacctacctccaatcattcaaagactccatggccttagcgcgttctccctccacagttactctccaggtgaaatcaatagggtggccgcatgcctcagaaaacttggggtcccgcccttgcgagcttggagacaccgggcccggagcgtccgcgctagacttctgtccagaggaggcagggctgccacatgtggcaagtacctcttcaattgggcagtaagaacaaagctcaaactcactccaatagcggccgctagccagctggacctgtccggctggtttacggctggctacagcgggggagacatttatcacagcgtgtctcgtgcccggccccgctggttctggttttgcctactcctgcttactgcaggggtaggcatctacctccttcccaaccga
>gnl|euhcvdb|EU781789_NS5B_C1a_NS5B_protein_coding_sequence_(ns5b_sequence)
tcaatgtcctactcctggacaggcgcgctcatcaccccgtgcgccgcggaagagcaaaaattgcctatcaacgcactgagcaactcgctgctacgtcatcacaatctggtgtattccaccacctcacgcagtgcttgccaaaggcagaagaaagtcacatttgacagactgcaagtcctggatagccattaccaggacgtgctaaaggaggttaaggcagcggcgtcaaaagtgaaggccaacttgctatccgtagaggaagcttgtagcctgacgcccccgcactcagccagatccaaatttggctatggggcaaaagacgtccgttgccatgccagaaaggccgtaaaccacatcaactccgtgtggaaagaccttctggaagacagtgtaacaccaatagacactaccatcatggctaagaacgaagttttctgcgttcagcctgagaaggggggtcgtaagccagctcgtctcatcgtgttccccgacctgggtgtgcgcgtgtgcgagaagatggctttatacgacttggtcagcaagctccccgtggccgtgatgggaagctcctacggattccaatactcaccaggacagcgggttgaattcctcgtgcgagcgtggaagtccaagaggaccccaatggggttctcgtatgatacccgctgcttcgactccacagtcactgagagcgacatccgtacggaggaagcaatttaccaaagttgtgacctggacccccaagcccgcgtggccatcaagtccctcactgagaggctttatgttgggggccctcttaccaattcaaggggggagaactgcggctaccgcagatgccgcgcgagcggcgtactgacaactagctgtggtaacaccctcacctgttacatcaaggcccaggcagcctgtcgagccgcagggctccgggactgcaccatgctggtgtgtggcgacgacttagtcgttatctgtgagagtgcgggagtccaggaggacgcggcgaacctgagagccttcacggaggctatgaccaggtattccgccccccctggggaccccccacaaccagaatacgacttggagctcataacatcatgctcctccaacgtgtcagtcgcccacgacggcgctggaaagagggtctactacctcacccgtgaccccacaacccccctcgcgagggccgcgtgggagacagcgagacacactccggtcaattcctggctaggcaacataatcatgtttgcccccacactgtgggcgaggatgatactgatgacccatttctttagcgtcctcatagccagggatcagcttgaacaggcccttgattgcgagatctacggagcctgctactccatagaaccactggatctacctctaatcattcagagactccatggccttagcgcattttcrctccacagttactctccaggtgaaatcaatagggtggccgcatgcctcagaaaacttggggtcccgcccttgcgagcttggagacaccgggcccggagcatccgcgctaggcttctgtccagaggaggcagggctgccatatgtggcaagtacctcttcaattgggcagtaaaaacaaagctcaaactcactccaatagcggccgctagccagttggacttgtccggctggttcacggctggctacagcgggggagacatttatcacagcgtgtctcgtgcccggccccgctggttctggttctgcctactcctgctcgccgcaggggtaggcatctacctctaccccaaccga
>gnl|euhcvdb|EU781790_NS5B_C1a_NS5B_protein_coding_sequence_(ns5b_sequence)
tcaatgtcttattcctggacaggcgcgcttatcaccccgtgcgccgcggaagaacaaaaattgcccgtcaacgcactgagcaattcgttactgcgtcaccacaatctcgtgtattccaccacctcacgcagtgcttgcctaaggcagaagaaagtcacatttgacagactgcaggttctggatagctattaccaggacgtgctcaaggaggttaaggcggcggcgtcgaaagtgaaggcaaacttgctatccgtagaggaagcttgtagcctgacgcccccacattcagccagatccaaatttggctatggggcaaaagacgtccgttgccatgccagaaaggccgtaaaccacatcaactccgtgtggaaagaccttctggaagacaatgtaacaccaatagatactaccatcatggctaagaacgaggttttctgcgttcagcctgagaaggggggtcgtaagccagctcgtctcatcgtgttccccgacctgggtgtgcgcgtgtgcgagaagatggccctgtacgacgtggtcagcaagctccctatagccgtgatgggaagctcctacggattccaatactcaccaggacagcgggttgaattcctcgtgcaagcgtggaagtccaagaaaaccccattggggttctcatatgatacccgttgctttgactctacagtcactgagagcgacatccgtacggaggaggcaatctaccagtgttgtgacctggacccccaagcccgtgtggctatcaagtccctcactgagagactttacgtcgggggccctcttaccaattcaaggggggaaaactgcggctatcgcaggtgccgcgcgagcggcgtactgacaactagctgtggtaacacccttacttgctacatcaaggcccaagcagcctgtcgagccgcagggctccgggactgcaccatgctcgtgtgtggcgacgacttagtcgttatctgtgaaagccagggagtccaggaggatgcggcgaacctgagagccttcacggaggctatgaccaggtactccgctccccccggggacccccctcaaccagagtacgacttggagctcataacatcgtgctcctctaacgtgtcagtcgcccacgacggcgctggaaagagggtctattaccttacccgtgaccccacaactcccctcgcgagagccgcgtgggagacagcaagacacactccagtcaattcctggctaggcaacataatcatgtttgcccctacattgtgggcgagaatgatactgatgacccacttcttcagtgtcctcatagccagggatcaacttgaacaggcccttgattgcgaaatctacggggcctgctattccatagaaccactggacctacctccaatcattcaaagactccatggccttagcgcattctccctccacagttactctccaggtgaaatcaatagggtggccgcatgcctcagaaaacttggggtcccgcccttgcgagcttggagacaccgggcccggagcgtccgcgctaagctcctgtccagaggaggcagggctgccatatgtggcaagtacctcttcaattgggcagtaagaacaaaactcaaactcactccaatagcggccgctggccagctggacttgtccggctggttcacggcaggctacagcgggggagacatttatcacagcgtgtctcgtgcccggccccgctggctctggttttgcctactcctgcttgctgcaggggtaggcatctacctccttcccaaccga
>gnl|euhcvdb|EU781795_NS5B_C1a_NS5B_protein_coding_sequence_(ns5b_sequence)
tcaatgtcctattcctggacaggtgcacttgtcaccccgtgtgccgcggaagagcaaaagttgcctatcaacgctttgagcaactcattactgcgtcaccacaatcttgtgtattctaccacctcacgcagtgcttgcctaaggcagaagaaagtcacatttgacagactgcaggttctggacagtcactaccaggacgtgctcaaggaggtcaaggcggcggcgtcgaaagtgaaggctaacttgctatccgtggaggaagcttgcagcctgacgcccccacattcagccagatccaaatttggctatggggcaaaagacgtccgttgccatgccagaaaggccgtaaaccacatcaactccgtgtggaaagaccttctggaagacagtgtaacaccaatagatactaccatcatggctaagaacgaagttttctgcgttcagcctgagaaggggggtcgtaagccagctcgtctcatcgtgttccccgacctgggtgtacgcgtatgcgagaaaatggccctgtacgacgtggtcaggaagctccctctggccgtgatgggaagctcctacggattccaatactcaccaggacagcgggttgaattcctcgtgcaagcgtggaagtccaagaagaccccaatggggttttcatatgatacccgctgctttgactccacagtcactgagagcgacatccgtacggaggaggcaatctaccagtgttgtgacctggacccccaagcccgcgtggccatcaagtccctcaccgagcggctttatgtcgggggccctcttaccaactcaaggggggaaaactgcggctaccgcaggtgccgcgccagcggcgtgctgacaactagctgtggtaacaccctcacttgctacatcaaggcccaagcagcctgtcgagccgcagggctccgggactgcaccatgctcgtgtgtggcgacgacctagtcgttatctgtgagagtcagggagtccaggaggatgcagcgagcctgagagccttcacggaggctatgaccaggtactccgctccccccggggaccccccccaaccagaatacgacttggagctcataacatcgtgctcctctaacgtgtcagtcgcccacgacggcgctggaaagagggtctattaccttacccgtgaccctacaactcccctcgcgagagctgcgtgggagacagcaagacacactccagtcaattcctggctaggcaacataatcatgttcgcccccacattgtgggcgagaatgatactgatgacccacttcttcagtgtcctcatagccagagatcagcttgaacaggcccttgattgcgaaatctacggggcctgctactccatagaaccactggacctacctccaatcattcaaagactccatggccttagcgcgttctctctccacagttactctccaggtgaaatcaatagggtggccgcatgcctcagaaaacttggggtcccgcccttgcgagcttggagacaccgggcccggagcgtccgcgctaggcttctgtccagaggaggtagagctgccatatgtggcaagtacctcttcaattgggcagtaagaacaaagctcaaactcactccaatagcggccgctggccagctggatctgtccggctggttcacggctggctacagcgggggagacatttatcacagcgtgtctcatgcccggccccgctggttctggttttgcctactcctgcttgctgcaggggtaggtatctacctccttcccaaccgg
>gnl|euhcvdb|EU781797_NS5B_C1a_NS5B_protein_coding_sequence_(ns5b_sequence)
tcaatgtcttatacctggacaggcgcactcgtcaccccatgcgccgcggaagaacagaaactgcccatcaacgcactgagcaactcgttgctacgtcatcacaatctggtgtattccaccacctcacgcagtgcttgccaaaggcagaagaaagtcacatttgacagactgcaagtcctggacagccattaccaggacgtgctcaaggaggttaaagcagcggcgtcaacagtgaaggctgacttgctatccgtagaggaagcttgcgacctgacgcccccacactcagccaaatccaagttcggctatggggcgaaagacgtccgctgccatgccagaaaggccgtagcccacatcaactccgtgtggaaagaccttctggaagacagtgtaacaccaatagacactaccatcatggccaagaacgaggttttctgcgttcagcctgagaaggggggtcgcaagccagctcgtctcatcgtgttccccgatctgggtgtgcgcgtgtgcgagaaaatggccctgtaccaagtggttagcaagctccccctggccgtgatgggaagctcctacggattccaatactcaccagggcagcgggttgaattcctcgtgcgagcgtggaaatccaagaagaccccaatggggttctcatatgatacccgctgctttgactccacagtcaccgagagcgacatccgtacggaagaggcaatctaccaatgttgtgacctggacccccaagcccgcgtggccatcaagtccctcactgagaggctttatgttgggggccctcttaccaattcaagaggggagaactgcggctaccgcaggtgtcgcgcgagcggcgtactgacaactagctgtggtaacaccctcacctgctacatcaaggccaaggcagcctgtcgagccgcagggctccgggactgcaccatgctcgtgtgtggcgacgacttagtcgttatctgtgaaagtgcgggggtacaggaggacgcggcgagcctgagagccttcacggaggctatgaccaggtactccgcccctcccggggaccccccacaaccagaatacgacttggagctcataacatcatgctcctccaacgtgtcagtcgcccacgacggcactggaaaaagggtctactacctgacccgtgaccctacaacccccctcgcgagagccgcgtgggagacagcaagacacactccagtcaattcctggctaggcaacataatcatgtttgcccccacactgtgggcgaggatgatactgatgacccatttctttagcgtcctcatagccagggatcagcttgaacaggcccttgattgcgagatctacggggcctgctactccatagaaccactggatctacctccaatcattcaaagactccatggccttagcgcattttcactccatagttactctccaggtgaaatcaatagggtggccgcatgcctcaggaaacttggggtcccgcccttgcgagcttggagacaccgggcccggactgtccgcgctaggcttctgtccagaggaggtagggctgccatatgtggcaagtacctatttaactgggcagtaaggacaaagctcaaactcactccaatagcggccgctggccggctggacttgtccggctggttcacggccggctacagcgggggagacatttatcacagcgtgtctcatgcccggccccgctggatctggttttgcctactcctgctcaccgcaggggtaggcatctacctcctccccaaccga
>gnl|euhcvdb|EF407451_NS5B_C1a_NS5B_protein_coding_sequence_(ns5b_sequence)
tcaatgtcttattcttggacaggcgcgctcgtcaccccgtgcgccgcggaggagcagaaactgcccatcaatgcactgagcaactcgttgttgcgtcaccacaatttggtatactccactacctcgcgcagtgctagccaaaggcagaagaaagtcacatttgacagactgcaggtcctggacagccattaccaggacgtgctcaaggaggttaaagcagcggcgtcaaaagtgaaggctagcttgctatccgtagaggaagcttgcagcctgacgcccccacactcagccaaatccaagtttggctatggggcaaaagacgtccgttgccatgccaggaaggccgtaaaccacatcaactccgtgtggaaagaccttctggaagacagtgtaacaccaatagatactaccatcatggccaagaacgaagttttctgcgttcagcctgagaaggggggtcgtaagccagctcgtctcatcgtgttccccgacctgggtgtgcgcgtgtgcgagaagatggctctgtacgacgtggtcagcaagctccccttggccgtgatgggaagctcctacggatttcaatattcaccaggacagcgggttgaattcctcgtgcaagcgtggaagtccaagaggaccccaatggggttctcgtatgatacccgctgctttgactccacagtcactgagagtgatatccgtacggaggaggcaatctaccaatgttgtgacctggacccccaagcccgcgtggccattaggtctctcactgagaggctttatgttgggggccctcttaccaattcaaggggggagaactgcggctaccgcagatgccgcgcgagcggcgtactgacaactagctgtggtaacaccctcacttgctacatcaaggcccgagcagcctgtcgagccgcagggctccaggactgcaccatgctcgtgtgtggcgacgacttagtcgttatctgcgagagtgcaggggtccaggaggacgcggcgagcctgagagccttcacggaggctatgaccagatactctgccccccccggggaccccccacaaccagaatacgacttggagcttataacatcatgctcctccaacgtgtcagtcgcccacgacggcaccggaaagagggtctactacctcacccgtgaccctacaactcccctcgcgagagccgcgtgggagacagcaagacacactccagtcaattcctggctaggcaacataatcatgtttgcccccacactgtgggcgaggatgatactgatgactcacttctttagcgtccttatagccagggaccaacttgagcaggcccttgattgcgagatctacggagcctgctactccatagaaccactggacatacctctaattgttcaaagactccatggccttagcgcattctcactccacagttactctccaggtgaaatcaatagggtggctgcatgcctcagaaaacttggggttccgcccttgcgagcttggagacaccgggcccggaacgtccgcgctaggcttctgtccaggggaggcagggctgccatatgtggcaagtacctcttcaactgggcagtaaggacaaagctcaaactcactccaatagcggccgccggccagctggatttgtctggctggttcacggccggttacagcgggggagacatttatcacagcgtgtctcgcgcccggccccgctggttctggttttgcctactcctgcttgccgcaggggtaggcatctacctcctccccaaccgg
>gnl|euhcvdb|EF407411_NS5B_C1a_NS5B_protein_coding_sequence_(ns5b_sequence)
tcaatgtcttattcctggacaggcgcactcgtcaccccgtgcgccgcggaagaacagaaactgcccattaacgcactgagcaattcgttgctacgccaccacaatctggtgtattccaccacctcacgcagtgcttgccaaaggcagaaaaaagtcacatttgacagactgcaagttctggacaatcactaccaggacgtgctcaaggaggttaaagcggcggcgtcaaaagtgaaggctaacttgctatccgtagaagaagcttgcagcctgacgcccccacactcagccagatccaagtttggctatggggcaaaagacgtccgttgccatgccagaaaggccgtaacccacatcaactccgtgtggaaagaccttctggaagacagtgtaacaccaatagatactaccatcatggctaagaacgaggttttctgcgttcagcctgagaaggggggtcgtaagccagctcgtctcatcgtgttccccgatctgggtgtgcgcgtgtgcgagaaaatggccctgtacgacttagtttccaagctccccctggccgtgatgggaagctcctacggattccagtactcaccagggcaacgggttgagttcctcgtgcgagcgtggaagtccaagaagaccccaatggggttctcgtatgacacccgttgctttgactcaacagtcactgagagcgatatccgtacggaggaggcaatctaccaatgttgtgacctggacccccaggcccgcgtggccatcaagtctctcactgagaggctttatgttgggggtcctcttaccaactcaaggggggagaactgcggctaccgcaggtgccgcgcaagcggcgtactgacaactagctgtggtaacaccctcacctgctacatcaaggcccaggcagcctgtcgagccgcagggctccgggactgcaccatgctcgtgtgtggcgatgacttagtcgtcatctgtgagagcgcgggggtccaggaggacgcggcgagcctgagagccttcacggaggctatgaccaggtactccgccccccctggggaccccccacaaccagaatacgacttggagctcataacatcatgctcctccaacgtgtcagtcgcccacgacggcgctggaaagagggtctactaccttacccgtgaccctacaacccccctcgcgagagctgcgtgggagacagcaagacacactccagtcaattcctggctaggcaacataatcatgtttgcccccacactgtgggcgaggatgatactgatgacccatttctttggcgtccttatagccagggatcagcttgaacaggcccttgattgcgagatctacggagcctgctactccatagaaccactggacctacctccaatcattcaaagactccatggcctcagcgcattttcactccatagttactctccaggtgaaatcaatagggtggccgcatgcctcagaaaacttggggtcccgcccttgcgagcttggagacaccgggcccggactgtccgcgctaggcttctgtccagagggggcagggctgccatatgtggcaagtacctcttcaactgggcagtaaggacaaagctcaaactcactccaatagcggccgctggccggctggatctgtctggctggttcacggctggttacagcgggggagacatttatcacagcgtgtctcatgcccggccccgctggctttggttttgcctactcctgcttgctgcaggggtaggcatctacctcctccccaaccgg
>gnl|euhcvdb|EF407413_NS5B_C1a_NS5B_protein_coding_sequence_(ns5b_sequence)
tcaatgtcttattcctggacgggcgcactcatcaccccgtgtgccgcggaagaacaaaaattgcctatcaatgcactgagcaactcgctactgcgtcaccacaatctcgtgtactctaccacctcacgcagtgcttgccaaaggcagaagaaagtcacatttgacagactgcaggtcctggacagtcattaccaggacgtgctcaaggaggttaaggcggcggcgtcaaaagtgaaggctaacttgctatccgtagaggaagcttgcagtctgacgcccccacattcagccagatccaaatttggctatggggcaaaagacgtccgttgccatgccagaaaggccgtaaaccacatcaactccgtgtgggaagaccttctggaagacagtgtaacaccaatagatactaccatcatggccaagaacgaagttttctgtgttcagcctgaaaaggggggtcgtaagccagctcgtctcatcgtgttccccgatctgggtgtgcgcgtgtgcgagaagatggccctgtacgacgtggtcagcaagctccctcaggccgtgatgggaagctcctacggattccaatactcaccaggacaacgggttgaattcctcgtgcaagcgtggaaggccaagaagaccccaatggggttttcgtatgatacccgctgctttgactccacagtcactgagagcgatatccgtacggaggaggcaatctaccaatgttgtgacctggacccccaagcccgtgtggccatcaagtccctcaccgagaggctttatgtcgggggccctcttaccaattcaaggggggaaaactgcggctatcgcaggtgccgcgcgagcggcgtgctgacaactagctgcggtaacaccctcacttgctacatcaaggcccaagcagcctgtcgagccgcagggctccgggactgcaccatgctcgtgtgtggcgacgacttagtcgttatctgtgagagtcagggagtccaggaggatgcagcgagcttgcgagccttcacggaggctatgaccaggtactccgctccccccggtgaccccccccaaccagaatacgacttggagctcataacatcatgctcctctaatgtgtcagtcgcccacgacggcgctggaaagagggtctattaccttacccgtgaccctacaactcccctcgcgagagctgcgtgggagacagcaagacacactccagtcaattcctggctaggcaacataattatgtttgcccccacgttgtgggcgagaatgatattgatgactcacttcttcagtgtcctcatagccagagaccagcttgagcaggcccttgattgcgaaatctacggagcctgctactccatagaaccactggacctacctccaatcattcaaagactccatggccttagcgcattctcactccacagttactctccgggtgaaatcaatagggtggccgcatgcctcagaaaacttggggttccgcccttgcgagcctggagacaccgggcccggagcgtccgcgctaagcttctgtccagaggaggcagggctgctatatgtggcaagtacctcttcaattgggcagtaagaacaaagctcaaactcactccaatagcggccgctggccagctggacctatccggctggttcacggctggctacagcgggggagacatttatcacagcgtgtctcgtgcccggccccgctggttctggttttgcctactcctgcttgccgcaggggtaggtatctacctcctccccaaccgg
>gnl|euhcvdb|EF407415_NS5B_C1a_NS5B_protein_coding_sequence_(ns5b_sequence)
tctatgtcctactcctggacgggcgcactcatcaccccgtgtgccgcggaagaacaaaaattgcctatcaacgcactgagcaactcgttactgcgtcaccacaatcttgtgtattctaccacctcacgcagtgcttgccaaaggcagaagaaagtcacttttgacagattgcaggtcctggatagccactaccaggacgtgctcaaggaggttaaagcggcggcgtcaaaagtgaaggctaacttgctatccgtagaggaagcttgcagcctgacgcccccacattcagccagatctaaatttggctatggggcaaaagacgtccgttgccatgccagaaaggccgtaaaccacatcaactccgtgtgggaagaccttctggaagacagtgtaacaccaataaatactaccatcatggctaagaacgaagttttctgcgtcgagcctgccaaggggggtcgtaagccagctcgtctcatcgtgttccccgacctgggtgtgcgcgtgtgcgagaagatggccctgtacgacgtggtcagcaagctccctgtggccgtgatgggaagctcctacggattccaatactcaccaggacagcgggttgagttcctcgtgcaagcgtggaagtccaagaagaccccaatggggttttcatatgatacccgctgctttgactccacagtcactgagagcgatatccgtacggaggaggcaatctaccaatgttgtgacctggacccccaagcccgcgtggccattaagtccctcactgagaggctttatgttgggggccctcttaccaattcaaggggggaaaactgcggctatcgcagatgccgcgcgagcggcgtactgacaactagctgtggtaacaccctcacttgttacatcaaggcccaagcagcctgtcgagccgcagggctccgggactgcaccatgctcgtgtgtggcgacgacctagtcgttatctgtgaaagtcaaggagtccaggaggacgcagcgagcctgagagccttcacggaggctatgaccaggtactccgctccccccggggaccccccccaaccagaatacgacttggagctcataacatcgtgctcctctaacgtgtcagtcgctcacgacggagctggaaagagggtctattaccttacccgtgaccctacaactcccctcgcgagagctgcgtgggagacagcaagacacactccaatcaattcctggctaggcaacataatcatgtttgcccccacattgtgggcgagaatgatactgatgacccacttcttcagtgtcctcatagccagggatcaacttgaacaggcccttgattgcgaaatctacggagcctgctactccatagaaccactggacctacctctaatcattcaaagactccatggccttagcgcgttctctctacacagttactctccaggtgaaatcaatagggtggccgcatgcctcagaaaacttggggtcccgcccttgcgagcttggagacaccgggcccggagcgtccgcgctaagcttctgtccagaggaggtagggctgccatatgtggcaggtacctcttcaattgggcagtaagaacaaagctcaagctcactccaatagcggccgctggccagctggacctgtccggctggttcacggctggctacagcgggggagacatttatcacagcgtgtctcgtgcccggccccgctggatctggtttttcctactcctgcttactgcgggggtaggcatctacctccttcccaaccga
>gnl|euhcvdb|EF407419_NS5B_C1a_NS5B_protein_coding_sequence_(ns5b_sequence)
tcaatgtcctattcctggacaggcgcacttgtcaccccgtgtgccgcggaagaacaaaggttgcctatcaacgcactaagcaactcgctactgcgtcaccacaatcttgtgtactcaaccacctcacgcagtgcttgccaaaggcagaagaaagtcacatttgacagactgcaggttctggacaaccactaccaggacgtgctcaaggaggttaaggcggcggcgtcgacagtgaaggctaacttgctatccgtagaggaagcttgtagcctgacgcccccacattcagccaaatccaagtttggctatggggcaaaagacgtccgttgccatgccagaaaggccgtaaaccacatcaactccgtgtggaaagaccttctggaagacagtgtaacaccaatagacactaccatcatggctaagaacgaagttttctgcgttcagcctgaaaagggaggtcgtaagccagctcgtctcatcgtgttccccgatctgggtgtgcgtgtgtgcgagaagatggccctgtacgacgtggtcagcaaactccctctggccgtgatgggaagctcctacggatttcagtactcaccaggacagcgggttgaattcctcgtgcaagcgtggaagtccaagaaggtcccaatggggttttcatatgatacccgctgctttgactccacagtcactgagagcgacatccgtacggaggaggcaatctaccagtgttgtgacctggacccccaagcccgcgtggccatcaaatccctcaccgagaggctttatgtcgggggccctcttaccaattcaaggggggaaaactgcggctatcgcaggtgccgcgcgagcggcgtactgacaactagctgtggtaacaccctcacttgctacatcaaggcccgggcagcctgtcgagccgcagggctccaggactgcaccatgctcgtgtgtggcgacgacttagtcgttatctgtgaaagtgcgggggtccaggaggacgcggcgagcctgagagccttcacggaggctatgaccaggtactccgccccccccggggaccccccacaaccagaatacgacttggagcttataacatcatgctcctccaacgtgtcagtcgcccacgacggcgctggaaagagggtctactaccttacccgtgaccctacaacccccctcgcgagagccgcgtgggagacagcaagacacactccagtcaattcctggctaggcaacataatcatgtttgcccccacactgtgggcgaggatgatactgatgacccatttctttagcgtcctcatagccagggatcagcttgaacaggctcttaactgtgagatctacggagcctgctactccatagaaccactggatctacctccaatcattcaaagactccatggcctcagcgcattttcactccacagttactctccaggtgaaatcaatagggtggccgcatgcctcagaaaacttggggtcccgcccttgcgagcttggagacaccgggcccggagcgtccgcgctaggcttctgtccagaggaggcagggctgccatatgtggcaagtacctcttcaactgggcagtaagaacaaagctcaaactcactccaatagcggccgctggccggctggacttgtccggttggttcacggctggctacagcgggggagacatttatcacagcgtgtctcatgcccggccccgctggttctggttttgcctactcctgctcgctgcaggggtaggcatctacctcctccccaaccga
>gnl|euhcvdb|EF407421_NS5B_C1a_NS5B_protein_coding_sequence_(ns5b_sequence)
tcgatgtcttattcctggacaggcgcactcgtcaccccgtgtgccgcggaagaacagaaactacccatcaacgcactgagcaactcgttgctacgtcaccacaatctggtgtattccaccacctcacgcagtgcttgccaaaggcagaagaaagtcacatttgacagactgcaggttctggacagccattaccaggacgtgctcaaggaggttaaagcagcggcgtcaaaagtgaaggctaatctgctatccgtagaggaagcttgtagcctgacgcccccacactcagccaagtccaagtttggctatggggcaaaagacgtccgttgccatgccagaaaggccgtaaaccacatcaactccgtgtggaaggaccttctggaagacagtgtaacaccaatagacactaccatcatggctaagaacgaggttttctgcgttcagcccgagaaggggggtcgtaagccagctcgtctcatcgtgtttcccgacctgggtgtgcgcgtgtgcgagaagatggccctgtacgacgtggttagcaagctccccctggccgtgatgggaagctcctacggattccaatactcaccaggacagcgggttgaattcctcgtgcaagcgtggaagtccaaaaagaccccaatggggttctcgtatgacacccgctgctttgactccacagtcactgagagcgacatccgtacggaggaggcaatctaccaatgttgtgacctggacccccaagcccgcgtggccatcaagtccctcactgagagactttatgttgggggcccccttaccaattcaaggggggaaaactgcggctaccgcaggtgccgcgcgagcggcgtactgacaactagctgtggtaacaccctcacttgctacatcaaggcccgagcagcctgtcgagccgcgggactccaggactgcaccatgctcgtgtgtggcgacgacctagtcgttatctgtgaaagtgcgggggtccaggaggacgcggcgagcctgagagccttcacggaggctatgaccaggtactccgccccccccggggaccccccacaaccagagtacgacttggagctcataacatcatgctcctctaacgtgtcagtcgcccacgacggcgctggaaagagggtctactaccttacccgtgacccaacaactcccctcgcgagagccgcgtgggagacagcaagacacactccagtcaattcctggctaggcaacataatcatgtttgcccccacgctgtgggcgaggatgatactgatgacccacttttttagcgtcctcatagccagggatcagcttgaacaggcccttgattgtgaaatctacggagcctgctactccatagaaccactggatctacctccaatcattcaaagactccatggccttagcgcattttcactccacagttactctccaggtgaaatcaatagggtggccgcatgcctcaggaaacttggggtcccacccttgcgagcttggagacaccgggcccggagcgtccgcgctaagcttctgtctagaggaggcagggctgccatatgtggcaagtacctcttcaactgggcagtaaggacgaagctcaaactcactccaatagcggccgctggccagctagacttgtctggttggttcacggccggctacagcgggggagacatttatcacagcgtgtctcgtgcccggccccgctggttttggttttgcctactcctgctcgctgcgggggtaggcatctacctcctccccaaccgg
>gnl|euhcvdb|EF407423_NS5B_C1a_NS5B_protein_coding_sequence_(ns5b_sequence)
tcgatgtcctattcctggacaggcgcactcgtcaccccgtgcgccgcggaagaacaaaaattgcccatcaacgcactgagcaactcgttgctacgtcatcacaatttggtgtattccaccacctcacgcagtgcttgccaaaggcagaagaaagtcacatttgacagactgcaagttctggatagccattaccaggacgtgctcaaggaggttaaagcagcggcgtcaaaagtgaaggctaacttgctgtccgtagaggaggcttgcagcctgacgcccccacactcagccaaatccaagtttggctatggggcaaaggacgtccgttgccatgccagaaaggccataacccacatcaactccgtgtggaaagaccttctggaagacagtgtaacaccaatagacactaccatcatggctaagaacgaggttttctgcgttcagcctgagaaggggggtcgtaagccagctcgtctcatcgtgttccccgatttgggtgtgcgcgtgtgcgagaagatggccctgtacgacgtggtcagcaagctccccctggccgtgatgggaagctcctacgggttccaatactcaccaggacagcgggttgaattcctcgtgcaagcgtggaagtccaagaagaacccaatggggttctcgtatgatacccgctgcttcgactccacagtcactgagagtgatatccgtacggaggaggcaatctaccaatgttgtgacctggacccccaagcccgcgtggccatcaagtccctcactgagaggctttatgttgggggccctcttaccaattcaaggggggagaactgcggctatcgcaggtgccgcgcgagcggcgtcctgacaactagctgtggtaacaccctcacttgctacatcaaggcccgagcagcctgtcgagccgcagggctccaggactgcaccatgctcgtctgtggcgacgacctagtcgttatctgtgagagtgcgggggtccaggaggacgcggcgagcctgagagccttcacggaggctatgaccaggtactccgccccccccggggatcccccacaaccagaatacgacttggagctcataacatcatgctcctccaacgtgtcggtcgcccacgacggcgctggaaagagggtctactaccttacccgtgaccctacaacccccctcgcgagagccgcgtgggagacagcaagacacactccagtcaattcctggctaggcaacataatcatgtttgcccccacactgtgggcgaggatgatactgatgacccatttctttagcgtcctcatagccagggatcagcttgaacaggcccttgattgcgagatctacggagcctgctactccatagaaccactggacctacctccaatcattcaaagactccatggcctcagcgcattttcactccacagttactctccaggtgaaatcaatagggtggccgcatgcctcagaaaacttggggtcccgcccttgcgagcctggagacaccgggcccggaatgtccgcgctaggcttatgtccagaggaggcagggctgccatatgtggcaagtacctcttcaactgggcagtaaaaacaaagctcagactcactccaatagcggccgccggccggctggacttgtccagctggtttacggctggctacagcgggggagacatttatcacagcgtgtctcatgcccggccccgctggttctggttttgcctactcctgctcgctgcgggggtaggcatctacctcctccccaaccgg
>gnl|euhcvdb|EF407425_NS5B_C1a_NS5B_protein_coding_sequence_(ns5b_sequence)
tcaatgtcttatacctggacaggcgcactcatcaccccgtgcgccgcggaggaacaaaaactgcccatcaacgcactgagcaactcgttgctacgccatcacaatttagtgtattccaccacctcacgcagtgcttgccaaaggcagaagaaagtcacatttgacagactgcaagttctggacagccattaccaggacgtgcttaaggaggttaaagcagcggcgtcaaaagtgaaggctaacttgctatccgtagaggaagcctgtgacctgacgcccccacactcggccaaatccaagtttggctatggggcaaaagacgtccgttgccatgccagaaaggccgtagcccacatcaactccgtgtggaaagaccttctggaagacagtgtaacaccaatagatactaccatcatggctaagaacgaggttttttgcgttcagcctgagaaggggggtcgtaagccagctcgtctcattgtgttccccgacctgggtgtgcgcgtgtgcgagaagatggccctctacgacgtggtcagcaagctccccctagccgtgatgggaagctcctacggattccaatactcaccaggacagcgggttgaattcctcgtgcaagcgtggaagtccaagaagaccccaatggggttttcgtatgatacccgctgctttgactccacagtcactgagagcgacatccgtacggaggaggcaatttaccaatgttgtgacctggacccccaagcccgtgtggccatcaagtccctcactgagaggctttacgttgggggccctcttaccaattcaaggggggagaactgcggctaccgcaggtgccgcgcaagcggcgtactgacaaccagctgtggtaacaccctcacttgctacatcaaggcccgagcagcctgtcgagccgcggggctccaggactgcaccatgctcgtgtgtggcgacgacttggtcattatctgtgagagtgcgggggtccaggaggacgcggcgagcctgagagccttcacggaggctatgaccaggtactccgccccccccggggaccccccacaaccggaatacgacttggagctcataacatcatgctcctccaacgtgtcggtcgcccacgacggcgctggaaagagggtctactacctcacccgtgaccctacaacccccctcgcgagagccgcgtgggagacagcaagacacactccagtcaattcctggctaggcaacataatcatgtttgcccccacgctgtgggcgaggatgatactgatgacccatttcttcagcgtcctaatagccagggatcagcttgaacaggcccttgattgcgagatctacggagcctgctactccatagaaccattggacctacctccgatcattcaaagactccatggccttagcgcattttcactccacagttactctccaggtgaaatcaatagggtggctgcatgcctcagaaaacttggggttccgcccttgcgagcttggagacaccgggcccggagcgtccgcgctaggcttctgtccagaggaggcagggctgccacatgtggcaaatacctcttcaactgggcagtaagaacaaagctcaaactcactccaatagcggccgctggccagctggacttgtccggctggttcacggctggctacagcgggggagacatttatcacagcgtgtctcatgcccggccccgctggttctggttttgcctactcctgctcgctgcaggggtaggcatctacctcctccccaaccga
>gnl|euhcvdb|EF032886_NS5B_C1a_NS5B_protein_coding_sequence_(ns5b_sequence)
tcaatgtcctactcctggacaggcgcactcgtcaccccgtgcgctgcggaagagcagaaattgcctatcaacgcactgagcaactcgttgctacgtcatcacaacctggtgtactccaccacttcacgcagtgcttgccaaaggcagaagaaagtcacatttgacagactgcaagtcctggatagtcattaccaggacgtgctaaaggaggttaaggcagcggcgtcaaaagtgaaggccaacttgctatccgtagaggaagcttgtagcctgacgcccccgcactcagccaaatccaaatttggctatggggcaaaagacgtccgttgccatgccagaaaggccataaaccacatcaactccgtgtggaaggaccttctggaagacagtgtaacaccaatagacactaccatcatggccaagaacgaggttttctgcgttcaacctgaaaaggggggtcgtaagccagctcgtctcatcgtgttccccgacctgggtgtgcgcgtgtgcgaaaagatggccctctacgacgtggttagcaaactccccctggccgtgatgggaagctcctacggattccaatactcaccaggacagcgggttgaattcctcgtgcaagcgtggaagtccaaaaggaccccaatggggttctcatatgatacccgctgctttgactccacagtcactgagagcgatatccgtacggaggaggcaatctaccaatgttgtgacctggacccccaagcccgcgtggccatcaagtctctcactgagaggctttatgttgggggccctcttaccaattcaaggggggaaaactgcggctatcgcaggtgccgcgcgagcggcgtactgacaaccagctgtggtaacaccctcacttgctacatcaaggcccgggcagcctgtcgagccgcagggctccgggactgcaccatgctcgtgtgtggcgacgacttagtcgttatctgtgaaagtgcgggggtccaggaggacgcagcgagcctgagagccttcacggaggccatgaccaggtactccgcccctcccggggaccccccgcagccagaatacgacttggagctcataacatcctgctcctccaacgtgtcggtcgcccatgacggagctggaaagagggtctactaccttacccgtgaccctacaacccccctcgcgagagccgcgtgggagacagcaagacacactccagtcaactcctggctaggcaacataattatgtttgcccccacattgtgggcgaggatgatactgatgacccattttttcagcgtcctcatagccagggatcagcttgaacaggcccttgattgcgaaatctacggagcctgctactccatagaaccactggatctacctccaatcattcaaagactccatggccttagcgcattttcactccacagttactctccaggtgaaatcaatagggtggccgcatgcctcaggaaacttggggtcccgcccttgcgagcttggagacaccgggcccggagcgtccgcgctaagctcctgtccagaggaggcagggctgccatatgtggcaagtacctcttcaattgggcagtgaaaacaaagctcaaactcactccaatagcggccgctggccagctggacttgtccggctggttcacggctggttacagcgggggagacatttatcacagcgtgtctcgtgcccggccccgctggttctggttctgcctactcctgcttgctgcaggggtaggcatctacctctaccccaaccga
>gnl|euhcvdb|EF407428_NS5B_C1a_NS5B_protein_coding_sequence_(ns5b_sequence)
tcaatgtcttattcctggacaggcgcactcgtcaccccgtgtgctgcggaagaacagaaactgcccattaacgcactgagcaactcgttgctacgtcaccacaatctggtgtactctaccacctcacgcagtgcttgccaaaggcagaagaaggtcacatttgacagactgcaagttctggacagccactaccaggacgtgctcaaggaggttaaagcagcggcgtcaaaagtgaaggctaacttgctatccgtagaggaagcttgcaacctgacgcccccacactcagccaaatctaagtttggctatggggcaaaagacgtccgttgccatgccagaaaggccgtagcccacatcaactccgtgtggaaagaccttctggaagacagtgtaacaccaatagacactaccatcatggctaagaacgaggttttctgcgttcagcctgagaaggggggtcgtaagccagctcgtctcatcgtgttccccgacctgggtgtgcgcgtgtgcgagaagatggccctgtacgacgtggtcaccaagctccccctagccgtgatgggaagctcctacggattccagtactcaccaggacagcgggttgaattcctcgtgcaagcgtggaagtccaagaaaaccccaatggggttctcgtatgatacccgctgctttgactccacagtcactgagagtgatatccgtacggaggaggcaatctaccaatgttgtgacctggacccccaagcccgcgtggccatcaagtccctcaccgagaggctttatgtcgggggtcctcttaccaattcaaggggggagaactgcggctatcgcaggtgccgcgcgagcggcgtactgacaactagctgtggtaacaccctcacttgctacatcaaggcccgagcagcctgtcgagccgcagggctccagaactgcaccatgctcgtgtgtggcgacgacttggtcgttatctgcgaaagtgcgggggtccaggaggacgcggcgagcctgagagccttcacggaggctatgaccaggtactccgccccccccggggaccccccacagccggaatacgacttggagcttataacatcatgctcctccaacgtgtcggtcgcccacgacggcgctggaaagagggtctactaccttacccgtgaccctacaactcccctcgcgagagccgcgtgggagacagcaagacacactccagtcaattcctggctaggcaacataattatgtttgcccccacgctatgggcgaggatgatactgatgacccacttctttagcgtcctcatagccagggaccagcttgaacaggcccttgattgcgagatctacggagcctgctactccatagaaccactggatatacctccaatcattcaaagactccatggcctcagcgcattttcgctccacagttactctccaggtgaaatcaatagggtggccgcatgcctcaggaaacttggggtcccgcccttgcgagcttggagacaccgggcccggaatgtccgcgctaggcttctgtccagaggaggtagggctgccatttgtggcaagtacctcttcaactgggcagtgagaacaaagctcaaactcactccaatagcggccgctagccagctggacttgtccggctggttcacggctggctacagcgggggagacatttatcacagcgtgtctcatgcccggccccgctggttctggttttgcctactcctgcttgttgcgggggtaggcgtctacctcctccccaaccga
>gnl|euhcvdb|EF032890_NS5B_C1a_NS5B_protein_coding_sequence_(ns5b_sequence)
tcaatgtcctattcctggacaggcgcactcgtcaccccgtgcgctgcggaagagcagaaattgcctatcaacgcactgagcaactcgttgctacgtaatcacaacctggtgtactccaccacttcacgcagtgcttgccaaaggcagaagaaagtcacatttgacagactgcaagtcctggatagtcattaccaggacgtgctaaaggaggttaaggcagcagcgtcaaaagtgaaggccaacttgctatccgtagaggaagcttgtagcctgacgcccccgcactcagccaaatccaaatttggctatggggcaaaagacgtccgttgccatgccagaaaggccataaaccacatcaactccgtgtggaaggaccttctggaagacagtgtaacaccaatagacactaccatcatggccaagaacgaggttttctgcgttcagcctgaaaaggggggccgtaagccagctcgtctcatcgtgttccccgacctgggtgtgcgcgtgtgcgaaaagatggccctctacgacgtggttagcaaactccccctggccgtgatgggaagctcctacggattccaatactcaccaggacagcgggttgaattcctcgtgcaagcgtggaagtctaaaaggaccccaatggggttctcatatgatacccgctgctttgactccacagtcactgagagcgatatccgtacggaggaggcaatctaccaatgttgtgacctggacccccaagcccgcgtggccatcaagtctctcactgagaggctttatgttgggggccctcttaccaattcaaggggggagaactgcggctatcgcaggtgccgcgcgagcggcgtactgacaaccagctgtggtaacaccctcacttgctacatcaaggcccgagcagcctgtcgagccgcagggctccgggactgcaccatgctcgtgtgtggcgacgacttagtcgttatctgtgaaagtgcgggggtccaggaggacgcagcgagcctgagagccttcacggaggctatgaccaggtactccgcccctcccggggaccccccgcagccagaatacgacttggagctcataacatcctgctcctccaacgtgtcggtcgcccatgacggcgctggaaagagggtctactaccttacccgtgaccctacaacccccctcgtgagagccgcgtgggagacagcaagacatactccagtcaactcctggctaggcaacataatcatgtttgcccccacattgtgggcgaggatgatactgatgacccatcttttcagcgtcctcatggccagggatcagcttgaacaggcccttgattgcgaaatctacggagcctgctactccatagaaccactggatctacctccaatcattcaaagactccatggccttagcgcattttcactccacagttactctccaggtgaaatcaatagggtggccgcatgcctcaggaaacttggggtcccgcccttgcgagcttggagacaccgggcccggaacgtccgcgctaggctcctgtccagaggaggcagagctgccatatgtggcaagtacctcttcaattgggcagtaaaaacaaagctcaaactcactccaatagcggccgctagccagctggacctgtccggctggtttacggctggttacagcgggggagacatttatcacagcgtgtctcgtgcccggccccgctggttctggttctgcctactcctgcttgctgcaggggtaggcatctacctctaccccaaccga
>gnl|euhcvdb|EF407452_NS5B_C1a_NS5B_protein_coding_sequence_(ns5b_sequence)
tcgatgtcctattcctggacaggcgcactcgtcaccccgtgcgccgcggaagaacaaaaactgcccatcaatgcactgagcaactcgttgctacggcatcacaatctggtgtattccaccacctcacgcagtgcttgccaaaggcagaagaaagtcacatttgacagactgcaagtcctggacaaccattaccaggacgtgctcaaggaggttaaggcagcggcgtcaaaagtgaaggctaacttgctatccgtagaggaagcctgcagcctgacgcccccacactcagccagatccaagtttggctatggggcaaaagacgtccgttgccatgccagaaaggccgtaaaccacatcaactccgtgtgggaagaccttctgcaagacagtgtaacaccaatagatactaccatcatggctaagaacgaggttttctgcgttcagcctgagaaggggggtcgtaagccagctcgtctcatcgtgttccccgacttgggtgtacgcgtgtgcgagaaaatggccctgtacgacgtggtcagcaagctcccccaggccgtgatgggaagctcctacgggttccaatactcaccaggacagcgggttgaattcctcgtgcaagcgtggaaatccaagaagaacccaatggggttctcgtatgacacccgctgcttcgactccacagtcactgagaatgacatccgtacggaggaggcaatctaccaatgttgtgacctggacccccaagcccgcgtggccatcaagtccctcactgagaggctttacgttgggggccctcttaccaattcaaggggggagaactgcggctaccgcaggtgccgcgcgagcggcgtactgacaactagctgtggtaacaccctcacctgctacatcaaggccctggcggcctgtcgagccgcaaggctccaggactgcaccatgctcgtgtgtggcgacgacttagtcgttatctgtgaaagtgcgggggtccaggaggacgcggcgggcctgagagccttcacggaggctatgaccaggtactccgcccctcctggggaccccccgcagccagaatacgacttggagctcataacatcatgctcctccaacgtgtcagtcgcccatgacggcgctggaaagagggtctactaccttacccgtgaccctacaacccccctcgcgagagccgcgtgggagacagcaagacacactccggttaattcctggctaggcaacataatcatgtttgcccccacactgtgggcgaggatgatactgatgacccatttctttagcgtcctcatagccagggatcagcttgaacaggcccttgattgcgagatctatggagcctgctactccatagaaccattggatctacctccaatcattcaaagactccatggcctcagcgcattctcactccacagttactctccaggtgaaatcaatagggtggccgcatgcctcaggaaacttggggtgccgcccttgcgagcttggagacaccgggcccggagcgtccgcgctaggctactgtccagaggaggcagagctgctatatgtggcaagtacctcttcaactgggcagtaaaaacaaagctcaaactcactccaatagcggccgctggccagctggacttgtccggctggttcagggctggctacagcgggggagacatttatcacagcgtgtctcatgcccggccccgctggttctggttttgcctactcctgctcgctgcaggggtaggcatctacctcctccccaaccga
>gnl|euhcvdb|EF407431_NS5B_C1a_NS5B_protein_coding_sequence_(ns5b_sequence)
tcaatgtcttattcttggacaggcgcacttgtcaccccgtgtgccgcggaagaacaaaaattgcccatcaacgcactgagcaactcgttgttgcgtcaccacaatcttgtgtattctaccacctcacgcagtgcttgccaaaggcagaagaaagtcacatttgacagagtgcaggttctggacaaccattaccaggacgtgctcaaggaggttaaggcggcggcgtcaaaagtgaaggctaacttgctatccgtagaggaagcttgcagcctgacgcccccacattcagccaaatccaaatttggctatggggcaaaggacgtccgttgccatgccagaaaggccgtaaaccacatcaactccgtgtggaaagaccttctggaagacagtgtaacaccaatagataccaccatcatggccaagaacgaggttttctgcgttcagcctgagaaggggggtcgtaagccagctcgtctcatcgtgttccccgacctgggtgtgcgcgtatgcgagaagatggccctgtacgacgtggtcagcaagctccctctggccgtgatgggaagctcctacggattccagtactcaccaggacagcgggttgaattcctcgtgcaagcgtggaagtccaagaagaccccaatggggttttcatatgatacccgctgctttgactctacggtcactgagagcgatatccgtacggaggaggcaatctaccaatgttgtgaccttgacccccaagcccgcgtggccatcaagtccctcaccgagaggctttatgtcgggggccctcttaccaattcaaggggggagaactgcggctatcgcaggtgccgcgcgagcggcgtactgacaactagctgtggtaacaccctcacctgctacatcaaggcccaagcagcctgtcgagccgcagggctccgggactgcaccatgctcgtgtgtggcgacgacttagtcgttatctgtgaaagtcagggagtccaggaggatgcagcgagcctgagagccttcacggaggctatgaccaggtactccgctcctccgggggaccccccccaaccagaatacgacttggagctcataacatcgtgctcctctaacgtgtcagtcgcccacgacggcactggaaagagggtctattaccttacccgtgaccctacaacccccctcgcgagagccgcgtgggagacagcaagacacactccagtcaattcctggctaggcaacataatcatgtttgcccccacgttgtgggcgagaatgatactgatgacccactttttcagtgtcctcatagccagggaccagcttgagcaggccctcgattgcgagatctacggagcctgttactctatagaaccactggacctacctccaatcattcaaagactccatggccttagcgcgttctcactccacagttactctccaggtgaaatcaatagggtggccgcatgcctcagaaaacttggggtcccgcccttgcgagcttggagacaccgggcccggagcgtccgcgctaagcttctgtccagaggaggcagggctgccatatgtggcaagtacctcttcaattgggcagtaaaaactaagctcaaactcactccaatagcggccgctagccagctggacctgtccggctggttcacggctggttacagcgggggagacatttatcacagcgtgtctcgtgcccggccccgctggttctggttttgcctactcctgctttccgcaggagtaggcatctacctcctccccaaccgg
>gnl|euhcvdb|EF407437_NS5B_C1a_NS5B_protein_coding_sequence_(ns5b_sequence)
tcaatgtcttactcctggacaggcgcactcgtcaccccgtgcgccgcggaggaacaaaaactgcccattaatgcactgagcaactcgttgctacgtcaccacaatctggtgtattccaccacctcacgcagtgcttgcctaaggcagaagaaagtcacatttgacagactgcaagttctggatagtcattaccaggacgtgctcaaggaggttaaggcggcggcgtcaacagtgaaggctaacctgctatccgtagaggaagcttgcagcctgacgcccccccactcagccagatccaagtttggctatggggcaaaggacgtccgcagccatgccagaaaggccgtaaaccacatcaactccgtgtggaaagaccttctggaagacagtgtaacaccaatagacaccaccatcatggctaagaacgaggttttctgcgttcagcctgagaaggggggtcgtaagccagctcgtctcatcgtgttccccgacctgggtgtgcgcgtatgcgagaagatggccctgtacgacgtggttagcaaactccccctggccgtgatgggaagctcctacggattccaatactcaccagggcagcgggttgaattcctcgtgaaagcgtggaagtccaagaagaccccaatggggttctcgtatgatacccgctgctttgactccacagtcactgagaacgacatccgtacggaggaggcaatctaccaatgttgtgacctggacccccaagcccgcgtggccatcaagtccctcactgagaggctttatgttgggggccctcttaccaattcaaggggggagaactgcggctaccgcaggtgccgcgcgagcggcgtactgacaactagctgtggtaacaccctcacttgctacatcaaggcccgggcagcctgtcgagccgcagggctccgggactgcaccatgctcgtgtgtggcgacgacttagtcgttatctgcgaaagtgcgggggtccaggaagacgcggcgaacctgagagccttcacggaggctatgaccaggtactctgcccctcccggggaccccccacaaccagaatacgacttggagcttataacatcgtgctcctccaacgtgtcggtcgcccacgacggcactgggaagagggtctactaccttacccgtgaccctacaacccccctcgcgagagccgcgtgggagacagcaagacacactccagtcaattcctggctaggcaacataatcatgtttgcccccacactgtgggcgaggatgatactgatgacccatttctttagcgtccttatagccagggaccagcttgaacaggcccttgattgcgagatctacggggcctgctactccatagaaccactggatctacctccaatcattcaaagactccatggcctcagcgcattttcactccacagttactctccaggtgaaatcaatagggtggctacatgcctcagaaaacttggggtcccgcccttgcgagcttggagacaccgggcccggagtgtccgcgctaggcttctgtccagaggaggcagggctgccatatgcggcaagtacctcttcaactgggcagtgagaacaaagctcaaactcactccaatagcggccgctggccagctggacttgtccggctggttcacggctggctacagcgggggagacatttatcacagcgtgtctcatgcccggccccgctggttctggttttgcctactcctgctcgctgcaggggtaggcatctacctcctccccaaccgg
>gnl|euhcvdb|EF407453_NS5B_C1a_NS5B_protein_coding_sequence_(ns5b_sequence)
tcaatgtcttatacctggacaggcgcactcgtcaccccgtgcgccgcagaggaacaaaaactgcccattaacgcactgagcaactcgttgctacgccaccacaatctggtgtattccaccacctcacgcagtgcatgccaaaggcagaagaaagtcacatttgacagactgcaggttctggacgcccattaccaggacgtgcttaaggaggttaaagcagcggcgtcaaaagtgaaggctaacttgctatccgtagaggaagcttgtgacctgacgcccccacactcagccaaatccaaatttggctatggggcaaaggacgtccgttgccatgccagaaaggccataaaccacatcaactccgtgtggaaagaccttctggaagacagtgtaacaccaatagataccaccatcatggctaagaacgaggttttctgtgttcagcctgagaaggggggtcgtaagccagctcgtctcatcgtgttccccgacctgggcgtgcgcgtgtgcgagaagatggccctgtacgacgtggtccgcaagctccccctggccgtgatgggaagctcctacggattccaatactcaccagggcagcgggttgagttcctcgtgcaagcgtggaagtccaagaagaccccaatggggttctcgtatgatacccgctgctttgactccacagtcactgagagcgacatccgtacggaggaggcaatctaccaatgttgtgacctggacccccaggcccgcgtggccattaagtccctcactgagaggctttatgttgggggccctcttaccaattcaaggggggagaactgcggctaccgcaggtgccgcgcaagcggcgtactgacaactagctgtggtaacaccctcacttgctacatcaaggcccaagcagcctgtcgagccgcagggctccagaactgcaccatgctcgtgtgtggcgacgacttagtcgttatctgtgagagtgcgggggtccaggaggacgcggcgagcctgcgagccttcacggaggctatgaccaggtactccgccccccccggggaccccccacaaccagagtacgacttggagctcataacatcatgctcctcgaacgtgtcagtcgcccacgacgacgctggaaagagggtctactaccttacccgtgaccctacaacccccctcgcgagagccgcgtgggagacagcaagacacactccagtcaattcttggctaggcaacataattatgtttgcccccacactgtgggcgaggatgatactgatgacccatttctttagcgtcctcatagccagggatcagcttgaacaggcccttgattgcgagatctacggagcctgctactccatagaaccactggatctacctccaatcattcaaagactccatggcctcggcgcattttcactccatagttactctccaggtgaaatcaatagggtggctgcatgcctcagaaaacttggggtcccgcccttgcgagcttggagacaccgggcccggagcgtccgcgctaggcttctgtccagaggaggcagggctgccatatgtggcaagtacctcttcaactgggcggtaagaacaaagctcaaactcactccaatagcggccgctggccggctggacctgtccagctggttcacggctggctacagcgggggagacatttatcacagcgtgtctcatgcccggccccgctggttctggttctgcctactcctgctcgctgcaggggtaggcatctacctcctccccaaccga
>gnl|euhcvdb|EU362882_NS5B_C1a_NS5B_protein_coding_sequence_(ns5b_sequence)
tcaatgtcttattcttggacaggcgcacttatcaccccgtgtgccgcggaagaacaaaagttgcctatcaacgcactgagcaactcgttactgcgtcaccacaatcttgtgtattccaccacctcacgcagtgcatgccaaaggcagaagaaagtcacatttgacagagtgcaggttctggacaaccactaccaggacgtgctcaaggaggttaaggcggcggcgtcaaaagtgaaggctaacttgctatccgtagaggaagcttgcagcctgacgcccccacattcagccaaatccaagtttggctatggggcaaaggacgtccgttgccatgccagaaaggccgtaaaccacatcaactccgtgtgggaagaccttctggaagacagtgtaacaccaatagacactaccatcatggccaagaacgaggttttctgcgttcagcctgagaagggaggtcgtaagccagctcgtctcatcgtgttccccgatctgggtgtgcgcgtgtgcgagaagatggccttgtacgacgtggtcagcaaactccctctggccgtgatgggaagctcctacggattccaatactcaccaggacagcgggttgaattcctcgtgaaagcgtggcagtccaagaagaccccaatggggttttcatatgatacccgctgctttgactccacggtcactgagagcgatatccgtacggaggaggcaatctaccaatgttgtgaccttgacccccaagcccgcgtggccatcaagtccctcaccgagaggctttatgtcgggggccctcttaccaattcaaggggggagaactgcggctatcgcaggtgccgcgcaagcggcgtactgacaaccagctgtggtaacaccctcacttgttacatcaaggcccaagcagcctgtcgagccgcagggctccgggactgtaccatgctcgtgtgtggcgacgacttagtcgttatctgtgaaagtcagggagtccaggaggatgcggcgagcctgagagccttcacggaggctatgaccaggtactccgctccccccggggaccccccccaaccagaatacgacttggagctcataacatcgtgctcctctaacgtgtcagtcgcccacgacggcactggaaagagggtctattaccttacccgtgaccctacaactcccctcgcgagagccgcgtgggagacagcaagacacactccagtcaattcctggctaggcaacataatcatgtatgcccccacattgtgggcgagaatgatactgatgacccactttttcagtgtcctcatagccagggatcagcttgagcaggcccttgattgtgaaatctacggagcctgttactccatagaaccactggacctacctccaatcattcaaagactccacggccttagcgcgttctcactccacagttactctccaggtgaaatcaatagggtggccgcatgcctcagaaaacttggggttccgcccttgcgagcttggagacaccgggcccggagcgtccgcgctaagcttctgtccagaggaggcaaggctgccatatgtggcaagtacctcttcaattgggcagtaagaactaagctcaaactcactccaatagcggccgctggccagctggacttgtccggctggttcacggctggttacagcgggggagacatttatcacagcgtgtctcgtgcccggccccgctggttctggttttgcctactcctgcttgccgcaggagtaggcatctacctcctccccaaccga
>gnl|euhcvdb|EU362884_NS5B_C1a_NS5B_protein_coding_sequence_(ns5b_sequence)
tcaatgtcttatacctggacaggcgcactcgtcaccccgtgcgccgcagaggaacaaaaactgcccattaacgcactgagcaactcgttgctacgccaccacaatctggtgtattccaccacctcacgcagtgcatgccaaaggcagaagaaagtcacatttgacagactgcaggttctggacgcccattaccaggacgtgcttaaggaggttaaagcagcggcgtcaaaagtgaaggctaacttgctatccgtagaggaagcttgtgacctgacgcccccacactcagccaaatccaaatttggctatggggcaaaggacgtccgttgccatgccagaaaggccgtaaaccacatcaactccgtgtggaaagaccttctggaagacagtgtaacaccaatagataccaccatcatggctaagaacgaggttttctgtgttcagcctgagaaggggggtcgtaagccagctcgtctcatcgtgttccccgacctgggcgtgcgcgtgtgcgagaagatggccctgtacgacgtggtccgcaagctccccctggccgtgatgggaagctcctacggattccaatactcaccagggcagcgggttgagttcctcgtgcaagcgtggaagtccaagaagaccccaatggggttctcgtatgatacccgctgctttgactccacagtcactgagagcgacatccgtacggaggaggcaatctaccaatgttgtgacctggacccccaggcccgcgtggccattaagtccctcactgagaggctttatgttgggggccctcttaccaattcaaggggggagaactgcggctaccgcaggtgccgcgcaagcggcgtactgacaactagctgtggtaacaccctcacttgctacatcaaggcccaagcagcctgtcgagccgcagggctccagaactgcaccatgctcgtgtgtggcgacgacttagtcgttatctgtgagagtgcgggggtccaggaggacgcggcgagcctgcgagccttcacggaggctatgaccaggtactccgccccccccggggaccccccacaaccagagtacgacttggagctcataacatcatgctcctcgaacgtgtcagtcgcccacgacgacgctggaaagagggtctactaccttacccgtgaccctacaacccccctcgcgagagccgcgtgggagacagcaagacacactccagtcaattcttggctaggcaacataattatgtttgcccccacactgtgggcgaggatgatactgatgacccatttctttagcgtccccatagccagggatcagcttgaacaggcccttgattgcgagatctacggggcctgctactccatagaaccactggatctacctccaatcattcaaagactccatggcctcagcgcattttcactccatagttactctccaggtgaaatcaatagggtggctgcatgcctcagaaaacttggggtcccgcccttgcgagcctggagacaccgggcccggagcgtccgcgctaggcttctgtccagaggaggcagggctgccatatgtggcaagtacctcttcaactgggcggtaagaacaaagctcaaactcactccaatagcggccgctggccggctggacctgtccagctggttcacggctggctacagcgggggagacatttatcacagcgtgtctcatgcccggccccgctggttctggttctgcctactcctgctcgctgcaggggtaggcatctacctcctccccaaccga
>gnl|euhcvdb|EF407455_NS5B_C1a_NS5B_protein_coding_sequence_(ns5b_sequence)
tcgatgtcttattcctggactggcgcactcgtcaccccgtgcgctgcggaagagcagaaactgcccatcaacgcactgagcaactcattgctacgtcaccataatctggtgtattccaccacctcacgcagtgcttgccaaaggcagaagaaagtcacatttgacagactgcaagttctggacagccattaccaggacgtgctcaaggaggttaaagcagcggcgtcaaaagtgaaggctaacttgctatccgtagaggaagcttgcagcctgacgcccccacactcagccagatccaagtttggctatggggcaaaagacgtccgttgccatgccagaaaggccgtaaaccacatcaactccgtgtggaaagaccttctggaagacagtgtaacaccaatagacactaccatcatggctaagaacgaggttttctgcgttcagcctgagaaggggggtcgtaagccagctcgcctcatcgtgttccccgacctgggtgtgcgcgtgtgcgagaagatggctctgtacgacgtggtttccaagctccccctagccgtgatgggaagctcctacggattccaatactcaccaggacagcgggttgagttcctcgtgcaagcgtggaagtccaagaagaccccaatggggttctcgtatgatacccgctgttttgactccacagtcactgagaatgatatccgtacggaggaggcaatttaccaatgttgtgacctggacccccaagcccgtgtggccattaagtccctcactgagaggctttatgttgggggcccccttaccaattcaagaggggagaactgcggctaccgcaggtgccgcgcgagcggcgtactgacaactagctgtggtaacaccctcacatgctacatcaaggcccgggcagcctgtcgagccgcagggctccaggactgcaccatgctcgtgtgtggcgacgacttagtcgttatctgtgaaagtgcaggggtccaggaggacgcggcgagcctgagagccttcacggaggctatgaccaggtactccgccccccccggggaccccccacaaccagaatacgacttggagcttataacatcatgctcttccaacgtgtcagtcgcccatgacggcgctggaaagcgggtctactacctcacccgtgaccctacaacccccctcgcgagagccgcgtgggagacagcaagacacactccagtcaattcctggctaggcaacataatcatgtttgctcccacactgtggatgaggatgatactgttgacccatttctttagcgtcctcatagccagggatcagcttgaacaggcccttgattgcgagatctacggggcctgctactccatagaaccactggatctacctctaatcattcaaagactccatggcctcagcgcattttcactccacagttactctccaggtgaaatcaatagggtggctgcatgcctcaggaaacttggggttccgcccttgcgagcttggagacaccgggcccggagtgtccgcgctaggcttctgtccagggggggcagggctgccatatgtggcaagtacctcttcaactgggcagtaagaacaaagcttaaactcactccaatagcggctgctggccggctggacttgtccggctggttcacggctggctacagcgggggagacatttatcacagcgtgtctcatgcccggccccgctggttctggttttgcctactcctgcttgccgcaggggtaggcatctacctcctccccaaccga
>gnl|euhcvdb|EF407456_NS5B_C1a_NS5B_protein_coding_sequence_(ns5b_sequence)
tcgatgtcttattcctggacaggcgcactcgtcactccgtgcgccgcggaagaacagaaactgcccatcaacgcactgagcaactcgttgctgcgtcaccacaatatggtgtattccaccacctcacgcagtgcttgccaaaggcagaagaaagtcacatttgacagactgcaagtcctggacagccattaccaggacgtgctcaaggaggttaaagcagcggcgtcaaaagtgaaggccaacttgctatccgtagaggaagcttgtagcctgacgcccccacactcagccaaatccaagtttggctacggggcaaaagacgtccgttgccatgccagaaaggccgtaaaccacatcaactccgtgtggaaagaccttctggaagacagtgtaacaccaatagacactaccatcatggctaagaacgaagttttctgcgttcagcctgaaaaggggggtcgtaagccagctcgtctcatcgtgttccccgatctgggtgtgcgcgtgtgcgagaagatggctctgtacgacgtggttaccaagctccccccggccgtgatgggaagctcctacggattccaatactcaccaggacagcgggttgagttcctcgtgcaagcgtggaagtccaagaagaacccaatggggttctcgtatgatacccgctgctttgactccacagtcactgagagcgatatccgtacggaggaggcaatttaccaatgttgtgacctggacccccaagcccgcgtggccattaagtctctcactgagagactttatgttgggggccctcttaccaattcaaggggggagaactgcggctaccgcaggtgccgcgcgagcggcgtactgacaactagctgtggtaacaccctcacttgctacattaaggcccgggcagcctgtcgagccgcagggctccaggactgcaccatgctcgtgtgtggcgatgacttagtcgttatctgtgaaagtgcgggcgtccaggaggacgcggcgagcctgagagccttcacggaggctatgaccaggtactccgccccccccggggaccccccacaaccagagtacgacttggagctcgtaacatcgtgctcctccaacgtgtcagtcgcccacgacggcgctggaaagagggtctactacctcacccgtgaccctacaacccccctcgcgagagccgcgtgggagacagcaagacacactccagtcaattcctggctaggcaacataatcatgtttgcccccacactgtgggcgaggatcatactgatgacccatttcttcagcgtccttatagccagggatcagcttgaacaggcccttgattgcgagatctacggagcctgctactccatagaaccactggatctacctccaatcatacaaaaactccatggcctcagcgcattttcactccatagttactctccaggtgaaatcaatagggtggccgcatgcctcagaaaacttggggttccgcccttgcgagcttggagacaccgggcccggagcgtccgcgctaggcttctgtccagaggaggcagggctgccatatgtggcaagtacctcttcaactgggcagtaaaaacaaagctcaaactcactccaatagcggccgctggccagctggacttgtccggctggtttacggctggctacagcgggggagacatttatcacagcgtgtctcatgcccggccccgctggttctggttttgcctactcctgcttgctgcaggggtaggcatctacctcctccccaaccga
>gnl|euhcvdb|EU256003_NS5B_C1a_NS5B_protein_coding_sequence_(ns5b_sequence)
tcgatgtcttacacctggacaggcgcactcgtcaccccgtgcgccgcggaggaacaaaagctgcccatcaacgcgctgagcaactcgttgctacgtcatcacaatctagtgtattccaccacctcacgcagcgcttgccaaaggcagaagaaagtcacatttgacagactgcaagttctggacagccattaccaggacgtgcttaaggaggttaaagcagcggcgtcaaaagtgaaggctaacttgctatccgtagaggaagcttgcagcctgacgcccccacactcagccaaatccaagtttggctatggggcgaaggacgtccgttgccatgccagaaaggccataacccacatcaactccgtgtggaaggaccttctggaagacagtgtaacaccaatagacaccaccatcatggccaagaacgaagttttctgcgttcagcctgagaaggggggtcgtaagccagctcgcctcatcgtgttccccgacctgggtgtgcgcgtgtgcgagaagatggccctctacgacctggttagcaagctccccctggccgtgatgggaagctcctacggattccaatactcaccagggcagcgggttgaattcctcgtgcaggcgtggaagtccaagaagaccccaatggggttctcgtatgatacccgctgctttgactccacagtcactgagagcgacatccgtacggaggaggcaatctaccaatgttgtgacctggacccccaagcccgcgtggccatcaagtccctcactgagaggctttatgttgggggccctcttaccaattcaaggggggagaactgtggctaccgcaggtgccgcgcgagcggcgtactgacaactagctgtggtaacaccctcacttgctatatcaaggcccgagcagcctgtcgagccgcagggctccagaactgcaccatgctcgtgtgtggcgacgacctggtcgttatctgcgagagtgcgggggtccaggaggacgcggcgagcctgagagccttcacggaggctatgaccaggtactccgccccccccggggaccccccacagccggaatacgacttggagctcataacatcatgctcctccaacgtgtcggtcgcccatgacggcgctgggaaaagggtctattaccttacccgtgaccctacaacccccctcgcgagagccgcgtgggagacagcaagacacactccagtcaattcctggctaggcaacataatcatgtttgcccccacactgtgggcgaggatgatactgatgactcacttctttagcgtcctcatagccagggatcagcttgaacaggcccttgattgcgagatctacggagcctgctactccatagaaccactggatctaccttcaatcattcaaaggctccatggcctcagcgcattttcactccatagttactctccaggtgaaatcaatagggtggccgcatgcctcaggaaacttggggtcccgcccttgcgagcttggagacaccgggcccggagtgtccgcgctaggcttctgtccagaggaggtagggctgccatatgcggcaagtacctcttcaactgggcagtaaggacaaagctcaaactcactccaatagcagccgctggccagctggacttgtccggctggttcacggctggctacagcgggggagacatttatcacagcgtgtctcatgcccggccccgctggttctggttctgcctactcctgctcgctgcaggggtaggcatctacctcctccccaaccga
>gnl|euhcvdb|EF407457_NS5B_C1a_NS5B_protein_coding_sequence_(ns5b_sequence)
tcaatgtcttactcctggacaggcgcgcttatcaccccgtgcgccgcggaagagcaaaaattgcctatcaacgcactgagcaactcgttgctacgccatcacaatctggtgtattccaccacctcacgcagtgcttgccaaaggcagaagaaagtcacatttgacagactgcaagttctggatagccattaccaggacgtgctcaaggaggttaaggcagcggcgtcaaaagtgaaggccaacttgctatccgtggaggaagcttgtgacctgacgcccccgcactcagccaaatccaagtttggctatggggcaaaagacgtccgcagccatgccagaaaggccgtaaaccacatcaactccgtgtggaaagaccttctggaagacaatgtaacaccaatagacactaccatcatggctaagaacgaggttttctgcgttcagcctgagaaggggggtcgtaagccagctcgcctcatcgtgttccccgatctgggtgtgcgcgtgtgcgagaagatggctctctacgacgtggttagcaaactccccctagccgtgatgggaagctcctacggattccaatactcaccaggacaacgggttgaattcctcgtgcaagcgtggaagtccaagaagaccccaatggggttctcgtatgatacccgctgttttgactccacagtcactgagagcgatatccgtacggaggaggcaatctaccagtgttgtgacttggacccccaagcccgtatagccatcaggtccctcactgagaggctttacgttgggggccctcttaccaattcaaggggggagaactgcggctaccgcaggtgccgcgcgagcggcgtactgacaactagctgtggtaacaccctcacttgctacatcaaggcccgagcagcctgtcgagccgcagggctccgggactgcaccatgctcgtgtgtggcgacgacttagtcgttatctgtgaaagtgagggggtccaggaggacgcagcgagcctgagagccttcacggaggctatgaccaggtactccgctcctcccggagaccccccacagccagaatacgacttggagctcataacatcctgctcctccaacgtgtcagtcgcccatgacggcgctgggaagagggtctactaccttacccgtgaccctacaacccccctcgcgcgagccgcgtgggagacagctagacacactccagtcaattcctggctaggcaacataatcatgtttgcccccacattgtgggtgaggatgatactgctgactcatttttttagcgtcctcatagccagggatcagcttgaacaggcccttgattgcgaaatctacggggcctgctactccatagaaccactggatctacctccaatcattcaaagactccacggcctaagcgcattttcactccacagttactctccaggtgaaatcaatagggtggccgcatgcctcagaaaacttggggtcccgcccttgcgagcttggagacaccgggcccggaatgtccgcgctaggcttctgtccagaggaggcagggctgccatatgtggcaagtacctcttcaactgggcagtaaagacaaagctcaaactcactccaatagcggccgctggccagctggacttgtccggctggttcacggctggctacagcgggggagacatttatcacagcgtgtctcgtgcccggccccgctggttctggttctgcctactcctgcttgctgcaggggtaggcatctacctctaccccaaccga
>gnl|euhcvdb|EU362895_NS5B_C1a_NS5B_protein_coding_sequence_(ns5b_sequence)
tcaatgtcttactcttggacaggcgcgctcatcaccccgtgcgccgcggaagagcaaaaactgcctatcaacgcactgagcaactcgttgctacgtcatcataatttggtgtactccaccacctcacgcagtgcttgccagaggcagaagaaagttacatttgacagactgcaagttctggatagtcactaccaggacgtgctcaaggaggttaaggtagcggcgtcaaaagtgaaggctaacttgctgtccgtagaggaagcttgtagcctgacgcccccgcactcagccagatctaagtttggctatggggcaaaagacgtccgctgccatgccagaaaggccgtaaaccacatcaactccgtgtggaaagaccttctggaagacagtgtaacaccaatagacactaccatcatggctaagaacgaagttttctgcgttcagcctgagaaggggggtcgtaagccagctcgtctcatcgtgtttcccgacctgggtgtgcgcgtgtgcgagaagatggccctctacgacgtggtcagcaagctccccctggccgtgatgggaagctcctacggattccagtactcgccaggacagcgggttgaattcctcgtgaaagcgtggaactccaagaagaccccaatggggttttcgtatgatacccgctgctttgactctacagtcaccgagagcgacatccgtacggaggaggcaatctaccaatgttgtgacctggacccccaagcccgtgtggccatcaagtccctcactgagaggctttatgttgggggccctcttaccaattcaaagggagagaactgcggctatcgcaggtgccgcgcaagcggcgtactgacaactagctgtggtaatactctcacttgctacatcaaggcccgcgcagcctgtcgagccgcagggctccgggactgcaccatgctcgtgtgtggcgacgacttagtcgttatctgtgaaagtgcgggggtccaggaggacgcggcatgcctgagagcctttacagaggctatgaccaggtactccgcccctcccggggaccccccacaaccagaatacgacttggagctcataacatcttgctcctctaacgtgtcggtcgcccatgacggcgctggaaaacgggtctactacctcacccgtgaccctacaacccccctcgcgagagccgcgtgggagacagcaagacacactccagtcaattcctggctaggcaacataatcatgtttgcccccacattgtgggcgaggatgatactaatgacccattttttcagcgtcctcatagccagagatcagcttgaaaaggcccttgattgcgaaatctacggggcctgctactccatagaaccactggatctacctccaatcattcaaagactccatggcctcagcgcattttcactccacagttactctccaggtgaaatcaatagggtggccgcatgcctcagaaaacttggggtcccgcccttgcgagcttggagacatcgggcccggactgttcgcgctaggcttctgtccagaggaggcagggctgccatatgtggcaaatacctctttaattgggcaataaaaacaaagctcaaactcactccaatagcggccgctggccagctggacttgtccggctggttcacggccggctacagcgggggagacatttatcacagcgtgtctcgtgcccggccccgctggttatggttcttcctactcctgcttactgcaggggtaggcatctacctctaccccaaccga
>gnl|euhcvdb|M62321_NS5B_C1a_NS5B_protein_coding_sequence_(ns5b_sequence)
tcaatgtcttactcttggacaggcgcactcgtcaccccgtgcgccgcggaagaacagaaactgcccatcaatgcactaagcaactcgttgctacgtcaccacaatttggtgtattccaccacctcacgcagtgcttgccaaaggcagaagaaagtcacatttgacagactgcaagttctggacagccattaccaggacgtactcaaggaggttaaagcagcggcgtcaaaagtgaaggctaacttgctatccgtagaggaagcttgcagcctgacgcccccacactcagccaaatccaagtttggttatggggcaaaagacgtccgttgccatgccagaaaggccgtaacccacatcaactccgtgtggaaagaccttctggaagacaatgtaacaccaatagacactaccatcatggctaagaacgaggttttctgcgttcagcctgagaaggggggtcgtaagccagctcgtctcatcgtgttccccgatctgggcgtgcgcgtgtgcgaaaagatggctttgtacgacgtggttacaaagctccccttggccgtgatgggaagctcctacggattccaatactcaccaggacagcgggttgaattcctcgtgcaagcgtggaagtccaagaaaaccccaatggggttctcgtatgatacccgctgctttgactccacagtcactgagagcgacatccgtacggaggaggcaatctaccaatgttgtgacctcgacccccaagcccgcgtggccatcaagtccctcaccgagaggctttatgttgggggccctcttaccaattcaaggggggagaactgcggctatcgcaggtgccgcgcgagcggcgtactgacaactagctgtggtaacaccctcacttgctacatcaaggcccgggcagcctgtcgagccgcagggctccaggactgcaccatgctcgtgtgtggcgacgacttagtcgttatctgtgaaagcgcgggggtccaggaggacgcggcgagcctgagagccttcacggaggctatgaccaggtactccgccccccctggggaccccccacaaccagaatacgacttggagctcataacatcatgctcctccaacgtgtcagtcgcccacgacggcgctggaaagagggtctactacctcacccgtgaccctacaacccccctcgcgagagctgcgtgggagacagcaagacacactccagtcaattcctggctaggcaacataatcatgtttgcccccacactgtgggcgaggatgatactgatgacccatttctttagcgtccttatagccagggaccagcttgaacaggccctcgattgcgagatctacggggcctgctactccatagaaccacttgatctacctccaatcattcaaagactccatggcctcagcgcattttcactccacagttactctccaggtgaaattaatagggtggccgcatgcctcagaaaacttggggtaccgcccttgcgagcttggagacaccgggcccggagcgtccgcgctaggcttctggccagaggaggcagggctgccatatgtggcaagtacctcttcaactgggcagtaagaacaaagctcaaactcactccaatagcggccgctggccagctggacttgtccggctggttcacggctggctacagcgggggagacatttatcacagcgtgtctcatgcccggccccgctggatctggttttgcctactcctgcttgctgcaggggtaggcatctacctcctccccaaccga
>gnl|euhcvdb|EU362896_NS5B_C1a_NS5B_protein_coding_sequence_(ns5b_sequence)
tcaatgtcttattcctggacaggcgcactcatcactccgtgtgccgcggaggaacaaaaactgcccattaacgcactgagcaactcgttgctacggcaccacaatctggtgtattccaccacctcacgcagtgcttgccaaaggcagaagaaagtcacatttgacagactgcaagtcctggacagccattaccaggacgtgcttaaggaggttaaggcagcggcgtcaaaagtgaaggctaacttgctgtccgtagaggaagcttgcagcctgacgcccccacactcagccaagtctaagtttggctatggggcaaaagacgtccgctgccatgccagaaaggccgtaacccacatcaactccgtgtggaaagaccttctggaagacagtgtaacaccaatagacaccaccatcatggccaagaacgaggttttctgcgttcagcctgagaaggggggtcgtaagccagctcgcctcatcgtgttccccgatctgggtgtgcgcgtgtgtgagaagatggccctgtacgacgtggtcagcaagctccccctggccgtgatgggaagctcctacggattccagtactcaccaggacaacgggttgaattcctcgtgcaagcgtggaagtccaagaagaacccgatggggttctcgtatgatacccgctgttttgactctacagtcactgagagcgacatccgtacggaggaggcaatctaccaatgttgtgacttggacccccaagcccgcgtggccattaagtccctcactgagaggctttatgttgggggccctcttaccaattcaaggggggagaactgcggctaccgcaggtgccgcgcgagcggcgtactgacaactagctgtggtaataccctcacttgctacatcaaggcccgagcagcctgtcgagccgcagggctccaggactgcaccatgctcgtgtgcggcgatgacttggtcgttatctgtgaaagtgcgggggttcaggaggacgcggcgagcctgagagccttcacggaggctatgaccaggtactccgcccctcccggggaccccccgcaaccagaatacgacttggagctcataacatcatgctcctccaacgtgtcagtcgcccacgacggcgctggaaagcgggtctactaccttacccgtgaccctacaacccccctcgcgagagccgcgtgggagacagcaagacacactccaatcaattcctggctgggcaacataatcatgtttgcccccacactgtgggcgaggatgatactgatgacccatttctttagcgtcctcatagccagggatcagcttgaacaggcccttgattgcgagatctacggagcctgctactccatagaaccactggacctacctccaatcattcaaagactccatggcctcagcgcattttcactccacagttactctccaggtgaaatcaatagggtggccgcatgcctcaggaaacttggggttccgcccttgcgagcttggagacaccgggcccggagcgttcgcgctaagcttctgtccagaggaggcagggctgccatatgcggcaagtacctcttcaactgggcagtgagaacaaagctcaaactcactccaatagcggccgctggccagctggacttgtccggctggttcacggctggctacagcgggggagacatttatcacagcgtgtctcgtgcccggccccgctggttctggttctgcctactcctgcttgctgcaggggtaggcatctacctcctccccaaccga
>gnl|euhcvdb|EU362897_NS5B_C1a_NS5B_protein_coding_sequence_(ns5b_sequence)
tcgatgtcttattcctggactggcgcactcgtcaccccgtgcgctgcggaagagcagaaactgcccatcaacgcactgagcaattcattgctacgtcaccataatctggtgtattccaccacctcacgcagtgcttgccaaaggcagaagaaagtcacatttgacagactgcaagttctggacagccattaccaggacgtgctcaaggaggttaaagcagcggcgtcaaaagtgaaggctaacttgctatccgtagaggaagcttgcagcctgacgcccccacattcagccagatccaagtttggctatggggcaaaagacgtccgttgccatgccagaaaggccgtaaaccacatcaactccgtgtggaaagaccttctggaagacagtgtaacaccaatagacactaccatcatggctaagaacgaggttttctgcgttcagcctgagaaggggggtcgtaagccagctcgcctcatcgtgttccccgacctgggtgtgcgcgtgtgcgagaagatggctctgtacgacgtggtttccaagctccccctagccgtgatgggaagctcctacggatttcaatactcaccaggacagcgggttgagttcctcgtgcaagcgtggaagtccaagaagaccccaatggggttctcgtatgatacccgctgttttgactccacagtcactgagaatgatatccgtacggaggaggcaatttaccaatgttgtgacctggacccccaagcccgtgtggccattaagtccctcactgagaggctttatgttgggggcccccttaccaattcaagaggggagaactgcggctaccgcaggtgccgcgcgagcggcgtactgacaacyagctgtggtaacaccctcacatgctacatcaaggcccgggcagcctgtcgagccgcagggctccaggactgcaccatgctcgtgtgtggcgacgacttagtcgttatctgtgaaagtgcaggggtccaggaggacgcggcgagcctgagagccttcacggaggctatgaccaggtactccgccccccccggggaccccccacaaccagaatacgacttggagcttataacatcatgctcctccaacgtgtcagtcgcccatgacggcgctggaaagcgggtctactacctcacccgtgaccctacaacccccctcgcgagagccgcgtgggagacagcaagacacactccagtcaattcctggctaggcaacataatcatgtttgcccccacactgtgggtgaggatgatactgttgacccatttctttagcgtcctcatagccagggatcagcttgaacaggcccttgattgcgagatctacggagcctgctactccatagaaccactggatctacctctaatcattcaaagactccatggcctcagcgcattttcactccacagttactctccaggtgaaatcaatagggtggctgcatgcctcagaaagcttggggttccgcccttgcgagcttggagacaccgggcccggagtgtccgcgctaggcttctgtccagagggggcagggctgccatatgtggcaagtacctcttcaactgggcagtaagaacaaagcttaaactcactccaatagcggctgctggccggctggacttgtccggctggttcacggctggttacagcgggggagacatttatcacagcgtgtctcatgcccggccccgctggttctggttttgcctactcctgcttgctgcaggggtaggcatctacctcctccccaaccga
>gnl|euhcvdb|EU239716_NS5B_C1a_NS5B_protein_coding_sequence_(ns5b_sequence)
tcaatgtcctattcctggacaggtgcgctcgtcaccccgtgcaccgcggaagaacaaaaactgcccatcaacgcactgagcaactcgttgctacgccatcacaacctggtgtattccaccacctcacgcagtgcttgccaaaggcagaagaaagtcacatttgacagactgcaagttctggacaactactaccaggacgtgctcaaggaggtaaaagcggcggcgtcaaaagtgaaggctaacttgctatccgtagaagaagcttgcagcctgacgcccccacattcagccaaatccaagtttggctatggggcaaaggacgtccgttgccatgccagaaaggccgtaaaccacatcaactccgtgtggaaggaccttctggaagacagtgtaacaccaatagatactaccatcatggctaagaacgaggtgttctgcgttcagcctgaaaaggggggtcgtaagccagctcgtctcatcgtgttccccgacctgggcgtgcgcgtgtgcgagaagatggccttatacgacgtggttagcaagctccccctggccgtgatgggaagctcctacggattccaatactcaccaggacagcgggttgagttcctcgtgcaagcgtggaagtccaagaagaacccgatggggttctcgtatgatacccgctgtttcgactccacagtcaccgagagcgacatccgtacggaggaggcaatctatcaatgttgtgacctggacccccaagcccgcgtggccatcaagtccctcactgagagactttatgttgggggccctctcaccaactcaaggggggagaactgcggctaccgcaggtgccgcgcgagcggcgtactgacaactagctgtggtaacaccctcacttgttacatcaaggcccgagcagcctgtcgagccgcagggctccgggactgcaccatgctcgtgtgtggcgacgacctagtcgttatctgcgaaagtgcgggggtccaggaggacgcggcgagcctgagagccttcacggaggctatgaccaggtattccgccccccccggggaccccccacaaccagaatacgacttggagctcataacatcatgctcctccaacgtgtcagtcgcccaagacggcactgggaaaagggtctactaccttacccgtgaccctacaactcccctcgcgagagccgcgtgggagacagcaagacacactccagtcaattcctggctaggcaacataatcatgtttgcccccacactgtgggcgaggatgatactgatgacccatttctttagcgtcctcatggctagggatcagcttgaacaggcccttgattgcgagatctacggagcctgttactccatagaaccactggatctacctccaatcattcaaagactccatggcctcagcgcattttcactccacagttactctccaggtgaaatcaatagggtggctgcatgcctcaggaaacttggggttccgcccttgcgagcttggagacaccgggcccggagtgtccgcgctaagcttctgtccagaggaggcagggctgccatatgtggcaagtacctcttcaactgggcagtgagaacaaagctcaaactcactccaatagcggccgctagccggctggacttgtccggctggttcacggctggctacagcgggggagacatttatcacagcgtgcctcgtgcccggccccgctggttctggttttgcctactcctgctcactgcaggagtaggcatctacctcctccccaaccgg
>gnl|euhcvdb|EU362898_NS5B_C1a_NS5B_protein_coding_sequence_(ns5b_sequence)
tcgatgtcttattcctggacaggcgcactcatcaccccgtgcgccgcggaagaacaaaaactgcccatcaatgcactgagcaactcgttgctacgtcatcacaatctggtgtattccaccacctcacgcagtgcttgcctaaggcagaagaaagtcacatttgacagactgcaggtcctggacagccattaccaggacgtgctcaaggaggttaaggcagcggcgtcaaaagtgaaggctaacttgctatccgtagaggaagcttgcagcctgacgcccccacactcagccagatctaagtttggctatggggcaaaagacgtccgttgccatgccagaaaggccgtaaaccacatcaactccgtgtggaaagaccttctggaagacagtgtaacaccaatagacactaccatcatggctaagaacgaggttttctgcgttcagcctgagaaggggggtcgtaagccagctcgtctcatcgtgttccccgacctgggtgtgcgcgtgtgcgagaagatggccctgtacgacgtggttagcaagctccccctggccgtgatgggaagctcctacggattccaatactcaccaggacagcgggttgaattcctcgtgcaagcgtggaagtccaagaggaccccaatggggttctcgtatgatacccgctgctttgactccacagtcactgagaatgacatccgtacggaggaggcaatctaccaatgttgtgacctggacccccaagcccgcgtggccatcaagtccctcactgagaggctttatgttgggggccctcttaccaattcaaggggggagaactgcggctaccgcaggtgccgcgcgagcggcgtactgacgactagctgtggtaacaccctcacttgctacatcaaggcccaagcagcctgtcgagccgcagggctccgggactgcaccatgctcgtgtgtggcgacgacttagtcgttatctgtgaaagtgcgggggtccaggaggacgcaacgagcctgagagccttcacggaggctatgaccaggtactccgccccccccggggaccccccccaaccagaatacgacttggagctcataacatcatgctcctccaacgtgtcagtcgcccacgacgacgctggaaagagggtctactaccttacccgtgaccctacaactcccctcgcgagagccgcgtgggagacagcaagacacactccagtcaattcctggctaggcaacataatcatgtttgcccccacgctgtgggcgaggatgatactgatgacccatttctttagcgtcctcatagccagggatcagcttgaacaggcccttgattgcgaaatctacggagcctgctactccatagaaccactggatctacctccaatcattcaaagactccatggccttagcgcattttcactccacagttactctccaggtgaaatcaatagggtggccgcatgcctcagaaaacttggggttccacccttgcgagcttggagacaccgggcccggaatgtccgcgctaggcttctgtccaggggaggcagggctgccatatgtggcaagtacctctttaactgggcagtaaggacaaagctcaaactcactccaatagcggccgctagccggctggacttgtccggctggttcacggctggctacagcgggggagacatttatcacagcgtgtctcacgcccggccccgctggttctggttttgcctactcctgctcgctgcaggggtaggcatctacctcctccccaaccgg
>gnl|euhcvdb|EU255956_NS5B_C1a_NS5B_protein_coding_sequence_(ns5b_sequence)
tcaatgtcttactcttggacgggcgcgctagtcaccccgtgcgccgcggaggaacagaaattgcccatcaacgcactgagcaactcgttgctacgccatcacaatctggtgtattccaccacctcacgcagtgctagccaaaggcagaaaaaagtcacatttgacagattgcaagttctggacagccattaccaggacgtgctcaaggaggttaaggcagcggcgtcaaaagtgaaggctaacttgctatccgtagaggaagcctgcagcctgacgcccccgcactcagccaaatccaagtttggctatggggcaaaagacgtccgttgccatgccagaaaggccataacccacatcaactccgtgtggaaggaccttctggaagacaatgtaacaccaatagacactaccatcatggctaagaacgaggttttctgcgttcagcctgagaaggggggtcgtaagccagctcgtctcatcgtgttccctgacctgggtgtgcgcgtgtgcgagaagatggccctgtacgacgtggtcagcaagctccccctggccgtgatgggaagctcctacggattccaatactcaccaggacagcgggttgaattcctcgtaaaagcgtggaagtccaagaaagccccaatggggttctcgtatgatacccgctgctttgactccacagtcactgagcatgacatccgtacggaggaggcaatctaccaatgttgtgacctagacccccaagcccgcgtggccatcaagtccctcactgagaggctttatattgggggccctcttactaattcaaggggggagaactgcggctatcgcaggtgccgcgcgagcggcgtactgacaactagctgtggtaacaccctcacttgctacatcaaggcccaggcagcctgtcgagccgcagggctccaggactgcaccatgctcgtgtgtggcgacgacttagtcgttatctgtgaaagtgcgggagttcaggaagacgcggcgagcctgagagccttcacggaggctatgaccaggtactccgcccctcccggagaccccccacaaccagaatacgacttggagctcataacatcatgctcctccaatgtgtcagtcgcccacgacggcgctggaaaaagggtctactacctcacccgtgaccctacaactcccctcgcgagagccgcgtgggagacagcaagacacactccagtcaattcctggttaggcaacataatcatgtttgcccccacactgtgggcgaggataatactgatgacccatttctttggcgtcctcatagccagggatcagcttgaacaggcccttgattgcgagatctacggagcctgctactccatagaaccattggatctacctccaatcattcaaagactccacggcctcagcgcgttttcactccacagttactctccaggtgaaatcaatagggtggctgcatgcctcaggaaacttggggttccgcccttgcgagcttggagacaccgggcccggagtgtccgcgctaagcttctgtccagagggggcagggctgccatatgtggcaagtacctcttcaactgggcggtaaaaacaaagctcaaactcactccaatagcggccgccggccggctggacttgtccggctggttcacggccggttacagcgggggagacatttatcacagcgtgtcttatgcccggccccgctggttctggttttgcctactcctgcttgctgcgggggtaggcatctacctcctccccaaccga
>gnl|euhcvdb|M67463_NS5B_C1a_NS5B_protein_coding_sequence_(ns5b_sequence)
tcaatgtcttattcctggacaggcgcactcgtcaccccgtgcgctgcggaggaacaaaaactgcccatcaacgcactgagcaactcgttgctacgccatcacaatctggtgtattccaccacttcacgcagtgcttgccaaaggaagaagaaagtcacatttgacagactgcaagttctggacagccattaccaggacgtgctcaaggaggtcaaagcagcggcgtcaaaagtgaaggctaacttgctatccgtagaggaagcttgcagcctggcgcccccacattcagccaaatccaagtttggctatggggcaaaagacgtccgttgccatgccagaaaggccgtagcccacatcaactccgtgtggaaagaccttctggaagacagtgtaacaccaatagacactaccatcatggccaagaacgaggttttctgcgttcagcctgagaaggggggtcgtaagccagctcgtctcatcgtgttccccgacctgggcgtgcgcgtgtgcgagaagatggccctgtacgacgtggttagcaagctccccttggccgtgatgggaagctcctacggattccaatactcaccaggacagcgggttgaattcctcgtgcaagcgtggaagtccaagaagaccccgatggggctctcgtatgatacccgctgttttgactccacagtcactgagagcgacatccgtacggaggaggcaatttaccaatgttgtgacctggacccccaagcccgcgtggccatcaagtccctcactgagaggctttatgttgggggccctcttactaattcaaggggggaaaactgcggctaccgcaggtgccgcgcgagcagagtactgacaactagctgtggtaacaccctcactcgctacatcaaggcccgggcagcctgtcgagccgcagggctccaggactgcaccatgctcgtgtgtggcgacgacttagtcgttatctgtgaaagtgcgggggtccaggaggacgcggcgagcctgagagccttcacggaggctatgaccaggtactccgccccccccggggaccccccacaaccagaatacgacttggagcttataacatcatgctcctccaacgtgtcagtcgcccacgacggcgctggaaagagggtctactaccttacccgtgaccctacaacccccctcgcgagagccgcgtgggagacagcaagacacactccagtcaattcctggctaggcaacataatcatgtttgcccccacactgtgggcgaggatgatactgatgacccacttctttagcgtcctcatagccagggatcagcttgaacaggctctcaactgcgagatctacggagcctgctactccatagaaccactggatctacctccaatcattcaaagactccatggcctcagcgcattttcactccacagttactctccaggtgaaattaatagggtggccgcatgcctcagaaaacttggggtcccgcccttgcgagcttggagacaccgggcctggagcgtccgcgctaggcttctggccagaggaggcaaggctgccatatgtggcaagtacctcttcaactgggcagtaagaacaaagctcaaactcactccgataacggccgctggccggctggacttgtccggctggttcacggctggctacagcgggggagacatttatcacagcgtgtctcatgcccggccccgctggttctggttttgcctactcctgcttgctgcaggggtaggcatctacctcctccccaaccga
>gnl|euhcvdb|EU781764_NS5B_C1a_NS5B_protein_coding_sequence_(ns5b_sequence)
tcaatgtcttattcttggacaggcgcactcgtcaccccgtgcgccgcggaggaacaaaaactgcccatcaacgcactgagcaactcgttgctacgccaccacaatctggtgtattccaccacctcacgcagtgcttgccaaaggcagaagaaagtcacatttgacagactgcaagttctggatagccactaccaggacgtgctcaaggaggttaaagcagcggcgtcgaaagtgaaggctaacttgctatccgtagaggaagcttgtagcctgacgcccccacactcagccaaatccaagtttggctacggggcaaaagacgtccgttgccatgccagaaaggccgtaaaccacatcaactccgtgtggaaagaccttctggaagacagtgtgacaccaatagatactaccatcatggccaagaacgaggttttctgcgttcagcccgagaaggggggtcgtaagccagctcgcctcatcgtgttccccgacctgggtgtacgcgtgtgcgagaagatggccctgtacgacgtggttagcaagctccccctggccgtgatgggaagctcctacgggttccaatactcaccaggacagcgggttgaattcctcgtgcaagcgtggaaatccaagaagaccccaatggggttttcgtatgacacccgctgtttcgactccacagtcactgagagcgatatccgtacggaggaggcaatctaccaatgttgtgacctggacccccaagcccgtgtggctatcaagtctctaactgagaggctttacgttgggggccctcttaccaactcaaggggggagaactgcggctaccgcaggtgccgcgcgagcggcgtactgacaactagctgtggtaacaccctcacttgctacatcaaggcccgggcagcctgtcgagccgcagggctccaggactgcaccatgctcgtgtgtggcgacgacttagtcgttatctgtgaaagtgcgggggtccaggaggacgcggcgagcctgagagccttcacggaggctatgaccaggtactccgccccccccggggaccccccgcaaccagagtacgacttggagctcataacatcatgctcctccaacgtgtcagtcgcccatgacggagctggaaagagggtctactacctcacccgtgaccctacaacccccctcgcgagagccgcgtgggagacagcaagacacactccaatcaattcctggctaggcaacataatcatgtttgcccccacactgtgggcgaggatgatactgatgacccatttctttagcgtccttatagccagggatcagcttgaacaggcccttgattgcgagatctacggagcctgctactccatagaaccactggatctacctccaatcattcaaagactccatggccttagcgcattttcactccacagttactctccaggtgaaatcaatagggtggccgcatgcctcagaaaacttggggttccgcccttgcgagcttggagacaccgggcccggaatgtccgcgctaggcttctgtccaggggaggcagggctgccatatgtggcaagtacctcttcaactgggcagtaagaactaagctcaaactcactccaatagcggccgctggccagctggacttgtccggctggttcacggctggctacagcgggggagacatttatcacagcgtgtctcgtgcccggccccgctggttctggttttgcctactcctgctcgctgcaggggtaggcatctacctcctccccaaccga
>gnl|euhcvdb|EU362892_NS5B_C1a_NS5B_protein_coding_sequence_(ns5b_sequence)
tcaatgtcttattcctggactggcgcactcgtcaccccgtgcgccgcagaagaacaaaaactgcccatcaacgcgctgagcaactcgttgctacgtcaccataatttggtgtattccaccacctcacgcagcgccagccaaaggcagaagaaagtcacatttgacagactgcaagttctggacagccattaccaggacgtgcttaaggaggttaaagcagcggcgtcaaaagtgaaggctaacttgctatccgtagaggaagcttgcagcctgacgcccccgcactcagccaaatccaagtttggctatggggcaaaagacgtccgttgccatgccagaaaggccgtaaaccacatcaactccgtgtggaaagaccttctggaagacagtgtaacaccaatagacaccaccatcatggctaagaacgaggttttctgcgttcagcctgagaaggggggtcgtaagccggctcgtctcatcgtgttccccgacctgggtgtacgcgtgtgcgagaagatggccctgtacgacgtggtcagcaagctccccctggccgtgatgggaagctcctacggatttcagtactcaccagcacagcgggttgaattcctcgtgcaagcgtggaagtccaagaaaaccccaatggggttctcgtatgatacccgctgttttgactccacagtcactgagaacgatatccgtacggaggaggcaatctaccaatgttgtgacctggacccccaagcccgcgtggccattaagtccctcactgagaggctttatgtcgggggccctcttaccaattcaaggggggagaactgcggctatcgcaggtgccgcgcaagcggcgtcctgacaactagctgtggtaacaccctcacttgctacatcaaggcccgagcagcctgtcgagccgcagggctccaggactgcaccatgctcgtgtgtggcgacgacttggtcgttatctgtgagagtgcgggggtccaggaggacgcggcgagcctgagagccttcacggaggctatgaccaggtactccgccccccccggggaccccccacaaccagaatacgacttggagcttataacatcatgctcctccaacgtgtcagtcgcccacgacggcgctggaaaaagggtctactaccttacccgtgaccctacaactcccctcgcgagagccgcgtgggagacagcaagacacactccagtcaattcctggctaggcaacataatcatgtttgcccctacactgtgggcgaggatgatactgatgactcatttctttagcgtcctcatagccagggatcagcttgaacaggcccttgattgcgaaatctacggagcctgctactccatagaaccactggatctacctccaatcattcaaagactccatggcctcagcgcgttttcactccacagttactctccaggtgaaatcaatagggtggccgcatgcctcagaaaacttggggtcccgcccttgcgagcttggagacaccgggcccggagcgtccgcgctaggcttctgtccaggggaggcagggctgccatatgtggcaagtacctcttcaactgggcagtaagaacaaagctcaaactcactccaatagcggccgctggccggctggacttgtccggctggttcacggctggctacagcgggggagacatttatcacagcgtgtctcatgcccggccccgctggttctggttttgcctactcctgcttgctgcaggggtaggcatctacctcctccccaaccga
>gnl|euhcvdb|EU862824_NS5B_C1a_NS5B_protein_coding_sequence_(ns5b_sequence)
tcgatgtcttatacctggaccggtgcactcatcaccccgtgcgccgcggaggaacaaaaactgcccatcaacgcactgagcaactcgttgctgcgtcatcacaacctagtgtattccaccacctcacgcagtgcttgccagaggcagaagaaggttacatttgacagactgcaagttctggacaaccattaccaggacgtgcttaaggaggttaaagcagcggcgtcgaaggtgaaggctaacttgctatccgtagaggaagcctgtagcctgacacccccacactcagccaaatccaagtttggctatggggcaaaagacgtccgctgccatgccagaaaggccgtagcccacatcaactccgtgtggaaggaccttctggaagacagtgtaacaccaatagacaccaccatcatggccaagaacgaggttttctgcgttcagcctgagaaggggggtcgtaagccagctcgtctcatcgtgttccccgacctaggtgtgcgcgtgtgcgagaagatggctctctacgacttggttagcaagctccccctggccgtgatgggaagctcctacggattccaatactcgccaggacagcgggttgacttcctcgtgcgaacatggaagtccaagaggaccccaatggggttctcgtatgatacccgctgctttgactccacagtcactgagagtgatatccgtacggaggaggcaatctaccaatgttgtgacctggacccccaagcccgcgtggccatcaagtccctcactgagaggctttacgttgggggccctcttaccaattcaaggggggagaactgcggctaccgcagatgccgcgcgagcggcgtactgacaactagctgtggtaacaccctcacttgctacatcaaggcccaggcagcctgtcgagccgcagggctccgggactgcaccatgctcgtgtgtggcgacgacttgatcgttatctgtgagagtgcgggggtccaggaggacgcggcgagcctgagagccttcacggaggctatgaccaggtactccgctccccctggggaccccccacaaccagaatacgacttggagctcataacatcatgctcctccaacgtgtcggttgcccacgacggcgctggaaaaagggtctactaccttacccgtgaccccacaactcccttcgcgagagccgcgtgggagacagcaaggcacactccagttaattcctggctaggtaacataatcatgtttgccccgacactgtgggcgaggatgatactgatgacccatttctttagcgtcctcatagccagggatcagcttgaacaggcccttgattgcgagatctacggagcctgctactccatagaaccactggatctacctccaatcatccaaagactccatggcctcagcgcattttcactccatagttactctccaggtgaaatcaatagggtggccgcatgcctcagaaaacttggggtcccgcccttgcgagcttggaagcaccgggcccggagcattcgcgctaggcttctgtccagaggaggcagggctgccatatgtggcaagtacctctttaactgggcggtaaaaacaaagctcaaactcactccaataccgaccgctggccagctggacttgtccggctggtttaaggctggctacagcgggggagacatttatcacagcgtgtctcgtgcccggccccgctggttttggttctgcctactcctgcttgctgcaggggtaggcatctacctcctccccaacc--
>gnl|euhcvdb|EU781802_NS5B_C1a_NS5B_protein_coding_sequence_(ns5b_sequence)
tcaatgtcttattcctggacaggcgcactcgtcactccgtgcgccgcggaagaacagaaactgcccatcaacgcactgagcaactcgttgctacgacaccacaatatggtgtattccaccacctcacgcagtgcttgccaaaggcagaagaaagtcacatttgacagactgcaagttctggacagccattaccaggacgtgctcaaggaggttaaggcagcggcgtcaaaggtgaaggctaacttgctatccgtagaggaagcttgcagcctgacgcccccacactcagccagatcaaagtttggctatggggcgaaagacgtccgttgccatgccagaaaggccgtagcccacatcagctccgtgtggaaagaccttctggaagacagtgtaacaccaatagacactaccatcatggctaagaacgaggttttctgcgttcagcctgagaaggggggtcgtaagccagctcgtctcatcgtgttccccgacctgggtgtgcgcgtgtgcgagaagatggccctgtacgacgtggtcagcaagctcccccaagccgtgatgggaagctcctacggattccagtactcaccaggacagcgggttgaattcctcgtgcaagcgtggaaatccaagaagaacccaatggggttctcgtatgatacccgctgctttgactccacagtcactgagaacgatatccgtacggaggaggcaatctaccaatgttgtgacctggacccccaagcccgcgtggccatcaagtccctcactgagaggctttatgttgggggccctcttaccaattcaaggggggagaactgcggctaccgcaggtgccgcgcgagtggcgtactgacaactagctgcggtaacaccctcacttgctacatcaaggcccgagcagcctgtcgagccgcagggctccaggactgcaccatgctcgtgtgtggcgacgacttggtcgttatctgtgagagtgcgggggtccaggaggacgcggcgagcctgagagccttcacggaggctatgaccaggtactccgccccccccggggaccccccacaaccagagtacgacttggagctcataacatcatgctcctccaacgtgtcggtcgcccacgacggcgctggaaagagggtctactaccttacccgtgaccctacaacccccctcgcgagagccgcgtgggagacagcaagacacactccagtcaattcctggctaggcaacataatcatgtttgcccccacactatgggcgaggatgatactgatgacccatttctttagcgtcctcatagccagggatcagcttgaacaggctctcgattgcgagatctacggagcctgctactccatagaaccactggatctacctccaatcattcaaagactccatggccttagcgcattttcactccatagttactctccaggtgaaatcaatagggtggccgcatgcctcaggaaacttggggttccgcccttgcgagcttggagacaccgggcccggaatgtccgcgctaggcttctgtccagaggaggcagggctgccatatgtggcaagtacctcttcaactgggcagtaagaacaaagctcaaactcactccaatagcggccgctagccagctggacttgtccggctggttcagggctggctacagcgggggagacatttatcacagcgtgtctcatgcccggccccgctggttctggttttgcctactcctgcttgctgcaggggtaggcatctacctcctccccaaccga
>gnl|euhcvdb|AF011752_NS5B_C1a_NS5B_protein_coding_sequence_(ns5b_sequence)
tcaatgtcttatacctggacaggcgcactcgtcaccccgtgcgctgcggaagaacaaaaactgcccatcaacgcactgagcaactcgttgctacgccatcacaatctggtatattccaccacttcacgcagtgcttgccaaaggcagaagaaagtcacatttgacagactgcaagttctggacagccattaccaggacgtgctcaaggaggtcaaagcagcggcgtcaaaagtgaaggctaacttgctatccgtagaggaagcttgcagcctgacgcccccacattcagccaaatccaagtttggctatggggcaaaagacgtccgttgccatgccagaaaggccgtagcccacatcaactccgtgtggaaagaccttctggaagacagtgtaacaccaatagacactaccatcatggccaagaacgaagtcttctgcgttcagcctgagaaggggggtcgtaagccagctcgtctcatcgtgttccccgacctgggcgtgcgcgtgtgcgagaagatggccctgtacgacgtggttagcaaactccccctggccgtgatgggaagctcctacggattccaatactcaccaggacagcgggttgaattcctcgtgcaagcgtggaagtccaagaaaaccccgatggggttctcgtatgatacccgctgttttgactccacagtcactgagagcgacatccgtacggaggaggcaatttaccaatgttgtgacctggacccccaagcccgcgtggccatcaagtccctcactgagaggctttatgttgggggccctcttaccaattcaaggggggaaaactgcggctaccgcaggtgccgcgcgagcggcgtactgacaactagctgtggtaacaccctcacttgctacatcaaggcccgggcagcctgtcgagccgcagggctccaggactgcaccatgctcgtgtgtggcgacgacttagtcgttatctgtgaaagtgcgggggtccaggaggacgcggcgagcctgagagccttcacggaggctatgaccaggtactccgccccccccggggaccccccacaaccagaatacgacttggagcttataacatcatgctcctccaacgtgtcagtcgcccacgacggcgccggaaaaagggtctactaccttacccgtgaccctacaacccccctcgcgagagctgcgtgggagacagcaagacacactccagtcaattcctggctaggcaacataatcatgtttgcccccacactgtgggcgaggatgatactgatgacccatttctttagcgtcctcatagccagggatcagcttgaacaggctcttaactgtgagatctacggagcctgctactccatagaaccactggatctacctccaatcattcaaagactccatggcctcagcgcattttcactccacagttactctccaggtgaaatcaatagggtggccgcatgcctcagaaaacttggggtcccgcccttgcgagcttggagacaccgggcccggagcgtccgcgctaggcttctgtccaggggaggcagggctgccatatgtggcaagtacctcttcaactgggcagtaagaacaaagctcaaactcactccaatagcggccgctggccggctggacttgtccggttggttcacggctggctacagcgggggagacatttatcacagcgtgtctcatgcccggccccgctggttctggttttgcctactcctgctcgctgcaggggtaggcatctacctcctccccaaccga
>gnl|euhcvdb|EU155269_NS5B_C1a_NS5B_protein_coding_sequence_(ns5b_sequence)
tcaatgtcttattcttggacaggtgcacttgtcaccccgtgtgccgcggaagaacaaaaattgcctatcaacgcactgagcaattcgttactgcgtcaccacaatcttgtgtattctaccacctcacgcagtgcctgccaaaggcagaagaaggtcacatttgacagactgcaggttctggacaatcactaccaggacgtgctcaaggaggttaaggcagcggcgtcaaaagtgaaggccaacttgctatccgtagaggaagcttgcagcctgacgcccccgcattcggccaaatccaagtttggctatggggcaaaagacgtccgttgccatgccagaaaggccataaaccacatcaactccgtgtggaaagaccttctggaagacaatgtaacaccaatagatactaccatcatggccaagaacgaagttttctgcgttcagcctgagaaggggggtcgtaagccagctcgtctcatcgtgttccccgacctgggtgttcgcgtgtgcgagaagatggccctatacgacgtggtcagcaagctccctctggccgtgatgggaagctcctacggattccaatactcaccaggacagcgggttgaattcctcgtgcaagcgtggaagtccaagaagaccccaatggggttttcatatgatacccgctgttttgactccacagtcactgagagcgatatccgtacggaggaggcaatctaccagtgttgtgacctggacccccaagcccgcgtggccatcaagtccctcaccgagaggctttatgtcgggggccctcttaccaattcaaggggggaaaactgcggctatcgcaggtgccgcgcgagcggcgtactgacaactagctgtggtaacaccctcacttgctacatcaaggcccaagcagcctgtcgagccgcagggctccgggactgcaccatgctcgtgtgtggcgacgacttagtcgttatctgtgaaagccagggagtccaggaggacgcagcgtgcctgagagccttcacggaggctatgaccaggtattccgctccccccggggaccccccccaaccagaatacgacttggagctcataacatcgtgctcctcgaacgtgtcagttgcccacgacggcactggaaagagggtctactacctgacccgtgaccccacaactcccctcgcgagagctgcgtgggagacagcaagacacactccagtcaattcctggttaggcaacatcattatgtttgctcccacattgtgggcgagaatgatactgatgacccatttcttcagtgtcctcatagccagggatcagcttgaacaggcccttgattgcgaaatctacggagcctgctactccatagaaccactggatctacctccaatcattcaaagactccatggccttagcgcgttctcactccacagttactctccaggtgaaatcaatagggtggccgcgtgcctcagaaaacttggggtcccgcccttgcgagcttggagacaccgggcccgaagcgtccgcgctaagcttctgtccagaggaggcagggctgccatatgtggcaagtacctcttcaattgggcagtaaaaacaaagctcaaactcactccaatagcggccgctggccagctggacctgtccggctggttcacggctggctacagcgggggagacatttatcacagcgtgtctcgtgcccggccccgctggttctggttctgcctactcctgcttgctgcaggggtaggcatctacctccttcccaaccga
>gnl|euhcvdb|EU781805_NS5B_C1a_NS5B_protein_coding_sequence_(ns5b_sequence)
tcaatgtcttattcctggacaggcgcacttatcaccccgtgtgccgcggaggaacagaagctgcccattaacgcactgagcaactcgttgctacgtcaccacaatctggtgtactccaccacctcacgcagtgcttgccacaggcagaagaaagtcacatttgacagactgcaagttctggacagccactaccaggacgtgctcaaggaggttaaagcagcggcgtcaaaagtgaaggctaacttgctatccgtagaggaagcttgtagcctgacgcccccacactcagccaaatctaagtttggctatggggcaaaagacgtccgttgccatgccagaaaggccgtaaaccacatcaactccgtgtggaaagaccttctggaagacagtgtaacaccaatagacactaccatcatggctaagaacgaggtcttctgcgttcagcctgagaaggggggtcgtaagccagctcgtctcatcgtgttccccgacctgggtgtgcgcgtgtgcgagaagatggccctgtacgacgtgatcagcaagctcccctcggctgtgatgggaagctcctacggattccaatactcaccaggacagcgggttgagttcctcgtgcaagcgtggaaatccaagaagaccccaatggggttctcatatgatacccgctgctttgactccacggtcactgagagcgatatccgtacggaggaggcaatctaccaatgttgtgacctggacccccaagcccgcgtggccattaagtccctcactgagaggctttatgttgggggtcctcttaccaattcaaggggggaaaactgcggctatcgcaggtgccgcgcaagcggcgtactgacaaccagctgtggtaacaccctcacttgctacatcaaggcccaggcagcctgtcgagccgcagggctccgggactgcaccatgcttgtgtgtggcgacgacttagtcgttatctgtgaaagtgcgggagtccaggaggacgcggcgagcctgagagccttcacggaggctatgaccaggtactccgccccccccggggaccccccacaaccagaatacgacttggagctcataacatcatgctcctccaatgtgtcggtcgcccacgacggcactggaaagagggtctactaccttacccgagaccctacaacccccctcgcgagagccgcgtgggagacagcaagacacactccagtcaactcctggctaggcaacataatcatgtttgcccccacactgtgggcgaggatgatattgatgacccacttctttagcgtccttatagccagggatcagcttgaacaggcccttgattgtgagatctacggggcctgctactccatagaaccgctggatctacctccaatcattcaaagactccatggccttagcgcattttcactccatagttactctccaggtgaaatcaatagggtggccgcatgcctcaggaaacttggggtcccgcccttgcgagcttggagacaccgggcccggaatgtccgcgctaggcttctgtccaggggaggcagggctgccatatgtggcaagtacctcttcaactgggcagtaagaacaaagctcaaactcactccaatagcggccgctggccagctggacttgtccggctggttcacggctggctacagcgggggagacatttatcacagcgtgtctcatgcccggccccgctggttctggttttgcctactcctgcttgctgcaggggtaggcatctacctcctccccaaccgg
>gnl|euhcvdb|EU862832_NS5B_C1a_NS5B_protein_coding_sequence_(ns5b_sequence)
tcgatgtcctattcctggacaggcgcactcatcaccccgtgcgctgcggaagaacaaaaactgcccatcaatgcactgagcaactcgttgctacgtcatcacaacctggtgtattgcaccacctcacgcagtgcttgccaaaggcagaagaaagtcacatttgacagactgcaagttctggatagccattaccaggacgtgctcagtgaggttaaagcagcggcgtcaaaagtgaaggctaacttgctatccgtagaggacgcttgcagcctgacgcccccacattcagccagatccaagtttggttatggggcaaaagacgtccgttgccatgccagaaaggccgtaacccacattaactccgtgtggaaagaccttctggaagacaatgtaacaccaataaccactaccatcatggctaagaacgaggttttctgcgtgcagcctgagagggggggtcgtaagtcagctcgtctcatcgtgttccccgatctgggtgtacgcgtgtgcgagaagatggccctatacgacgtggtcagcaagctcccccaggccgtgatgggaacctcctacggattccaatactcaccaggacagcgagttgaattcctcgtgcaagcgtggaagtccaagaaaaccccaatggggttctcgtatgatactcgctgttttgactctacagtcactgagagcgacatccgtacggaggaggcaatttaccaatgttgtgacctggacccccaagcccgcgtggccattaagtccctcactgagaggctttatgttgggggcccccttaccaattcaaggggggagaactgcggctaccgcaggtgccgcgcgagcggcgtgctgacaactagctgtggtaacaccctcacctgctacatcaaggcccaagcagcctgtcgagccgcagggctccgggactgcaccatgctcgtgtgtggcgacgacttagtcgttatctgtgaaagtgcgggggtccaggaggacgcggcgagcctgagagccttcacggaggctatgaccaggtactccgccccccctggggaccccccacaaccagaatacgacttagagctcataacatcatgctcctccaacgtgtcagtcgcccacgacggcgctggaaagagggtctactaccttacccgtgaccctacaacccccctcgcgagagccgcgtgggagacagcaagacacactccagtcaattcctggctaggcaacataatcatgtttgcccccacgctatgggcgaggatgatattgatgactcatttctttagcgtcctcatagccagggaccagcttgaacaggcccttgattgcgagatctacggagcctgctactccatagaaccgctggatctacctccaatcattcaaagactccatggcctcagcgcattttcgctccacagttactctccaggtgaaatcaatagggtggccacatgcctcagaaaacttggggtcccgcccttgcgagcttggagacaccgggcccggagcgtccgcgctaaacttctgtccagaggaggcagggctgccatatgtggcaagtacctcttcaactgggcagtaagaacaaaactcaaactcactccaatagcggccgctggccggctggacttgtccggctggttcacggcaggctacagcgggggagacatttatcacagcgtgtctcacgcccggccccgctggttctggttttgcctactcctgctcgctgcaggcgtaggcatctacctcctccccaaccga
>gnl|euhcvdb|EU781808_NS5B_C1a_NS5B_protein_coding_sequence_(ns5b_sequence)
tcgatgtcttattcttggacaggcgcacttatcaccccgtgcgccgcggaagaacaaaaattacccatcaatgcactgagcaactcgttgctgcgttaccacaatctcgtgtactctaccacctcacgcagtgcatgcataaggcagaagaaagtcacatttgacagactgcaggttctggacagccactaccaggacgtgctcaaggaggttaaggcggcggcgtcaaaagtgaaggctaacttgctgtccgtagaggaagcttgcagcctgacgcccccacactcagccagatccaagtttggctatggggcaaaagacgtccgttgccatgccagaaaggccgtgaaccacatcaactccgtgtggaaagaccttctggaagacagtgtaacaccaatagataccaccatcatggctaagaacgaagttttctgcgttcagcctgagaagggaggtcgtaagccagctcgtctcatcgtgttccccgacttgggtgtgcgcgtgtgcgagaagatggccttgtacgacgtggtcagcaaactccctatagccgtgatgggaagctcctacggattccaatactcaccaggtcagcgggttgaattcctcgtgcaagcgtggaagtccaagaagaccccgatggggttttcatatgatacccgctgctttgactccacagtcactgagagcgatatccgtacggaggaggcaatctaccagtgttgtgacctggacccccaggcccgcgtggccatcaagtccctcaccgagagactttatgtcgggggccctcttaccaattcacgaggggaaaactgcggctatcgcaggtgccgcgcaagcggcgtactgacaactagctgcggtaataccctcacttgctacatcaaggcccaagcagcctgtcgagccgcagggctccgggactgtaccatgctcgtgtgtggcgacgacttagtcgttatctgtgaaagccagggagtccaggaggacgcagcgagcctgagagccttcacggaggctatgaccaggtactccgctccccccggggaccccccccaaccagaatacgacttggagctcataacatcgtgctcctccaacgtgtcagtcgcccacgacggcgctggaaagagggtctattaccttacccgtgaccctacaacccccctcgcaagagctgcgtgggagacagcaagacacactccagtcaactcctggctaggcaacataatcatgttcgcccctacattgtgggcgaggatgatactgatgacccatttcttcagtgtcctcattgccagggatcagcttgaacaggcccttgattgcgaaatctacggagcctgctactccatagaaccactagacctacctccaatcattcaaagactccatggccttagcgcgttctctctccacagttactctccaggtgaaatcaatagggtggccgcatgcctcagaaaacttggggtcccgcccttgcgaacttggagacaccgggcccggagcgtccgcgctaagcttctgtccagaggaggcagggctgccatatgtggcaagtacctcttcaattgggcagtaagaacaaagctcaaactcactccaatagcggccgctggccagctggacctgtccggctggttcagggctggttacagcgggggagacatttatcacagcgtgtctcgtgcccggccccgctggttctggttttgcctactcctgcttgctgcaggggtaggcatctacctcctccccaaccga
>gnl|euhcvdb|EU781809_NS5B_C1a_NS5B_protein_coding_sequence_(ns5b_sequence)
tcaatgtcttattcctggacaggcgcactcgtcaccccgtgcgctgcggaagagcaaaaactgcccattaacgcactgagcaactcgttgctacgtcatcacaatatgatatattccaccacctcacgcagtgcttgccaaaggcagaagaaagtcacatttgacagactgcaggtcctggatagccactaccaggacgtgctcaaggaggttaaggcagcggcgtcaaaagtgaaggctaatttgctatccgtagaggaagcttgcagcctgacgcccccacactcagccaggtccaagtttggctacggggcaaaagacgtccgatgccatgccagaaaggccgtagcccacatcaactccgtgtggaaagaccttctggaagacagtgtaacaccaatagacactaccatcatggctaagaacgaggttttctgcgttcagcccgagaagggaggtcgtaagccagctcgtctcatcgtgtttcccgacctgggtgtacgcgtgtgcgagaaaatggccctgtacgacgtggtcagcaagctccccgtggccgtgatgggaagctcctacggattccaatactcaccaggacagcgggttgaattcctcgtgcaagcgtggaagtccaagaagaccccaatggggttctcgtatgatacccgctgttttgactccacagtcactgagagcgatatccgtacggaggaggcaatctaccaatgttgtgacctggacccccaagcccgcgtggccatcaagtccctcaccgagagactttacgttgggggccctcttaccaattcaaagggggagaactgcggttaccgcaggtgccgcgcgagcggcgtactgacaactagctgtggtaacaccctcacttgctacatcaaggcccaagcagcctgtcgagccgcagggctccgggactgcaccatgctcgtgtgtggcgacgacttagtcgttatctgtgaaagtgcgggggtccaggaggacgcggcgagcctgagagccttcacggaggctatgaccaggtactccgccccccccggggaccccccgcaaccagagtacgacttggagctcataacatcatgctcctccaacgtgtcggtcgcccatgacggcgctggaaagagggtctactaccttacccgtgaccccacaacccccctcgcgagagccgcgtgggagacagcaagacacactccagtcaattcctggctaggtaacataatcatgtttgcccccacactgtgggcgaggatgatactgatgacccatttctttagcgtcctcatagccagggatcagcttgaacaggcccttgattgcgagatctacggagcctgctactccatagaaccactggatctacctccaatcattcaaagactccatggccttagcgcattttcactccacagttactctccaggtgaaatcaatagggtggccgcatgcctcagaaaacttggggtcccgcccttgcgagcttggagacaccgggcccggagtgtccgcgctaggcttctgtccaggggaggcagagctgccatgtgtggcaagtacctcttcaactgggcagtaagaacaaagcttaaactcactccaatagcggccgctggccagctggacctgtccggctggttcacagcaggctacagcgggggagacatttatcacagcgtgtctcgtgcccggccccgctggttctggttttgcctactcctgcttgctgcaggggtaggcatctacctcctccccaaccgg
>gnl|euhcvdb|EU781810_NS5B_C1a_NS5B_protein_coding_sequence_(ns5b_sequence)
tcaatgtcttattcctggacaggcgcacttatcaccccgtgtgccgcggaagaacaaaaattgcctatcaacgcactgagcaactcgttactgcgtcaccacaaccttgtgtattccaccacctcacgcagtgcttgccaaaggcagaagaaagtcacatttgacagactgcaggttctggacagccattaccaggacgtgctcaaggaggttaaggcggcggcgtcaaaggtgaaggctaacttgctatccgtagaggaagcttgcagcctgacgcccccacactcagccaaatccaaatttggctatggggcgaaggacgtccgttgccatgccagaaaggccgtsaaccacatcaactccgtgtggaaagaccttctggaagacagtgtaacaccaatagatactaccatcatggccaagaacgaagttttctgcgttcagcctgagaaggggggtcgtaagccagctcgtctcatcgtgttccccgacctgggtgtacgcgtgtgcgagaagatggccctrtacgacgtggtcagcaagctccccctggccgtgatgggaagctcctacggattccaatactcaccaggacagcgggttgaattcctcgtgcaagcgtggaaggccaagaagaccccaatggggttttcatatgatacccgctgttttgactccacagtcactgagagtgatatccgtacggaggaggcaatctaccagtgttgtgacctggacccccaagcccgcgtggccatcaagtccctcaccgagaggctttatgtcgggggccctcttaccaattcaaggggggaaaactgcggctatcgcaggtgccgcgcgagcggcgtactgacaactagctgtggtaacaccctcacttgctacatcaaggcccaagcagcctgtcgagccgcagggctccgggactgcaccatgctcgtgtgtggcgacgacttagtcgttatctgtgaaagtcagggggtccaggaggatgcagcaaacctgagagccttcacggaggctatgaccaggtactccgctccccccggggaccccccccaaccagaatacgacttggagctcataacatcatgctcctctaacgtgtcagtcgcccacgacggcgctggaaagagggtctattaccttacccgtgaccccacaactcccctcgcgagagcagcgtgggagacagcaagacacactccagtcaattcctggctaggcaacataatcatgtttgcccccacattgtgggcgagaatgatactgatgacccatttcttcagtgtcctcataaccagggatcagcttgaacaggcccttgattgcgaaatctacggagcctgctactccatagaaccactggacctacctccaatcattcaaagactccatggccttagcgcgttctcactccacagttactctccaggtgaaatcaatagggtggccgcatgcctcaggaaacttggggtcccgcccttgcgagcttggagacaccgggcccggagcgtccgcgctaagcttctgtccagaggaggcaaggctgccatatgtggcaagtacctcttcaattgggcagtaagaacaaagctcaaactcactccaatagcggccgctggccagctggacctgtccggctggttcacggctggctacagcgggggagacatttatcacagcgtgtctcgtgcccggccccgctggctctggttttgcctactcctgcttgctgcaggggtaggcatctacctccttcccaaccga
>gnl|euhcvdb|EU781811_NS5B_C1a_NS5B_protein_coding_sequence_(ns5b_sequence)
tcaatgtcttacacctggacaggcgcactcgtcaccccgtgcgccgcggaggaacaaaaactgcccatcaacgcactgagcaactcgttgttacgtcatcacaatctagtgtattccaccacctcacgcagtgcttgccataggcagaagaaagtcacatttgacagactgcaagttctggacagccattaccaggacgtgctcaaggaggttaaagcagcggcgtcaaaagtgaaggctaacttgctatccgtggaggaggcctgtagcctgacgcccccacactcagccagatccaagtttggctatggggcgaaagacgtccgttgccatgccaggaaggccgtagcccacatcaactccgtgtggaaagaccttctggaagacagtgtaacaccaatagacactaccatcatggctaagaacgaggttttctgcgttcagcctgagaaggggggtcgtaagtcagctcgtctcatcgtgttccccgacctgggtgtgcgcgtgtgcgagaagatggccctctatgacctggtcagcaaactccccctggccgtgatgggaagctcctacggattccaatactcaccaggacagcgggttgaattcctcgtgcaagcgtggaagtccaagaagaccccgatggggttctcgtatgatacccgctgctttgactccacagtcactgagagcgacatccgtacggaggaggcaatctaccaatgttgtgacctggacccccaagcccgcgtggctatcaagtccctcactgagaggctttacgttgggggccctcttaccaattcaaggggggaaaactgcggctaccgcaggtgccgcgcgagcggcgtactgacaactagctgtggtaacacccttacttgctacatcaaggcccgggcagcctgtcgagccgcagggctccagaactgcaccatgctcgtgtgtggcgacgacttggtcgttatctgtgagagtgcgggggtccaggaggacgcggcgagcctgagagccttcacggaggctatgaccaggtactccgccccccccggggatccccctcaaccagaatacgacttggagctcataacatcatgctcctccaacgtgtcggtcgcccatgacggcgctggaaaaagggtctactacctcacccgtgaccctacaacccccctcgcgagagccgcgtgggagacagcaagacacactccagtcaattcttggctaggcaacataatcatgtttgcccccacgctgtgggcgaggatgatactgatgacccatttctttagcgtcctcatagccagggatcaacttgaacaggcccttgattgcgagatctacggagcctgttactccatagagccactggatctacctctaatcattcaaagactccatggcctcagcgcattttcactccatagttactctccaggtgaaatcaatagggtggccgcatgcctcagaaaacttggggtcccgcccttgcgagcttggagacaccgggcccggagtgtccgcgctaggcttctgtccagaggaggcagagctgccatatgtggcaagtacctctttaactgggcggtaaaaacaaagctcaaactcactccaatagcggccgctggccagctggacttgtccggctggttcacggctggctacagcgggggagacatttatcacagcgtgtctcgtgcccggccccgctggttytggttttgcctactcctgcttgctgcaggggtaggcatctacctcctccccaaccga
>gnl|euhcvdb|EU862836_NS5B_C1a_NS5B_protein_coding_sequence_(ns5b_sequence)
tcaatgtcttattcctggacgggcgcacttgtcaccccgtgtgccacggaagaacaaaagttgcctatcaatgcactgagcaactcgttgctgcgccaccacaatctcgtgtattctaccacctcacgcagtgcttgccaaaggcagaagaaagtcacatttgacagactgcaggtcctggacaaccactaccaggacgtgctcaaggaggttaaagcggcggcgtcaaaggtgaaggccaacttgctgtccgtagaggaagcttgcagcctgacgtccccacattcagccagatctaaatttggctatggggcaaaagacgtccgttgccatgccagaaaggccgtaaaccacatcaactccgtgtgggaagaccttctggaagacagtgtaacaccaatacaaactaccatcatggctaagaacgaagttttctgcgttgagcctgcgaagggaggtcgtaagccagctcgtctcatcgtgttccccgacctgggtgtgcgcgtgtgcgagaagatggccctgtacgacgtggtcagcaagctccctgtggccgtgatgggaagctcctacggatttcaatactcaccaggacagcgggttgaattcctcgtgcaagcgtggaagtccaaaaagaccccaatgggattttcatatgatacccgctgctttgactccacagtcactgagagcgatatccgtacggaggaggcaatctaccaatgttgtgacctggacccccaggcccgcgtggccatcaagtccctcaccgagaggctttatgtcgggggccctcttaccaattcaaggggggaaaactgcggctatcgcaggtgccgcgcgagcggcgtactgacaactagctgtggtaacaccctcacttgttacatcaaggcccaagcagcctgtcgagccgcagggctccgggactgcaccatgctcgtgtgcggcgacgacttagtcgttatctgtgaaagtcagggagtccaggaggatgcagcgagcctgagagccttcacggaggctatgaccaggtactccgctccccccggggaccccccccaaccagaatacgacttggagctcataacatcgtgctcctccaacgtgtcagtcgcccacgacggtgctggaaagagggtctactaccttacccgtgaccctacaactcccttcgcgagagctgcgtgggaaacagcaagacacactccagtcaattcctggctaggcaacattatcatgtttgcccctacactgtgggcgaggatgatactgatgacccacttcttcagtgtcctcatagccagggatcagcttgaacaggcccttgattgcgaaatctacggagcctgctactccatagaaccgctggacctacctccaatcattcaaagactccatggccttagcgcattctctctccacagctactctccaggtgaaatcaatagggtggccacatgcctcaggaaacttggggtcccgcccttgcgagcttggagacaccgggcccggagcatccgcgctaagctactgtccagaggaggcagagctgccatatgcggcaagtacctcttcaattgggcagtaagaacaaagctcaaactcactccaatagcagccgctggccagctagacctgtccggctggttcacggctggctacagcgggggagacatttatcacagcgtgtctcgtgcccggccccgctggttctggttttgcctactcctgcttgctgcaggggtaggcatctacctcctccccaacata
>gnl|euhcvdb|EU781813_NS5B_C1a_NS5B_protein_coding_sequence_(ns5b_sequence)
tcgatgtcttattcttggacaggcgcacccatcactccgtgcgccgcggaagagcagaagctgcccatcaacgcactgagcaactcattgctacgccaccacaatctggtatattctaccacctcacgcagtgcttgccaaaggcagaagaaagtcacatttgacagactgcaggttctggacagccattaccaggacgtgctcaaggaggttaaagcagcggcgtcaaaagtgaaggccaacttgctatccgtagaggaagcttgtgacctgacgcccccacactcggccaaatccaagtttggctatggggcaaaagacgtccgttgccatgccagaaaggccgtagcccacatcaactccgtgtggaaagaccttctggaagacagtgtaacaccaatagacactaccatcatggccaagaacgaggttttctgcgttcagcctgagaaggggggccgtaagccagctcgtctcatcgtgttccccgacctgggtgtgcgcgtgtgcgagaagatggccctgtatgacgtagtcagcaagctccctattgccgtgatgggaagctcctacggattccaatattcaccagggcagcgggttgaattcctcgtgcaagcgtggaagtctaagaagaccccaatggggttctcgtatgatacccgctgctttgactcttcagtcactgagagcgatatccgtacggaggaggcaatctaccaatgttgtgacctggacccccaagcccgtgtggccattaagtccctcactgagaggctttatgtcgggggccctcttaccaattcaaggggggagaactgcggctatcgcaggtgccgcgcaagcggcgtactgacaactagctgcggtaacaccctcacctgctacatcaaggcccaagcagcctgtcgagccgcagggctccaggactgcaccatgctcgtgtgtggcgacgacttagtcgttatctgtgaaagtgcgggggtccaggaggacgcggcgagcctgagagccttcacggaggctatgaccaggtattccgccccccccggggaccccccacaaccagaatacgacttggagcccataacatcatgctcctccaacgtgtcagtcgcccacgacggcgctggaaagagggtctactacctcacccgtgaccctacagtccccctcgcgagagccgcgtgggaaacagcaagacacactccagtcaattcctggctaggcaacataatcatgtttgcccccacactgtgggcgaggatgatactgatgactcatttctttagcgtcctcatagccagggatcagcttgaacaggcccttgattgcgagatctacggagcctgctactccatagaaccactggatctacctccaatcattcaaagactccatggcctcagcgcattttcactccacagttactctccaggtgaaatcaatagggtggccgcatgcctcaggaaacttggggtcccgcccttgcgagcttggagacaccgggcccggaacgtccgcgctaggcttctgtccagaggaggcagggctgccatatgtggcaagtacctcttcaactgggcagtaaggacaaagctcaaactcactccaatagcggccgctggccagttggacttgtccggctggttcagggccggctacagcgggggagacatttatcacagcgtgtctcatgcccggccccgctggttttggttttgcctactcctgcttgctgcaggggtaggcatctacctcctccccaaccga
>gnl|euhcvdb|EU781814_NS5B_C1a_NS5B_protein_coding_sequence_(ns5b_sequence)
tcaatgtcttatacctggactggcgcactcgttaccccgtgcgccgcggaggaacaaaaactgcccatcaatgcactgagcaactcgttgctacgtcatcacaatctggtgtattccaccacctcacgcagtgcatgccaaaggcagaagaaagtcacatttgacagactgcaagttctggaccaccactaccaggacgtgctcaaggaggttaaggcagcggcgtcaaaagtgaaggctaacttgctatccgtagaggaagcttgtagcctgacgcccccacactcagccaaatccaaatttggctatggggcaaaagacgtccgttgccatgccagaaaggccgtaaaccacatcaactccgtgtggaaagaccttctggaagacagtgtaacaccaatagatactaccatcatggctaagaacgaggttttctgtgttgcgcctgagaaggggggtcgtaagccagctcgtctcattgtgttccccgacctgggtgtgcgcgtgtgcgagaagatggccctgtacgacgtggtttgcaagctccccctggccgtgatgggaagctcctacggattccaatactcaccaggacagcgggttgaattcctcgtgcaagcgtggaagtccaagaagaccccaatggggttctcgtatgatacccgctgctttgactccacagtcactgagagcgacatccgtacggaggaggcaatctaccaatgttgtgacctggacccccaggcccgcgtggccatcaagtccctcactgagaggctttatgttgggggccctcttaccaattcaaggggggagaactgcggctaccgcaggtgccgcgcgagcggcgtactgacaactagctgtggtaacaccctcacttgctacatcaaggcccaagcagcctgtcgagccgcagggctccagaactgcaccatgctcgtctgtggcgacgacttagtcgttatctgtgagagtgcgggggtccaggaggacgcggcaaacctgcgagccttcacggaggctatgaccaggtactccgctccccctggagaccccccacaaccagagtacgacttggagctcataacatcatgctcctccaacgtgtcagtcgcccacgacggcgctggaaagagggtctactaccttacccgtgaccctacaacccccctcgcgagagccgcgtgggagacagcaagacacactccagtcaattcctggctaggcaacataatcatgtttgcccccacactgtgggcgaggatgatactgatgacccacttctttagcgtcctcatggccagggatcaacttgaacaggcccttgattgcgagatctacggggcctgctactccatagaaccactggatctacctccaatcattcaaagactccatggcctcagcgcattttcactccacagttactctccaggtgaaatcaatagggtggctgcatgcctcaggaaacttggggtcccgcccttgcgagcttggagacaccgggcccggagcgtccgcgctaggcttctgtccagaggaggcagggctgccatatgtggcaagtacctcttcaactgggcagtaagaacaaagctcaaactcactccaatagcggccgctggccggctggacttgtccggctggttcaaggctggctacagcgggggagacatttatcacagcgtgtctcatgcccggccccgctggttctggttctgcctactcctgcttgctgcaggggtaggcatctacctcctccccaaccga
>gnl|euhcvdb|EU862840_NS5B_C1a_NS5B_protein_coding_sequence_(ns5b_sequence)
tcaatgtcctatacctggacaggcgcactcatcaccccgtgcgccgcggaggaacaaaaactgcccatcaacgcactgagcaactcattactacgtcatcacaatctggtgtattccaccacctcacgcagtgcttgccaaaggcagaagaaagtcacatttgacagactgcaagttctggatagccattaccaggacgtgcttgaggaggttaaagcagcggcgtcaaaagtgaaggcaaacttgctatccgtagaggaagcctgtaacctgacgcccccacactcagccagatccaagtttggctatggggcaaaagacgtccgttgccatgccagaaaggccgtagcccacatcaactccgtgtggaaagaccttctggaagacagtgtaacaccaatagacaccaccatcatggctaagaacgaggtattctgcgttcagcctgagaaggggggtcgtaagccagctcgtcttatcgtgttccccgacttgggtgtgcgcgtgtgcgagaagatggccctctacgacgtggtcagcaagctccccccggccgtgatgggaagctcctacggattccagtactctccaggacagcgggttgaattcctcgtgcgagcgtggaagtccaagaagaccccaatggggttctcatatgatacccgctgctttgactctacagtcactgagagagacatccgtacggaggaggcaatttaccaatgttgtgacctggacccccaagcacgtgtggccatcaagtccctcactgagaggctttacgttgggggccctcttaccaattcaaagggggagaactgcggctaccgcaggtgccgcgcgagcggcgtactgacaaccagctgtggtaacaccctcacttgctacatcaaggcccgagcagcctgtcgagccgcagggctccagaactgcaccatgctcgtgtgtggcgacgacttggtcgttatctgtgagagtgcgggggtccaggaggacgcggcgagcctgagagccttcacggaggctatgaccaggtactccgccccccccggggaccccccacaaccagaatacgacctggagcttataacatcatgctcctccaacgtgtcggtcgcccatgacggcgctggaaagagggtctactacctcacccgtgatccttcaactccccttgcgagagccgcatgggagacagcaagacacactccagtcaattcctggctaggcaacataattatgtttgcccccacactgtgggcgaggatgatactgatgacccatttcttcagcgtcctcatggccagggaccagcttgaacaggcccttgattgcgagatctacggagcctgctactccatagaaccactggatctgcctccgatcattcaaagactccatggccttagcgcattttcactccatagttactctccaggtgaaatcaatagggtggccgcatgcctcaggaaacttggggtcccgcccttgcgagcttggagacaccgggcccggagcgtccgcgctaggcttctgtccaggggaggtagggctgccatatgcggcaagtacctctttaactgggcggtaagaacaaagctcaaactcactccaatagcggccgccagccagctggacttgtccggctggttcacggctggctacagcgggggagacatttatcacagcgtgtctcatgcccggccccgctggttctggttttgcctactcctgcttactgcgggggtaggcatctacctcctccccaaccga
>gnl|euhcvdb|EU781816_NS5B_C1a_NS5B_protein_coding_sequence_(ns5b_sequence)
tcaatgtcttattcctggacaggcgcactcgtcaccccgtgtgccgcggaagaacaaaagttgcctatcaacgcactgagcaactcgttgctgcgtcaccacaatcttgtgtattcaaccacctcacgcagtgcttgccaaaggcagaagaaagtcacatttgacagactgcaggttctggacaaccactaccaggacgtgctcaaggaggttaaggcggcggcgtcaaaagtgaaggctaacttgctatccgtagaggaggcttgcagcctgacgcccccacattcagccagatccaagtttggctatggggcaaaagacgtccgttgccatgccagaaaggccgtaaaccacatcaactccgtgtggaaggaccttctggaagacagtgtaacaccaatagacactaccatcatggccaagaacgaagttttctgcgttcagcctgagaaggggggtcgtaagccagctcgtctcatcgtgttccccgacctgggtgtgcgcgtatgtgagaagatggccctgtacgacgtggtcagcaagctccctctrgccgtgatgggaagctcctacggattccaatactcaccaggacagcgggttgaattcctcgtgcaagcttggaagtccaagaggaccccaatggggttctcatatgatacccgctgctttgactccacagtcactgagagcgatatccgtacggaggaggcaatctaccagtgttgtgacctggacccccaagcccgcgtggccatcaagtccctcaccgagaggctttatgtcgggggccctcttaccaattcaaggggggaaaactgcggctatcgcaggtgccgcgcgagcggcgtactgacaactagctgtggtaacaccctcacttgctacatcaaggcccaagcagcctgtcgagccgcggggctccaggactgcaccatgctcgtgtgtggcgacgacttagtcgttatctgtgaaagtcagggagtccaggaggacgcagcgggcctgagagccttcacggaggctatgaccaggtactccgctccccctggggaccccccccaaccagaatacgacttggagctcataacatcgtgctcctccaacgtgtcggtcgcccacgacggcgctggaaagagggtctattaccttacccgtgaccccacaactccccttgcgagagctgcgtgggagacagcaagacacactccaatcaattcctggctaggcaacataatcatgtttgcccccacactgtgggcgaggatgatactgatgacccatttcttcagtgtcctcatagccagggatcagcttgaacaggcccttgattgcgaaatctacggagcctgctactccatagaaccactggacctacctccaatcattcaaagactccatggccttagcgcattctcactccacagttactctccaggtgaaatcaatagggtggccgcatgcctcaggaaacttggggtcccgcccttgcgagcttggagacaccgggcccggagcgtccgcgctaaacttctgtccagaggaggcagggctgccatatgtggcaagtacctcttcaattgggcagtaagaacaaagctcaaactcactccaatagcggccgctagccagctggacctgtccggctggttcacggctggctacagcgggggagacatttatcacagcgtgtctcgtgcccggccccgctggctctggttttgcctactcctgcttgctgcaggggtaggcatctacctccttcccaaccga
>gnl|euhcvdb|EU781818_NS5B_C1a_NS5B_protein_coding_sequence_(ns5b_sequence)
tcgatgtcttattcctggacaggcgcgcttgtcaccccgtgcgccgcggaagaacaaaaattgcccatcaacgcactgagcaactcgttactgcgtcatcacaatctcgtgtattccaccacctcacgcagtgcttgcctaaggcagaagaaagtcacatttgacagactgcaggtcctggatagtcactaccaggacgtgctcaaggaggttaaggcggcggcgtcaaaagtgaaggctaacttgctatccgtagaggaagcttgcagcctgacgcccccacattcagccaaatccaaatttggctatggggcaaaggacgtccgttgccatgccagaaaggccgtaaaccacatcaactccgtgtggaaagaccttctggaagacaatgtaacaccaatagatactaccatcatggctaagaacgaggttttctgtgttcagcctgagaagggaggtcgtaagccagctcgtctcatcgtgttccccgacctgggtgtgcgcgtgtgcgagaagatggccctgtacgacgtagtcaaaaagctccctctggccgtgatgggaagctcctacggattccaatactcaccaggacagcgggttgaattcctcgtgaaagcgtggaagtccaagaagaccccaatggggttttcgtatgatacccgctgctttgactcaacagtcactgagagcgacatccgtacggaggaggcaatctaccagtgttgtgacctggacccccaagcccgtgtggccatcaagtctctcaccgagagactttatgttgggggccctcttaccaattcaaggggggagaactgcggctatcgcaggtgtcgcgcgagcggcgtactgacaactagctgtggcaacaccctcacatgttacatcaaggcccaagcagcctgtcgagccgcagggctccgggactgcaccatgctcgtgtgtggcgacgacttagtcgttatctgtgaaagtcagggagttcaggaggatgcagcgaacctgagagccttcacggaggctatgaccaggtactccgctccccccggggaccccccccaaccagaatacgacttggagctcataacatcgtgctcctctaacgtgtcagtcgcccacgacggcgctggaaagagggtctattaccttactcgtgaccctacaactcccctcgcgagagctgcgtgggagacagcaagacacactccagttaattcctggctaggcaacataatcatgtttgcccctacattgtgggtgaggatgatattgatgccccacttctttagcatcctcatggccagggatcaacttgaacaggcctttgattgcgaaatctacggagcctgttactccatagaaccactggacctacctccaatcattcaaagactccatggccttagcgcgttctctctccacagttactctccaggtgaaatcaatagggtggccgcatgcctcagaaaacttggggtcccgcccttgcgagcttggagacaccgggcccggagcgtccgcgctaagctgctgtccagaggaggcaaggctgccatatgtggcaagtacctcttcaactgggcagtaagaacaaagctcaaactcactccaatagcggccgctggccagctggacttgtccggctggttcacggctggctacagcgggggagacatttatcacagcgtgtctcgtgcccggccccgctggttctggttttgcctactcctgcttgctgcaggggtaggcatctacctcctccccaaccgg
>gnl|euhcvdb|EU781823_NS5B_C1a_NS5B_protein_coding_sequence_(ns5b_sequence)
tcaatgtcttattcctggacaggcgcactcgtcaccccgtgcgctgcggaagaacaaaaactgccaatcaacgcactgagcaactcgttgctacgccatcacaatctagtgtattccaccacctcacgcagtgcttgccaaaggcagaagaaagtcacatttgacagactgcaagttctggataatcattaccaggacgtgctcaaggaggttaaagcagcggcgtcaaaggtgaaggctaacttgctatccgtagaggaagcttgcagcctgacgcccccacattcagctaaatccaagtttggctatggggcgaaggacgtccgctgccatgccagaaaggccatagcccacatcaactccgtgtgggaagaccttctggaggacagtgtaacaccaatagacactaccatcatggctaagaacgaggttttctgcgttcagcctgagaaggggggtcgtaagccagctcgtctcatcgtgttccctgatctgggcgtgcgcgtgtgcgagaagatggctctgtacgacgtggttagcaaactccccctggccgtgatgggaagctcctacggattccaatactctccaggacagcgggttgaattcctcgtgaaagcgtggaagtccaagaagagcccaatggggttctcgtatgatacccgctgttttgactccacagtcactgagagcgacatccgtacggaggaggcaatttaccaatgttgtgacctggacccccaagcccgcgtggccatcaagtccctcactgagaggctttatgttgggggccctcttaccaattcaaggggggagaactgcggctaccgcaggtgccgtgcgagcggcgtactgacaactagctgtggtaacaccctcacttgctacatcaaggcccgagcagcctgtcgagccgcagggctccaggactgcaccatgctcgtgtgtggcgacgacttagtcgttatctgtgaaagtgcgggggtccaggaggacgcggcgagcctgagagccttcacggaggctatgaccaggtactccgccccccccggggaccccccacaaccagaatacgacttggagctcataacatcatgctcttccaatgtgtcagtcgcccacgacggcgctggaaagagggtctactacctcacccgtgaccctactacccccctcgcgagagccgcgtgggagacagcaagacacactccagtcaattcctggctaggcaacataatcatgtttgcccccacactgtgggcgaggatgatactgatgacccatttctttagcgtcctcatagccagggatcagcttgaacaggcccttgattgcgagatctacggcgcctgctactccatagaaccactggatctacctccaatcattcaaagactccatggccttagcgcattttcactccacagttactctccaggtgaaatcaatagggtggccgcatgcctcagaaaacttggggtcccgcccttgcgagcttggagacaccgggcccggagcgtccgcgctaggcttctgtccagaggaggcagggctgccatatgtggcaagtacctcttcaactgggcagtaagaacaaagctcaaactcactccaatagcggccgctggccggctggacttgtccggctggttcacggctggctacagcgggggagacatttatcacagcgtgtctcatgcccggccccgctggttctggttttgcctactcctgctcgctgcaggggtaggcatctacctcctccccaaccga
>gnl|euhcvdb|EU781824_NS5B_C1a_NS5B_protein_coding_sequence_(ns5b_sequence)
tcaatgtcttattcctggacaggcgcacttatcaccccgtgtgccgcggaagaacaaaaactgcctatcaacgcactgagcaactcgttactgcgtcaccacaatctcgtgtactccaccacctcacgcagtgcttgcttaaggcagaagaaagtcacatttgacagacggcaggttctggacagccactaccaggacgtgctcaaggaggttaaggcagcggcgtcaaaagtgaaggctaaattgctatccgtagaggaagcgtgcagcctgacgcccccacattcagccagatccaaatttggttatggggcaaaggacgtccgttgccatgccagaaaggccgtaaaccacatcaactccgtgtggaaagaccttctggaagacaatgtaacaccaatagatactaccatcatggctaagaacgaagtcttctgcgttcagcctgagaaggggggtcgtaagccagctcgcctcatcgtgttccccgacctgggtgtgcgcgtgtgcgagaaaatggccctgtacgacgtggtcagcaaactccctccggccgtgatgggaagctcctacgggttccaatactcaccaggacagcgggttgaattcctcgtgcaagcgtggaagtccaagaagaccccaatggggttttcatatgatacccgttgttttgactccacagtcactgagagtgatatccgtacggaggaggcaatctaccagtgttgtgacttggaccctcaagcccgtgtggctatcaagtccctcaccgagaggctttatgtcgggggtcctcttaccaattcaagaggggaaaactgcggctatcgcaggtgtcgcgcgagcggcgtgctgacgactagctgtggtaataccctcacttgctacatcaaggcccaagcagcctgtcgagccgcagggctccgggattgcaccatgctcgtctgtggcgacgacttagtcgtaatctgtgaaagccagggggtccaggaggatgcagcgagcctgagagccttcacggaggctatgaccaggtactccgccccccccggggaccccccccaaccagagtacgacctggagctcataacatcgtgctcctctaacgtgtcggttgccgtcgacggcactggaaagagggtctattaccttacccgtgaccccacaacccccctcgcgagagccgcgtgggaaacagcaagacacactccagttaattcctggctaggcaacataataatgtttgcccccacattgtgggcgagggtgatactgttgacccattttttcagtgtccttatagccagggatcagcttgaacaggccctagattgtgaaatctacggagcctgctactccatagaaccactggacctacctctaatcattcaaagactccacggccttagcgcattctctctccacagttactctccaggtgaaatcaatagggtggccgcatgcctcaggaaacttggggttccgcccttgcgagcttggagacaccgggcccggagcgtccgcgctaagcttctgtccagaggaggcagggccgccacatgcggcaaatacctcttcaattgggcagtaagaacaaagctcaagctcactccaatagcggctgctggccagctggacttgtccggctggttcacagctggctacagcgggggagacatttatcacagcgtgtctcgtgcccggccccgctggttttggttctgcctactcctgcttgccgcaggggtaggcgtctacctccttcccaaccga
>gnl|euhcvdb|EU362901_NS5B_C1a_NS5B_protein_coding_sequence_(ns5b_sequence)
tcaatgtcttactcctggacaggcgcacttatcaccccgtgtgccgcggaagaacaaaaactgcccatcaacgcactgagcaactcgttgctgcgtcatcacaatctagtgtattccactacctcacgcagtgcttgccaaaggcagaagaaagtcacatttgacagactgcaagttctggacaaccattaccaggacgtgcttaaggaggttaaggcagcggcgtcaaaagtgaaggccaacttgctatccgtagaggaagcttgcagcctgacgcccccacattcagccagatccaaatttggctatggggcaaaagacgtccgttgtcatgccagaaaggccgtaaaccacatcaactccgtgtggaaagaccttctggaagacagtgtaacaccaatagataccaccattatggctaagaacgaggttttctgcgttcagcctgaaaaggggggtcgtaaaccagcccgtctcatcgtgttccccgacctgggtgtacgcgtgtgcgagaagatggctttgtacgacctggtcagcaaactcccccaagccgtaatgggaagctcctacggatttcaatactcaccaggacagcgggttgaattcctcgtgcaagcgtggaagtccaagaagaccccaatggggttttcatatgacacccgctgctttgactccacagtcactgagagcgatatccgtacggaggaagcaatctaccagtgttgtgacctggacccccaagcccgcgtggccatcaagtctctcaccgagaggctctatgtcgggggccctcttaccaattcaagaggggagaactgcggctatcgcagatgccgcgcgagcggcgtactgacgactagctgtggcaacaccctcacttgctacatcaaggcccaagccgcctgtcgagccgcagggctccgggacatcaccatgctcgtgtgtggcgacgacttggtcgttatctgcgagagtgagggggttcaggaggacgcggcgaacctgagagccttcacggaggctatgaccaggtactccgcccctcccggggaccccccccaaccagaatacgacttggagctcattacatcgtgctcctctaacgtgtcagtcgcccacgacggtgctggaagaagggtctattaccttacccgtgaccccacaacccccctcgcgagagccgcgtgggagacagcaagacacactccagtcaattcctggctaggcaacataatcatgtttgcccctacattgtgggcaaggatgatactgatgacccacttcttcggtgtcctcatagccagggatcagcttgaacaggccctcgattgtgaaatctacggagcctgctactccatagaaccactggatctacctccaatcattcagagactccatggccttagcgcattctcactccacagttactctccaggtgaaatcaatagggtggccgcatgcctcagaaaacttggggttccgcccttgcgagcttggaggcaccgggcccggagcgtccgcgctaagcttctgtccaggggaggcagggctgccatatgcggcaggtacctcttcaattgggcagtaagaacaaagctcaaactcactccaatagcagccgctggccagctggacttgtccggctggttcacggctggttacagcgggggagacatttatcacagcgtgtctcgtgcccggccccgctggttctggttttgcctactcctgcttgccgcaggggtaggcatctacctcctccccaaccgg
>gnl|euhcvdb|AF011753_NS5B_C1a_NS5B_protein_coding_sequence_(ns5b_sequence)
tcaatgtcttattcctggacaggcgcactcgtcaccccgtgcgctgcggaagaacaaaaactgcccatcaacgcactgagcaactcgttgctacgccatcacaatctggtgtattccaccacttcacgcagtgcttgccaaaggcagaagaaagtcacatttgacagactgcaagttctggacagccattaccaggacgtgctcaaggaggtcaaagcagcggcgtcaaaagtgaaggctaacttgctatccgtagaggaagcttgcagcctgacgcccccacattcagccaaatccaagtttggctatggggcaaaagacgtccgttgccatgccagaaaggccgtagcccacatcaactccgtgtggaaagaccttctggaagacagtgtaacaccaatagacactaccatcatggccaagaacgaggttttctgcgttcagcctgagaaggggggtcgtaagccagctcgtctcatcgtgttccccgacctgggcgtgcgcgtgtgcgagaagatggccctgtacgacgtggttagcaagctccccctggccgtgatgggaagctcctacggattccaatactcaccaggacagcgggttgaattcctcgtgcaagcgtggaagtccaagaagaccccgatggggttctcgtatgatacccgctgttttgactccacagtcactgagagcgacatccgtacggaggaggcaatttaccaatgttgtgacctggacccccaagcccgcgtggccatcaagtccctcactgagaggctttatgttgggggccctcttaccaattcaaggggggaaaactgcggctaccgcaggtgccgcgcgagcggcgtactgacaactagctgtggtaacaccctcacttgctacatcaaggcccgggcagcctgtcgagccgcagggctccaggactgcaccatgctcgtgtgtggcgacgacttagtcgttatctgtgaaagtgcgggggtccaggaggacgcggcgaacctgagagccttcacggaggctatgaccaggtactccgccccccccggggaccccccacaaccagaatacgacttggagcttataacatcatgctcctccaacgtgtcagtcgcccacgacggcgctggaaagagggtctactaccttacccgtgaccctacaacccccctcgcgagagccgcgtgggagacagcaagacacactccagtcaattcctggctaggcaacataatcatgtttgcccccacactgtgggcgaggatgatactgatgacccatttctttagcgtcctcatagccagggatcagcttgaacaggctcttaactgtgagatctacggagcctgctactccatagaaccactggatctacctccaatcattcaaagactccatggcctcagcgcattttcactccacagttactctccaggtgaaatcaatagggtggccgcatgcctcagaaaacttggggtcccgcccttgcgagcttggagacaccgggcccggagcgtccgcgctaggcttctgtccagaggaggcagggctgccatatgtggcaagtacctcttcaactgggcagtaagaacaaagctcaaactcaccccaataacggccgctggccggctggacttgtccggttggttcacggctggctacagcgggggagacatttatcacagcgtgtctcatgcccggccccgctggttctggttttgcctactcctgctcgctgcaggggtaggcatctacctcctccccaaccga
>gnl|euhcvdb|EU781800_NS5B_C1a_NS5B_protein_coding_sequence_(ns5b_sequence)
tcaatgtcctattcctggacaggcgcactcatcaccccgtgcgccgcggaagaacagaaactgcccatcaacgcactgagcaactcgttgctacgtcaccacaatctggtgtattccaccacttcacgcagtgcttgccaaaggcagaagaaagtcacatttgacagactgcaagtcctggacagccattaccaggacgtgcttaaggaggttaaagcagcggcgtcaaaagtgaaggccaatttgctatccgtagaggaagcttgtagcctgacgcccccacactcagccaaatccaagtttggctatggggcaaaagacgtccgttgccatgccagaaaggccgtaaaccacatcaactccgtgtggaaagaccttctggaagacagtgtaacaccaatagacaccaccatcatggctaagaacgaggttttctgcgttcagcctgagaaggggggtcgtaagccagctcgtctcatcgtgttccccgacttgggtgtgcgcgtgtgcgagaagatggccctgtacgacgtggttagcaaactccccctggccgtgatgggaagctcctacggattccaatactctccaggacagcgggttgaattcctcgtgaaagcgtggaagtccaagaagaccccaatggggttttcgtatgatacccgctgctttgactccacagtcactgagagcgatatccgtacggaagaggcaatctaccaatgttgtgacctggacccccaagcccgcgtggccatcaagtccctcactgagaggctttatgttgggggccctcttaccaattcaaggggggaaaactgcggctatcgcaggtgccgcgcgagcggcgtactgacaactagctgtggtaacaccctcacttgctacatcaaggcccgggcagcctgtcgagccgcagggctccaggactgcaccatgctcgtgtgtggcgacgacctagtcgttatctgtgaaagtgcgggagtccaggaggacgcggcgagcctgagagccttcacggaggctatgaccaggtactccgccccccccggggaccccccacaaccagaatacgacttggagctcataacatcatgctcctccaacgtgtcagtcgcccacgacggcgctggaaaaagggtctactaccttacccgtgaccctacaacccccctcgcgagagccgcgtgggagacagcaagacacactccagtcaattcctggctaggcaacataatcatgtttgcccccacactgtgggcgaggatgatactgatgacccatttctttagcgtcctcatagccagggatcaacttgaacaggcccttgattgcgagatctacggcgcctgctactccatagaaccattggatctacctccaatcattcaaagactccatggccttagcgcattttcactccatagttactctccaggtgaaatcaatagggtggccgcatgcctcaggaaacttggggtcccgcccttgcgagcttggagacaccgggcccggagcgtccgcgctaggcttctgtccagaggaggcagggctgccatatgtggcaagtacctcttcaactgggcagttagaacaaagctcaaactcactccaatagcggccgctggtcagctggacttgtccggctggtttacggctggctacagcgggggagacatttatcacagcgtgtctcatgcccggccccgctggttctggttttgcctactcctgcttgctgcaggggtaggcatctacctcctccccaaccga
>gnl|euhcvdb|EU781801_NS5B_C1a_NS5B_protein_coding_sequence_(ns5b_sequence)
tcaatgtcttacacatggacaggcgcactcgtcaccccgtgcgctgcggaagaacaaaaactgcccatcaacgcactgagcaactcgttgctacgtcatcacaatctggtgtattccaccacttcacgcagtgcttgccaaaggcagaagaaagtcacatttgacagactgcaagtcctggacagccattaccaggacgtgcttaaggaggttaaggcagcggcgtcaaaagtgaaggctaacttgctatccgtagaggaagcttgcagcctgacgcccccacattcagccagatccaagtttggctatggggcaaaagacgtccgttgccatgccagaaaggccgtagcccacatcaactccgtgtggaaagaccttctggaagacagtgtaacaccaatagacactaccatcatggccaagaacgaggttttctgcgttgcgcctgagaaggggggtcgtaagccagctcgcctcatcgtgttccccgacctgggggtgcgcgtgtgcgagaagatggccctgtacgacgtggtcagcaagctccccacggccgtgatgggaagctcctacggattccaatactcgccaggacagcgggttgaattcctcgtgcaagcgtggaagtccaagaaaaccccaatggggttctcgtatgatacccgctgtttcgactccacagtcactgagagcgacatccgtacggaggaggcaatctaccaatgttgtgacctggacccccaagcccgcgtggccatcaagtctctcactgagaggctttatgttgggggccctcttaccaattcaaggggggagaactgcggctaccgcaggtgccgcgcgagcggcgtactgacaactagctgtggtaacaccctcacttgctacatcaaggcccaggcagcctgtcgagccgcagggctccaggactgcaccatgctcgtgtgtggcgacgacttagtcgttatctgtgaaagtgcgggggtccaggaggacgcggcgagcctgagagccttcacggaggctatgaccaggtactccgccccccccggggaccccccacaaccagaatacgacttggagctcataacatcatgctcctccaacgtgtcagtcgctcacgacggcgctggaaagagggtctactaccttacccgtgaccctacaactcccctcgcgagagccgcgtgggagacagcaagacacactccagtcaattcttggctaggcaacataatcatgtttgctcccacactgtgggcgaggatgatactgatgacccatttctttagcgtcctcctagccagggatcagcttgaacaggccctagattgcgagatctacggagcctgctactccatagaaccactggatctacctccaatcattcaaagactccatggcctcagcgcattttcactccacagctactctccaggtgaaatcaatagggtggccgcatgcctcagaaaacttggggttccgcccttgcgagcttggagacaccgggcccggaatgtccgcgctaggcttctgtccagaggaggcagggctgccatatgtggcaagtacctcttcaactgggcagtaaaaacaaagctcaaactcactccaatagcggccgctagccggctggacttgtccggctggttcacggctggctacagcgggggagacatttatcacagcgtgtctcatgcccggccccgctggttctggttttgcctactcctgctcgctgcaggggtaggcatctacctcctccccaaccga
>gnl|euhcvdb|EF621489_NS5B_C1a_NS5B_protein_coding_sequence_(ns5b_sequence)
tcaatgtcttatacctggacaggcgcactcgtcaccccgtgcgccgcggaagaacaaaaactgcccatcaacgcactaagcaactcgttgctgcgtcatcacaatctggtgtattccaccacctcacgcagtgcttgccaaaggcagaagaaagtcacatttgacagactgcaagtcctggacagccattaccaggacgtgctcaaggaggttaaggcagcggcgtcaaaagtgaaggctaacttgctatccgtagaggaagcttgcagcctgacgcccccacactcagccaaatccaagtttggctatggggcaaaagacgtccgttgccatgccagaaaggccgtaaaccacatcaactccgtgtggaaagaccttctggaagacagtgtaacaccaatagacactaccatcatggctaagaacgaggttttctgcgttcagcctgagaaggggggtcgtaagccagctcgtctcatcgtgttccccgacctgggtgtacgcgtgtgcgagaagatggccttgtacgacgtagtcagcaagctccccctagccgtgatgggaagctcctacggattccaatactcaccaggacagcgggttgaattcctcgtgcaagcgtggaagtccaagaagaccccaatggggttttcgtatgatacccgctgttttgactccacagtcactgagaatgatatccgtacggaggaggcaatctaccaatgttgtgacctggacccccaagcccgcgtggccatcaagtccctcactgagaggctttatgtcgggggccctcttaccaattcaaggggggagaactgcggctatcgcaggtgccgcgcgagcggcgtactgacgaccagctgtggtaacaccctcacctgctacatcaaggcccgagcagcctgtcgagccgcagggctccaggactgcaccatgctcgtgtgtggcgacgacttagtcgttatctgtgagagtgcgggggtccaggaggacgcggcgagcctgagagccttcacggaggctatgaccaggtactccgccccccccggggaccccccacaaccagaatacgacttggagctcataacatcatgctcctccaacgtgtcagtcgcccacgacggcgctggaaaaagggtctactacctcacccgtgaccctacaacccccctcgcgcgggccgcgtgggagacagcaagacacactccagtcaattcctggctaggcaacataattatgtttgcccccacactgtgggcgaggatgatactgatgacccatttctttagcgtcctcatagccagggatcagcttgaacaggccctcgattgcgagatctacggggcctgctactccatagaaccactggatctacctccaatcattcaaagactccatggcctcagcgcattttcactccacagttactctccaggtgaaatcaatagggtggccgcatgcctcagaaaacttggggtcccgcccttgcgagcttggagacaccgggcccggaatgtccgcgctaggcttctgtccagaggaggcagggctgccatttgtggcaagtacctcttcaactgggcagtaaggacaaagctcaaactcactccaatagcggccgctggccggctagacttatctggctggttcacggctggctacagcgggggagacatttatcacagcgtgtctcatgcccggccccgctggttctggttttgcctactcctgctcgctgcaggggtaggcatctacctcctccccaaccga
>gnl|euhcvdb|EU862828_NS5B_C1a_NS5B_protein_coding_sequence_(ns5b_sequence)
tcaatgtcctattcctggacaggcgcgctcatcaccccgtgcgccgcggaagaacaaaaactgcccatcaatgcactgagcaactcgttgctacgtcaccacaatctggtgtattccaccacatcacgcagtgcttgccaaaggcagaagaaagtcacatttgacagactgcaagttctggacagccattaccaggacgtgcttaaggaggttaaagcagcggcgtcaaaagtgaaggctaacttgctatccgtagaggaagcttgcagcctgacgcccccacactcggccagatccaagtttggctatggggcaaaagacgtccgttgccatgccagaaaggccgtaacccacatcaactccgtgtggaaagaccttctggaagacagtgtaacaccaatagacaccaccatcatggctaagaacgaagttttctgcgttcagcctgaaaaggggggtcgtaagccagctcgtctcatcgtgttccccgacctgggtgtgcgcgtgtgcgagaagatggccttgtacgacttggtcagcaagctccccctggccgtgatgggaagctcctacggattccaatactcgccagcgcagcgggttgagttcctcgtgcaagcgtggaagtccaagaagaccccaatggggttctcgtatgatacccgctgctttgactccacagtcactgagagcgatatccgtacggaggaggcaatctaccaatgttgtgacctggacccccaagcccgtgtggccatcaagtccctcaccgagaggctttatgttgggggccctcttaccaattcaaggggggagaactgcggctaccgcaggtgccgcgcgagcggcgtactgacaactagctgtggtaacaccctcacttgctacatcaaggcccaggcagcctgtcgagccgcagggctccagaactgcaccatgctcgtgtgtggcgatgacttagtcgttatctgtgaaagtgcgggggtccaggaggatgcggcgagcctgagagccttcacggaggctatgaccaggtactctgccccccccggggaccccccacaaccagaatacgacttggagctcataacatcatgctcctccaacgtgtcagtcgcccatgacggtgctggaaagagggtctactaccttacccgtgaccctacaacccccctcgcgagagccgcgtgggagacagcaagacacactccagtcaattcctggctaggcaacataatcatgtttgcccccacactgtgggcaaggatgatattgatgacccatttctttagcgtccttatagccagggatcagcttgaacaggcccttgattgcgagatctacggagcctgctactccatagaaccactggatctacctccaatcattcaaagactccatggccttagcgcattttcactccacagttactctccaggtgaaatcaatagggtggccgcatgcctcagaaaacttggggtcccgcccttgcgagcttggagacaccgggcccggagcgtccgcgctaggcttctgtccagaggaggcagggctgccatatgtggcaagtacctcttcaactgggcagtaaaaacaaagctcaaactcactccaatagcggccgctggccggctggatttgtccggctggttcacggctggctacagcgggggagacatttatcacagcgtgtctcatgcccggccccgctggttctggttttgcctactcctgcttgctgcaggggtaggcatctacctcctccccaaccgg
>gnl|euhcvdb|EU781803_NS5B_C1a_NS5B_protein_coding_sequence_(ns5b_sequence)
tcaatgtcctattcctggacaggcgcacttatcaccccgtgcgccgcggaagaacagaaactgccaattaacgcactgagcaactcgttgctacgtcaccacaatctggtgtactccaccacctcacgcagcgcttgccaaaggcagaagaaagtcacatttgacagactgcaagttctggatagccactaccaggacgtgctcaaggaggttaaagcagcggcgtcaaaagtgaaggctaacttgctatccgtagaggaagcttgcagcctgacgcccccacactcagccagatccaagtttggctatggggcaaaagacgtccgttgccatgccagaaaggccgtagcccacatcaactccgtgtggaaagaccttctggaagacagtgtaaccccaatagacactaccatcatggccaagaacgaggttttctgcgttcagcctgagaaggggggccgtaagccagctcgtctcatcgtgttccccgacttgggtgtgcgcgtgtgcgagaagatggccctgtatgacatagtctccaagctccccctggccgtgatgggaagctcctacggattccaatactcaccaggacagcgggttgaattcctcgtgcaagcgtggaagtccaagaagaccccaatggggttttcatatgatacccgctgctttgactccacagtcactgagagcgatatccgtacggaggaggcaatttaccaatgttgtgacctggacccccaagcccgtgtggccatcaagtccctcaccgagaggctttatgttgggggccctcttaccaattcaagaggggagaactgtggctaccgcaggtgccgcgcgagcggcgtgctgacaactagctgtggtaacaccctcacttgctacattaaggcccgggcagcctgtcgagccgcagggctccaggactgcaccatgctcgtgtgtggcgacgacttagtcgttatctgtgaaagtgcgggggtccaggaggacgcggcgagcctgagagccttcacggaggctatgaccaggtactccgcccctcccggggaccccccacaaccagaatacgacttggagctcataacatcatgctcctccaatgtgtcagtcgctcacgacggcgctggaaagagggtctactacctcacccgtgaccctacgacccccctcgcgagagccgcgtgggagacagcaagacacactccagtcaattcctggctaggcaacataatcatgttcgcccccacactgtgggcgaggatggtattgatgacccatttctttagcgtcctcatagccagggatcagcttgaacaggcccttgattgcgagatctacggagcctgctactccatagaaccactggatctacctccaatcattcaaagactccatggcctcagcgcattttcactccatagttactctccaggtgaaatcaatagggtggccgcatgcctcagaaaacttggggtcccgcccttgcgagcttggagacaccgggcccggaatgtccgcgctaggcttctgtccagaggaggcagggctgccatatgtggcaagtacctcttcaactgggcagtaagaacaaagctcaaactcactccaatagcggccgctggccagctggacttrtccggctggttcaaggctggctacagcgggggagacatttatcacagcgtgtctcgtgcccggccccgctggttctggttttgcctactcctgcttgctgcaggggtaggcatctacctcctccccaaccga
>gnl|euhcvdb|EU781804_NS5B_C1a_NS5B_protein_coding_sequence_(ns5b_sequence)
tcaatgtcttactcctggacaggcgcactcgtcaccccgtgtgccgcggaagaacagaaactacccatcaacgcactgagcaactcgttgctgcgccaccacaatctggtgtattccaccacctcgcgcagtgcttgccacaggcaaaagaaagtcacatttgacagactgcaagttctggacaaccactaccaggacgtgctcaaggaggttaaggcagcggcgtcaaaagtgaaggctaacttgctatccgtggaggaagcttgcagcctgacgcccccacactcagccagatccaagtttggctatggggcgaaagacgtccgttgccatgccagaaaggccgtaagccacatcaactccgtgtggaaagaccttctggaagacagtgtaacaccaatagacactaccatcatggctaagaacgaggttttctgcgttcagcctgagaaggggggtcgtaagccagctcgtctcatcgtgttccccgacctgggtgtacgcgtgtgcgagaagatggccttgtacgacctggttagcaagctccccctggccgtgatgggaagctcctacggattccaatactcgccaggacagcgggttgaattcctcgtgcaagcgtggaagtccaagaggaccccgatggggttctcgtatgatacccgctgttttgactccacagtcactgagaacgatatccgtacggaggaagaaatctaccaatgttgtgacctggacccccaagcccgtgtggccatcaagtccctcactgagaggctttatgttgggggccctcttacaaattcaaggggggagaactgcggctaccgcaggtgccgcgcgagcggcgtactgacgactagctgtggcaacaccctcacttgctacatcaaggcccgagcagcctgtcgagccgcagggctccaggactgcaccatgctcgtgtgtggcgacgacttagtcgttatctgtgaaagtgcgggggtccaggaggacgcggcgagcctgagagccttcacggaggctatgaccaggtactccgccccccccggggaccccccacagccagaatacgacttggagctcataacatcatgctcctccaacgtgtcggtcgcccacgacgacgctggaaagagggtctactacctcacccgtgatcctacaacccccctcgcgagagccgcgtgggagacagcaagacacactccagtcaattcctggctaggcaacataatcatgtttgcccccacattgtgggcgaggatgatactgatgacccatttctttagcgtcctcatagccagggaycagcttgaacaggccctygattgygagatctacggagcctgctactccatagaaccactggatctacctccaatcattcaaagactccatggcctcagcgcattctcactccacagttactctccaggtgaaatcaatagggtggccgcatgcctcagaaaacttggggtcccgcccttgcgagcttggagacaccgggcccggaatgtccgcgctaggctactgtccagaggaggcagggctgccatatgtggcagatacctcttcaactgggcagtgaggacgaagctcaaactcactccaatagcggccgccggccggctggacttgtccggctggttcacggccggctacagcgggggagacatttatcacagcgtgtctcatgcccggccccgctggttctggttttgcctactcctgctcgctgcaggggtaggcatctacctcctccccaaccga
>gnl|euhcvdb|EU862831_NS5B_C1a_NS5B_protein_coding_sequence_(ns5b_sequence)
tcgatgtcttacacatggacaggcgcacttatcaccccgtgcgccgcggaagagcaaaaattgcctattaacgcactgagcaactcgttgctacgtcaccacaatctggtgtattccaccacctcacgcagtgctagccaaaggcagaagaaagtcacatttgacagactgcaagttctggatagccattaccaggacgtggttaaggaggttaaggcagcggcgtcaaaagtgaaggccaacttgctatccgtggaggaagcttgtagcctgacgcccccgcactcagccaaatccaaatttggctatggggcaaaagacgtccgttgccatgccagaaaggccgtaaaccacatcaactccgtgtggaaagaccttctggaagacagtgtaacaccaatagacaccaccatcatggctaagaacgaggttttctgcgttcagcctgagaaagggggtcgtaagccagctcgtctcatcgtgtttcccgacttgggtgtacgcgtatgtgagaagatggccctctacgacgtagttggcaagctccccctggccgtgatgggaagctcctacggattccaatactcaccagcacagcgggttgaattcctcgtgcaagcgtggaagtccaagaggaccccaatggggttctcgtatgatacccgctgctttgactccacagtcactgagaacgatatccgtacggaggaggcaatctaccaatgttgtgacctggacccccaagcccgtgtggccatcaggtctctcactgagaggctttacgttgggggcccccttaccaattcaagaggggagaactgtggctaccgcaggtgccgcgcgagcggcgtactgacaactagctgtggtaacaccctcacttgctacatcaaggcccgagcagcctgtcgagccgcagggctccaggactgcaccatgctcgtgtgcggcgacgacttagtcgttatctgtgagagtgcgggggtccaggaggacgcagcgaacctgagagcttttacggaggctatgaccaggtactccgcccctcccggggaccccccgcagccagaatacgacttggagctcataacatcctgctcctccaacgtgtcagtcgcccatgacggtgctggaaaaagggtctactacctcacccgtgaccctacaacccccctcgcaagagctgcgtgggagacagcaagacacactccagtcaattcctggctaggcaacataatcatgtttgcccccacattgtgggcgaggatgatactgatgactcatttttttagcgtcctcatagccagggatcagcttgaacaggcccttgattgcgaaatctacggagcctgctactccatagaaccattggatctacctccaatcattcaaagactccatggccttagcgcgttttcactccacagttactctccaggtgaaatcaatagggtggccgcatgcctcaggaaacttggggtcccgcccttgcgagcttggagacaccgggcccggtctgtccgcgctaggcttctgtccagaggaggcagggctgccatatgtggcaagtacctcttcaattgggcagtaaaaacaaagctcaaactcactccaatagcggccgccggccagctggacttgtccggctggttcacggctggctacagcgggggagacatttatcacagcgtgtctcgtgcccggccccgctggttctggttttgcctactcctgctagctgcaggggtaggcatctacctctaccccaaccga
>gnl|euhcvdb|EU781806_NS5B_C1a_NS5B_protein_coding_sequence_(ns5b_sequence)
tcaatgtcttattcctggacaggtgcactcgttaccccgtgcgctgcggaagagcagaaactgcccatcaacgcactgagcaactcgttgttacgtcatcacaacatgatatattccaccacctcacgcagtgccagccaaaggcagaagaaagtcacgtttgacagactgcaggttctggacagccattaccaggacgtgctcaaggaggtcaaagcagcggcgtcaaaagtgaaggctaacttgctatccgtagaggaagcttgcagcctgacgcccccacactcagccaaatccaagtttggctacggggcaaaagacgtccggtgccatgccagaaaggccgtagcccacatcaactccgtgtggaaagaccttctggaagacagtgaaacaccaatagacaccaccatcatggctaagaacgaggttttctgcgttcagcctgagaaggggggtcgtaagccagctcgtctcatcgtgtttcccgacctgggtgtacgcgtgtgcgagaaaatggccctgtacgatgtggtcagcaagctccccgtggccgtgatgggaagctcctacggattccaatactcaccaggacagcgggttgaattcctcgtgcaagcgtggaagtccaagaagaccccaatggggttttcgtatgatacccgctgctttgactccacagtcactgagagcgatatccgtacggaggaggcaatctaccaatgttgtgacctggaccctcaagcccgcgtggccattaagtctctcactgagaggctctatgttgggggccctcttaccaattcaaggggggagaactgcggctaccgcaggtgtcgcgcgagcggcgtactgacaactagctgtggtaacaccctcacttgctacatcaaggcccgagcagcctgtcgagccgcagggctccgggactgcgacatgctcgtgtgtggcgacgacttagtcgttatctgtgaaagtgcgggggtccaggaggacgcggcgagcctgagagccttcacggaggctatgaccaggtactccgccccccccggggaccccccacaaccagagtacgacttggagcttataacatcatgctcctctaacgtgtcagtcgcccacgacggcgctggaaagagggtctactaccttacccgtgaccctgcaacccccttcgcgcgagccgcgtgggagacagcaagacacactccagtcaattcctggctaggcaacataattatgtttgcccccacactgtgggcgaggatgatactgatgacccatttctttagcatcctcatggccagggaacagcttgatcaggcccttgattgcgagatctacggagcctgctactccatagaaccactggatctacctccaatcattcaaagactccatggcctcagcgctttttcactccacagttactctccaggtgaaatcaatagggtggccgcatgcctcagaaaacttggggtcccgcccttgcgagcttggagacaccgggcccggagtgtccgcgctaggcttctgtccagaggaggcagggctgccatatgtggcaagtacctcttcaactgggcagtaagaacaaaactcaagctcactccaatagcggccgccggccagctggacttgtccggttggttcacggccggctacagcgggggagacatttatcacagcgtgtctcgtgcccggccccgctggttttggttctgcctactcctgcttgctgcaggggtaggcatctacctcctccccaaccga
>gnl|euhcvdb|EU781807_NS5B_C1a_NS5B_protein_coding_sequence_(ns5b_sequence)
tcaatgtcttattcctggacaggcgcgctagtcaccccgtgcgccgcggaagaacaaaaattgcctatcaacgcactgagcaactcgttgctacgtcaccacaatcttgtgtattctaccacctcacgcagtgcttgccaaaggcagaagaaagtcacatttgacagagtgcaggtcctggacagccactaccagggcgtgctcaaggaggttatggcagcggcgtcaaaggtgaaggctaacttgctatccgtggaggaagcttgtagcctgacgcccccgcattcagccaaatccaaatttggctatggggcaaaggacgtccgttgccatgccagaaaggccgtaaaccacatcaactccgtgtggaaagaccttctggaagacagtgtaacaccaatagatactaccatcatggccaagaacgaagttttctgcgttcagcctgagaaggggggtcgtaagccagctcgtctcatcgtgttccccgatctgggtgtgcgcgtgtgcgagaagatggccctgtacgacttggtcggcaagctccccctggccgtgatgggaagctcctacggattccaatactcaccagggcagcgggttgaattcctcgtgcaagcgtggaagtccaagaagaccccaatggggttttcgtatgatacccgttgctttgactccacagtcactgagagagatatccgtacggaggaggcaatctaccagtgttgtgacctggacccccaagcccgtgtggccattaagtccctcacggagaggctttatgttgggggccctcttaccaattcaaggggggaaaactgcggctaccgcaggtgccgcgcgagcggcgtactgacaactagctgtggtaacaccctcacttgctacatcaaggcccaagcagcctgtcgagccgcagggctccgggactgcaccatgctcgtgtgcggcgacgacttggtcgtcatctgtgaaagtcggggagtccaggaggatgcagcgagcctgagagccttcacggaggctatgaccaggtattccgctccccccggggaacccccccaaccagaatacgacctggagctcataacatcatgctcctctaacgtgtcagtcgcccacgacggcgctggaaagagggtctattaccttacccgtgaccctacaactcccctcgcaagagctgcgtgggagacagcaagacacactccagtcaattcctggctaggcaacataatcatgtttgcccccacattgtgggcaagaatgatactgatgacccacttcttcagtgtcctcatggccagggatcaacttgagcaggcccttgattgcgaaatctacggagcctgttactccatagaaccactggatctacctcagatcattcaaagactccatggccttagcgcattctccctccacagttactctccaggtgaaatcaatagggtggccgcatgcctcagaaaacttggggtcccgcccttgcgagcttggagacaccgggcccggagcgtccgcgctaggctcctgtccagaggaggcagggctgccatatgtggcaaatacctcttcaattgggcagtaagaacaaagctcaaactcactccaatagcggccgctagccagctggacttgtccggctggtttacggctggctacagcgggggagacatttatcacagcgtgtctcgtgcccggccccgctggttctggttttgcctactcctgcttgctgcaggggtaggcatctacctcctccccaaccga
>gnl|euhcvdb|EU781747_NS5B_C1a_NS5B_protein_coding_sequence_(ns5b_sequence)
tcaatgtcttactcttggacaggcgcactcatcaccccgtgcgccgcggaggaacagaaactgcccatcaacgcactgagcaactcgttgctgcgtcaccacaatttggtgtattccaccacctcacgcagtgcttgccttaggcagaagaaagtcacatttgacagactgcaagttctggacagccattaccaggacgtgctcaaggaggttaaggcagcggcgtcaaaagtgaaggctaacttgctatccgtagaggaagcttgcagcctgacgcccccacactcagccagatccaagtttggctatggggcaaaagacgtccgttgccacgccagaaaggccgtaacccacatcaactccgtgtggaaagaccttctggaagacagtgtaacaccaatagacactaccatcatggctaagaacgaggttttctgcgttcagcctgagaaggggggtcgtaagccagctcgtctcatcgtgttccccgacctgggtgtgcgcgtgtgcgagaagatggccctatacgacgtggtttccaagctccccttggccgtgatgggaagctcttacggatttcagtactcaccaggacagcgggttgagttcctcgtgcaagcgtggaaatcaaaaaagaacccaatggggttctcgtatgacacccgctgctttgactccacagtcactgagaacgatatccgtactgaggaggcaatctaccaatgttgtgacctggacccccaagcccgcgtggccatcaagtccctcaccgagaggctttatgttgggggccctcttaccaattcaaggggggagaactgcggctaccgcaggtgccgcgcgagcggcgtactgacaactagctgtggtaacaccctcacttgctacatcaaggcccaagcagcctgtcgagccgcagggctccaggactgcaccatgctcgtgtgcggcgatgacttagtcgttatctgtgaaagtgcgggggtccaggaggacgcggcgagcctgagagccttcacggaggctatgaccaggtactccgccccccccggggaccccccacaaccagaatacgacttggagctcataacatcatgctcctccaacgtgtcagtcgcccacgatggcactggaaagagggtctactacctcacccgtgaccctacaactcccctcgcgcgagccgcgtgggagacagcaagacacactccagtcaattcctggctaggcaacataatcatgtttgcccccacgctgtgggcgaggatgatactgatgacccatttctttagcgtcctcatagccagggatcagcttgaacaggcccttgattgcgagatctacggagcctgctactccatagaaccactggatctacctccaatcattcaaagactccatggccttagcgcattctcactccacagttactctccaggtgaaatcaatagggtggccgcatgcctcagaaaacttggggtaccgcccttgcgagcttggagacaccgggcccggagcgtccgcgctaagcttctgtccagaggaggcagggctgccatatgtggcaagtacctcttcaactgggcagtaagaacaaagctcaaactcactccaatagcggccgctggccagctggacttgtccggctggttcacggctggctacagcgggggagacatttatcacagcgtgtctcatgcccggccccgctggttctggttttgcctactcctgcttgctgcaggagtaggcatctacctcctccccaaccga
>gnl|euhcvdb|EU781749_NS5B_C1a_NS5B_protein_coding_sequence_(ns5b_sequence)
tcaatgtcctattcctggacaggcgcgcttatcaccccgtgcgccgcggaagagcaaaaattgcccatcaacgcactgagcaactcgttgctacgtcatcacaatctggtgtattccaccacctcacgcagtgcttgccaaaggcagaagaaagtcacatttgacagactgcaagttctggatagccactaccaggacgtgctcaaggaggttaaggcagcggcgtcgaaggtgaaggctaacttgctatccgtagaggaagcttgtagcctgacgcccccgcactcagccaaatccaagtttggctatggggcaaaagacgtccgttgccatgccagaaaggccgtaaaccacatcaactccgtgtggaaagaccttctggaagacagtgtaacgccaatagacactaccatcatggctaagaacgaggttttctgcgttcagcctgagaaggggggtcgtaagccagctcgtctcatcgtgttccccgatctgggtgtgcgcgtgtgcgagaagatggctctctacgacgtggttagcaagctccccctggccgtgatgggaagctcctacggattccaatactcaccaggacagcgggttgaattcctcgtgcaagcgtggaaggccaagaagaccccgatggggttttcgtatgatacccgctgctttgactccacagtcactgagagcgacatccgtacggaggaggcaatctaccaatgttgtgacctggacccccaagcccgcgtggccatcaagtccctcactgagaggctttatgttgggggccctcttaccaattcaaggggggagaactgtggctatcgcaggtgccgcgcgagcggcgtactgacaaccagctgtggtaacaccctcacttgctacatcaaggcccgagcagcctgtcgagccgcagggctccgggactgcaccatgctcgtgtgtggcgacgacttagtcgttatctgtgaaagtgcgggggtccaggaggacgcagcgagcctaagagccttcacggaggctatgactaggtactccgcccctcccggggaccccccacagccagaatacgacttggagctcataacatcctgctcctccaatgtgtcagtcgcccacgacggcgctggaaggagggtctattaccttactcgtgaccctacaacccccctcgcaagagctgcgtgggaaacagcaagacacactccagttaattcttggctaggcaacataatcatgtttgcccccacattgtgggcgaggatgatactgatgacccattttttcagcgtcctcatagccagggatcagcttgaacaggcccttgattgcgaaatctacggagcctgctactccatagaaccactggatctacctccaatcattcaaagactccatggcctcagcgcattttcgctccacagttactctccaggtgaaatcaatagggtggccgcatgcctcaggaaacttggggtcccgcccttgcgagcttggagacaccgggcccgagccgtycgcgctaggcttctgtccagaggrggtagggctgccatatgtggcaagtacctcttcaattgggcagtaaaaacaaagctcaaactcactccaatagcggccgctggccagctggacttgtccggctggttcacggccggttacagcgggggagacatttatcacagcgtgtctcatgcccggccccgctggttctggttttgcctactcctgcttgctgcgggggtaggcatctacctctatcccaaccga
>gnl|euhcvdb|EU781812_NS5B_C1a_NS5B_protein_coding_sequence_(ns5b_sequence)
tcgatgtcttattcctggacaggtgcactcgtcaccccgtgcgccgcggaagaacaaaagctgcccatcaacgcactgagcaattcgttgctacgtcaccacaatctgatatactccaccacttcacgcagtgctagccaaaggcagaggaaagtcacatttgacagactgcaagttctggacagtcattaccaggacgtgctcaaggaggttaaagcagcggcgtcaaaagtgaaggctaacttgctatccgtagaggaagcttgcagcctgacgcccccacactcagccaaatctaagtttggctatggggcgaaagacgtccgttgccatgccagaaaggccgtaaaccacatcagctccgtgtggaaagaccttctggaggacagtgtaacaccaatagacactaccatcatggctaagaacgaggttttctgcgttcagcctgaaaaggggggtcgtaagccagctcgtctcatcgtgttccccgatctgagtgtgcgcgtgtgcgagaagatggccctgtacgacgtggttagcaagctccccctagccgtgatgggaagctcctacggattccaatactcaccaggacagcgggttgaattcctcgtgcaagcgtggaagtctaagaagaccccaatggggttctcgtatgatacccgttgctttgactctacagtcactgagagcgacatccgtacggaggaggcaatctaccaatgttgtgacctggacccccaagcccgcgtggccattaagtccctcactgagaggctttatgttgggggtcctctcaccaattcaaggggggagaactgcggctaccgcaggtgccgcgcaagcggcgtactgacgactagctgtggtaacaccctcacttgctacatcaaggccaaagcagcctgtcgagccgcagggctccaggactgcaccatgctcgtgtgtggcgacgacttagtcgttatctgtgaaagcgcgggggtccaggaggacgcggcgagcctgagagccttcacggaggctatgaccaggtactccgccccccccggggaccccccacaaccagagtacgacttggagctcataacatcgtgctcctccaatgtgtcagtcgcccacgacggcgctggaaagagggtctactaccttacccgtgaccctacaacccccctcgcgagagccgcgtgggagacagcaagacacactccagtcaattcctggctaggcaacataatcatgtttgcccccacattgtgggcgaggatgatactgatgacccatttctttagcgtcctcatagccagggatcagcttgagcaggcccttgattgcgagatctacggagcctgctactccatagaaccactggatctacctccaatcattcaaagactccatggccttagcgcgttttcactccacagttactctccaggtgaaatcaatagggtggccgcatgcctcaggaaacttggggttccgcccttgcgagcttggagacaccgggcccggagtgtccgcgctaggcttctgtccagagggggcagggctgccatatgtggcaagtacctcttcaactgggcagtaagaacaaagctcaaactcactccaatagcggccgctggccggctggacttgtccggctggttcacggctggctacagcgggggagacatttatcacagcgtgtctcgtgcccggccccgctggttctggttttgcctactcctgctcgctgcaggggtaggcatctacctcctccccaaccgg
>gnl|euhcvdb|EU781815_NS5B_C1a_NS5B_protein_coding_sequence_(ns5b_sequence)
tcgatgtcttatacctggacaggcgcactcgtcaccccgtgcgccgcggaagaacaaaagctgcccatcaacgcactgagcaactcgttgctacgtcatcacaatctcgtgtattccaccacctcacgcagtgcttgccaaaggcagaagaaagtcacatttgacagacggcaagttctggacagccattaccaggacgtgcttaaggaggttaaagcagcggcgtcaaaagtgaaggctaacttgctatccgtagaggaagcctgtagcctgacgcccccacactcagccagatccaagtttggctatggggcgaaagacgtccgttgccatgccagaaaggccgtaacccacatcaactccgtgtggaaagaccttctggaagacagtgtaacaccaatagacactaccatcatggctaagaacgaggttttctgcgttcagcctgagaaggggggtcgtaagccagctcgtctcatcgtgttccctgacctgggtgtgcgcgtgtgcgagaagatggctctctacgacgtggttagcaaactccccctagccgtgatgggaagctcctacggattccaatactcaccaggacagcgggttgaattcctcgtgcaagcgtggaagtccaagaagaccccaatggggttctcgtatgatacccgctgctttgactccacagtcactgagagcgacatccgtacggaggagacaatttaccaatgttgtgacctggacccccaagcccgcgtggccatcaagtctctcactgagaggctttacgttgggggccctcttaccaattcaaggggggagaactgcggctaccgcaggtgccgcgcgagcggcgtactgacgactagctgtggcaacaccctcacctgctacatcaaggcccgggcagcctgtcgagccgcagggctccaggactgcaccatgctcgtgtgtggcgacgacctggtcgttatctgcgagagtgcgggggtccaggaggacgcggcgagcctgagagccttcacggaggctatgaccaggtactccgccccccccggggaccccccacaaccagaatacgacttggagctcataacatcgtgctcctccaacgtatcggtcgcccacgacggcgctggaaagagggtctactaccttacccgtgaccctacaacccccctcgcgagagccgcgtgggagacagcaagacacactccagtcaattcctggctaggcaacataatcatgtttgcccccacactgtgggcgaggatgatactgatgacccatttctttagcgtcctcatagccagggatcagcttgaacaggcccttgattgcgagatctacggagcctgctactccatagaaccactggatctacctccaatcattcaaagactccatggcctcagcgcattttcactccacagttactctccaggtgaaatcaacagggtggccgcatgcctcagaaaacttggggtcccgcccttgcgagcttggagacaccgggcccggagcgtccgcgctaggcttctgtccagaggaggcagggctgccatatgtggcaagtacctctttaactgggcagtaaaaacaaagctcaaactcactccaatagcggccgctggccagctggacttgtccggctggttcacggctggctacagcgggggagacatttatcacagcgtgtctcgtgcccggccccgctggttctggttttgcctactcctgctcgccgcaggggtaggcatctacctcctccccaaccga
>gnl|euhcvdb|EU781817_NS5B_C1a_NS5B_protein_coding_sequence_(ns5b_sequence)
tcaatgtcttactcctggacaggcgcacttatcaccccgtgcgccgcggaagaacagaaattgcctatcaacgctctgagcaactcgttactgcgtcaccacaatctcgtgtattccaccacctcacgcagtgcttgcctaaggcagaagaaagtcacatttgacagactgcaggttctggacaatcactaccaggacgtgcttaaggaggttaaggcggcggcgtcaaaagtgaaggctaacttgctatccgtagaggaagcttgcagcctgacgcccccacattcagccagatccaaatttggctatggggcaaaagacgtccgttgccatgccagaaaggccgtaaaccacatcaactccgtgtggaaagaccttctggaagacagtgtaacaccaatagatactaccatcatggctaagaacgaagtcttctgcgttcagcctgagaaggggggtcgcaagccagctcgtctcatcgtgttccctgacctgagtgtgcgcgtgtgcgagaagatggctttgtacgacgtggtcagcaagctccccctggccgtgatgggaggctcctacggattccaatactcaccaggacagcgggtcgaattcctcgtgcaagcgtggaagcacaagaagaccccaatggggttttcatatgacacccgctgctttgactccacggtcactgagagtgacatccgtacggaagaggcaatctaccaatgttgtgacctcgacccccaagcccgcgtggccatcaagtctctcaccgagaggctttatgtcgggggtcctcttaccaattcaaggggggaaaactgcggctatcgcaggtgccgcgcgagcggcgtactgacaaccagctgtggtaacaccctcacctgctacatcaaggcccaagcagcctgtcgagccgcagggctccgggactgcaccatgctcgtgtgtggcgacgacttagtcgttatctgtgaaagtcagggagtccaggaggacgcagcgagcctgagagctttcacggaagctatgaccaggtactccgctccccccggggaccccccccaaccagaatacgacttggagctcataacatcgtgctcctctaacgtctcagtcgcccacgacggcgctggaaagagggtctattaccttacccgtgaccctacaactcccctcgcaagagctgcgtgggagacagcaagacacactccagtcaattcctggctaggcaacataatcatgtttgcccctacattgtgggcgagaatgatactgatgactcatttcttcagtgtcctcatagccagggatcagcttgaacaggcccttgattgcgaaatctacggagcctgctactccatagaaccattggacttacctccaatcattcaaagactccatggccttagcgcgttctctcttcacagttactctccaggtgaaatcaatagggtggccgcatgcctcagaaaacttggggttccgcccttgcgagcttggagacaccgggcccggagcgtccgcgctaagcttctgtccaggggaggtagggctgccatatgtggcaggtacctcttcaactgggcagtaagaacaaagctcaaactcactccaataccggccgctggccagctggacttgtccggttggttcacggctggctacagcgggggagacatttatcacagcgtgtctcgtgcccggccccgctggttttggttttgcctactcctgcttgctgcaggggtaggcatctacctccttcccaaccga
>gnl|euhcvdb|EU781819_NS5B_C1a_NS5B_protein_coding_sequence_(ns5b_sequence)
tcaatgtcctattcctggacaggcgcactcgtcaccccgtgtgccgcggaagaacagaaactgcccatcaacgcactgagcaactcgctgctacgtcaccacaatctggtgtattccaccacctcacgcagtgcttgccagaggcagaagaaagtcacatttgacagactgcaagttctggacagccattaccaggacgtgcttaaggaggttaaggcagcggcgtcaaaagtgaaggctagcttgctttccgtagaggaagcttgcaacctgacacccccacactcagccaaatctaagtttggctatggggcaaaagacgtccgttgccatgccaggaaggccgtaacccacatcaactccgtgtggaaagaccttcttgaggacagtgtaacaccaatagacactaccatcatggctaagaacgaggttttctgcgttcagcctgagaaggggggtcgtaagccagctcgtctcatcgtgttccccgacctgggtgtacgcgtgtgcgagaagatggccctgtacgacgtggttaccaagctccccctggccgtgatgggaagctcctacgggttccaatactcaccaggacagcgggttgagttcctcgtgcaagcgtggaagtccaagaagatcccaatggggttctcgtatgatacccgctgcttcgactccacagtcactgagagtgatatccgtacggaggaggcaatttatcaatgttgtgacctggacccccaagcccgcgtggctatcaagtctctcactgagaggctgtatgttgggggccccctcaccaattcaaggggggagaactgcggctaccgtaggtgccgcgcgagcggcgtactgacaactagctgcggtaataccctcacytgctacatcaaggcccgagcagcctgtcgagccgcagggctccagaactgcaccatgctcgtgtgtggcgacgacttagtcgttatctgtgaaagcgcgggggtccaggaggatgcggcgagcctgagagccttcacggaggctatgaccaggtactccgccccccccggggaccccccacaaccagaatacgacttggagctcataacatcatgctcctccaacgtgtcagtcgcccacgacggcgctggaaagagggtctactacctcacccgtgaccctacaacccccctcgcgagagccgcgtgggagacagcaaggcacactccagtcaattcctggctaggcaacataatcatgtttgcccccacactgtgggcgaggatgatactgatgacccatttctttagcgtccttatagccagggatcagcttgaacaagcccttgattgcgagatctacggggcctgctactccatagaaccattggacctacctccaatcattcaaagactccatggccttagcgcgttttcactccacagttactctccaggtgaaatcaatagggtggccgcatgcctcaggaaacttggggtcccgcccttgcgagcttggagacaccgggcccggaatgtccgcgctaggcttctgtccagaggaggcagggctgctatatgtggcaaatacctcttcaactgggcagtaagaacaaaactcaaactcactccaatagcggccgctggccggctggacttgtccggctggttcacggctggttacagcgggggagacatttatcacagcgtgtctcatgcccggccccgctggttttggttctgcctactcctgctcactgcaggggtaggcatctacctcctccccaaccga
>gnl|euhcvdb|EU781820_NS5B_C1a_NS5B_protein_coding_sequence_(ns5b_sequence)
tcaatgtcttattcctggacaggcgcactcgtcaccccgtgcgccgcggaagaacaaaaactgcccatcaacgcactgagcaactcgttgctgcgtcaccacaatttggtgtattccaccacctcacgcagtgcttgccaaaggcagaaaaaggttacatttgacagactgcaagttctggacagccattaccaggacgtgctcaaggaggttaaagcagcggcgtcaaaagtgaaggctaacttgctatccgtagaggaagcttgcagcctgacgcccccacactcagccaaatccaagtttggctacggggcaaaagacgtccgttgccatgccagaaaggccgtaaaccacatcaactccgtgtggaaagaccttctggaagacagtgtgacaccaatagacactaccatcatggctaagaacgaggtcttctgcgttcagcctgagaaggggggtcgtaagccagctcgtctcatcgtgttccccgatctgggtgtgcgcgtgtgcgagaagatggccctgtacgacgtggttagcaagctccccctggccgtgatgggaagctcctacggattccaatactcaccaggacagcgggttgaattcctcgtgcaagcgtggaagtccaagaagaccccaatggggttttcgtatgatacccgctgctttgactccacagtcactgagagcgatatccgtacggaggaggcaatctaccaatgttgtgacctggacccccaagcccgcgtggccatcaagtctctcaccgagaggctttatgttgggggccctcttaccaattcaaggggggagaactgcggctatcgcaggtgccgcgcgagcggcgtactgacaactagctgtggtaacaccctcacttgttacatcaaggcccgagcagcctgtcgagccgcagggctccaggactgcaccatgctcgtgtgcggcgacgacttagtcgttatctgtgaaagtgcaggggtccaggaggacgcggcgagcctgagagccttcacggaggctatgaccaggtactccgccccccccggggaccccccacaaccagaatacgacttggagctcataacatcatgctcctccaacgtgtcagtcgcccacgacggtgctggaaagagggtctactaccttacccgtgaccctacaactcccctcgcgagagccgcgtgggagacagcaagacgcactccaatcaattcctggctaggcaacataatcatgtttgcccccacgctgtgggtgaggatgataatgttaacccacttctttagcgtcctcttagccagggatcagcttgaacaggcccttgattgcgagatctacggagcctgctactccatagaaccactggatctacctccaatcattcaaagactccatggcctaagcgcattttcactccacagttactctccaggtgaaatcaatagggtggccgcatgcctcagaaaacttggggttccgcccttgcgaacttggagacaccgggcccggaatgtccgcgctaggcttctgtccagagggggtaaggctgccatatgtggcaagtacctcttcaactgggcagtaaggacaaagctcaaactcactccaatagcggccgctagccggctggacttgtccggctggttcacggctggctacagcgggggagacatttatcacagcgtgtctcatgcccggccccgctggtactggttttgcctactcctgctcgctgcaggggtaggcatctacctcctccccaaccga
>gnl|euhcvdb|EU781821_NS5B_C1a_NS5B_protein_coding_sequence_(ns5b_sequence)
tcaatgtcttattcctggacaggcgcactcgtcaccccgtgcgctgctgaagaacaaaaactgcccatcaacgcactgagcaactcgttgctacgtcatcacaatctggtgtattctaccacttcacgcagtgcttgccaaaggcagaggaaagtcacatttgacagactgcaagtcttggacagccattaccaggacgtgctcaaggaggttaaggcagcggcgtcaaaagtgaaggctaacttgctatccgtagaggaagcttgtgacctgacgcccccacattcagccaaatccaagtttggctacggggcgaaagacgtccgttgccatgccagaaaggccgtaacccacatcaactccgtgtggaaagaccttctggaagacagtgtaacaccaatagacactaccatcatggccaagaacgaggttttctgcgttcagcctgagaaggggggtcgcaagccagctcgtctcatcgtgttccccgacctgggcgtgcgcgtgtgcgagaagatggccctatacgacctagttagcaagctccccctggccgtgatgggaagctcctacggattccaatactcaccaggacagcgggttgaattcctcgtgcaagcgtggaagtccaagagaaccccaatggggttctcgtatgatacccgctgttttgactccacagtcactgagagcgacatccgtacggaggaggcaatttaccaatgttgtgacctggacccccaagcccgcgtggccatcaagtccctcactgagaggctttatgttgggggccctcttaccaattcaaggggggagaactgcggctaccgcaggtgccgcgcgagcggcgtactgacaactagctgtggtaacaccctcacttgctatatcaaggcccgggcagcctgtcgagccgcagggctccaggactgcaccatgctcgtgtgtggcgacgacttagtcgttatctgtgaaagtgcgggggtccaggaggacgcggcgagcctgagagccttcacggaggccatgaccaggtattccgccccccccggggaccccccacaaccagaatacgacttggagctcataacatcatgctcctccaacgtgtcagtcgctcacgacggcgctgggaagagggtctactacctcacccgtgaccccacaacccccctcgcgagagccgcgtgggagacagcaagacacactccagtcaactcctggctaggcaacataatcatgtttgcccccacattgtgggcgcggatgatactgatgacccatttctttagcgtcctcatagccagggatcagcttgaacaggcccttgattgcgagatctacggagcctgctactccatagaaccactggatctacctccaatcatccaaagactccatggcctcagcgcattttcactccacagttactctccaggtgaaatcaatagggtggccgcatgcctcaggaaacttggggtcccgcccttgcgagcttggagacaccgggcccggagtgtccgcgctaggcttttgtccagaggaggcagggctgccatatgtggcaagtacctcttcaactgggccgtaagaacaaagctcaaactcactccaatagcggccgctggccggctggacttgtccggctggttcacggctggctacagcgggggagacatttatcacagcgtgtctcatgcccggccccgctggttctggttttgcctactcctgctcgctgcaggggtaggcatctacctcctccccaaccga
>gnl|euhcvdb|EU781822_NS5B_C1a_NS5B_protein_coding_sequence_(ns5b_sequence)
tcgatgtcttattcttggacaggcgcactcgtcaccccgtgtgccacagaagaacagaaactgcctattaacgcgctgagcaactcgttgctacgtcaccacaatctggtgtactccaccacatcgcgcagtgcttgccaaaggcagaagaaagtcacatttgacagactgcaagttctggacagccactaccaggacgtgcttaaggaggttaaagcagcggcgtcaaaagtgaaggctaacttgctatccgtagaggaagcttgcagcctgacgcccccacactcagccaaatccaagtttggctacggggcaaaagacgtccgttgccatgccagaaaggccgtaacccacatcaactccgtgtggaaagaccttctggaagacagtgtaacaccaatagacaccaccatcatggctaagaacgaggttttctgcgttcagcctgagaaggggggtcgtaagccggctcgtctcatcgtgttccccgacctgggtgtgcgcgtgtgtgagaagatggccctatacgacctggtcagcaagctccccttggccgtgatgggaagctcctacggattccaatattcgccagggcagcgggttgagttcctcgtacaagcgtggaagtccaagaagaccccaatggggttctcgtatgatacccgctgctttgactccacggtcaccgagagcgatatccgtacggaggaggctatctaccaatgttgtgacctggacccccaagcccgtgtggccattaagtccctcactgagaggctttatgttgggggccctcttaccaactcaaggggggaaaactgcggctatcgcaggtgccgcgcgagcggcgtactgacaactagctgcggcaacaccctcacttgctacatcaaggcccgggcagcctgtcgagccgcagggctccaggactgcaccatgctcgtgtgtggcgacgacctagtcgttatctgtgagagtgcgggggtccaggaggacgcggcgagcctgagagccttcacggaggctatgaccaggtactccgccccccccggggaccccccacaaccagagtacgacttagagctcataacatcatgctcctccaatgtgtcggtcgcccacgacggcgctggaaagagggtctactaccttacccgagaccctacaacccccctcgcgagagccgcgtgggagacagcaagacacactccagtcaattcctggttaggcaacataatcatgtttgcccccacactgtgggcgaggatgatactgatgacccacttctttagcgtccttataaccagggatcagcttgagcaggcccttgattgcgagatctacggggcctgctactccatagaaccactggatctacctccaatcattcaaagactccatggccttagcgcattttcactccacagttactctccaggtgaaatcaatagggtggccgcatgcctcaggaaacttggggtcccgcccttgcgagcttggagacaccgggcccggaatgtccgcgctaggcttctgtccaggggaggcagggctgccatatgtggcaagtacctcttcaactgggcagtaaggacaaagctcaagctcactccaatagcggccgctggccagctggacctgtccggctggtttacggctggctacagcgggggagacatttatcacagcgtgtctcgtgcccggccccgctggttctggttttgcctactcctgcttgctgcaggggtaggcatctacctcctccccaaccga
>gnl|euhcvdb|EU781767_NS5B_C1a_NS5B_protein_coding_sequence_(ns5b_sequence)
tcaatgtcttattcttggacaggcgcacttgtcaccccgtgtgccgcggaagaacaaaaattgcctatcaatgcactgagcaactcgttgctgcgtcaccacaatctcgtgtattccaccacctcacgcagtgcttgccaaaggcagaagaaagtcacatttgacagaatgcaagtcctggacaaccattaccaggacgtgctcaaggaggttaaggcggcggcgtcgaaagtgaaggctaacttgctatccgtagaggaagcttgtagcctgacgcccccacattcagccagatccaaatttggctatggggcaaaggacgtccgttgccatgccagaaaggccgtaaaccacatcaactccgtgtggaatgaccttctggaagacagtgtaacaccaatagatactaccatcatggctaagaacgaagttttctgcgttcagcctgagaagggaggtcgtaagccagctcgtctcatcgtgttccccgacttgggcgtgcgcgtatgcgagaagatggccctgtacgacgtggtcagcaagctccctctggccgtgatgggaggctcctacggattccaatactcaccagggcagcgggttgaattcctcgtgcaagcgtggaagtgcaagaagaccccaatggggttttcatatgatacccgctgctttgactctacggtcactgagagcgatatccgtacggaggaggcaatctaccagtgttgtgaccttgacccccaagcccgcgtggccatcaagtccctcaccgagaggctttatgtcgggggccctcttaccaattcaaggggggagaactgcggctatcgcaggtgtcgcgcaagcggcgtactgacaaccagctgtggtaacaccctcacttgctacatcaaggcccaagcagcctgtcgagccgcagggctccgggactgcaccatgctcgtgtgtggcgacgacttagtcgttatctgtgaaagtcagggggtccaggaggatgcagcgggcctgagagccttcacggaggctatgaccaggtactccgctccccctggggaccccccccaaccggaatacgacttggagctcataacatcgtgctcctctaacgtgtcagtcgcccacgacggcgctggaaagagggtctattacctcacccgtgaccctacaacccccctcgcgcgagccgcgtgggagacagcaagacacactccagtcaattcctggctaggcaacataatcatgtttgcccctacattgtgggtgaggatgataatgatgacccattttttcagtgtcctcatagccagggatcagcttgaacaggcccttgattgcgaaatctacggagcctgctactccatagaaccactggacctacctccaatcattcaaagactccatggccttagcgcgttctccctccacagttactctccaggtgaaatcaatagggtggccgcatgcctcagaaaacttggggttccgcccttgcgaacttggagacaccgggcccggagcgtccgcgccaagctcctgtccagaggaggcagggctgccatatgtggcaagtacctcttcaactgggcagtaagaacaaagctcaaactcactccaatagcggccgctggccagctggacttgtccggctggttcacggctggttacagcgggggagacatttatcacagcgtgtctcgtgcccggccccgctggttctggttctgcctactcctgcttgccgcaggggtaggcatctacctcctccccaaccga
>gnl|euhcvdb|EU781768_NS5B_C1a_NS5B_protein_coding_sequence_(ns5b_sequence)
tcaatgtcctattcctggacaggcgcactcatcaccccgtgcgccgcggaagaacaaaaactgcccatcaatgcactgagcaattcgttgctacgccatcacaatctggtgtattccaccacctcacgcagtgcttgcctaaggcagaagaaagtcacatttgacagactgcaagttctggacagccactaccaggacgtgctcaaggaggttaaagcagcggcgtcaaaggtgaaggctaacttgctatccgtagaggaggcttgtagcctgacgcccccacactcagccagatctaagtttggctatggggcaaaggacgtccgcagccatgccagaaaggccgtaaaccacatcaactccgtgtggaaagaccttctggaagacagtgtaacaccaatagacactaccatcatggctaagaacgaggttttctgcgttcagcctgagaaggggggtcgtaagccagctcgtctcatcgtgtaccccgacctgggtgtgcgcgtatgcgagaagatggctttgtacgacgtggtcagcaaactccccctggccgtgatgggaagctcctacggatttcaatactcaccagcgcagcgggttgaattcctcgtgcaagcgtggaagtccaagaagtccccaatggggttctcgtatgatacccgctgctttgactctacagtcactgagagcgacatccgtacggaggaggcaatctaccaatgttgtgacctggaccccgaggcccgcgtggccatcaagtctctcactgagaggctttatgttgggggccctcttaccaattcaaggggggaaaactgcggctaccgcaggtgccgcgcgagcggcgtactgacgactagctgtggtaacaccctcacttgctacatcaaggcccgagcagcctgtcgagccgcagggctccagaactgcaccatgctcgtgtgtggcgatgacttggtcgttatctgtgaaagtgcgggagttcaggaggacgcggagagcctaagagccttcacgcaggctatgaccaggtactccgccccccctggggaccccccacaaccggaatacgacttggagctcataacatcatgctcctctaacgtgtcagtcgcccacgacgatgctgggaaaagggtctactacctaacccgtgaccccacaacccccctcgcgagagccgcgtgggagacagcaagacacactccagtcaattcctggctaggcaatataatcatgtttgctcccacattgtgggcgaggatgatactgttgacccacttctttagcgtcctcatagccagggatcagcttgaacaggcccttgattgcgagatctacggagcctgctactccatagaaccactggacctacctctaatcattcaaagactccatgggctcagcgcattttcactccacagttactctccaggtgaaatcaatagggtggccgcatgcctcagaaaacttggggtaccgcccttgcgagcttggagacaccgggcccgaagtgtccgcgctaggctcctgtccaggggaggcagggctgccatatgtggcaagtacctcttcaactgggcagtaaggacaaagctcaaactcactccaatagcggccgctggccagctggacttatccggctggttcacggctggctacagcgggggagacatttatcacagcgtgtctcatgcccggccccgctggctctggttctgcctactcctgcttgctgcgggggtaggcatctacctcctccccaaccgg
>gnl|euhcvdb|EU781769_NS5B_C1a_NS5B_protein_coding_sequence_(ns5b_sequence)
tcaatgtcctattcctggacaggcgcgcttatcaccccgtgcgccgcggaagaacaaaaactaccaatcaacgcactgagcaactcgttgctacgtcatcacaacctggtgtattccaccacctcacgcagtgcttgcctaaggcagaagaaagtcacatttgacagactgcaagtcctggacagccattaccaggacgtgcttaaggaggttaaggcagcggcgtcaaaggtgaaggccaacttgctatccgtagaggaagcttgtagcctgacgcccccacactcagccagatccaaatttggctatggggcaaaagacgtccgttgccatgccagaaaggccgtaaaccacatcaactccgtgtggaaagaccttctggaagacagtgtaacaccaatagacactaccatcatggctaagaacgaggttttctgcgttcagcctgagaaggggggtcgtaagccagctcgtctcatcgtgttccccgacctgggtgtgcgcgtgtgcgagaagatggccctgtacgacgtagtttccaaactccccctggccgtgatgggaagctcctacggattccagtactcaccagggcagcgggttgagttcctcgtgaaagcgtggaagtccaagaagaccccaatggggttttcgtatgatacccgctgctttgactccacagtcactgagagcgatatccgtacggaggaggcaatttaccaatgttgtgacctggacccccaagcccgtgtggccatcaagtccctcactgagaggctttatgttgggggccctcttaccaattcaaaaggggagaactgcggctaccgcaggtgccgcgcgagcggcgtactgacgactagctgtggtaacaccctcacttgctacatcaaggcccgagcagcctgtcgagccgcagggctccaggactgtaccatgctcgtgtgtggcgacgacttagtcgttatctgtgaaagtgcgggggtccaggaggacgcggcgagcctgagagccttcacggaggctatgaccaggtactccgccccccccggggaccccccacaaccagaatacgacttggagctcataacatcatgctcctccaacgtgtcggtcgcccacgacgacgctggaaagagggtctactaccttacccgtgaccctacaacccccctcgcgagagccgcgtgggagacagcaagacacactccagtcaattcctggctaggcaacataatcatgtttgcccccacattgtgggcgaggatgatactgatgacccatttcttcagcgtcctcatagctagggaccagcttgaacaggcccttgattgcgaaatctacggagcctgctactccatagaaccattggatctacctccaatcattcaaagactccacggcctcagcgcattttcactccacagttactctccaggtgaaatcaatagggtggccgcatgcctcagaaaacttggggttccgcccttgcgagcttggagacaccgggcccgaagtgtccgcgctaggcttctgtccagaggaggcagggctgccatatgtggcaagtacctcttcaactgggcagtaaggacaaaactcaaactcactccaatagcggctgctagccagctggacttgtccggctggttcacggctggctacagcgggggagacatttatcacagcgtgtctcgtgcccggccccgctggttctggttttgcctactcctgcttgctgcaggggtaggcatctacctcctccccaaccga
>gnl|euhcvdb|EU781777_NS5B_C1a_NS5B_protein_coding_sequence_(ns5b_sequence)
tcaatgtcttacacctggacaggcgcactcgtcaccccgtgcgccgcggaggaacaaaaactgcccatcaatgcactgagcaactcgttgctacgtcaccacaatctggtgtactccaccacctcacgcagtgcttgccaaaggcagaagaaagtcacatttgacagactgcaagtcctggacagccattaccagggcgtgcttaaggaggtcaaagcagcggcgtcaaaagtgaaggccaatttgctatccgtagaggaagcctgcagcctgacgcccccacactcagccaaatccaagtttggctatggggcaaaagacgtccgttgccatgccagaaaggccgtaaaccacatcaactccgtgtggaaagaccttctggaagacagtgtaacaccaatagacactaccatcatggctaagaacgaagttttctgcgttcagcctgagaaggggggtcgtaagccagctcgtctcatcgtgttccccgatctgggtgtgcgcgtgtgcgagaaaatggccctgtacgacgtggttaccaagctccccctggccgtgatgggaagctcctacggattccagtactcaccaagacagcgggttgaattcctcgtgcaagcgtggaagtccaagaagaccccgatggggttttcatatgatacccgctgctttgactccacagtcactgagagcgatatccgtacggaggaggcaatctaccaatgttgtgacctggacccccaagcccgcgtggccataaagtccctcactgagaggctttatgttgggggccctcttaccaattcaagaggggagaactgcggctatcgcaggtgccgcgcgagcggcgtactgacaactagctgcggtaacaccctcacttgctacatcaaggcccaagcagcctgtcgagccgcagggctccaggactgcaccatgctcgtgtgtggcgacgacctagtcgttatctgcgaaagtgcgggggtccaggaggacgcggcgagcctgagagccttcacggaggctatgaccaggtactccgcccctcccggggatcccccacaaccagagtacgacttggagctcataacatcatgctcctccaatgtgtcagtcgcccacgacggcgctggaaagagggtctactaccttacccgtgaccctacaacccccctcgcgagagccgcgtgggagacagcaaaacacactccagtcaattcctggttaggcaacataatcatgtttgcccccacactgtgggtgaggatcataatgctgactcatttttttagcgtcctcatagccagggatcagcttgaacaggcccttgattgcgagatctacggagcctgctactccataaaaccactggatctacctctaatcattcaaagactccatggccttagcgcattttcactccatagttactctccaggtgaaatcaatagggtggccgcatgcctcagaaaacttggggtcccgcccttgcgagcttggagacaccgggcccggaatgtccgcgctaggcttctgtccagaggaggcaaagctgctgtatgtggcaaatacctcttcaactgggcggtaagaacaaagctcaaactcactccaatagcggccgctgaccggctggacttgtccggctggttcacggctggctacagcgggggagacatttatcacagcgtgtctcatgcccggccccgctggttctggttctgcctactcctgctcgctgcaggggtaggcatctacctcctccccaaccga
>gnl|euhcvdb|EU781779_NS5B_C1a_NS5B_protein_coding_sequence_(ns5b_sequence)
tcaatgtcttattcctggacaggcgcacttatcaccccgtgtgccgcggaagaacaaaaattgcctatcaacgcactgagcaactcgttactgcgtcaccacaatcttgtgtattctaccacctcacgcagtgcttgcctaaggcagaagaaagtcacatttgacagactgcaggttctggacaaccactaccaggacgtgctcaaggaggttaaggcggcggcgtcgaaagtgaaggctagcttgctatccgtagaggaagcttgcagcctgacgcccccacattcagccaggtccaaatttggctatggggcaaaagacgtccgttgccatgccaggaaggccgtaaaccacatcaactccgtgtggaaagaccttctggaagacagtgtaacaccaatagatactaccatcatggctaagaacgaagttttctgcattcagcctgagaagggaggtcgtaagccagctcgtctcatcgtgttccccgacctgggtgtgcgcgtgtgcgagaagatggccttgtacgacgtggtcagcaagctccctctggccgtgatgggaagctcctacggattccaatactcaccaggacagcgggttgaattcctcgtgcaagcgtggaagtccaagaggaccccaatggggttttcatatgatacccgttgcttcgactccacagtcactgagagcgatatccgtacggaggaggcaatctaccaatgttgtgacctggacccccaagcccgcgtggccatcaagtccctcaccgagaggctttatgtcgggggccctcttaccaattcaaggggggaaaactgcggctatcgcaggtgccgcgccagcggcgtgctgacaactagctgtggtaacaccctcacttgctacatcaaggcccgagcagcctgtcgagccgcagggctccgggactgcaccatgcttgtgtgtggcgacgacttagtcgttatctgtgaaagtcagggagtccaggaggatgcagcgggcctgagagccttcacggaggctatgaccaggtactccgctccccccggggaccctccccaaccagaatacgacttggagctcataacatcgtgctcatctaacgtgtcagtcgcycacgacggcactggaaagagggtctattacctcacccgtgaccctacaactcccctcgcgagagctgcgtgggagacagcaagacacactccagtcaattcctggctrggcaacataattatgtttgcccccacattgtgggcgaggatgatactgatgacccacttyttcagcgtcctcatagccagggaccagcttgaacaggcccttgattgygaaatctacggagcctgctactccatagaaccattggacctacctccaatcattcagagactccatggccttagcgcgttctctctccacagttactctccaggtgaaatcaatagggtggccgcatgcctcaggaaacttggggttccgcccttgcgagcttggagacaccgggcccggagcgtccgcgctaagcttctgtccagaggaggcagggccgccatatgtggcaagtacctcttcaattgggcagtaagaacaaagctcaaactcactccaatagcggccgctagccagctggacttgtccggctggttcacggctggctacagcgggggagacatttatcacagcgtgtctcgtgcccggccccgttggttttggttttgcctactcctgcttgcagcaggggtaggtatctacctccttcccaaccga
>gnl|euhcvdb|EU781780_NS5B_C1a_NS5B_protein_coding_sequence_(ns5b_sequence)
tcaatgtcctactcctggacgggcgcacttatcaccccatgcgccgcggaagagcaaaaattgcccatcaacgcactgagcaactcgttgctacgtcaccacaatctggtgtactccaccacctcacgcagtgctagccaaaggcagaagaaagtcacatttgacagactgcaggttctggatagccattaccaggacgtgctcaaggaggttaaggcagcggcgtcaaaagtgaaggccaacttgctatccgtggaggaagcttgcagcctgacgcccccgcactcagccagatccaagtttggctatggggcgaaagacgtccgttgccatgccagaaaggccgttaaccacatcaactccgtgtggaaagaccttctggaagacagtgtaacaccaatagacactaccatcatggctaagaacgaggttttctgcgttcagcctgagaaggggggtcgtaagccagctcgtctcatcgtgttccccgatctgggtgtgcgcgtatgcgagaagatggccctctacgacgtggtgagcaagctcccacaggccgtgatgggaagctcctacggattccaatactcaccagcacaacgggttgaattcctcgtgcaagcgtggaaatccaagaagaccccaatggggttttcgtatgatacccggtgctttgactctacagtcactgagagcgatatccgtacggaggaggcaatctaccaatgttgtgacctggacccccaagcccgtgtggccatcaagtccctcactgagaggctttatgttgggggccctcttaccaattcaaggggggagaactgcggctatcgcaggtgccgcgccagcggcgtactgacaactagctgcggtaacaccctcacttgctacatcaaggcccaagcagcctgtcgagccgcagggctccgggactgcaccatgctcgtgtgtggcgacgacctagtcgttatctgtgaaagtgtaggggtccaggaggacgcggcaagcctgagagccttcacggaggctatgaccaggtactccgcccctcccggggaccccccacagccagaatacgacttggagctcataacatcctgctcctccaacgtgtcagtcgcccacgacggcactggaaagagggtctactaccttacccgtgaccctacaacccccctcgcaagagctgcgtgggagacagcaagacacactccagtcaattcctggttaggcaacataatcatgtttgcccccacattgtgggcgaggatgatattgatgactcattttttcagcgtcctcatagccagggatcagcttgaacaggcccttgattgcgaaatctacggagcctgctactccatagaaccactggatctacctccaatcattcaaagactccatggcctcagcgcattttcactccacagttactctccaggtgaaatcaatagggtggctgcatgcctcagaaaacttggggtcccgcccttgcgagcttggagacaccgggcccggagcgtccgcgctaggcttctgtccagaggaggcagggctgccatatgtggcaagtacctcttcaattgggcagtaaaaacaaagctcaaactcactccaatggcggccgctagccagctggacttgtccggctggttcaaggctggctacagcgggggagacatttatcacagcgtgtctcgtgcccggccccgctggttctggttttgcctactcctgcttgctgcaggagtaggcatctacctctaccccaaccga
>gnl|euhcvdb|EU155215_NS5B_C1a_NS5B_protein_coding_sequence_(ns5b_sequence)
tcaatgtcttatacctggacgggcgcactcgtcaccccgtgcgccgcggaggaacaaaaactgcccatcaacgcactgagcaactcgttgttacgtcatcacaacctagtgtattccaccacttcacgcagtgcttgccacaggcagaagaaagtcacatttgacagactgcaagttctggatagccattaccaggacgtgcttaaggaggttaaagcagcggcgtcaaaagtgaaggctaacttgctatccgtggaggaagcctgtagcctgacgcccccgcactcagccaaatccaagtttggctatggggcaaaagacgtccgttgccatgccagaaaggccgtagcccacatcaactccgtgtggaaagaccttctggaagacagtgtaacaccaatagacactaccatcatggctaagaacgaggttttctgcgttcagcctgagaagggaggtcgtaagccagctcgtctcatcgtgttccccgacctgggtgtgcgcgtgtgcgagaagatggccctctacgacgtagtcagcaagctccccgtggccgtgatgggaagctcctacggatttcaatactcaccaggacagcgggttgaattcctcgtgcaagcgtggcggtctaagaagaccccaatggggttctcgtatgatacccgctgctttgactccacagtcactgagagcgacatccgtacggaggaggcaatctaccaatgttgtgacctggacccccaagcccgtgtggccatcaagtccctcactgagaggctttatgttgggggccctcttaccaactcaaggggggagaactgcggctatcgcaggtgccgcgctagcggcgtactgacaactagctgtggtaacaccctcacttgttacatcaaggcccgggcagcctgtcgagccgcagggctccaggactgcaccatgctcgtgtgtggcgacgacttagtcgttatctgtgaaagcgcgggggtccaggaggacgcggcgagtctgagagccttcacggaggctatgaccaggtactccgccccccccggggaccccccacaaccagagtacgacttagagctcataacatcatgctcctccaacgtgtcagtcgcccatgacggcgctggaaaaagggtctactaccttacccgtgaccctacaacccccctcgcgagggccgcgtgggagacagctagacacactccaatcaattcctggctaggcaacataatcatgtttgcccccacattgtgggcgaggatgatactgatgacccatttctttagcgtcctcatagccagggatcagcttgaacaggccctcgattgcgagatctacggagcctgttactccatagaaccactggatctacctccaatcattcaaagactccatggcctcagcgcattttcactccatagttactctccaggtgaaatcaatagggtggccgcatgcctcagaaaacttggggttccgcccttgcgagcttggagacaccgggcccggagcgtccgcgctaggcttctgtccagaggaggcagggctgccatatgtggcagatacctctttaactgggcagtgaaaacaaagctcaaactcactccaatagcggccgctggtcagctggacttgtccggctggttcacggctggctacagcgggggagacatctatcacagcgtgtctcgtgcccggccccgctggctctggttttgcctactcctgctcgctgcgggggtaggcatctacctcctccccaaccgg
>gnl|euhcvdb|EU155216_NS5B_C1a_NS5B_protein_coding_sequence_(ns5b_sequence)
tcaatgtcctattcttggacaggcgcacttgtcaccccatgcgccgcggaagagcagaaactgcccatcaacgcactgagcaactcgttgctacgtcaccacaatctggtgtactctaccacctcacgcagtgcttgccaaaggcagaagaaagtcacatttgacagactgcaggttctggacagccattaccaggacgtgctcaaggaggttaaagcagcggcgtcaaaagtgaaggctaacttgctgtccgtagaggaagcttgcagcctgacgcccccacactcagccaaatccaagtttggctatggggcgaaagacgtccgttgccatgccagaaaggccgtaacccacatcaactccgtgtggaaagaccttctggaagacagtgtaacaccaatagatactaccatcatggctaagaacgaggtcttctgcgttcagcctgagaaggggggtcgtaagccagctcgtctcatcgtgtttcccgacttgggtgtgcgcgtgtgcgagaagatggctctgtacgacgtggttagcaaactccccttggccgtgatgggagcctcctacggattccaatactcaccgggacagcgggttgaattcctcgtgcaagcgtggaagtccaagaagaccccaatggggttctcgtatgatacccgctgctttgactctacagtcaccgagagcgacatccgtacggaggaggcaatctaccaatgttgtgacctggacccccaagcccgcgtggccatcaagtccctcactgagaggctttatgttgggggccctcttaccaactcaaggggggagaactgcggctaccgcaggtgccgcgcaagcggcgtactgacaactagctgtggtaacaccctcacttgctacatcaaggcccgagcagcctgtcgagccgcagggctccaggactgcaccatgctcgtgtgtggcgacgacttagtcgttatctgtgaaagtgcgggggtccaagaggacgcggcgagcctgagagccttcacggaggctatgaccaggtactccgcccctcccggggaccccccacaaccagaatacgacttggagcttataacatcatgctcctccaacgtgtcggtcgcccacgacggcgctggaaagagggtctactacctcacccgtgaccctacgactcccctcgcgagagccgcgtgggagacagcaagacacactccagtcaattcttggctaggcaacataatcatgtttgcccccacattgtgggcgaggatgatactgatgacccatttctttagcgtcctcatagccagggatcagcttgaacaggcccttgattgcgagatctacggagcctgctactccatagaaccactggatctacctccaatcattcaaagactccatggcctcagcgcattttcactccatagttactctccaggagagatcaatagggtggccgcatgcctcagaaaacttggggtcccacccttgcgagcttggagacaccgggcccggaatgttcgcgctaggcttctgtccagaggaggtagggctgccatatgtggcaagtacctcttcaactgggcagtaagaacaaagctcaaactcactccaatagcggctgctagccagctagacttgtctggttggttcacagccggctacagcgggggagacatttatcacagcgtgtctcgtgcccggccccgctggttttggttttgcctactcctgcttgctgcaggggtaggcatctacctcctccccaaccga
>gnl|euhcvdb|EU781783_NS5B_C1a_NS5B_protein_coding_sequence_(ns5b_sequence)
tcaatgtcttatacctggacaggcgcactcgtcaccccgtgcgccgcggaagaacaaaaactgcccatcaacgcactgagcaactcgttgctacgtcatcataatctggtgtattccaccacttcacgcagtgcttgccaaaggcagaagaaagttacatttgacagactgcaagttctggacagccactaccaggacgtgctcaaggaggttaaagcagcggcgtcaaaagtgaaggccaacttgctatccgtagaggaagcttgcagcctgacgcccccacactcagccagatccaagtttggctatggggcaaaagacgtccgttgccatgccagaaaggccgtaacccacatcaactccgtgtggaaagaccttctggaagacagtgtaacaccaatagacactaccatcatggccaagaacgaggttttctgcgttcagcctgagaaggggggtcgcaagccagctcgcctcatcgtgttccccgacctgggtgtgcgcgtgtgcgagaagatggccctgtacgacctggttagcaagctccccctggccgtgatgggaagctcctacggattccaatactcaccaaaacagcgggttgaattcctcgtgcaagcgtggaagtccaagaagaccccaatggggttctcgtatgatacccgctgcttcgactccacagtcactgagagtgatatccgtacggaggaggcaatctaccaatgttgtgacctggacccccaagcccgcgtggccatcaagtccctcactgagaggctttatgttgggggccctcttaccaattcaaggggggagaactgcggctaccgcaggtgtcgcgcgagcggcgtactgacaactagctgtggcaacaccctcacttgctacatcaaggcccgagcagcctgtcgagccgcagggctccaggactgcaccatgctcgtgtgtggcgacgacttagtcgttatctgtgaaagtgcgggggtccaggaggacgcggcgagcctgagagccttcacggaggctatgaccaggtactccgccccccccggggaccccccacaaccagaatacgacttggagctcataacatcatgctcctccaatgtgtcagtcgcccacgacggcgctggaaagagggtctactaccttacccgtgaccccacaacccccctcgcgagagctgcgtgggagacagcaagacacactccagtcaattcctggctaggcaacataatcatgtttgcccccacattgtgggtgaggataatactgctgacccatttcttcagcgtcctcatagccagggatcagcttgaacaggcccttgattgcgaaatctacggagcctgctactccatagaaccactggatctacctccaatcattgaaagactccatggcctcagcgcattytcactccacagttactctccaggtgaaatcaatagggtggccgcgtgcctcagaaaacttggggtcccgcccttgcgagcttggagacaccgggcccggagtgtccgcgctaggcttctgtccagaggaggcagggctgccatatgtggcaagtacctcttcaactgggcagtaaaaacaaagctcaaactcactccaatagcggccgctggccggctggacttgtctggctggttcacggctggctacagcgggggagacatttatcacagcgtgtctcgcgcccggccccgctggttctggttttgcctactcctgctcactgcaggggtaggcatctacctcctccccaaccga
>gnl|euhcvdb|AF290978_NS5B_C1a_NS5B_protein_coding_sequence_(ns5b_sequence)
tcaatgtcttattcctggacaggcgcactcgtcaccccgtgcgctgcggaagaacaaaaactgcccatcaacgcactgagcaactcgttgctacgccatcacaatctggtgtattccaccacttcacgcagtgcttgccaaaggcagaagaaagtcacatttgacagactgcaagttctggacagccattaccaggacgtgctcaaggaggtcaaagcagcggcgtcaagagtgaaggctaacttgctatccgtagaggaagcttgcagcctgacgcccccacattcagccaaatctaagtttggctatggggcaaaagacgtccgttgccatgccagaaaggccgtagcccacatcaactccgtgtggaaagaccttctggaagacagtgtaacaccaatagacactaccatcatggccaagaacgaggttttctgcgttcagcctgaaaaggggggtcgtaagccagctcgtctcatcgtgttccccgacctgggcgtgcgcgtgtgcgagaagatggccctgtacgacgtggttagcaagctccccctggccgtgatgggaagctcctacggattccaatactcaccaggacagcgggttgaattcctcgtgcaagcgtggaagtccaagaagaccccgatggggttctcgtatgatacccgctgttttgactccacagtcactgagagcgacatccgtacggaggaggcaatttaccaatgttgtgacctggacccccaagcccgcgtggccataaagtccctcactgagaggctttatgttgggggccctcttaccaattcaaggggggaaaactgcggctaccgcaggtgccgcgcgagcggcgtactgacaactagctgtggtaacaccctcacttgctacatcaaggcccgggcagcctgtcgagccgcagggctccaggaccgcaccatgctcgtgtgtggcgacgacttagtcgttatctgtgaaagtgcgggggtccaggaggacgcggcgagcctgagagccttcacggaggctatgaccaggtactccgccccccccggggaccccccacaaccagaatacgacttggagcttataacatcatgctcctccaacgtgtcagtcgcccacgacggcgctggaaagagggtctactaccttacccgtgaccctacaacccccctcgcaagagccgcgtgggagacagcaagacacactccagtcaattcctggctaggcaacataatcatgtttgcccccacactgtgggcgaggatgatactgatgacccatttctttagcgtcctcatagccagggatcagtttgaacaggctcttaactgtgagatctacggagcctgctactccatagaaccactggatctacctccaatcattcaaagactccatggcctcagcgcattttcactccacagttactctccaggtgaaatcaatagggtggccgcatgcctcagaaaacttggggttccgcccttgcgagcttggaaacaccgggcccggagtgtccgcgctaggcttctgtccaggggaggcagggctgccatatgtggcaagtacctcttcaactgggcagtaagaacaaagcccaaactcactccaatagcggccgctggccggctggacttgtccggttggttcacggctggctacagcgggggagacatttatcacagcgtgtctcatgcccggccccgctggtcctggttttgcctactcctgctcgctgcaggggtaggcatctacctcctccccaaccga
>gnl|euhcvdb|EU781784_NS5B_C1a_NS5B_protein_coding_sequence_(ns5b_sequence)
tcgatgtcttattcctggacaggcgctctcgtcaccccgtgcgccgcggaagaacaaaagctgcccatcaacgcactgagcaactcgttgctgcgtcatcacaatctggtgtattccaccacctcacgcagtgcttgccaaaggcagaagaaagtcacatttgacagactgcaagttctggatagccattaccaggacgtgctcaaggaggttaaggcagcggcgtcaaaagtgaaggctaacttgctatctgtggaggaagcttgtagcctgacgcccccacactcagccaaatccaagtttggctatggggcaaaggacgtccgttgccatgccagaaaggccgtaaaccacatcaactccgtgtggaaagaccttctggaagacagtgtaacaccaatagacactaccatcatggctaagaacgaggttttctgcgttcagcctgagaaggggggtcgtaagccagctcgtctcatcgtgttccccgacctgggtgtgcgcgtgtgcgagaaaatggccctgtacgacgtggtcagcaagctccccctggccgtgatgggaagctcctacggattccaatactcaccaggacagcgggttgaattcctcgtgcaagcgtggaaatccaagaagaccccaatggggttttcgtatgatacccgctgctttgactccacagtcactgagagcgatatccgtacggaggaggcaatctaccaatgttgtgacctggacccccaagcccgcgtggccatcaagtccctcactgagaggctttatgttgggggccctcttaccaattcaaggggggagaactgcggctaccgcaggtgccgcgcaagcggtgtactgacaactagctgtggtaacaccctcacttgctacatcaaggcccgggcagcctgtcgagccgcagggctccaggactgcaccatgctcgtgtgtggcgacgacctagtcgttatctgtgaaagtgcgggggtccaggaggacgcggcgagcctgagagccttcacggaggctatgaccaggtactccgccccccccggggaccccccacaaccagagtacgacttggagctcataacatcatgctcctccaacgtgtcagtcgcccacgacggcgccggaaagagggtctactaccttacccgcgaccccacaactcccctcgcgagagccgcgtgggagacagcaagacacactccagtcaattcctggctaggcaacataatcatgtttgcccccacactgtgggcgaggatgatactgatgacccatttctttagcgtcctcatagccagggatcagcttgaacaggctcttgattgcgagatctacggagcctgctactccatagaaccactggatctacctccaatcattcaaagactccatggcctcagcgcattttcactccatagctactctccaggtgaaatcaatagggtggccgcatgcctcagaaaacttggggtcccgcccttgcgagcttggagacaccgggcccggaatgtccgcgctaggcttctgtccagaggaggcagggctgccatatgtggcaagtacctcttcaactgggcagtaaggaccaagctcaaactcactccaatagcggccgctggccagctggacttgtccggttggttcacggctggctacagcgggggagacatttatcacagcgtgtctcatgcccggccccgctggttttggttttgcctactcctgctcgctgcaggggtaggtatctacctcctccccaaccga
>gnl|euhcvdb|EU781785_NS5B_C1a_NS5B_protein_coding_sequence_(ns5b_sequence)
tcaatgtcttattcttggacgggcgcactcgtcaccccgtgcgccgcagaagaacaaaagctgcccatcaacgcactgagcaactcgttgctacgtaatcacaatctggtgtattccaccacctcacgcagtgctagccaaaggcagaagaaagtcacatttgacagactgcaagttctggataaccattaccaggacgtgcttaaggaggttaaggcagcggcgtcaaaggtgaaggctaacttgctatccgtagaggaagcttgtagcctgacgcccccacactcagccaaatccaagtttggctatggggcaaaggacgtccgctgccatgccagaaaggccgtaaaccacatcaactccgtgtggaaagaccttctggaagacagtgtaacaccaatagacactaccatcatggctaagaacgaggttttttgcgttcagcctgagaaggggggtcgtaagccagctcgtctcatcgtgttccccgacctgggtgtgcgcgtgtgcgagaagatggccctgtacgacgtggttcgcaaactccccctagccgtgatgggaagctcctacggattccaatactcaccaggacagcgggttgaattcctcgtgcaagcgtggaagaccaagaaaaccccaatggggttctcctatgacacccgctgctttgactctacagtcactgagagcgacatccgtacggaggaggcaatctaccaatgttgtgacctggacccccaagcccgcgtggccatcaagtccctcactgagaggctttatgttgggggccctcttaccaattcaaggggggagaactgcggctaccgcaggtgccgcgcgagcggcgtactgacaactagctgtggtaacaccctcacttgctatatcaaggcccaagcagcctgtcgagccgcagggctccgggactgcaccatgctcgtgtgtggcgacgacctagtcgttatctgtgagagtgcgggggtccaggaggacgcggcgagcctgagagccttcacggctgccatgaccaggtactcagccccccccggggatcccccacaaccagaatacgacttggagctcataacatcatgctcctctaatgtgtcagtcgcccatgacggtgctggaaagagggtctactaccttacccgtgaccctacaacccccctcgcgagagccgcgtgggagacagcaagacacactccagtcaattcctggctaggcaacataatcatgtttgcccccacactgtgggcgaggatgatactgatgactcatttctttagcgtcctcatagccagggatcagcttgaacaggcccttgattgcgagatctacggagcctgttactccatagaaccactagatctacctccaatcattcaaagactccatggccttagcgcattttcactccacagttactctccaggtgaaatcaatagggtggccgcatgcctcaggaaacttggggtcccgcccttgcgagcttggagacaccgggcccggaatgttcgcgctaggcttctgtccagaggaggcagggctgccatatgtggcaaatacctcttcaactgggcagtaagaacaaagctcaaactcactccaatagcggccgctagccggctagacttgtccggctggttcacggctggctacagcgggggagacatttatcacagcgtgtctcatgcccggccccgctggttctggttttgcctactcctgctcgctgcaggggtaggcatttacctcttccccaaccga
>gnl|euhcvdb|EU781791_NS5B_C1a_NS5B_protein_coding_sequence_(ns5b_sequence)
tcgatgtcctattcctggacaggcgcacttatcaccccgtgcgccgcggaagaacagaagttgcccattaacgcactgagcaactcgttgttgcgtcaccacaatctggtgtattccaccacctcacgcagtgcttgccaaaggcagaagaaagtcacatttgacagactgcaagttctggacagccattaccaggacgtgctcaaggaggttaaagcagcggcgtcaaaagtgaaggctaacttgctatccgtagaggaagcttgcagcctgacgcccccacactcagccaagtccaagtttggctatggggcaaaagacgtccgttgccatgccagaaaggccgtaaaccacatcaactccgtgtggaaagaccttctggaagacagtgtaacaccaatagacactaccatcatggctaagaacgaggttttctgcgttcagcctgagaaggggggtcgtaagccagctcgtctcatcgtgttccccgatctgggtgtgcgcgtgtgcgagaagatggccctgtacgacgtggtctccaagctccccctggccgtgatgggaagctcctacggattccaatactcaccaggacagcgggttgaattcctcgtgcaagcgtggaagtccaagaggaccccaatgggattctcgtatgatacccgctgctttgactccacagtcactgagagcgatatccgtacagaggaggcaatttaccaatgttgtgacctggacccccaagcccgcgtggccattaagtctctcactgagaggctttatgttgggggccctcttaccaattcaaggggggagaactgcggctaccgcaggtgccgtgcgagcggcgtactgacaaccagctgtggtaacaccctcacttgctacatcaaggcccgagcagcctgtcgagccgcagggctccaggactgcaccatgctcgtgtgtggcgacgacttagtcgttatctgcgaaagtgcgggggtccaggaggacgcggcgagcctgagagccttcacggaggctatgaccaggtactccgccccccccggggaccccccacaaccagaatacgacttggagctcataacatcatgctcctccaacgtgtcggtcgcccacgacggtactggcaaaagggtctactaccttacccgtgaccctacgactcccctcgcgagagccgcgtgggagacagcaagacacactccagtcaattcctggctaggcaacataatcatgtttgcccccacactgtgggcgaggatgatactgatgacccatttctttggcgtcctcatagccagggaccaacttgaacaggccctagattgcgagatctacggggcctgctactccatagaaccattggatctacctccaatcattcaaagactccatggccttagcgcattctcactccacagttactctccaggtgaaatcaatagggtggccgcatgcctcagaaaacttggggtcccacccttgcgagcctggagacaccgggcccggaatgtccgcgctaggcttctgtccagaggaggcagggctgccatatgtggcaagtacctcttcaactgggcagtaaggacaaagctcaaactcactccaatagcggccgctggccggctggacttgtccggctggttcacggctggctacagcgggggagacatttatcacagcgtgtctcatgcccggccccgctggttctggttttgcctactcctgcttgctgcaggggtaggcatctacctcctccccaaccgg
>gnl|euhcvdb|AB520610_NS5B_C1a_NS5B_protein_coding_sequence_(ns5b_sequence)
tcaatgtcctattcctggacaggcgcactcatcaccccgtgtgccgcggaagaacaaaaattgcctatcaacgcactgagcaactcattactgcgtcaccacaacctcgtgtattccaccacctcacgcagtgcttgccaaaggcagaagaaagtcacatttgacagactgcaagttctggacaaccactaccaggacgtgctcaaggaggttaaggcggcggcgtcaaaagtgaaggctaacttgctatccgtagaggaagcttgcagcctgacgcccccacattcagccagatcaaaatttggctatggggcaaaagacgtccgttgccatgccagaaaggccgtaaaccacatcaactccgtgtggaaagaccttctggaagacagtgttacaccaatagacacaaccatcatggctaagaacgaagttttctgcgttcagcctgagaaggggggtcgtaagccagctcgtctcatcgtgtaccctgacctgggtgtgcgcgtgtgcgagaaaatggccctgtacgacgtggtaaaaaaactccccctggccgtgatgggaagctcctacggattccagtactcaccaggacagcgggttgaattcctcgtgcaagcgtggaagtccaaggggaccccaatggggttctcgtatgatacccgctgctttgactctacagtcactgagagcgatatccgtacggaggaggcaatctaccagtgttgtgacctggacccccaagcccgcgtggccatcaagtccctcaccgagaggctttatgtcgggggtcctcttaccaattcaaggggggaaaactgcggctatcgcaggtgccgcgcaagcggcgtactgacaactagctgtggtaacaccctcacttgctacatcaaggcccgagcagcctgtcgagccgcagggctccgggactgcaccatgctcgtgtgtggcgacgacttagtcgttatctgtgaaagccagggggtccaagaggatacagcgagcctgagagccttcacggaggctatgaccaggtactccgctccccccggggaccccccccaaccagaatacgacttggagctcataacatcgtgctcctctaacgtgtcagtcgcccacgacgacactggaaagagggtctattaccttacccgtgaccctacaactcccctcgcgagagccgcgtgggagacagcaagacacactccagtcaattcctggctaggcaacataatcatgtttgcccccacattgtgggtgagaatgatactgctgccccacttcttcagtgtcctcatggccagggaccaacttgaacaggcccttgattgcgaaatctacggagcctgctactccatagaaccactggacctacctccaatcattcaaagactccatggccttagcgcattttcactccacagttactctccaggtgaaatcaatagggtggccgcatgcctcagaaaacttggggtcccgcccttgcgagcttggagacaccgggcccggagcatccgcgctaagcttctgtccagaggaggcagggctgccacgtgtggcaagtacctcttcaattgggcagtaagaacaaagctcaaactcactccaatagcggccgctagccagctggacttgtccggttggttcacggctggctacagcgggggagacatttatcacagcgtgtctcgtgcccggccccgctggttctggttttgcctactcctgcttgctgcaggggtaggcatctacctcctccccaaccga
>gnl|euhcvdb|EU781792_NS5B_C1a_NS5B_protein_coding_sequence_(ns5b_sequence)
tcaatgtcctattcctggacaggcgcacttatcaccccgtgtgccgcggaagaacaaaaattgccaatcaacgcactgagcaactcgctgctacgtcatcacaatttggtgtattccaccacctcacgcagtgctagcctaaggcagaagaaagtcacatttgacagactgcaagtcctggacagccattaccaggacgtgcttaaggaggtcaaggcagcggcgtcaaaagtgaaggctaacttgctatccgtagaggaagcttgcagcctgacgcccccacactcagccagatccaagtttggctatggggcgaaagacgtccgttgccatgccagaaaggccgtaaaccacatcaactccgtgtggaaagaccttctggaagacagtgtaacaccaatagacactaccatcatggctaagaacgaggttttctgtgttcagcctgaaaaggggggtcgtaaggcagctcgcctcatcgtgtaccccgacctgggtgtgcgcgtgtgcgagaaaatggccctgtacgacgtagtttccaaactccccccggccgtgatgggaagctcctacggattccaatactcaccaggacagcgggttgaattcctcgtgcgagcgtggaagtccaagaggaccccaatggggttctcgtatgatacccgctgctttgactccacagtcactgagagcgatatccgtacggaggaggcaatctaccaatgttgtgacctggacccccaagcccgtgtggccatcaagtccctcaccgagagactttatgttgggggccctcttaccaattcaaaaggggaaaactgcggctaccgcagatgccgcgcgagcggcgtactgacaactagctgtggtaacaccctcacttgctacatcaaggcccaggcagcctgtcgagccgcagggctccaggactgcaccatgctcgtgtgtggcgacgacctagtcgttatctgtgaaagtgcgggggttcaggaggacgcggcgagcctgagagccttcacggaggctatgaccaggtactccgccccccccggggaccccccacaaccagaatacgacttggagctcataacatcatgctcctccaacgtgtcggtcgcccacgacgacgctggaaagagggtctactaccttacccgtgaccctacaacccccctcgcgagagccgcgtgggagacagcaagacacactccagtcaattcctggctgggcaacataattatgtttgcccccacattgtgggcgaggatgatactgatgacccattttttcagcgtcctcttagctagggatcagcttgaacaggctcttgattgcgaaatctacggagcctgctactccatagaaccactggatctacctccaatcattcaaagactccatggccttagcgcattttcactccacagttactctccaggtgaaatcaatagggtggccgcatgcctcagaaaacttggggttccgcccttgcgagcttggagacaccgggcccggagcgtccgcgctaagcttctgtccagaggaggcagggctgccatatgcggcaggtacctcttcaattgggcagtaaggacaaagctcaagctcactccaatagcggccgctagccggctggacttgtccggctggttcacggctggctacagcgggggagacatttatcacagcgtgtctcgtgcccggccccgctggttctggttctgcctactcctgcttgctgcaggggtaggcatctacctcctccccaaccga
>gnl|euhcvdb|EU781793_NS5B_C1a_NS5B_protein_coding_sequence_(ns5b_sequence)
tcaatgtcttactcctggacaggcgcactcgtcaccccgtgcgccgcggaagaacagaaactgcccatcaacgcactgagcaactcgttgctacgtcaccacaatctggtgtattccaccacctcacgcagtgcttgccaaaggcagaaaaaagtcacatttgacagactgcaagttctggacagccattaccaggacgtgctcaaggaggttaaagtagcggcgtcaaaagtgaaggctaacttgctatccgtagaggaagcttgcagcctgacgcccccacactcagccagatctaagtttggctatggggcaaaagacgtccgttgccatgccagaaaggccgtaacccacatcaactccgtgtggaaagaccttctggaagacagtgtaacaccaatagacaccaccatcatggctaagaacgaggttttctgcgttgagcctgagaaggggggccgtaagccagctcgtctcatcgtgtaccccgacctgggtgtgcgcgtgtgcgagaagatggccctgtatgacgtggtcagcaagctccccttggccgtgatgggaagctcctacggattccaatactcaccaggacagcgggttgagttcctcgtgcaagcgtggaaatccaaaaagaacccaatggggttctcgtatgacacccgctgctttgactccacagttactgagagtgacatccgtacggaggaggcaatctaccaatgttgtgacctagacccccaagcccgcgtggccatcaagtctctcaccgagaggctttatgtcgggggtcctcttaccaattcaaggggggagaactgcggctaccgcaggtgtcgcgcaagcggcgtactgacaactagctgtggtaacaccctcacttgttacatcaaagcccaagcagcctgtcgagccgcaaggctccaggactgcaccatgctcgtgtgtggcgatgacctagtcgttatctgcgaaagtgcgggggtccaggaggacgcggcgagcctgagagccttcacggaggctatgaccaggtactccgccccccccggagaccccccgcaaccagaatacgacttggagctcataacatcgtgctcctccaatgtgtcagtcgcccacgacggcgctggaaagagggtctactacctcacccgtgaccctacaacccccctcgcgcgggccgcgtgggagacagctagacacactccagtcaattcctggctaggcaacataatcatgtttgcccccacactgtgggcgaggatgatactgatgactcacttctttagcgtcctcatagccagggatcagcttgagcaggccctagattgcgagatctacggagcctgctactccatagaaccactggacytacctccaatcattcaaagactccatggccttagcgcattttcactccacagttactctccaggtgaaatcaatagggtggccgcatgcctcagaaaacttggggtaccgcccttgcgagcttggagacaccgggcccggaatgtccgcgctaagcttctgtccagaggaggcagggctgccatatgtggcaagtacctcttcaactgggcagtgaggacaaagctcaagctcactccaatagcggccgctagccggctggacttgtccggctggttcacggctggctacagcgggggagacatttatcacagcgtgtctcatgcccggccccgctggttctggttttgcctactcctgcttgctgcaggggtaggcatctacctcctccccaaccga
>gnl|euhcvdb|EU781794_NS5B_C1a_NS5B_protein_coding_sequence_(ns5b_sequence)
tcgatgtcttactcctggacaggcgcactcgtcaccccgtgctctgcggaagaacagaaactgcccattaacgcactgagcaactcgttgctacgtcaccataacctggtgtattccaccacctcgcgcagtgctagccaaaggcagaagaaagtcacatttgacagactgcaagttctggacagccactaccaggacgtgctcaaggaggttaaggcagcggcgtcaaaagtgaaggctaacttgctatccgtagaggaagcttgcagcctgacgcccccacactcagccagatccaagtttggctatggggcaaaagacgtccgttgccatgccagaaaggccgtagcccacatcaactccgtgtggaaagaccttctggaagacaatgtaacaccaatagacactaccatcatggctaagaacgaggtgttctgcgttcagcctgagaaggggggtcgtaagccagctcgtctcatcgtgttccccgacttgggtgtgcgcgtgtgtgagaagatggccctgtacgatgtggtcagcaaactccccgtggccgtgatgggaggctcctacggatttcaatactcaccagcacagcgggttgaattcctcgtgcaagcgtggaagtccaagaagaccccaatggggttctcgtatgatacccgctgttttgactccacagtcactgagagcgatatccgtacggaggaggcaatttaccaatgttgtgacctggacccccaagcccgcgtggccatcaagtccctcactgagaggctttatgttgggggccctcttaccaattcaaggggggagaactgcggctaccgcagatgccgcgcaagcggtgtgctgacaactagctgtggtaacaccctcacttgctacatcaaggcccgagcagcctgtcgagccgcagggctccaggactgcaccatgctcgtgtgtggcgacgacctagtcgttatctgtgaaagtgctggggtccaggaggacgcggcgagcctgagagccttcacggaggctatgaccaggtactccgccccccccggggaccccccacaaccagaatacgacttggagctcataacatcatgctcctccaacgtgtcagtcgctcacgacggcgctggaaagagggtctactacctcacccgtgaccctacaacccccctcgcgagagctgcgtgggagacagcaagacacactccagtcaattcctggttaggcaacataatcatgtttgcccccacactgtgggcgaggatgatactgatgacccatttctttagcgtcctcttagccagggatcagcttgaacaggcccttgattgcgagatctacggagcctgctactccatagaaccactggatctacctccactcattcaaagactccacggccttagtgcattttcactccacagttactctccaggtgaaatcaatagggtggccgcatgcctcagaaaacttggggttccgcccttgcgagcttggagacaccgggcccggagcgtccgcgctaggctcctgtccaggggaggcagggctgccatatgtggcaggtacctcttcaactgggcagtaagaacaaagctcaaactcactccaatagcggccgctagccagctggacttatccggctggtttacggctggctacagcgggggagacatttatcacagcgtgtctcatgcccggccccgctggttctggttttgcctactcctgcttgctgcaggggtaggcatctacctcctccccaaccga
>gnl|euhcvdb|AF009606_NS5B_C1a_NS5B_protein_coding_sequence_(ns5b_sequence)
tcaatgtcttattcctggacaggcgcactcgtcaccccgtgcgctgcggaagaacaaaaactgcccatcaacgcactgagcaactcgttgctacgccatcacaatctggtgtattccaccacttcacgcagtgcttgccaaaggcagaagaaagtcacatttgacagactgcaagttctggacagccattaccaggacgtgctcaaggaggtcaaagcagcggcgtcaaaagtgaaggctaacttgctatccgtagaggaagcttgcagcctgacgcccccacattcagccaaatccaagtttggctatggggcaaaagacgtccgttgccatgccagaaaggccgtagcccacatcaactccgtgtggaaagaccttctggaagacagtgtaacaccaatagacactaccatcatggccaagaacgaggttttctgcgttcagcctgagaaggggggtcgtaagccagctcgtctcatcgtgttccccgacctgggcgtgcgcgtgtgcgagaagatggccctgtacgacgtggttagcaagctccccctggccgtgatgggaagctcctacggattccaatactcaccaggacagcgggttgaattcctcgtgcaagcgtggaagtccaagaagaccccgatggggttctcgtatgatacccgctgttttgactccacagtcactgagagcgacatccgtacggaggaggcaatttaccaatgttgtgacctggacccccaagcccgcgtggccatcaagtccctcactgagaggctttatgttgggggccctcttaccaattcaaggggggaaaactgcggctaccgcaggtgccgcgcgagcggcgtactgacaactagctgtggtaacaccctcacttgctacatcaaggcccgggcagcctgtcgagccgcagggctccaggactgcaccatgctcgtgtgtggcgacgacttagtcgttatctgtgaaagtgcgggggtccaggaggacgcggcgagcctgagagccttcacggaggctatgaccaggtactccgccccccccggggaccccccacaaccagaatacgacttggagcttataacatcatgctcctccaacgtgtcagtcgcccacgacggcgctggaaagagggtctactaccttacccgtgaccctacaacccccctcgcgagagccgcgtgggagacagcaagacacactccagtcaattcctggctaggcaacataatcatgtttgcccccacactgtgggcgaggatgatactgatgacccatttctttagcgtcctcatagccagggatcagcttgaacaggctcttaactgtgagatctacggagcctgctactccatagaaccactggatctacctccaatcattcaaagactccatggcctcagcgcattttcactccacagttactctccaggtgaaatcaatagggtggccgcatgcctcagaaaacttggggtcccgcccttgcgagcttggagacaccgggcccggagcgtccgcgctaggcttctgtccagaggaggcagggctgccatatgtggcaagtacctcttcaactgggcagtaagaacaaagctcaaactcactccaatagcggccgctggccggctggacttgtccggttggttcacggctggctacagcgggggagacatttatcacagcgtgtctcatgcccggccccgctggttctggttttgcctactcctgctcgctgcaggggtaggcatctacctcctccccaaccga
>gnl|euhcvdb|EU781796_NS5B_C1a_NS5B_protein_coding_sequence_(ns5b_sequence)
tcaatgtcttattcctggacaggcgcactcatcaccccgtgtgccgcggaagaacaaaaattgcctatcaacgcactgagcaactcgttactgcgtcaccacaatcttgtgtattctaccacctcacgcagtgcttgccaaaggcagaagaaagtcacttttgacagactgcaggttctggacaaccactaccaggacgtgcttaaggaggtcaaggcagcggcgtcaaaggtgaaggctaacttgctatccgtagaggaagcttgcagcctgacgcccccacattcagccaaatccaaatttggctatggggcaaaggacgtccgctgccatgccagaaaggccgtaaaccacatcaactccgtgtggaaagaccttctggaagacagtgtaacaccaatagatactaccatcatggctaagaacgaagttttctgcgttcagcctgagaaggggggtcgtaagccagctcgtctcatcgtgttccccgatttgggtgtccgcgtatgcgagaagatggccctgtacgacgtgatcaacaagctccctctggccgtgatgggaagctcctacggattccaatactcaccaggacagcgggttgaattcctcgtgcaagcgtggaagtccaagaagaccccaatggggttttcatatgacacccgctgttttgactccacagtcactgagagcgatatccgtacggaggaggcaatctaccagtgttgtgacctggacccccaagcccgtgtggccatcaagtctctcaccgagaggctttatgttgggggccctcttaccaattcaaggggggaaacctgcggctatcgcaggtgccgcgcgagcggcgtactgacaactagctgtggtaacaccctcacttgctacatcaaggcccaagcagcctgtcgagccgcgggactccgggactgcaccatgcttgtgtgtggcgacgacctagtcgttatctgtgaaagtcagggagtccaggaggatgcagtgagcctgagagccttcacggaggctatgaccaggtactccgctcctcccggggaccctccccaaccagaatacgacttggagctcataacatcatgctcctccaacgtgtcagtcgcycacgacggcgctggaaagagggtctactaccttacccgtgaccctacaactcccctcgcaagagctgcgtgggagacagcaagacacactccagtcaattcctggctaggcaacataatcatgtttgcccccacattgtgggcgagaatgatactgatgacccacttcttcagtgtcctcatagccagggatcagcttgaacaggcccttgattgcgaaatctacggagcctgctactccatagaaccactggatctacctccaatcattcaaagactccatggccttagcgcgttctcactccacagttactctccaggtgaaatcaatagggtggccgcatgcctcaggaaacttggggttccgcccttgcgagcttggagacaccgggcccggagcgtccgcgctaagcttctgtccagaggaggcagggctgccatatgtggcaagtacctcttcaattgggcagtaagaacaaagctcaaactcactccaatagcggccgctagccagctggacctgtccggctggttcacggcgggctacagcgggggagacatttatcacagcgtgtctcgtgcccggccccgctggttctggttttgcctactcctgcttgctgcaggggtaggtatctacctccttcccaaccga
>gnl|euhcvdb|AF011751_NS5B_C1a_NS5B_protein_coding_sequence_(ns5b_sequence)
tcaatgtcttattcctggacaggcgcactcgtcaccccgtgcgctgcggaagaacaaaaactgcccatcaacgcactgagcaactcgttgctacgccatcacaatctggtgtattccaccacttcacgcagtgcttgccaaaggcagaagaaagtcacatttgacagactgcaagttctggacagccattaccaggacgtgctcaaggaggtcaaagcagcggcgtcaaaagtgaaggctaacttgctatccgtagaggaagcttgcagcctgacgcccccacattcagccaaatccaagtttggctatggggcaaaagacgtccgttgccatgccagaaaggccgtagcccacatcaactccgtgtggaaagaccttctggaagacagtgtaacaccaatagacactaccatcatggccaagaacgaggttttctgcgttcagcctgagaaggggggtcgtaagccagctcgtctcatcgtgttccccgacctgggcgtgcgcgtgtgcgagaagatggccctgtacgacgtggttagcaagctccccctggccgtgatgggaagctcctacggattccaatactcaccaggacagcgggttgaattcctcgtgcaagcgtggaagtccaagaagaccccgatggggttctcgtatgatacccgctgttttgactccacagtcactgagagcgacatccgtacggaggaggcaatttaccaatgttgtgacctggacccccaagcccgcgtggccatcaagtccctcactgagaggctttatgttgggggccctcttaccaattcaaggggggaaaactgcggctaccgcaggtgccgcgcgagcggcgtactgacaactagctgtggtaacaccctcacttgctacatcaaggcccgggcagcctgtcgagccgcagggctccaggactgcaccatgctcgtgtgtggcgacgacttagtcgttatctgtgaaagtgcgggggtccaggaggacgcggcgagcctgagagccttcacggaggctatgaccaggtactccgccccccccggggaccccccacaaccagaatacgacttggagcttataacatcatgctcctccaacgtgtcagtcgcccacgacggcgctggaaagagggtctactaccttacccgtgaccctacaacccccctcgcgagagccgcgtgggagacagcaagacacactccagtcaattcctggctaggcaacataatcatgtttgcccccacactgtgggcgaggatgatactgatgacccatttctttagcgtcctcatagccagggatcagcttgaacaggctcttaactgtgagatctacggagcctgctactccatagaaccactggatctacctccaatcattcaaagactccatggcctcagcgcattttcactccacagttactctccaggtgaaatcaatagggtggccgcatgcctcagaaaacttggggtcccgcccttgcgagcttggagacaccgggcccggagcgtccgcgctaggcttctgtccagaggaggcagggctgccatatgtggcaagtacctcttcaactgggcagtaagaacaaagctcaaactcactccaatagcggccgctggccggctggacttgtccggttggttcacggctggctacagcgggggagacatttatcacagcgtgtctcatgcccggccccgctggttctggttttgcctactcctgctcgctgcaggggtaggcatctacctcctccccaaccga
>gnl|euhcvdb|EU781798_NS5B_C1a_NS5B_protein_coding_sequence_(ns5b_sequence)
tcaatgtcttattcttggacaggcgcactcgtcaccccgtgcgccgcggaagagcagaaactgcccatcaacgcactgagcaactcgttgctacgtcaccacaatctggtgtattccaccacctcgcgcagtgcttgccaaaggcagaagaaagtcacatttgacagactgcaagttctggacagccattaccaggacgtgctcaaggaggttaaggcagcggcgtcaaaagtgaaggccaacttgctatccgtagaggaagcctgcagcctgacgcccccacattcagccagatccaagtttggctatggggcaaaagacgtccgttgccatgccagaaaggccgtaaaccacataaactccgtgtggaaagaccttctggaagacagtgtaacaccaatagacactaccatcatggccaagaacgaggttttctgcgttcagcctgagaaggggggtcgtaagccagctcgcctcattgtgttccccgacttgggtgtacgcgtgtgcgaaaagatggccctgtacgacgtggtcagcaagctcccccaggccgtgatgggaagctcctacggattccaatactcaccagggcagcgggttgaattcctcgtgcaagcgtggaagtccaagaagaccccaatggggttctcatatgatacccgctgctttgactctacagtcactgagcacgatatccgtatggaggagacaatctaccaatgttgtgacctggacccccaagcccgcgtggccatcaagtccctcactgagaggctttatgttgggggccctcttaccaattcaaagggggagaactgcggctatcgcaggtgccgcgccagcggcgtactgacgactagctgtggtaacactctcacctgctacatcaaggcccaggcagcctgtcgagccgcagggctccaggactgcaccatgctcgtgtgtggcgacgacctagtcgttatctgtgaaagtgcgggggtccaggaggacgcggcgagcttgagagccttcacggaggctatgaccaggtactctgccccccccggggaccccccacaaccagaatacgacttggagcttataacatcatgctcctccaacgtgtcagtcgcccacgacggcgctggaaagagggtctactacctcacccgtgaccctacaactcccctcgcgagagccgcgtgggagactgcaagacacactccagtcaactcctggctgggcaacataattatgtttgcccccacactgtgggcgaggatgatactgatgacccacttcttcagcgtccttatagccagggatcaacttgaacaggcccttgattgcgagatctacggagcctgctactccatagaacctctggatctacctccaatcattcaaagactccatggccttagcgcattttcactccacagttactctccaggtgaaatcaatagggtggccgcatgcctcagaaaacttggggtcccgcccttgcgagcctggagacaccgggcccggaatgtccgcgctaggctcctgtccagaggaggtagggctgccatatgtggtaagtacctcttcaactgggcagtaaggacaaagctcaaactcactccaatagcggccgctggccagctggacttgtccggctggttcacggctggctacagcgggggagacatttatcacagcgtgtctcacgcccggccccgctggttctggttttgcctactcctacttgctgcaggagtaggcatctacctcctccccaaccga
>gnl|euhcvdb|EU781799_NS5B_C1a_NS5B_protein_coding_sequence_(ns5b_sequence)
tcaatgtcttacacatggacaggcgcactcgtcaccccgtgctccgcagaagaagagaagctgcctatcaatgcactgagcaactctttgctacgtcatcacaatctggtgtattccaccacctcacgcagtgcttgccgaaggcagaagaaagtcacatttgacagactgcaagttctggacagccactaccaggacgtactcaaggaggttaaggcagcggcgtcaaaagtgaaggctaacttgctatccgtagaggaagcttgtagcctgacgcccccacattcagccaaatccaagtttggctatggggcaaaagacgtccgttgccacgccagaaaggccgtagcccacatcaactccgtgtggaaagaccttctggaagacagtgtaacaccaatagacactaccatcatggctaagaacgaggtcttctgcgttcagcctgagaaggggggtcgtaagccagctcgtctcatcgtgttccccgacctgggtgtgcgcgtgtgtgagaagatggccctttacgacgtggtcagcaagctccccccggccgtgatgggaagctcctacggattccaatactcaccaggacagcgggttgaattcctcgtacaagcgtggaagtccaagaggaccccaatggggttctcgtatgatacccgctgctttgactccacagtcactgagagcgatatccgcacggaggaggcaatctaccaatgttgtgacctggacccccaagcccgcgtggccatcaggtccctcactgagaggctttatgttgggggtcctcttaccaattcaaggggggagaactgcggctaccgcaggtgccgcgcgagcggcgtactgacaaccagctgtggtaacaccctcacctgctacatcaaggcccaggcagcctgtcgagccgcagggctccgggactgcaccatgctcgtgtgtggcgacgacttggtcgttatctgtgaaagtgcgggggtccaggaggacgcagcgagcctgagagccttcacggaggctatgaccaggtactccgcccctcccggggaccccccgcagccagaatacgacttggagctcataacatcctgctcctccaacgtgtcggtcgcccatgacggcgctggaaagagggtctactaccttacccgtgaccctacaacccccctcgcaagagccgcgtgggagacagcaagacacactccagtcaattcctggctaggcaacataattatgtttgcccccacattgtgggcgaggatgatactgatgacccattttttcagcgtcctcatagccagggatcagcttgaacaggcccttgattgcgaaatctacggagcctgctactccatagaaccactggatctacctccaatcattcaaagactccatggccttagcgcgttttcgctccacagttactctccaggcgaaatcaatagggtggccgcatgcctcagaaaacttggggtcccacccttacgagcctggagacaccgggcccggaatgtccgcgctaggcttctgtccagaggaggcagggctgccatgtgtggcaaatacctcttcaactgggcagtaaagacaaagctcaaactcactccaatagcggccgctggccggctggacttgtccggctggtttacggctggctacagcgggggagacatttatcacagcgtgtctcacgcccggccccgctggttctggttttgcctactcctgcttaccgcaggggtaggcatctacctcctccccaaccga
>gnl|euhcvdb|EF407438_NS5B_C1a_NS5B_protein_coding_sequence_(ns5b_sequence)
tcaatgtcttattcctggacaggcgcactcgtcaccccgtgcgccgcagaagaacaaaaactgcccatcaacgcgctgagcaactcgttgctacgtcaccataatttggtgtattccaccacctcacgcagcgccagccaaaggcagaagaaagtcacatttgacagactgcaagttctggacagccattaccaggacgtgcttaaggaggttaaagcagcggcgtcaaaagtgaaggctaacttgctatccgtagaggaagcttgcagcctgacgcccccacactcagccaaatccaagtttggctatggggcaaaagacgtccgttgccatgccagaaaggccgtaaaccacatcaactccgtgtggaaagaccttctggaagacagtgtaacaccaatagacaccaccatcatggctaagaacgaggttttctgcgttcagcctgagaaggggggtcgtaagccggctcgtctcatcgtgttccccgacctgggtgtacgcgtgtgcgagaagatggccctgtacgacgtggtcagcaagctccccctggccgtgatgggaagctcctacggatttcagtactcaccagcacagcgggttgaattcctcgtgcaagcgtggaagtccaagaaaaccccaatggggttctcgtatgatacccgctgttttgactccacagtcactgagaacgatatccgtacggaggaggcaatctaccaatgttgtgacctggacccccaagcccgcgtggccattaagtccctcactgagaggctttatgtcgggggccctcttaccaattcaaggggggagaactgcggctatcgcaggtgccgcgcaagcggcgtcctgacaactagctgtggtaacaccctcacttgctacatcaaggcccgagcagcctgtcgagccgcagggctccaggactgcaccatgctcgtgtgtggcgacgacttggtcgttatctgtgagagtgcgggggtccaggaggacgcggcgagcctgagagccttcacggaggctatgaccaggtactccgccccccccggggaccccccacaaccagaatacgacttggagcttataacatcatgctcctccaacgtgtcagtcgcccacgacggcgctggaaaaagggtctactaccttacccgtgaccctacaactcccctcgcgagagccgcgtgggagacagcaagacacactccagtcaattcctggctaggcaacataatcatgtttgcccccacactgtgggcgaggatgatactgatgactcatttctttagcgtcctcatagccagggatcagcttgaacaggcccttgattgcgaaatctacggagcctgctactccatagaaccactggatctacctccaatcattcaaagactccatggcctcagcgcattttcactccacagttactctccaggtgaaatcaatagggtggccgcatgcctcaggaaacttggggtcccgcccttgcgagcttggagacaccgggcccggagcgtccgcgctaggcttctgtccaggggaggcagggctgccatatgtggcaagtacctcttcaactgggcagtaagaacaaagctcaaactcactccaatagcggccgctggccggctggacttgtccggctggttcacggctggctacagcgggggagacatttatcacagcgtgtctcatgcccggccccgctggttctggttttgcctactcctgcttgctgcaggggtaggcatctacctcctccccaaccga
>gnl|euhcvdb|EF407439_NS5B_C1a_NS5B_protein_coding_sequence_(ns5b_sequence)
tcaatgtcttattcctggacaggcgcactcatcaccccctgcgccgcggaagaacaaaaattgcctatcaacgcactgagcaactcgttgctgcgtcaccacaatctcgtgtattccaccacctcacgcagcgcttgccaaaggcagaagaaagtcacatttgacagactgcaggttctggataaccactaccaggacgtgctcaaggaggttaaggcagcggcgtcaaaagtgaaggctaacttgctatccgtagaggaagcttgcagcctgacgcccccgcattcagccagatctaaatttggctatggggcgaaagacgtccgttgtcatgccagaaaggccgtaaaccacatcaactccgtgtggaaggaccttctggaagacagtgtaacaccaatagatactaccatcatggctaagaacgaagtgttctgcgttcagcctgagaaggggggtcgcaagccagctcgtctcatcgtgttccctgacctgggtgtacgcgtgtgcgagaagatggctctgtacgacgtggtcggcaagctccccctggccgtgatgggaagctcctacggattccagtactcgccagggcagcgggttgaattcctcgtgcaagcgtggaaatccaagagaaccccaatggggttctcgtatgatacccgctgctttgactccacagtcactgagagcgatatccgtacggaggaggcaatctaccagtgttgtgacctggacccccaagcccgcgtggccatcaagtccctcaccgagaggctttatgttgggggtcctcttaccaattcaaggggggaaaactgcggctatcgcaggtgccgcgccagcggcgtactgacaactagctgtggtaacaccctcacttgctacatcaaggcccaagcagcctgtcgagccgcagggctccgggactgcaccatgcttgtgtgtggcgacgacttagtcgttatctgtgaaagccagggagtccaggaggatgcagcgagcctgagagccttcacggaggctatgaccaggtactccgctccccccggggaccccccccaaccagaatacgacttggagctcataacatcgtgctcctctaacgtgtcagtcgcccacgacagcactggaaagagggtctattacctcacccgtgaccctacaactcccctcgcgagagccgcgtgggaaacagcaagacacactccagtcaattcctggctaggcaacatagtcatgtttgcccccacattgtgggcgagaatgatactgatgacccactttttcagtgtcctcatagccagggatcagcttgagcaggcccttgattgcgaaatctacggagcctgttactccatagaaccattggacctacctccaatcattcaaagactccatggccttagcgcattctcactccacagttactctccaggtgaaatcaatagggtggccgcatgcctcagaaaacttggggtcccgcccttgcgagcttggagacaccgggcccggagcgtccgcgctaagcttctgtccataggaggcagggctgccatatgtggcaagtacctcttcaattgggcagtaagaacaaagctcaaactcactccaatagcggccgctagccagctggatctatccggctggttcacggctggctacagcgggggagacatttatcacagcgtgtctcgtgcccggccccgctggttctggttttgcctactcctgcttgctgcaggggtaggtatctacctcctccccaaccga
>gnl|euhcvdb|EU781752_NS5B_C1a_NS5B_protein_coding_sequence_(ns5b_sequence)
tccatgtcttattcctggacaggcgcactcatcaccccgtgcgccgcggaagaacaaaaattgcctatcaacgcactgagcaactcgttgctgcgtcaccacaatcttgtgtactctaccacctcacgcagtgcgtgccaaaggcagaagaaagtcacatttgacagactgcaggtcctggacaatcactaccaggacgtgctcaaggaggttaaggtagcggcgtcaaaagtgaaggctaatttgctatccgtagaggaagcttgcagcctgacgcccccacattcagccagatccaaatttggctatggggcaaaagacgtccgttgccacgccagaaaggccgtgaaccacatcaactccgtgtggaaagaccttctggaagacagtgtaacaccaatagatactaccatcatggctaaaaacgaagtcttctgtgttcagcctgagaaggggggtcgtaagccagctcgcctcatcgtgttccccgatctgggtgtgcgcgtgtgcgagaaaatggccctgtacgacgtggtcagcaagctccccctggccgtgatgggaggctcctacggattccaatactcaccaggacagcgggttgaattcctcgtgcaagcgtggaagtctaagaagaccccgatggggttttcatatgatacccgctgttttgactccacggtcactgagagcgacatccgtacggaggaggcaatctaccaatgttgtgacttggaccctcaagcccgcgtggccatcaagtccctcactgagaggctttatgttgggggtccccttaccaattcaaggggggagaactgcggctatcgtaggtgccgcgcgagcggcgtgctgacaactagctgtggtaacaccctcacttgctacatcaaggcccaagcagcctgtcgagccgcagggctccgggactgcaccatgctcgtgtgtggcgacgacttggtcattatctgtgaaagtcagggagtccaggaggatgcagcaagcctgagagccttcacggaggctatgaccaggtactccgctcctcccggggaccccccccaaccagaatacgacttggagctcataacatcgtgctcctctaacgtgtcagtcgcccacgacggcactggaaagagggtttattaccttacccgtgaccctacgacccccctcgcaagagctgcgtgggagacagcaagacacactccaatcaattcctggctaggcaacataatcatgtttgcccctacactatgggcgagaatgatactgatgacccacttcttcagtgtcctcatagccagggatcagcttgaacaggccctggattgcgaaatctacggggcctgctactccatagaaccactggatctacctccaatcattcaaagactccatggccttagcgcgttctcccttcacagttactctccaggtgaaatcaatagggtggccgcatgcctcagaaaacttggggtcccgcccttgcgagcctggagacaccgggcccggagcgtccgcgctaagcttctgtccagagggggcagggctgccatatgtggcaagtacctcttcaattgggcagtaagaacaaagctcaaactcactccaatagcggccgctggccagctggacctgtccagctggtttacggctggctacagcgggggagacatttatcacagcgtgtctcgtgcccggccccgctggttttggtttttcctactcctgcttgctgcaggggtaggtatctacctccttcccaaccga
