# Supplementary material for: Genetic Barrier to Direct Acting Antivirals in HCV Sequences Deposited in the European Databank
Source: PLoS One. 2016 Aug 9;11(8):e0159924. doi: 10.1371/journal.pone.0159924 (PMC4978475; doi:10.1371/journal.pone.0159924)
Supplement: S12 File — (FAS) [file pone.0159924.s012.fas]

>gnl|euhcvdb|D90208_NS5B_C1b NS5B protein coding sequence (ns5b sequence)
tcaatgtcctatacatggacaggtgccttgatcacgccatgcgctgcggaggagagcaagttgcccatcaatccgttgagcaactctttgctgcgtcaccacagtatggtctactccacaacatctcgcagcgcaagtctgcggcagaagaaggtcacctttgacagactgcaagtcctggacgaccactaccgggacgtgctcaaggagatgaaggcgaaggcgtccacagttaaggctaggcttctatctatagaggaggcctgcaaactgacgcccccacattcggccaaatccaaatttggctacggggcgaaggacgtccggagcctatccagcagggccgtcaaccacatccgctccgtgtgggaggacttgctggaagacactgaaacaccaattgataccaccatcatggcaaaaaatgaggttttctgcgtccaaccagagaaaggaggccgcaagccagctcgccttatcgtattcccagacctgggggtacgtgtatgcgagaagatggccctttacgacgtggtctccacccttcctcaggccgtgatgggcccctcatacggattccagtactctcctgggcagcgggtcgagttcctggtgaatacctggaaatcaaagaaatgccctatgggcttctcatatgacacccgctgctttgactcaacggtcactgagaatgacatccgtactgaggaatcaatttaccaatgttgtgacttggcccccgaagccaggcaggccataaggtcgctcacagagcggctttatgtcgggggtcccctgactaattcgaaggggcagaactgcggttatcgccggtgccgcgcaagtggcgtgctgacgactagctgcggcaacaccctcacatgttacttgaaggccactgcggcctgtcgagctgcaaagctccaggactgcacgatgctcgtgaacggagacgaccttgtcgttatctgtgagagtgcgggaacccaggaggatgcggcggccctacgagccttcacggaggctatgactaggtattccgccccccccggggacccgccccaaccagaatacgacttggagctgataacgtcatgctcctccaatgtgtcggtcgcgcacgatgcatccggcaaaagggtgtactacctcacccgtgaccccaccacccccctcgcacgggctgcgtgggagacagttagacacactccagtcaactcctggctaggcaatatcatcatgtatgcgcccaccctatgggcgaggatgattctgatgactcatttcttctctatccttctagctcaggagcaacttgaaaaagccctggattgtcagatctacggggcctgttactccattgagccacttgacctacctcagatcattgaacgactccatggtcttagcgcattttcactccacagttactctccaggtgagatcaatagggtggcttcatgcctcaggaaacttggggtaccgcctttgcgagtctggagacatcgggccagaagtgtccgcgctaagctactgtcccagggggggagggctgccacttgcggcaagtacctcttcaactgggcagtaaagaccaagcttaaactcactccaatcccggctgcgtcccagctagacttgtccggctggttcgttgctggttacaacgggggagacatatatcacagcctgtctcgtgcccgaccccgttggttcatgttgtgcctactcctactttctgtaggggtaggcatctacctgctccccaaccgg---------------------------------------------------------------------------------------------------------------------------------------------------------------------------------------------------------------------------------------------------------------------------------------------------------------------------------------------------------------------------------------------------------------------------------------------------------------------------------------------------------------------------------------------------------------------------------------------------------------------------------------------------------------------------------------------------------------------------------------------------------------------------------------------------------------------------------------------------------------------------------------------------------------------------------------------------------------------------------------------------------------------------------------------------------------------------------------------------------------------------------------------------------------------------------------------------------------------------------------------------------------------------------------------------------------------------------------------------------------------------------------------------------------------------------------------------------------------------------------------------------------------------------------------------------------------------------------------------------------------------------------------------------------------------------------------------------------------------------------------------------------------------------------------------------------------------------------------
>gnl|euhcvdb|AB016785_NS5B_C1b_NS5B_protein_coding_sequence_(ns5b_sequence)
tcgatgtcctacacatggacgggcgccctgatcacaccatgcgctgcggaggaaagcaagctgcccattaatgcgttgagcaattcgttgctgcgccatcacaacatggtttacgccacaacatcccgcagcgcaagccagcggcagaagaaggtcacctttgacagactgcaagtcctggacaaccactaccaggacgtgctcaaggagatgaaggcgaaggcgtccacagttaaggctaaacttctatccgtagaagaagcctgcaagctgacgcccccacattcggccaaatccaaatttggctatggggcaaaggacgtccggaacctatccagtaaggccattaaccacatccactccgtgtggaaggacttgctggaagacactgacacaccaattgacactaccatcatggcaaaaaatgaggttttctgcgtccaaccggaaaaagggggccgcaagccagctcgccttatcgtgttcccagacttgggggtgcgtgtgtgcgagaaaatggctctttacgacgtggtttccacccttcctcaggccgtgatgggctccgcatacggatttcaatactctcctggacagcgggtcgagttcctggtgaatgcctggaaatcaaagaaaaaccctatgggtttcgcatatgacacccgctgttttgactcaacagtcactgagagtgatatccgtgttgaggagtcaatctatcaatgttgtgacttggcccccgaagccagacaggctataaggtcgctcacagagcggctttatatcgggggtcccctgaccaattccaaagggcagaactgcggctatcgccggtgccgcgcaagcggcgtactgacgaccagctgcggtaatacccttacatgttacctgaaggcctctgcggcctgtcgagctgcaaagctccaggactgcacaatgctcgtgtgcggagacgaccttgtcgttatctgtgagagcgcggggacccaagaggacgcggcgaacctacgagtcttcacggaggctatgactaggtactctgccccccccggggacccgccccaaccagaatacgacttggagctgataacatcatgctcctctaatgtgtcggtcgcgcacgatgcaactggcaaaagggtgtactacctcacccgtgaccccaccaccccccttgcacgggctgcgtgggagacagctagacacactccagtcaactcctggctaggcaacatcataatgtatgcgcccaccttgtgggcaaggatgatcctgatgactcatttcttctccatccttctagcccaggagcaacttgaaaaagccctagattgtcagatctacggggcctgttactccattgagccacttgacctacctcaaatcattcagcgactccatggtcttagcgcattttcactccatagttactctccaggtgagatcaatagggtggcttcatgcctcaggaaacttggggtaccacccttgcgagtctggagacatcgggccagaagcgtccgcgctaagctactgtcccagggggggagggccgccacttgcggcaggtacctcttcaactgggcagtaaggaccaagctcaaactcactccaattccggctgcgtcccagttggacttgtccagctggttcgttgctggytacagcgggggagacatatatcacagcgtgtctcgtgcccgaccccgctggttcatgtggtgcctactcctactttctgtaggggtaggcatctacctgctccccaaccggtcaatgtcctacacgtggacgggtgccctgatcacgccatgcgccgcggaggagagcaagctgcccatcaatgcgctgagcaactctttgctgcgtcaccacaacatggtctatgccacaacatcccgcagcgcaagccagcggcagaagaaggtcacctttgacagactgcaagtcctggacgaccactaccgggacgtgctcaaggagatgaaggcgaaggcgtccacagttaaggctaagcttctatccgtagaagaagcctgcaagctgacgcccccacattcggccagatccaagtttggctatggggcaaaggacgtccggaacctgtccagcaaggccgttaaccacatccactccgtgtggaaggacttgctggaagacgatgaaacaccaatcaataccaccatcatggcaaaaaatgaggtcttctgtgttcaaccagaaaaaggaggccgcaagccagctcgccttatcgtattcccagatttaggggtccgcgtgtgcgagaaaatggccctctacgacgtggtctccactcttcctcaggccgtgatgggctcctcatacgggtttcagtactctcctggacagcgggtcgagttcttggtgaatgcctggaaatcaaagaagaaccccatgggcttcgcatatgacgcccgctgttttgactcaacggtcaccgagaatgatatccgtgttgaggagtcaatttaccaatgttgtgacttagcccccgaggccagacaggccataaggtcgctcacagagcggctttacatcgggggccccctgactaactcaaaagggcagaactgcggttatcgccggtgccgcgccagcggcgtgctgacgaccaggtgcggtaatacccttacatgtcacttgaaggcctctgcagcctgtcgagctgcaaagctccaggattgcacgatgctcgtgtgcggagatgaccttgtcgttatctgtgaaagcgcgggaacccaggaggatgcggcgagcctacgagtcttcacggaggctatgactaggtattccgccccccccggggacccgccccaaccggagtacgacttggagctaataacatcatgctcctccaacgtgtcggtcgcgcacgatgcatctggcaaacgggtatactacctcacccgcgaccccaccaccccccttgcgcgggctgcgtgggagacagctaggcacactccagtcaactcctggctaggcaacattatcatgtatgcgcccaccttatgggcaagaatgattctgatgactcacttcttctccatccttctagctcaggagcaacttgaaaaagccctagattgtcagatctacggggccacttactccattgaaccacttgacctacctcagatcattcagcgactccatggtcttagcgcattttcactccatagttactctccaggtgagatcaatagggtggcttcatgcctcaggaaacttggggtaccgcccttgcgagtctggagacatcgggccagaagtgtccgcgctaagctactgtcccaaggggggagggccgccacttgtggcaaatacctcttcaattgggcagtaaggaccaagctcaaactcactccaattccggctgcgtcccagttggacttgtccggctggttcgttgctggttacagcgggggagacatatatcacagcctgtctcgtgcccgaccccgctggttcatgtggtgcctactcctactctctgtaggggtaggcatctacttgctccccaaccgg
>gnl|euhcvdb|AB049087_NS5B_C1b_NS5B_protein_coding_sequence_(ns5b_sequence)
tcgatgtcctacacatggacaggcgctctgatcacgccatgcgccgcggaggaaactaagctgcccatcaatgcgttgagcaactctttgctccgccaccacaacctggtctatgccacaacatctcgcagcgcaagccagcggcagaagaaggtcacctttgacagactgcaggtcctggacgatcactaccgggacgtgctcaaggagatgaaggcgaaggcgtccacagttaaggctaaacttctatccgtagaggaagcctgcaagctgacgcccccacattcggccagatctaagtttggctatggggcaaaggacgtccggaacctatccggcaaggctgttaaccacatccgctccgtgtggaaggacttgctggaagacactgagacaccaattgataccaccatcatggcaaaaaatgaggttttctgcgtccaaccagagaaggggggccgcaagccagctcgcctaatcgtattcccagacttgggagttcgtgtgtgcgagaagatggccctttacgacgtggtctctaccctccctcaggccgtgatgggcccctcatacggattccagtactctcctggacagcgggtcgagttcctggtgaatgcctggaaagcgaagaacaaccctatgggcttctcatatgacacccgctgttttgactcaacagtcaccgagagtgatatccgtgttgaggagtcaatctaccaatgttgtgacttggcccccgaagccagacaggccataaggtcgctcacagagcggctttatgtcgggggccccctgactaattcaaaagggcagaactgcggttatcgccggtgccgcgcgagcggtgtactgacgactagctgcggtaataccctcacatgttacttgaaggccactgcggcctgtcgagctgcgaagctccaggactgcacgatgctcgtatgcggagacgaccttgtcgttatctgtgagagcgcgggaacccaagaggatgaggcgagcctacgagtcttcacggaggctatgactaggtactccgcccctcctggggacccgcccaaaccagagtacgacttggagttgataacatcatgttcctccaatgtgtcagtcgcgcacgatgcatctggcaaaagggtatactacctcacccgtgaccccaccacccccctcgcgagggctgcgtgggagacagctagacacactccagttaactcctggctaggcaacatcatcatgtatgcacccaccttatgggtaaggatgattctgctgactcatttcttctccatccttctagctcaggaacaacttgaaaaagccctagattgtcagatctacggggcctgttactccattgagccacttgacctacctcagatcattcaacgactccatggccttagcgcattttcactccatagttactctccaggtgagatcaatagggtggctgcatgcctcagaaaacttggggtaccgcccttgcgagcctggagacatcgggccagaagtgtccgcgctaagctactgtcccggggggggagggccgccacttgtggcaagtacctcttcaactgggcagtgaggaccaagcttaaactcactccaatcccggctgcgtcccagttggatttatccggctggttcgttgctggttacagcgggggagacatatatcacagcgtgtctcgtgcccgaccccgctggttcatgtggtgcctactcctactttctgtaggggtaggcatctacttgctccccaaccgatcgatgtcctacacatggacaggcgccttaatcacgccatgcggcgcggaggagactaagctgcccatcaatgcgttgagcaactctttgctgcgtcaccacaacatggtctatgccacaacatcccgcagcgcaagccagcggcagagaaaggtcacctttgacagactgcaagtcctggacgaccactaccgggacgtgctcaaggagatgaaggcgaaggcgtccacagttaaggctaaacttctatccgtagaagaagcctgcaagctgacgcccccacattcggccagatccaagtttggctatggggcaaaggacgtccggaacctatccagcaaggccgttaaccacatccgctccgtgtggaaggacttgctggaagacactgaaacaccaataaacaccaccatcatggcaaaaagtgaggtcttctgtgttcaaccagagaaaggaggccgcaagccagctcgccttatcgtattcccagatttgggggttcgtgtgtgcgagaaaatggccctttacgacgtggtctccactcttccccaagccgtgatgggctcctcatacgggttccagtactctcctgggcagcgggtcgagttcctggtgaatgcctggaaatcaaagaaaagccctatgggcttcgcatatgacacccgctgttttgactcaacggtcactgagagtgacatccgtgttgaggagtcaatttaccaatgttgtgacttggcccccgaggccagacaggtcataaggtcgctcacagagcggctttatatcgggggtcccctgactaattcaaaagggcagaactgcggttatcgccggtgccgcgccagcggtgtgctgacgactagctgtggcaatacccttacatgttacttgaaggcctctgcagcctgtcgagctgcgaagctccaggactgcacgatgctcgtgtgcggagacgaccttgtcgttatctgtgagagcgcggggacccaggaggacgcggcgaacctacgagtcttcacggaggctatgactaggtactctgccccccccggggacccgccccgaccggaatacgacctggagttgataacatcatgttcctccaacgtgtcggtcgcgcacgatgcagctggcaaacgggtgtactacctcacccgcgaccccatcacccccctcgcgcgggctgcgtgggagacagccagacacactccagtcaactcctggctaggcaacatcatcatgtatgcgcccaccttgtgggcaaggatgatcttgatgacccacttcttctccatccttctagctcaggagcaacttgaaaaggccctagattgtcagatctatggggccgtttactccattgaaccacttgacctacctcagatcattcaacgactccatggtcttagcgcattttcactccatagttactctccaggtgagatcaatagggtggcttcatgcctcaggaaacttggggtaccacccttgcgagtctggagacatcgggccaggagtgtccgtgctaagctactgtctcagggggggagggccgccacttgtggcaaatacctcttcaactgggcagtaaggaccaagctcaaactcactccaatcccggctgcgtcccagttggacttgtccggctggttcgttgctggctacagcgggggagacatatatcacagcctgtctcgtgcccgaccccgctggttcatgtggtgcctactcctactttctgtaggggtaggcatctatctgctccccaaccgg
>gnl|euhcvdb|AB049088_NS5B_C1b_NS5B_protein_coding_sequence_(ns5b_sequence)
tcgatgtcctacacatggacaggcgccctgatcacgccatgcgccgcggaggaaagcaagctacccatcaacgcactgagcaactctctgctgcgtcaccacaacatggtgtatgctacaacatcccgcagcgcaagccagcggcagaagaaggtcacctttgacagaatgcaagtcctggacgaccattaccgggacgtgctcaaggagatgaaggcgaaggcgtccacagttaaggctaaactcctgtcagtagaggaagcctgccagctgacgcccccacattcggccagatccaagtttggctacggggcaaaggacgtccggaacctatccagcaaggccgttaaccacatccgctccgtgtggaaggacttgcaggaagacactgagacaccaattgacaccaccatcatggcaaaaaacgaggttttctgcgtccaaccagaaaagggaggccgcaagccagctcgccttatcgtgttcccagacttgggggttcgtgtgtgcgagaaaatggccctttacgacgtggtctccacccttcctcaggccgtgatgggctcctcatacggattccaatactctcctggacagcgggtcgagttcctggtgaatgcctggaaatcaaagaaatgccctatgggcttcgcatatgacacccgctgctttgactcaacggtcactgagagcgacatccgtgttgaggagtcaatctaccaatgttgtgacttggcccccgaagccagacaggccataaggtcgctcacagagcggctttacatcgggggtcccttgaccaattcaaaagggcagaactgcggttatcgccggtgccgcgcgagcggcgtgctgacgactagctgcggtaataccctcacatgttacttgaaggcctctgcggcctgtcgagctgcaaagctccaggactgcacgatgctcgtgtgcggagacgaccttgtcgttatctgcgagagcgcgggaacccaagaggacgcggcgagcctacgagtcttcacggaggctatgactaggtactctgccccccccggggacccgccccaaccagaatacgacttggagctgataacatcatgctcctccaacgtgtcggtcgcgcacgatgcaactggcaaaagggtgtactacctcacccgtgaccccaccaccccccttgcgcgggctgcgtgggagacagctagacacactccagttaactcctggctaggcaacatcattatgtatgcgcccaccttgtgggcaaggatgatcctgatgactcatttcttctccatccttctagcccaggagcaacttgaaaaagccctagattgtcagatctacggggcctgttactccattgagccacttgacctacctcagatcatacaacgactccatggtcttagcgcattttcactccatagttactctccaggtgaaatcaatagggtggcatcatgcctcaggaaacttggggtaccacccttgcgagtctggagacatcgggccagaagtgtccgcgctaagttactggcccagggggggagggctgccacctgtggcaagtacctcttcaactgggcagtaaggaccaaacttaaactcactccaatcccggctgcgtcccagttggacttgtccagctggttcgttgccggttacagcgggggagacatatatcacagcctgtctcgtgcccgaccccgctggtttatgtggtgcctactcctactttctgtaggggtaggcatctacctgctccccaaccgatcaatgtcctacacatggacaggcgccctgattacgccatgcgctgcggaggaaagcaagctgcccatcaacgcgctgagcaactctttgctgcgtcatcacaatatgatctatgccacaacatcccgcagcgcaggcctgcggcagaagaaggtcacctttgacagactgcaggtcctggacgatcactaccgggacgtgctcaaggagatgaaggcgaaggcgtccacagtaaaggctaaacttctatctgtagaagaagcctgcaagctgacgcccccacattcggccaaatccaaatttggctatggggcaaaagacgtccggaacctatccagcaaggccgttaaccacatccgctccgtgtggaaggacttgctggaagactctgaaacaccaattgacaccaccatcatggcaaaaaatgagattttctgcgtccagccagagaaaggaggccgcaaacccgctcgccttatcgtattcccagacttgggagttcgtgtatgcgagaagatggccctctacgacgtggtctccactcttcctcaagccgtgatgggctcctcatatggattccagtactctcctgggcagcgggtcgagttcctggtaaatacctggaaatcaaagaaatgccctatgggtttttcatatgacacccgttgctttgactcaacggtcactgagaatgacatccgtattgaggagtcaatctaccaatgttgtgacttggcccccgaagccagacaggccataaggtcgctcacagagcggctctatgtcgggggtcccctgactaattcaaaagggcagaactgcggttatcgccggtgccgcgcgagcggtgtgctgacgactagctgcggtaataccctcacatgctacttgaaggcctctgcggcctgtcgagctgcgaagctccaggactgcacgatgctcgtgaacggagacgaccttgtcgttatctgtgaaagcgcgggaacccaagaggatgcggcgagcctacgagccttcacggaggctatgactaggtactccgccccccccggggacccgccccaaccagaatacgacttggagttgataacatcatgctcctccaatgtgtcggtcgcgcacgatgcatctggcaaaagggtgtactacctcactcgtgaccccaccaccccccttgcacgggctgcgtgggagacagctagacacactccagttaactcctggctaggcaatatcatcatgtatgcgcccaccttgtgggcaaggatgatcctgatgacccatttcttttccatccttctagcccaggagcaacttgaaaaggccctggattgtcaaatctacggggcctgttactccattgagccacttgacctacctcagatcattgagcgactccatggtcttagcgcattttcactccatagttactctccaggtgagatcaatagggtggcttcatgcctcaggaagcttggggtaccacccttgcgagtctggagacatcgggccagaagtgtccgcgctaagctactgtcccagggggggagggcagccacttgtggcaagtacctcttcaactgggcggtaaaaaccaagcttaaactcactccaatcccggctgcgtcccggttggacttgtccggctggttcgttgctggttacagcgggggagacatatatcacagcctgtctcgtgcccgaccccgctggttcatgttatgcctactcctactttcygtaggggtaggcatctacctgctccccaaccgg
>gnl|euhcvdb|AB049089_NS5B_C1b_NS5B_protein_coding_sequence_(ns5b_sequence)
tcgatgtcctacacatggacaggcgccctgatcacaccatgcgccgcggaggagagcaagctgcccatcaatgcattgagcaactctttgttgcgtcaccacaacatggtctatgctacaacatcccgcagcgcaagccagcggcagaagaaggtcacttttgacagactgcaggtcctggacgatcactaccgggacgtgctcaaggagatgaaggcgaaggcgtccacagttaaggctaaacttctatccgtagaggaagcctgcaagctgacgcccccacattcggccagatccaaatttggctatggggcgaaggacgtccggaacctatctagcaaggccgtcaaccacatccgctccgtgtggaaggacttgctggaagacactgacacaccaattgacactaccatcatggcaaaaaaygaggttttctgtgttcaaccagagaaagggggtcgtaagccagctcgccttatcgtgttcccagacttgggggttcgtgtgtgcgagaaaatggccctttacgacgtggtctccactcttccccaggccgtgatgggctcctcatacggattccagtactctcctggacagcgggtcgagttcctggtcaacgcctggaaatcaaagaaatgccctatgggctttgcatatgacacccgctgttttgactcaacggtcactgagagtgacatccgtgtagaggagtcaatttaccaatgttgtgacttggcccccgaagccagacaggccataaggtcgctcacagagcggctttatatcgggggtcccctgaccaattcaaaagggcagaactgcggttatcgccggtgccgtgcgagcggcgtgctgacgactagctgcggtaataccctcacatgttacttgaaggccactgcagcctgtcgagctgcgaagctccaggactgcacgatgctcgtgtgcggagacgacctcgtcgttatctgtgagagcgcgggaacccaggaggacgcggcgagcctacgagtcttcacggaggctatgactaggtactctgccccccccggggacccgccccaaccagaatacgacttggagctgataacatcatgctcctccaatgtgtcggtcgcgcacgatgcatccggcaagagggtgtactacctcacccgtgatcctaccacccccctcgcacgagctgcgtgggagacagctagacacactccagtcaactcctggctaggcaacatcattatgtatgcgcccaccttatgggcaaggatgatcctgttaacccatttcttctccatccttctagcgcaggagcaacttgaaaaagccctagattgtcagatctacggggcctgttactccattgagccacttgacctacctcagatcattcaacgactccatggtcttagcgcattttcactccatagttactctccaggagagatcaatagggtggcttcatgcctcaggaaacttggggtaccgcccttgcgagtctggagacatcgggccagaagtgtccgcgctaagctactgtcccagggagggagggctgccatctgtggcaagtacctctttaactgggcagtaaggaccaagctcaaactcactccaatcccggccgcgtcccagctggatttatccggctggttcgttgctggttacggcgggggagacatatatcacagcgtgtctcgtgcccgaccccgctggttcatgtggtgcctactcctactttctgtaggggtaggcatctacctgctccccaaccgatcgatgtcctacacatggacaggcgctttgatcacgccatgcgccgcggaggagagcaagctgcccatcaatgcgttgagcaactccctgctgcgccaccacaacatggtctacgccacaacatcccgcagcgcaagccaacggcagaagaaggtcaccttcgacagactacaagtcctggacaaccattaccaggacgtactcaaggagatgaaggcgaaggcgtccacagttaaggccaaacttctatccgtagaagaagcctgcaagctgacgcccccacattcggccagatccaagtttggctatggggcaaaggacgtccggaacctatccagcaaggccgtcaaccacatccactccgtgtggaaggacttgctggaagacactgacacaccaattgacaccaccatcatggcaaaaaatgaggtcttctgtgttcaaccagagaagggaggccgtaaggcagctcgccttatcgtattcccagacttgggggttcgtgtgtgcgagaagatggccctttacaacgtggtctccactcttccccaggccgtgatgggctcctcatacgggttccagtactctcctggacagcgggtcgagttcctggtgaatgcctggaagtcaaagaaaacccctatgggctttgcatatgacacccgctgttttgactcaacggtcactgagagtgacatccgtgtcgaggagtcaatttaccaatgttgtgacttggcccccgaggccagacaggtcataaggtcgctcacagagcggctttatatcgggggccccctgactaattcaaaagggcagaactgcggttatcgccggtgccgcgccagcggcgtactgacgactagctgcggtaatacccttacatgctacttgaaggcctctgcagcctgtcgagctgcaaagctccaggactgcacgatgctcgtgtgcggtgacgacctcgtcgtcatctgtgaaagcgcgggaactcaggaggacgcggcgagcctacgagtcttcacggaggctatgactaggtactctgccccccccggggacccgccccgaccggaatacgacttggagctgataacatcatgctcctccaacgtgtcggtcgcgcacgatgcatctggcaaacgggtgtactacctcacccgcgaccccaccaccccccttgcgcgggctgcgtgggagacagccaaacacactccagtcaactcctggctaggcaacatcattatgtatgcgcccaccttatgggcaaggatgatcctgatgacccatttcttctccatccttctagctcaggagcaacttgaaagagccctggattgtcagatctatggggccatttactccattcagccacttgacctacctcagatcattcagcgactccatggtcttagcgcattttcactccatagttactctccgggtgagatcaatagggtggcttcatgcctcaggaaacttggggtaccacccttgcgagtctggagacatcgggccaggagcgtccgcgctaagctactgtcccagggggggagggccgccacttgtggcagatacctcttcaactgggcagtaaggaccaagctcaaactcactccaatcccggctgcgtcccaactggatttgtccggctggttcgttgctggttacagcgggggagacatatatcacagcctgtctcgcgcccgaccccgctggtttatgtggtgcctactcctactttctgtaggggtaggcatctatctgctccccaaccgg
>gnl|euhcvdb|AB049090_NS5B_C1b_NS5B_protein_coding_sequence_(ns5b_sequence)
tcgatgtcctacacatggacaggcgccttgatcacgccatgtgccgcggaggaaagcaagctacccatcaatgccctgagcaactctttgctgcgtcaccacaatatggtctatgccacaacatcccgcagcgcaagccagcggcagaagaaggtcacctttgacagactgcaagtcctggacgaccattaccgggacgtgctcaaggagatgaaggcgaaggcgtccacagttaaggccaagcttctatccgtagaagaggcctgcaagctgacgcccccacattcagccagatctaagtttggctatggggcaaaggacgtccggaacctatccagcaaggccgtcgaccacatccactccgtgtggaaggacttgctggaagacactgagacgccaattgacaccaccatcatggcgaaaaatgaggttttctgcgtccaaccagagaaaggaggtcgcaagccagctcgcctcatcgtgttcccagacttgggggtccgcgtgtgcgagaaaatggccctttatgatgtggtctccaccctccctcaggccgtgatgggctcttcatacggattccagtactctcctggacagcgggtcgagttcctggtgaacgcctggaaatcaaagaaaagcccaatgggctttgcatatgacacccgctgttttgactcaacggtcactgagagtgacatccgtgttgaggagtcaatttaccaatgttgtgacttagcccccgaggccagacaggccataaggtcgctcacagagcggctttatgtcgggggccccctgaccaattccaaagggcagaactgcggctatcgccggtgccgcgcaagcggcgtgctgacgactagctgcggtaataccctcacatgttacttgaaagcatctgcggcctgtcgagctgcaaagctccgggactgcacgatgctcgtgtgcggagacgaccttgtcgttatctgtgagagcgcgggaacccaagaggacgcggcgagcctacgagtcttcacggaggctatgactaggtactctgccccccccggggacccgccccagccagaatacgacttggagttgataacatcatgctcctccaatgtgtcagtcgcgcacgacgcatctggcaaaagggtgtattatctcacccgtgaccccaccacccccctcgcgcgggctgcgtgggagacagctagacacactccagttaactcctggctaggcaacatcattatgtacgcgcccactttatgggtaaggatgattctgatgactcacttcttctccatccttctagctcaggaacagcttgaaacagccctagattgtcagatctacggggcctgttactccattgagccacttgacctacctcagatcattcagcgactccatggccttagcgcattttcactccatagttactctccaggtgagatcaatagggtggcttcatgcctcaggaaacttggggtaccacccttgcgagcctggaaacatcgggccagaggtgtccgcgctaggctactgtcccggggggggagggccgccacttgtggcaagtacctcttcaactgggcagtaaggaccaagctcaaactcactccaattccggctgcgtcccagttggacttgtccggctggtttgttgccggttacagcgggggagacgtatatcacagcccgtctcgtgcccgaccccgctggttcatgtggtgcctactcctactttctgtaggggtaggcatctacttgctccccaaccgatcaatgtcctacacatggacgggcgccctgatcacaccatgcgctgcggaggaaagcaagctgcccatcaacgcgttgagcaactctttgctccgccaccacaacatggtctatgccacaacatcccgcagcgcaagccaacggcagaagaaggtcacctttgacagactgcaagtcctggacgaccactaccgggacgtgctcaaggagatgaaggcgaaggcgtccacagttaaggccaaacttctatctgtagaagaagcctgtaagctgacgcccccacattcggccagatccaaatttggctatggggcaaaggacgtccggaacctatccagcagggccgttaaccacatccgctccgtgtggaaggacctgctggaagacactcagacaccaattgacaccaccgtcatggcaaaaaatgaggttttctgtgtccaaccagagaaaggaggccgcaagccagctcgcctcatcgtgttcccagatttgggggttcgtgtgtgcgagaaaatggccctttatgacgtggtctccacccttcctcaggccgtgatgggcgcctcatacggattccagtactctcctggacagcgggtcgagttcctggtgaatgcctggaaatcaaagagatgccctatgggcttcgcatatgacacccgctgttttgactcaacggtcactgagagtgacatccgtgttgaggagtcaatataccaatgttgtgacttggcccccgaagccagacaggccataaggtcgctcacagagcggctttatgtcgggggtcccctgactaattcaaaagggcagaactgcggttatcgccggtgccgcgcaagcggtgtgctgacgactagctgcggtaataccctcacatgttacttgaaggccactgcggcctgtcgagctgcaaagctccaggactgcacgatgctcgtgtgcggagacgaccttgtcgttatctgtgaaagcgcgggaacccaggaggacgcggcaagcctacgagtcttcacggaggctatgactaggtactctgccccccccggggacccgccccagccagaatacgacttggagctgataacatcatgctcctccaacgtgtcggtcgcgcacgatgcgtctggcaagcgggtgtattacctcacccgcgaccccaccaccccccttgcgcgggctgcgtgggagacagctagacacactccagttaactcctggctaggcaacatcatcatgtatgcgcccaccttatgggcaaggatgattctgatgactcacttcttctccatccttctagctcaggagcaacttgaaaaagccctggattgtcagatctacggggccacttactccattgagccacttgacctacctcaaatcattcagcgactccacggtcttagcgcattttcactccatagttactctccaggtgagatcaatagggtggcttcatgcctcaggaaacttggggtaccacccttgcgagtctggagacatcgggccagaagtgtccgcgctaagctactgtcccagggggggagggccgccacttgtggcaaatacctcttcaactgggcagtaaggaccaagcttaaactcactccaattccggctgcgtcccagttggacttgtccggctggttcattgctggttacagcgggggagacatatatcacagcctgtctcgtgcccgaccccgctggttcatgtggtgcctactcctactttctgtaggggtaggcatttacctgctccccaaccga
>gnl|euhcvdb|AB049091_NS5B_C1b_NS5B_protein_coding_sequence_(ns5b_sequence)
tcgatgtcctacacgtggaccggcgctctaatcacaccatgcactgcggaggaaagcaagctgcccattaacgcgttgagcaattcgttgctccgccatcacaacatggtctatgccacaacatcccgcagcgctagccagcggcagaagaaggtcacctttgacagactgcaagtcctggacaaccactaccaggacgtgctcaaggagatgaaggcgaaggcgtccacagttaaggctaaacttctatccgtagaggaagcctgtcagctgacgcccccacattcggccaaatccaaatttggctatggggcaaaggacgtccggagcctatccagcagggccgtgaaccacatccgctccgtgtgggaggacctactggaagacactgacacaccaattgataccaccatcatggcaaagaatgaggttttctgcgtccaaccagagaaaggaggccgcaagccagctcgcctcatcgtattcccagatttgggagttcgtgtgtgcgagaaaatggctctttacgacgtggtctccaaccttcctcaggccgtgatgggctccgcatacggatttcaatactctcctggacagcgggtcgagttcctggtgaatgcctggaaatcaaagaagaaccctatggggttcgcatatgacacccgctgtttcgactcaacagtcactgagaatgatatccgtgttgaggagtcaatctaccaatgctgtgacctggcccccgaagccagacaggccataaggtcgctcacagagcggctttatatcgggggtcccctgaccaattccaaagggcagaactgcggttatcgccggtgccgcgcaagcggcgtgctgacgaccagctgcggtaataccctcacatgttacctgaaagccagcgcggcctgtcgagctgcaaagctccaggactgcacgatgctcgtatgcggggacgaccttgtcgttatctgtgagagcgcgggaacccaagaggacgcagcgaacctacgagtcttcacggaggccatgactaggtactctgccccccccggggacccgccccaaccagaatacgacttggagctgataacatcatgctcctccaatgtgtcggtcgcgcacgatgcaactggcaaaagggtgtactacctcacccgtgaccccaccaccccccttgcacgggctgcatgggagacagctagacacactccagtcaactcctggctaggcaacatcataatgtatgcgcccactttatgggcaaggatgatcctgatgactcacttcttctctatccttctagcccaggagcaacttgaaaaagccctagattgtcagatctacggggccacttactccattgagccacttgacctacctcagatcattcaacgactccatggtcttagcgcattttcactccatagttactctccaggtgagatcaatagggtggcttcatgcctcaggaaacttggggtaccgcccttgcgagtctggagacatcgggccagaagtgtccgcgctaagctactgtcccagggggggagggccgccacttgtggcaggtacctcttcaactgggcagtaaggaccaagcttaaactcactccaatcccggctgcgtcccagttggacttgtccagctggttcgtcgctggttacagcgggggggacatatatcacagcgtgtcccgtgcccgaccccgctggttcatgtggtgcctactcctactttctgtaggggtaggcatctacctgctccccaaccgatcaatgtcctacacatggacaggcgccctgatcacgccatgcgctgcggaggaaagcaagctgcccatcaacgcgctgagcaactctctgctgcgtcaccacaacatggtgtatgccacaacatcccgcagcgcaagcctgcggcagaagaaagtcacctttgacagactgcaagtcctggacgatcactaccgggacgtgctcaaggagatgaaggcgaaggcgtccacagttaaggctaaacttctatctgtagaagaagcctgcaagctgacgcccccacattcggccaaatccaaatttggctatggggcaaaggacgtccggaacctatccagcaaggccattaaccacatccgctccgtgtggaaggacttgctggaagacactgaaacaccaattgacaccaccatcatggcaaaaaatgaggttttctgcgtccagccagaaaaaggaggccgcaaaccagctcgccttatcgtattcccagacctgggagttcgtgtatgcgagaagatggccctttatgacgtagtttccactcttcctcaggccgtgatgggctcctcatacggattccagtactctcctggacagcgggtcgagttcctggtgaagacctggaaatcaaagaagtgccctatgggcttctcatatgacacccgttgttttgactcaacggtcactgagaatgacatccgtgttgaggagtcaatttaccaatgttgtgacttggcccccgaagccagacaggccataaggtcgctcacagagcggctttatatcgggggccccatgaccaattccaaagggcagaactgcggttatcgccggtgccgcgcgagcggcgtgctgacgactagctgcggtaataccctcacatgttacttgaaggccactgcagcctgtcgagctgcgaagctccaggactgcacgatgctcgtgaacggagacgaccttgtcgttatctgtgagagcgcggggacccaagaggatgcggcgaacctacgagtcttcacggaggctatgactaggtactctgccccccccggggacccgccccaaccagaatacgacttggagctgataacatcatgttcctccaatgtgtcggtcgcgcacgatgcatctggcaaaagggtgtactacctcacccgcgaccccaccacccccctttcgcgggctgcgtgggagacagctagacacactccagtcaactcctggctaggcaacatcatcatgtatgcgcccaccttatgggcaaggatgattctgatgacccacttcttctccatccttctagcccaggagcaacttgaaaaagccctggattgtcaaatctacggggcctgttactccattgagccacttgacctacctcagatcattgaacgactccatggtcttagcgcattttcactccacagttactctccaggtgaaatcaatagggtggcttcatgcctcaggaagcttggggtaccacccttgcgagtctggagacatcgggccagaagtgtccgcgctaagctactgtcccagggggggagggctgccacttgtggtaagtacctcttcaactgggcggtaaggaccaagctcaaactcactccaatcccggccgcgtcccagctggacttgtccggctggttcgttgctggttacagcgggggagacatatatcacagcctgtctcgtgcccgaccccgctggttcatgttgtgcctactcctactttccgtaggggtaggcatctacctgctccccaaccga
>gnl|euhcvdb|AB049092_NS5B_C1b_NS5B_protein_coding_sequence_(ns5b_sequence)
tcgatgtcttacacatggacgggcgccctgatcacaccatgcgccgcggaggagagcaaactgcccatcaatgcgttgagcaattccttgctgcgccaccacaacatggtctacgccacaacatcccgcagcgcaagccaacggcaaaagaaggtcacttttgacagactgcaagtcctggacgaccactaccgggacgtgctcaaggagatgaaggcgaaggcgtccacagttaaggctaaacttctatccgtagaagaagcctgcaagctgacgcccccacattcggccagatccaaatttggctatggggcaaaggacgtccggaacctatccagcaaagccattaaccacatccgctccgtgtgggaggacttgctggaagacactgagacaccatttgacactaccatcatggcaaaaaatgaggtcttctgcgtcgaaccagagaaaggaggccgcaagccagctcgccttatcgtctacccagacttggctgttcgtgtgtgcgagaaaatggccctttatgacgtggtctccacccttcctcaggccgtgatgggctcctcatacggattccaatattctcctggacagcgggtcgagttcctggtaaatgcctggaaatcaaagaaaacccctatgggctttgcatatgacacccgctgtttcgactcaactgtcaccgagaatgacatccgtgttgaggagtcaatctaccaatgttgtgacctggcccccgaagctaggaaggccataaggtcgctcacagagcggctttatatcgggggtcccctgactaattcaaaagggcagaactgcggttatcgccggtgccgcgcgagcggagtactgacgactagctgtggtaataccctcacatgttacttgaaggccagtgcggcctgtcgagctgcaaagctccaggactgcacaatgctcgtgtgcggagacgaccttgtcgttatctgtgaaagcgcgggaacccaggaggacgcggcgagcctacgagtcttcacggaggctatgactaggtactctgccccccccggggacccgccccgaccggaatacgacttggagttgatatcatcatgctcctccaatgtgtcagtcgcgcacgatgcatctggcaaaagggtgtactacctcacccgtgatcccaccaccccccttgcgcgggctgcgtgggagacagctagacacactccagttaactcctggctaggcaacattatcatgtatgcgcccaccttatgggcaaggatgattctgatgactcatttcttctccatccttctagctcaggaacaacttgaaaaagccctagattgtcaaatctatggggcctgttactccattgagccacttgacctacctcagatcattcaacgactccatggtcttagcgcattttcactccatagttactctccaggtgaaatcaatagggtggcttcatgcctcaggaaacttggggtaccgcccttgcgggtctggagacatcgggccagaagtgtccgcgctaagctgctgtcccagggagggagggctgccacctgtggcaagtacctcttcaactgggcagtaaggaccaagcttaaactcactccaatcccggcagcgtcccagctggacttgtccagctggttcgttgctggttacagcgggggagacatatatcacagcctgtctcgtgcccgaccccgctggttcatgtggtgcctactcctactttctgtaggggtaggcatctacctgctccccaaccgatcgatgtcctacacatggacaggcgctttaatcacgccatgcgccgcggaggagagcaagctgcccatcaatgcgttgagcaactctttgctgcgtcatcacaacctggtctatgccacaacatcccgcagcgcaagccagcggcagaagaaagtcacctttgacagactgcaggtcctggacgatcactaccgggacgtgctcaaggagatgaaggcgaaggcgtccacagttaaggctagacttctatccgtagaggaagcctgcaagctgacgcccccacactcagccagatccaagtttggctatggggcaaaggacgtccggagcctatccagcaaggccgtcaaccacatccactccgtgtggaaggacttgttggaagacactgaaacaccaattcaaaccaccatcatggcaaaaaatgaggtcttttgtgtccaaccagagaagggaggccgcaagccggctcgccttatcgtattcccagatttgggggtccgtgtgtgcgagaaaatggccctttacgacgtggtctccactcttccccaggccgtgatgggctcctcatacggatttcagtactcccctgggcagcgggtcgagttcctggtgaatgcttggaaatcaaagaagaaccctatgggcttcgcatatgacacccgctgttttgaatcaacggtcactgagaatgacatccgtgttgaggagtcaatttaccaatgttgtgacttggcccccgaggccagactagccataaggtcgctcacagagcgactttatgtcgggggccccatgaccaattcaaaagggcagaactgcggctatcgccggtgccgcgccagcggcgtgctgacgaccagctgcggcaataccctcacatgttatttaaaggcctctgcagcctgtcgagctgcgaagctccgggactgcaccatgctcgtgtgcggagacgaccttgtcgttatctgtgagagcgcaggaacccaggaggatgcggcgagcctacgagtcttcacggaggctatgactaggtactctgccccccccggcgacccgccccaaccagaatacgacctggagctgataacatcatgctcctccaacgtgtcggtcgcgcacgatgcaaacaacaaacgggtgtactacctcactcgggatcccaccatccccctttcgcgggccgcgtgggaaacggctagacacactccagtcaactcctggctaggcaacatcatcatgtatgcgcccaccttgtgggcaaggatgattctgatgactcacttcttctccatccttctagcccaggagcaacttgaaaaagccctagattgtcagatctatggggccatttactccattgaaccacttgacctacctcagatcattcagcgactccatggtcttagcgcattttcactccatacttactctccaggtgaaatcaatcgggtggcttcatgcctcaggaaacttggggtaccacccttgcgagtctggagacatcgggccagaagtgtccgcgctaagctactgtcccagggggggagggccgctatttgcggaaaatacctcttcaactgggcagtaaggaccaagctcaaactcactccaatcccggctgcgtcccggttggacttgtccagctggttcgttgctggttacagcgggggagacatatatcacagcgtgtctcgcgcccgaccccgctggttcttgtggtgcctactcctactttctgtaggggtaggcatctatctgctccccaaccgt
>gnl|euhcvdb|AB049093_NS5B_C1b_NS5B_protein_coding_sequence_(ns5b_sequence)
tcgatgtcctacacatggacaggcgccctgattacaccatgcgccgcggaggaaagcaagctgcccatcaatgcgttgagcaactctttgctgcgccaccacaacatggtctatgccacaacatcccgcagcgcaagccaacggcagaagaaggtcacatttgacagactgcaagtcctggacgaccactaccgggacgtgctcaaggagatgaaggcgaaggcgtccacagttaaggctaggcttctatccgtagaagaggcctgcaaactgacgcccccacattcggccagatctaaatttggctatggggcaaaggacgtccggaacctatccggcaaggccattaaccacatccgctccgtgtggaaggacttgctggaagacactgagacaccaattgacaccaccatcatggcaaaaaatgaggttttctgcgttcaaccagagaagggaggccgcaagccagctcgccttatcgtatacccagacttgggggttcgtgtgtgcgagaaaatggccctttatgacgtggtctccacccttcctcaggccgtgatgggctcctcatacggattccaatactctcctggacagcgggtcgagttcctggtgaacgcctggaaatcaaagaaatgccctatgggcttcgcatatgacacccgctgctttgactcaacggtcactgagaacgacatccgcgttgaggagtcaatctaccaatgttgtgacttggcccccgaagccagacaggccataagttcgctcacggagcggctttatatcgggggtcccctgactaactcaaaagggcagaactgcggttatcgccggtgccgcgcgagcggcgtgctgacgactagctgcggtaataccctcacatgttacttgaaggcctctgcggcctgtcgagctgcaaagctccaggactgcacgatgctcgtgtgcggagacgacctcgtcgttatctgtgaaagcgcgggaacccaggaggacgcggcgagcctacgagtcttcacggaggctatgactaggtactccgccccccccggggacccgccccaaccagaatacgacctggagttgataacatcatgctcctccaatgtgtcagtcgcgcacgatgcatctggcaaaagggtgtactacctcacccgtgaccccaccactcccctcgcacgagctgcgtgggagacagctagacacactccagtcaactcctggctaggcaacatcatcatgtatgcgcccaccctgtgggcaaggatgattctgatgactcacttcttctccatccttctagctcaggaacaacttgaaaaagccctggattgccagatctacggggcctgttactccattgagccacttgacctacctcagatcattcaacgactccatggtcttagcgcattctcactccatagttactctccaggtgagatcaatagggtggcttcatgcctcaggaaacttggggtaccacccttgcgagtctggagacatcgggccagaagtgtccgcgctaagctactgtcccagggggggagggctgccacttgtggcaagtacctcttcaactgggcagtaaggaccaaacttaaactcactccaatcccggcggcgtcccagctggacttgtccggctggttcgtcgctggttacagcgggggagacatatatcacagcctgtctcgtgcccgaccccgctggttaatgtggtgcctactcctactttccgtaggggtaggcatctacctgctccccaaccgatcaatgtcctacacatggacaggcgccctgatcacgccatgcgctgcggaggaaaacaagttgcccatcaacgcgttgagcaactctttgctgcgccaccataatatggtgtatgccacaacatcccgcagcgcaagcttgcggcagaagaaggtcacctttgacagactgcaagtcctggacgaccattaccgggacgtgctcaaggagatgaaggcgaaggcgtccacagttaaggctaaacttctatccgtagaagargcctgcaagctgacgcccccacattcggccaaatccaagtttggctatggggcaaaggacgtccggaacctatccagcaaggccgttaaccacatccgctccgtgtggaaggacttgctggaagacactgacacaccaattgacaccaccatcatggcaaaaaatgaggttttctgcgtccaaccagagaagggaggccgcaagccagctcgccttatcgtgttcccagacctgggagttcgtgtatgcgagaaaatggctctctacgacgtggtctccacccttcctcaggccgtgatgggctcctcatacggattccagtactctcccaaacagcgggtcgagttcctggtgaatacctggaaatcaaagaaaagccctatgggtttctcatatgacacccgctgctttgactcaacggtcactgagagtgatatccgtactgaggagtcaatctaccaatgttgtgacttggcccccgaggccagacaggccataaggtcgctcacagagcggctctacatcgggggtcccctgactaattcaaaggggcagaactgcggctatcgccggtgccgcgcgagcggcgtgctgacgaccagctgcggtaataccctcacatgttacttgaaggcctctgcagcctgtcgagctgcgaagctccaggactgcacgatgctcgtgaacggagacgaccttgtcgttatctgtgaaagcgcgggagcccaagaggatgcggcgagcctacgagtcttcacggaggctatgactaggtactctgcccctcccggggacctgccccaaccagaatacgacttggagctgataacatcatgttcctccaatgtgtcggttgcgcacgatgcatctaataagagggtgtactacctcacccgtgaccccaccaccccccttgcacgggctgcgtgggagacagctagacacactccagtcaactcctggctaggcaatatcatcatgtacgcgcccaccttatgggcaaggatgattctgatgactcatttcttctccatccttctagcccaggagcaacttgaaaaggccctggactgtcagatctacggggcttgttactccattgaaccacttgatctacctcagatcatcgaacgactccacggtcttagcgcgttttcactccacagttactctccaggtgagatcaatagggtggcttcatgcctcaggaaacttggggtaccacccttgcgagtctggagacatcgggccagaagtgtccgcgctaagctactgtcccaaggggggagggccgccacttgtggcaagtacctcttcaactgggcagtaaagaccaagctcaaactcactccaattccggctgcgtcccagttggacttgtccggctggttcgttgctggttacagcgggggagacatatatcacagcctgtctcgtgcccgaccccgctggttcatgttgtgcctactcctactttctgtaggggtaggcatctacctgctccccaatcga
>gnl|euhcvdb|AB049094_NS5B_C1b_NS5B_protein_coding_sequence_(ns5b_sequence)
tcgatgtcctacacatggacaggcgccttaattacaccatgcgccgcggaggagagcaagctgcccattaatgcgctgagcaaccctttgctgcgccaccacaacatggtctatgccacaacatcccgcagcgcaagccagcggcagaaaaaggtcacatttgacagactgcaagtcctggatgaccactaccgggacgtgctgaaggggatgaaggcgaaggcgtccacagttaaggctaaacttctatctgtagaggaagcctgcaagctgacgcccccacactcggccagatctaaatttggctacggggcaaaggacgtccggagcctgtccagcaaggccgttaaccacatccgctccgtgtggaaggacttgctggaagacactgagacaccaattgacaccaccatcatggcaaaaaatgaggttttctgtgttcaaccagagaaaggaggccgcaagccagctcgccttatcgtattcccagacttgggggttcgtgtgtgcgagaaaatggccctctacgacgtggtctccactcttcctcaggccgtgatgggctcctcatacggattccagtactcccctggacagcgggtcgagttcctggtgaatgcctggaagtcaaagaagagccctatgggctttgcatatgacacccgctgttttgactcaacggtcaccgagaacgacatccgtactgaggagtcaatttatcaatgttgtgacttggaccccgaggccagacaggccataaggtcgctcacagagcggctttatatcgggggccccctgactaattcaaaggggcagaactgcggttatcgccggtgccgcgccagcggcgtgctgacgactagctgcggtaataccctcacatgttacttgaaggcctctgcagcctgtcgagctgcaaagctccaggactgcacgatgcttgtgtgcggagacgaccttgtcgttatctgtgatagcgcgggaactcaggaggacgcggcgagcctacgagtcttcacggaggctatgactaggtactctgccccccccggggacccgccccaaccagaatacgacttggagctgataacatcatgctcctccaatgtgtcggtcgcgcacgacgcatcaggcaaacgggtgtactatctcacccgtgaccccaccacccccctagcgcgggctgcgtgggagacagctagacacactccagtcaactcctggctaggcaacatcatcatgtacgcgcccaccttatgggcaaggatgattctgatgacccacttcttctccatccttctagcccaggagcaacttgaaaaagccctagattgtcagatctacggggccacttactccattgagccacttgacctgcctcagatcattcaacgactccacggtcttagcgcattttcactccatagttactctccaggtgagatcaatagggtggcttcatgcctcaggaaacttggggtaccgcccttgcgagtctggagacatcgggccagaagcgtccgcgctaagctactgtcccagggggggagggccgccacctgtggcaaatacctcttcaactgggcagtaaagaccaagctcaaactcactccaatcccagaagcgtcccagctggacttgtccggctggttcgttgctggttacagcgggggagacatatatcacagcctgtctcgtgcccgaccccgctggttcatgtggtgcctactcctactttccgtaggggtaggcatctacctgctccccaaccgatcgatgtcctatacgtggacaggcgccttgatcacgccatgcgccgcggaggagagcaagctgcccatcaatgcgttgagcaactctctgctgcgccaccataacatggtctatgtcacaacatcccgcagcgcaagccagcggcagagaaaggtcacctttgacagattgcaagtcctggacgaccactaccgggacgtactcaaggagatgaaggcgaaagcgtccacagttaaggctaaacttctatccgtagaagaagcctgcaagctgacgcccccacattcagccaaatcaaaatttggctatggggcgaaggacgtccggaacctatccagcagggccgttaaccacatccgctccgtgtggaaggacctgctggaagacactgagacaccaattgataccaccatcatggcaaagaacgaggtcttctgtgttcaaccggaaaaaggaggccgcaagccagctcgccttatcgtatacccagacttaggggttcgtgtgtgcgagaaaatggccctttacgatgtagtctccacccttcctcaggccgtgatgggctcctcatacggattccagtactctcccgggcagcgggtcgagttcctggtgaatgcctggaaatcaaagaaaacccctatgggcttcgcatatgacacccgctgctttgactcgacggtcactgagaatgacatccgtgttgaggagtcaatttaccaaagttgtgacttggtccccgaggccagacaggccataaagtcgctcacagagcggctctacattgggggccccctgactaattcaaaggggcagaactgcggttatcgccggtgccgcgccagcggtgtgctgacgactagctgcggtaatacccttacatgttacttgaaggcctctgcagcctgtcgagctgcaaagctccaggactgcacaatgcttgtgtgcggagacgaccttgtcgttatctgtgagagcgcgggaacccaggaggacgcagcgagcctacgagtcttcacggaggctatgactaggtactcagccccccccggggacccacctcgtccggaatacgacttggagttgataacatcatgctcctccaacgtgtcggtcgcgcacgatgcatctggcaaacgggtgtactatctcacccgtgatcccaccaccccccttgcgcgggctgcgtgggagacagctagacacactccagtcaactcctggctaggcaacatcatcatgtatgcgcccaccttatgggcaaggatgattctgatgactcacttcttctccatccttctagctcaggagcagcttgaaaaagccctagattgtcagatctacggggccatttactccattgagccacttgacctacctcagatcattcagcgactccatggtcttagcgcattttcactccatagttactctccaggtgagatcaatagggtggcttcatgcctcaggaaacttggggtaccacccttgcgggtctggagacatcgggccagaagtgtccgcgctaagctactgtcccggggggggagggccgccacttgtggcaaatacctcttcaactgggcagtaaagaccaagctcaaactcactccaattccggctgcgtcccagttggacttgtccggctggttcgttgccggttacggcgggggagacatatatcacagcctgtctcgtgcccgaccccgctggttcatgtggtgcctactcctgctttctgtaggggtaggcatctatttactccccaaccgg
>gnl|euhcvdb|AB049095_NS5B_C1b_NS5B_protein_coding_sequence_(ns5b_sequence)
tcgatgtcctacacatggacaggcgccctgatcacgccatgcgccgcggaggaaagcaagctgcccatcaacgcgctgagcaactccttgttgcgtcaccacaacatggtctatgccacaacatctcgcagcgcaagccaacggcagaagaaagtcacctttgacagactgcaagtcctggatgaccactaccgggacgtactcaaggagatgaaggcgaaggcgtccacagttaaggctaaactcctatccgtagaagaagcctgtaagctgacgcccccacattcagccaaatccaaatttggctatggggcaaaggacgtccggaacctatccagcaaggccattacccacatccgctccgtgtggaaggacttgcaggaagacactgagacaccaatcgacaccaccatcatggcaaaaaatgaggttttctgcatccaaccagagaaaggaggccgcaagccagctcgccttatcgtgttcccagacttgggggtccgcgtgtgcgagaaaatggccctttatgatgtggtctccacccttcctcaggccgtgatgggctcttcatacggattccagtactctcctggacagcgggttgagttcctggtgaatgcctggaaatcaaagaggtgccccatgggcttctcgtatgatacccgctgctttgactcaacagtcactgagagtgacatccgtgttgaggagtcaatttaccaatgttgtgacttggcccccgaagccagacaggccataagggcgctcacagagcggctttatatcgggggccccctgactaattcaaaagggcagaactgcggttatcgccggtgccgcgcgagcggcgtgctgacgactagctgcggtaacaccctcacatgttacttgaaagccaccgcggcctgtcgagctgcaaagctccaggactgcacaatgctcgtgtgcggggacgacctcgtcgttatctgtgagagcgcgggaacccaagaggacgcggcgagcctacgagtcttcacggaggctatgactaggtactctgccccccccggggacccgcctcaaccggaatacgacttggagatgataacatcatgctcctccaatgtgtcggtcgcgcacgatgcatctggcaaaagggtgtactatctcacccgtgaccccaccaccccccttgcgcgggctgcgtgggagacagctagacacactccagtcaactcctggctaggcaacatcatcatgtatgcgcccaccctatgggcaaggatgattctgatgactcatttcttttccatccttctagcccaggagcaacttgaaaaggccttagattgccagatctatggggcctgttactccattgagccacttgacctacctcagattattcagcgactccatggtcttagcgcattttcactccatagttactctccaggtgagatcaatagggtggcttcatgcctcaggaaacttggggtaccacccttgcgagtctggagacatcgggccagaagtgtccgcgctaagctactgtcccagggggggagggccgccacgtgtggcaaatacctcttcaactgggcagtaaggaccaagctcaaactcactccaattccggctgcagcacagttggacctgtccagctggttcgttgccggttacagcgggggagacatatatcacagcctgtctcgtgcccgaccccgctgggttatgtggtgcctactcctactttctgtaggggtaggcatctatttgctccccaaccgatcgatgtcctacacatggacaggcgccttaatcacgccatgcgccgcggaggagagtaagctgcccattaatgcgctgagcaactctttgctgcgccaccacaacatggtctatgccacaacatcccgcagcgcaagccagcggcagaaaaaggtcacctttgacagactgcaagtcctggacgaccactaccgggacgtgctcaaggagatgaaggcgaaggcgtccacagttaaggctaaacttctatctgtagaagaagcctgcaagctgacgcccccacattcagccagatccaaatttggctatggggcaaaggacgtccggaacctatccagtaaggccgttaaccacatccactccgtgtggaaggacttgctggaagaccctgaaacaccaattgacaccaccatcatggcaaaaaatgaggtcttctgtgttcaaccagagaaaggaggccgcaagccagctcgcctcatcgtattcccagacttgggggttcgtgtgtgcgagaaaatggccctttacgacgtggtctccactctacctcaggccgtgatgggctcctcatacggattccagtactctcctggacagcgggtcgagttcctggtgaatgcctggaaatcaaagaaaagccccatgggcttcgcatatgacacccgctgttttgactcaacggtcactgagaacgacatccgtgttgaggagtcaatttaccaatgttgtgacctggcccccgaggccagacaggtgataaggtcgctcacagagcggctttacatcgggggccccctgactaactcaaaagggcagaactgcggttatcgccggtgccgcgccagcggcgtgctgacgaccagctgcggtaataccctcacatgttacttgaaggcctctgcagcctgtcgagctgcgaagctccaggactgcacaatgctcgtgtgcggagacgaccttgtcgttatctgtgaaagcgcgggaacccaggaggacgcggcgagcctacgagtcttcacggaggctatgactaggtactctgccccccccggggacccgccccgaccggaatacgacttggagttgataacatcatgctcctccaacgtgtcggtcgcgcacgatgcatctggcaaacgggtgtattacctcacccgtgaccccaccaccccccttgcgcgggctgcgtgggagacagctagacacactccagttaactcctggctaggcaacatcatcatgtatgcgcccaccctctgggcaaggatgattttgatgactcacttcttctccatccttctagcccaggagcagcttgaaaaagccctagattgtcagatctacggggccacttactccattcaaccacttgatctacctcaaatcattcagcgactccatagtcttagcgcattttcactccatagttactctccaggtgagatcaatagggtggcatcatgcctcaggaaacttggggtaccacccttgcgagtctggagacatcgggccagaagtgtccgcgctaagctactgtcccaaggagggagggccgccacttgtggcaagtacctcttcaactgggcagtaaggaccaagcttaaactcactccaatcccggccgcgtcacagttggacttgtccggctggttcatcgctggctacagcgggggagacatatatcacagcctgtctcgtgcccgaccccgctggtttatgtggtgcctactcctactttctgtaggggtaggcatctacttgctccccaaccga
>gnl|euhcvdb|AB049096_NS5B_C1b_NS5B_protein_coding_sequence_(ns5b_sequence)
tcgatgtcctacacttggacaggcgctctgatcacaccatgcgccgcggaggaaagcaagctgcccatcaatgcgctgagcaactccttgctgcgtcaccacaacatggtctacgccacaacatcgcgcagcgcaagccagaggcagaagaaggtcacctttgacagactgcaagtcctggacagccattaccaggacgtgctcaaggagatgaaggcgaaggcgtccacagttaaggctaaactcctatctgtagaggaagcctgcaagctgacgcccccacactcggccagatccaaatttggctacggggcaaaggacgtccggaacctatccagcgcggccgtacgccacatcaactccgtgtggaaagacctgctggaagacaccgagacaccaattgacaccaccatcatggcaaagaatgaggtcttctgcgtccaaccagagaagggaggccgcaagccagctcgccttatcgtgtacccagacttgggggttcgtgtgtgcgagaaaatggctctttacgacgtggtctccacccttcctcaggccgtgatgggctcctcatacggattccagtactctcctggacagcgggtcgagttcctggtgaatgcctggaaatcaaagaagaaccccatgggcttcgcatatgacacccgctgttttgactcaacagtcactgagaatgacatccgtgttgaggagtcaatttaccaatgttgtgacttggcccccgaagccagacaggccataaagtcgctcacagagcggctttacatcgggggtcccctgactaattcaaaagggcagaactgcggctatcgccggtgtcgcgcaagcggcgtgctgacgaccagctgcggtaacaccctcacatgttacttgaaggcctctgcagcctgtcgagctgcaaagctccaggactgcacgatgctcgtgtgcggagacgaccttgtcgttatctgtgaaagcgcgggaacccaggaggatgcggcgagcctacgagtcttcacggaggctatgactaggtactctgctccccccggggatccgcctcggccagaatacgacttggagctgataacatcatgctcctccaatgtgtcggtcgcgcacgatgcagatggcaaaagggtgtactatctcacccgtgaccccaccaccccccttgcgcgggctgcgtgggagacagctagacacactccagttaactcctggctaggcaatatcatcatgtatgcgcccaccttatgggcaaggatgatcctgatgactcatttcttctccatccttatagcacaggagcagcttgaaaaagccctagactgtcagatctacggggcttgttactccattgagccacttgacctacctccgatcattcaacgactccatggtcttagcgcattttcactccacagttactctccaggtgagatcaatagggtggcttcatgcctcaggaaacttggggtaccacccttgcgagtctggagacatcgggccagaagtgtccgcgctaaactactgtcccagggggggagggccgccatctgtggcaaatacctcttcaactgggcagtaaagaccaagcttaaactcactccaatctcggctgcgtcccagctggacttgtccggctggttcgttgctggttacagcgggggagacatatatcacagcctgtctcgtgcccgaccccgctggatcatgttgtgcctactcctactttccgtaggggtaggcatctacctgctccccaaccgatcgatgtcctacacatggacgggcgccctgatcacgccatgcgccgcggaggagagcaagctgcccattaacgcgctgagcaactctttgctgcgtcaccacaacatggtctatgccacaacatcgcgcagcgcaagccagcggcagaaaaaggtcacctttgacagactgcaagtcctggacgaccactaccgggacgtgctcaaggagatgaaggcgaaggcgtccacagtcagggctaaacttctatccgtagaagaagcctgcaagctgacgcccccacattcggccaaatctaaatttggctatggggcgaaggacgtccggaacctatccagcagggccgttaaccacatccgctccgtgtggaaggacttgctggaagacactgtgacaccaattgacaccaccgtcatggcaaagaatgaggtcttctgtgttcaaccagagaaaggaggccgcaagccggctcgccttatcgtattcccagacttgggggttcgtgtgtgcgagaaaatggccctctatgacgtggtctccaatcttcctcaggccgtgatgggctcctcatacggattccagtactctcctgggcagcgggtcgagttcctggtgaatgcctggaaatcgaagaaaaaccccatgggcttcgcatatgacacccgctgttttgactcaacggtcactgagagtgacatccgtgttgaggagtcaatttaccaatgttgtgacctggcccccgaggccagacaggccataaggtcgctcacagagcggctttatatcgggggccccctgactaattcaaaagggcagaactgcggttatcgccggtgccgcgccagcggcgtgctgacgactagctgcggtaatacccttacatgttacttgaaggcctctgcagcctgtcgagctgcgaagctccaggactgcacgatgctcgtgtgcggggacgaccttgtcgttatctgtgaaagcgcggggacccaggaggacgcggcgagcctacgagtcttcacggaggctatgactaggtactctgccccccccggggacccgccccaaccggaatacgacttggagctgataacatcatgctcctccaacgtgtcggttgcgcacgatgcacttggcaaacgggtgtactacctcacccgtgaccccgccatcccccttgcgcgggctgcgtgggagacagctagacacactccagtcaactcctggctaggcaacatcatcatgtatgcgcccactttgtgggcgaggatgattctgatgacccacttcttctccatcctcctagctcaggagcagcttggaaaagccctagattgtcagatctacggggctacttactccattgagccacttgacctacctcagatcattcagcgactccatggtcttagcgcattttcactccatagttactctccaggtgagatcaatagggtggcttcatgcctcagaaaacttggggtaccacccttgcgagcctggagacatcgggccagaagtgtccgcgctaagctactgtcccaaggggggagggctgccacctgtggcaaatacctcttcaattgggctgtaaggaccaagctcaagctcactccaatcccggctgcgtcccagctggacttgtccggctggttcgttgctggttacggcgggggagacatatatcacagcctgtctcgtgcccgacctcgctggtttatgtggtgcctactcctactttctgtaggggtaggcatctatctgctccccaaccgg
>gnl|euhcvdb|AB049097_NS5B_C1b_NS5B_protein_coding_sequence_(ns5b_sequence)
tcgatgtcctacacatggacaggcgctctgatcacgccatgcgccgcggaagaaagcaagctgcccatcaatgcgttgagcaactctctgctgcgtcaccacaacatggtctacgctacaacatcccgcagcgcgagccagcggcagaagaaggtcacctttgacagactgcaagtcctggacgatcactaccgggacgtgctcaaggagatgaaggcgaaggcgtccacagttaaggctaagcttctatctgtagaagaggcctgtaagctgacgcccccacactcggccagatccaaatttggctatggggcaaaggacgtccggaacctatccggcaaggccatgaaccacatccgctccgtgtggaaggacttgctggaagacactgagacaccaattgataccaccatcatggcaaaaaatgaggttttctgcgtccagccagagaaaggaggccgcaagccagctcgccttatcgtattcccagacttgggggtgcgtgtgtgcgagaagatggccctttacgacgtggtctccacccttcctcaggccgtgatgggctcctcatacggattccaatactctcctggacagcgggtcgagttcctggtgaatgcctggaaatcaaagaagtgccctatggggttcgcatatgacacccgctgtttcgactcaaccgtcactgagcatgacatccgtgttgaggagtcaatctaccaatgttgtgacttggcccccgaggccagacaggccataaggtcgctcacagagcggctttacatcgggggtcccctgactaattcaaaagggcagaactgcggttatcgccggtgccgcgcgagcggcgtgctgacgactagctgtggtaataccctcacctgttacttgaaggcctctgcagcctgtcgagctgcaaagctccaggactgcacgatgctcgtgtgcggagacgaccttgtcgttatctgtgaaagcgcgggaacccaggaggatgcggcgagcctacgagtcttcacggaggctatgactaggtactctgccccccccggggacccgcccagaccagaatacgacttagagctgataacatcatgctcttccaacgtgtcggtcgcgcacgatgcaactggcaaaagggtgtactacctcacccgtgaccccaccacccctctttcgcgggctgcgtgggagacagctagacacactccagttaactcctggctaggcaacatcatcatgtatgcgcctaccatatgggcaaggatgattctgatgactcatttcttctccatccttctagctcaggaacaacttgaaaaagccctagattgtcagatctacggggcctgttactccattgagccacttgacctacctcagattattcagagactccatggtcttagcgcattttcactccacagttactctccaggtgagatcaatagggtggcttcatgcctcaggaaacttggggtaccgcccttgcgagtctggagacatcgggccagaagtgtccgcgctaagctactgtcccagggggggagggctgctacctgtggcaagtacctcttcaactgggcagtaaggaccaagctcaaactcactccaattccggctgcgtcccggctggatttatccggctggttcgttgctggttacagcgggggagacatatatcacagcgtgtctcatgcccgaccccgctggttcatgttctgcctactcctactttctgtgggggtaggcatttacctgctccccaaccgatcaatgtcctacacatggacaggcgccctgatcacgccatgcgctgcggaggaaagcaagttgcccatcaacccgttgagcaactccttgctgcgtcaccacaatatgatctatgccacaacatcccgtagcgcaggcctgcggcagaagaaggtcacctttgacaggctacaagtcctggacgaccactaccgggacgtgctcaaggagatgaaggcgaaggcgtccacagttaaggctaaactcctatctatagaagaagcctgcaagctgacgcccccacattcggccaaatccaaatatggctatggggcaaaggacgtccggagcctatccagcaaggccgttaaccacatccactccgtgtggaaggacttgctggaggacactgagacaccaattaacaccaccatcatggcgaaaagtgaggttttctgcgtccaaccagagaaaggaggccgcaagccagctcgccttatcgtattcccagacctgggagttcgtgtgtgcgagaagatggccctctacgacgtggtctccacccttcctcaggccgtgatgggctcctcatacggattccagtactctcccaagcagcgggtcgagttcctggtgaatacctggaaatcaaagaaatgccccatgggcttctcgtatgacacccgctgttttgactcaacggttactgagaatgacatccgtgttgaggagtcaatttaccaatgttgtgacttggcccccgaagccaaactggctataaggtcgctcacagagcggctctatatcgggggccccctgactaattcaaaagggcagaactgcggttaccgccggtgccgcgcaagcggcgtgctgacgactagctgcgggaataccctcacatgttacttgaaagcctctgcggcctgtcgagctgcaaagctccaggactgcacgatgctcgtgaacggagacgaccttgtcgttatctgtgaaagtgcgggaacccaagaggatgcggcgagcctacgagtcttcacggaggctatgactaggtactctgccccccccggggacccgcctcagccagaatacgacttggagttgataacatcatgttcctccaatgtgtcggtcgcgcacgatgcatctggcaaaagggtgtactatctcacccgtgaccccaccacccccattgcacgggctgcatgggagacagctaggcacactccagtcaactcctggctaggcaacatcatcatgtatgcgcccaccttatgggcaaggatgattctgatgactcacttcttctccatccttctagtccaggagcaacttgaaaaggccctagattgtcagatttacggggcctgttactccattgagccacttgatctacctcaaatcattgagcgactccatggtcttagcgcattctcactccatagttactctccaggtgagatcaacagggtggcttcatgcctcaggaaacttggggttccacccttgcgagtctggagacatcgggccagaagtgtccgcgctaagctgctgtcccagggggggagggccgccacttgtggcaagtacctcttcaactgggcagtaaggaccaagcttaaactcactccaatcccggctgcgtcccggctggacttgtccggctggttcgtcgctggttacagcgggggagacatatatcacagcgtgtctcgtgcccgaccccgctggttcatgttgtgcctactcctactttctgtaggggtaggcatctacctgctccccaaccga
>gnl|euhcvdb|AB049098_NS5B_C1b_NS5B_protein_coding_sequence_(ns5b_sequence)
tcaatgtcctacacatggacaggcgctctgatcacaccgtgcgccgcggaggaaagcaagctgcccatcaatgcgctgagcaactcattgctgcgtcaccacaacatggtctacgccacaacatcccgcagcgcaagccagcggcagaagaaagtcacctttgacagactgcaagtcctggacagtcattaccaggacgtgctcaaggaggtaaaggcgaaggcgtccacagttaaagctaagcttctatctgtagaagaagcctgcaagctgacgcccccacactcagccagatccaaatttggctatggggcgaaggacgtccggaacctatccagcaaggccgtgcgccacatcaactccgtgtggaaagacttgctggaagacactgagacaccaattgacaccaccatcatggcaaaaaatgaggttttctgcgtccaaccagagaaaggaggccgcaagccagctcgccttatcgtgttcccagacttgggggttcgtgtgtgcgagaaaatggctctttacgacgtggtctccacccttcctcaggctgtgatgggctcctcgtacggattccagtactctcctggacagcgggtcgagttcctggtgaatgcctggaaatcaaagagaaaccccatgggcttctcatatgacacccgctgtttcgactcaacagtcactgagagcgacatccgtgtcgaggagtcaatttaccaatgttgtgacttggcccccgaagccagacaggccataaggtcgctcacagagcggctttatatcgggggtcccctgactaattcaaaagggcagaactgtggttaccgccggtgccgcgcaagcggcgtgctgacgactagctgcggtaataccctcacatgttacttgaaggcctctgcagcctgtcgagctgcaaagctccaggactgcacgatgctcgtgtgcggagacgaccttgtcgttatctgtgagagcgcggggacccaggaggacgcggcgagcctacgagtcttcacggaggctatgactaggtactctgccccccccggggacccgccccagccagaatacgacttggagctgataacatcatgttcctccaatgtgtcggtcgcgcacgatgcaactggcaaaagggtgtactacctcacccgtgaccccaccaccccccttgcgcgggctgcgtgggagacagctagacacactccagttaactcctggctaggcaacattatcatgtatgcacccaccttatgggcaaggatgattctgatgactcacttcttttccatccttctagcacaggagcaacttggaaaagccctagattgtcagatctacggggcgtgttactccattgagccacttgacctacctccaatcattcagcgactccatggtcttagcgcattttcactccacagttactctccaggtgagatcaatagggtggcttcatgcctcaggaaacttggggtaccacccttgcgagtctggagacatcgggccagaagtgtccgcgctaagctactgtcccagggggggaaagccgctatttgtggcaagtacctcttcaactgggcagtaaggaccaagcttaaactcactccaatcccggctgcgtcccggctggacttgtccggctggttcgttgctggttacagcgggggagacatatatcacagcgtgtctcgtgcccgaccccgctggtttatgctctgcctactcctactctctgtaggggtaggcgtctacctgctccccaaccgatcaatgtcatacacatggacaggtgccctgatcacgccgtgcgctgcggaggaaagcaagctgcccatcaacgcgctgagcaactcgttgctgcgccaccacaacatggtctatgccacaacatcccgcagcgcaagcctgcggcagaagaaggtcacctttgacagactgcaagtcctggacgaccactaccgggacgtgcttaaggagatgaaggcgaaggcgtccacggttaaggctaaactcctatctatagaagaagcctgcaagctgacgcccccacattcagccaaatccaagtttggctacggggcaaaggacgtccggaacctatccagcaaggccgtcaaccacatcagctccgtgtggaaggacttgctggaagacactataacaccaattgacactaccatcatggcaaaaagtgaggttttctgcattcaaccagagaaaggaggtcgcaagccagctcgccttatcgtattcccagatctgggagttcgtgtatgcgagaagatggccctttatgatgtggtctccacccttcctcatgccgtgatgggctcctcatacggattccaatactctcctgggcagcgggtcgagttcctggtgaatacctggaaatcaaagaaaaaccctatgggcttttcatatgacacccgctgttttgactcaacagtcactgagaacgacatccgtgttgaggagtcaatttaccaatgttgtgacttggcccccgaagccagacaggccataaggtcgctcacagagcggctttacatcgggggtcccctgactaattcaaaagggcagaactgtggttatcgccggtgccgcgcgagcggcgtgctgacgactagctgcggcaataccctcacatgctacttgaaagcctctgcagcctgtcgagctgcgaagctccaggactgcacgatgctcgtgaacggagacgaccttgtcgttatctgtgagagcgcgggaacccaggaggatgcggcgaacctacgagtcttcacggaggctatgactaggtactctgccccccccggggacccgccccaaccagaatacgacttggaactgataacatcatgttcctccaatgtgtcggtcgcgcacgatgcatctggcaaaagggtgtactacctcacccgcgatcccaccactcccctcgcgcgggctgcgtgggaaacagctagacacactccagttaactcctggctaggcaacattatcatgtatgcgcccaccttatgggcaaggatgattatgatgacccacttcttctccatccttctagctcaggagcaacttgaaaaagccctggattgccagatctacggggcctgttactccattgagccacttgacctacctcagatcattgaacgactccatggtcttagcgcattttcactccatagttactctccaggtgagatcaatagggtggcttcatgcctcaggaaacttggggtaccacccttgcgagtttggagacatcgggccaggagcgtccgcgctaaactactgtcccagggggggagggccgccacctgtggcaaatacctcttcaactgggcagtgaagaccaagcttaaactcactccaattccggctgcgtcccagttggacttgtccggctggttcgttgccggttacagcgggggagacatatatcacagcctgtctcgtgcccgaccccgctggttcatgctgtgcctactcctactttctgtaggggtaggcatctacctgctccccaaccga
>gnl|euhcvdb|AB049099_NS5B_C1b_NS5B_protein_coding_sequence_(ns5b_sequence)
tcgatgtcctatacgtggacaggcgccctgatcacaccatgcgccgcggaggaaagcaagctgcccatcaatgcgttgagcaactccttgctccgccaccacaatatggtctatgccacaacatctcgcagcgcaagccaacggcagaagaaggtcacctttgacagactgcaggtcctggacgaccactaccgggacgtgctcaaggagatgaaggcgaaggcgtccacagttaaggccaaacttctatccgtagaagaggcctgcaagctgacaccccctcattcggccagatccaaatttggctatggggcaaaggacgtccggaacctatccagcagggccacaaaccacatccgctccgtgtggaaggacttgctggaagacactgagacaccaattgacactaccatcatggcaaaaaatgaggttttctgcgtccaaccagagaaaggaggccgcaagccagctcgccttatcgtgttcccagacttgggagttcgtgtgtgcgagaaaatggccctttacgatgtggtctccacccttcctcaggccgtgatgggctcctcgtacggattccaatactctcctggacagcgggtcgagttcctggtgaatgcctggaaatcaaagaaatgccctatgggcttttcatatgacacccgctgttttgactcaacggtcactgagaatgatatccgcgtagaggagtcaatttaccaatgttgtgacctggcccccgaagccagacaggccataaggtcgctcacagagcggctttatatcgggggtcccctgactaattcaaaagggcagaactgcggctatcgccggtgccgcgcaagcggtgtactgacgaccagctgcggtaataccctcacatgttacctgaaggccactgcggcctgtcgagctgcaaagctccaggactgcacgatgctcgtgtgcggggacgaccttgtcgttatctgcgagagcgcgggaacccaagaggatgcggcgagcctacgagtcttcacggaggctatgactaggtactctgccccccccggggacccgccccaaccagaatacgacttggagctgataacatcatgctcctccaacgtgtcggtcgcgcacgatgcaactggcaaaagggtgtactacctcacccgtgaccccaccaccccccttgcgcgggctgcgtgggagacagctagacacactccagtcaactcctggctaggcaacatcatcatgtatgcgcccaccttatgggtaaggatggtcttgctgactcactttttctccatccttctagcccaggagcaacttgaaaaggccctagattgccagatctacggggcctgttactccgttgagccacttgacctacctctgatcattcaacgactccacggtcttagcgcatttacactccacagttactctccaggtgagatcaatagggtggctgcatgcctcaggaaacttggggtaccgcccttgcgagtctggagacatcgggccagaagcgtccgcgctaagttactgtcccagggggggagggccgccatttgtggcaggtacctcttcaactgggcagtaaggaccaagctcaaactcactccaatcccggcggcgtctcagctggacttgtccggctggttcgttgctggttacagcgggggagacatatatcacagcgtgtctcgtgcccgaccccgctggctcatgttttgcctactcctactctccgtaggggtaggcatctacctgctccccaaccgatcaatgtcctacacatggacgggcgccctgatcacaccatgcgctgcggaggaaagcaagctacccatcaacgcgctgagcaactctttgctgcgtaaccacaacttggtgtacgccacaacatcccgcagcgcaagccttcggcagaagaaggtcacttttgacagactgcaagtcctggacgaccactaccgggacgtgctcaaggagatgaaggcgaaggcgtccacagtcaaggctaaactcctatctgtagaagaagcctgcaagctgacgcccccacattcggccaaatcaaaatttggctatggggcaaaggacgtccggaacctatccagtagggccgttaaccacatccgctccgtgtggaaggacttgctggaagacactgtgacaccaattgacaccaccgtcatggcaaaaaatgaggttttctgtgttcaaccagagaagggaggccgcaagccagctcgccttatcgtattcccagacctgggagttcgtgtatgcgagaagatggccctttacgacgtggtctccaccctccctcaggccgtgatgggctcctcatacgggttccagtattctcctgggcagcgggtcgagttcctggtgaatgcctggaagtctaagaagtgccctatgggcttctcatatgacacccgctgttttgactcaacggtcaccgagaatgacatccgtgttgaggagtcaatttatcaatgttgtgacttgtcccccgaggccagacaggctataaagtcgctcacagagcggctctacatcgggggccccctaactaattcaaaagggcagaactgcggctatcgccggtgccgcgcaagcggtgtgctgacgactagctgcggtaataccctcacatgttacttgaaggcctctgcagcctgtcgagccgcgaagctccaggactgcacgatgctcgtgaacggagacgacctcgtcgtcatctgtgatagcgcgggggtccaagaggatgaggcatgcctacgagccttcacggaggctatgactaggtactctgccccccccggggacccgcctcagccggcatacgacttggagttgataacatcatgttcctccaacgtgtcggtcgcgcacgacgcatctggcagaagggtgtactacctcacccgtgaccccaccacccccctcgcgcgagccgcgtgggagacagctagacacactccagttaactcctggctaggcaacatcattatgtatgcgcccaccttgtgggtgaggatgattttgatgactcacttcttctccatccttctagcccaggagcaacttgaaaaagccctagattgtcagatctacggggcctgttactccattgagccacttgacctacctcagatcattgagcgactccatggtcttagcgcattttcactccatagttactctccaggtgagatcaatagggtggcttcatgcctcaggaagcttggggtaccacccttgcggatctggagacatcgggccagaagtgtccgcgctaagctgctgtcccagggggggagggccgccacttgtggcaagtacctcttcaactgggcagtaaagaccaagcttaaactcactcctatcccggctgcgtcccagttggatttgtccggctggttcgttgctggttacagcgggggagacatatatcacagcctgtctcgtgcccgaccccgctggttcatgttgtgcctactcctactttccgtaggagtaggcgtctacctgctccccaatcga
>gnl|euhcvdb|AB049100_NS5B_C1b_NS5B_protein_coding_sequence_(ns5b_sequence)
tcgatgtcctacacatggacaggcgccttgatcacgccatgtgctgcggaggaaagcaagctgcccatcaacgcgctaagcaactctttgctgcgccaccataatatggtttatgctacaacatcccgcagcgcaagccagcggcagaagaaggtcacctttgacagactgcaagtcctggacgaccactaccgggacgtgctcaaggagatgaaggcgaaggcgtccacagttaaggccaaacttctaaccgtagaagaagcctgcaaactgacgcccccacattcggccagatccaaatttggctatggggcaaaggacgtccggagcctatccagcagggccactaaccacatccgctccgtgtggaaggacctgttggaagacactgagacaccaattgacactaccatcatggcaaaaaatgaggttttctgtgtccaaccagagaagggaggccgcaagccagctcgcctcatcgtatacccagacctgggtgttcgtgtgtgcgagaaaatggccctttacgacgtggtctccacccttcctcaggccgtgatgggctccgcatacggattccagtactctcctggacagcgggtcgagttcctggtgaacgcctggaaatcaaagaggaaccctatgggcttctcatatgacacccgctgttttgactcaacggtcactgagagtgacatccgtgttgaggagtcaatttaccaatgttgtgacctggcccccgaagccaggaaggccataaggtcgctcacagagcggctttatatcgggggtcccctgaccaattcaaaagggcagaactgcggttatcgccggtgccgcgcgagcggtgtactgacgactagctgcggtaataccctcacatgttacttgaaggcctctgcagcctgtcgagctgcgaagctccaggactgcacgatgctcgtgtgcggagacgaccttgtcgttatctgtgaaagcgcgggaacccaagaggatgcggcgagcctacgagtcttcacggaggctatgactaggtactctgccccccccggggacccgccccaaccagaatacgacttggagctgataacatcatgctcctccaatgtgtcggtcgcgcacgatgaatccggcaaaagggtgtactacctcacccgtgaccccaccacccccctcgcgcgggctgcgtgggagacagctagacacactccagtcaactcctggctaggcaacatcatcatgtatgcgcccaccttatgggcaaggatgattctgatgacccacttcttcaccatccttctagcccaggagcaacttgaaaaagccctggattgtcagatctacggggcctgttactccattgagccactcgacctacctcagatcattcagcgactccatggtcttagcgcattttcactccatagttactctccaggtgagatcaatagggtggcttcatgcctcagaaaacttggggtaccacccttgcgagtctggagacatcgggccagaagtgtccgcgctaagctactgtcccaaggggggagggccgccacttgtggcaagtacctcttcaactgggcagtaaggaccaagctcaaactcactccaatcccggctgcgtctcagttggacttgtccggctggttcgttgctggttacagcgggggagacatatatcacagcctgtctcgtgcccgaccccgctggttcatgtggtgcctactcctactttctgtaggggtaggcatctacctgctccccaaccgatcaatgtcctacacatggacaggcgccctaatcacgccgtgcgctgcggaggaaagcaagctgcccatcaatccgctgagcaactccttgctgcgtcaccacaatatggtctacgccacaacatcccgtagcgcaagcctgcggcagaaaaaggtcacctttgacaggctgcaagtcctggacgaccactaccgggacgtgctcaaggagatgaaggcgaaggcgtccacagttaaggctaaacttctatccatagaagaagcctgcaagctgacgcccccacattcggccagatccaaatatggctatggggcaaaggacgtccggaacctatccagcaaggccatcaaccacatccgctccgtgtgggaggatttgctggaagacaatgagacaccaattgacaccaccatcatggcgaaaagtgaggttttctgcgtccaaccagaaaaaggaggccgcaaaccagctcgccttatcgtgttcccagacctgggggttcgtgtatgcgagaaaatggccctctacgacgtggtctccacccttcctcaggccgtgatgggttcctcatacggattccaatactctcctaagcagcgggtcgagttcctggtaaatacctggaaatcaaagaaaagccctatgggcttctcatatgacacccgctgttttgactcaacggtcactgagaatgacatccgaactgaggagtcaatttaccaatgttgtgacttggcccccgaagccaaaaaggctataaagtcgctcacagagcggctctatattgggggtcccctgactaactcaaaagggcagaactgcggttatcgccggtgccgcgcgagcggcgtgctgacgactagctgcggtaacacccttacatgttttttgaaagcctctgcggcctgtcgagctgcgaagctccaggactgcacaatgctcgtgaacggagacgaccttgtcgttatctgtgaaagcgcgggaacccaagaggatgcggcgagcctacgagccttcacggaggccatgactaggtactctgccccccccggggacccgcctcaaccagaatacgacttggagttgataacatcatgctcctccaatgtgtcggtcgcacacgatgcatctggcaaaagggtgtactacctcacccgcgaccccaccactcccctcgcacgagctgcgtgggagacagctagacacactccagttaactcctggctgggcaatatcatcatgtatgcgcccaccttatgggcaaggatgattctgatgactcacttcttctccatccttctagctcaggagcaacttgaaaaagccctggattgtcagatctacggggcttgttactccattgaaccacttgacctacctcagatcattgagcgactccatggtcttagcgcattttcactccatagttactctccaggtgagatcaatagggtggccgcatgcctcaggaaacttggggttccacccttgcgagtctggagacatcgggccagaagtgtccgcgctaggttgctgtcccagggggggagggccgccacttgtggcaagtacctcttcaactgggcagtaaggaccaagcttaaactcactccaatcccggctgcgtcccggttggacttgtccggctggttcgtcgctggttacagcgggggagacatatatcacagcctgtctcgtgcccgaccccgctggttcatgtggtgcctactcctactctctgtgggggtaggcatctacctgctccccaaccgg
>gnl|euhcvdb|AB049101_NS5B_C1b_NS5B_protein_coding_sequence_(ns5b_sequence)
tcgatgtcctacacgtggacaggcgctctgatcacaccatgcgccgcggaggaaagcaagctgcccatcaatgcgttgagcaactctttgctgcgccaccacaacatggtctatgccacaacatcccgcagcgcaagccagcggcagaagaaggtcacttttgacagactgcaagtcctggacgaccactaccgggacgtgctcaaggagatgaaggcgaaggcgtccacagttaaggctaaactcctatctgtagaagaagcctgcaaactgacgcccccacattcggccagatccaaatttggctatggggcaaaggacgtccggaacctatccggcaaggccattaaccacatccgctccgtgtggaaggacttgcaggaagacactgagacaccaattgacaccaccatcatggcaaaaaatgaggttttctgcgtccaaccagagaaaggaggccgcaagccagctcgccttatcgtatacccagacttgggcgtgcgtgtgtgcgagaaaatggccctttatgacgtggtctccacccttcctcaggccgtgatgggctcctcatacggattccaatactctcctggacagcgggtcgagttcctggtgaatgcctggaaatcaaagaaatgccctatgggcttcgcatatgacacccgctgctttgactcaacggtcactgagaacgacatccgcgttgaggagtcaatctatcaatgttgtgacttggcccccgaagcccgacaggctataacgtcgctcacagagcggctttatatcgggggtcccctgactaattcaaaagggcagaactgcggctaccgccggtgccgcgcgagcggtgtgctgacgaccagctgcggtaataccctcacatgttacttgaaggcctctgcggcctgtcgagctgcaaagctccaggactgcacaatgctcgtgtgcggagacgacctcgtcgttatctgtgagagcgcgggaacccaggaggacgcggcgagcctacgagtcttcacggaggctatgactaggtactccgccccccctggggacccgccccaaccagaatacgacttggagttgataacatcatgctcctccaatgtgtcagtcgcgcacgatgcacatggcaaacgggtgtattacctcacccgtgaccccaccacccctcttgcacgggctgcgtgggagacagctagacacactccagtcaactcctggctaggcaacatcatcatgtatgcgcccaccttgtgggcaaggatggttctgatgactcacttcttctccatccttctagcccaggagcaacttgaaaaagccctagattgccaaatctacggggcctgttactccattgagccacttgacctacctctgatcattcaacgactccatggtcttagcgcattttcactccatagttactctccaggtgagatcaatagggtggctgcatgcctcaggaaacttggggtaccgcccttgcgagtctggagacatcgggccagaagtgtccgcgctaagctactgtcccagggggggagggctgccatttgtggccagtacctcttcaactgggcagtaaggaccaagctcaaactcactccaatcccagcagcgtcccagctggacttgtccggctggttcgttgctggctacagcgggggagacatatatcacagcctgtctcgtgcccgaccccgctggttaatgtggtgcctactcctactttctgtaggagtaggcatctacctgctccccaaccgatcaatgtcctacacatggacaggtgccctgatcacaccatgcgctgcggaggaaagcaagctgcccatcaatgcgttgagcaactctttgctgcgtcaccacaatatggtctatgccacaacatcccgcagcgcaagccaacggcagaagaaggtcacatttgacagactgcaagtcctggacgaccactaccgggacgtgctcaaggagatgaaggcgaaggcgtccacagttaaggctagacttctatccgtggaagaagcctgcaagctgacgcccccacattcggccaaatccaaatttggctatggggcaaaggacgtccggaacctgtccagcaaggccgttaaccacatccgctccgtgtggaaggacttgctggaagacactgagacaccacttgacaccaccatcatggcaaaaaatgaggttttctgcgtccaaccagagaaaggaggccgcaagccagctcgccttatcgtgttcccagacttgggggttcgtgtgtgcgagaaaatggctctttatgacgtggtctccacccttcctcaggccgtgatgggcccctcatacggattccagtactctcctgggcagcgggtcgagttcctggtgaatgcctggaaatcaaagaaatgccctatgggcttcgcgtatgacacccgctgttttgactcaacggtcaccgagagtgacatccgtgttgaggagtcaatttatcaaagttgtgacttggcccccgaagccagacaggccataaggtcgctcacagagcggctttacatcgggggtcccctgactaattcaaaagggcagaactgcggctatcgccggtgccgcgcgagcggcgtgctgacgaccagctgcggtaataccctcacatgttacttgaaagcctctgcggcctgtcgagctgcgaagctccaggactgcacgatgctcgtgtgcggagacgacctcgtcgttatctgtgaaagcgcggggacccaagaggatgcggcgagcctacgagtcttcacggaggctatgactaggtactctgccccccccggggacccgccccaaccagaatacgacttggagttgataacatcatgctcctccaatgtgtcggtcgcgcacgatgcgtctggcaaaagggtgtactatctcacccgtgaccccaccaccccccttgcgcgggctgcgtgggagacagctagaagcactccagtcaactcctggctaggcaacatcatcatgtatgcgcccaccttatgggcaaggatgattctgatgacccacttcttctccatccttctagcccaggagcaacttgaaaaggccctagattgtcagatctacggagcctgttactccattgagccacttgacctacctcagatcattcagcgactccatggtcttagcgcattttcactccatagttactctccaggtgagatcaatagggtggcttcatgcctcaggaaacttggggtaccgcccttgcgagtctggagacaccgggccagaagtgtccgcgctaagctactgtcccagggggggagggctgccacttgtggcaggtacctcttcaactgggcagtaaagaccaaacttaaactcactccaatcccggctgcgtcccagttggacttgtccaactggttcgttgctggttacagcgggggagacatatatcacagcctgtctcgtgcccggccccgctggttcatgttgtgcctactcctactttctgtaggggtaggcatctacctgctccccaaccgg
>gnl|euhcvdb|AB080299_NS5B_C1b_NS5B_protein_coding_sequence_(ns5b_sequence)
tcgatgtcctacacatggacaggcgccctgatcacgccatgcgctgcggaggaaagcaagctgcccatcaatgcgttgagcaactctttgctgcgtcaccataacatggtctacgccacaacatcccgcagcgcaagccagcggcagaagaaggtcacttttgacagactgcaggtcctggatgaccattaccgggacgtgctcaaggagatgaaggcgaaggcgtccacagtcaaggctaaacttctgtctgtagaagaagcctgtaagctgacgcccccacactcggccagatctaaatttggctatggggcaaaggacgtccggaacctgtccagcaaggccgttaaccacatccgctccgtgtggaaggacttgctggaagacactgagacaccaattgataccaccatcatggcaaaaaatgaggttttctgcgtccaaccagaaaaaggaggccgcaagccagctcgccttatcgtgttcccagacttgggggttcgtgtgtgcgagaagatggccctctacgatgtggtctccacccttccccatgccgtgatgggctcctcatacggattccaatactctcctgcacagcgggtcgaattcctggtgaacgcctggaaatcaaagaagtgccctatgggcttcgcatatgacacccgctgctttgactcaacagtcactgagagtgacatccgtgttgaggagtcaatctaccaatgttgtgacttggcccccgaagccaaacaggctataaggtcgctcacagagcggctttacatcgggggtcccctgactaattcaaaagggcagaactgcggctatcgccggtgccgcgcaagtggcgtgctgacgaccagctgcggtaataccctcacatgctacttgaaggccactgcagcctgtcgagctgcgaagctccaggactgcacgatgctcgtgtgtggtgacgaccttgtcgttatctgtgagagcgcgggaacccaggaggacgcggcgagcctacgagtcttcacggaggctatgactaggtactctgccccccccggggacccgccccagccagaatacgacttggagttgataacatcatgctcctccaacgtgtcggtcgcgcacgatgcatctggcaaaagggtgtactatctcacccgtgaccccaccacccctctcgcgcgggctgcgtgggagacagctagacacactccagttaactcctggctaggcaacatcatcatgtatgcgcccactttatgggcaaggatgattctgatgactcacttcttctccatccttctagcccaggagcaacttgaaaaagccctagactgtcagatctacggggcctgttactccattgagccacttgacctacctcagatcattcaacgactccatggtcttagcgcattttcactccatagctactctccaggtgagatcaatagggtggcttcatgcctcaggaaacttggggtaccacccttgcgagtctggagacaccgggccagaagtgtccgcgctaagttgctgtcccagggggggagggccgccacttgtggcaagtacctcttcaactgggcagtaaggaccaagcttaaactcactccaatcccggccgcgtcccagctggacttgtccggctggttcgttgctggttacagcgggggagacatatatcacagcctgtctcgtgcccggccccgctggttcatgtggtgcctactcctactttctgtaggggtaggcatctacctgctccccaaccgatcaatgtcctactcatggacaggtgccctgatcacgccatgcgctgcggaggaaagcaagctgcccatcaacccgttgagcaactccctgctgcgtcaccacaatatggtctacgccacaacatcccgtagcgcaggcctgcggcagaagaaggtcacctttgacaggctgcaagtcctggacgatcattaccgggacgtgctcaaggagatgaaggcgaaggcgtccacagttaaggctaagcttctatctatagaagaagcctgcaaactgacgcccccacactcggccaaatccaaatatggctatggggcaaaggacgtccggaacctatccagcagggccgtcaaccacatccgctccgtgtgggaggacttgctggaagacactgagacaccaattgacactaccatcatggcaaagagtgaggttttctgtgtccagccagagaaaggaggccgcaagccagctcgccttatcgtattcccagacctgggagttcgtgtgtgcgagaagatggccctctacgatgtggtctccactcttcctcaggccgtgatgggctcctcatacgggttccagtactctcctaaacagcgggttgaattcctggtgaacacctggaaatcaaagaaatgccctatgggcttctcatatgacacccgctgttttgactcaacggtcactgagaatgacatccgtgttgaggagtcaatttaccaatgctgtgacttggcccccgaagccaaactggccataaagtcgctcacagagcggctctatgttgggggtcccctgactaattcaaaagggcagaactgcggttatcgccggtgccgcgcgagcggcgtgctgacgactagctgcggtaataccctcacatgttatctgaaagcctctgcggcctgtcgagctgcaaagctccaggactgcacgatgctcgtgaacggagacgaccttgtcgttatctgtgaaagcgcgggaacccaagaggatgcggcgagcctacgagtcttcacggaggctatgactaggtattctgccccccccggggacccgcctcaaccagaatacgacttggagttgataacatcatgttcctccaatgtgtcggtcgcacacgatgcatctggtaaaagggtgtactacctcacccgtgaccccaccaccccccttgcgcgggctgcgtgggagacagctagacacactccagtcaactcctggctaggcaatatcatcatgtatgcgcctaccttatgggcaaggatgattctgatgacccacttcttctccatccttctagctcaggagcagcttgaaaaagccctggattgccagatctacggggcctgttactccattgagccacttgacctacctcagatcattgagcggctccatggtcttagcgcattttcactccatagttactctccaggtgagatcaatagggtggcttcatgcctcaggaaacttggggtcccacccttgcgagtctggagacatcgggccagaagtgtccgcgctaagttactgtcccagggggggagggccgccacttgtggcaagtacctcttcaactgggcagtaaagaccaagcttaaactcactccaattccggctgcgtcccggttggacttgtccggctggttcgtcgccggttacagcgggggagacatatatcacagcctgtctcgcgcccgaccccgctggttcatgtggtgcctactcctactttccgtaggggtaggcatctacctgctccccaaccgg
>gnl|euhcvdb|AB154177_NS5B_C1b_NS5B_protein_coding_sequence_(ns5b_sequence)
tcgatgtcctacacatggacaggcgccttgatcacgccatgcgccgcggaggaaagcaagctgcccatcaatgcgttgagcaactccttgctgcgccaccataacatggtctatgccacaacatcccgcagcgcaagccaacggcagaagaaggtcacctttgacagactgcaagtcctggacgatcactaccaggacgtgctcaaggagatgaaggcgaaggcgtccacagttaaggctaaacttctatccgtagaagaagcctgtaagctgacgcccccacattcggccagatccaaatttggctatggggcaaaggacgtccggaacctatccagcagggccattaaccacatccgctccgtgtggaaggacctgctggaagacactgcaacaccaattgacaccaccatcatggcaaaaaatgaggttttctgcgtccaaccagagaaaggaggccgcaagccagctcgccttatcgtgttcccagatttgggagttcgtgtgtgcgagaagatggccctttacgacgtggtctccacccttcctcaggccgtgatgggctcctcatacggattccagtactctcctggacagcgggttgagttcctggtgaatgcctggaagtcaaagaaatgccctatgggctttgcatatgacacccgctgtttcgactcaacagtcacagagagtgacatccgtgttgaggagtcaatctaccaatgttgtgacttggcccccgaagccagacaggccataaggtcgctcacagagcggctttacatcgggggccccctgactaactcaaaagggcagaactgcggttatcgccggtgccgcgcgagcggtgtgctgacgactagctgcggtaataccctcacatgttacttgaaggccactgcggcctgtcgagctgccaagctccaggactgcacaatgctcgtgtgcggagacgaccttgtcgttatctgtgaaagcgcgggaacccaggaggacgcggcaagcctacgagtcttcacggaggctatgactaggtactctgccccccccggggacccgcctcaaccagaatacgacttggagttgataacatcatgctcctccaatgtgtcggtcgcgcacgacgcatctggcaaaagggtatactacctcacccgtgaccccaccaccccccttgcgagggctgcgtgggagacagctagacacactccagtcaactcctggctaggcaacatcatcatgtatgcgcctaccttatgggcaaggatgattctgatgactcacttcttctccatccttctagcccaggagcaacttgaaaaggccctagactgtcagatctacggggcctgctactccattgagccacttgacctacctcagatcattcaacgactccatggtcttagcgcattctcactccacagttactctccaggtgaaatcaatagggtggcttcatgcctcaggaaacttggggtaccgcccttgcgagtctggagacatcgggccagaagtgtccgcgctaagctactgtcccagggggggagggccgccacttgtggcaaatacctcttcaactgggcagtaaaaaccaagctcaaactcactccaatccctgcagcgtcccagctggacttgtccggctggttcgttgctggttacagcgggggagacatatatcacagcctgtctcgtgcccgaccccgctggttcatgtggtgcctactcctactttctgtaggggtaggcatctacctgctccccaaccgatcgatgtcctacacatggacaggcgccctgatcacgccatgctccgcggaggaaagcaagctgcccatcaacgcgttgagcaactctttgctgcgtcaccacaacatggtctatgccacaacatctcgcagcgcaagccaacggcagaagaaggtcacctttgacagactgcaggtcctggacgaccattaccgggacgtgcttaaggagatgaaggcgaaggcgtccacggttaaggctaaacttctatccgtagaagaagcctgcaagctgacgcccccacactcggccaaatccaagtttggctatggggcaaaggacgtccggaacctatccagcaaggccattaaccacatccgctccgtgtggaaggacttgctggaagacactgagacaccaattgacaccaccatcatggcaaaaaatgaggttttctgcgtccaaccagagaaaggaggccgcaagccagctcgccttatcgtattcccagacttgggggttcgtgtgtgcgagaaaatggccctctatgacgtggtctccacccttcctcaggccgtgatgggctcctcatacgggttccagtactctcctggacagcgggtcgagttcctggtgaatgcctggaaaaaaaagaagaaccctatgggcttcgcatatgacacccgctgttttgactcaacggtcaccgagagtgacatccgtgttgaggagtcaatctaccaatgttgtgacttggcccccgaggccagacaggccataaggtcgctcacagagcggctttatatcgggggtcccctgactaactcaaaaggccagaactgcggttatcgccggtgccgcgcgagcggtgtgctgacgaccagctgcggtaataccctcacatgttacttgaaggcctctgcagcctgtcgagctgccaagctccaggactgcacgatgctcgtgtgcggggacgaccttgtcgttatctgtgaaagcgcgggaactcaggaggacgcggcgagcctacgagtcttcacggaggctatgactaggtactctgccccccccggggacccgcccaaaccagaatacgacttggagttgataacatcatgctcctccaatgtgtcggtcgcgcacgacgtatctggcaaaagggtgtactacctcacccgtgaccccaccaccccacttgcacgggctgcgtgggagacagctagacacactccagtcaactcctggctaggcaacatcatcatgtatgcgcccaccttatgggcaaggatgatcctgatgactcacttcttctccatccttctagctcaggaacaacttgaaaaggctctagattgtcagatctacggggcctgttactccattgagccacttgacctacctcagatcattcagcgactccatggtcttagcgcattttcactccatagttactctccaggtgaaatcaatagggtggctgcatgcctcagaaaacttggggtaccacccttgcgagtctggagacatcgggccagaagtgtccgcgctaagctcctgtcccagggggggagggctgccaactgtggcaaatacctcttcaactgggcagtaaggaccaagcttaaactcactccaattccggctgcgtcccagttggacttgtccaactggttcgttgctggttacagcgggggagacatatatcacagcctgtctcgtgcccgaccccgctggttcatgttgtgcctactcctactttccgtaggggtaggcatctacctgctccccaaccga
>gnl|euhcvdb|AB154178_NS5B_C1b_NS5B_protein_coding_sequence_(ns5b_sequence)
tcgatgtcctacacatggacaggcgccttgatcacaccatgcgccgcggaggagagcaagctgcccatcaatgcgctgagcaactctttgctgcgtcaccacaacatggtctacgcgacaacatcccgcagcgcaagccagcggcagaaaaaggtcacctttgacagactgcaagtcctggacgaccattaccgggacgtgctcaaggagataaaggcgaaggcgtccacagttaaggctagacttctatccgtggaagaagcctgcaagctgacgcccccacattcggccaaatctaagtttggctatggggcgaaggacgtccggaacctatccggcaaggccgttgcccacatccgctccgtgtggaaggacttgctggaagacactgaaacaccaattgacactaccatcatggcaaaaaatgaggtcttctgtgttcaaccagagaaaggaggccgcaagccagctcgccttatcgtattcccagatttgggggtgcgtgtgtgcgagaaaatggccctttacgacgtggtctccactctccctcaggccgtgatgggctccgcatacggattccagtactctcctgggcagcgggtcgagttcctggtgaatgcctggaagtcaaagaagaaccctatgggcttcgcatatgacacccgctgctttgactcaacagtcaccgagagtgacatccgtgttgaggagtcaatttaccaatgttgtgacttggcccccgaagccagacaggccataaggtcgctcacagagcggctttatatcgggggccccttgactaattcaaaagggcagaactgcggctatcgccggtgccgcgccagcggcgtgctgacgaccagctgcggtaataccctcacatgttacttgaaagcctctgcagcctgtcgagctgcaaagctccaggactgcacgatgctcgtgcgcggagacgacctcgtcgttatctgtgaaagcgcgggaacccaggaggacgcggcgagcctacgagtcttcacggaggctatgactaggtactctgccccccccggggacacgccgcaaccggaatgcgacttggagctgataacatcatgctcctccaatgtgtcggtcgcgcatgatgcatccggcaaacgagtgtattatgtcactcgtgaacccaccacccccctcgcgcgggctgcgtgggagacagccagacacactccaggccaatcctggctaggcaacatcatcatgtatgcgcccaccttatgggcaaggatgattctgatgactcacttcttctccatccttctagctcaggagcaacttgaaaaagccctagattgtcagatctacggggccacttactccattgaaccacttgacctacctcagatcattcaacgactccatggtcttagcgcattttcactccatagttactctccaggtgaaatcaatagggtggcttcatgcctcaggaaacttggggtaccacccttgcgagtctggagacatcgggccagaagtgtccgcgctaagttactgtcccagggggggagggccgccacttgtggcaggtacctcttcaactgggcagtaaggaccaagctcaaactcactccaatcccggccgcgtcccagctggacttgtccggctggttcgttgccggttacggcgggggagacatatatcacagcctgtctcgtgcccgaccccgctggtttatgtggtgcctactcctactttctgtaggggtaggcatctatctgctccccaaccggtcgatgtcctacacatggacaggcgccctgatcacgccatgctccgcggaggaaagcaagctgcccatcaacgcgttgagcaactctctgctgcgtcaccacaacatggtctatgccacaacatctcgcagcgcaagccaacggcagaagaaggtcacctttgacagactgcaggtcctggacgaccattaccgggacgtgcttaaggagatgaaggcgaaggcgtccacggttaaggctaaacttctatccgtagaagaagcctgcaagctgacgcccccacactcggccaaatccaagtttggctatggggcaaaggacgtccggaacctatccagcaaggccattaaccacatccgctccgtgtggaaggacttactggaagacactgagacaccaattgacaccaccatcatggcaaaaaatgaggttttctgcgtccaaccagagaaaggaggccgcaagccagctcgccttatcgtattcccagacttgggggttcgtgtgtgcgagaaaatggccctttatgacgtggtctccacccttcctcaggccgtgatgggctcctcatacgggttccagtactctcctggacagcgggtcgagttcctggtgaatgcctggaaaaaaaagaagaaccctatgggcttcgcatatgacacccgctgttttgactcaacggtcaccgagagtgacatccgtgttgaggagtcaatctaccaatgttgtgacttggcccccgaggccagacgggccataaggtcgctcacagagcggctttatatcgggggtcccctgactaactcaaaaggccagaactgcggttatcgccggtgccgcgcgagcggtgtgctgacgaccagctgcggtaataccctcacatgttacttgaaggcctctgcagcctgtcgagctgccaagctccaggactgcacgatgctcgtgtgcggggacgaccttgtcgttatctgtgaaagtgcggggactcaggaggacgcggcgagcctacgagtcttcacggaggctatgactaggtactctgccccccccggggacccgcccaaaccagaatacgacttggagttgataacatcatgctcctccaatgtgtcggtcgcgcacgacgtatctggcaaaagggtgtactacctcacccgtgaccccaccaccccacttgcacgggctgcgtgggagacagctagacacactccagtcaactcctggctaggcaacatcatcatgtatgcgcccaccttatgggcaaggatgatcctgatgactcacttcttctccatccttctagctcaggaacaacttgaaaaggctctagattgtcagatctacggggcctgttactccattgagccacttgacctacctcagatcattcagcgactccatggtcttagcgcattttcactccatagttactctccaggtgaaatcaatagggtggctgcatgcctcagaaaacttggggtaccacccttgcgagtctggagacatcgggccagaagtgtccgcgctaagctcctgtcccagggggggagggctgccaactgtggcaaatacctcttcaactgggcagtaaggaccaagcttaaactcactccaattccggctgcgtcccagttggacttgtccaactggttcgttgctggttacagcgggggagacatatatcacagcctgtctcgtgcccgaccccgctggttcatgttgtgcctactcctactttccgtaggggtaggcatctacctgctccccaaccga
>gnl|euhcvdb|AB154179_NS5B_C1b_NS5B_protein_coding_sequence_(ns5b_sequence)
tcgatgtcctacacatggacaggcgccttgatcacaccatgcgccgcggaggagagcaagctgcccatcaatgcgctgagcaactctttgctgcgtcaccacaacatggtctacgcgacaacatcccgcagcgcaagccaacggcagaaaaaggtcacctttgacagactgcaagtcctggacgaccattaccgggacgtgctcaaggagataaaggcgaaggcgtccacagttaaggctagacttctatccgtggaagaagcctgcaagctgacgcccccacattcagccaaatctaagtttggctatggggcgaaggacgtccggaacctatccggcaaggccgttgcccacatccgctccgtgtggaaggacttgctggaagacactgaaacaccaattgacaccaccatcatgacaaaaaatgaggttttctgtgttcaaccagagaaaggaggccgcaagccagctcgccttatcgtattcccagatttgggggttcgtgtgtgcgagaagatggctctttacgacgtggtctccactcttcctcaagccgtgatgggctccgcatacggattccagtactctcctgggcagcgggtcgagttcctggtgaatgcctggaaatcaaagaagaaccctatgggcttctcatatgacacccgctgttttgactcaacggtcaccgagagtgacatccgtgttgaggagtcaatttaccaatgttgtgacttggcccccgaagccagacaggccataaggtcgctcacagagcggctttatatcgggggccccctgactaactcaaaagggcagaactgcggctatcgccggtgccgcgctagcggcgtgctgacgaccagctgcggtaataccctcacatgttacttgaaagcctctgcagcctgtcgagctgcaaagctccaggactgcacgatgctcgtgtgcggagacgacctcgtcgttatctgtgaaagcgcgggaacccaggaggacgcggcgagcctacgagtcttcacggaggctatgactaggtactctgccccccccggggacccgccccaaccggaatacgacttggagttgataacatcatgctcctccaatgtgtcggtcgcgcacgatgcatccggcaaacgagtgtattatctcactcgtgaccccaccacccccctcgcgcgggctgcgtgggagacagccagacacactccagttaactcctggctaggcaacatcatcatgtatgcgcctaccttatgggcaaggatgattctgatgactcacttcttctccatccttctagctcaggagcaacttgaaaaagccctagattgtcagatctacggggccacttactccattgaaccacttgacctacctcaaatcattcaacgactccatggtcttagcgcattttcactccatagttactctccaggtgaaatcaatagggtggcttcatgcctcaggaaacttggggtaccacccttgcgagtctggagacatcgggccagaagtgtccgcgctaagttactgtcccagggggggagggccgccacttgtggcaggtacctcttcaactgggcagtaaggaccaagctcaaactcactccaatcccggccgcgtcccagctggacttgtccggctggttcattgccggttacggcgggggagacatatatcacagcctgtctcgtgcccgaccccgctggtttatgtggtgcctactcctactttctgtaggggtaggcatctatctgctccccaaccggtcgatgtcctacacatggacaggcgccctgatcacaccatgctccgcggaggaaagcaagctgcccatcaacgcgttgagcaactctttgctgcgtcaccacaacatggtctatgccacaacatctcgcagcgcaagccagcggcagaagaaggtcacctttgacagactgcaagtcctggacgaccattaccgggacgtgctcaaggagatgaaggcgaaggcgtccacagttaaggctaaacttctatccgtagaagaagcctgcatgctgacgcccccacactcggccaaatccaaatttggctatggggcaaaggacgtccggaacctatccagcaaggccattaaccacatccgctccgtgtggaaggacttgctggaagacactgagacaccaattgacaccaccatcatggcaaaaaatgaggttttctgcgtccaaccagagaaaggaggccgcaagccagctcgccttatcgtattcccagacttgggggttcgtgtgtgcgagaaaatggccctttatgacgtggtctccacccttcctcaggccgtgatgggctcctcatacgggttccagtactctcctggacagcgggtcgagttcctggtgaatgcctggaaaaaaaagaagaaccctatgggcttcgcatatgacacccgctgttttgactcaacggtcaccgagagtgacatccgtgttgaggagtcaatctaccaatgttgtgacttggcccccgaagccagacaggccataaggtcgctcacagagcggctttatgtcgggggtcccctgactaactcaaaagggcagaactgcggttatcgccggtgccgcgcgagcggtgtgctgacgactagctgcggtaataccctcacatgttacttgaaggcctctgcagcctgtcgagctgccaagctccaggactgcacgatgctcgtgtgcggagacgaccttgtcgttatctgtgaaagcgcgggaacccaggaggacgaggcgagcctacgagtcttcacggaggctatgactaggtactccgccccccccggggacccgcccaaaccagaatacgacttggagctgataacatcatgctcctccaatgtgtcggtcgcgcacgatgcatctggcaaaagggtatactacctcacccgtgaccccaccaccccacttgcacgggctgcgtgggagacagctaaacacactccagtcaactcctggctaggcaacatcatcatgtatgcgcccaccttatgggtaaggatggtcctgatgactcacttcttctccatccttctagctcaggaacaacttgaaaaggctctagactgtcagatctacggggcctgttactccattgagccacttgacctacctcagatcattcagcgactccatggtcttagcgcattttcactccatagttactctccaggtgaaatcaatagggtggctgcatgcctcagaaaacttggggtaccacccttgcgagtctggagacatcgggccagaagtgtccgcgctaagctcctgtcccagggggggagggctgccacctgtggcaaatacctcttcaactgggcagtaaggaccaagcttaaactcactccaattccagctgcgtcccagttggacttgtccagctggttcgttgctggttacagcgggggagacatatatcacagcgtgtctcgtgcccgaccccgctggctcatgtggtgcctactcctactttccgtaggggtaggcatctacctgctccccaaccga
>gnl|euhcvdb|AB154180_NS5B_C1b_NS5B_protein_coding_sequence_(ns5b_sequence)
tcgatgtcctacacatggactggcgccttaatcacaccatgcgccgcggaggagagcaagctgcccatcaatgcgctgagcaactctttgctgcgtcaccataacatggtctacgcgacaacatcccgcagcgcaagccaacggcagaaaaaggtcacttttgacagactgcaagtcctggacgaccattaccgggacgtgctcaaggagataaaggcgaaggcatccacagttaaggctaaacttctatccgtgaaagaagcctgcaagctgacgcccccacattcagccaaatctaagtttggctatggggcgaaggacgtccggaacctatccggcaaggcagctgcccacttccgctccgtgaggaaggacttgttggaagacactgaaacaccaattgacaccagcatcatgacaaaaaatgaggtcttctgtgttcaaccagagaaaggaggccgcaagccagctcgccttatcgtattcccagatttgggggttcgtgtgtgcgagaagatggctctttatgacgtggtctccactcttcctcaagccgtgatgggctccgcatacggattccagtactctcctgggcagcgggtcgagttcctggtgaatgcctggaaatcaaagaagaaccctatgggcttctcatatgacacccgctgttttgactcaacggtcaccgagagtgatatccgtgttgaggagtcaatttaccaatgttgtgacttggcccccgaagccagacaggccataaggtcgctcacagagcggctttatatcgggggccccttgactaactcaaaagggcagaactgcggctatcgccggtgccgcgctagcggcgtgctgacgaccagctgcggtaataccctcacatgttacttgaaggcctctgcagcctgtcgagctgcaaagctccaggactgcacgatgctcgtgtgcggagacgacctcgtcgttatctgtgagagcgcgggaacccaggaggacgcggcgagcctacgagtcttcacggaggctatgactaggtactctgccccccccggggacccgccccaaccagaatacgacttggagttgataacatcatgctcctccaatgtgtcggtcgcgcacgatgcatccggcaaacgagtgtactacctcactcgtgaccccaccacccccctcgcgcgggctgcgtgggagacagccagacacactccaggtaactcctggctaggcaacttcatcatgtatgcgcctaccttatggtcaaggatgattctgatgactcacttcttctccatccttctagctcaggagcaacttgaaaaagccctagattgtcagatctacggggccacttactccattgaaccacttgacctacctcaaatcattcaacgactccatggtcttagcgcattttcactccatagttactctccaggtgagatcaatagggtggcttcatgcctcaggaaacttggggtaccacccttgcgagtctggagacatcgggccagaagtgtccgcgctaagctactgtcccagggggggagggctgccacttgtggcaggtacctcttcaactgggcagtaaggaccaagcttaaactcactccaatcccggccgcgtcccagctggacttgtccggctggttcattgctggctacagcgggggagacatatatcacagcctgtctcgtgcccgaccccgctggttcatgtggtgcctactcctactttctgtaggggtaggcatctatctgctccccaaccggtcgatgtcctacacatggacaggcgccctgatcacaccatgctccgcggaggaaagcaagctgcccatcaacgcgttgagcaactctttgctgcgtcaccacaacatggtctatgccacaacatctcgcagcgcaagccagcggcagaagaaggtcacctttgacagactgcaggtcctggacgaccattaccgggacgtgctcaaggagatgaaggcgaaggcgtccacagttaaggctaaactcctatccgtagaagaagcctgcatgctgacgcccccacactcggccaaatccaaatttggctatggggcaaaggacgtccggaacctatccagcaaggccattaaccacatccgctccgtgtggaaggacttgctggaagacactgagacaccaattgacaccaccatcatggcaaaaaatgaggttttctgcgtccaaccagagaaaggaggccgcaagccagctcgccttatcgtattcccagacttgggggttcgtgtgtgcgagaaaatggccctttatgatgtggtctccacccttcctcaggccgtgatgggctcctcatacgggttccagtactctcctggacagcgggtcgagttcctggtgaatgcctggaaaaaaaagaagaaccctatgggcttcgcatatgacacccgctgttttgactcaacggtcaccgagagtgacatccgtgttgaggagtcaatctaccaatgttgtgacttggcccccgaagccagacaggccataaggtcgctcacagagcggctttatatcgggggtcccctgactaactcaaaagggcagaactgcggttatcgccggtgccgcgcgagcggtgtgctgacgactagctgcggtaataccctcacatgttacttgaaggcctctgcagcctgtcgagctgccaagctccaggactgcacgatgctcgtgtgtggagacgaccttgtcgttatctgtgaaagcgcgggtacccaggaggacgaggcgagcctacgagtcttcacggaggctatgactaggtactctgccccccccggggacccgcccaaaccagaatacgacttggagctgataacatcatgctcctccaacgtgtcggtcgcgcacgatgcatctggcaaaagggtgtactacctcacccgtgaccccaccaccccacttgcacgggctgcgtgggagacagctaaacacactccagtcaattcctggctaggcaacatcatcatgtatgcgcccaccttatgggtaaggatggtcctgatgactcacttcttctccatccttctagctcaggaacaacttgaaaaggccctagactgtcagatctacggggcctgttactccattgagccacttgacctacctcagatcattcagcgactccatggtcttagcgcattttcactccatagttactctccaggtgaaatcaatagggtggctgcatgcctcagaaaacttggggtaccacccttgcgagtctggagacatcgggccagaagtgtccgcgctaagctactgtcccagggggggagggctgccacctgtggcaaatacctcttcaactgggcagtaaggaccaagctcaaactcactccaattcctgctgcgtcccagttggacttgtccagctggttcgttgctggttacagcgggggagacatatatcacagcgtgtctcgtgcccgaccccgctggctcatgtggtgcctactcctactttccgtaggggtaggcatctacctgctccccaaccga
>gnl|euhcvdb|AB154181_NS5B_C1b_NS5B_protein_coding_sequence_(ns5b_sequence)
tcaatgtcctacacatggacaggcgccctgatcacgccatgcgctgctgaggagagcaagctgcctatcaacccattgagcaactccttactgcgtcaccacaacatggtctacgccacaacatcccgcagcgcaagcctacggcagaagaaggtcacctttgacagactgcaagtcctggacgaccactaccgggacgtgctcaaggagatgaaggcgaaggcgtccacagtcaaggccaaacttctatctgtagaagaagcctgcaagctgacgcccccgcattcggccaaatctaaatttggctatggggcaaaggacgtccggaacctatccagcagggccatgaaccacatccgctccgtgtggaaggacctgctggaagacactgagacaccaattgacactaccatcatggcaaagaatgaggttttctgcgtccaaccagagaaaggaggccgcaagccagctcgccttattgtattcccagacttgggggttcgtgtgtgcgagaagatggccctttacgacgtggtctccactcttcctcaggccgtgatgggttcctcatacgggttccagtactctcctggacagcgggtcgagttcctggtgaatgcctggaaatcaaagaagtgccctatgggcttctcgtatgacacccgctgttttgattcaacagttactgagaatgacatccgtgttgaggagtcaatctaccaatgttgtgacttggcccccgaagccagacaggccataaagtcgctcaccgagcggctctatatcgggggtcccctgactaattcaaaagggcaaaactgcggctatcgccggtgccgcgcgagcggcgtactgacaactagctgcggtaacacccttacatgttacttgaaggcctctgcggcctgtcgagctgcaaagctccaggactgcacaatgctcgtgaacggagacgaccttgtcattatctgtgagagcgcggggacccaagaggatgcggcaagcctacgagtcttcacggaggctatgactaggtactctgccccccccggggacccgccccaaccagcatatgacttggagctgataacatcatgctcctccaacgtgtcggtcgcgcacgatgcatccggcaaaagggtgtactacctcacccgtgaccccaccacccccctcgcgcgggctgcgtgggagacagctaggcacactccagtcaactcctggctaggcaacatcattatgtatgcgcccaccttatgggcaaggatgattttgatgactcacttcttctccatccttctagctcaggaacaacttgaaaaagccctggattgtcagatctacggggcctgttactccattgagccacttgacctacctcagatcattgaacgactccacggtcttagcgcattttcactccatagttactctccaggtgaaatcaatagggtggcttcatgcctcaggaagcttggggtaccacccttgcgaacctggagacatcgggccagaagtgtccgcgctaagctactgtcccagggggggagggctgccacttgcggcaagtacctcttcaactgggcagtaaggaccaagctcaaactcactccaattccaggtgcgtcccggctggacttgtccggctggttcgttgctggttacagcgggggagacatatatcacagcctgtctcgcgcccgaccccgctggttcatgttgtgcctactcctactttccgtaggggtaggcatctacctgctccccaaccgatcgatgtcctacacgtggacgggcgccctgatcacaccatgctccgcggaggaaagcaagctgcccatcaacgcgttgagcaactctttgctgcgtcaccacaacatggtctatgccacaacatctcgcagcgcaagccagcggcagaagaaggtcacctttgacagactgcaggtcctggacgaccattaccgggacgtgctcaaggagatgaaggcgaaggcgtccacggttaaggctaagcttctatccgtagaagaagcctgcatgctgacgcccccacactcggccaaatccaaatttggctatggggcaaaggacgtccggagcctatccagcaaggccattaaccacatccactccgtgtggaaggacttgctggaagacactgagacaccaattgacaccaccatcatggcaaaaaatgaggttttctgcgtccaaccagagaaaggaggccgcaagccagctcgccttatcgtattcccagacttgggggttcgtgtgtgcgagaaaatggccctttatgacgtggtctccacccttcctcaggccgtgatgggctcctcatacgggttccaatactctcctggacagcgggtcgagttcctggtgaatgcctggaaaaaaaagaagaaccctatgggcttcgcatatgacacccgctgttttgactcaacagtcaccgagagtgacatccgtgttgaggagtcaatctaccaatgttgtgacttggcccccgaagccagacaggccataaggtcgctcacagagcggctttatatcgggggtcccttgactaactcaaaagggcagaactgcggttatcgccggtgccgcgcgagcggtgtgctgacgaccagctgcggtaataccctcacatgttacttgaaggcctctgcagcctgtcgagctgccaagctccaggactgcacgatgctcgtgtgcggagacgaccttgtcgttatctgtgaaagcgcgggaacccaggaggacgcggcgagcctacgagtcttcacggaggctatgactaggtactctgccccccccggggacccgcccaaaccagaatacgacttggagttgataacatcatgctcctccaatgtgtcggtcgcgcacgatgcatctggcaaaagggtgtactacctcacccgtgatcccaccaccccacttgcacgggctgcgtgggagacagctagacacactccagtcaactcctggctaggcaacatcatcatgtatgcgcccactctatgggcaaggatgatcctgatgactcacttcttctccatccttctagctcaggaacaacttgaaaaggctctagattgtcagatctacggggcctgttactccattgagccacttgacctacctcagatcattcagcgactccatggtcttagcgcattttcactccatagttactctccaggtgaaatcaatagggtggctgcatgcctcagaaaacttggggtaccacccttgcgagtctggagacatcgggccagaagtgtccgcgctaagctcctgtcccagggggggagggctgccaactgtggcaaatacctcttcaactgggcagtgaggaccaagcttaaactcactccaattccggctgcgtcccagttggacttgtccagctggttcgttgctggttacagcgggggagacatatatcacagcttgtctcgtacccgaccccgctggttcatgttgtgcctactcctactttccgtaggggtaggcatctacctgctccccaaccga
>gnl|euhcvdb|AB154182_NS5B_C1b_NS5B_protein_coding_sequence_(ns5b_sequence)
tcgatgtcctacacatggactggcgccttgattacaccatgcgccgcggaggagagcaagctgcccatcaatgcgctgagcaactctttgctgcgtcaccacaacatggtctacgcaacgacatcccgcagcgcaagccaacggcagaaaaaggtcacctttgacagactgcaagtcctggacgaccattaccgggacgtgctcaaggagatgaaggcgaaggcgtccacagttaaggctaaacttctatccgtggaagaagcctgcaagctgacgcccccacattcagccaaatccaagtttggctatggggcgaaggacgtccggaacctatccggcaaggccgttgcccacatccgctccgtgtggaaggacttgctggaagacactgaaacaccaattgacactaccatcatggcaaaaaatgaggttttctgtgtccaaccagagaaaggaggccgcaagccagctcgccttatcgtattcccagacttgggggttcgtgtgtgcgagaaaatggctctttatgacgtagtctccactcttcctcaggccgtgatgggctccgcatacggattccagtactctcctgggcagcgggtcgagttcctggtgaatgcctggaaatcaaaaaagaaccctatgggcttcgcatatgacacccgctgctttgactcaacggtcaccgagagtgacatccgtgttgaggagtcaatttaccaatgttgtgacttggcccccgaagccagacaggccataaggtcgctcacagagcggctttatatcgggggccccttgactaactcaaaagggcagaactgcggctatcgccggtgccgcgctagcggcgtgctgacgaccagctgcggtaataccctcacatgttacttgaaggcctctgcagcctgtcgagctgcaaagctccaggactgcacgatgctcgtgtgcggagacgacctcgtcgttatctgtgagagcgcgggaacccaggagggcgcggcgagcctacgagtcttcacggaggctatgactaggtactctgccccccccggggacccgccccaaccagaatacgacttggagttgataacatcatgctcctccaatgtgtcggtcgcgcacgatgcatccggcaaacgagtgtactacctcactcgtgaccccaccacccccctcgcacgggctgcgtgggagacagccagacacactccagttaactcctggctaggcaacatcatcatgtatgcgcctaccttatgggcaaggatgattctgatgactcacttcttctccatccttctagctcaggagcaacttgaaaaagccctagattgtcagatctacggggccacttactccattgaaccacttgacctacctcaaatcattcaacgactccatggtcttagcgcattttcactccatagttactctccaggtgagatcaatagggtggcttcatgcctcaggaaacttggggtaccacccttgcgagtctggagacatcgggccagaagtgtccgcgccaagctactgtcccaaggggggagggctgccacttgtggcaggtacctcttcaactgggcagtaaggaccaagctcaaactcactccaatcccggccgcgtcccagctggacttgtccggctggttcgttgctggctacagcgggggagacatatatcacagcctgtctcgtgcccgaccccgctggttcatgtggtgcctactcctactttctgtaggggtaggcatctatctgctccccaaccggtcgatgtcctacacgtggacgggcgccctgatcacaccatgctccgcggaggaaagcaagctgcccatcaacgcgttgagcaactctttgctgcgtcaccacaacatggtctatgccacaacatctcgcagcgcaagccagcggcagaagaaggtcacctttgacagactgcaggtcctggacgaccattaccgggacgtgctcaaggagatgaaggcgaaggcgtccacggttaaggctaggcttctatccgtagaagaagcctgcatgctgacgcccccacactcggccaaatccaaatttggctatggggcaaaggacgtccggagcctatccagcaaggccattaaccacatccactccgtgtggaaggacttgctggaagacactgagacaccaattgacaccaccatcatggcaaaaaatgaggttttctgcgtccaaccagagaaaggaggccgcaagccagctcgccttatcgtattcccagacttgggggttcgtgtgtgcgagaaaatggccctttatgacgtggtctccacccttcctcaggccgtgatgggctcctcatacgggttccaatactctcctggacagcgggtcgagttcctggtgaatgcctggaaaaaaaagaagaaccctatgggcttcgcatatgacactcgctgttttgactcaacagtcaccgagagtgacatccgtgttgaggagtcaatctaccaatgttgtgacttggcccccgaagccagacaggccataaggtcgctcacagagcggctttatatcgggggtcccttgactaactcaaaagggcagaactgcggctatcgccggtgccgcgcgagcggtgtgctgacgaccagctgcggtaacaccctcacatgttacttgaaggcctctgcagcctgtcgagctgccaagctccaggactgcacgatgctcgtgtgcggagacgaccttgtcgttatctgtgaaagcgcgggaacccaggaggacgcggcgagcctacgagtcttcacggaggctatgactaggtactctgccccccccggggacccgcccaaaccagaatacgacttggagttgataacatcatgctcctccaatgtgtcggtcgcgcacgatgcatctggcaaaagggtgtactacctcacccgtgatcccaccaccccacttgcacgggctgcgtgggagacagctagacacactccagtcaactcctggctaggcaacatcatcatgtatgcgcccactctatgggcaaggatgatcctgatgactcacttcttctccatccttctagctcaggaacaacttgaaaaggctctagattgtcagatctacggggcctgttactccattgagccacttgacctacctcagatcattcagcgactccatggtcttagcgcattttcactccatagttactctccaggtgaaatcaatagggtggctgcatgcctcagaaaacttggggtaccacccttgcgagtctggagacatcgggccagaagtgtccgcgctaagctcctgtcccagggggggagggctgccaactgtggcaaatacctcttcaactgggcagtgaggaccaagcttaaactcactccaattccggctgcgtcccagttggacttgtccagctggttcgttgctggttacagcgggggagacatatatcacagcgtgtctcgtacccgaccccgctggttcatgttgtgcctactcctactttccgtaggggtaggcatctacctgctccccaaccga
>gnl|euhcvdb|AB154183_NS5B_C1b_NS5B_protein_coding_sequence_(ns5b_sequence)
tcaatgtcctacacatggacaggcgccctgatcacgccatgcgctgctgaggagagcaagctgcctatcaacccattgagcaactccttactgcgtcaccacaacatggtctacgccacaacatcccgcagcgcaagcctccggcagaagaaggtcacctttgacagattgcaagtcctggatgatcattaccgggacgtactcaaggagatgaaggcgaaggcgtccacagttaaggctaagcttctatctatagaggaggcctgcaagctgacgcccccacattcggccaaatccaaatttggctatggggcaaaggacgtccggaacctatccagcagggccgttaaccacatccgctccgtgtgggaggacttgctggaagacactgaaacaccaattgacaccaccatcatggcaaaaagtgaggttttctgcgtccaaccagagaagggaggccgcaagccagctcgccttatcgtattcccagacctgggagttcgtgtatgcgagaagatggccctttacgacgtggtctccacccttcctcaggccgtgatgggctcctcatacggatttcaatactcccccaagcagcgggtcgagttcctggtgaatacctggaaatcaaagaaatgccctatgggcttctcatatgacacccgctgttttgactcaacggtcactgagagtgacattcgtgttgaggagtcaatttaccaatgttgtgacttggcccccgaagccagacaggccataaagtcgctcaccgagcggctctatatcgggggtcccctgactaattcaaaagggcaaaactgcggctatcgccggtgccgcgcgagcggcgtactgacaactagctgcggtaacacccttacatgttacttgaaggcctctgcggcctgtcgagctgcaaagctccaggactgcacaatgctcgtgaacggagacgaccttgtcattatctgtgagagcgcggggacccaagaggatgcggcaaacctacgagtcttcacggaggctatgactaggtactctgccccccccggggacccgccccaaccagcatatgacttggagctgataacatcatgctcctccaacgtgtcggtcgcgcacgatgcatctggcaaaagggtgtactacctcacccgtgaccccaccacccccctcgcgcgggctgcgtgggagacagctaggcacactccagtcaactcctggctaggcaacatcattatgtatgcgcccaccttatgggcaaggatgattttgatgactcacttcttctccatccttctagctcaggaacaacttgaaaaagccctggattgtcagatctacggggcctgttactccattgagccacttgacctacctcagatcattgaacgactccacggtcttagcgcattttcactccatagttactctccaggtgaaatcaatagggtggcttcatgcctcaggaagcttggggtaccacccttgcgaacctggagacatcgggccagaagtgtccgcgctaagctactgtcccagggggggagggctgccacttgcggcaagtacctcttcaactgggcagtaaggaccaagctcaaactcactccaattccaggtgcgtcccggctggacttgtccggctggttcgttgctggttacagcgggggagacatatatcacagcctgtctcgcgcccgaccccgctggttcatgttgtgcctactcctactttccgtaggggtaggcatttacctgctccccaaccgatcgatgtcctacacatggacaggcgccctgatcacgccatgctccgcggaggaaagcaagctgcccatcaacgcgttgagcaactccttgctgcgtcatcacaacatggtctatgccacaacatctcgcagcgcaagccagcggcagaagaaggtcacttttgacagactgcaagtcctggacgaccattaccgggacgtgctcaaggagatgaaggcgaaggcgtccacagttaaggctaaacttctatccgtagaagaagcctgcatgctgacgcccccacactcggccaaatccaaatttggctatggggcaaaggacgtccggaacctatccagcaaggccgttgaccacatcaactccgtgtggaaggacttgctggaagacactgagacaccaattgacaccaccatcatggcaaagaatgaggttttctgcgtccaaccagagaaaggaggccgcaagccagctcgccttatcgtattcccagatttgggggttcgtgtgtgcgagaaaatggccctttatgacgtggtctccacccttcctcaggccgtgatgggctcctcatacgggttccagtactctcctggacagcgggtcgagttcctggtgaatgcctggaaaaagaagaaaaaccctatgggcttttcatatgacacccgctgttttgactcaacggtcaccgagagtgacatccgtgttgaggagtcaatctaccaatgttgtgacttggcccccgaagccagacaggccataaggtcgctcacagaacggctttatatcgggggtcccctgactaactcaaaagggcagaactgcggttatcgccggtgccgcgcgagcggtgtgctgacgactagctgcggtaataccctcacatgttacttgaaggcctctgcagcctgtcgagctgccaagctccaggactgcacgatgctcgtgtgcggagacgaccttgtcgttatctgtgaaagcgcgggaacccaggaggacgcggcgagcctacgagtcttcacggaggctatgactaggtactctgctccccccggggacccgcccagaccagaatacgacttggagttgataacatcatgctcctccaatgtgtcggtcgcgcacgatgcagctggcaaaagggtgtactacctcacccgtgaccccaccaccccacttgcacgcgctgcgtgggagacagctagacacactccagtcaactcctggctaggcaacatcatcatgtatgcgcccactttatgggtaaggatggtcatgatgactcacttcttctccatccttctagcccaggaacaacttgaaaaggctctagattgtcagatttacggggccagttactccattgagccacttgacctacctcagatcattcagagactccatggtcttagcgcattttcactccatagttactctccaggtgaaatcaatagggtggctgcatgcctcagaaaacttggggtaccacccttgcgagtctggagacatcgggccagaagtgtccgcgctaagctcctgtcccagggggggagggctgccaactgtggcaaatacctcttcaactgggcagtaaggaccaagcttaagctcactccaattccggctgcgtccaagttggacttgtccagctggttcgttgctggttacagcgggggagacgtatatcacagcccgtctcgtgcccgaccccgctggctcatgttatgcctactcctactttccgtaggggtaggcatctacctgctccccaaccga
>gnl|euhcvdb|AB154184_NS5B_C1b_NS5B_protein_coding_sequence_(ns5b_sequence)
tcaatgtcctacacatggacaggcgccctgatcacgccatgcgctgctgaggagagcaagctgcctatcaacccattgagcaactccttgctgcgtcaccacaatatggtctacgccacaacatcccgcagcgcaagccaacggcagaagaaggtcacctttgacagactgcaagtcctggacgaccactaccgggacgtgctcaaggagatgaaggcgaaggcgtccacagtcaaggccaaacttctatctgtagaagaagcctgcaagctgacgcccccgcattcggccaaatctaaatttggctatggggcaaaggacgtccggaacctatccagcaaggccatgaaccacatccgctccgtgtggaaggacctgctggaagacactgaaacaccaattgacactaccatcatggcaaagaatgaggttttctgcgtccaaccagagaaaggaggccgcaagccagctcgccttattgtattcccagacttgggggttcgtgtgtgcgagaagatggccctttacgacgtggtctccactcttcctcaggccgtgatgggttcctcatacgggttccagtactctcctggacagcgggtcgagttcctggtgaatacctggaaatcaaaaaagaaccctatgggcttctcatatgacacccgctgttttgattcaacagttactgagaatgacatccgtgttgaggagtcaatctaccaatgttgtgacttggcccccgaagccagacaggccataaggtcgctcacagagcggctttatatcgggggccccttgactaactcaaaagggcagaactgcggctatcgccggtgccgcgctagcggcgtgctgacgaccagctgcggtaataccctcacatgttacttgaaggcctctgcagcctgtcgagctgcaaagctccaggactgcacgatgctcgtgtgcggagacgacctcgtcgttatctgtgagagcgcgggaacccaggaggacgcggcgagcctacgagtcttcacggaggctatgactaggtactctgccccccccggggacccgccccaaccagaatacgacttggagttgataacatcatgctcctccaatgtgtcggtcgcgcacgatgcatccggcaaacgagtgtactacctcactcgtgaccccaccacccccctcgcgcgggctgcgtgggagacagccagacacactccagttaactcctggctaggcaacatcatcatgtatgcgcctaccttatgggcaaggatgattctgatgactcacttcttctccatccttctagctcaggagcaacttgaaaaagccctagattgtcagatctacggggccacttactccattgaaccacttgacctacctcaaatcattcaacgactccatggtcttagcgcattttcactccatagttactctccaggtgagatcaatagggtggcttcatgcctcaggaaacttggggtaccacccttgcgagtctggagacatcgggccagaagtgtccgcgctaagctactgtcccagggggggagggctgccacttgtggcaggtacctcttcaactgggcagtaaggaccaagcttaaactcactccaatcccggccgcgtcccagctggacttgtccggctggttcattgctggctacagcgggggagacatatatcacagcctgtctcgtgcccgaccccgctggttcatgtggtgcctactcctactttccgtaggggtaggcatctatctgctccccaaccggtcgatgtcctacacgtggacaggcgccctgatcacgccatgctccgcggaggaaagcaagctgcccatcaacgcgttgagcaactccttgctgcgtcatcacaacatggtctatgccacaacatctcgcagcgcaagccagcggcagaagaaggtcacttttgacagactgcaggtcctggatgaccattatcgggacgtgctcaaggagatgaaggcgaaggcgtccacagttaaggctaaacttctatccgtagaagaagcctgcatgctgacgcccccacactcggccaagtccaaatttggctatggggcaaaggacgtccggaacctatccagcaaggccgttgaccacatcaactccgtgtggaaggacttgctggaagacactgagacaccaattgacaccaccatcatggcaaagaatgaggttttctgcgtccaaccagagaaaggaggccgcaagccagctcgccttatcgtattcccagatttgggggttcgtgtgtgcgagaagatggccctttatgacgtggtctccacccttcctcaggccgtgatgggctcctcatacgggttccagtactctcctggacagcgggtcgagttcctggtgaatgcctggaaaaagaagaaaaaccctatgggcttttcatatgacacccgctgttttgactcaacggtcaccgagagtgacatccgtgttgaggagtcaatctaccaatgttgtgacttggcccccgaagccagacaggccataaggtcgctcacagaacggctttatatcgggggtcccctgactaactcaaaagggcagaactgcggttatcgccggtgccgcgcgagcggtgtgctgacgactagctgcggtaataccctcacatgttacttgaaggcctctgcagcctgtcgagctgccaagctccaggactgcacgatgctcgtgtgcggagacgaccttgtcgttatctgtgaaagcgcgggaacccaggaggacgcggcgagcctacgagtcttcacggaggctatgactaggtactctgctccccccggggacccgcccagaccagaatacgacttggagttgataacatcatgttcctccaatgtgtcggtcgcgcacgatgcagctggcaaaagggtgtactacctcacccgtgaccccaccaccccacttgcacgcgctgcgtgggagacagctagacacactccagtcaactcctggctaggcaacatcatcatgtatgcgcccactttatgggtaaggatggtcatgatgactcacttcttctccatccttctagcccaggaacaacttgaaaaggctctagactgtcagatttacggggccagttactccattgagccacttgacctacctcagatcattcagagactccatggtctcagcgcattttcactccatagttactctccaggtgaaatcaatagggtggctgcatgcctcagaaaacttggggtaccacccttgcgagtctggagacatcgggccagaagtgtccgcgctaagctcctgtcccagggggggagggctgccaactgtggcaaatacctcttcaactgggcagtaaggaccaagcttaagctcactccaattccggctgcgtccaagttggacttgtccagctggttcgttgctggttacagcgggggagacgtatatcacagcccgtctcgtgcccgaccccgctggctcatgttatgcctactcctactttccgtaggggtaggcatctacctgctccccaaccga
>gnl|euhcvdb|AB154185_NS5B_C1b_NS5B_protein_coding_sequence_(ns5b_sequence)
tcaatgtcctatacatggacaggcgccttgatcacgccatgtgctgcggaggagagcaagctgcccatcaacccgctgagcaactccttgctgcgtcaccacaacatggtctatgctacaacatcccgcagtgcaagcctacggcagaagaaggtcgcttttgacagaatgcaagtcctggacgaccactaccgggacgtgctcaaggagatgaaggcgaaggcgtccacagttaaggctaaactcctatccatagaagaggcctgcaagctgacgcccccacattcagccaaatccaaatttggctatggggcaaaagacgtccggaacctatccagcaaggccgttaaccacatccgctccgtgtggaaggacttgttggaagacaatgagacaccaatcaataccaccatcatggcaaaaaatgaggttttctgcgtccaaccagagaaaggaggccgtaagccagctcgccttatcgtattcccagacttgggagtccgtgtgtgcgagaagatggccctttatgacgtggtctccacccttcctcagcccgtgatgggctcctcatacggattccagtactctcctgggcagcgggtcgaattcctgctaaatgcctggaaatcaaaggaaaaccctatgggcttctcatatgacacccgctgttttgactcaacggtcactcagaacgacatccgtgttgaggagtcaatttaccaatgttgtgacttggcccccgaggccagacgggccataaagtcgctcacagagcggctctatatcgggggtcccctgactaattcaaaagggcagaactgcggttatcgccggtgccgcgcaagtggcgtgctgacgaccagctgcggtaatacccttacatgttacttgaaggcctctgcggcctgtcgagctgcgaagctgcaggactgcacgatgctcgtgaacggagacgaccttgtcgttatctgtgaaagcgcgggaactcaagaggatgcggcgagcctacgagtcttcacggaggctatgactaggtactctgccccccctggggacctgccccaaccagaatacgacttggagctaataacatcatgctcctccaatgtgtcagtcgcccacgatgcatctggcaaaagggtgtactacctcacccgtgaccccaccatccccctcgcgcgggctgcgtgggagacagctagacacactccagtcaactcctggctaggcaacatcatcatgtatgcgcccactctatgggcaaggatgattctgatgactcacttcttctccatccttctagctcaggagcaacttgagaaagccctggattgccaaatctacggggcctactactccattgagccacttgacctacctcagatcattgaacgactccatggccttagcgcattttcactccatagttactctccaggtgagatcaatagggtggcgtcatgtctcaggaaacttggggtaccacccttgcgagtctggagacatcgggccagaagcgtccgcgctaagctactgtcccagggggggagggccgccacttgtggcaagtacctcttcaactgggcagtaaagaccaagcttaaactcactccaatcccggctgcgtcccggttggacttgtccggctggttcgttgctggttacagcgggggagacatatatcacagcctgtctcgtgcccgaccccgttggttcatgttgtgcctactcctactttctgtaggggtaggcatctacctgctccccaaccgatcgatgtcctacacatggacaggcgccctgatcacgccatgttccgcggaggaaagcaagctgcccatcaacgcgttgagcaactctttgctgcgtcaccacaacatggtctatgccacaacatctcgcagcgcaagccagcggcagaagaaggtcacctttgacagactgcaagtcctggacgaccattaccgggacgtgctcaaggagatgaaggcgaaggcgtccacggttaaggctaaacttctatccgtagaggaagcctgcatgctgacgcccccacattcggccaaatccaaatttggctatggggcaaaggacgtccggagcctatccagcaaggccattaaccacatccgctccgtgtggaaggacttgctggaagacactgagacaccaattgacaccaccatcatggcaaaaaacgaggttttctgtgtccaaccagagaaaggaggccgcaagccagctcgccttatcgtattcccagacttgggggttcgtgtgtgcgagaaaatggccctttatgacgtggtctccacccttcctcaggccgtgatgggctcctcatacgggttccagtactctcctggacagcgggtcgagttcctggtgaatgcctggaaaaaaaagaaaaaccctatgggcttcgcatatgacacccgctgttttgactcaacggtcaccgagagtgacatccgtgttgaggagtcaatctaccaatgttgtgacttggcccccgaagccagacaggccataaggtcgctcacagagcggctttacatcgggggtcccctgactaactcaaaagggcagaactgcggttatcgccggtgccgcgcgagcggtgtgctgacgaccagctgcggtaataccctcacatgttacttgaaggcctctgcagcctgtcgagctgccaagctccaggactgcacgatgctcgtgtgcggagacgaccttgtcgttatctgtgaaagcgcgggaacccaggaggacgcggcgagcctacgagtcttcacggaggctatgactaggtactctgccccccccggggacccgcccaaaccagaatacgacttggagttgataacatcatgctcctccaatgtgtcggtcgcgcacgatgcatctggcaaaagggtgtactacctcacccgtgaccccaccaccccacttgcacgggctgcgtgggagacagctagacacactccagtcaactcctggctaggcaacatcatcatgtatgcgcccaccttatgggcaaggatgatcctgatgactcacttcttctccatccttctagctcaggaacaacttgaaaaggctctagattgtcagatctacggggcctgttactccattgagccacttgacctacctcagatcattcagcgactccatggtcttagcgcgttttcactccatagttattctccaggtgaaatcaatagggtggctgcatgcctcagaaaacttggggtaccacccttgcgagtctggagacatcgggccagaagtgtccgcgctaaactcctgtcccagggggggagggctgccaactgtggcaaatacctcttcaactgggcagtaaggaccaagcttaaactcactccaattccggctgcgtcccagttggacttgtccagctggttcgtcgctggttacagcgggggagacatatatcacagcttgtctcgtgcccgaccccgctggttcatgttgtgcctactcctactctccgtaggggtaggcatctacctgctccccaaccga
>gnl|euhcvdb|AB154186_NS5B_C1b_NS5B_protein_coding_sequence_(ns5b_sequence)
tcaatgtcctacacatggacaggcgccttgatcacgccatgcgctgcggaggaaagcaagctgcccatcaacgcgttgagcaactctttgctgcgccaccataacatggtttatgccacaacatctcgcagcgcaggcctgcggcagaagaaggtcacctttgacagactgcaagtcctggacgaccactaccgggacgtgctcaaggagatgaaggcgaaggcgtccacagttaaggctaaactcctatccgtagaggaagcctgcaagctgacgcccccacattcggccaaatccaagtttggctatggggcaaaggacgtccggaacctatccagcaaggccgttaaccacatccactccgtgtggaaggacttgctggaagacactgtgacaccaattgacaccaccatcatggcaaaaaatgaggttttctgtgtccaaccagagaaaggaggccgtaagccagcccgccttatcgtattcccagatctgggagtccgtgtatgcgagaagatggccctctatgatgtggtctccacccttcctcaggtcgtgatgggctcctcatacggattccagtactctcctgggcagcgagtcgagttcctggtgaatacctggaaatcaaagaaaaaccccatgggcttttcatatgacactcgctgtttcgactcaacggtcaccgagaacgacatccgtgttgaggagtcaatttaccaatgttgtgacttggcccccgaagccagacaggccataaaatcgctcacagagcggctttatatcgggggtcctctgactaattcaaaagggcagaactgcggttatcgccggtgccgcgcgagcggcgtgctgacgactagctgcggtaacaccctcacatgttacttgaaggcctctgcagcctgtcgagctgcgaagctccaggactgcacgatgctcgtgaacggagacgacctcgtcgttatctgtgaaagcgcgggaacccaagaggacgcggcgagcctacgagtcttcacggaggctatgactaggtactccgccccccccggggacccgccccaaccagaatacgacttggagctgataacatcatgttcctccaatgtgtcggtcgcccacgatgcatcaggcaaaagggtgtactacctcacccgtgatcccaccacccccctagcacgggctgcgtgggagacagctagacacactccagttaactcctggctaggcaacattattatgtatgcgcccactttgtgggcaaggatgattctgatgactcacttcttctccatccttctagcgcaggagcaacttgaaaaagccctggactgccagatctacggggcctgttactccattgagccacttgacctacctcagatcattgaacgactccatggccttagcgcattttcactccatagttactctccaggtgagatcaatagggtggcttcatgcctcaggaaacttggggtaccacccttgcgagtctggagacatcgggccaggagcgtccgcgctaggctactgtcccagggagggagggccgccacttgtggcaaatacctcttcaactgggcagtaaaaaccaaacttaaactcactccaatcccggctgcgtcccggctggacttgtccggctggttcgttgctggttacagcgggggagacatatatcacagcctgtctcgtgcccgaccccgttggttcatgctgtgcctactcctactttctgtaggggtaggcatctacctgctccccaaccgatcgatgtcctacacatggacaggcgccctgatcacgccatgttccgcggaggaaagcaagctgcccatcaacgcgttgagcaactctttgctgcgtcaccacaacatggtctatgccacaacatctcgcagcgcaagccagcggcagaagaaggtcacctttgacagactgcaggtcctggacgaccattaccgggacgtgctcaaggagatgaaggcgaaggcgtccacggttaaggctaaacttctatccgtagaggaagcctgcatgctgacgcccccacattcggccaaatccaaatttggctatggggcaaaggacgtccggagcctatccagcaaggccattaaccacatccgctccgtgtggaaggacttgctggaagacactgagacaccaattgacaccaccatcatggcaaaaaacgaggttttctgtgtccaaccagagaaaggaggccgcaagccagctcgccttatcgtattcccagacttgggggttcgtgtgtgcgagaaaatggccctttatgacgtggtctccacccttcctcaggccgtgatgggctcctcatacgggttccagtactctcctggacagcgggtcgagttcctggtgaatgcctggaaaaaaaagaaaaaccctatgggcttcgcatatgacacccgctgttttgactcaacggtcaccgagagtgacatccgtgttgaggagtcaatctaccaatgttgtgacttggcccccgaagccagacaggccataaggtcgctcacagagcggctttacatcgggggtcccctgactaactcaaaagggcagaactgcggttatcgccggtgccgcgcgagcggtgtgctgacgaccagctgcggtaataccctcacatgttacttgaaggcctctgcagcctgtcgagctgccaagctccaggactgcacgatgctcgtgtgcggagacgaccttgtcgttatctgtgaaagcgcgggaacccaggaggacgcggcgagcctacgagtcttcacggaggctatgactaggtactctgccccccccggggacccgcccaaaccagaatacgacttggagttgataacatcatgctcctccaatgtgtcggtcgcgcacgatgcatctggcaaaagggtgtactacctcacccgtgaccccaccaccccacttgcacgggctgcgtgggagacagctagacacactccagtcaactcctggctaggcaacatcatcatgtatgcgcccaccttatgggcaaggatgatcctgatgactcacttcttctccatccttctagctcaggaacaacttgaaaaggctctagattgtcagatctacggggcctgttactccattgagccacttgacctacctcagatcattcagcgactccatggtcttagcgcgttttcactccatagttattctccaggtgaaatcaatagggtggctgcatgcctcagaaaacttggggtaccacccttgcgagtctggagacatcgggccagaagtgtccgcgctaaactcctgtcccagggggggagggctgccaactgtggcaaatacctcttcaactgggcagtaaggaccaagcttaaactcactccaattccggctgcgtcccagttggacttgtccagctggttcgtcgctggttacagcgggggagacatatatcacagcttgtctcgtgcccgaccccgctggttcatgttgtgcctactcctactctccgtaggggtaggcatctacctgctccccaaccga
>gnl|euhcvdb|AB154187_NS5B_C1b_NS5B_protein_coding_sequence_(ns5b_sequence)
tcgatgtcctacacatggacaggcgccttgatcacgccatgtgctgcggaggaaagtaagctgcccatcaatgcgttgagcaactctttgctgcgtcaccacaacatggtctatgctacgacatcccgcagcgcaagccagcggcagaagaaggtcaccattgacagactgcaagtcctggacgaccactaccgggacgtgctcaaggagatgaaggcgaaggcgtccacagttaaggctaagcttctatctgtagaggaagcctgcaagctgacgcccccacattcggccaggtcaaaatttggctatggggcaaaggacgtccggaacctatccggcaaggccattaaccacatccgctccgtgtggaaggacttgctggaggacactgagacaccaattgacaccaccatcatggcaaaaaacgaggttttctgcgttcaaccagagaaaggaggccgcaagcctgctcgccttatcgttttcccagacttgggggttcgtgtgtgcgagaaaatggccctctatgatgtggtctccacccttcctcaagccgtgatgggctcttcatacggattccagtactctcctgggcagcgggtcgagttcctggtaaatgcctggaaatcaaagaagtgccctatgggtttctcatatgacacccgctgttttgactcaacggtcaccgagagtgacatccgtgtcgaggagtcaatttaccaatgttgtgacttggcccccgaagccagacaggccataaggtcgctcacagagcggctctatatcgggggtcccctgactaattcaaaagggcagaactgcggttatcgccggtgccgcgcgagcggcgtgctgacgaccagctgcggtaataccctcacatgttacttgaaagcctctgcggcctgtcgagctgcgaagctccaggactgcacgatgctcgtgtgcggagacgaccttgtcgttatctgtgaaagcgcggggacccaagaggacgcggcgagcctacgagtcttcacggaggctatgactaggtactctgccccccccggggacctgccccaaccagaatacgaccaggagttaataacatcatgctcctccaatgtgtcagtcgcgcacgatgcatctggcaaaagggtgtactatctcacccgtgaccccaccaccccccttgcgcgggctgcgtgggcgacagctagacacactccagtcaactcctggctaggcaacatcatcatgtatgcgcccaccttgtgggcaagaatgattctgatgactcacttcttctccatccttctagctcaggaacaacttgaaaaagccctagactgtcagatctacggggcctgttactccattgagccacttgacctacctcagatcattgaacgactccatggtcttagcgcattttcactccatagttactctccaggtgagatcaatagggtggcttcatgcctcaggaaacttggggtaccacccttgcgagcctggagacatcgggccagaagtgtccgcgctaagctactgtctcagggggggagggctgccacttgtggccggtacctcttcaactgggcggtaaagacaaaacttaaactcactccaatcccggctgcgtcccagttggacttgtccaaatggttcgttgctggttacggcgggggagacatatatcacagcctgtctcgtgcccgaccccgctggtttatgttgtgcctactcctactttctgtaggggtaggcatctatctgctccccaaccgatcgatgtcctacacatggacaggcgccttgatcacgccatgctccgcggaggaaagcaagctgcctatcaacgcgctgagcaactctttgctgcgccaccacaacatggtctatgccacaacatctcgcagcgcatgccaacggcagaagaaggtcacctttgacagactgcaggtcctggacgaccattaccgggacgtgctcaaggagatgaaggcgaaggcgtccacggttaaggctaaacttctatccgtagaagaagcctgcatgctgacgcccccacactcggccaaatccaaatttggctatggggcaaaggacgtccggagcctatccagcaaggccattaaccacattcgctccgtgtggaaggacttgctggaagacactgagacaccaattgacaccaccatcatggcaaaaaatgaggttttctgcgtccaaccagagaaaggaggccgcaagccagcccgccttatcgtattcccagacctgggggttcgtgtgtgcgagaaaatggccctttatgatgtggtctccacccttcctcaggccgtgatgggctcctcatacgggttccagtactctcctggacagcgggtcgagttcctggtgaatgcctggaaaaaaaagaagaaccctatgggcttcgcgtatgacacccgctgctttgactcaacggtcacggagagtgacattcgtgttgaggagtcaatctatcaatgttgtgacttggcccctgaagccagacaggccataaggtcgctcacagagcggctttatatcgggggtcccctgactaactcaaaggggcagaactgcggctatcgccggtgccgcgcgaccggtgtgctgacgaccagctgcggtaataccctcacatgttacttgaaggcctctgcagcctgtcgagctgccaagctccaggactgcacaatgctcgtgtgcggagacgaccttgtcgtcatctgtgagagcgcgggaacccaggaggacgcggcgagcctacgagtcttcacggaggctatgactaggtactctgccccccccggggacccgcccaaaccagaatacgacttggagttgataacatcatgctcctccaatgtgtcggtcgcgcacgatgcatctggcaaaagggtgtactacctcacccgtgaccccaccaccccacttgcacgagctgcgtgggagacagctagacacactccagtcaactcctggctaggcaacatcatcatgtatgcgcccaccttatgggcaaggatgatcctgatgactcacttcttctccatccttctagctcaggaacagcttgaaaaggctctagattgtcaaatctacggggcctgttactccattgagccacttgacctacctcagatcattcagcgactccatggtcttagcgcattctcactccatagttactctccaggtgaaatcaatagggtggctgcatgcctcagaaaacttggggtaccacccttgcgagtctggagacatcgggccagaagtgtccgcgctaagctcctgtcccagggggggagggctgccaactgtggtaaatacctcttcaactgggcagtaaggaccaagctcaaactcactccaattccggctgcgtcccagttggacttgtccagctggttcgttgctggttacagcgggggagacatatatcacagcctgtctcgtgcccgaccccgctggttcatgttgtgcctactcctactttccgtaggggtaggcatctacctgctccccaaccga
>gnl|euhcvdb|AB154188_NS5B_C1b_NS5B_protein_coding_sequence_(ns5b_sequence)
tcgatgtcctacacatggacaggcgccctgatcacgccatgcgctgcggaggaaagcaagttgcccatcaacccgttgagcaattctttgctacgtcaccacaacatggtctatgctacaacatcccgcagcgcaggcctgcggcagaagaaggtcacctttgacagactgcaagtcctggacgaccactaccgggacgtgcttaaggagatgaaggcgaaggcgtccacagttaaggctaaacttctatctgtagaagaagcctgcaaactgacgcccccacattcggccaaatccaaatttggctacggggcgaaggacgtccggagcctatccagcagggccgttacccacatccgctccgtgtggaaggacctgctggaagacactgaaacaccaattagcactaccatcatggcaaaaaatgaggttttctgtgtccaaccagagaagggaggccgcaagccagctcgccttatcgtgttcccagatctgggagttcgtgtatgcgagaagatggccctttatgacgtggtctccacccttcctcaggccgtgatgggctcctcatacggattccagtactctcctaagcagcgggtcgagttcctggtgaatacctggaaatcaaagaaatgccccatgggcttctcatatgacacccgctgttttgactcaacggtcactgagaatgacatccgtgttgaggagtcaatttaccaatgttgtgacttggcccccgaagccaaactggccataaagtcgctcacagagcggctctatatcgggggtcccctgactaattcaaaagggcagaactgcggttaccgccggtgccgcgcgagcggcgtgctgacgactagctgcggtaataccctcacatgttacctgaaagccactgcggcctgtcgagctgcgaagctccgggactgcacgatgctcgtgaacggagacgaccttgtcgttatctgtgaaagcgcgggaacccaagaggatgcggcgagcctacgagtcttcacggaggctatgactaggtactctgccccccctggggacccgcctcaaccggaatacgacttggagttgataacatcatgttcctccaatgtgtcggtcgcacacgatgcatctggtaaaagggtgtactacctcacccgtgaccctaccaccccccttgcacgggctgcgtgggagacagctagacacactccagtcaactcctggctaggcaacatcatcatgtatgcgcccaccttatgggcaaggatgattctgatgactcatttcttctccatccttctagctcaggagcaacttgaaaaaaccctagattgtcagatctacggggcctgttactccattgaaccacttgatctacctcagatcattgagcgactccatggtcttagcgcattttcactccatagttactctccaggcgagatcaatagggtggcttcatgcctcagaaaacttggggtaccacccttgcgagcctggagacatcgggccagaagtgtccgcgctaagctactgtcccagggggggagggccgccacttgtggcaagtacctcttcaactgggcggtgaggaccaagctcaaactcactccaatcccagccgcgtcccggttggacttgtccggctggttcgttgctggttacagcgggggagacatatatcacagcctgtctcgtgcccgaccccgctggttcatgttgtgcctactcctactttccgtgggggtaggcatctacctgctccccaaccgatcgatgtcctacacatggacaggtgccttgatcacgccatgttccgcggaggaaagcaagctgcccatcaacgcgctgagcaactctttgctgcgccaccacaacatggtctatgccacaacatctcgcagcgcatgccaacggcagaagaaggtcacctttgacagactgcaggtcctggacgaccattaccgggacgtgctcaaggagatgaaggcgaaggcgtccacggttaaggctaaacttctatccgtagaagaagcctgtatgctgacgcccccacactcggccaaatccaaatttggctacggggcaaaggacgtccggagcctatccagcaaggccgttaaccacattcgctccgtgtggaaggacttgctggaagacactgagacaccaattgacaccaccatcatggcaaaaaatgaggttttctgcgtccaaccagagaaaggaggccgcaagccagctcgccttatcgtattcccagacctgggggttcgtgtatgcgagaaaatggccctttatgatgtggtctccacccttcctcaggccgtgatgggctcctcatacgggttccagtactctcctggacagcgggtcgagttcctggtgaatgcctggaaaaaaaagaagaaccctatgggcttcgcatatgacacccgctgttttgactcaacggtcacagagagtgacatccgtgttgaggagtcaatctatcaatgttgtgacttggcccccgaagccagacaggccataaggtcgctcacagagcggctttatatcgggggtcccctaactaactcaaaggggcagaactgcggttatcgccggtgccgcgcgagcggtgtgctgacgaccagctgcggtaataccctcacatgttacttgaaggcctctgcagcctgtcgagctgccaagctccaggactgcacaatgctcgtgtgcggagacgaccttgtcgtcatctgtgagagcgcggggacccaggaggacgcggcgagcctacgagtcttcacggaggctatgactaggtactctgccccccccggggacccgcccaaaccagaatacgacttggagttgattacatcatgctcctccaatgtgtcggtcgcgcacgatgcatctggcaaaagggtgtactatctcacccgtgatcccaccaccccgcttgcacgagctgcgtgggagacagctagacacactccagtcaactcctggctaggcaacatcatcatgtatgcgcccaccttatgggcaaggatgatcctgatgactcacttcttctccatcctcctagctcaggaacagcttgaaaaggctctagattgtcaaatctacggggcctgttactccattgagccacttgacctacctcagatcattcagcgactccatggtcttagcgcattctcactccatagttactctccaggtgaaatcaatagggtggctgcatgcctcagaaaacttggggtaccacccttgcgagtctggagacatcgggccagaagtgtccgcgctaagctcctgtcccagggggggagggctgccaactgtggtaaatacctcttcaactgggcagtaaggaccaagcttaagctcactccaattccggctgcgtcccagttggacttgtccagctggttcgttgctggttacagcgggggagacatatatcacagcctgtctcgtgcccgaccccgctggttcatgctgtgcctactcctactttccgtaggggtaggcatctacctgctccccaaccga
>gnl|euhcvdb|AB154189_NS5B_C1b_NS5B_protein_coding_sequence_(ns5b_sequence)
tcaatgtcctacacatggacaggtgccctgatcacgccatgcgccgcggaagaaagcaagctgcccatcaacgcgttgagcaactctttgctgcgccatcacaacatggtctacgccacgacatcccgcagcgcgggcctgcggcagaagaaggtcacctttgacagactgcaggtcctggatgaccattaccgggacgtgcttaaggagatgaaggcaaaggcgtccacagtcaaggctaaacttctatccatagaagaagcctgccgcctgacgcccccacattcggccaaatccaagtttggctatggggcaaaggacgtccggaacctatccagcagggccatcaaccacttccgctccgtgtgggaggacttgctggaggacactgtgacaccaattgacaccaccgtcatggcaaagaatgaggttttctgcgtccaaccagagaagggaggccagaagccagcccgccttatcgtattcccagatttgggagttcgggtatgcgagaagatggctctctacgatgtggtctccacccttcctcaagccgtgatgggctcctcatacggattccagtactctcccgggcagcgggtcgagttcctggtaaaagcctggaaatcaaagaaaaaccctatgggcttctcatatgacacccgctgttttgactcaacggtcactgagaatgacatccgtgttgaggagtcaatttaccaatgttgtgacttggcccccgaagccagacaggctataaaatcgctcacagagcggctttatatcgggggtcccctgactaattcaaaagggcagagctgtggttatcgccggtgccgcgcgagcggcgtgctgacgactagctgcggtaataccctcacatgttacttgaaagcctctgccgcctgtcgagctgcaaagctccaggactgcacgatgctcgtgaacggggacgaccgtgtcgttatctgcgaaagcgcgggaacccaggaggatgcggcgagcctacgagtcttcacggaggctatgactaggtactccgccccccccggggacttgccccaaccagaatacgacttggagttgataacatcatgttcctccaatgtgtcggtcgcgcacgatgcatctggcaaaagggtgtactacctcactcgcgatcccaccacccccatcgcacgggctgcgtgggaaacagctagacacactccagttaactcctggctaggcaacattatcatgtatgcgcccaccttatgggcaaggatgattctgatgacccatttcttctccatccttctagctcaggagcaacttgaaaaagccctggattgccaaatctacggggcctgttactccattgagccacttgacctacctcagatcattgaacgactccatggtcttagcgcattttcactccatagttactctccaggtgagatcaatagggtggcttcatgcctcaggaaacttggggtaccgcccttgcgagtctggagacatcgggccaggaacgtccgcgctaaactactgtcccagggggggagggcggccacttgcggcaaatacctcttcaactgggcagtaaagaccaagctcaaactcactccaatcccggctgcgtcccagttggacttatccggctggttcgttgctggctacagcgggggagacatatatcacagcctgtctcgtgcccgaccccgctggttcatgctgtgcctactcctactttctgtaggggtaggcatctacttgctccccaatcgatcgatgtcctacacatggacaggcgccttgatcacgccatgctccgcggaggaaagcaagctgcccatcaacgcgttgagcaactcattgctgcgtcaccacaacatggtctatgccacaacatctcgcagcgcaagccagcggcaaaagaaggtcacttttgacagactgcaggtcctggacgaccattaccgggacgtgctcaaggagatgaaggcgaaggcgtccacggttaaggctaaacttctatccgtagaagaagcctgcaagctgacgcccccacactcggccaaatccaaatttggctatggggcaaaggacgtccggaacctatccagcaaggccattaaccacatccgctccgtgtggaaggacttgctggaagacactgagacaccaattgacaccaccatcatggcaaaaaatgaggttttctgcgtccaaccggagaaaggaggccgcaagccagctcgccttatcgtattcccagacttgggggttcgtgtgtgcgagaaaatggccctttatgacgtggtctccactcttcctcaggccgtgatgggctcctcatacgggttccagtactctcctggacagcgggtcgagttcctggtgaatgcctggaaaaaaaagaagaaccctatgggcttcgcatatgacacccgctgttttgactcaacggtcaccgagagtgacatccgtgttgaggagtcaatctaccaatgttgtgacttggcccccgaagccagacaggcaataaggtcgctcacagagcggctttatatcgggggtcccctgactaactcaaaagggcagaactgcggttatcgccggtgccgcgcgagcggtgtgctgacgaccagctgcggtaacaccctcacatgttacttgaaggcctctgcagcctgtcgagctgccaagctccaggactgcacgatgctcgtgtgcggagacgaccttgtcgttatctgtgaaagcgcgggaacccaggaggacgcggcgagcctacgagtcttcacggaggctatgactaggtactctgccccccccggggacccgcccaaaccagaatacgacttggagttgataacatcatgctcctccaatgtgtcggtcgcgcacgatgcatctggcaaaagggtgtactacctcacccgtgaccccaccaccccacttgcacgggctgcgtgggagacagctaggcacactccagtcaactcctggctaggcaacatcatcatgtatgcgcccaccttatgggcaaggatgatcctgatgactcacttcttctccatccttctagctcaggaacaacttgaaaaggctctagattgtcagatctacggggcctgttactccattgagccacttgacctacctcagatcattcagcgactccatggtcttagcgcattttcactccatagttactctccaggtgaaatcaatagggtggctgcatgcctcagaaaacttggggtaccacccttgcgagtctggagacatcgggccagaagtgtccgcgctaagctcctgtcccagggggggagggctgccaactgtggcaaatacctcttcaactgggcagtaaggaccaagcttaaactcactccaattccggctgcgtcccagttggacttgtccaactggttcgttgctggttacagcgggggagacatatatcacagcctgtctcgtgcccgaccccgctggttcatgttgtgcctactcctactttccgtaggggtaggcatctacctgctccccaaccga
>gnl|euhcvdb|AB154190_NS5B_C1b_NS5B_protein_coding_sequence_(ns5b_sequence)
tcaatgtcctactcttggacaggcgccctgatcacaccatgcgcagcggaggaaagcaagctgcccatcaacgcgctgagcaactctttgctacgtcaccacaacatggtctatgccacaacatcccgcagtgcaggcctgcggcagaagaaggtcacttttgacagactgcaagtcctggacgaccactaccgggacgtgcttaaggagatgaaggcgaaggcgtccacagtcaaggctaaacttctatccgtagaagaagcctgcaagctgacgcccccacattcagctaaatccaaatttggctatggggcgaaggacgtccggaacctgtccagcagggccgttaaccacatccgctccgtgtggaaggacctgctggaagacactgagacaccaattgacaccaccatcatggcaaagagtgaggttttctgcgtccaaccagagaaaggaggccgcaagccagctcgccttatcgtattcccagacttgggagttcgcgtatgcgagaagatggccctttatgatgtggtctccacccttcctcaggccgtgatgggcccctcatacggattccagtactctcctgggcagcgggtcgagttcctggtgaatgcctggaaatcaaagaagtgccctatgggcttctcatatgacacccgctgttttgactcaacggtcactgagagtgacatccgtactgaggagtcaatttaccaatgttgcgacttggcccccgaagccaaacaggccataaagtcgctcacagagcggctctatatcgggggtcccctgactaattcaaaggggcagaactgcggttatcgccggtgccgcgcgagcgtcgtgctgacgactagctgcggtaataccctcacatgttacttgaaggcttctgcggcctgtcgagctgcgaagctccaggactgcacgatgctcgtgaacggagacgaccttgtcgttatctgcgagagcgcgggaacccaagaggatgcggcaaacctacgagccttcacggaggctatgactaggtactctgccccccccggggatccgccccaaccagaatacgacttggagctgataacatcatgctcctccaatgtgtcggtcgcgcacgatgcatctggcaaaagggtgtactacctcacccgtgaccccaccactccccttgcacgtgctgcttgggagacagctagacacactccagtcaactcctggctaggcaacatcattatgtatgcgcccaccttatgggcaaggatgattctgatgacccacttcttctccatccttctagcccaggagcaacttgaaaaggccctggaatgccaaatctacggggcttgttactccattgagccactagacctacctcagatcattgaacgactccatgggcttagcgcattttcactccatagttactctccaggtgagatcaatagggtggcttcatgcctcaggaagcttggggtaccacccttgcgagtctggagacatcgggccagaagggtccgcgctaagctactgtcccagggggggagagccgccacttgtggcaagtacctcttcaactgggcagtaaggaccaagcttaagctcactccaattccggctgcgtcccggttggacttgtccagctggttcgttgctggttacagcgggggagacatatatcacagcgtgtctcatgcccgaccccgctggttcatgttgtgcctactcctactttctgtaggggtaggcatctacctgctccccaaccggtcgatgtcctacacatggacaggcgccttgatcacgccatgctccgcggaggaaagcaagctgcccatcaacgcgttgagcaactcgttgctgcgtcaccacaacatggtctatgccacaacatctcgcagcgcaagccagcggcaaaagaaggtcacttttgacagactgcaggtcctggacgaccattaccgggacgtgctcaaggagatgaaggcgaaggcgtccacggttaaggctaaacttctatccgtagaagaagcctgcaagctgacgcccccacactcggccaaatccaaatttggctatggggcaaaggacgtccggagcctatccagcaaggccattaaccacatccgctccgtgtggaaggacttgctggaagacactgagacaccaattgacaccaccatcatggcaaaaaatgaggttttctgcgtccaaccggagaaaggaggccgcaagccagctcgccttatcgtattcccagacttgggggttcgtgtgtgcgagaaaatggccctttatgacgtggtctccactcttcctcaggccgtgatgggctcctcatacggattccagtactctcctggacagcgggtcgagttcctggtgaatgcctggaaaaagaagaagaaccctatgggcttcgcatatgacacccgctgttttgactcaacggtcaccgagagtgacatccgtgttgaggagtcaatctaccaatgttgtgacttggcccccgaagccagacaggcaataaggtcgctcacagagcggctttatatcgggggtcccctgaccaactcaaaagggcagaactgcggttatcgccggtgccgcgcgagcggtgtgctgacgaccagctgcggtaacaccctcacatgttacttgaaggcctctgcagcctgtcgagctgccaagctccaggactgcacgatgctcgtgtgcggagacgaccttgtcgttatctgtgaaagcgcgggaacccaggaggacgcggcgagcctacgagtcttcacggaggctatgactaggtactctgccccccccggggacccgcccaaaccagaatacgacttggagttgataacatcatgctcctccaatgtgtcggtcgcgcacgatgcatctggcaaaagggtgtactacctcacccgtgaccccaccaccccacttgcacgggctgcgtgggagacagctaggcacactccagtcaactcctggctaggcaacatcatcatgtatgcgcccaccttatgggcaaggatgattctgatgactcacttcttctccatccttctagctcaggaacaacttgaaaaggctctagattgtcagatctacggggcctgttactccattgagccacttgacctacctcagatcattcagcgactccatggtcttagcgcattttcactccatagttactctccaggtgaaatcaacagggtggctgcatgcctcagaaaacttggggtaccacccttgcgagcctggagacatcgggccagaagtgtccgcgctaagctcctgtcccagggggggagggctgccacttgtggcaaatacctcttcaactgggcagtaaggaccaagcttaaactcactccaattccggctgcgtcccagttggacttgtccaactggttcgttgctggttacagcgggggagacatatatcacagcctgtctcgtgcccgaccccgctggttcatgttgtgcctactcctgctttccgtaggggtaggcatctacctgctccccaaccga
>gnl|euhcvdb|AB154191_NS5B_C1b_NS5B_protein_coding_sequence_(ns5b_sequence)
tcgatgtcctacacatggacaggcgccctgatcacgccatgcgctgcggaggaaagcaagttgcccatcaacccgttgagcaattctttgctacgtcaccacaacatggtctatgctacaacatcccgcagcgcaggcctgcggcagaagaaggtcacctttgacagactgcaagtcctggacgaccactaccgggacgtgcttaaggagatgaaggcgaaggcgtccacagttaaggctaaacttctatctgtagaagaagcctgcaaactgacgcccccacattcggccaaatccaaatttggctacggggcgaaggacgtccggagcctatccagcagggccgttacccacatccgctccgtgtggaaggacctgctggaagacactgaaacaccaattagcactaccatcatggcaaaaaatgaggttttctgtgtccaaccagagaagggaggccgcaagccagctcgccttatcgtgttcccagatctgggagttcgtgtatgcgagaagatggccctttatgacgtggtctccacccttcctcaggccgtgatgggctcctcatacggattccagtactctcctaagcagcgggtcgagttcctggtgaatacctggaaatcaaagaaatgccccatgggcttctcatatgacacccgctgttttgactcaacggtcactgagaatgacatccgtgttgaggagtcaatttaccaatgttgtgacttggcccccgaagccaaactggccataaagtcgctcacagagcggctctatatcgggggtcccctgactaattcaaaagggcagaactgcggttaccgccggtgccgcgcgagcggcgtgctgacgactagctgcggtaataccctcacatgttacctgaaagccactgcggcctgtcgagctgcgaagctccgggactgcacgatgctcgtgaacggagacgaccttgtcgttatctgtgaaagcgcgggaacccaagaggatgcggcgagcctacgagtcttcacggaggctatgactaggtactctgccccccctggggacccgcctcaaccggaatacgacttggagttgataacatcatgttcctccaatgtgtcggtcgcacacgatgcatctggtaaaagggtgtactacctcacccgtgaccctaccaccccccttgcacgggctgcgtgggagacagctagacacactccagtcaactcctggctaggcaacatcatcatgtatgcgcccaccttatgggcaaggatgattctgatgactcatttcttctccatccttctagctcaggagcaacttgaaaaaaccctagattgtcagatctacggggcctgttactccattgaaccacttgatctacctcagatcattgagcgactccatggtcttagcgcattttcactccatagttactctccaggcgagatcaatagggtggcttcatgcctcagaaaacttggggtaccacccttgcgagcctggagacatcgggccagaagtgtccgcgctaagctactgtcccagggggggagggccgccacttgtggcaagtacctcttcaactgggcggtgaggaccaagctcaaactcactccaatcccagccgcgtcccggttggacttgtccggctggttcgttgctggttacagcgggggagacatatatcacagcctgtctcgtgcccgaccccgctggttcatgttgtgcctactcctactttccgtgggggtaggcatctacctgctccccaaccgatcgatgtcctacacatggacaggcgccctgatcacgccatgctccgcggaggaaagcaagctgcccatcaacgcgttgagcaactctttgctgcgtcaccacaacatggtctatgccacaacatctcgcagcgcaagccagcggcagaagaaggtcacctttgacagactgcaggtcctggacgaccattaccgggacgtgctcaaggagatgaaggcgaaggcgtccacggttaaggctaaacttctatccgtagaagaagcctgcatgctgacgcccccacactcggccaaatccaaatttggctatggggcaaaggacgtccggaacctatcccgcaaggccactgaccacatccgctccgtgtggaaggacttgctggaagacactgagacaccaattgacaccaccatcatggcaaaaaatgaggttttctgtgttcaaccagagaaaggaggccgcaagccagctcgccttatcgtattcccagatttgggggttcgtgtgtgcgagaaaatggccctttatgacgtggtctccacccttcctcaggccgtgatgggctcctcatacgggttccagtactctcctggacagcgggtcgagttcctggtgaatgcctggaaaaaaaagaaaaaccctatgggcttcgcatatgacacccgctgttttgactcaacggtcaccgagagtgacatccgtgttgaggagtcaatctaccaatgttgtgacctggcccccgaagccagacaggccataaggtcgctcacagagcggctttatatcgggggtcccctgaccaactcaaaagggcagaactgcggttatcgccggtgccgcgcgagcggtgtgctgacgaccagctgcggtaataccctcacatgctacttgaaggcctctgcagcctgtcgagctgccaagctccaggactgcacgatgctcgtgtgcggagatgaccttgtcgttatctgtgaaagcgcaggaacccaggaggacgcggcgagcctacgagtcttcacggaggctatgactaggtactctgccccccccggggacccgcccaaaccagaatacgacttggagttgataacatcatgctcctccaatgtgtcggtcgcgcacgatgcatctggcaaaagggtgtactacctcacccgcgaccccaccaccccacttgcacgagctgcgtgggagacagctagacacactccagtcaactcctggctaggcaacatcatcatgtatgcgcccaccttatgggcaaggatgatcctgatgactcacttcttctccatccttctagctcaggaacaacttgaaaaggctctagattgtcagatctacggggcctgttactccattgagccacttgacctacctcagatcattcagcgactccatggtcttagcgcattttcactccatagttactctccaggtgaaatcaatagggtggctacatgcctcaggaaacttggggtaccacccttgcgagtctggagacatcgggccagaagtgtccgcgctaagctcctgtcccagggggggagggccgccaactgcggcaaatacctcttcaactgggcagtaaggaccaagctcaaactcactccaattccggctgcgtcccagttggacttgtccagctggttcgttgctggttacagcgggggagacatatatcacagcctgtctcgtgcccgaccccgctggttcatgttgtgcctactcctactttccgtaggggtaggcatctacctgctccccaaccga
>gnl|euhcvdb|AB154192_NS5B_C1b_NS5B_protein_coding_sequence_(ns5b_sequence)
tcgatgtcctacacgtggacaggcgccctgatcacgccgtgcgctgcggaggagagcaagctgcccatcaacgcgttgagcaactctttgctacgccaccataacatggtatatgccaccacatcccgcagcgcaagccagcggcagaagaaagtcacctttgacagacagcaagtccaggacgaccactaccgggacgtgctcaaggagatgaaggcgaaggcttccacagttaaggccaggctcctatctgtagaagaagcctgcaagctgacgcccccactttcagccagatccaaatttggctatggggcaaaggacgttcggaacctatccagtaaggccgttaaccacatccgctccgtgtgggaggacttgctggaagacaatgtgacaccaattgacactaccatcatggcaaaaaatgaggttttctgtgtccaaccagagaaaggaggtcgcaagccggctcgccttatcgtgttcccagacttgggagttcgtgtgtgcgagaaaatggccctctacgacgtggtctccactcttcctcataccgtgatgggctcctcatacgggtttcagtactctcctggacagcgggtcgagttcctggtgaatacctggaaatcaaagaaatgccctatgggctttgcttatgacacccgctgttttgactcaacggtcactgagaacgacatccgtgttgaggagtcaatttaccaatgttgtgacttgggccccgaagccaggcaggccataaggtcgctcacagagcggctttatatcgggggtcccctgactaattcaaaagggcagaactgcggttatcgccggtgccgcgcgagcggcgtgctgacgactagctgcggtaataccctcacctgttacttgaaggccactgcagcctgtcgagctgcgaagctccaggactgcacgatgctcgtgtgcggagacgacctcgtcgttatctgtgagagcgcgggaactcaggaggacgcggcgaacctacgagtcttcacggaggctatgactaggtactctgccccccccggggacccgccccaaccagaatacgacttggagttaataacatcatgctcctccaatgtgtcggtcgcgcacgatgcatccggcaaacgggtgtactacctcacccgtgaccccaccaccccccttgcgcgggctgcgtgggagacagctagacacacttcagtcaactcctggctaggcaacatcatcatgtatgcgcccaccttatgggcaaggatgattctgatgactcacttcttctccatccttctagcccaggagcaacttgaaaaagccctagactgtcagatctacggggcttgctactccattgagccacttgacctacctcagatcattcaacgactccatggtcttagcgcattttcactccatagttactctccaggtgagatcaatagggtggcttcatgcctcaggaaacttggggtaccgcccttgcgagtctggagacatcgggccagaagtgtccgcgctaagctactgtccccggggggggagggctccacttgtggcaaatacctcttcaactgggcagtaaggaccaagcttaaactcactccaattccggctgcattccagttggacttgtccggctggttcgttgctggttacagcgggggagacatatatcacagcctgtctcgtgcccgaccccgctggttcatgtggtgcctactcctactttctgtaggggtaggcatctacctgctccccaacaggtcgatgtcctacacatggacaggcgccctgatcacgccatgctccgcggaggaaagcaagctgcccatcaacgcgttgagcaactctttgctgcgtcaccacaacatggtctatgccacaacgtctcgcagcgcaagccagcggcagaagaaggtcacctttgacagactgcaggtcctggacgaccattaccgggacgtgcttaaggagatgaaggcgaaggcgtccacggttaaggctaaacttctatccgtagaagaagcctgcatgctgacgcccccacactcggccaaatccaagtttggctatggggcaaaggacgtccggaacctatcccgcaaggccactgaccacatccgctccgtgtggaaggacttgctggaagacactgagacaccaattgacaccaccatcatggcaaaaaatgaggttttctgcgttcaaccagagaagggaggccgcaagccagctcgccttatcgtattcccagatttgggggttcgtgtgtgcgagaaaatggccctttatgacgtggtctccacccttcctcaggccgtgatgggctcctcatacgggttccagtactctcctggacagcgggtcgagttcctagtgaatgcctggaaaaaaaagaaaaaccctatgggcttcgcgtatgacacccgctgtttcgactcaacggtcactgagagtgacatccgttttgaggagtcaatctaccaatgttgtgacttggcccccgaagccagacaggccataaggtcgctcacggagcggctttatatcgggggtcccctgactaactcaaaagggcagaactgcggttatcgccggtgccgcgcgagcggtgtgctgacgaccagctgcggtaataccctcacatgttacttgaaggcctctgcagcctgtcgagctgccaagctccaggactgcacgatgctcgtgtgcggagacgaccttgtcgttatctgtgaaagcgcgggaacccaggaggacgcggcgagcctacgagtcttcacggaggctatgactaggtactctgctccccccggggacccgcccaaaccagaatacgacttggagttgataacatcatgctcctccaatgtgtcggtcgcgcacgatgcatctggcaaaagggtgtactacctcacccgcgaccccaccaccccacttgcacgggctgcgtgggagacagctagacacactccagtcaactcctggctaggcaacatcatcatgtatgcgcccaccttatgggcaaggatgatcctgatgactcacttcttctccatccttctagctcaggaacaacttgaaaaggctctagattgtcagatctacggggcctgttactccattgagccacttgacctacctcagatcattcagcgactccatggtcttagcgcattttcactccatagttactctccaggtgaaatcaatagggtggctacatgcctcaggaaacttggggtaccacccttgcgagtctggagacatcgggccagaagtgtccgcgctaagctcctgtcccagggggggagggccgccaactgtggcaaatacctcttcaactgggcagtaaggaccaagcttaaactcactccaattccggctgcgtcccagttggacttgtccagctggttcgttgctggttacagcgggggagacatatatcacagcctgtctcgtgcccgaccccgctggttcatgttgtgcctactcctactttccgtaggggtaggcatctacctgctccccaaccga
>gnl|euhcvdb|AB154193_NS5B_C1b_NS5B_protein_coding_sequence_(ns5b_sequence)
tcgatgtcttacacgtggacaggcgccctaatcacaccatgcgccgcggaggagagcaagctgcccatcaatccgttgagcaactctttgctgcgtcaccacaacatggtctacgccacaacatctcgcagcgcaggcctacggcagaaaaaggtcacctttgacagactgcaggtcccggacgaccattaccgggacgtgctcaaggagatgaaggcgaaggcgtccacagttaaggctaaacttctatctgtagaagaagcctgcaagctgacgcccccacactcggccagatccaaatttggctatggggcgaaggacgtccggaacctatccagcaaggccgttaaccacatccactccgtgtggaaggacttgctggaagacactgaaacaccaattgacactaccatcatggcaaaaaatgaggtcttctgtgttcaaccagagaaaggaggccgcaagccagcccgccttatcgtattcccagaacttggggttcgtgtgtgcgagaaaatggccctttacgacgtggtctccactcttcctcaggccgtgatgggctcctcatacggattccagtactctcctgggcagcgggtcgagttcctggtgaatgcctggaaatcgaagaaaaaccctatgggcttcgcatattgcacccgctgttttgactcaacggtcactgagagtgatatccgtgttgaggagtcaatttaccaatgttgtgacttggcccccgaggccagacaggtcataaggtcgctcacggagcggctttatatcgggggccccctgactaattcaaaagggcagaactgcggttatcgccggtgccgcgccagcggtgtgctgacgactaactgcggtaataccctcacatgttacttgaaggcctctgcagcctgtcgagctgcaaagctccaggactgcacgatgctcgtgtgcggagacgaccttgtcgttatctgtgaaagcgcgggaacccaggaggacgcggcgagcctacgagtcttcacggaggctatgactaggtactctgccccccccggggacccgccccaaccagaatacgacttggagttaataacatcatgctcctccaacgtgtcggtcgcgcacgacgcatctggcaagcgggtgtactacctcactcgcgaccccaccacccccctcgcgagggcagcgtgggaaacagcaagacacactccagtaaactcctggctaggcaacatcatcatgtacgcgcccaccctgtgggcaaggatgattctgatgacccacttcttctccatccttctagctcaggagcaacttgaaaaagccctgggttgtcagatctacggggccacttacttcattgaaccacttgacctacctcagatcattcagcgactccacggtcttagcgcattttcactccacagttactctccaggtgaaatcaatagggtggcttcatgcctcaggaaacttggggtaccacccttgcgagtctggagacatcgggccagaagtgtccgcgctaagctactgtcccagggggggagggccgccacttgtggcaagtacctcttcaactgggcagtgaggaccaagcttaaactcactccaattccggctgcgtcccagttggacttatccggctggttcgttgctggttacagcgggggagacatatatcacagcctgtctcgtgcccgaccccgctggttcatgtggtgcctactcctactttctgtaggggtaggcatctacctgctccccaaccggtcgatgtcctacacatggacaggcgccttgatcacgccatgctccgcggaggaaagcaagctgcccatcaacgcgttgagcaactctttgctgcgtcaccacaacatggtctatgccacaacatctcgcagcgcaagccagcggcagaagaaggtcacctttgacagactgcaggtcctggacgaccactaccgggacgtgctcaaggaggtgaaggcgaaggcgtccacagttaaggctagacttctatccgtagaagaagcctgcaagctgacgcccccacactcggccaaatccaaatttggctatggggcaaaggacgtccggaacctatccagcaaggccattaaccacatccgctccgtgtggaaggacttgctggaggacactgagacaccaattgacaccaccatcatggcaaaaaatgaggttttctgcgtccaaccagagaaaggaggccgcaagccagctcgcctcatcgtattcccagacttgggggttcgtgtgtgcgagaaaatggccctttatgacgtggtctccacccttcctcaggccgtgatgggctcctcatacgggtttcagtactctcctggacagcgagtcgagttcctggtgaatgcctggaaaaaaaagaaaaaccctatgggcttcgcatatgacactcgctgttttgactcaacggtcaccgagagtgacatccgtgttgaggagtcaatctaccaatgttgtgacttggcccccgaagctagacaggccataaggtcgctcacagagcggctctatatcgggggtcccctgactaactcaaaagggcagaactgcggttatcgccggtgccgcgcgagcggtgtgctgacgactagctgcggtaataccctcacatgttacttgaaggcctctgcagcctgtcgagctgccaagctccaggactgcacgatgctcgtgtgcggggacgaccttgtcgttatctgtgaaagcgcgggaacccaggaagacgcggcgagcctacgagtcttcacggaggctatgactaggtactctgccccccccggggacccgcccaaaccagaatacgacttggagttgataacatcatgctcctccaatgtgtcggtcgcgcacgatgcatctggcaaaagggtgtactacctcacccgtgaccccaccaccccacttgcacgggctgcgtgggagacagctagacacactccagttaactcctggctaggcaacatcattatgtatgcgcccaccttatgggcaaggatgatcctgatgactcatttcttctccatccttctagctcaggagcaacttgaaaaggccctagattgccaaatctacggggcctgttactccattgagccacttgacctacctcagatcattgagcgactccatggtcttagcgcattttcactccatagttactctccaggtgagatcaatagggtggctgcatgcctcaggaaacttggggtaccgcccttgcgagtctggagacatcgggccagaagtgtccgcgctaagctactgtcccagggggggagggctgccacttgcggcaaatacctcttcaactgggcagtaaagaccaagcttaaactcactccaattccggctgcgtcccagttggacttatccagctggttcgttgctggctacagcgggggagacatatatcacagcctgtctcgtgcccgaccccgctggttcatgctgtgcctactcctactttctgtaggggtaggcatctacttgctccccaatcga
>gnl|euhcvdb|AB154194_NS5B_C1b_NS5B_protein_coding_sequence_(ns5b_sequence)
tcgatgtcctacacatggacaggcgccttgatcacgccatgctccgcggaggaaagcaagctgcccatcaacgcgttgagcaactctttgctgcgtcaccacaatatggtctatgccacaacatctcgcagcgcaagccagcggcagaagaaggtcacctttgacagactgcaagtcctggacgaccactaccgggacgtgctcaaggaggtgaaggcgaaggcgtccacagttaaggctagacttctatccgtagaagaagcctgcatgctgacgcccccacactcggccaaatccaaatttggctatggggcaaaggacgtccggaacctatctagcaaggccattaaccacatccactccgtgtggaaggacttgctggaagacactgagacaccaattgacaccaccatcatggcaaagaatgaggttttctgcgtccaaccagagaagggaggccgcaagccagcccgcctcatcgtattcccagacttgggggttcgtgtgtgcgagaaaatggccctttatgacgtggtctccacccttcctcaggccgtgatgggctcctcatacgggtttcagtactctcctggacagcgggtcgagttcctggtgaatgcctggaagaaaaagaaaaaccctatgggcttcgcatatgacactcgctgttttgactcaacggtcaccgagagtgacatccgtgttgaggagtcaatctaccaatgttgtgacttggcccccgaagctagacaggccataaggtcgctcacagagcggctttatattgggggtcccctgactaactcaaaagggcagaactgcggttatcgccggtgccgcgcgagcggtgtgctgacgaccagctgcggtaataccctcacatgttacttgaaggcctctgcagcctgtcgagctgccaagctccaggactgcacaatgctcgtgtgcggagacgaccttgtcgttatctgtgaaagcgctggaacccaggaggacgcggcgagcctacgagtcttcacggaggctatgactaggtactctgccccccccggggacccgcccaagccagaatacgacttggagttgataacatcatgctcctccaatgtgtcggtcgcgcacgatgcatctggcaaaagggtgtactatctcacccgtgaccccaccaccccacttgcacgggctgcgtgggagacagctagacacactccagttaactcctggctaggcaacatcattatgtatgcgcccaccttatgggcaaggatgatcctgatgactcacttcttctccatccttctagctcaggaacaacttgaaaaggctctagattgtcagatctatggggcctgttactccattgagccacttgacctacctcagatcattcaacgactccatggccttagcgcattttcactccatagttactctccaggtgaaatcaatagggtggctgcatgcctcagaaaacttggggtaccacccttgcgagtctggagacatcgggccagaagtgtccgcgctaagctcctgtcccagggggggagggctgccaactgtggcaaatacctcttcaactgggcagtaaggaccaagcttaaactcactccaattccggctgcgtcccagttggacttatccagctggttcgttgctggttacagcgggggagacatatatcacagcctgtctcgtgcccgaccccgctggttcatgttgtgcctactcctactttccgtaggggtaggcatctacttgctccccaaccga---------------------------------------------------------------------------------------------------------------------------------------------------------------------------------------------------------------------------------------------------------------------------------------------------------------------------------------------------------------------------------------------------------------------------------------------------------------------------------------------------------------------------------------------------------------------------------------------------------------------------------------------------------------------------------------------------------------------------------------------------------------------------------------------------------------------------------------------------------------------------------------------------------------------------------------------------------------------------------------------------------------------------------------------------------------------------------------------------------------------------------------------------------------------------------------------------------------------------------------------------------------------------------------------------------------------------------------------------------------------------------------------------------------------------------------------------------------------------------------------------------------------------------------------------------------------------------------------------------------------------------------------------------------------------------------------------------------------------------------------------------------------------------------------------------------------------------------------
>gnl|euhcvdb|AB154195_NS5B_C1b_NS5B_protein_coding_sequence_(ns5b_sequence)
tcgatgtcctacacatggacaggcgccctgatcacgccatgctccgcggaggaaagcaagctgcccatcaacgcgctgagcaactctttgctgcgtcaccacaacatggtctatgccacaacatctcgcagcgcaagccagcggcagaagaaggtcacctttgacagactgcaggtcctggacgaccattaccgggacgtgctcaaggagatgaaggcgaaggcgtccacggttaaggccaaacttctatccgtagaagaagcctgtatgctaacgcccccacactcggccaaatccaaatttggctatggggcaaaggacgtccggaacctgtccagcaaggccattaaacacatccgctccgtgtgggaggacttgctggaagacactgagacaccaattgacaccaccatcatggcaaaaaatgaggttttctgtgtccaaccagagaaaggaggccgcaagccagctcgccttatcgtattcccagacttgggggttcgtgtgtgcgagaaaatggccctttatgacgtggtctccactcttcctcaggccgtgatgggctcctcatacgggttccagtactctcctggacagcgggttgagttcctggtgaatgcctggaaaaagaagaagaaccccatgggcttcgcatatgacacccgatgttttgactcaacggtcaccgagagtgacatccgtgttgaggagtcaatctaccaatgttgtgacttggcccccgaagccaggcaggccataaggtcgctcacagagcggctttatatcgggggtcccctgactaactcaaaagggcagaactgcggttatcgccggtgccgcgccagcggtgtgctgacgaccagctgcggtaataccctcacatgttacttgaaggcctctgcagcctgtcgagctgccaagctccaggactgcacaatgcttgtgtgcggagacgaccttgtcgtcatctgtgaaagcgcgggaacccaggaggacgcggcgagcctacgagtcttcacggaggccatgactaggtactctgccccccctggggacccgcccaaaccagaatacgacttggagttgataacatcatgctcctccaacgtgtcggtcgcgcacgatgcatctggtaaaagggtgtactacctcacccgtgaccccaccaccccacttgcacgggcggcgtgggagacagctagacacactccagtcaactcctggctaggcaacatcattatgtatgcgcccaccttatgggcaaggatgatcctgatgactcacttcttctccatccttctagctcaggaacaacttgaaaaggctctagattgtcagatctacggggcctgttactccattgagccacttgacctacctcagatcattcagcgactccatggtcttagcgcattttcactccatagttactctccaggtgaaatcaatagggtggctgcatgcctcagaaagcttggggtaccacccttgcgagtctggagacaccgggccagaagtgtccgcgctaagctcctgtcccagggagggagggctgccaactgcggcaaatacctcttcaactgggcagtaaggaccaagcttaaactcactccaattccggctgcgtcccagttggacttgtccagctggttcgttgctggttacagcgggggagacatatatcacagcctgtctcgtgcccggccccgctggttcatgttgtgcctactcctactctccgtaggggtaggcatctacctgctccccaaccga---------------------------------------------------------------------------------------------------------------------------------------------------------------------------------------------------------------------------------------------------------------------------------------------------------------------------------------------------------------------------------------------------------------------------------------------------------------------------------------------------------------------------------------------------------------------------------------------------------------------------------------------------------------------------------------------------------------------------------------------------------------------------------------------------------------------------------------------------------------------------------------------------------------------------------------------------------------------------------------------------------------------------------------------------------------------------------------------------------------------------------------------------------------------------------------------------------------------------------------------------------------------------------------------------------------------------------------------------------------------------------------------------------------------------------------------------------------------------------------------------------------------------------------------------------------------------------------------------------------------------------------------------------------------------------------------------------------------------------------------------------------------------------------------------------------------------------------------
>gnl|euhcvdb|AB154196_NS5B_C1b_NS5B_protein_coding_sequence_(ns5b_sequence)
tcgatgtcctacacatggacaggcgccctgatcacgccatgctccgcggaggaaagcaagctgcccatcaacgcgctgagcaattctttgctgcgtcaccacaacatggtctatgccacaacatctcgcagcgcaagccagcggcagaagaaggtcacctttgacagactgcaggtcctggacgaccattaccgggacgtgctcaaggagatgaaggcgaaggcgtccacggttaaggccaaacttctatccgtagaagaagcctgtaagctaacgcccccacactcggccaaatccaaatttggctatggggcaaaggacgtccggaacctgtccagcaaggccgttaaacacatccgctccgtgtgggaggacttgctggaagacactgagacaccaattgacaccaccatcatggcaaaaaatgaggttttctgtgtccaaccagagaaaggaggccgcaagccagctcgccttatcgtattcccagacttgggggttcgtgtgtgcgagaaaatggccctttatgacgtggtctccactcttcctcaggccgtgatgggctcctcatacgggttccagtactctcccggacagcgggttgagttcctggtgaatgcctggaaaaagaagaagaaccccatgggcttcgcatatgacacccgatgttttgactcaacggtcaccgagagtgacatccgtgttgaggagtcaatctaccaatgttgtgacttggcccccgaagccaggcaggccataaggtcgctcacagagcggctttatatcgggggtcccctgactaattcaaaagggcagaactgcggttatcgccggtgccgcgccagcggtgtgctgacgaccagctgcggtaataccctcacatgttacttgaaggcctctgcagcctgtcgagctgctaagctccaggactgcacaatgcttgtgtgcggagacgacctcgtcgttatctgtgaaagcgcgggaacccaggaggacgcggcgagcctacgagtcttcacggaggccatgactaggtactctgccccccctggggacccgcccaaaccagaatacgacttggagttgataacatcatgctcctccaacgtgtcggtcgcgcacgatgcatctggtaaaagggtgtactacctcacccgtgaccccaccaccccacttgcacgggcggcgtgggagacagctagacacactccagtcaactcctggctaggcaacatcattatgtatgcgcccaccttatgggcaaggatgatcctgatgactcacttcttctccatccttctagctcaggaacaacttgacaaggctctagattgtcagatctacggggcctgttactccattgagccacttgacctacctcagatcattcagcgactccatggtcttagcgcattttcactccatagttactctccaggtgaaatcaatagggtggctgcatgcctcagaaagcttggggtaccacccttgcgagtctggagacaccgggccagaagtgtccgcgctaagctcctgtcccagggagggagggctgccaactgtggcaaatacctcttcaactgggcagtaaggaccaagcttaaactcactccaattccggctgcgtcccagttggacttgtccagctggttcgttgctggttacagcgggggagacatatatcacagcctgtctcgtgcccggccccgctggttcatgttgtgcctactcctactctccgtaggggtaggcatctacctgctccccaaccga---------------------------------------------------------------------------------------------------------------------------------------------------------------------------------------------------------------------------------------------------------------------------------------------------------------------------------------------------------------------------------------------------------------------------------------------------------------------------------------------------------------------------------------------------------------------------------------------------------------------------------------------------------------------------------------------------------------------------------------------------------------------------------------------------------------------------------------------------------------------------------------------------------------------------------------------------------------------------------------------------------------------------------------------------------------------------------------------------------------------------------------------------------------------------------------------------------------------------------------------------------------------------------------------------------------------------------------------------------------------------------------------------------------------------------------------------------------------------------------------------------------------------------------------------------------------------------------------------------------------------------------------------------------------------------------------------------------------------------------------------------------------------------------------------------------------------------------------
>gnl|euhcvdb|AB154197_NS5B_C1b_NS5B_protein_coding_sequence_(ns5b_sequence)
tcgatgtcctacacatggacaggcgccctgatcacgccatgctccgcggaggaaagcaagctgcccattaacgcgttgagcaactctttgctgcgtcaccacaacatggtctatgccacaacatctcgcagcgcgagccagcggcagaagaaggtcacctttgacagactgcaggtcctggacgaccattaccgggacgtgctcaaggagatgaaggcgaaggcgtccacagttaaggcaaaacttctatccatagaagaagcctgcatgctgacgcccccacactcggccaaatccaaatttggctatggggcgaaggacgtccggaacctatccagcaaggccattaaccacatccgctccgtgtggaaggacttgctggaagacactgagacaccaattgacaccaccatcatggcaaaaaacgaggttttctgcgtccaaccagagagaggaggccgcaagccagctcgccttatcgtattcccagacttgggggttcgtgtgtgcgagaaaatggccctctatgatgtggtctccactcttcctcaggccgtgatgggctcctcatacgggttccagtactctcctggacagcgggtcgagttcctggtgaatgcctggaaaaaaaagaaaaaccctatgggattcgcatatgacacccgccgttttgactcaacggtcactgagagtgacatccgtgttgaggagtcaatttaccaatgttgtgacttggcccccgaagccagacaggctataaaatcgctcacagagcggctttatatcgggggtcccctgactaattcaaaagggcagagctgtggttatcgccggtgccgcgcgagcggcgtgctgacgactagctgcggtaataccctcacatgttacttgaaagcctctgccgcctgtcgagctgcaaagctccaggactgcacgatgctcgtgaacggagacgaccttgtcgttatctgtgaaagcgcgggaacccaggaggatgcggcgagcctacgagtcttcacggaggctatgactaggtactctgccccccccggggacccgcccaaaccagaatacgacttggagttgataacatcatgctcctccaatgtgtcggtcgcgcacgatgcatctggcaaaagggtgtactacctcactcgtgaccccaccaccccactcgcacgggctgcgtgggagacagctagacacactctagtcaactcctggctaggcaacatcatcatgtatgcgcccaccttatgggtgaggatggtcatactgcctcacttcttctccatcctcctagctcaggaacaacttgaaaaagctctagagtgtcagatttacggggcctgttactctattgagccacttgacctacctcagatcattcagcgactccatggtcttagcgcattttcactccatagttactctccaggtgaaatcaatagggtggctgcatgcctcagaaaacttggggtaccacccttgcgagtctggagacatcgggccagaagtgtccgcgctaagctcctgtcccagggggggagggctgccaactgtggcaaatacctcttcaactgggcagtaaggaccaagcttaaactcactccaattccggctgcgtcccagttggacttgtccagctggttcgtcgctgggtacagcgggggagacatatatcacagcgtgcctcgtgcccgaccccgctggttcatgttgtgcctactcctactttccgtgggggtaggcatctacttgctccccaaccga---------------------------------------------------------------------------------------------------------------------------------------------------------------------------------------------------------------------------------------------------------------------------------------------------------------------------------------------------------------------------------------------------------------------------------------------------------------------------------------------------------------------------------------------------------------------------------------------------------------------------------------------------------------------------------------------------------------------------------------------------------------------------------------------------------------------------------------------------------------------------------------------------------------------------------------------------------------------------------------------------------------------------------------------------------------------------------------------------------------------------------------------------------------------------------------------------------------------------------------------------------------------------------------------------------------------------------------------------------------------------------------------------------------------------------------------------------------------------------------------------------------------------------------------------------------------------------------------------------------------------------------------------------------------------------------------------------------------------------------------------------------------------------------------------------------------------------------------
>gnl|euhcvdb|AB154198_NS5B_C1b_NS5B_protein_coding_sequence_(ns5b_sequence)
tcgatgtcctacacatggacaggcgccctgatcacaccatgctccgcggaggaaagcaagctgcccattaacgcgttgagcaactctttgctgcgccaccacaacatggtctatgccacaacatctcgcagcgcgagccagcggcagaagaaggtcacctttgacagactgcaagtcctggacgaccattaccgggacgtgctcaaggagatgaaggcgaaggcgtccacggttaaggcaaaacttctatccatagaagaagcctgcatgctgacgcccccacactcggccaaatccaaatttggctacggggcgaaggacgtccggaacctatccagcaaggccattaaccacatccgctccgtgtggaaggacttgctggaagacactgagacaccaattgacaccaccatcatggcaaaaaatgaggttttctgcgtccaaccagagaaaggaggccgcaagccagctcgccttatcgtattcccagacttgggggttcgtgtgtgcgagaaaatggccctctatgatgtggtctccactcttcctcaggccgtgatgggctcctcatacgggttccagtactctcctggacagcgggtcgagttcctggtgaatgcctggaaaaaaaagaaaaaccctatgggattcgcatatgacacccgctgttttgactcaacggtcactgagagtgacatccgtgttgaggagtcaatttaccaatgttgtgacttggcccccgaagccagacaggctataaagtcgctcacagagcggctttacatcgggggtcccctgactaattcaaaagggcagagctgtggttatcgccggtgccgcgcgagtggcgtgctgacgactagctgcggtaataccctcacatgttacttgaaagcctctgcagcctgtcgagctgcaaagctccaggactgcacgatgctcgtgaacggagacgaccttgtcgttatctgtgaaagcgcgggaacccaggaggatgcggcgagcctacgagccttcacggaggctatgactaggtattccgccccccccggggactcgccccaaccagaatacgacttggagctgataacatcatgttcctccaatgtgtcagtcgcgcacgatgcatctggcaaaagggtgtactacctcactcgtgatcccaccacccccattgcacgggctgcgtgggagacagctagacacactccagtcaactcctggctaggcaacatcatcatgtatgcgcccaccttatgggtgaggatggtcatactgcctcacttcttctccattctcctagctcaggaacaacttgaaaaagctctagagtgtcagatttacggggcctgttactctattgagccacttgacctacctcagatcattcagcgactccatggtcttagcgcattttcactccatagttactctccaggtgaaatcaatagggtggctgcatgcctcagaaaacttggggtaccacccttgcgagtctggagacatcgggccagaagtgtccgcgctaagctcctgtcccagggggggagggctgccaactgtggcaaatacctcttcaactgggcagtaaggaccaagcttaaactcactccaattccggctgcgtcccagttggacttgtccagctggttcgtcgctgggtacagcgggggagacatatatcacagcgtgcctcgtgcccgaccccgctggttcatgttgtgcctactcctactttccgtgggggtaggcatctacttgctccccaaccga---------------------------------------------------------------------------------------------------------------------------------------------------------------------------------------------------------------------------------------------------------------------------------------------------------------------------------------------------------------------------------------------------------------------------------------------------------------------------------------------------------------------------------------------------------------------------------------------------------------------------------------------------------------------------------------------------------------------------------------------------------------------------------------------------------------------------------------------------------------------------------------------------------------------------------------------------------------------------------------------------------------------------------------------------------------------------------------------------------------------------------------------------------------------------------------------------------------------------------------------------------------------------------------------------------------------------------------------------------------------------------------------------------------------------------------------------------------------------------------------------------------------------------------------------------------------------------------------------------------------------------------------------------------------------------------------------------------------------------------------------------------------------------------------------------------------------------------------
>gnl|euhcvdb|AB154199_NS5B_C1b_NS5B_protein_coding_sequence_(ns5b_sequence)
tcgatgtcctatacatggacaggcgccttgatcacgccatgctccgcggaggaaagcaagctgcccatcaacgcgttgagcaactctttgctgcgtcaccacaacatggtctatgccacaacatctcgcagcgcaagccagcggcagaagaaggtcacctttgacagactgcaggtcctggacgaccattaccgggacgtgcttaaggagatgaaggcgaaggcgtccacagttaaggccaaacttctatccgtagaagaagcctgcatgctgacgcccccacactcggccaaatccaaatttggctatggggcaaaggacgtccggaacctatccagcaaggccattaaccacatccgctccgtgtggaaggacttgctggaagacactgagacaccaattgacaccaccatcatggcaaaaaatgaggttttctgcgtccaaccagagaaaggaggccgcaagccagctcgccttatcgtattcccagacttgggggttcgcgtgtgcgagaaaatggccctttatgacgtggtctccacccttcctcaggccgtgatgggctcctcatacgggttccagtactctcctggacagcgggtcgagttcctggtgaatgcctggaaaaagaagaagaaccctatgggcttcgcatatgacacccgctgttttgactcaacggtcaccgagagtgacatccgtgttgaggagtcaatctaccaatgttgtgacttggcccccgaagccagacaggccataaggtcgctcacagagcggctttatatcgggggtcccctgactaactcaaaagggcagaactgcggttatcgccggtgccgcgcaagcggtgtgctgacgaccagctgcggtaataccctcacatgttacttgaaggcctctgcagcctgtcgagctgccaagctccaggactgcacgatgctcgtgtgcggagacgaccttgtcgttatctgtgaaagcgcgggaacccaggaggacgcggcgagcctacgagtcttcacggaggctatgactaggtactctgccccccccggggacccgcccaaaccagaatacgacttggagttgataacatcatgctcctccaatgtgtcggtcgcgcacgatgcatctggcaaaagggtgtactacctcacccgtgaccccaccaccccactcgcacgggctgcgtgggagacagctagacacactccagtcaactcctggctaggcaacatcatcatgtatgcgcccaccttatgggcaaggatgatcttgatgactcacttcttctccatccttctagctcaggaacaacttgaaaaggctctagattgtcagatctacggggcctgttactccattgagccacttgacctacctcagatcattcagcgactccatggtcttagcgcattctcactccatagttactctccaggtgaaatcaatagggtggctgcttgcctcagaaaacttggggtaccacccttgcgagtctggagacatcgggccagaagtgtccgcgctaagctcctgtcccagggggggagggctgccaactgtggcaaatacctcttcaactgggcagtaaggaccaagcttaaactcactccaattccggctgcgtcccagttggacttgtccagctggttcgttgctggttacagcgggggagacatatatcacagcctgtctcgtgcccgaccccgctggttcatgttgtgcctactcctactttccgtaggggtaggcatctacctgctccccaaccga---------------------------------------------------------------------------------------------------------------------------------------------------------------------------------------------------------------------------------------------------------------------------------------------------------------------------------------------------------------------------------------------------------------------------------------------------------------------------------------------------------------------------------------------------------------------------------------------------------------------------------------------------------------------------------------------------------------------------------------------------------------------------------------------------------------------------------------------------------------------------------------------------------------------------------------------------------------------------------------------------------------------------------------------------------------------------------------------------------------------------------------------------------------------------------------------------------------------------------------------------------------------------------------------------------------------------------------------------------------------------------------------------------------------------------------------------------------------------------------------------------------------------------------------------------------------------------------------------------------------------------------------------------------------------------------------------------------------------------------------------------------------------------------------------------------------------------------------
>gnl|euhcvdb|AB154200_NS5B_C1b_NS5B_protein_coding_sequence_(ns5b_sequence)
tcaatgtcctatacatggacaggcgccctgatcacgccatgctccgcggaggaaagcaagctgcccatcaacgcgttgagcaactctttgctgcgtcaccataacatggtctatgctacaacatctcgcagcgcaagccagcggcagaagaaggtcacctttgacagactgcaagtcctggacgaccattaccgggacgtgcttaaggagatgaaggcgaaggcgtccacagttaaggccaaacttctatccgtggaagaagcctgcatgctgacgcccccacactcggccaaatccaaatttggctatggggcaaaggacgtccggaacctatccagcaaggccattaaccacatccgctccgtgtggaaggacttgctggaagacactgagacaccaattgacaccaccatcatggcaaaaaatgaggttttctgcgtccaaccagagaaaggaggccgcaagccagctcgccttatcgtattcccagacttgggggttcgcgtgtgcgagaaaatggccctttatgacgtggtctccacccttcctcaggccgtgatgggctcctcatacgggttccagtactctcctggacagcgggtcgagttcctggtgaatgcctggaaaaaaaagaagaaccctatgggcttcgcatatgacacccgttgttttgactcaacggtcaccgagagtgacatccgtgttgaggagtcaatctaccaatgttgtgacttggcccccgaagccagacaggccataaggtcgcttacagagcggctttacatcgggggtcccctgactaactcaaaagggcagaactgcggttatcgccggtgccgcgcgagcggtgtgctgacgaccagctgcggtaatacccttacatgttacttgaaggcctctgcagcctgtcgagctgccaagctccaggactgcacgatgctcgtgtgcggagacgaccttgtcgttatctgtgaaagcgcgggaacccaggaggacgcggcgagcctacgagtcttcacggaggctatgactaggtactctgccccccccggggatccgcccaaaccagaatacgacttggagttgataacatcatgctcctccaatgtgtcggtcgcgcacgatgcatctggcaaaagggtgtactacctcacccgtgaccccaccaccccacttgcacgggctgcgtgggagacagctagacacactccagtcaactcctggctaggcaacatcatcatgtatgcgcccaccttatgggcaaggatgatcctgatgactcacttcttctccatccttctagctcaggaacaacttgaaaaggctctagattgtcagatctacggggcctgttactccattgagccacttgacctacctcagatcattcagcgactccatggtcttagcgcattttcactccatagttactctccaggtgaaatcaatagggtggctgcatgcctcagaaaacttggggtaccacccttgcgagtctggagacatcgggccagaagtgtccgcgctaagctcctgtcccagggggggagggctgccaactgtggcaaatacctcttcaactgggcagtgaggaccaagcttaaactcactccaattccggctgcgtcccagttggacttgtccagctggttcgttgctggttacagcgggggagacatatatcacagcctgtcttgtgcccgaccccgctggttcatgttgtgcctactcctactttctgtaggggtaggcatctacctgctccccaaccga---------------------------------------------------------------------------------------------------------------------------------------------------------------------------------------------------------------------------------------------------------------------------------------------------------------------------------------------------------------------------------------------------------------------------------------------------------------------------------------------------------------------------------------------------------------------------------------------------------------------------------------------------------------------------------------------------------------------------------------------------------------------------------------------------------------------------------------------------------------------------------------------------------------------------------------------------------------------------------------------------------------------------------------------------------------------------------------------------------------------------------------------------------------------------------------------------------------------------------------------------------------------------------------------------------------------------------------------------------------------------------------------------------------------------------------------------------------------------------------------------------------------------------------------------------------------------------------------------------------------------------------------------------------------------------------------------------------------------------------------------------------------------------------------------------------------------------------------
>gnl|euhcvdb|AB154201_NS5B_C1b_NS5B_protein_coding_sequence_(ns5b_sequence)
tcgatgtcctacacatggacaggcgctctgattacgccatgctccgcggaggaaagcaagctgcccatcaacgcgttgagcaactccttgctgcgccaccacaacatggtctatgccacaacatctcgcagcgcaagccagcggcagaagaaggtcacctttgacagactgcaggtcctggacgaccactaccgggacgtgctcaaggagatgaaggcgaaggcgtccacggttaaggctaaacttctatccatagaagaagcctgcatgctgacgcccccacactcggccaaatcgaaatttggctatggggcaaaggacgtccggagcctatccagcagggccgtttcccatatccgctccgtgtgggaggacttgctggaagacactgaaacaccaattgacaccaccatcatggcaaagaatgaggttttctgcgtccaaccagagaaaggaggccgcaagccagctcgccttatcgtattcccagacttgggggttcgtgtgtgcgagaaaatggccctttatgacgtggtctccacccttcctcaggccgtgatgggcccctcatacgggttccagtactctcctggacagcgggtcgagttcctggtgaatgcctggaaaaagaagaaaaaccctatgggcttcgcatatgacacccgctgttttgactcaacggtcactgagagtgacatccgtgttgaggagtcaatctaccaatgttgtgacttggcccccgaagccagacaggccataaggtcgctcacagagcggctttacatcgggggtcccctgactaactcaaaagggcagaactgcggttatcgccggtgccgcgcgagcggtgtactgacgaccagctgcggtaataccctcacatgttacttgaaggcctctgcagcctgtcgagctgccaagctccaggactgcacgatgctcgtgtgcggagacgaccttgtcgttatctgtgaaagcgcgggaacccaggaggacgcggcgagcctacgagtcttcacggaggctatgactaggtactctgccccccccggggacccgcccaaaccagaatacgacttggagttgataacatcatgctcctccaatgtgtcggtcgcgcacgatgcatctggcaaaagggtgtactacctcacccgtgaccccaccaccccacttgcacgggctgcgtgggagacagctagacacactccagtcaactcctggctaggcaacatcatcatgtatgcgcccaccttatgggcaaggatgatcctgatgactcacttcttctccatccttctagctcaggaacaacttgaaaaggctctagattgtcagatctacggggcctgttactccattgagccacttgacctacctcagatcattcagcgactccatggtcttagcgcattttcactccatagttactctccaggtgaaatcaatagggtggctgcatgcctcagaaaacttggggtaccacccttacgagtctggagacatcgggccagaagtgtccgcgctaagcttctgtcccagggggggagggctgccaactgtggcaaatacctcttcaactgggcagtaaggaccaagcttaaactcactccaattccggctgcgtcccagttggacttgtccagctggttcgttgctggttacagcgggggagacatatatcacagcgtgtctcgtgcccgaccccgctggttcatgttgtgcctactcctactttccgtaggggtaggcatctacctgctccccaaccga---------------------------------------------------------------------------------------------------------------------------------------------------------------------------------------------------------------------------------------------------------------------------------------------------------------------------------------------------------------------------------------------------------------------------------------------------------------------------------------------------------------------------------------------------------------------------------------------------------------------------------------------------------------------------------------------------------------------------------------------------------------------------------------------------------------------------------------------------------------------------------------------------------------------------------------------------------------------------------------------------------------------------------------------------------------------------------------------------------------------------------------------------------------------------------------------------------------------------------------------------------------------------------------------------------------------------------------------------------------------------------------------------------------------------------------------------------------------------------------------------------------------------------------------------------------------------------------------------------------------------------------------------------------------------------------------------------------------------------------------------------------------------------------------------------------------------------------------
>gnl|euhcvdb|AB154202_NS5B_C1b_NS5B_protein_coding_sequence_(ns5b_sequence)
tcgatgtcctacacatggacaggcgctctgattacgccatgctccgcggaggaaagcaagctgcccatcaacgcgttgagcaactccttgctgcgccaccacaacatggtctatgccacaacatctcgcagcgcaagccagcggcagaagaaggtcacctttgacagactgcaggtcctggacgaccattaccgggacgtgctcaaggagatgaaggcgaaggcgtccacggttaaggctaaacttctatccatagaagaagcctgcatgctgacgcccccacactcggccaaatcgaaatttggctatggggcaaaggacgtccggaacctatccagcagggccgtttcccatatccgctccgtgtgggaggacttgctggaagacactgaaacaccaattgacaccaccatcatggcaaagaatgaggttttctgcgtccaaccagagaaaggaggccgcaagccagctcgccttatcgtattcccagacttgggggttcgtgtgtgcgagaaaatggccctttatgacgtggtctccacccttcctcaggccgtgatgggctcctcatacgggttccagtactctcctggacagcgggtcgagttcctggtgaatgcctggaaaaagaagaaaaaccctatgggcttcgcatatgacacccgctgttttgactcaactgtcaccgagagtgacatccgtgttgaggagtcaatctaccaatgttgtgacttggcccccgaagccagacaggccataaggtcgctcacagagcggctttatatcgggggtcccctgactaactcaaaagggcagaactgcggttatcgccggtgccgcgcgagcggtgtactgacgaccagctgcggtaataccctcacatgttacttgaaggcctctgcagcctgtcgagctgccaagctccaggactgcacgatgctcgtgtgcggagacgaccttgtcgttatctgtgaaagcgcgggaacccaggaggacgcggcgagcctacgagtcttcacggaggctatgactaggtactctgccccccccggggacccgcctaaaccagaatacgacttggagttgataacatcatgctcctccaatgtgtcggtcgcgcacgatgcatctggcaaaagggtgtactacctcacccgtgaccccaccaccccacttgcacgggctgcgtgggagacagctagacacactccagtcaactcctggctaggcaacatcatcatgtatgcgcccactttgtgggcaaggatgatcctgatgactcacttcttctcgatccttctagctcaggaacaacttgaaaaggctctagattgtcagatctacggggcctgttactccattgagccacttgacctacctcagatcattcagcgactccatggtcttagcgcattttcactccatagttactctccaggtgaaatcaatagggtggctgcatgcctcagaaaacttggggtaccacccttacgagtctggagacatcgggccagaagtgtccgcgctaagcttctgtcccagggggggagggctgccaactgtggcaaatacctcttcaactgggcagtaaggaccaagcttaaactcactccaattccggctgcgtcccagttggacttgtccagctggttcgttgctggttacagcgggggagacatatatcacagcgtgtctcgtgcccgaccccgctggttcatgttgtgcctactcctactttccgtaggggtaggcatctacctgctccccaaccga---------------------------------------------------------------------------------------------------------------------------------------------------------------------------------------------------------------------------------------------------------------------------------------------------------------------------------------------------------------------------------------------------------------------------------------------------------------------------------------------------------------------------------------------------------------------------------------------------------------------------------------------------------------------------------------------------------------------------------------------------------------------------------------------------------------------------------------------------------------------------------------------------------------------------------------------------------------------------------------------------------------------------------------------------------------------------------------------------------------------------------------------------------------------------------------------------------------------------------------------------------------------------------------------------------------------------------------------------------------------------------------------------------------------------------------------------------------------------------------------------------------------------------------------------------------------------------------------------------------------------------------------------------------------------------------------------------------------------------------------------------------------------------------------------------------------------------------------
>gnl|euhcvdb|AB154203_NS5B_C1b_NS5B_protein_coding_sequence_(ns5b_sequence)
tcgatgtcttacacatggacaggcgccctgatcacgccatgctccgcggaggaaagcaagctgcccatcaacgcgttgagcaactctttgctgcgccaccacaacatggtctatgccacaacatctcgcagcgcaagccagcggcagaagaaggtcacctttgacagactgcaagtcctggacgatcattaccgggacgtgctcaaggagatgaaggcgaaggcgtccacagtcaaggccaagcttctatccgtagaagaggcctgcaagctgacgcccccacactcggccaaatccaaatttggctatggggcaaaggacgtccggaacctatccagcaaggccattaaccacatccgctccgtgtggaaggacttgttggaagacactgacacaccaatcgacaccaccatcatggcaaaaaatgaggttttctgcgtccaaccagagaaaggaggccgcaagccagctcgccttatcgtattcccagacttgggggttcgtgtgtgcgagaaaatggccctgtatgacgtggtctccacccttcctcaggccgtgatgggctcctcatacggtttccagtactctcctggacagcgggtcgagttcctggtgaatgcctggaaaaagaagaagaaccctatgggcttcgcatatgacacccgctgttttgactcaacggtcaccgagagtgacatccgtgttgaggagtcaatctaccaatgttgtgacttggcccccgaagccagacaggccataaggtcgctcacagagcggctttatatcgggggtcccctgactaactcaaaagggcagaactgcggttatcgccggtgccgcgcgagcggtgtgctgacgaccagctgcggtaataccctcacatgttacttgaaggccactgcagcctgtcgagctgctaagctccaggactgcacgatgctcgtgtgcggagacgaccttgtcgttatctgtgaaagcgcgggaacccaggaggacgcggcgagcctgcgagtcttcacggaggctatgactaggtactctgccccccccggggacccgcccaaaccagaatacgacttggagttgataacatcatgctcctccaatgtgtcggtcgcgcacgatgcatctggcaaacgggtgtactacctcacccgtgaccccaccaccccgcttgcacgggctgcgtgggagacagctagacacactccagtcaactcctggctaggcaacatcatcatgtatgcgcccaccttatgggcaaggatgatcctgatgactcacttcttctccatccttctagctcaggaacaacttgaaaaggctctagattgtcagatctacggggcctgttactccattgagccacttgacctacctcagatcattcagcgactccatggtcttagcgcattttcactccatagttactctccaggtgaaatcaatagggtggctgcatgcctcagaaaacttggggtaccacccttgcgagtctggagacatcgggccagaagtgtccgcgctaagctcctgtcccagggggggagggctgccacctgtggcaaatacctcttcaactgggcagtgaggaccaagcttaaactcactccaattccggctgcgtcccagttggacttgtccagttggttcgttgctggttacagcgggggagacatatatcacagcttgtctcgtgcccgaccccgctggttcatgttgtgcctactcctactttctgtaggggtaggcatctacctgctccccaaccga---------------------------------------------------------------------------------------------------------------------------------------------------------------------------------------------------------------------------------------------------------------------------------------------------------------------------------------------------------------------------------------------------------------------------------------------------------------------------------------------------------------------------------------------------------------------------------------------------------------------------------------------------------------------------------------------------------------------------------------------------------------------------------------------------------------------------------------------------------------------------------------------------------------------------------------------------------------------------------------------------------------------------------------------------------------------------------------------------------------------------------------------------------------------------------------------------------------------------------------------------------------------------------------------------------------------------------------------------------------------------------------------------------------------------------------------------------------------------------------------------------------------------------------------------------------------------------------------------------------------------------------------------------------------------------------------------------------------------------------------------------------------------------------------------------------------------------------------
>gnl|euhcvdb|AB154204_NS5B_C1b_NS5B_protein_coding_sequence_(ns5b_sequence)
tcgatgtcttacacatggacaggcgccctgatcacgccatgctccgcggaggaaagcaagctgcccatcaacgcgttgagcaactctttgctgcgccaccacaacatggtctatgccacaacatctcgcagcgcaagccagcggcagaagaaggtcacctttgacagactgcaagtcctggacgatcattaccgggacgtgctcaaggagatgaaggcgaaggcgtccacagtcaaggccaagcttctatccgtagaagaggcctgcaagctgacgcccccacactcggccaaatccaaatttggctatggggcaaaggacgtccggaacctatccagcaaggccattaaccacatccgctccgtgtggaaggacttgttggaagacactgacacaccaatcgacaccaccatcatggcaaaaaatgaggttttctgcgtccaaccagagaaaggaggccgcaagccagctcgccttatcgtattcccagacttgggggttcgtgtgtgcgagaaaatggccctttatgacgtggtctccacccttcctcaggccgtgatgggctcctcatacggtttccagtactctcctggacagcgggtcgagttcctggtgaatgcctggaaaaagaagaagaaccctatgggcttcgcatatgacacccgctgttttgactcaacggtcaccgagagtgacatccgtgttgaggagtcaatctaccaatgttgtgacttggcccccgaagccagacaggccataaggtcgctcacagagcggctttatatcgggggccccttgactaactcaaaagggcagaactgcggttatcgccggtgccgcgcgagcggtgtgctgacgaccagctgcggtaataccctcacatgttacttgaaggccactgcagcctgtcgagctgctaagctccaggactgcacgatgctcgtgtgcggagacgaccttgtcgttatctgtgaaagcgcgggaacccaggaggacgcggcgagcctacgagtcttcacggaggctatgactaggtactctgccccccccggggacccgcccaaaccagaatacgacttggagttgataacatcatgctcctccaatgtgtcggtcgcgcacgatgcatctggcaaacgggtgtactacctcacccgtgaccccaccaccccacttgcacggactgcgtgggagacagctagacacactccagtcaactcctggctaggcaacatcatcatgtatgcgcccaccttatgggcaaggatgatcctgatgactcacttcttctccatccttctagctcaggaacaacttgaaaaggctctggattgtcagatctacggggcctgttactccattgaaccacttgacctacctcagatcattcagcgactccatggtcttagcgcattttcactccatagttactctccaggtgaaatcaatagggtggctgcatgcctcagaaaacttggggtaccacccttgcgagtctggagacatcgggccagaagtgtccgcgctaagctcctgtcccagggggggagggctgccacctgtggcaaatacctcttcaactgggcagtgaggaccaagcttaaactcactccaattccggctgcgtcccagttggacttgtccagttggttcgttgctggttacagcgggggagacatatatcacagcttgtctcgtgcccgaccccgctggttcatgttgtgcctactcctactttctgtaggggtaggcatctacctgctccccaaccga---------------------------------------------------------------------------------------------------------------------------------------------------------------------------------------------------------------------------------------------------------------------------------------------------------------------------------------------------------------------------------------------------------------------------------------------------------------------------------------------------------------------------------------------------------------------------------------------------------------------------------------------------------------------------------------------------------------------------------------------------------------------------------------------------------------------------------------------------------------------------------------------------------------------------------------------------------------------------------------------------------------------------------------------------------------------------------------------------------------------------------------------------------------------------------------------------------------------------------------------------------------------------------------------------------------------------------------------------------------------------------------------------------------------------------------------------------------------------------------------------------------------------------------------------------------------------------------------------------------------------------------------------------------------------------------------------------------------------------------------------------------------------------------------------------------------------------------------
>gnl|euhcvdb|AB154205_NS5B_C1b_NS5B_protein_coding_sequence_(ns5b_sequence)
tcgatgtcctacacatggacgggcgccctgatcacgccatgctccgcggaggaaagcaagctgcccatcaacgcgttgagcaactctttgctgcgtcaccataacatggtctatgccacaacatctcgcagcgcaagccagcggcagaagaaggtcacctttgacagactgcaggtcctggacgaccattaccgggacgtgctcaaggagatgaaggcgaaggcgtccacggttaaggctaaacttctatccgtagaagaagcctgcatgctgacgcccccacactcggccaaatccaaatttggctatggggcgaaggacgtccggaacctatccagcaaggccattaaccacatccactccgtgtggaaggacttgctggaagacactgagacaccaattgacaccaccatcatggcaaaaaatgaggttttctgcgtccaaccagagaaaggaggccgcaagccagctcgccttatcgtattcccagacttgggggttcgtgtgtgcgagaaaatggccctctatgacgtggtctccacccttcctcaggccgtgatgggctcctcatacgggttccagtactctcctggacagcgggtcgagttcctggtgaatgcctggaaacaaaagaagaaccctatgggcttcgcatatgacacccgctgttttgactcaacggtcaccgagagtgatatccgtgttgaggagtcaatctaccaatgttgtgacttggcccccgaagccagacaggccataaggtcgctcacagagcggctttatatcgggggtcccctgactaattcaaaagggcagaactgcggttatcgccggtgccgcgcgagcggtgtactgacgaccagctgcggtaataccctcacatgttacttgaaggcctctgcagcctgtcgagctgccaagctccaggactgcacgatgctcgtgtgcggagacgaccttgtcgttatctgtgaaagcgcgggaacccaggaggacccggcgagcctacgagtcttcacggaggctatgactaggtactctgggccccccggggacccgcccaaaccagaatacgacttggagttgataacatcatgctcctccaatgtatcggttgcgcacgatgcatctggcaaaagggtgtactacctcacccgtgaccccaccaccccacttgcacgagctgcgtgggagacagctagacacactccagtcaactcctggctaggcaacatcatcatgtatgcgcccaccttatgggcaaggatgatcctgatgactcacatcttctccatccttctagctcaggaacaacttgaaaaggctctagattgtcagatctacggggcctgttactccgttgagccacttgacctacctcagatcattcagcgactccatggtcttagcgcattttcactccatagttactctccaggtgaaatcaatagggtggctgcatgcctcagaaaacttggggtaccacccttgcgagtctggagacatcgggccagaagtgtccgcgctaagctcctgtcccagggggggagggctgccaactgtggcagatacctcttcaactgggcagtaaggaccaagcttaaactcactccaattccggctgcgtcccagttggacttgtccagctggttcgttgctggttacagcgggggagacatatatcacagcgtgtctcgtgcccgaccccgctggttcatgttgtgcctactcctactttccgtaggggtaggcatctacctgctccccaaccga---------------------------------------------------------------------------------------------------------------------------------------------------------------------------------------------------------------------------------------------------------------------------------------------------------------------------------------------------------------------------------------------------------------------------------------------------------------------------------------------------------------------------------------------------------------------------------------------------------------------------------------------------------------------------------------------------------------------------------------------------------------------------------------------------------------------------------------------------------------------------------------------------------------------------------------------------------------------------------------------------------------------------------------------------------------------------------------------------------------------------------------------------------------------------------------------------------------------------------------------------------------------------------------------------------------------------------------------------------------------------------------------------------------------------------------------------------------------------------------------------------------------------------------------------------------------------------------------------------------------------------------------------------------------------------------------------------------------------------------------------------------------------------------------------------------------------------------------
>gnl|euhcvdb|AB154206_NS5B_C1b_NS5B_protein_coding_sequence_(ns5b_sequence)
tcgatgtcctacacatggacaggcgccctgatcacgccatgctccgcggaggaaagtaagttgcccatcaacgcgttgagcaactctctgctgcgtcaccacaacatggtctatgccacaacatctcgcagcgcaagccagcggcagaagaaggtcacctttgacagactgcaggtcctggacgaccattaccgggacgtgctcaaggagatgaaggcgaaggcgtccacggttaaggctaaacttctatccgtagaagaagcctgcatgctgacgcccccacactcggccaaatccaaatttggctatggggcgaaggacgtccggaacctatccagcaaggccattaaccacatccgctccgtgtggaaggacttgctggaagacactgagacaccaattgacaccaccatcatggcaaaaaatgaggttttctgcgtccaaccagagaaaggaggccgcaagccagctcgccttatcgtattcccagacttgggggttcgtgtgtgcgagaaaatggccctttatgacgtggtctccacccttcctcaggccgtgatgggctccttatacgggttccagtactctcctggacagcgggtccagttcctggtgaatgcctggaaacaaaagaagaaccctatgggcttcgcatatgacacccgctgttttgactcaacggtcactgagagtgatatccgtgttgaggagtcaatctaccaatgttgtgacttggcccccgaagccagacaggccataaggtcgctcacagagcggctttatatcgggggtcccctgactaactcaaaagggcagaactgcggttatcgccggtgccgcgcgagcggtgtactgacgaccagctgcggtaataccctcacatgttacttgaaggcctctgcagcctgtcgagctgccaagctccaggactgcacgatgctcgtgtgcggagacgaccttgtcgttatctgtgaaagcgcgggaacccaggaggacgcggcgagcctacgagtcttcacggaggctatgactaggtactctgccccccccggggacccgcccaaaccagaatacgacttggagttgataacatcatgctcctccaatgtatcggtcgcgcacgatgcatctggcaaaagggtgtactacctcacccgtgaccccaccaccccacttgcacgagctgcgtgggagacagctagacacactccagttaactcctggctaggcaacatcatgatgtatgcgcccaccttatgggccaggatgatactcatgactcacatcttctccatccttctagctcaggaacaactggaaaaggctctagattgtcagatctacggggcctgttactccattgagccacttgacctacctcagatcattcagcgactccatggtcttagcgcattttcactccatagttactctccaggtgaaatcaatagggtggctgcatgcctcagaaaacttggggtaccacccttgcgagtctggagacatcgggccagaagtgtccgcgctaagctcctgtcccagggggggagggctgccaactgtggcagatacctcttcaactgggcagtaaagaccaagcttaaactcactccaattccggctgcgtcccagttggacttgtccagctggttcgttgctggttacagcgggggagacatatatcacagcgtgtctcgtgcccgaccccgctggttcatgttgtgcctactcctactttccgtaggggtaggcatctacctgctccccaaccga---------------------------------------------------------------------------------------------------------------------------------------------------------------------------------------------------------------------------------------------------------------------------------------------------------------------------------------------------------------------------------------------------------------------------------------------------------------------------------------------------------------------------------------------------------------------------------------------------------------------------------------------------------------------------------------------------------------------------------------------------------------------------------------------------------------------------------------------------------------------------------------------------------------------------------------------------------------------------------------------------------------------------------------------------------------------------------------------------------------------------------------------------------------------------------------------------------------------------------------------------------------------------------------------------------------------------------------------------------------------------------------------------------------------------------------------------------------------------------------------------------------------------------------------------------------------------------------------------------------------------------------------------------------------------------------------------------------------------------------------------------------------------------------------------------------------------------------------
>gnl|euhcvdb|AB191333_NS5B_C1b_NS5B_protein_coding_sequence_(ns5b_sequence)
tcaatgtcctacacatggacaggtgccttaatcacgccatgcgccgcggaggagagcaagctgcccatcaatgcgttgagcaactctttgctgcgccaccacaacatggtctatgctacaacatcccgcagcgcaagccagcggcagaaaaaggtcacctttgacagactgcaagtcctggacgaccactaccgggacgtgctcaaggagatgaaggcgaaggcgtccacagttaaggccaaacttctatccgtagaagaggcctgcaagctgacgcccccacattcagccagatctaagtttggctatggggcaaaggacgtccggaacctatccagtaaggccgttaaccacatccactccgtgtggaaggacttgctggaagacactgagacaccaattgataccaccgtcatggcaaaaaatgaggtcttctgtgtccaaccagagaaaggaggccgcaagccagctcgccttatcgtgttcccagacctgggggtgcgtgtgtgcgagaaaatggccctttatgatgtggtctccactcttcctcaggccgtgatgggctcctcatacggattccaatactctcctggacagcgggtcgagttcctggtgaatgcctggaaatcaaagaagacccctatgggcttcgcatatgacacccgctgttttgactcaacagtcactgagaatgacatccgtgttgaggagtcaatttaccaatgttgtgacttggcccccgaggccagacaggccataaggtcgctcacagagcggctttatatcgggggccccctgactaattcaaaagggcagaactgcggttatcgccggtgccgcgccagcggcgtgctgacgactagctgcggtaacaccctcacatgttacttgaaggcctctgcagcctgtcgagctgcaaagctccaggactgcacgatgctcgtgtgcggagacgacctcgtcgttatctgtgagagcgcggggacccaggaggacgcggcgagcctgcgagtcttcacggaggctatgaccaggtactctgccccccccggggacccgccccaaccggaatacgacttggagctgataacatcatgctcctccaacgtgtcggtcgcgcacgatgcatctggcaagcgggtgtactatctcacccgcgaccccaccacccctcttgctcgggctgcgtgggagacagctagacacactccagtcaactcctggctaggcaacatcatcatgtatgcgcccaccttatgggcaaggatgattctgatgacccacttcttctcaatccttctagcccaggagcaacttgagaaagccctagattgccagatctacggggccacttactccattgagccacttgacctacctcagatcattcaacgactccatggtcttagcgcattttcactccatagttactctccaggtgagatcaatagggtggcttcatgcctcaggaaacttggggtaccgcccttgcgagtctggagacatcgggccagaagtgtccgcgctaagctactgtcccagggggggagggccgccacgtgtggcaagtacctcttcaactgggccgtacggaccaagctcaaactcactccaattccggctgcgtcccggttggacttgtccggctggttcgtcgccggttacagcgggggagacatatatcacagcctgtctcgcgcccgaccccgctggttcatgtggtgcctactcctactttccgtaggggtaggcatctacctgctccccaaccgg---------------------------------------------------------------------------------------------------------------------------------------------------------------------------------------------------------------------------------------------------------------------------------------------------------------------------------------------------------------------------------------------------------------------------------------------------------------------------------------------------------------------------------------------------------------------------------------------------------------------------------------------------------------------------------------------------------------------------------------------------------------------------------------------------------------------------------------------------------------------------------------------------------------------------------------------------------------------------------------------------------------------------------------------------------------------------------------------------------------------------------------------------------------------------------------------------------------------------------------------------------------------------------------------------------------------------------------------------------------------------------------------------------------------------------------------------------------------------------------------------------------------------------------------------------------------------------------------------------------------------------------------------------------------------------------------------------------------------------------------------------------------------------------------------------------------------------------------
>gnl|euhcvdb|AB249644_NS5B_C1b_NS5B_protein_coding_sequence_(ns5b_sequence)
tcaatgtcctacacatggacaggcgccctgatcacgccatgcgctgcggaggagagcaagctgcccatcaacgcgttgagcaactctctgctgcgccaccacaacatggtctatgctacaacatcccgcagcgcaggtctgcggcagaagaaggtcacctttgacagactgcaagtcctggatgatcactaccgggacgtgctcaaggagatgaaggcgaaggcgtcgacagttaaggctaagcttctatctgtagaggaagcctgtaagctgacacccccacactcggccaaatcaaaatttggctatggggcaaaagacgtccggaacctatccagcaaggccattaaccacatccgctccgtgtgggaggacttgctggaagacactgagacaccaattgacactaccatcatggcaaaaagtgaggttttctgtgtccaaccagagaaaggaggccgcaagccagctcgccttatcgtattcccagacttgggagttcgcgtatgcgagaagatggccctttacgacgtggtctccacccttcctcaggccgtgatgggctcctcatacggattccagtactctcctgggcagcgggtcgaattcctggtgaatgcctggaaatcaaagaaatgccctatgggcttctcatatgacacccgctgtttcgactcaacggtcactgagagtgacatccgtgttgaggagtcaatttaccaatgttgtgacttggcccccgaagccagacaggctataaagtcgctcacagagcggctctatatcgggggtcccctgactaattcaaaagggcagaactgcggttatcgccggtgtcgcgcgagcggcgtactgacgactagctgcggtaatacccttacatgttacttgaaggccactgcggcctgtcgagctgcgaagctccaggactgcacgatgctcgtgaacggggacgaccttgtcgttatctgtgagagcgcgggaacccaggaggatgcggcgaacctacgagtcttcacggaggctatgactaggtactctgccccccccggggacccgccccaaccagaatacgacttggagttgataacatcatgttcctccaatgtgtcggtcgcgcacgatgcatctggcaaaagggtgtactacctcacccgagaccccaccacccctcttgcgcgggctgcgtgggaaacagctagacacactccagtcaactcctggctaggcaacatcattatgtacgcgcccaccttatgggcaaggatgattctgatgactcacttcttctccatccttctagctcaggaacaacttgaaaaagccctggattgtcagatctacggggcctgttactccattgagccacttgacctacctcagatcattgaacgactccatggtcttagcgcattttcactccatagttactctccaggtgagatcaatagggtggcttcatgcctcaggaaacttggggtaccacccttgcgagtctggagacatcgggccagaagtgtccgcgctaagctactgtcccagggggggagggccgccaattgtggcaagtacctcttcaactgggcagtaaggaccaagcttaaactcgctccaatcccggctgcgtcccggctggacttgtccggctggttcgttgcgggttacgacgggggagacatatatcacagcctgtctcgtgcccgaccccgttggttcatgttgtgcctactcctactttctgtaggggtaggcatctacctgctccccaatcga---------------------------------------------------------------------------------------------------------------------------------------------------------------------------------------------------------------------------------------------------------------------------------------------------------------------------------------------------------------------------------------------------------------------------------------------------------------------------------------------------------------------------------------------------------------------------------------------------------------------------------------------------------------------------------------------------------------------------------------------------------------------------------------------------------------------------------------------------------------------------------------------------------------------------------------------------------------------------------------------------------------------------------------------------------------------------------------------------------------------------------------------------------------------------------------------------------------------------------------------------------------------------------------------------------------------------------------------------------------------------------------------------------------------------------------------------------------------------------------------------------------------------------------------------------------------------------------------------------------------------------------------------------------------------------------------------------------------------------------------------------------------------------------------------------------------------------------------
>gnl|euhcvdb|AB426117_NS5B_C1b_NS5B_protein_coding_sequence_(ns5b_sequence)
tcaatgtcctacacatggacaggcgccctgatcacgccatgcgctgcggaggagagcaagctgcccatcaacgcgttgagcaactctctgctgcgccaccacaacatggtctatgctacaacatcccgcagcgcaggtctgcggcagaagaaggtcacctttgacagactgcaagtcctggatgatcactaccgggacgtgctcaaggagatgaaggcgaaggcgtcgacagttaaggctaagcttctatctgtagaggaagcctgtaagctgacacccccacactcggccaaatcaaaatttggctatggggcaaaagacgtccggaacctatccagcaaggccattaaccacatccgctccgtgtgggaggacttgctggaagacactgagacaccaattgacactaccatcatggcaaaaagtgaggttttctgtgtccaaccagagaaaggaggccgcaagccagctcgccttatcgtattcccagacttgggagttcgcgtatgcgagaagatggccctttacgacgtggtctccacccttcctcaggccgtgatgggctcctcatacggattccagtactctcctgggcagcgggtcgaattcctggtgaatgcctggaaatcaaagaaatgccctatgggcttctcatatgacacccgctgtttcgactcaacggtcactgagagtgacatccgtgttgaggagtcaatttaccaatgttgtgacttggcccccgaagccagacaggctataaagtcgctcacagagcggctctatatcgggggtcccctgactaattcaaaagggcagaactgcggttatcgccggtgtcgcgcgagcggcgtactgacgactagctgcggtaatacccttacatgttacttgaaggccactgcggcctgtcgagctgcgaagctccaggactgcacgatgctcgtgaacggggacgaccttgtcgttatctgtgagagcgcgggaacccaggaggatgcggcgaacctacgagtcttcacggaggctatgactaggtactctgccccccccggggacccgccccaaccagaatacgacttggagttgataacatcatgttcctccaatgtgtcggtcgcgcacgatgcatctggcaaaagggtgtactacctcacccgagaccccaccacccctcttgcgcgggctgcgtgggaaacagctagacacactccagtcaactcctggctaggcaacatcattatgtacgcgcccaccttatgggcaaggatgattctgatgactcacttcttctccatccttctagctcaggaacaacttgaaaaagccctggattgtcagatctacggggcctgttactccattgagccacttgacctacctcagatcattgaacgactccatggtcttagcgcattttcactccatagttactctccaggtgagatcaatagggtggcttcatgcctcaggaaacttggggtaccacccttgcgagtctggagacatcgggccagaagtgtccgcgctaagctactgtcccagggggggagggccgccaattgtggcaagtacctcttcaactgggcagtaaggaccaagcttaaactcgctccaatcccggctgcgtcccggctggacttgtccggctggttcgttgcgggttacgacgggggagacatatatcacagcctgtctcgtgcccgaccccgttggttcatgttgtgcctactcctactttctgtaggggtaggcatctacctgctccccaatcga---------------------------------------------------------------------------------------------------------------------------------------------------------------------------------------------------------------------------------------------------------------------------------------------------------------------------------------------------------------------------------------------------------------------------------------------------------------------------------------------------------------------------------------------------------------------------------------------------------------------------------------------------------------------------------------------------------------------------------------------------------------------------------------------------------------------------------------------------------------------------------------------------------------------------------------------------------------------------------------------------------------------------------------------------------------------------------------------------------------------------------------------------------------------------------------------------------------------------------------------------------------------------------------------------------------------------------------------------------------------------------------------------------------------------------------------------------------------------------------------------------------------------------------------------------------------------------------------------------------------------------------------------------------------------------------------------------------------------------------------------------------------------------------------------------------------------------------------
>gnl|euhcvdb|AB429050_NS5B_C1b_NS5B_protein_coding_sequence_(ns5b_sequence)
tcgatgtcctacacatggacaggcgccttgatcacaccatgcgccgcggaggagagtaagctgcccatcaatgcattgagcaactctttgctgcgtcaccacaacatggtctatgccacaacatcccgcagcgcaggccaacggcagaaaaaggtcaccttcgacagactgcaagtcctggacgaccactaccgggacgtgctcaaggagatgaaggcgaaggcgtccacagttaaggctaaacttctatctgtagaagaagcctgcaagctgacgcccccacattcggccagatccaaatttggctatggggcaaaggacgtccggaacctatccagcaaggccgttaaccacatccgctccgtgtggaaggacttgctggaagacactgagacaccaattgacaccaccgtcatggcaaaaaatgaggtcttctgtgttgaaccagaaaaaggaggccgcaagccagctcgcctcatcgtattcccggacttgggggtgcgtgtatgcgagaaaatggccctttacgacgtggtctccactcttcctcaggccgtgatgggctcctcttacggattccagtactctcctgggcagcgggtcgagttcctggtgaatgcctggaaatcaaagaaaaaccccatgggtttcgcgtatgacacccgctgttttgactcaacggtcaccgagagtgacatccgtactgaggagtcaatttaccaatcttgtgacttggcccccgaggctagacaggtcataaggtcgctcacggagcggctctatgtcgggggccccctgactaattcaagaggccagaactgcggttatcgccggtgccgcgccagcggcgtgctgacgactagctgcggcaacaccctcacatgttacttgaaggcctctgcagcctgtcgagctgcaaagctccaggactgcacgatgcttgtgtgcggggacgaccttgtcgttatctgtgagagtgcgggaacccaggaggacgcggcgagcctacgagtcttcacggaggctatgactaggtactctgccccccccggagacccgccccgaccggaatacgacttggagttaataacatcatgctcctccaatgtgtcggtcgcgcacgatgcatctggcaagcgggtatactacctcacccgcgaccccaccacccccctcgcgcgggctgcgtgggagacagcaagacacactccagtcaactcctggctaggcaacatcattatgtatgcgcctaccttatgggcaaggatgattctgatgacccacttcttctccatccttctagcccaggagcaacttgaaaaaaccctagattgtcagatctacggggccacttactccattgagccactcgatctacctcagatcattgagcgactccacggtcttagcgcattctcactccacagttactctccaggcgagatcaatagggtggcttcatgcctcaggaaacttggggtaccacccttgcgagcctggagacatcgggccagaagtgtccgcgctaagctgctgtcccagggggggagggccgccacttgtggcaaatacctcttcaactgggcagtaaggaccaagcttaaactcactccaattccggcggcgtcccagttggacttatccggctggttcgttgccggctacggcgggggagacatatatcacagcctgtctcgtgcccgaccccgctggttcatgtggtgcctactcctactttctgtaggggtaggcatctatctgctccccaaccgg---------------------------------------------------------------------------------------------------------------------------------------------------------------------------------------------------------------------------------------------------------------------------------------------------------------------------------------------------------------------------------------------------------------------------------------------------------------------------------------------------------------------------------------------------------------------------------------------------------------------------------------------------------------------------------------------------------------------------------------------------------------------------------------------------------------------------------------------------------------------------------------------------------------------------------------------------------------------------------------------------------------------------------------------------------------------------------------------------------------------------------------------------------------------------------------------------------------------------------------------------------------------------------------------------------------------------------------------------------------------------------------------------------------------------------------------------------------------------------------------------------------------------------------------------------------------------------------------------------------------------------------------------------------------------------------------------------------------------------------------------------------------------------------------------------------------------------------------
>gnl|euhcvdb|AB435162_NS5B_C1b_NS5B_protein_coding_sequence_(ns5b_sequence)
tcaatgtcctacacatggacaggcgccctgatcacgccatgcgctgcggaggagagcaagctgcccatcaacgcgttgagcaactctctgctgcgccaccacaacatggtctatgctacaacatcccgcagcgcaggtctgcggcagaagaaggtcacctttgacagactgcaagtcctggatgatcactaccgggacgtgctcaaggagatgaaggcgaaggcgtcgacagttaaggctaagcttctatctgtagaggaagcctgtaagctgacacccccacactcggccaaatcaaaatttggctatggggcaaaagacgtccggaacctatccagcaaggccattaaccacatccgctccgtgtgggaggacttgctggaagacactgagacaccaattgacactaccatcatggcaaaaagtgaggttttctgtgtccaaccagagaaaggaggccgcaagccagctcgccttatcgtattcccagacttgggagttcgcgtatgcgagaagatggccctttacgacgtggtctccacccttcctcaggccgtgatgggctcctcatacggattccagtactctcctgggcagcgggtcgaattcctggtgaatgcctggaaatcaaagaaatgccctatgggcttctcatatgacacccgctgtttcgactcaacggtcactgagagtgacatccgtgttgaggagtcaatttaccaatgttgtgacttggcccccgaagccagacaggctataaagtcgctcacagagcggctctatatcgggggtcccctgactaattcaaaagggcagaactgcggttatcgccggtgtcgcgcgagcggcgtactgacgactagctgcggtaatacccttacatgttacttgaaggccactgcggcctgtcgagctgcgaagctccaggactgcacgatgctcgtgaacggggacgaccttgtcgttatctgtgagagcgcgggaacccaggaggatgcggcgaacctacgagtcttcacggaggctatgactaggtactctgccccccccggggacccgccccaaccagaatacgacttggagttgataacatcatgttcctccaatgtgtcggtcgcgcacgatgcatctggcaaaagggtgtactacctcacccgagaccccaccacccctcttgcgcgggctgcgtgggaaacagctagacacactccagtcaactcctggctaggcaacatcattatgtacgcgcccaccttatgggcaaggatgattctgatgactcacttcttctccatccttctagctcaggaacaacttgaaaaagccctggattgtcagatctacggggcctgttactccattgagccacttgacctacctcagatcattgaacgactccatggtcttagcgcattttcactccatagttactctccaggtgagatcaatagggtggcttcatgcctcaggaaacttggggtaccacccttgcgagtctggagacatcgggccagaagtgtccgcgctaagctactgtcccagggggggagggccgccaattgtggcaagtacctcttcaactgggcagtaaggaccaagcttaaactcgctccaatcccggctgcgtcccggctggacttgtccggctggttcgttgcgggttacgacgggggagacatatatcacagcctgtctcgtgcccgaccccgttggttcatgttgtgcctactcctactttctgtaggggtaggcatctacctgctccccaatcga---------------------------------------------------------------------------------------------------------------------------------------------------------------------------------------------------------------------------------------------------------------------------------------------------------------------------------------------------------------------------------------------------------------------------------------------------------------------------------------------------------------------------------------------------------------------------------------------------------------------------------------------------------------------------------------------------------------------------------------------------------------------------------------------------------------------------------------------------------------------------------------------------------------------------------------------------------------------------------------------------------------------------------------------------------------------------------------------------------------------------------------------------------------------------------------------------------------------------------------------------------------------------------------------------------------------------------------------------------------------------------------------------------------------------------------------------------------------------------------------------------------------------------------------------------------------------------------------------------------------------------------------------------------------------------------------------------------------------------------------------------------------------------------------------------------------------------------------
>gnl|euhcvdb|AB442219_NS5B_C1b_NS5B_protein_coding_sequence_(ns5b_sequence)
tcgatgtcctacacatggacaggcgctttaatcacaccatgcgccgcggaggagagcaagctgcccatcaatgcgttgagcaactctttgctgcgtcaccataacatggtctatgccacaacatcccgcagcgcaggccaacggcagaaaaaggtcacctttgacagactgcaggtcctggacgaccactaccgggacgtgctcaaggagatgaaggcgaaggcgtccacagttaaggctaaacttctatcagtagaagaagcctgcaagctgacgcccccacattcggccagatctaaatttggctatggggcaaaggacgtccggaacctatccagcaaggccgttaaccacatccactccgtgtggaaggacttgctggaagacactgagacaccaattgacactaccatcatggcaaaaaatgaggtcttctgtgttcaaccagagaaaggaggccgcaagccagctcgcctcatcgtattcccagacttgggggttcgtgtatgcgagaaaatggccctttatgacgtggtctccactcttcctcaggccgtgatgggctcctcatacggattccagtactctcctgggcagcgggtcgagttcctggtgaacgcctggaaatcaaagaaaaaccctatgggctttgcatatgacacccgctgttttgactcaacggtcactgagaatgacatccgtgttgaggagtcaatttaccaatgttgtgacttggcccccgaggccaggcaggccataaggtcgctcacagagcggctttatatcgggggccccctgactaattcaaaagggcagaactgcggttatcgccggtgccgcgccagcggcgtgctgacgaccagctgcggtaacaccctcacatgttacttgaaggccaccgcagcctgtcgagctgcaaagctccaggactgcacgatgctcgtgtgcggagacgaccttgtcgttatctgtgaaagcgcgggaacccaggaggatgcggcgagcctacgagtcttcacggaggctatgactaggtactctgccccccccggggacccgccccaaccggaatacgacttggagttaataacatcatgctcctccaacgtgtcggtcgcgcacgatgcatctggcaagcgggtgtactacctcacccgggaccccaccaccccccttgcgcgggctgcgtgggagacagcaagacacactccagttaattcctggctaggcaacatcatcatgtatgcgcccacattgtgggcaaggatgattctgatgacccactttttctccgtccttctagctcaggaacaacttgaaaaagccctagattgtcaaatctacggggccacttactccattgagccacttgacctacctcagatcattcaacgactccacggtcttagcgcattttcactccatagttactctccaggtgagatcaatagggtggcttcatgcctcaggaaacttggggtaccacccttgcgagtctggagacatcgggccagaagtgtccgcgctaagctactgtcccagaaggggagggctgccacttgtggcaagtacctcttcaactgggccgtacggaccaagctcaaactcactccaattccggctgcgtcccggttggacttgtccggctggttcgtcgccggttacagcgggggagacatatatcacagcctgtctcgcgcccgaccccgctggttcatgtggtgcctactcctactttccgtaggggtaggcatctacctgctccccaaccgg---------------------------------------------------------------------------------------------------------------------------------------------------------------------------------------------------------------------------------------------------------------------------------------------------------------------------------------------------------------------------------------------------------------------------------------------------------------------------------------------------------------------------------------------------------------------------------------------------------------------------------------------------------------------------------------------------------------------------------------------------------------------------------------------------------------------------------------------------------------------------------------------------------------------------------------------------------------------------------------------------------------------------------------------------------------------------------------------------------------------------------------------------------------------------------------------------------------------------------------------------------------------------------------------------------------------------------------------------------------------------------------------------------------------------------------------------------------------------------------------------------------------------------------------------------------------------------------------------------------------------------------------------------------------------------------------------------------------------------------------------------------------------------------------------------------------------------------------
>gnl|euhcvdb|AB442220_NS5B_C1b_NS5B_protein_coding_sequence_(ns5b_sequence)
tcgatgtcctacacatggacaggcgccttgatcacgccatgcgccgcggaggagagcaagctgcccatcaatgcgttgagcaactctttgctgcgacaccacaacatggtctatgccacaacatcccgcagcgcaagccaacggcagaaaaaggtcacctttgacagactgcaagtcctggacgaccactaccgggacgtgctcaaggagatgaaggcgaaggcgtccacagttaaggctaagcttctatccgtagaggaagcctgcaagctgacgcccccacattcggccaaatcaaaatttggctatggggcgaaggacgtccggaacctgtccagcaaggccgtcaaccacatccactccgtgtggaaggacttgctggaagacgctgaaacaccaattgacaccaccatcatggcgaagaatgaggtcttctgtgttcaaccagagaaaggaggccgcaagccagctcgtcttatcgtattcccagacttgggagttcgtgtgtgcgagaaaatggccctctacgacgtagtctccactcttcctcaggccgtgatgggctcctcatacggattccagtactctcctgggcagcgggtcgagttcctggtgaatgcctggaaatcaaagaagacccctatgggcttcgcatatgacacccgctgctttgactcaacggtcactgagaacgacatccgcgttgaggagtcaatttaccaatgttgtgacttggcccccgaggccagacaggccataaggtcgctcacagagcggctttatattgggggccccctgactaattcaaaagggcagaactgcggttatcgccggtgccgcgccagcggcgtgctgacgaccagctgcggtaatacccttacatgttacttgaaggcctctgcagcctgtcgagctgcaaagctccaggactgcacgatgctcgtgtgcggagacgaccttgtcgttatctgtgaaagcgcgggaactcaggaggacgcggcgagcctacgagtcttcacggaggctatgactaggtactccgccccccccggggacccgccccgaccggaatacgacctggagttgataacatcatgctcctccaacgtgtcggtcgcgcacgatgcaactggcaaacgggtgtactacctcacccgggaccccaccaccccccttgcgcgggctgcgtgggagacagctagacacactccagtcaactcctggctaggcaacatcatcatgtatgcgcccactttgtgggcaaggatgattctgatgactcacttcttctccatccttctagcccaggagcagcttgaaaaagccctagattgtcagatctacggggccacttactccattgaaccacttgacctacctcaaatcattcaacgactccacggtcttagcgcattttcactccatagttactctccaggtgaaatcaatagggtggcttcatgcctcaggaaacttggggtaccgcccttgcgagtctggagacatcgggccagaagtgtccgcgctaagctactgtcccagggggggagggctgcaatatgtggcaagtacctcttcaactgggccgtacggaccaagctcaaactcactccaattccggctgcgtcccggttggacttgtccggctggttcgtcgccggttacagcgggggagacatatatcacagcctgtctcgcgcccgaccccgctggttcatgtggtgcctactcctactttccgtaggggtaggcatctacctgctccccaaccgg---------------------------------------------------------------------------------------------------------------------------------------------------------------------------------------------------------------------------------------------------------------------------------------------------------------------------------------------------------------------------------------------------------------------------------------------------------------------------------------------------------------------------------------------------------------------------------------------------------------------------------------------------------------------------------------------------------------------------------------------------------------------------------------------------------------------------------------------------------------------------------------------------------------------------------------------------------------------------------------------------------------------------------------------------------------------------------------------------------------------------------------------------------------------------------------------------------------------------------------------------------------------------------------------------------------------------------------------------------------------------------------------------------------------------------------------------------------------------------------------------------------------------------------------------------------------------------------------------------------------------------------------------------------------------------------------------------------------------------------------------------------------------------------------------------------------------------------------
>gnl|euhcvdb|AB442221_NS5B_C1b_NS5B_protein_coding_sequence_(ns5b_sequence)
tcgatgtcctacacatggacaggcgccctgattacaccatgcgctgcggaggaaagcaagttgcccatcaacccgttgagcaactccttgctgcgtcatcacaacatgatttactccacaacatcccgcagcgcaagccagcggcagaagaaggtcacctttgacagactgcaagtcctggacgaccactaccgggacgtgctcaaggagatgaaggcgaaggcgtccacagttaaggctaaacttctatccatagaggaagcctgcaagctgacgcccccacattcagccaaatccaaatacggctatggggcaaaggacgtccggagcctatccagcagggccgttaaccacatccgctccgtgtgggaggacctgctggaagacactgagacaccaattgacaccaccatcatggcaaaaaatgaggttttctgcgtccaaccagaaaaaggaggccgcaagccagcccgccttatcgtattcccagacttgggagttcgtgtgtgcgagaagatggctctttatgatgtggtctccacccttcctcaggccgtgatgggctcttcatacggatttcagtactctcccaagcagcgggtcgagttcctggtgaacacctggaaatcaaagaaatgccccatgggcttctcatatgacacccgctgttttgactcaacggtcactgagaatgacatccgtgttgaggagtcaatttaccaatgttgtgacttggcccccgaagccaaattggccataaagtcgctcacagagcggctctatatcgggggtcccctgactaattcaaaagggcagagctgcggttatcgccggtgccgcgcgagcggcgtgctgacgactagctgcggtaataccctcacatgttacttgaaagccactgcggcctgtcgagctgcgaagctccgggactgcacgatgctcgtgaacggagacgaccttgtcgttatctgtgaaagtgcgggaacccaagaggacgcggcgagcctacgagtcttcacggaggccatgactaggtactctgccccccccggggacccgcctcaaccagaatacgacttggagctgataacatcatgttcctccaatgtgtcggtcgcgcacgatgcatctggcaaaagggtgtactacctcacccgtgaccccaccacccccattgcacgggctgcgtgggagacagctagacacactccagtcaactcctggctaggcaatatcatcatgtacgcgcccaccttatgggcgaggatggttctgatgactcatttcttctccatcctgctggcccaggagcaacttgaaaaagccctggattgtcagatctacggggcctgttactccattgaaccacttgacctacctcagatcattgaacgactccatggtcttagcgcattttcactccatagttactctccaggtgagatcaatagggtggctgcatgcctcaggaaacttggggttccacccttgcgagtctggagacatcgggccagagctgtccgcgctaagctactgtcccagggggggagggctgccacctgtggcaagtacctcttcaactgggccgtacggaccaagctcaaactcactccaattccggctgcgtcccggttggacttgtccggctggttcgtcgccggttacagcgggggagacatatatcacagcctgtctcgcgcccgaccccgctggttcatgtggtgcctactcctactttccgtaggggtaggcatctacctgctccccaaccgg---------------------------------------------------------------------------------------------------------------------------------------------------------------------------------------------------------------------------------------------------------------------------------------------------------------------------------------------------------------------------------------------------------------------------------------------------------------------------------------------------------------------------------------------------------------------------------------------------------------------------------------------------------------------------------------------------------------------------------------------------------------------------------------------------------------------------------------------------------------------------------------------------------------------------------------------------------------------------------------------------------------------------------------------------------------------------------------------------------------------------------------------------------------------------------------------------------------------------------------------------------------------------------------------------------------------------------------------------------------------------------------------------------------------------------------------------------------------------------------------------------------------------------------------------------------------------------------------------------------------------------------------------------------------------------------------------------------------------------------------------------------------------------------------------------------------------------------------
>gnl|euhcvdb|AB442222_NS5B_C1b_NS5B_protein_coding_sequence_(ns5b_sequence)
tcgatgtcctacacatggacgggcgccttgatcacgccatgcgctgcagaggaaagcaagctgcccatcaacccgttgagcaactccttgctacgccaccacaatatggtctatgccacaacatcccgcagcgcaggccttcggcagaagaaggtcacctttgacagactgcaagtcctggacgaccactaccgggacgtgcttaaggagatgaaggcgaaggcgtccacagttaaggctagacttctatccttagaagaagcctgtaagctgacgcccccacactcggccaaatccaaatttggctatggggcaaaggacgtccggaacctatccagcaaggcccttaaccacatccgctccgtgtgggaggacttgctggaagacactcatacatcaattgacaccaccatcatggcaaaaagtgaggttttctgcgtccaaccagagaaaggaggccgcaagccagctcgccttatcgtattcccagacctgggagttcgtgtatgcgagaagatggccctttacgacgtggtctccaccctacctcaggccgtgatgggctcctcatacggattccaatactctcctaagcagcgggtcgagttcctggtgaacacctggaaatcaaagaaaaaccctatgggtttctcatatgacacccgctgttttgactcaacggtcactgagagcgacatccgtactgaggagtcaatctaccaatgttgtgacttagcccccgaagccagacaggccataaggtcgctcacagagcggctttatattgggggtcctctgaccaattcaaaagggcagaactgcggctatcgccggtgccgtgcgagcggcgtgctgacgaccagctgcggtaataccctcacatgttacttgaaggcctctgcggcctgtcgagctgcgaagctccaggactgcacgatgctcgtgaacggagacgaccttgtcgttatctgtgaaagtgcgggaacccaagaggacgcggcgagcctacgagtcttcacggaggctatgactaggtactctgccccccccggggacccgccccaaccagaatacgacttggagttgataacatcatgctcctccaatgtgtcggtcgcgcacgatgcatccggcaaaagggtgtactatctcacccgtgaccctaccaccccccttgcacgggctgcgtgggagacagctagacacactccagtcaactcctggctaggcaacattatcatgtatgcacctaccttatgggtaaggatgattctgatgactcacttcttctccatccttctagctcaggagcaacttggaaaagccctggactgtcagatctacggggcttgttactccattgaaccacttgacctacctcagatcattgagagactccatggccttagcgcgttttcactccatagttactctccaggtgagatcaatagggtggcttcgtgcctcaggaaacttggggtaccacccttgcgagtctggagacatcgggccagaagcgttcgcgctaggctactgtcccagggggggagggctgccacttgtggcaagtacctcttcaactgggccgtacggaccaagctcaaactcactccaattccggctgcgtcccggttggacttgtccggctggttcgtcgccggttacagcgggggagacatatatcacagcctgtctcgcgcccgaccccgctggttcatgtggtgcctactcctactttccgtaggggtaggcatctacctgctccccaaccgg---------------------------------------------------------------------------------------------------------------------------------------------------------------------------------------------------------------------------------------------------------------------------------------------------------------------------------------------------------------------------------------------------------------------------------------------------------------------------------------------------------------------------------------------------------------------------------------------------------------------------------------------------------------------------------------------------------------------------------------------------------------------------------------------------------------------------------------------------------------------------------------------------------------------------------------------------------------------------------------------------------------------------------------------------------------------------------------------------------------------------------------------------------------------------------------------------------------------------------------------------------------------------------------------------------------------------------------------------------------------------------------------------------------------------------------------------------------------------------------------------------------------------------------------------------------------------------------------------------------------------------------------------------------------------------------------------------------------------------------------------------------------------------------------------------------------------------------------
>gnl|euhcvdb|AF054247_NS5B_C1b_NS5B_protein_coding_sequence_(ns5b_sequence)
tcaatgtcctatacgtggacaggcgccctgatcacgccatgcgctgcggaggaaagtaagctgcccatcaacccgttgagcaactctttgctgcgtcaccacaacatggtctacgccacaacatcccgcagcgcaagcctccggcagaagaaggtcacctttgacagattgcaagtcctggatgatcattaccgggacgtactcaaggagatgaaggcgaaggcgtccacagttaaggctaagcttctatctatagaggaggcctgcaagctgacgcccccacattcggccaaatccaaatttggctatggggcaaaggacgtccggaacctatccagcagggccgttaaccacatccgctccgtgtgggaggacttgctggaagacactgaaacaccaattgacaccaccatcatggcaaaaagtgaggttttctgcgtccaaccagagaagggaggccgcaagccagctcgccttatcgtattcccagacctgggagttcgtgtatgcgagaagatggccctttacgacgtggtctccacccttcctcaggccgtgatgggctcctcatacggatttcaatactcccccaagcagcgggtcgagttcctggtgaatacctggaaatcaaagaaatgccctatgggcttctcatatgacacccgctgttttgactcaacggtcactgagagtgacattcgtgttgaggagtcaatttaccaatgttgtgacttggcccccgaggccagacaggccataaggtcgctcacagagcggctttacatcgggggtcccctgactaactcaaaagggcagaactgcggttatcgccggtgccgcgcaagtggcgtgctgacgactagctgcggtaataccctcacatgttacttgaaggccactgcagcctgtcgagctgcaaagctccaggactgcacgatgctcgtgaacggagacgaccttgtcgttatctgtgaaagcgcgggaacccaggaggatgcggcggccctacgagccttcacggaggctatgactaggtattccgccccccccggggatccgccccaaccagaatacgacctggagctgataacatcatgttcctccaatgtgtcagtcgcgcacgatgcatctggcaaaagggtatactacctcacccgtgaccccaccaccccccttgcacgggctgcgtgggagacagctagacacactccaatcaactcttggctaggcaatatcatcatgtatgcgcccaccctatgggcaaggatgattctgatgactcactttttctccatccttctagctcaagagcaacttgaaaaagccctggattgtcagatctacggggcttgctactccattgagccacttgacctacctcagatcattgaacgactccatggtcttagcgcatttacactccacagttactctccaggtgagatcaatagggtggcttcatgcctcaggaaacttggggtaccacccttgcgaacctggagacatcgggccagaagtgtccgcgctaagctactgtcccagggggggagggccgccacttgtggcagatacctctttaactgggcagtaaggaccaagcttaaactcactccaatcccggccgcgtcccagctggacttgtctggctggttcgtcgctggttacagcgggggagacatatatcacagcctgtctcgtgcccgaccccgctggtttccgttgtgcctactcctactttctgtaggggtaggcatttacctgctccccaaccga---------------------------------------------------------------------------------------------------------------------------------------------------------------------------------------------------------------------------------------------------------------------------------------------------------------------------------------------------------------------------------------------------------------------------------------------------------------------------------------------------------------------------------------------------------------------------------------------------------------------------------------------------------------------------------------------------------------------------------------------------------------------------------------------------------------------------------------------------------------------------------------------------------------------------------------------------------------------------------------------------------------------------------------------------------------------------------------------------------------------------------------------------------------------------------------------------------------------------------------------------------------------------------------------------------------------------------------------------------------------------------------------------------------------------------------------------------------------------------------------------------------------------------------------------------------------------------------------------------------------------------------------------------------------------------------------------------------------------------------------------------------------------------------------------------------------------------------------
>gnl|euhcvdb|AF054248_NS5B_C1b_NS5B_protein_coding_sequence_(ns5b_sequence)
tcaatgtcctatacgtggacaggcgccctgatcacgccatgcgctgcggaggaaagtaagctgcccatcaacccgttgagcaactctttgctgcgtcaccacaacatggtctacgccacaacatcccgcagcgcaagcctccggcagaagaaggtcacctttgacagattgcaagtcctggatgaccattaccgggacgtgctcaaggagatgaaggcgaaggcgtccacagttaaggctaagcttctatctatagaggaggcctgcaagctgacgcccccacattcggccaaatccaaatttggctatggggcaaaggacgtccggaacctatccagcagggccgttaaccacatccgctccgtgtgggaggacttgctggaagacactgaaacaccaattgacaccaccatcatggcaaaaagtgaggttttctgcgtccaaccagagaagggaggccgcaagccagctcgccttatcgtattcccagacctgggagttcgtgtatgcgagaagatggccctttacgacgtggtctccacccttcctcaggccgtgatgggctcctcatacgggttccaatactcccccaagcagcgggtcgagttcctggtgaatacctggaaatcaaagaaatgccctatgggcttctcatatgacacccgctgttttgactcaacggtcactgagagtgacattcgtgttgaggagtcaatttaccaatgttgtgacttggcccccgaggccagacaggccataaggtcgctcacagagcggctttacatcgggggtcccctgactaactcaaaagggcaaaactgcggttatcgccggtgccgcgcaagtggcgtgctgacgactagctgcggtaataccctcacatgttacttgaaggccactgcggcctgtcgagctgcaaagctccaggactgcacgatgctcgtgaacggagacgaccttgtcgttatctgtgaaagcgcgggaacccaggaggatgcggcggccctacgagccttcacggaggctatgactaggtattccgccccccccggggatccgccccaaccagaatacgacctggagctgataacatcacgttcctccaatgtgtcagtcgcacacgatgcatctggcaaaagggtatactacctcacccgtgaccccaccaccccccttgcacgggctgcgtgggagacagctagacacactccagtcaactcttggctaggcaatatcatcatgtatgcgcccaccctatgggcaaggatgattctgatgactcactttttctccatccttctagctcaagagcaacttgaaaaagccctggattgtcagatctacggggcttgctactccattgagccacttgacctacctcagatcattgaacgactccatggtcttagcgcatttacactccacagttactctccaggtgagatcaatagggtggcttcatgcctcaggaaacttggggtaccacccttgcgaacctggagacatcgggccagaagtgtccgcgctaagctactgtcccagggggggagggccgccacttgtggcagatacctctttaactgggcagtaaggaccaagcttaaactcactccaatcccggccgcgtcccagctggacttgtctggctggttcgtcgctggttacagcgggggagacatatatcacagcctgtctcgtgcccgaccccgctggtttccgttgtgcctactcctactttctgtaggggtaggcatttacctgctccccaaccga---------------------------------------------------------------------------------------------------------------------------------------------------------------------------------------------------------------------------------------------------------------------------------------------------------------------------------------------------------------------------------------------------------------------------------------------------------------------------------------------------------------------------------------------------------------------------------------------------------------------------------------------------------------------------------------------------------------------------------------------------------------------------------------------------------------------------------------------------------------------------------------------------------------------------------------------------------------------------------------------------------------------------------------------------------------------------------------------------------------------------------------------------------------------------------------------------------------------------------------------------------------------------------------------------------------------------------------------------------------------------------------------------------------------------------------------------------------------------------------------------------------------------------------------------------------------------------------------------------------------------------------------------------------------------------------------------------------------------------------------------------------------------------------------------------------------------------------------
>gnl|euhcvdb|AF054249_NS5B_C1b_NS5B_protein_coding_sequence_(ns5b_sequence)
tcaatgtcctatacgtggacaggcgccctgatcacgccatgcgctgcggaggaaagtaagctgcccatcaacccgttgagcaactctttgctgcgtcaccacaacatggtctacgccacaacatcccgcagcgcaagcctccggcagaagaaggtcacctttgacagattgcaagtcctggacgaccattaccgggacgtgctcaaggagatgaaggcgaaggcgtccacagttaaggctaagcttctatctatagaggaggcctgcaagctgacgcccccacattcggccaaatccaaatttggctatggggcaaaggacgtccggaacctatccagcagggccgttaaccacatccgctccgtgtgggaggacttgctggaagacactgaaacaccaattgacaccaccatcatggcaaaaagtgaggttttctgcgtccaaccagagaagggaggccgcaagccagctcgccttatcgtattcccagacctgggagttcgtgtatgcgagaagatggccctttacgacgtggtctccacccttcctcaggccgtgatgggctcctcatacggatttcaatactcccccaagcagcgggtcgagttcctggtgaatacctggaaatcaaagaaatgccctatgggcttctcatatgacactcgctgttttgactcaacggtcaccgagagtgacattcgtgttgaggagtcaatttaccaatgttgtgacttggcccccgaggccagacaggccataaggtcgctcacagagcggctttacatcgggggtcccctgactaactcaaaagggcagaactgcggttatcgccggtgccgcgcaagtggcgtgctgacgactagctgcggtaataccctcacatgttacttgaaggccactgcggcctgtcgagctgcaaagctccaggactgcacgatgctcgtgaacggagacgaccttgtcgttatctgtgaaagcgcgggaacccaggaggatgcggcggccctacgagccttcacggaggctatgactaggtattccgccccccccggggatccgccccaaccagaatacgacctggagctgataacatcatgttcctccaatgtgtcagtcgcgcacgatgcatccggcaaaagggtatactacctcacccgtgaccccaccaccccccttgcacgggctgcgtgggagacagctagacacactccaatcaactcttggctaggcaatatcatcatgtatgcgcccaccctatgggcaaggatgattctgatgactcactttttctccatccttctagctcaagagcaacttgaaaaagccctggattgtcagatctacggggcttgctactccattgagccacttgacctacctcagatcattgaacgactccatggtcttagcgcatttacactccacagttactctccaggtgagatcaatagggtggcttcatgcctcaggaaacttggggtaccacccttgcgaacctggagacatcgggccagaagtgtccgcgctaagctactgtcccagggggggagggccgccacttgtggcagatacctctttaactgggcagtaaggaccaagcttaaactcactccaatcccggccgcgtcccagctggacttgtctggctggttcgtcgctggttacagcgggggagacatatatcacagcctgtctcgtgcccgaccccgctggtttccgttgtgcctactcctactttctgtaggggtaggcatttacctgctccccaaccga---------------------------------------------------------------------------------------------------------------------------------------------------------------------------------------------------------------------------------------------------------------------------------------------------------------------------------------------------------------------------------------------------------------------------------------------------------------------------------------------------------------------------------------------------------------------------------------------------------------------------------------------------------------------------------------------------------------------------------------------------------------------------------------------------------------------------------------------------------------------------------------------------------------------------------------------------------------------------------------------------------------------------------------------------------------------------------------------------------------------------------------------------------------------------------------------------------------------------------------------------------------------------------------------------------------------------------------------------------------------------------------------------------------------------------------------------------------------------------------------------------------------------------------------------------------------------------------------------------------------------------------------------------------------------------------------------------------------------------------------------------------------------------------------------------------------------------------------
>gnl|euhcvdb|AF054250_NS5B_C1b_NS5B_protein_coding_sequence_(ns5b_sequence)
tcaatgtcctatacgtggacaggcgcyctgatcacgccatgcgctgcggaggaaagtaagctgcccatcaacccgttgagcaactctttgctgcgtcaccacaacatggtctacgccacaacatcccgcagcgcaagcctccggcagaagaaggtcacctttgacagattgcaagtcctggaygaccattaccgggacgtgctcaaggagatgaaggcgaaggcgtccacagttaaggctaagcttctatctatagaggaggcctgcaagctgacgcccccacattcggccaaatccaaatttggctatggggcaaaggacgtccggaacctatccagcagggccgttaaccacatccgctccgtgtgggaggacttgctggaagacactgaaacaccaattgacaccaccatcatggcaaaaagtgaggttttctgcgtccaaccagagaarggaggccgcaagccagctcgccttatcgtattcccagacctgggagttcgtgtatgcgagaagatggccctttacgacgtggtctccacccttcctcaggccgtgatgggctcctcatacggrtttcaatactcccccaagcagcgggtcgagttcctggtgaatacctggaaatcaaagaaatgccctatgggcttctcatatgacacccgctgttttgactcaacggtcactgagagtgacattcgtgttgaggagtcaatttaccaatgttgtgacttggcccccgaggccagacaggccataaggtcgctcacagagcggctttacatcgggggtcccctgactaactcaaaagggcagaactgcggttatcgccggtgccgcgcaagtggcgtgctgacgactagctgcggtaataccctcacatgttacttgaargccactgcggcctgtcgagctgcaaagctccaggactgcacgatgctcgtgaacggagacgaccttgtcgttatctgtgaaagcgcgggaacccaggaggatgcggcggccctacgagccttcacggaggctatgactaggtaytccgccccccccggggatccgccccaaccagaatacgacctggagctgataacatcatgttcctccaatgtgtcagtcgcrcacgatgcatctggcaaaagggtatactacctcacccgtgaccccaccaccccccttgcacgggctgcgtgggagacagctagacacactccaatcaactcttggctaggcaatatcatcatgtatgcgcccaccctatgggcaaggatgattctgatgactcactttttctccatccttctagctcaagagcaacttgaaaaagccctggattgtcagatctacggggcttgctactccattgagccacttgacctacctcagatcattgaacgactccatggtcttagcgcatttacactccacagttactctccaggtgagatcaatagggtggcttcatgcctcaggaaacttggggtaccacccttgcgaacctggagacatcgggccagaagtgtccgcgctaagctactgtcccagggggggagggccgccacttgtggcagatacctctttaactgggcagtaaggaccaagcttaaactcactccaatcccggctgcgtcccagctggacttgtccggctggttcgtcgctggttacagcgggggagacatatatcacagcctgtctcgtgcccgaccccgctggtttccgttgtgcctactcctactttctgtaggggtaggcatttacctgctccccaaccga---------------------------------------------------------------------------------------------------------------------------------------------------------------------------------------------------------------------------------------------------------------------------------------------------------------------------------------------------------------------------------------------------------------------------------------------------------------------------------------------------------------------------------------------------------------------------------------------------------------------------------------------------------------------------------------------------------------------------------------------------------------------------------------------------------------------------------------------------------------------------------------------------------------------------------------------------------------------------------------------------------------------------------------------------------------------------------------------------------------------------------------------------------------------------------------------------------------------------------------------------------------------------------------------------------------------------------------------------------------------------------------------------------------------------------------------------------------------------------------------------------------------------------------------------------------------------------------------------------------------------------------------------------------------------------------------------------------------------------------------------------------------------------------------------------------------------------------------
>gnl|euhcvdb|AF139594_NS5B_C1b_NS5B_protein_coding_sequence_(ns5b_sequence)
tcaatgtcctacacatggacaggtgccctgatcacgccatgcgccgcggaagaaagcaagctgcccatcaacgcgttgagcaactctttgctgcgccatcacaacatggtctacgccacgacatcccgcagcgcgggcctgcggcagaagaaggtcacctttgacagactgcaggtcctggatgaccattaccgggacgtgcttaaggagatgaaggcaaaggcgtccacagtcaaggctaaacttctatccatagaagaagcctgccgcctgacgcccccacattcggccaaatccaagtttggctatggggcaaaggacgtccggaacctatccagcagggccatcaaccacatccgctccgtgtgggaggacttgctggaggacactgtgacaccaattgacaccaccgtcatggcaaagaatgaggttttctgcgtccaaccagagaagggaggccgcaagccagcccgccttatcgtattcccagatttgggagttcgtgtatgcgagaagatggctctctacgatgtggtctccacccttcctcaagccgtgatgggctcctcatacggattccagtactctcccgggcagcgggtcgagttcctggtaaaagcctggaaatcaaagaaaaaccctatgggcttctcatatgacacccgctgttttgactcaacggtcactgagaatgacatccgtgttgaggagtcaatttaccaatgttgtgacttggcccccgaagccagacaggctataaaatcgctcacagagcggctttatatcgggggtcccctgactaattcaaaagggcagagctgtggttatcgccggtgccgcgcgagcggcgtgctgacgactagctgcggtaataccctcacatgttacttgaaagcctctgccgcctgtcgagctgcaaagctccaggactgcacgatgctcgtgaacggggacgaccttgtcgttatctgcgaaagcgcgggaacccaggaggatgcggcgagcctacgagtcttcacggaggctatgactaggtactccgccccccccggggacttgccccaaccagaatacgacttggagttgataacatcatgttcctccaatgtgtcggtcgcgcacgatgcatctggcaaaagggtgtactacctcactcgcgatcccaccacccccatcgcacgggctgcgtgggaaacagctagacacactccagttaactcctggctaggcaacattatcatgtatgcgcccaccttatgggcaaggatgattctgatgacccatttcttctccatccttctagctcaggagcaacttgaaaaagccctggattgccaaatctacggggcctgttactccattgagccacttgacctacctcagatcattgaacgactccatggtcttagcgcattttcactccatagttactctccaggtgagatcaatagggtggcttcatgcctcaggaaacttggggtaccgcccttgcgagtctggagacatcgggccaggagcgtccgcgctaaactactgtcccagggggggagggccgccacttgcggcaaatacctcttcaactgggcagtaaagaccaagctcaaactcactccaatcccggctgcgtcccagttggacttatccggctggttcgttgctggctacagcgggggagacatatatcacagcctgtctcgtgcccgaccccgctggttcatgctgtgcctactcctactttctgtaggggtaggcatctacttgctccccaatcga---------------------------------------------------------------------------------------------------------------------------------------------------------------------------------------------------------------------------------------------------------------------------------------------------------------------------------------------------------------------------------------------------------------------------------------------------------------------------------------------------------------------------------------------------------------------------------------------------------------------------------------------------------------------------------------------------------------------------------------------------------------------------------------------------------------------------------------------------------------------------------------------------------------------------------------------------------------------------------------------------------------------------------------------------------------------------------------------------------------------------------------------------------------------------------------------------------------------------------------------------------------------------------------------------------------------------------------------------------------------------------------------------------------------------------------------------------------------------------------------------------------------------------------------------------------------------------------------------------------------------------------------------------------------------------------------------------------------------------------------------------------------------------------------------------------------------------------------
>gnl|euhcvdb|AF165045_NS5B_C1b_NS5B_protein_coding_sequence_(ns5b_sequence)
tcgatgtcctacacgtggacaggcgccttaatcacgccatgtgccgcggaggagagcaagctgcccatcaatgcgttgagcaactcgttgctgcgtcaccacaacatggtctatgccacaacatcccgcagcgcaagccaacggcagaaaaaggttacatttgacagactgcaagtcctggacgaccactaccgggacgtactcaaggagatgaaggcgaaggcgtccacagttaaggctaaacttctatctgtagaagaagcctgcaagctgacgcccccacattcggccaaatccaaatttggctatggggcaaaggacgtccggaacctatccagcaaggccgttaaccacatccactccgtgtggaaggacttgctggaagacactcaaacaccaattgacactaccatcatggcaaagaatgaggtcttcgttgttcagccagaaaaaggaggccgcaagccggcccgccttatcgtgttcccagacttgggagttcgtgtgtgcgagaaaatggctctttacgacgtagtctccactcttcctcaagccgtgatgggctcctcatacggattccagtactcccctggacaacgggtcgagttcctggtcaatgcctggaagtcaaagaaaaaccctatgggtttcgcatatgacacccgttgttttgactcaacggtcactgagaatgacatccgtgttgaggagtcaatttatcaatgttgtgacttggcccccgaggccagacaggccataaggtcgctcacagagcggctttatattgggggccccctgactaattcaaaggggcagagctgcggttatcgccggtgccgtgctagcggcgtgctgacgaccagctgcggtaacacccttacatgttacttgaaggcctctgcagcctgtcgagctgcaaagctccgggactgcacgatgctcgtgtgcggagacgacctcgtcgttatctgtgagagcgcgggaacccaggaggacgcggcgagcctacgagtcttcacggaggctatgactaggtactctgccccccccggggacccaccccaaccggaatacgacttggagttgataacatcatgctcctccaacgtgtcggtcgcgcacgatgcatctggcaagcgggtgtactatctcacccgtgaccccaccacccccctcgggcgggctgcgtgggagacagttagacacactccaaccaactcctggctaggcaacatcatcatgtatgcgcccaccttatgggcgaggatgattctgatgactcacttcttctccatccttctagctcaggagcagcttgaaaaagccctagattgtcagatctacggggccacttactccattgaaccgcttgacctacctcagatcattcagcgactccatggtcttagcgcattttcactccacagttactctccaggtgaaatcaatagggtggcttcatgcctcaggaaacttggggtaccgcccttacgagtctggagacatcgggccaggagtgtccgcgctaagctactgtcccagggggggagggccgccatttgtggcaaatacctctttaactgggcagtaaggaccaagctcaaactcactccaattccggctgcgtcccagttggatttatccggctggttcgttgccggttacagcgggggagacatatatcacagcctgtctcgcgcccgaccccgctggttcatgtggtgcctactcctactttctgtgggagtaggcatctatttgctccccaaccgg---------------------------------------------------------------------------------------------------------------------------------------------------------------------------------------------------------------------------------------------------------------------------------------------------------------------------------------------------------------------------------------------------------------------------------------------------------------------------------------------------------------------------------------------------------------------------------------------------------------------------------------------------------------------------------------------------------------------------------------------------------------------------------------------------------------------------------------------------------------------------------------------------------------------------------------------------------------------------------------------------------------------------------------------------------------------------------------------------------------------------------------------------------------------------------------------------------------------------------------------------------------------------------------------------------------------------------------------------------------------------------------------------------------------------------------------------------------------------------------------------------------------------------------------------------------------------------------------------------------------------------------------------------------------------------------------------------------------------------------------------------------------------------------------------------------------------------------------
>gnl|euhcvdb|AF165046_NS5B_C1b_NS5B_protein_coding_sequence_(ns5b_sequence)
tcgatgtcctacacgtggacaggcgccttaatcacgccatgtgccgcggaggagagcaagctgcccatcaatgcgttgagcaactcgttgctgcgtcaccacaacatggtctatgccacaacatcccgcagcgcaagccaacggcagaaaaaggttacatttgacagactgcaagtcctggacgaccactaccgggacgtactcaaggagatgaaggcgaaggcgtccacagttaaggccaaacttctatctgtagaagaagcctgcaagctgacgcccccacactcggccaaatccaaatttggctatggggcaaaggacgtccggaacctatccagcaaggccgttaaccacatccactccgtgtggaaggacttgctggaagacactcaaacaccaattgacactaccatcatggcaaagaatgaggtcttcgttgttcagccagaaaaaggaggccgcaagccggcccgccttatcgtgttcccagacttgggagttcgtgtgtgcgagaaaatggctctctacgacgtagtctccactcttcctcaagccgtgatgggctcctcatacggattccagtactcccctggacaacgggtcgagttcctggtcaatgcctggaagtcaaagaaaaaccctatgggtttcgcatatgacacccgttgttttgactcaacggtcactgagaatgacatccgtgttgaggagtcaatttatcaatgttgtgacttggcccccgaggccagacaggccataaggtcgctcacagagcggctttatattgggggccccctgactaattcaaaggggcagagctgcggttatcgccggtgccgtgctagcggcgtgctgacgaccagctgcggtaacacccttacatgttacttgaaggcctctgcagcctgtcgagctgcaaagctccgggactgcacgatgctcgtgtgcggagacgacctcgtcgttatctgtgagagcgcgggaacccaggaggacgcggcgagcctacgagtcttcacggaggctatgactaggtactctgccccccccggggacccaccccaaccggaatacgacttggagttgataacatcatgctcctccaacgtgtcggtcgcgcacgatgcatctggcaagcgggtgtactatctcacccgtgaccccaccacccccctcgggcgggctgcgtgggagacagttagacacactccaaccaactcctggctaggcaacatcatcatgtatgcgcccaccttatgggcgaggatgattctgatgactcacttcttctccatccttctagctcaggagcagcttgaaaaagccctagattgtcagatctacggggccacttactccattgaaccgcttgacctacctcagatcattcagcgactccatggtcttagcgcattttcactccacagttactctccaggtgaaatcaatagggtggcttcatgcctcaggaaacttggggtaccgcccttacgagtctggagacatcgggccaggagtgtccgcgctaagctactgtcccagggggggagggccgccatttgtggcaaatacctctttaactgggcagtaaggaccaagctcaaactcactccaattccggctgcgtcccagttggatttatccggctggttcgttgccggttacagcgggggagacatatatcacagcctgtctcgcgcccgaccccgctggttcatgtggtgcctactcctactttctgtgggagtaggcatctatttgctccccaaccgg---------------------------------------------------------------------------------------------------------------------------------------------------------------------------------------------------------------------------------------------------------------------------------------------------------------------------------------------------------------------------------------------------------------------------------------------------------------------------------------------------------------------------------------------------------------------------------------------------------------------------------------------------------------------------------------------------------------------------------------------------------------------------------------------------------------------------------------------------------------------------------------------------------------------------------------------------------------------------------------------------------------------------------------------------------------------------------------------------------------------------------------------------------------------------------------------------------------------------------------------------------------------------------------------------------------------------------------------------------------------------------------------------------------------------------------------------------------------------------------------------------------------------------------------------------------------------------------------------------------------------------------------------------------------------------------------------------------------------------------------------------------------------------------------------------------------------------------------
>gnl|euhcvdb|AF165047_NS5B_C1b_NS5B_protein_coding_sequence_(ns5b_sequence)
tcgatgtcctacacatggacaggtgccttgatcacgccatgcgccgcggaggagagcaagctgcccatcaacgcgttgagcaactctttgctgcgtcaccacaatatggtctatgccacaacatcccgcagcgcaagccaacggcagaaaaaggtcacctttgacagactgcaagtcctggacgaccactaccgggacgtgctcaaggagatgaaggcgaaggcgtccacagttaaggctaaacttctatccgtagaagaagcttgcaagctgacgcccccacattcggctagatccaaatttggctatggggcgaaggacgtccggaacctatccagcaaggctgttaaccacatccactccgtgtggaaggacttgctggaagacactgagacaccaattgacaccaccatcatggcaaaaaatgaggtcttttgtgttcaaccagagaaaggaggccgcaagccagctcgccttatcgtattcccagatttgggggttcgcgtgtgcgagaaaatggccctttacgacgtggtctccactcttcctcaggccgtgatgggctcctcgtacgggttccagtactctcctgggcagcgggtcgagttcctggtaaatgcctggaaatcaaagaaaagccccatgggcttcgcatatgacacccgctgttttgactcaacggtcactgagagtgacatccgtgttgaggagtcaatttaccaatgttgtgacttggcccccgaggccagacaggccataaggtcgctcacagagcggctttacatcgggggccccctgactaattcaaaagggcagaactgcggttatcgccggtgccgcgccagcggcgtgctgacgaccagctgcggtaatacccttacatgttacttgaaggcctctgcagcctgtcgagctgcgaagctccaggactgcacgatgctcgtgtgcggggacgaccttgtcgttatctgtgagagcgcgggaatccaggaggacgcggcgagcctacgagtcttcacggaggctatgactaggtactctgccccccccggggacccgccccaaccagaatatgacttggagctaataacatcatgctcctccaacgtgtcggtcgcgcacgatgcatctggtaaacgggtgtattatctcacccgtgaccccaccaccccccttgcacgggctgcgtgggagacagctagacacactccaatcaactcttggctaggcaacatcatcatgtatgcgcccaccctatgggcaaggatgattctgatgacccacttcttttccatccttctagcccaggagcaactcgaaaaagccctagattgtcagatctacggggccacttactccattgagccacttgacctacctcagatcattcagcgactccatggtcttagcgcattttcactccatagttactctccaggtgagatcaatagggtggcttcatgcctcaggaaacttggggtaccacccttgcgagtctggagacatcgggccagaagtgtccgcgctaagctactgtcccagggagggagggccgccacttgtggcaaatacctcttcaactgggcagtaaggaccaaacttaaactcactccaatcccggctgcgtcccagttggacttgtccggctggttcgttgctggttacagcgggggagacatatatcacagcttgtctcgtgcccgaccccgctggttcatgtggtgcctactcctactttctgtaggggtaggcatctatttgctccccaaccgg---------------------------------------------------------------------------------------------------------------------------------------------------------------------------------------------------------------------------------------------------------------------------------------------------------------------------------------------------------------------------------------------------------------------------------------------------------------------------------------------------------------------------------------------------------------------------------------------------------------------------------------------------------------------------------------------------------------------------------------------------------------------------------------------------------------------------------------------------------------------------------------------------------------------------------------------------------------------------------------------------------------------------------------------------------------------------------------------------------------------------------------------------------------------------------------------------------------------------------------------------------------------------------------------------------------------------------------------------------------------------------------------------------------------------------------------------------------------------------------------------------------------------------------------------------------------------------------------------------------------------------------------------------------------------------------------------------------------------------------------------------------------------------------------------------------------------------------------
>gnl|euhcvdb|AF165048_NS5B_C1b_NS5B_protein_coding_sequence_(ns5b_sequence)
tcgatgtcctacacatggacaggtgccttgatcacgccatgcgccgcggaggagagcaagctgcccatcaacgcgttgagcaactctttgctgcgtcaccacaatatggtctatgccacaacctcccgcagcgcaagccaacggcagaaaaaggtcacctttgacagactgcaagtcctggacgaccactaccgggacgtgctcaaggagatgaaggcgaaggcgtccacagttaaggctaaacttctatccgtagaagaagcttgcaagctgacgcccccacattcggctagatccaaatttggctatggggcaaaggacgtccggaacctatccagcaaggctgttaaccacatccactccgtgtggaaggacttgctggaagacactgagacaccaattgacaccaccatcatggcaaaaaatgaggtcttttgtgttcaaccagagaaaggaggccgcaagccagctcgccttatcgtattcccagatttgggggttcgcgtgtgcgagaaaatggccctttacgacgtggtctccactcttcctcaggccgtgatgggctcctcgtacgggttccagtactctcctgggcagcgggtcgagttcctggtaaatgcctggaaatcaaagaaaagccccatgggcttcgcatatgacacccgctgttttgactcaacggtcactgagagtgacatccgtgttgaggagtcaatttaccaatgttgtgacttggcccccgaggccagacaggccataaggtcgctcacagagcggctttacatcgggggccccctgactaattcaaaagggcagaactgcggttatcgccggtgccgcgccagcggcgtgctgacgaccagctgcggtaatacccttacatgttacttgaaggcctctgcagcctgtcgagctgcgaagctccaggactgcacgatgctcgtgtgcggggacgaccttgtcgttatctgtgagagcgcgggaatccaggaggacgcggcgagcctacgagtcttcacggaggctatgactaggtactctgccccccccggggacccgccccaaccagaatatgacttggagctaataacatcatgctcctccaacgtgtcggtcgcgcacgatgcatctggtaaacgggtgtattatctcacccgtgaccccaccaccccccttgcgcgggctgcgtgggagacagctagacacactccaatcaactcttggctaggcaacatcatcatgtatgcgcccaccctatgggcaaggatgattctgatgacccacttcttttccatccttctagcccaggagcaactcgaaaaagccctagattgtcagatctacggggccacttactccattgagccacttgacctacctcagatcattcagcgactccatggtcttagcgcattttcactccatagttactctccaggtgagatcaatagggtggcttcatgcctcaggaaacttggggtaccacccttgcgagtctggagacatcgggccagaagtgtccgcgctaagctactgtcccagggagggagggccgccacttgtggcaaatacctcttcaactgggcagtaaggaccaaacttaaactcactccaatcccggctgcgtcccagttggacttgtccggctggttcgttgctggttacagcgggggagacatatatcacagcttgtctcgtgcccgaccccgctggttcatgtggtgcctactcctactttctgtaggggtaggcatctatttgctccccaaccgg---------------------------------------------------------------------------------------------------------------------------------------------------------------------------------------------------------------------------------------------------------------------------------------------------------------------------------------------------------------------------------------------------------------------------------------------------------------------------------------------------------------------------------------------------------------------------------------------------------------------------------------------------------------------------------------------------------------------------------------------------------------------------------------------------------------------------------------------------------------------------------------------------------------------------------------------------------------------------------------------------------------------------------------------------------------------------------------------------------------------------------------------------------------------------------------------------------------------------------------------------------------------------------------------------------------------------------------------------------------------------------------------------------------------------------------------------------------------------------------------------------------------------------------------------------------------------------------------------------------------------------------------------------------------------------------------------------------------------------------------------------------------------------------------------------------------------------------------
>gnl|euhcvdb|AF165049_NS5B_C1b_NS5B_protein_coding_sequence_(ns5b_sequence)
tcaatgtcctacacatggacaggcgccctgatcacaccatgcgctgcggaagaaagcaagctgcccatcaacccgctgagcaactctttgctgcgtcaccacaatatggtctatgccacaacatctcgcagtgcaggcctacggcagaagaaggtcacttttgacagactgcaagtcctggacgaccactaccgggacgtgctcaaggagatgaaggcgaaggcgtccacagttaaagccaaacttctatccgtagaagaagcctgtaagctgacgcccccacactcggccagatctaaatttggctatggggcgaaggacgtccggaacctatccagcaaggccgttaaccacatccgctccgtgtggaaggacttgctggaagacactgaaacaccacttgacactaccgtcatggcaaaaaatgaggtcttctgcgtccaaccagagaaaggaggccgcaagccagcccgccttatcgtattcccagacctgggggttcgtgtatgcgagaagatggccctttacgacgtggtctccacccttcctcaagccgtgatgggctcctcatacggattccagtactctcctggacagcgggttgagttcctggtgaacacctggaaatcaaagaagaaccctatgggcttctcatatgacacccgctgtttcgactcaacggtcactgagagtgacatccgtgttgaggagtcaatctaccaatgttgtgacttagcccccgaagccagacaggtcataaagtcgctcacagagcggctctatatcgggggccccctgactaattcaaaagggcagaactgcggttatcgtcggtgccgcgcgagcggcgtgctgacgactagctgcggtaacacccttacatgttacttgaaggcctctgcagcctgtcgagctgcgaagctccgggactgcacgatgctcgtgaacggagacgaccttgtcgttatctgtgaaagcgagggaacccaggaggatgcggcgagcctacgagtcttcacggaggctatgactaggtactctgccccccccggggacctgcctcaaccagaatacgacctggagctgataacatcatgttcctccaatgtgtcggtcgcgcacgatgcatctggcaaaagggtgtactatctcacccgtgatcccaccaccccccttgcacgggctgcgtgggagacagctagacacactccagtcaactcctggctaggcaacatcatcatgtatgcgcccaccttatgggcaaggatgattctgatgactcactttttctccatccttctagctcaggagcaacttgagaaagccctagattgtcagatctacggggcctgttactccattgagccacttgacctacctcagatcattgagcgactccatggtcttagcgcattctcactccacagttattctccaggtgagatcaatagggtggcttcatgcctcaggaaacttggggtaccacccttgcgagtctggagacatcgggccagaagtgtccgcgctaagctactgtcccagggggggagggctgccacttgtggcaagtacctcttcaactgggcagtaaggaccaagcttaaactcactccaatcccggccgcgtcccagttggacttgtccggctggttcgttgctggttacagcgggggagacatatatcacagcctgtctcgtgcccgaccccgctggttcatgttgtgcctactcctactttccgtaggggtaggcatctacctgctccccaatcgc---------------------------------------------------------------------------------------------------------------------------------------------------------------------------------------------------------------------------------------------------------------------------------------------------------------------------------------------------------------------------------------------------------------------------------------------------------------------------------------------------------------------------------------------------------------------------------------------------------------------------------------------------------------------------------------------------------------------------------------------------------------------------------------------------------------------------------------------------------------------------------------------------------------------------------------------------------------------------------------------------------------------------------------------------------------------------------------------------------------------------------------------------------------------------------------------------------------------------------------------------------------------------------------------------------------------------------------------------------------------------------------------------------------------------------------------------------------------------------------------------------------------------------------------------------------------------------------------------------------------------------------------------------------------------------------------------------------------------------------------------------------------------------------------------------------------------------------------
>gnl|euhcvdb|AF165050_NS5B_C1b_NS5B_protein_coding_sequence_(ns5b_sequence)
tcaatgtcctacacatggacaggcgccctgatcacaccatgcgctgcggaagaaagcaagctgcccatcaacccgctgagcaactctttgctgcgtcaccacaatatggtctatgccacaacatctcgcagtgcaggcctacggcagaagaaggtcacttttgacagactgcaagtcctggacgaccactaccgggacgtgctcaaggagatgaaggcgaaggcgtccacagttaaagccaaacttctatccgtagaagaagcctgtaagctgacgcccccacactcggccagatctaaatttggntatggggcgaaggacgtccggaacctatccagcaaggccgttaaccacatccgctccgtgtggaaggacttgctggaagacactgaaacaccacttgacactaccgtcatggcaaaaaatgaggtcttctgcgtccaaccagagaaaggaggccgcaagccagcccgccttatcgtattcccagacctgggggttcgtgtatgcgagaagatggccctttacgacgtggtctccacccttcctcaagccgtgatgggctcctcatacggattccagtactctcctggacagcgggttgagttcctggtgaacacctggaaatcaaagaaaaaccctatgggcttctcatatgacacccgctgtttcgactcaacggtcactgagagtgacatccgtgttgaggagtcaatctaccaatgttgtgacttagcccccgaggccagacaggttataaagtcgctcactgagcggctctatatcgggggccccctgactaattcaaaagggcagaactgcggttatcgtcggtgccgcgcgagcggcgtgctgacgactagctgcggtaatacccttacatgttacttgaaggcctctgcagcctgtcgagctgcgaagctccgggactgcacgatgctcgtgaacggagacgaccttgtcgttatctgtgaaagcgagggaacccaagaggatgcggcgagcctacgagtcttcacggaggctatgactaggtactctgccccccccggggacttgcctcaaccagaatacgacctggagctgataacatcatgttcctccaatgtgtcggtcgcgcacgatgcatctggcaaaagggtgtactatctcacccgtgaccccaccacccctcttgcacgggctgcgtgggagacagctagacacactccagtcaactcctggctaggcaacatcatcatgtatgcgcccaccttatgggcaaggatgattctaatgactcactttttctccatccttctagctcaggagcaacttgagaaagccctagattgtcagatctacggggcctgttactccattgagccacttgacctacctcagatcattgagcgactccatggtcttagcgcgttctcactccacagttactctccaggtgagatcaatagggtggcttcatgcctcaggaaacttggggtaccacccttgcgagtctggagacatcgggccagaagtgttcgcgctaagctactgtcccagggggggagggccgccacttgtggcaagtacctcttcaactgggcagtaaggactaagcttaaactcactccaatcccggccgcgtcccagttggacttgtccggctggttcgttgctggttatagcgggggagacatatatcacagcctgtctcgtgcccgaccccgctggttcatgttgtgcctactcctactttccgtaggggtaggcatctacctgctccccaatcgc---------------------------------------------------------------------------------------------------------------------------------------------------------------------------------------------------------------------------------------------------------------------------------------------------------------------------------------------------------------------------------------------------------------------------------------------------------------------------------------------------------------------------------------------------------------------------------------------------------------------------------------------------------------------------------------------------------------------------------------------------------------------------------------------------------------------------------------------------------------------------------------------------------------------------------------------------------------------------------------------------------------------------------------------------------------------------------------------------------------------------------------------------------------------------------------------------------------------------------------------------------------------------------------------------------------------------------------------------------------------------------------------------------------------------------------------------------------------------------------------------------------------------------------------------------------------------------------------------------------------------------------------------------------------------------------------------------------------------------------------------------------------------------------------------------------------------------------------
>gnl|euhcvdb|AF165051_NS5B_C1b_NS5B_protein_coding_sequence_(ns5b_sequence)
tcaatgtcctacacatggacgggcgccttgatcacgccatgcgccgcggaggagagcaagctgcccatcaactcgttgagcaactccttgttacgccatcataacatggtctatgctacaacatcccgcagcgcaagcctacggcagaagaaggtcacctttgacagactgcaagtcctggacgaccactaccgggacgtgctcaaggagatgaaggcgaaggcgtccacagttaaggctaaacttctatctatagaagaagcctgcaaactgacgcccccacattcggccaaatccaaatttggctatggggcaaaggacgtccggaacctaaccggcaaggccgtcaaccacatccgctccgtgtggaaggacttgctggaagacactgagacaccaattgacaccacagtcatggcaaaaaatgaggttttctgtatccaaccagagaaaggaggccgcaagccagctcgcttgatcgtattcccagatctgggagttcgtgtatgcgagaaaatggccctttacgacgtggtctccacccttcctcaggccgtgatgggctcctcgtacggatttcagtactcccccaagcagcgggtcgagttcctggtgaatgcctggaaatcaaagaagtgccctatgggcttctcatatgacacccgctgttttgactcaacggtcactgagaacgatatccgtgttgaggagtcgatttaccaatgttgtgacctggcccccgaagccagacaggccataaagtcgctcacagagcggctctatatcgggggtcccctgactaattcaaaagggcagaactgcggctatcgtcgctgccgcgcaagcggcgtgctgacgaccagctgcggtaataccctcacatgttacttgaaagcctctgcggcctgtcgagctgcgaagctccaggactgcacgatgctcgtgaacggagacgacctagtcgttatctgtgagagtgcggggacccaggaggatgcggcgaacctacgagtcttcacggaggctatgactaggtactctgccccccccggcgacccgcctcaaccagcgtacgacttggagctgataacatcatgctcctccaatgtgtcggtcgcgcacgatgcatctggcaaaagggtgtactacctcacccgcgaccccaccaccccctttgcacgggctgcgtgggagacagctagacacactccagtcaactcctggctaggcaacatcatcatgtatgcgcccaccttatgggcaaggatggttctgatgactcacttcttctccatcctcctagcccaggagcaacttgaaaaagccctagattgtcagatctacggggcccactactccattgagccacttgacctacctcagatcattgaacgactccatggtcttagcgcattttcactccatagttactctccaggtgagatcaatagggtggctgcatgcctcaggaaacttggggtaccacccttgcgagtctggagacatcgggccagaagtgtccgcgctaagctactgtcccagggggggagggctgccacttgtggcaagtacctcttcaattgggcagtaaggaccaaacttaaactcactccaatcccggctgcgtctcagttggacttgtccagctggttcgtcgctggttacagcgggggagacatatatcacagcctgtctcgtgcccgaccccgctggttcatgttgtgcctactcctactttccgtaggggtaggcatctacctgctccccaaccga---------------------------------------------------------------------------------------------------------------------------------------------------------------------------------------------------------------------------------------------------------------------------------------------------------------------------------------------------------------------------------------------------------------------------------------------------------------------------------------------------------------------------------------------------------------------------------------------------------------------------------------------------------------------------------------------------------------------------------------------------------------------------------------------------------------------------------------------------------------------------------------------------------------------------------------------------------------------------------------------------------------------------------------------------------------------------------------------------------------------------------------------------------------------------------------------------------------------------------------------------------------------------------------------------------------------------------------------------------------------------------------------------------------------------------------------------------------------------------------------------------------------------------------------------------------------------------------------------------------------------------------------------------------------------------------------------------------------------------------------------------------------------------------------------------------------------------------------
>gnl|euhcvdb|AF165052_NS5B_C1b_NS5B_protein_coding_sequence_(ns5b_sequence)
tcaatgtcctacacatggacgggtgccttgatcacgccatgcgccgcggaggaaagcaagctgcccatcaactcgttgagcaattccttgttacgccatcataacatggtctatgctacaacatcccgcagcgcaagcctacggcagaagaaggtcacctttgacagactgcaagtcctggacgaccactaccgggacgtgctcaaggagatgaaggcgaaggcgtccacagttaaggctaaacttctatctatagaagaagcctgcaaactgacgcccccacattcggccaaatccaaatttggctatggggcaaaggacgtccggaacctaaccggcaaggccgttaaccacatccgctccgtgtggaaggacttgctggaagacactgagacaccaattgacaccacagtcatggcaaaaaatgaggttttctgtatccaaccagagaaaggaggccgcaagccagctcgcttgatcgtattcccagatctgggagttcgtgtatgcgagaaaatggccctttacgacgtggtctccacccttcctcaggccgtgatgggctcctcgtacggatttcagtactcccccaagcagcgggtcgagttcctggtgaatgcctggaaatcaaagaagtgccctatgggcttctcatatgacacccgctgttttgactcaacggtcaccgagaacgatatccgtgttgaggagtcgatttaccaatgttgtgacctggcccccgaagccagacaggccataaagtcgctcacagagcggctctatatcgggggtcccctgactaattcaaaagggcagaactgcggctatcgtcgctgccgcgcaagcggcgtgctgacgaccagctgcggtaataccctcacatgttacttgaaagcctctgcggcctgtcgagctgcgaagctccaggactgcacgatgctcgtgaacggagacgacctagtcgttatctgtgagagtgcggggacccaggaggatgcggcgaacctacgagtcttcacggaggctatgactaggtactctgccccccccggtgacccgcctcaaccagcgtacgacttggagctgataacatcatgctcctccaatgtgtcggtcgcgcacgatgcatctggcaaaagggtgtactacctcacccgcgaccccaccaccccctttgcacgggctgcgtgggagacagctagacacactccagtcaactcctggctaggcaacatcatcatgtatgcgcccaccttatgggcaaggatggttctgatgactcacttcttctccatcctcctagcccaggagcaacttgaaaaagccctagattgtcagatctacggggcccactactccattgagccacttgacctacctcagatcattgaacgactccatggtcttagcgcattttcactccatagttactctccaggtgagatcaatagggtggctgcatgcctcaggaaacttggggtaccacccttgcgagtctggagacatcgggccagaagtgtccgcgctaagctactgtcccagggggggagggctgccacttgtggcaagtacctcttcaattgggcagtaaggaccaaacttaaactcactccaatcccggctgcgtctcagttggacttgtccagctggttcgtcgctggttacagcgggggagacatatatcacagcctgtctcgtgcccgaccccgttggttcatgttgtgcctactcctactttccgtaggggtaggcatctacctgctccccaaccga---------------------------------------------------------------------------------------------------------------------------------------------------------------------------------------------------------------------------------------------------------------------------------------------------------------------------------------------------------------------------------------------------------------------------------------------------------------------------------------------------------------------------------------------------------------------------------------------------------------------------------------------------------------------------------------------------------------------------------------------------------------------------------------------------------------------------------------------------------------------------------------------------------------------------------------------------------------------------------------------------------------------------------------------------------------------------------------------------------------------------------------------------------------------------------------------------------------------------------------------------------------------------------------------------------------------------------------------------------------------------------------------------------------------------------------------------------------------------------------------------------------------------------------------------------------------------------------------------------------------------------------------------------------------------------------------------------------------------------------------------------------------------------------------------------------------------------------------
>gnl|euhcvdb|AF165053_NS5B_C1b_NS5B_protein_coding_sequence_(ns5b_sequence)
tcgatgtcctacacgtggacaggcgccttaatcacgccatgcgccgcggaagaaagcaagctgcccatcaatgcgttgagcaactctcagttgcgtcaccacaacatggtctacgccacaacatcccgcagcgcaagccagcggcagaaaaaggtcacctttgacagactgcaagtcctggacgaccactaccgggacgtgctcaaggagatgaacgccaaggcgtccacagttaatgctaaacttctatccgtagaagaagcctgcaagctgacgcccccacattcggccaaatccaaatttggctatggggcgaaggacgtccggaacctatccagcaaggccgttaaccacatccactccgtgtggaaggacttgctggaagacactgaaacaccaatcaacaccaccatcatggcgaagaatgaggtcttctgtgttcaaccagagaagggaggccgaaaaccagctcgccttatcgtattcccagacttgggggttcgtgtgtgcgagaaaatggccctttacgacgtagtctccactcttcctcaggccgtgatgggctcctcatacggattccagtactcccctgggcagcgggtcgagttcctggtgaatgcctggaaatcaaagaaaagccctatgggcttcgcatatgacacccgctgttttgactcaacggtcactgagaatgacatccgtgttgaggagtcaatttaccaatgttgtgacttggcccccgaggccagacaggccataaggtcgctcacagagcggctttatattgggggccctctgactaattcaaaggggcagaactgcggttaccgccggtgccgcgccagcggcgtgctgacgactagctgcggaaacacccttacatgttacttgaaggcctctgcagcctgtcgagctgcaaagctccaggactgcacgatgctcgtgtgcggagacgaccttgtcgttatctgtgagagcgcgggaacccaggaggacgcggcgagcctacgagtcttcacggaggctatgactaggtactctgcccccccgggggacccgccccaaccggaatacgacttggagttgataacatcatgctcctccaacgtgtcggtcgcgcacgatgcatctggcaaacgggtgtattatctcacccgtgaccccaccaccccccttgcgcgggcggcgtgggagacagctagacacactccagtcaactcctggctaggcaacatcatcatgtatgcgcccaccttatgggcaaggatgattctgatgactcacttcttctctatccttctagctcaggagcagcttgaaaaagccctagattgtcagatctacggggccacttactccattgaaccacttgacctacctcagatcattcagcgactccatggtcttagcgcattctcactccatagttactctccaggtgaaatcaatagggtggcttcatgcctcagaaaacttggggtcccacctttgcgagtctggatacatcgggccaaaagtgtccgcgctaagctactgtcccagggggggagggccgccacttgtggcaaatacctcttcaattgggcagtaaggaccaagctcaaactcactccaattccggctgcgtcccaattggacttgtccagctggttcgtcgctggttacagcgggggagacatatatcacagcctgtctcgtgcccgaccccgctggttcatgtggtgcctactcctactttctgtaggggtaggcatctacttgctccccaaccga---------------------------------------------------------------------------------------------------------------------------------------------------------------------------------------------------------------------------------------------------------------------------------------------------------------------------------------------------------------------------------------------------------------------------------------------------------------------------------------------------------------------------------------------------------------------------------------------------------------------------------------------------------------------------------------------------------------------------------------------------------------------------------------------------------------------------------------------------------------------------------------------------------------------------------------------------------------------------------------------------------------------------------------------------------------------------------------------------------------------------------------------------------------------------------------------------------------------------------------------------------------------------------------------------------------------------------------------------------------------------------------------------------------------------------------------------------------------------------------------------------------------------------------------------------------------------------------------------------------------------------------------------------------------------------------------------------------------------------------------------------------------------------------------------------------------------------------------
>gnl|euhcvdb|AF165054_NS5B_C1b_NS5B_protein_coding_sequence_(ns5b_sequence)
tcgatgtcctacacgtggacaggcgccttaatcacgccatgtgccgcggaagagagcaagctgcccatcaatgcgttgagcaactctcagttgcgtcaccacaacatggtctacgccacaacatctcgcagcgcaagccagcggcagaaaaaggtcacctttgacagactgcaagtcctggacgaccactaccgggacgtgctcaaggagatgaaggcgaaggcgtctacagttaaggctaaacttctatccgtggaagaagcctgcaagctgacgcccccacattcggccaaatccaaatttggctatggggcgaaagacgtccggaacctatccagcaaggccgttaaccacatccactccgtgtggaaggacttgctggaagacactgaaacaccaattaacaccaccatcatggcgaagaatgaggtcttctgtgttcaaccagagaagggaggccgcaaaccagctcgccttatcgtattcccagacttgggggttcgtgtgtgcgagaaaatggccctgtacgacgtagtctccactcttcctcaggccgtgatgggctcctcatacggattccagtactctcctggacagcgggtcgagttcctggtgaatgcctggaaatcaaagaaaagccctatgggcttcgcatatgacacccgctgttttgactcaacggtcactgagaatgacatccgtgttgaggagtcaatttaccaatgttgtgacttggcccccgaggccagacaggccataaggtcgctcacagagcggctttatattgggggccctctgactaattcaaaggggcagaactgcggttaccgccggtgccgcgccagcggcgtgctgacgactagctgcggaaacacccttacatgttacttgaaggcctctgcagcctgtcgagctgcaaagctccaggactgcacgatgctcgtgtgcggagacgacctcgtcgttatctgtgagagcgcgggaacccaggaggacgcggcgagcctacgagtcttcacggaggctatgactaggtactctgcccccccgggggacccgccccaaccggaatacgacttggagttgataacatcatgctcctccaacgtgtcggtcgcgcacgatgcatctggcaaacgggtgtattatctcacccgtgaccccaccaccccccttgcgcgggcggcgtgggagacagctagacacactccagtcaactcctggctaggcaacatcatcatgtatgcgcccaccttatgggcaaggatgattctgatgactcacttcttctctatccttctagctcaggagcagcttgaaaaagccctagattgtcagatctacggggccacttactccattgaaccacttgacctacctcagatcattcagcgactccatggtcttagcgcattttcactccatagttactctccaggtgaaatcaatagggtggcttcatgcctcaggaaacttggggtcccacctttgcgagtctggagacatcgggccagaagtgtccgcgctaagctactgtcccagggggggagggccgccacttgtggcaaatacctcttcaattgggcagtaaggaccaagctcaaactcactccaattccggctgcgtcccagttggacttgtccggctggttcgttgctggttacggcgggggagacatatatcacagcctgtctcgtgcccgaccccgctggttcatgtggtgcctactcctactttccgtaggggtaggcatctacttgctccccaaccga---------------------------------------------------------------------------------------------------------------------------------------------------------------------------------------------------------------------------------------------------------------------------------------------------------------------------------------------------------------------------------------------------------------------------------------------------------------------------------------------------------------------------------------------------------------------------------------------------------------------------------------------------------------------------------------------------------------------------------------------------------------------------------------------------------------------------------------------------------------------------------------------------------------------------------------------------------------------------------------------------------------------------------------------------------------------------------------------------------------------------------------------------------------------------------------------------------------------------------------------------------------------------------------------------------------------------------------------------------------------------------------------------------------------------------------------------------------------------------------------------------------------------------------------------------------------------------------------------------------------------------------------------------------------------------------------------------------------------------------------------------------------------------------------------------------------------------------------
>gnl|euhcvdb|AF165055_NS5B_C1b_NS5B_protein_coding_sequence_(ns5b_sequence)
tcgatgtcctatacatggacaggtgccttgatcacgccatgcgctgcggaagagagcaagctgcccatcaatgcgttgagcaactctttgctgcgtcaccacaacatggtctatgccacaacatcccgcagcgcaagccagcggcagaaaaaggtcacctttgacagaatgcaagtcctggacgaccactaccgggacgtgcttaaggagatgaaggcgaaggcgtccactgttaaggctaaacttctatccgtagaagaagcctgcaagctgacgcccccacattcggccagatccaaatttggctatggggcaaaggacgtccggaacctatccagcaaggccgttaaccacatccactccgtgtggaaggacttgctggaagacaccgagacaccaattgatactaccatcatggcaaaaaatgaggtcttctgtgttcaaccagagaaaggaggccgcaagccagctcgccttatcgtattcccagatttgggggttcgtgtttgcgagaaaatggccctttatgacgtggtctccactcttcctcaggccgtgatgggctcctcatacggattccagtactctcctgggcagcgggtcgagttcctggtgaatgcctggaaatcaaagaaaagccctatgggcttcgcatatgacacccgctgctttgactcaaccgtcactgagaatgacatccgtgttgaggagtcaatttaccaatgttgtgacttggcccccgaggccagacaggccataaggtcgctcacagagcggctttatatcgggggccccctgactaattcaaaagggcagaactgcggctatcgtcggtgccgcgccagcggcgtgctgacgaccagctgcggcaatacccttacatgttacttgaaggcctctgcagcctgtcgagctgcgaagctccaggactgcacgatgctcgtgtgcggagacgacctcgtcgttatctgtgagagcgcgggaacccaggaggacgcggcgagcctacgagtcttcacggaggctatgacgaggtactctgccccccccggggacccgcccaaaccagaatacgacttggagctgataacatcatgctcttccaacgtgtcggtcgcgcacgatgcatctggcaaacgggtgtactacctcacccgcgaccccaccaccccctttgcgcgggctgcgtgggagacagctagacacactccagttaactcctggctaggcaacatcatcatgtatgcgcccaccttatgggcaaggatggttctgatgacccactttttctcaatccttctagcccaggagcaacttgagaaagccctagattgtcagatctacggggccacttactccattgagccacttgacctacctcagatcattcagcgactccatggtcttagcgcattttcactccatagttactctccaggtgagatcaatagggtggcttcatgcctcagaaaacttggggtaccacccctgcgagtctggagacatcgggccagaagtgtccgcgctaagctgctgtcccagggggggagggctgccacatgtggcaaatacctcttcaactgggcagtaaggaccaagctcaaactcactccaatcccagctgcgtcccagctggacttgtccggctggttcattgctggctacagcgggggagacatatatcacagcttgtctcgtgcccgaccccgctggttcatgtggtgcctactcctactttctgtaggggtaggcatctatttgctccccaaccgg---------------------------------------------------------------------------------------------------------------------------------------------------------------------------------------------------------------------------------------------------------------------------------------------------------------------------------------------------------------------------------------------------------------------------------------------------------------------------------------------------------------------------------------------------------------------------------------------------------------------------------------------------------------------------------------------------------------------------------------------------------------------------------------------------------------------------------------------------------------------------------------------------------------------------------------------------------------------------------------------------------------------------------------------------------------------------------------------------------------------------------------------------------------------------------------------------------------------------------------------------------------------------------------------------------------------------------------------------------------------------------------------------------------------------------------------------------------------------------------------------------------------------------------------------------------------------------------------------------------------------------------------------------------------------------------------------------------------------------------------------------------------------------------------------------------------------------------------
>gnl|euhcvdb|AF165056_NS5B_C1b_NS5B_protein_coding_sequence_(ns5b_sequence)
tcgatgtcctatacatggacaggtgccttgatcaccccatgcgctgcggaagagagcaagctgcccatcaatgcgttgagcaactctttgctgcgtcaccacaacatggtctacgccacaacatcccgcagcgcaagccagcggcagaaaaaggtcacctttgacagaatgcaagtcctggacgaccactaccgggacgtgcttaaggagatgaaggcgaaggcgtccacagttaaggctaaacttctatccgtagaagaagcctgcaagctgacgcccccacattcggccagatccaaatttggctatggggcaaaggacgtccggaacctatccagcaaggccgttaaccacatccactccgtgtggaaggacttgctggaagacactgagacaccaattgacactaccatcatggcaaaaaatgaggtcttctgtgttcaaccagagaaaggaggccgcaagccagctcgccttatcgtattcccagatttgggggttcgtgtgtgcgagaaaatggccctttatgacgtggtctccactcttcctcaggccgtgatgggctcctcatacggattccaatactctcctgggcagcgggtcgagttcctggtgaatgcctggaaatcaaagaaaaaccctatgggcttcgcatatgacacccgctgctttgactcaacggtcactgagaatgacatccgtgttgaggagtcaatttaccaatgttgtgacttggcccccgaggccagacaggccataaggtcgctcacagagcggctttacatcgggggccccctgaccaattcaaaagggcagaactgcggctatcgtcggtgccgcgccagcggcgtgctgacgaccagctgcggcaacacccttacatgttacttgaaggcctctgcagcctgtcgagctgcgaagctccagaactgcacgatgctcgtgtgcggagacgacctcgtcgttatctgtgagagcgcgggaacccaggaggacgcggcgagcctacgagtcttcacggaggctatgacgaggtactctgccccccccggggacccgcccaaaccagaatacgacttggagctgataacatcatgctcctccaacgtgtcggtcgcgcacgatgcatctggcaagcgggtgtactacctcacccgcgaccccaccaccccctttgcgcgggctgcgtgggagacagctagacacactccagttaactcctggctaggcaacatcatcatgtatgcgcccaccttatgggcaaggatggttctgatgacccactttttctcaatccttctagcccaggagcaacttgagaaagccctagattgtcagatctacggggccacttactccattgagccacttgacctacctcagatcattcagcgactccatggtcttagcgcattttcactccatagttactctccaggtgagatcaatagggtggcttcatgcctcagaaaacttggggtaccacccctgcgagtctggagacatcgggccagaagtgtccgcgctaagctgctgtcccagggggggagggctgccacatgtggcaaatacctcttcaactgggcagtaaggaccaagctcaaactcactccaatcccagctgcgtcccagctggacttgtccggctggttcattgctggctacagcgggggagacatatatcacagcttgtctcgtgcccgaccccgctggttcatgtggtgcctactcctactttctgtaggggtaggcatctatttgctccccaaccgg---------------------------------------------------------------------------------------------------------------------------------------------------------------------------------------------------------------------------------------------------------------------------------------------------------------------------------------------------------------------------------------------------------------------------------------------------------------------------------------------------------------------------------------------------------------------------------------------------------------------------------------------------------------------------------------------------------------------------------------------------------------------------------------------------------------------------------------------------------------------------------------------------------------------------------------------------------------------------------------------------------------------------------------------------------------------------------------------------------------------------------------------------------------------------------------------------------------------------------------------------------------------------------------------------------------------------------------------------------------------------------------------------------------------------------------------------------------------------------------------------------------------------------------------------------------------------------------------------------------------------------------------------------------------------------------------------------------------------------------------------------------------------------------------------------------------------------------------
>gnl|euhcvdb|AF165057_NS5B_C1b_NS5B_protein_coding_sequence_(ns5b_sequence)
tcaatgtcctacacatggacaggcgccctgatcacgccatgtgctgcggaggagagcaagctgcccatcaacccgttgagcaactccttgttgcgtcaccacaacatggtttatgccacaacatcccgcagcgcaggcctacggcagaagaaggtcacctttgacagactgcaagtcctggacgaccactaccgggacgtgctcaaggagatgaaggcgaaggcgtccacagttaaagctaaacttctatctatagaggaagcctgcaaactgacgcccccacattcggccagatccaaatttggctacggggcaaaggacgtccggaacctatccagcaaggccgttaaccacatccgctccgtgtggaaggacctgctggaagaccctgaaacaccaattgacaccaccatcatggcaaaaagtgaggttttctgtgttcaaccggagaagggaggccgcaagccagctcgccttatcgtattcccagacttgggagttcgtgtgtgcgagaagatggccctttatgacgtggtctccacccttcctcaggccgtgatgggctcctcatacggattccagtactctcctgggcagcgggtcgagttcctggtgaaaacttggaaatcaaagaaaaaccctatgggcttttcatatgacacccgctgttttgactcaacggtcactgagaatgacatccgtgttgaggagtcaatctaccaatgttgtgacttggcccccgaagccagacaggccataaagtcgctcacagagcggctctatatcgggggtcccctgactaattcaaaagggcagaactgcggttatcgccggtgccgcgcgagcggtgtgctgacgactagctgcggtaataccctcacatgttacttgaaggcctctgcagcctgtcgagctgcgaagctccgggactgcacgatgctcgtgaacggggacgaccttgtcgttatctgtgagagcgagggaacccaagaggacgcggcgagcctacgagtcttcacggaggctatgactaggtactcagccccccccggggaccccccccaaccagaatacgacttggagttgataacatcatgttcctccaatgtgtcggtcgctcacgatgcatctggcaaaagggtgtactacctcacccgtgaccccaccaccccccttgcacgggctgcgtgggagacagctagacacactccagtcaactcctggctaggcaacatcattatgtatgcgcccactttgtgggcgaggatgattttgatgactcatttcttctccatccttctagctcaggagcaacttgaaaaagccctagattgtcagatctacggggcctgttactccattcagccacttgacctacctcagatcattgagcgactccatggtcttagcgctttttcactccacagttactctccaggtgagatcaatagggtggcttcatgcctcaggaaacttggggtaccacccttgcgagtctggagacatcgggccagaagtgtccgcgctaagctactgtcccagggggggagggccgccacttgtggcaaatacctcttcaattgggcagtaaggaccaagcttaaactcactccaatcccggctgcgtcccggttggacttgtccagctggttcgtcgccggttacagcgggggagacatatatcacagcctgtctcgtgcccgaccccgctggttcatgttgtgcctactcctactttctgtaggggtaggcatctacttgctccccaaccgg---------------------------------------------------------------------------------------------------------------------------------------------------------------------------------------------------------------------------------------------------------------------------------------------------------------------------------------------------------------------------------------------------------------------------------------------------------------------------------------------------------------------------------------------------------------------------------------------------------------------------------------------------------------------------------------------------------------------------------------------------------------------------------------------------------------------------------------------------------------------------------------------------------------------------------------------------------------------------------------------------------------------------------------------------------------------------------------------------------------------------------------------------------------------------------------------------------------------------------------------------------------------------------------------------------------------------------------------------------------------------------------------------------------------------------------------------------------------------------------------------------------------------------------------------------------------------------------------------------------------------------------------------------------------------------------------------------------------------------------------------------------------------------------------------------------------------------------------
>gnl|euhcvdb|AF165058_NS5B_C1b_NS5B_protein_coding_sequence_(ns5b_sequence)
tcaatgtcctacacatggacaggtgccctgatcacgccatgcgctgcggaggagagcaagctgcccatcaacccgttgagcaactccttgttgcgtcaccacaacatggtctatgccacaacatcccgcagcgcaggcctacggcagaagaaggtcacctttgacagactgcaagtcctggacgaccactaccgggacgtgctcaaggagatgaaggcgaaggcgtccacagttaaagctaaacttctatctatagaggaagcctgcaaactgacgcccccacattcggccagatccaaatttggctacggggcaaaggacgtccggaacctatccagcaaggccgttaaccacatccgctccgtgtggaaggacctgctggaagaccctgaaacaccaattgacaccaccatcatggcaaaaagtgaggttttctgtgttcaaccggagaagggaggccgcaagccagctcgccttatcgtattcccagacttgggagttcgtgtgtgcgagaagatggccctttacgacgtggtctccacccttcctcaggccgtgatgggctcctcatacggattccagtactctcctaagcagcgggtcgagttcctggtgaacacttggaaatcaaagaaaaaccctatgggcttttcatatgacacccgctgttttgactcaacggtcactgagagtgacatccgtgttgaggagtcaatctaccaatgttgtgacttggcccccgaagccagacaggccataaagtcgctcacagagcggctctatatcgggggtcccctgactaattcaaaagggcagaactgcggttatcgccggtgccgcgcgagcggtgtgctgacgactagctgcggtaatacccttacatgttacttgaaggcctctgcagcctgtcgagctgcgaagctccgggactgcacgatgctcgtgaacggggacgaccttgtcgttatctgtgagagcgagggaacccaagaggacgcggcgagcctacgagtcttcacggaggctatgactaggtactcagccccccccggggaccccccccaaccagaatacgacttggagctgataacatcatgctcctccaatgtgtcggtcgctcacgatgcatctggcaaaagggtgtactacctcacccgtgaccccaccaccccccttgcacgggctgcgtgggagacagctagacacactccagtcaactcctggctaggcaacatcattatgtatgcgcccactttgtgggcaaggatgattttgatgactcatttcttctccatccttctagctcaggagcaacttgaaaaagccctagattgtcagatctacggggcctgttactccattcagccacttgacctacctcagatcattgagcgactccatggtcttagcgctttttcactccacagttactctccaggtgagatcaatagggtggcttcatgcctcaggaaacttggggtaccacccttgcgggtctggagacatcgggccagaagtgtccgcgctaagctactgtcccagggggggagggccgccacttgtggcaagtacctcttcaattgggcagtaaggaccaagcttaaactcactccaatcccggctgcgtcccagttggacttgtccagctggttcgtcgccggttacagcgggggagacatatatcacagcctgtctcgtgcccgaccccgctggttcatgttgtgcctactcctactttccgtaggggtaggcatctacttgctccccaaccgg---------------------------------------------------------------------------------------------------------------------------------------------------------------------------------------------------------------------------------------------------------------------------------------------------------------------------------------------------------------------------------------------------------------------------------------------------------------------------------------------------------------------------------------------------------------------------------------------------------------------------------------------------------------------------------------------------------------------------------------------------------------------------------------------------------------------------------------------------------------------------------------------------------------------------------------------------------------------------------------------------------------------------------------------------------------------------------------------------------------------------------------------------------------------------------------------------------------------------------------------------------------------------------------------------------------------------------------------------------------------------------------------------------------------------------------------------------------------------------------------------------------------------------------------------------------------------------------------------------------------------------------------------------------------------------------------------------------------------------------------------------------------------------------------------------------------------------------------
>gnl|euhcvdb|AF165059_NS5B_C1b_NS5B_protein_coding_sequence_(ns5b_sequence)
tcaatgtcctacacatggacaggcgccctgatcacgccatgcgctgcggaggagagcaagttgcccatcaacccgttgagcaactccttgctgcgtcaccacaacatggtctacgccacaacatcccgtagcgcaagcctgcggcagaagaaggtcacctttgacagactgcaagtcctggacgaccactaccgggacgtgctcaaggagatgaaggcgaaggcgtccacagttaaggctaaacttctatctatagaagaagcctgcaagctgacgcccccacattcggccagatccaaatttggctatggggcaaaggacgtccggagcctatccagcaaggccgtcaaccacatccgctccgtgtgggaggacttgctggaagacactgagacaccaattgacaccaccatcatggcaaaaagcgaggttttctgcgtccaaccagagaagggaggccgcaagccagctcgccttatcgtattcccagatctgggagttcgtgtatgcgagaagatggccctctacgacgtagtctccacccttcctcaggccgtgatgggctcctcatacggattccagtactctcctaagcagcgggtcgagttcctggtgaatacctggaagtcaaagaaatgccctatgggcttctcatatgacacccgctgttttgactcaacggtcactgagagtgacatccgtactgaggagtcaatttaccaatgctgtgacttggcccccgaagctagaaaggccataaagtcgctcacagagcggctctacatcgggggtcccctgactaattcaaaagggcagaactgcggttatcgccggtgccgcgcaagcggcgtgctgacgactagctgcggtaataccctcacatgttacttgaaagcctctgcggcctgtcgagctgcgaagctccaggactgcacgatgctcgtgaacggagacgacctagtcgttatctgtgagagcgcgggaacccaagaggatgcggcgagcctacgagtcttcacggaggctatgactaggtactctgccccccccggggacccgccccaaccagaatacgacttggagctgataacatcgtgctcctccaatgtgtcggtcgcacacgatgcatctggcaaaagggtgtactacctcacccgcgaccccaccaccccccttgcacgggctgcgtgggagacagctagacacactccagtcaactcctggctaggcaacatcatcatgtatgcgcccaccctatgggcaaggatgattctgatgactcacttcttctccatccttctagcccaggagcaacttgaaaaagccctagattgtcagatctacggggcctgttactccattgagccacttgacctacctcaaatcattgaacgactccatggtcttagcgcattttcactccatagttactctccaggtgagatcaatagggtggcttcatgcctcaggaaacttggggttccacccttgcgagtctggagacatcgggccagaagtgtccgcgctaagctactgtcccagggggggagggccgccacttgtggcaagtacctcttcaactgggcagtaaggaccaagcttaaactcactccaatcccggctgcgtcccggctggacttgtccggctggttcgtcgctggttacagcgggggagacatatatcacagcctgtctcgtgcccgaccccgctggttcatgtggtgcctactcctactttccgtaggggtaggcatctacctgctccccaaccga---------------------------------------------------------------------------------------------------------------------------------------------------------------------------------------------------------------------------------------------------------------------------------------------------------------------------------------------------------------------------------------------------------------------------------------------------------------------------------------------------------------------------------------------------------------------------------------------------------------------------------------------------------------------------------------------------------------------------------------------------------------------------------------------------------------------------------------------------------------------------------------------------------------------------------------------------------------------------------------------------------------------------------------------------------------------------------------------------------------------------------------------------------------------------------------------------------------------------------------------------------------------------------------------------------------------------------------------------------------------------------------------------------------------------------------------------------------------------------------------------------------------------------------------------------------------------------------------------------------------------------------------------------------------------------------------------------------------------------------------------------------------------------------------------------------------------------------------
>gnl|euhcvdb|AF165060_NS5B_C1b_NS5B_protein_coding_sequence_(ns5b_sequence)
tcaatgtcctacacatggacaggcgccctgatcacgccatgcgctgcggaggaaagcaagttgcccatcaacccgttgagcaactccttgctgcgtcaccacaacatggtctacgccacaacatcccgtagcgcaagcctgcggcagaagaaggtcacctttgacagactgcaagtcctggacgaccactaccgggacgtgctcaaggagatgaaggcgaaggcgtccacagttaaggctaaacttctatctatagaagaagcctgcaagctgacgcccccacattcggccagatccaaatttggctatggggcgaaggacgtccggagcctatccagcaaggccgtcaaccacatccgctccgtgtgggaggacttgctggaagacactgagacacccattgacaccaccatcatggcaaaaagcgaggttttctgcgtccaaccagagaaaggaggccgcaagccagctcgccttatcgtattcccagatctgggagttcgtgtatgcgagaagatggccctctacgacgtagtctccacccttcctcaggccgtgatgggctcctcatacggattccagtactctcctaagcagcgggtcgagttcctggtgaatacctggaagtcaaagaaatgccctatgggcttctcatatgacacccgctgttttgactcaacggtcactgagagtgacatccgtactgaggagtcaatttaccaatgctgtgacttggcccccgaagctagaaaggccataaagtcgctcacagagcggctctacatcgggggtcccctgactaattcaaaagggcagaactgcggttatcgccggtgccgcgcaagcggcgtgctgacgactagctgcggtaataccctcacatgttacttgaaagccactgcggcctgtcgagctgcgaagctccaggactgcacgatgctcgtgaacggagacgacctcgtcgttatctgtgaaagcgcgggaacccaagaggatgcggcgagcctacgagtcttcacggaggctatgactaggtactctgccccccccggggacccgccccaaccagaatacgacttggagctaataacatcgtgctcctccaatgtgtcggtcgcacacgatgcatctggcaaaagggtgtactacctcacccgcgaccccaccaccccccttgcacgggctgcgtgggagacagctagacacactccagtcaactcctggctaggcaacatcatcatgtatgcgcccaccctatgggcaaggatgattctgatgactcacttcttctccatccttctagcccaggagcaacttgaaaaagccctagattgtcagatctacggggcctgttactccattgagccacttgacctacctcagatcattgaacgactccatggtcttagcgcattttcactccatagttactctccaggtgagatcaatagggtggcttcatgcctcaggaaacttggggttccacccttgcgagtctggagacatcgggccagaagtgtccgcgctaagctactgtcccagggggggagggccgccacatgtggcaagtacctcttcaactgggcagtaaggaccaagctcaaactcactccaatcccggctgcgtcccggctggacttgtccggctggttcgtcgctggttacagcgggggagacatatatcacagcctgtctcgtgcccgaccccgctggttcatgtggtgcctactcctactttccgtaggggtaggcatctacctgctccccaaccga---------------------------------------------------------------------------------------------------------------------------------------------------------------------------------------------------------------------------------------------------------------------------------------------------------------------------------------------------------------------------------------------------------------------------------------------------------------------------------------------------------------------------------------------------------------------------------------------------------------------------------------------------------------------------------------------------------------------------------------------------------------------------------------------------------------------------------------------------------------------------------------------------------------------------------------------------------------------------------------------------------------------------------------------------------------------------------------------------------------------------------------------------------------------------------------------------------------------------------------------------------------------------------------------------------------------------------------------------------------------------------------------------------------------------------------------------------------------------------------------------------------------------------------------------------------------------------------------------------------------------------------------------------------------------------------------------------------------------------------------------------------------------------------------------------------------------------------------
>gnl|euhcvdb|AF165061_NS5B_C1b_NS5B_protein_coding_sequence_(ns5b_sequence)
tcgatgtcctacacatggacaggcgccctgatcacgccgtgcgctgcggaggaaagcaagctgcccatcaacccgttgagcaactctctgttgcgtcaccataatatggtctatgccacaacatcccgcagtgcaggcctacggcagaagaaggtcacctttgacagactgcaagtcctggacgaccactaccgggacgtgcttaaggagatgaaggcgaaggcgtccacagttaaggctaaactcctatctatagaagaagcctgcaagctgacgcccccacattcggccaaatccaaatttggctatggggcaaaggacgtccggaacctatccaacaaggccattaaccacatccgctccgtgtggaaggacttgctggaagacaatgagacaccaattgacaccaccatcatggcaaaaagtgaggttttctgtgtccaaccagagaagggaggccgcaagccagctcgccttatcgtattcccagatttgggggttcgtgtatgcgagaagatggccctttacgacgtggtctccacccttcctcaggccgtgatgggctcctcatatggatttcagtactcccctgggcagcgggtcgagttcctagtgaatgcttggaaatcaaagaaatgccctatgggcttttcatatgacacccgctgttttgactcaacggtcactgagagtgacatccgtgttgaggagtcaatctaccaatgttgtgacttggcccccgaagccagacaggccataaagtcgctcacagagcggctctacatcgggggtcccctgaccaattcaaaagggcagaactgcggttatcgccggtgccgcgcgagcggcgtgctgacgactagctgtggtaatacccttacatgttacttgaaggcctctgcagcctgtcgagctgcgaagctccaggactgcacgatgctcgtgaacggagacgaccttgtcgtgatctgtgagagcgcggggacccaagaggatgaggcgaacctacgagtcttcacggaggctatgactaggtactctgccccccctggggatccgccccgaccagaatacgacttggagctgataacatcatgttcctccaacgtgtcggtcgcgcacgatgcatctggcaaaagggtgtactacctcacccgtgaccccaccaccccccttgcacgggctgcgtgggaaacagctaggcacactccagtcaactcctggctaggcaacatcatcatgtatgcacccaccttgtgggcgaggatgattctgatgactcacttcttctccatccttctagcccaggagcaacttgaaaaaaccctggattgtcagatctacggggcctgttactccattgagccacttgacctacctcagatcattgaacgactccatggtcttagcgcattttcactccacagttactctccaggtgagatcaatagggtggcttcatgcctcaggaaacttggggtaccacccttgcgagtctggagacatcgggccagaagtgtccgcgctaagctactgtcccaaggggggagggccgccacttgtggcaagtacctcttcaactgggcggtaaggaccaagctcaaactcactccaatcccagccgcgtcccggttggacttgtccagctggttcgtcgctggctacagcgggggagacatttatcacagcctgtctcgtgcccgaccccgttggtttatgttgtgcctactcctactttctgtaggggtaggcatctacctgctccccaaccga---------------------------------------------------------------------------------------------------------------------------------------------------------------------------------------------------------------------------------------------------------------------------------------------------------------------------------------------------------------------------------------------------------------------------------------------------------------------------------------------------------------------------------------------------------------------------------------------------------------------------------------------------------------------------------------------------------------------------------------------------------------------------------------------------------------------------------------------------------------------------------------------------------------------------------------------------------------------------------------------------------------------------------------------------------------------------------------------------------------------------------------------------------------------------------------------------------------------------------------------------------------------------------------------------------------------------------------------------------------------------------------------------------------------------------------------------------------------------------------------------------------------------------------------------------------------------------------------------------------------------------------------------------------------------------------------------------------------------------------------------------------------------------------------------------------------------------------------
>gnl|euhcvdb|AF165062_NS5B_C1b_NS5B_protein_coding_sequence_(ns5b_sequence)
tcgatgtcctacacatggacaggcgccctgatcacgccgtgcgctgcggaggaaagcaagttgcccatcaacccgctgagcaactctctgctgcgtcaccataatatggtctatgccacaacatcccgcagtgcaggcctacggcagaagaaggtcacctttgacagactgcaagtcctggacgaccactaccgggacgtgcttaaggagatgaaggcgaaggcgtccacagttaaggctaaactcctatctatagaagaagcctgcaagctgacgcccccacattcggccaaatccaaatttggctatggggcaaaggacgtccggaacctatccaacaaggccattaaccacatccgctccgtgtggaaggacttgctggaagacaatgagacaccaattgacaccaccatcatggcaaaaagtgaggttttctgtgtccaaccagagaagggaggccgcaagccagctcgccttatcgtattcccagatttgggggtccgtgtatgcgagaagatggccctttacgacgtggtctccacccttcctcaggccgtgatgggctcctcatacggatttcagtactcccctgggcagcgggtcgagttcctagtgaatgcttggaaatcaaagaaatgccctatgggcttttcatatgacacccgctgttttgactcaacggtcactgagagtgacatccgtgttgaggagtcaatctaccagtgttgtgacttggcccccgaagccagacaggccataaagtcgctcacagagcggctctatatcgggggtcccctgaccaattcaaaagggcagaactgcggttatcgccggtgccgcgcgagcggcgtgctgacgactagctgcggtaatacccttacatgttacttgaaggcctctgcagcctgtcgagctgcaaagctccaggactgcacgatgctcgtgaacggagacgaccttgtcgttatctgtgagagcgcgggaacccaagaggacgaggcgagcctacgagtcttcacggaggctatgactaggtactctgccccccccggggacccgccccgaccagaatacgacttggagctgataacatcatgttcctccaacgtgtcggtcgcgcacgatgcatctggcaaaagggtgtactacctcacccgtgaccccaccaccccccttgcacgggctgcgtgggagacagctaggcacactccagtcaactcctggctaggcaacatcatcatgtatgcacccaccttgtgggcgaggatgattctgatgactcacttcttctccatccttctagcccaggagcaacttgaaaaaaccctggattgtcagatctacggggcctgttactccattgagccacttgacctacctcagatcattgaacgactccatggtcttagcgcattttcactccacagttactctccaggtgagatcaatagggtggcttcatgcctcaggaaacttggggtaccacccttgcgagtctggagacatcgggccagaagtgtccgcgctaagctactgtcccaaggggggagggccgccacttgtggcaagtacctcttcaactgggcggtaaggaccaagctcaaactcactccaatcccagccgcgtcccggttggacttgtccagctggttcgtcgctggctacagcgggggagacatttatcacagcctgtctcgtgcccgaccccgttggtttatgttgtgcctactcctactttctgtaggggtaggcatctacctgctccccaaccga---------------------------------------------------------------------------------------------------------------------------------------------------------------------------------------------------------------------------------------------------------------------------------------------------------------------------------------------------------------------------------------------------------------------------------------------------------------------------------------------------------------------------------------------------------------------------------------------------------------------------------------------------------------------------------------------------------------------------------------------------------------------------------------------------------------------------------------------------------------------------------------------------------------------------------------------------------------------------------------------------------------------------------------------------------------------------------------------------------------------------------------------------------------------------------------------------------------------------------------------------------------------------------------------------------------------------------------------------------------------------------------------------------------------------------------------------------------------------------------------------------------------------------------------------------------------------------------------------------------------------------------------------------------------------------------------------------------------------------------------------------------------------------------------------------------------------------------------
>gnl|euhcvdb|AF165063_NS5B_C1b_NS5B_protein_coding_sequence_(ns5b_sequence)
tcgctgtcctatacatggacaggcgccttaattacaccatgcgccgcggaggagagcaagctgcccatcaatgcgttgagcaactctttgctgcgtaaccacaacatggtctacgcaacgacatcccgcagcgcaagcctgcgccagaagaaggtcacctttgacagacagcaagtcctggacgaccactaccgggacgtgctcaaggagatgaaggcgaaggcgtccacagttaaggctaagcttctatctgtagaagaagcctgcaagctgacgcccccacactcggccagatccaaatttggctatggggcgaaggacgtccggaacctatccagcagggccgttaaccacatccgctccgtgtggaaggacttgctggaagacactgagacaccaattgacaccaccatcatggcaaaaaatgaggtcttctgtgttcaaccagagaaaggaggccgcaagccagctcgccttatcgtattcccagacctgggggttcgtgtgtgcgagaaaatggccctttacgatgtggtctccattcttcctcaggccgtgatgggctcctcatacggattccagtactctcctgggcagcgggtcgagttcctggtgaacgcctggaaatcaaagaagaaccctatggggttcgcatatgacacccgctgttttgactcaacggtcactgagagtgatatccgtactgaggagtcaatttaccaatgttgtgacttggcccccgaggccagacaggtcataaggtcgctcacagagcggctttacatcgggggccccctgactaattcaaaagggcagaactgcggctatcgccggtgtcgcgccagcggcgtgctgacgactagctgcggtaacaccatcacatgttacttgaaggcctctgcagcctgtcgagctgcgaagctccaggactgcacgatgctcgtgtgcggagacgaccttgtcgttatctgtgaaagcgcagggacccaggaggacgcggcgagcctacgagtcttcacggaggctatgactaggtactctgccccccctggggacccgccccaaccagaatacgacttggagttgataacatcatgctcctccaacgtgtcggtagcgcacgatgcatctggcaaacgggtgtactacctcacccgcgaccccaccatcccccttgcgcgggctgcgtgggaaacagctagacacactccagttaactcctggctaggcaacatcatcatgtatgcgcccactttatgggcaaggatgattctgatgacccatttcttctccatcctcctagctcaggagcaacttgaaaaagtcctagattgtcagatctacgggaccacttactccattgaaccacttgatctacctcagatcattcagcgactccatggtcttagcgcattttcactccatagttactctccaggtgagatcaatagggtggcttcatgcctcaggaaacttggggtaccgcccttgcgagtctggagacatcgggccagaagtgtccgcgctaagctgctgtcacagggggggagggctgccacttgtggcaaatacctcttcaactgggcagtaaggaccaagctcaaactcactccaatcccggctgcgtcccagttggacttgtccggctggttcgtcgctggttacagcgggggagacatatatcacagcttgtctcgtgcccgaccccgctggttcatgtggtgcctactcctactctctgtaggggtaggcatctacctgctccccaaccga---------------------------------------------------------------------------------------------------------------------------------------------------------------------------------------------------------------------------------------------------------------------------------------------------------------------------------------------------------------------------------------------------------------------------------------------------------------------------------------------------------------------------------------------------------------------------------------------------------------------------------------------------------------------------------------------------------------------------------------------------------------------------------------------------------------------------------------------------------------------------------------------------------------------------------------------------------------------------------------------------------------------------------------------------------------------------------------------------------------------------------------------------------------------------------------------------------------------------------------------------------------------------------------------------------------------------------------------------------------------------------------------------------------------------------------------------------------------------------------------------------------------------------------------------------------------------------------------------------------------------------------------------------------------------------------------------------------------------------------------------------------------------------------------------------------------------------------------
>gnl|euhcvdb|AF165064_NS5B_C1b_NS5B_protein_coding_sequence_(ns5b_sequence)
tcgctgtcctatacatggacaggcgccttaattacaccatgcgccgcggaggagagcaagctgcccatcaatgcgttgagcaactctttgctgcgtaaccacaacatggtctacgcaacgacatcccgcagcgcaagcctgcgccagaagaaggtcacctttgacagacagcaagtcctggacgaccactaccgggacgtgctcaaggagatgaaggcgaaggcgtccacagttaaggctaagcttctatctgtagaagaagcctgcaagctgacgcccccacactcggccagatccaaatttggctatggggcgaaggacgtccggaacctatccagcagggccgttaaccacatccgctccgtgtggaaggacttgctggaagacactgagacaccaattgacaccaccatcatggcaaaaaatgaggtcttctgtgttcaaccagagaaaggaggccgcaagccagctcgccttatcgtattcccagacctgggggtccgtgtgtgcgagaaaatggccctttacgatgtggtctccattcttcctcaggccgtgatgggctcctcatacggattccagtactctcctgggcagcgggtcgagttcctggtgaacgcctggaaatcaaagaagaaccctatggggttcgcatatgacacccgctgttttgactcaacggtcactgagagtgatatccgtactgaggagtcaatttaccaatgttgtgacttggcccccgaggccagacaggtcataaggtcgctcacagagcggctttacatcgggggccccctgactaattcaaaagggcagaactgcggctatcgccggtgtcgcgccagcggcgtgctgacgactagctgcggtaacaccatcacatgttacttgaaggcctctgcagcctgtcgagctgcgaagctccaggactgcacgatgctcgtgtgcggagacgaccttgtcgttatctgtgagagcgcagggacccaggaggacgcggcgagcctacgagtcttcacggaggctatgactaggtactctgccccccctggggacccgccccaaccagaatacgacttggagttgataacatcatgctcctccaacgtgtcggtagcgcacgatgcatctggcaaacgggtgtactacctcacccgcgaccccaccatcccccttgcgcgggctgcgtgggaaacagctagacacactccagttaactcctggctaggcaacatcatcatgtatgcgcccactttatgggcaaggatgattctgatgacccatttcttctccatcctcctagctcaggagcaacttgaaaaagtcctagattgtcagatctacgggaccacttactccattgaaccacttgatctacctcagatcattcagcgactccatggtcttagcgcattttcactccatagttactctccaggtgagatcaatagggtggcttcatgcctcaggaaacttggggtaccgcccttgcgagtctggagacatcgggccagaagtgtccgcgctaagctgctgtcacagggggggagggctgccacttgtggcaaatacctcttcaactgggcagtaaggaccaagctcaaactcactccaatcccggctgcgtcccagttggacttgtccggctggttcgtcgctggttacagcgggggagacatatatcacagcttgtctcgtgcccgaccccgctggttcatgtggtgcctactcctactctctgtaggggtaggcatctacctgctccccaaccga---------------------------------------------------------------------------------------------------------------------------------------------------------------------------------------------------------------------------------------------------------------------------------------------------------------------------------------------------------------------------------------------------------------------------------------------------------------------------------------------------------------------------------------------------------------------------------------------------------------------------------------------------------------------------------------------------------------------------------------------------------------------------------------------------------------------------------------------------------------------------------------------------------------------------------------------------------------------------------------------------------------------------------------------------------------------------------------------------------------------------------------------------------------------------------------------------------------------------------------------------------------------------------------------------------------------------------------------------------------------------------------------------------------------------------------------------------------------------------------------------------------------------------------------------------------------------------------------------------------------------------------------------------------------------------------------------------------------------------------------------------------------------------------------------------------------------------------------
>gnl|euhcvdb|AF176573_NS5B_C1b_NS5B_protein_coding_sequence_(ns5b_sequence)
tcgatgtcctacacatggacaggcgccctgatcacgccatgcgctgcggaggaaagccagttgcccatcaatgcgttgagcaactccttgctgcgtcatcgcaatctggtctacgccacaacatctcgcagcgcaagccagcggcagaagaaggtcacctttgacagactgcaagtcctggacgaccactaccaggacgtgcttaaggagatgaaggcgaaggcgtccacagtcaaggctaaacttctatccgtagaggaagcctgtaagctgacgcccccacattcggccaaatctaaatttggctatggggcaaaggacgtccggaacctatccagcaaggccgttaaccacatccactccgtgtggaaggacttgctggaagacactgagacaccaattgacactaccatcatggcaaagaatgaggttttctgcgttcaaccagagaaaggaggccgcaagccagctcgccttatcgtgttcccagatttgggggttcgcgtgtgcgagaaaatggctctttacgacgtggtctccacccttcctcaggccgtgatgggctccgcatacggattccagtactctcctggccagcgggtcgacttcctggtaaatgcctggaaatcaaagaagtgccccatgggcttctcgtatgacacccgctgctttgactcaacagtcactgagagtgatatccgtgttgaggagtcaatctaccaatgttgtgacttggcccccgaagccaggcaggccataaggtcgctcacagagcggctttacgtcgggggtcccctgaccaattcaaaggggcagaactgcggctatcgccgatgccgcgcgagcggcgtgctgacgaccagctgcggtaatacccttacctgctacttgaaggccactgcggcctgtcgagctgcaaagctccgggactgcacattgctcgtgaacggcgacgaccttgtcgttatctgtgaaagcgcggggacccaggaggacgcggcgagcctacgagtcttcacggaggctatgactaggtactctgccccccccggggacctgccccaaccagaatacgacttggagctgataacatcacgttcctcaaatgtgtcggtcgcgcacgatgcatctggcaaaagggtgtactacctcacccgcgaccccaccacccccctcgcacgggctgcgtgggaggcggctagacacactccagttaactcctggctaggcaacatcattatgtatgcgcccaccttgtgggcgaggatgattctgatgacacacttcttctccatccttctattccaggagcaacttgaaaaagccctagattgccagatctacggggcctattactccattgaaccacttgacctacctcagatcattcagcgactccatggtcttagcgcattttcactccatagttactctccaggtgaaatcaatagggtggcttcatgcctcaggaaacttggggtaccacccttgcgagcctggagacatcgggccaggaatgtccgcgctaagctgctgtcccagggggggagggccgccacttgtggcaagtacctcttcaactgggcagtaaggaccaagctcaaactcactccaatcccggctgcgtcccagttggacttgtccggctggttcgttgctggttacggcgggggagacatatatcacagcctgtctcgcgcccgaccccgctggcccatgttgtgcctactcctactcttcgtaggggtaggcatctacctgctccccaaccgg---------------------------------------------------------------------------------------------------------------------------------------------------------------------------------------------------------------------------------------------------------------------------------------------------------------------------------------------------------------------------------------------------------------------------------------------------------------------------------------------------------------------------------------------------------------------------------------------------------------------------------------------------------------------------------------------------------------------------------------------------------------------------------------------------------------------------------------------------------------------------------------------------------------------------------------------------------------------------------------------------------------------------------------------------------------------------------------------------------------------------------------------------------------------------------------------------------------------------------------------------------------------------------------------------------------------------------------------------------------------------------------------------------------------------------------------------------------------------------------------------------------------------------------------------------------------------------------------------------------------------------------------------------------------------------------------------------------------------------------------------------------------------------------------------------------------------------------------
>gnl|euhcvdb|AF207752_NS5B_C1b_NS5B_protein_coding_sequence_(ns5b_sequence)
tcaatgtcctacacatggacaggcgccctgatcacgccatgcgctgcggaggaaagcaagttgcccatcaacccgttgagcaactctctgttgcgtcaccacaacatggtctatgctactacatcccgcagcgcagtcctccggcagaagaaggtcacctttgacagactgcaagtcctggacgaccactaccgggacgtgctcaaggagatgaaggcgaaggcgtccacagttaaggctaaacttctatctgtagaagaagcctgcaagctgacgcccccacattcggccagatctaagtttggctatggggcaaaggacgtccggaacctaaccggcaaggccgttaaccacatccgctccgtgtggaaggacttgctggaagacactgagacaccaattgacaccaccatcatggcaaaaagtgaggtcttctgtgtccaaccagagaaaggaggccgcaagccagctcgctttatcgtattcccggacctgggagttcgtgtatgcgagaagatggccctttatgacgtggtctccaccctccctcaggccgtgatgggctcctcatacggattccagtactcccctggacagcgggttgagttcctggtgaatgcctggaaatcaaagaaatgccctatgggcttctcatatgacacccgctgttttgactcaacggtcactgagaatgacatccgtgttgaggagtcaatttatcaatgttgtgacttggcccccgaagccagacaggtcataaagtcgctcacagagcggctctatatcgggggtcccctgactaattcaaaggggcagaactgcggttatcgccggtgccgtgcaagcggcgtgctgacgaccagctgcggtaataccctcacatgctacttgaaggcctctgcagcctgtcgagctgcaaagctccaggactgcacgatgctcgtgaacggagacgatcttgtcgttatctgtgaaagcgcgggaacccaagaggatgaggcgagcctacgagtcttcacggaggctatgactaggtactcagcccctcccggggacctgccccaaccagaatacgacttggagttgataacatcatgctcctccaatgtgtccgtcgcgcacgatgcatctggcaaaagggtgtactacctcacccgagatcccgccaccccccttgcacgggctgcgtgggagacagctagacacactccagtcaactcctggctaggcaatatcatcatgtatgcgcccaccttatgggcaaggatggttctgatgactcacttcttctccatcctcctagctcaggagcaacttgaaaaaaccctggattgtcagatctacggggcctgttactccattgagccacttgacctacctcagatcattgagcgactccatggtcttagcgcattttcactccatagttactctccaggtgagatcaatagggtggcttcatgcctcaggaaacttggggtaccacccttgcgagtctggagacatcgggccagaagtgtccgcgctaagctactgtcccagggggggagggctgccacttgtggcaagtacctcttcaactgggcagtaaagaccaagctcaaactcactccaattccggctgcgtcccagttggacttgtccaactggttcgttgctggttacaacgggggagacatatatcacagcctgtctcgtgcccgaccccgttggttcatgttgtgcctactcctactttctgtaggggtaggcatctacctgctccccaatcgg---------------------------------------------------------------------------------------------------------------------------------------------------------------------------------------------------------------------------------------------------------------------------------------------------------------------------------------------------------------------------------------------------------------------------------------------------------------------------------------------------------------------------------------------------------------------------------------------------------------------------------------------------------------------------------------------------------------------------------------------------------------------------------------------------------------------------------------------------------------------------------------------------------------------------------------------------------------------------------------------------------------------------------------------------------------------------------------------------------------------------------------------------------------------------------------------------------------------------------------------------------------------------------------------------------------------------------------------------------------------------------------------------------------------------------------------------------------------------------------------------------------------------------------------------------------------------------------------------------------------------------------------------------------------------------------------------------------------------------------------------------------------------------------------------------------------------------------------
>gnl|euhcvdb|AF207753_NS5B_C1b_NS5B_protein_coding_sequence_(ns5b_sequence)
tcaatgtcctacacatggacaggcgccctgattacgccatgcgctgcggaggaaagcaagctgcccatcaacgcgctgagcaactctttgctgcgtcaccacaacatggtctatgctacaacatcccgcagcgcatgccagcggcagaagaaggtcacctttgacagactgcaagtcctggacgaccactaccgggacgtgctcaaggagatgaaggcgaaggcgtccacagtgaaggctaaacttctatctgtagaggaagcctgcaagctgacgcccccacattcggccaaatccaaatttggctacggggcaaaggacgtccggaacctatccagcaaggccgttaaccacatccgctccgtgtggaaggacttgctggaggacactgagacaccaattaacaccaccgtcatggcaaaaaatgaggttttctgcgtccaaccagagaaaggaggccgcaaacccgctcgccttatcgtattcccagacctgggagttcgtgtgtgcgagaagatggccctttacgacgtggtttccacccttcctcaggccgtgatgggctcctcatacggattccagtactctcctgggcagcgggtcgagttcctggtgaatacctggaaatcaaagaaatgccccatgggcttttcatatgacacccgttgttttgactcaacggtcactgagaatgacatccgtgttgaggagtcaatttatcaatgttgtgacttggcccccgaagctagacaggtcataaggtcgctcacagagcggctctatgtcgggggtcccctgaccaattcaaaagggcagaactgcggttatcgccggtgccgcgcgagcggagtactgacgactagctgcggcaataccctcacatgctacttgaaggcctctgcggcctgtcgagctgcgaagctccaggactgcacgatgctcgtgaacggagacgaccttgtcgttatctgtgagagcgcgggaacccaagaggatgcggcgagcctacgagtcttcacggaggctatgactaggtactctgccccccccggggacccgccccaaccagaatacgacttggagttgataacatcatgctcctccaatgtgtcggtcgcgcacgatgcatctggcaagagggtgtactacctcacccgtgaccccaccaccccccttgcacgggccgcgtgggagacagctagacacactccagttaactcctggctaggcaatatcatcatgtatgcgcccactttgtgggcaaggatgattctgatgactcatttcttctccatcctcctagcccaggaacaacttgagaaagccctggattgtcagatctacggggcctgttactccattgagccacttgacctacctcagatcattgagcgactccatggtcttagcgcattttcactccatagttactctccaggtgagatcaatagggtggcttcatgcctcaggaagcttggggtaccacccttgcgagtctggagacatcgggccagaagtgtccgcgctaagctactgtcccagggggggagggctgccacttgtggcaagtacctcttcaactgggcagtaaggaccaagcttaaactcactccaatcccggctgcgtcccggctggacttgtccggttggttcgtagctggttacagcgggggagacatatatcacagcctgtctcgtgcccgaccccgctggttcatgttgtgcctactcctactttccgtaggggtaggcatctacctgctccccaaccgg---------------------------------------------------------------------------------------------------------------------------------------------------------------------------------------------------------------------------------------------------------------------------------------------------------------------------------------------------------------------------------------------------------------------------------------------------------------------------------------------------------------------------------------------------------------------------------------------------------------------------------------------------------------------------------------------------------------------------------------------------------------------------------------------------------------------------------------------------------------------------------------------------------------------------------------------------------------------------------------------------------------------------------------------------------------------------------------------------------------------------------------------------------------------------------------------------------------------------------------------------------------------------------------------------------------------------------------------------------------------------------------------------------------------------------------------------------------------------------------------------------------------------------------------------------------------------------------------------------------------------------------------------------------------------------------------------------------------------------------------------------------------------------------------------------------------------------------------
>gnl|euhcvdb|AF207754_NS5B_C1b_NS5B_protein_coding_sequence_(ns5b_sequence)
tcaatgtcctacacatggacaggtgccctgatcacaccatgcgctgcggaggagagcaaactgcccatcaacccgttgagcaactccttgctgcgtcaccacaacatggtgtatgccacaacatcccgcagtgcaggcctgcggcagaagaaggtcacctttgacagactgcaagtcctggacgaccactaccgggacgtgctcaaggagatgaaggcgaaggcgtccacggttaaggctaaacttctatctgtagaagaagcctgtaagctgacgcccccacattcggccaaatccaaatttggctacggggcaaaggacgtccggaacctatccggcaaggccgttaaccacatccgctccgtgtggaaggacttgctggaagacactgagacaccaattgataccaccatcatggcaaaaaatgaggttttctgcgtccaaccagagaaaggaggccgcaagccagctcgccttatcgtattcccagacctgggagttcgtgtatgcgagaagatggctctttacgacgtggtctccacccttcctcaggccgtgatgggctcctcatacggattccagtactctcccaagcagcgggtcgagttcctggtgaatacctggaagtcaaagaaatgccctatgggcttctcatatgacacccgttgttttgactcaacggtcactgagagtgacatccgtgtggaggagtcaatttaccaatgttgtgacttggcccccgaagccagacaggccataaggtcgctcacggagcggctctacatcgggggtcccctgactaattcaaaagggcagaactgcggttatcgccggtgccgcgcaagcggcgtactgacgaccagctgcggtaataccctcacatgttacttgaaggccactgcagcctgtcgagctgcgaagctccaggactgcacgatgctcgtgaacggcgacgaccttgtcgttatctgtgaaagcgcggggacccaggaggatgcggcgagcctacgagccttcacggaggctatgactaggtactctgccccccccggggacctgccccaaccagaatacgacttggagctgataacatcatgttcctccaatgtgtcggtcgcgcacgatgcatctggcaaaagggtgtactacctcactcgtgaccccaccaccccccttgcacgggctgcgtgggagacagctagacacactccagtcaactcctggctaggcaatatcatcatgtatgcgcccactttgtgggcaaggatggttctgatgactcatttcttctccatcctcctagcgcaggaacaacttgacaaagccctggattgtcagatctacggggcctgttactccattgagccacttgacctacctcagatcattgaacgactccatggtcttagcgcattttcactccatagttactctccaggtgagatcaatagggtggcttcatgcctcaggaaacttggggtaccacccttgcgagtctggagacatcgggccagaagtgtccgcgctaagctactgtcccagggggggagggctgccacttgtggcaagtacctcttcaattgggcagtaaggaccaagcttaaactcactccaaacccggctgcgtcccggttggacttgtccggctggttcgttgctggttacaacgggggagacatatatcacagcctgtctcgtgcccgaccccgttggtttatgttgtgcctactcctactttctgtgggggtaggcatttacctgctccccaaccgg---------------------------------------------------------------------------------------------------------------------------------------------------------------------------------------------------------------------------------------------------------------------------------------------------------------------------------------------------------------------------------------------------------------------------------------------------------------------------------------------------------------------------------------------------------------------------------------------------------------------------------------------------------------------------------------------------------------------------------------------------------------------------------------------------------------------------------------------------------------------------------------------------------------------------------------------------------------------------------------------------------------------------------------------------------------------------------------------------------------------------------------------------------------------------------------------------------------------------------------------------------------------------------------------------------------------------------------------------------------------------------------------------------------------------------------------------------------------------------------------------------------------------------------------------------------------------------------------------------------------------------------------------------------------------------------------------------------------------------------------------------------------------------------------------------------------------------------------
>gnl|euhcvdb|AF207755_NS5B_C1b_NS5B_protein_coding_sequence_(ns5b_sequence)
tcgatgtcctacacgtggacaggcgccttaatcacgccatgtgccgcggaggagagcaagctgcccatcaatgcgttgagcaactcgttgctgcgtcaccacaacatggtctatgccacaacatcccgcagcgcaagccaacggcagaaaaaggttacatttgacagactgcaagtcctggacgaccactaccgggacgtactcaaggagatgaaggcgaaggcgtccacagttaaggccaaacttctatctgtagaagaagcctgcaagctgacgcccccacactcggccaaatccaaatttggctatggggcaaaggacgtccggaacctatccagcaaggccgttaaccacatccactccgtgtggaaggacttgctggaagacactcaaacaccaattgatactaccatcatggcaaagaatgaggttttcgttgttcagccagaaaaaggaggccgcaagccggcccgccttatcgtgttcccagacttgggagttcgtgtgtgcgagaaaatggctctctacgacgtagtctccacccttcctcaagccgtgatgggctcctcatacggattccagtactcccctggacaacgggtcgagttcctggtcaatgcctggaagtcaaagaaaaaccctatgggtttcgcatatgacacccgttgttttgactcaacggtcactgagaatgacatccgtgttgaggagtcaatttatcaaagttgtgacttggcccccgaggccagacaggccataaggtcgctcacagaacggctttatattgggggccccctgactaattcaaaggggcagagctgcggttatcgccggtgccgtgctagcggcgtgctgacgaccagctgcggtaacacccttacatgttacctgaaggcctctgcagcctgtcgagctgcaaagctccgggactgcacgatgctcgtgtgcggagacgacctcgtcgttatctgtgagagcgcgggaacccaggaggacgcggcgagcctacgagtcttcacggaggctatgactaggtactctgccccccccggggacccaccccaaccggaatacgacttggagttgataacatcatgctcccccaacgtgtcggtcgcgcacgatgcatctggcaagcgggtgtactatctcacccgtgaccccaccacccccctcgggcgggctgcgtgggagacagctagacacactccaaccaactcctggctaggcaacatcatcatgtatgcgcccaccctatgggcgaggatgattctgatgactcacttcttctccatccttctagctcaggagcagcttgaaaaagccctagattgtcagatctacggggccacttactccattgaaccgcttgacctacctcagatcatccagcgactccatggtcttagcgcattttcactccacagttactctccaggtgaaatcaatagggtggcttcatgcctcaggaaacttggggtaccgcccttacgagtctggagacatcgggccaggagtgtccgcgctaagctactgtcccagggggggagggccgccatttgtggcaaatacctctttaactgggcagtaaggaccaagctcaaactcactccaattccggctgcgtcccagttggatttatccggctggttcgttgccggttacagcgggggagacatatatcacagcctgtctcgcgcccgaccccgctggttcatgtggtgcctactcctactttctgtgggagtaggcatctatttgctccccaaccgg---------------------------------------------------------------------------------------------------------------------------------------------------------------------------------------------------------------------------------------------------------------------------------------------------------------------------------------------------------------------------------------------------------------------------------------------------------------------------------------------------------------------------------------------------------------------------------------------------------------------------------------------------------------------------------------------------------------------------------------------------------------------------------------------------------------------------------------------------------------------------------------------------------------------------------------------------------------------------------------------------------------------------------------------------------------------------------------------------------------------------------------------------------------------------------------------------------------------------------------------------------------------------------------------------------------------------------------------------------------------------------------------------------------------------------------------------------------------------------------------------------------------------------------------------------------------------------------------------------------------------------------------------------------------------------------------------------------------------------------------------------------------------------------------------------------------------------------------
>gnl|euhcvdb|AF207756_NS5B_C1b_NS5B_protein_coding_sequence_(ns5b_sequence)
tcaatgtcctacacatggacaggcgccctgatcacgccatgcgctgcggaggaaagcaagctgcccatcaatccgttgagcaactccttgctgcgtcaccacaatatggtttacgccacaacatcccgtagcgcaagcctgcggcagaagaaggtgacctttgacaggctgcaagtcctggacgaccactaccgggacgtgctcaaggagatgaaggcgaaggcgtccacagttaaggctaagcttctatccatagaagaagcctgcaagctgacgcccccacattcggccaaatccaaatatggctatggggcaaaggacgtccggaacctatccagcaaggccattaaccacatccactccgtgtgggaggacttgctggaagacactgagacaccaattgacaccaccatcatggcaaagagtgaggttttctgtgtccaaccagagaaaggaggccgcaagccggctcgccttatcgtattcccagacctgggagttcgtgtatgcgagaagatggccctctacgacgtggtctccacccttcctcaggccgtgatgggctcctcatacggattccaatactctcctaagcagcgggtcgagttcctggtgaacacctggaaatcaaagaaaagccctatgggcttttcatatgacacccgctgttttgactcaacggtcactgagaatgacatccgtgttgaggagtcaatttaccaatgctgtgacttggcccccgaagccaaacgggccataaggtcgctcacagagcggctttatatcgggggccccctgactaattcaaaagggcagaactgcggttatcgccggtgccgcgcgagcggcgtactgacgactagctgcggtaataccctcacatgttacttgaaggcctctgcggcctgtcgagctgcgaagctccaggactgcacgatgctcgtgaacggagacgaccttgtcgttatctgtgaaagcgcgggaacccaagaggatgcggagcgcctacgagccttcacggaggctatgactaggtactctgccccccccggggacccgccccaaccagaatacgacttggagttgataacatcatgttcctccaatgtgtcggtcgcgcacgatgcatctggtaaaagagtgtactacctcacccgtgatcccaccaccccccttgcacgggctgcgtgggagacagctagacacactccagttaactcctggctaggcaatatcatcatgtatgcgcccaccttatgggcgaggatgattctgatgactcacttcttctccatccttctagctcaggagcaacttgaaaaagccctggattgtcagatctacggggcctgttactccattgaaccactcgacctacctcagatcattgagcgactccatggtcttagcgcattttcactccatagttactctccaggtgagatcaatagggtggcttcatgcctcaggaaacttggggttccacccttgcgagtctggagacatcgggccagaagtgtccgcgctaagctactgtcccagggggggagggctgccacttgtggcaagtacctcttcaactgggcagtaaggaccaagcttaaactcactccaatcccggctgcgtcccggttggacttgtccggctggttcgttgctggttacagcgggggagacatatatcacagcctgtctcgtgcccgaccccgttggttcatgttgtgcctactcctactttctgtaggagtaggcatctacctgctccccaaccga---------------------------------------------------------------------------------------------------------------------------------------------------------------------------------------------------------------------------------------------------------------------------------------------------------------------------------------------------------------------------------------------------------------------------------------------------------------------------------------------------------------------------------------------------------------------------------------------------------------------------------------------------------------------------------------------------------------------------------------------------------------------------------------------------------------------------------------------------------------------------------------------------------------------------------------------------------------------------------------------------------------------------------------------------------------------------------------------------------------------------------------------------------------------------------------------------------------------------------------------------------------------------------------------------------------------------------------------------------------------------------------------------------------------------------------------------------------------------------------------------------------------------------------------------------------------------------------------------------------------------------------------------------------------------------------------------------------------------------------------------------------------------------------------------------------------------------------------
>gnl|euhcvdb|AF207757_NS5B_C1b_NS5B_protein_coding_sequence_(ns5b_sequence)
tcgatgtcctacacatggacaggcgccttaatcacaccatgcgccgcggaggagaacaagctgcccatcaatgcgctgagcaactctttgctgcgtcatcataacatgatctatgccacaacatcccgcagcgcaagccaacggcagaaaaaggtcacctttgacagactgcaagtcctggacgaccactaccgggacgtgctcaaggagatgaaggcgaaggcgtccacagttaaggctaaacttctatccgtagaagaagcctgcaagctgacgcccccacattcagccaaatctaaatttggctatggggcaaaggacgtccggaacctatccagcaaggccgtcaaccacatccactccgtgtggaaggacttgctggaagacaatgtgacaccaattgacactaccatcatggcaaagaatgaggtcttctgtgtccaaccagagaaagggggccgcaagccagctcgccttatcgtgttcccagacttgggagttcgtgtgtgcgagaaaatggccctttacgacgtggtctccactcttcctcaggccgtgatgggcccctcatacgggttccagtactctcctgggcagcgggtcgagttcctggtcaatgcctggaaatcaaagaaaagccccatgggcttcgcatatgacacccgctgttttgactcaacggtcaccgagaatgatatccgtgtcgaggagtcaatttaccaaagctgtgacttggcccccgaggccagacaggccataaggtcgctcacagagcgactttatattgggggccccctgactaattcaaaggggcagaactgcggttaccgccggtgccgcgccagcggcgtgctgacgactagctgcggtaatacccttacatgctacttgaaggcctctgcagcctgtcgagctgcaaagctccaggactgcacgatgctcgtgtgcggagacgatcttgtcgttatctgtgagagcgcgggaacccaggaggacgcggcgagcctacgagtcttcacggaggctatgactaggtactctgccccccccggggacccgccccaaccggaatacgacttggagttgataacatcatgctcctccaacgtgtcggtcgcgcacgatgcatccggcaaacgggtgtactacctcacccgtgaccccaccacccccctcgcgcgggctgcgtgggagacagctagacacactccggtcaactcctggctaggcaacatcatcatgtatgcgcccactttatgggcaaggatgattctgatgactcacttcttctccatccttctggctcaggagcagcttgaaaaagccctggattgtcagatctacggggccatttactccattgaaccacttgatctacctcagatcattcagcgactccatggtcttagcgcgttttcactccatagctactctccaggtgaaatcaatagggtggcttcatgcctcaggaaacttggggtaccacccttgcgagtctggagacatcgggccagaagtgtccgtgctaagctactgtcccagggggggagggctgccacttgtggcaaatacctcttcaactgggcagtaaggaccaagcttaaactcactccaattccggctgcgtcccagttggacttgtccggctggttcgtcgctggttacagcgggggagacatatatcacagcctgtctcgtgcccgaccccgctggttcatgtggtgcctactcctactttccgtaggggtaggcatctatttgctccccaaccgg---------------------------------------------------------------------------------------------------------------------------------------------------------------------------------------------------------------------------------------------------------------------------------------------------------------------------------------------------------------------------------------------------------------------------------------------------------------------------------------------------------------------------------------------------------------------------------------------------------------------------------------------------------------------------------------------------------------------------------------------------------------------------------------------------------------------------------------------------------------------------------------------------------------------------------------------------------------------------------------------------------------------------------------------------------------------------------------------------------------------------------------------------------------------------------------------------------------------------------------------------------------------------------------------------------------------------------------------------------------------------------------------------------------------------------------------------------------------------------------------------------------------------------------------------------------------------------------------------------------------------------------------------------------------------------------------------------------------------------------------------------------------------------------------------------------------------------------------
>gnl|euhcvdb|AF207758_NS5B_C1b_NS5B_protein_coding_sequence_(ns5b_sequence)
tcaatgtcctacacgtggacgggtgccctgatcacgccatgtgctgcggaggaaagcaagctgcccatcaacccgttgagcaactctctgctgcgtcaccacaacatggtctacgccacaacatcccgcagcgcaggcctacggcagaagaaggtcacctttgacagactgcaagtcctggacgaccactaccgggacgtactcaaggagatgaaggcgaaggcgtccacagttaaggctaaacttctatctatagaagaagcctgcaagctgacgcccccacattcggccaaatccaaatttggctatggggcaaaggacgtccggaacctatccagcagggccgttaaccacatccgctccgtgtgggaggacttgctggaagacactgaaacaccaattaccaccaccatcatggcaaaaaatgaggttttctgcgtccaaccagagaaaggaggccgcaagccggctcgccttatcgtattcccagacctgggagttcgtgtatgcgagaagatggctctttatgacgtggtctccacccttcctcaggccgtgatgggctcctcatacggattccagtactctcctgggcagcgggtcgagttcctggtgaatgcctggaaatcgaagaaatgccctatgggcttctcatatgacacccgctgttttgactcaacggtcactgagaatgacatccgtgttgaggagtcaatttaccaatgttgtgacttggcccccgaagccagacaggccataaggtcgctcacagagcggctttatatcgggggccccctgactaattcaaaagggcagaactgcggttatcgccggtgccgcgcaagcggtgtgctgacgactagctgcggtaacaccctcacatgttacttgaaggccactgcggcctgtcgagctgcaaagctccaggactgcacgatgctcgtgaacggagacgaccttgtcgttatctgtgaaagcgcgggaacccaagaggatgcggcggccctacgagtcttcacggaggctatgactaggtattccgccccccccggggacctgccccagccagaatacgacttggagctgataacatcatgctcctccaatgtgtcggtcgcgtacgatgcatctggcaaaagggtatactaccttacccgtgaccccaccaccccccttgcgcgggctgcgtgggagacagctagacacactccagtcaactcctggctaggcaacatcatcatgtatgcgcccaccttatgggcaaggatgattctgatgactcacttcttctccatccttctagctcaggaacaacttgaaaaagccctggattgtcagatctacggggcttgctactccattgagccacttgacctacctcagatcattgaacgactccatggacttagcgcattttcactccacatttactctcctcgtgagatcaatagggtggcttcttccctcaggaaacttggggtaccgcccttgcgagtctggagacatcgggccagaagtgtccgcgctaagctgctgtcccggggggggagggcagccacttgtggcaaatacctcttcaactgggcagtgaggaccaagctcaaactcactccaattccggctgcgtcccggctggacttgtccggctggttcgttgctggttacagcgggggagacatatatcacagcctgtctcgtgcccgaccccgctggttcatgttgtgcctactcctactttctgtaggggtaggcatctacttgctccccaaccgg---------------------------------------------------------------------------------------------------------------------------------------------------------------------------------------------------------------------------------------------------------------------------------------------------------------------------------------------------------------------------------------------------------------------------------------------------------------------------------------------------------------------------------------------------------------------------------------------------------------------------------------------------------------------------------------------------------------------------------------------------------------------------------------------------------------------------------------------------------------------------------------------------------------------------------------------------------------------------------------------------------------------------------------------------------------------------------------------------------------------------------------------------------------------------------------------------------------------------------------------------------------------------------------------------------------------------------------------------------------------------------------------------------------------------------------------------------------------------------------------------------------------------------------------------------------------------------------------------------------------------------------------------------------------------------------------------------------------------------------------------------------------------------------------------------------------------------------------
>gnl|euhcvdb|AF207759_NS5B_C1b_NS5B_protein_coding_sequence_(ns5b_sequence)
tcaatgtcctacacatggacaggcgccctgatcacgccatgcgctgcggaggaaagcaagttgcccatcaacccgttgagcaactctttgttgcgtcaccataacatggtctatgccacaacatcccgcagcgcaggcctacggcagaagaaggtcacctttgacagactgcaagtcctggacgaccactaccgggacgtgctcaaggagatgaaggcgaaggcgtccacagttaaagccaagcttctatctatagaagaagcctgcaaactgacgcccccacattcagccaaatccaaatttggctacggggcgaaggacgttcggaacctatccagcaaggccgtcaaccacatccgctccgtgtggaaggacttgctggaagacactgagacaccaattgacaccaccatcatggcaaaaaatgaggtattctgtgtccaaccagagaaaggaggccgcaagccagctcgccttatcgtgttcccggacctgggagttcgtgtatgcgagaagatggccctttatgacgtggtctccacccttcctcaggccgtgatgggctcctcatacggattccaatactcccctggacagcgggtcgaattcctggtgaacgcttggaaatcaaagaaaagccctatgggcttctcatatgacacccgctgttttgactcaacggtcactgagaatgacatccgtactgaggagtcaatttaccaatgttgtgacttggcccccgaagccagacaggccataaagtcgctcacagagcggctctatattgggggccccctgactaattcaaaggggcagaactgcggctatcgccggtgccgcgcgagcggtgtgctgacaactagctgcggtaataccctcacatgttacttgaaggcctctgcagcctgtcgagctgcaaagctccgggactgcacgatgctcgtgaatggagacgaccttgtcgttatctgtgagagcgcgggaacccaagaggatgcggcgagtctacgagtcttcacggaggctatgactaggtactctgccccccccggggacccgccccaaccagaatacgacctggagttgataacatcatgttcctccaatgtgtcagtcgcgcacgatgcatctggcaaaagagtgtactacctcacccgtgatcccaccacccctcttgcacgggctgcgtgggagacagctagacacactccagttaactcctggctaggcaacatcatcatgtatgcgcccaccttatgggcaaggatggttctgatgactcactttttctccatccttctagcccaggagcaacttgacaaagccctggattgtcagatctacggggcctgttactccattgagccacttgacctacctcagatcatcgagcgactccatggtcttggcgcattttcactccatagttactctccaggtgagatcaatagggtggctgcatgcctcagaaaacttggggtaccacctttgcgagtctggagacatcgggccagaagtgtccgcgccaagctactgtcccagggggggagggccgccacttgtggtaagtacctcttcaactgggcagtaaaaaccaagctcaaactcactccaatcccggctgcgtcccggctggacttgtccggctggttcgtcgctggttacagcgggggagacatatatcacagcttgtctcgtgcccgaccccgctggtttatgttgtgcctactcctactttccgtaggggtaggcatctacctgctccccaagcga---------------------------------------------------------------------------------------------------------------------------------------------------------------------------------------------------------------------------------------------------------------------------------------------------------------------------------------------------------------------------------------------------------------------------------------------------------------------------------------------------------------------------------------------------------------------------------------------------------------------------------------------------------------------------------------------------------------------------------------------------------------------------------------------------------------------------------------------------------------------------------------------------------------------------------------------------------------------------------------------------------------------------------------------------------------------------------------------------------------------------------------------------------------------------------------------------------------------------------------------------------------------------------------------------------------------------------------------------------------------------------------------------------------------------------------------------------------------------------------------------------------------------------------------------------------------------------------------------------------------------------------------------------------------------------------------------------------------------------------------------------------------------------------------------------------------------------------------
>gnl|euhcvdb|AF207760_NS5B_C1b_NS5B_protein_coding_sequence_(ns5b_sequence)
tcaatgtcctacacatggacaggcgccctgatcacgccatgcgccgcggaagagagcaagctgcccatcaacgcgctgaacaactctttgctgcgccaccataacatggtctacgccacaacatcccgcagcgcaagccaacggcagaagaaggtcacctttgacagactgcaagtcctggacgaccactaccgggacgtgctcaaggagatgaaggcgaaggcgtccacagttaaggccaaactcctatccgtagaagaggcctgtaggctgacgcccccacactcagccagatccaaatttggctatggggcgaaggacgtccggagcctatccagtagggccatcaaccacatccactccgtgtggaaggacctgctggaagacactgagacaccaattcaaaccaccatcatggcaaaaaatgaggttttctgtgtccaaccagagaaaggaggtcgcaagccagctcgccttatcgtgttcccagatttgggggtccgtgtgtgcgagaaaatggccctttacgacgtggtctccactcttcctcaggccgtgatgggcgcctcatacggattccagtactctcctggacagcgggtcgagttcctggtgaatgcctggaagtcaaagaagtgccctatgggcttttcatatgacacccgctgtttcgactcaacggtcactgagaatgacatccgtactgaggagtcaatataccaatgttgtgacttggcccccgacgccagacaggctataaggtcgctcacagagcggctttatatcgggggtcccctgatcaattcaaaagggcagaactgcggttatcgccggtgccgcgcgagcggcgtgctgacgaccagctgcggtaataccctcacatgttacttgaaggccactgcggcctgtcgagctgcgaagctccaggactgcacgatgctcgtgtgcggagacgaccttatcgttatctgtgaaagcgcgggaacccaggaggacgcggcaaacctacgagtcttcacggaggctatgactaggtactctgccccccccggggacccgccccaaccagaatacgacttggagttgataacatcatgctcctccaatgtgtcggtcgcgcacgatgcatctggtaaaagggtgtactatctcacccgtgaccccaccacccctcttgcaagggctgcgtgggagacagctagacacactccagtcaactcctggctaggcaacatcatcatgtatgcgcccactctatgggctaggatgattctgatgactcacttcttctccatcctactagctcaggagcaacttgaaaaggccctggattgtcagatctacggggcctgctactccattgaaccacttgacctacctcagatcatccaacgactccatggtcttagcgcattctcacttcatagttactctccaggtgagatcaatagggtggcttcatgcctcaggaaacttggggtaccgcccttgcgagtctggagacatcgggccagaagtgtccgcgctaagctactgtcccagggggggagggccgccacttgtggcaagtacctcttcaactgggcagtgaagaccaagcttaaactcactccaattcccgcagcgtaccagctagacttgtccggctggttcgttgctggttacagcgggggagacatatatcacagcgtgtctcgtgcccggccccgctggtttatgtggtgcctactcctactgtctgtaggggtaggcatctacttgctccccaaccga---------------------------------------------------------------------------------------------------------------------------------------------------------------------------------------------------------------------------------------------------------------------------------------------------------------------------------------------------------------------------------------------------------------------------------------------------------------------------------------------------------------------------------------------------------------------------------------------------------------------------------------------------------------------------------------------------------------------------------------------------------------------------------------------------------------------------------------------------------------------------------------------------------------------------------------------------------------------------------------------------------------------------------------------------------------------------------------------------------------------------------------------------------------------------------------------------------------------------------------------------------------------------------------------------------------------------------------------------------------------------------------------------------------------------------------------------------------------------------------------------------------------------------------------------------------------------------------------------------------------------------------------------------------------------------------------------------------------------------------------------------------------------------------------------------------------------------------------
>gnl|euhcvdb|AF207761_NS5B_C1b_NS5B_protein_coding_sequence_(ns5b_sequence)
tcgatgtcctacacatggaccggcgctctaattacaccatgcgccgcggaggaaagcaagctgcccatcaatgcgctgagcaactctctacttcgtcaccacaacatggtgtatgccacaacatcccgcagcgcaagccagcggcagaagaaggtcacttttgacagaatgcaagtcctggacgaccactaccgggacgtgctcaaggagatgaaggcgaaggcgtccacagttaaggccaaacttctatccgtagaggaagcctgtaagctgacgcccccacattcggccagatccaagtttggctatggggcaaaggacgtccggaacctatccagcaaggccactaaccacatccgctccgtgtggaaggacttgctggaagactctgagacaccaattgacactaccgtcatggcaaaaaatgaggttttctgcgtccaaccagagaaaggaggccgcaagccagctcgccttatcgtgttcccagacttgggggttcgtgtgtgcgagaagatggctctttacgacgtggtctccacccttcctcaggccgtgatgggcccctcatacggattccagtactctcctgggcagcgggtcgagttcctggtgaatgcctggaaatcaaagaagaaccctatggggttcgcatatgacacccgctgctttgactcaacggtcactgagaatgatatccgtgttgaggagtcaatctaccaatgttgtgacttggcccccgaggccagacaggccataaggtcgctcacagagcggctttatatcgggggtcctctgactaattcaaaaggccagaactgcggttatcgccggtgccgcgcaagcggtgtgctgacgactagctgcggtaataccatcacatgttacttgaaggcctccgcagcctgtcgagctgcgaagctccaggactgcacaatgctcgtgtgcggagacgaccttgtcgttatctgtgagagcgcgggaacccaggaggacgcggcgagcctacgagtcttcacggaggctatgactaggtattccgccccccccggggacccgcctcaaccagaatacgacttggagttgataacatcatgctcctccaatgtgtcagtcgcgcacgatgcatctgggaaaagggtgtactacctcacccgtgaccccaccaccccccttgcacgggcagcgtgggagacagctagacacactccagtcaactcctggctaggcaacatcatcatgtatgcgcccaccttatgggcaaggatgattctgatgactcactttttctctatccttctagcccaggagcaacttgaaaaagccctggattgtcagatctacggggcctgttactccattgagccacttgacctacctcagatcattcaacgactccacggtcttagcgcattttcactccatagttactctccaggtgagatcaatagggtggcttcatgcctcaggaaacttggggtgccgcccttgcgagtctggagacatcgggccagaagtgttcgcgctaagttgctgtcccagggggggagggctgccacttgtggcaagtacctcttcaactgggcagtaagaaccaagcttaaactcactccaattccggctgcgtcccacctggacttgtccggctggttcgttgctggttacagcgggggagacatatatcacagcctgtctcgtgcccgaccccgctggttaatgtggtgcctactcctactttctgtgggagtaggcatttacctgctccccaaccga---------------------------------------------------------------------------------------------------------------------------------------------------------------------------------------------------------------------------------------------------------------------------------------------------------------------------------------------------------------------------------------------------------------------------------------------------------------------------------------------------------------------------------------------------------------------------------------------------------------------------------------------------------------------------------------------------------------------------------------------------------------------------------------------------------------------------------------------------------------------------------------------------------------------------------------------------------------------------------------------------------------------------------------------------------------------------------------------------------------------------------------------------------------------------------------------------------------------------------------------------------------------------------------------------------------------------------------------------------------------------------------------------------------------------------------------------------------------------------------------------------------------------------------------------------------------------------------------------------------------------------------------------------------------------------------------------------------------------------------------------------------------------------------------------------------------------------------------
>gnl|euhcvdb|AF207762_NS5B_C1b_NS5B_protein_coding_sequence_(ns5b_sequence)
tcaatgtcctacacatggacgggcgccctgatcacgccatgcgctgcggaggaaagcaagctgccaatcaacccgttgagcaactctttgctgcgtaaccacaatatggtctacgctacaacatcccgcagcgcaagcctacggcagaagaaggtcacctttgacagactgcaagtcctggacgaccactaccgggacgtgctcaaggagatgaaggtgaaggcgtccacagtcaaggctaaacttctatctatagaggaagcctgcaaactgacgcccccacattcggccaaatcccaatttggctatggggcgaaggacgtccggaacctatccagcaaggccgttaaccacatccgctccgtgtgggaggacttgctggacgacactgagacaccgattaacaccaccatcatggcaaaaagtgaggtattctgcgtccaaccagagaagggaggccgcaagccagctcgccttatcgtattcccagacctgggggttcgtgtatgcgagaagatggccctttatgacgtggtctccacccttcctcaggccgtgatgggctcctcatacgggttccaatactcccctggacagcgggtcgagttcctggtgaacgcctggaaatcaaagaaaagccctatgggcttctcatatgacacccgctgctttgactcaacggtcactgagagtgatatccgtgttgaggagtcaatttaccaatgttgtgacttggcccccgaagccagacaggctataaagtcgctcacagagcggctctatatcgggggtcccctgaccaattcaaaagggcagaactgcggttatcgccggtgccgcgcgagcggcgtgctgacgactagctgcggtaataccctcacatgttacctgaaggcctctgcagcctgtcgagctgcaaagctccgggactgcacgatgctcgtgaacggagacgaccttgtcgttatctgtgaaagcgcgggaacccaagaggatgaggcgaacctacgagtcttcacggaggctatgactaggtactctgccccccctggggacccgccccgaccgacatatgatttggagttgatatcatcatgttcctccaatgtgtcggtggcgcacgatgcatctggcaaaagggtgtactacctcacccgtgaccccaccacccccttcgcacgggctgcgtgggagacagcaagacacactccagtcaactcctggctaggcaacatcatcatgtatgcgcccactttatgggcaaggatggttttgatgactcacttcttttccatccttatggcccaggagcagcttgaaaaagccctagattgtcaaatctacggggcctgttactccattgagccacttgacctacctcagatcattgaacgactccatgggcttagcgcattttcactccatagttactctccaggtgagatcaatagggtggcttcatgcctcaggaaacttggggtaccacccttgcgagtctggagacatcgggccagaagtgtccgcgctaagctactgtcccggggggggagggccgctacttgtggcaagtacctcttcaactgggcggtaaggaccaaactcaaactcactccaattccggctgcgtcccagttggacttgtccaattggttcgttgctggttacagcgggggagacatatatcacagcctgtctcgtgcccgaccccgttggttcatgtggtgcctactcctactttctgtaggggtaggcatctacctactccccaatcgg---------------------------------------------------------------------------------------------------------------------------------------------------------------------------------------------------------------------------------------------------------------------------------------------------------------------------------------------------------------------------------------------------------------------------------------------------------------------------------------------------------------------------------------------------------------------------------------------------------------------------------------------------------------------------------------------------------------------------------------------------------------------------------------------------------------------------------------------------------------------------------------------------------------------------------------------------------------------------------------------------------------------------------------------------------------------------------------------------------------------------------------------------------------------------------------------------------------------------------------------------------------------------------------------------------------------------------------------------------------------------------------------------------------------------------------------------------------------------------------------------------------------------------------------------------------------------------------------------------------------------------------------------------------------------------------------------------------------------------------------------------------------------------------------------------------------------------------------
>gnl|euhcvdb|AF207763_NS5B_C1b_NS5B_protein_coding_sequence_(ns5b_sequence)
tccatgtcatacacatggacaggcgccctgatcacgccatgcgctgcggaggagagcaagttgcccatcaacgcgttgagcaactccttgctgcgtcaccataatatggtctactccacaacatcccgtagcgcgggcctgcggcagaagaaggtcacctttgacagactgcaagtcctggacgaccactaccgggacgtgctcaaggagatgaaggcgaaggcgtccacagttaaggctaaacttctatctatagaagaagcctgcaaactgacgcccccacattcggccagatccaaatttggctatggggcaaaggacgtccggagcctgtccagcagggccgtcaaccacatccgctccgtgtgggaggacttgctggaagacactgacacaccaattcccaccaccgtcatggcaaaaaatgaggttttctgcgtccaaccagagaaaggaggccgcaagccagctcgccttatcgtattcccagacctgggagttcgtgtgtgcgagaagatggctctctacgacgtggtctccacccttcctcaggccgtgatgggctcctcatacggattccagtactctcctaagcaacgggtcgagttcctggtgaacacctggaaatcgaagaagtgccctatgggcttctcgtatgacacccgctgctttgactcaacggtcactgagaatgacatccgtgttgaggagtcaatttaccaatgctgtgacttggcccccgaagccaaattggccataaagtcgctcacagagcggctctatatcgggggtcccatgaccaactcaaaagggcagaactgcggttatcgccggtgccgcgcgagcggcgtgctgacgactagctgcggtaataccctcacatgctacttgaaagcctctgcggcctgtcgagctgcaaagctccgggactgcacgatgctcgtgaatggagacgaccttgtcgttatctgtgaaagcgcggggacccaagaggacgcggcaagcctacgagtcttcacggaggctatgactaggtactctgccccccccggggacccgcctcaaccagaatacgacttggagttgataacatcatgctcctccaatgtgtcggtcgcacacgatgcatctggcaaaagggtgtactacctcacccgtgaccccgccaccccctttgcacgggctgcgtgggagacagctagacacactccagttaactcctggctaggcaacatcatcatgtatgcgcccactttatgggcaaggatggttttgatgactcatttcttctccatccttatagctcaggaacaacttgaaaaagccctggattgccagatctacggggcctgttactccattgagccacttgacctacctcagatcattgaacgactccatggtcttagcgcattttcactccatagttactctccaggtgagatcaatagggtggcttcatgcctcaggaagcttggggttccacccttgcgagtctggagacatcgggccagaagtgtccgcgctaagctactgtcccagggggggagggctgccacttgtggcaagtacctcttcaactgggcagtaaggaccaagcttaaactcactccaatcccggctgcgtcccggctggacttgtccggctggttcgtcgctggttacagcgggggagacatttatcacagcgtgtctcgtgcccgaccccgctggttcatgtggtgcctactcctactctccgtaggggtaggcatctacctgctccccaaccgt---------------------------------------------------------------------------------------------------------------------------------------------------------------------------------------------------------------------------------------------------------------------------------------------------------------------------------------------------------------------------------------------------------------------------------------------------------------------------------------------------------------------------------------------------------------------------------------------------------------------------------------------------------------------------------------------------------------------------------------------------------------------------------------------------------------------------------------------------------------------------------------------------------------------------------------------------------------------------------------------------------------------------------------------------------------------------------------------------------------------------------------------------------------------------------------------------------------------------------------------------------------------------------------------------------------------------------------------------------------------------------------------------------------------------------------------------------------------------------------------------------------------------------------------------------------------------------------------------------------------------------------------------------------------------------------------------------------------------------------------------------------------------------------------------------------------------------------------
>gnl|euhcvdb|AF207764_NS5B_C1b_NS5B_protein_coding_sequence_(ns5b_sequence)
tcgatgtcctacacatggacaggcgccttaatcaccccatgcgccgcggaggagagcaagctgcccatcaatgcgctgagcaactctttgctgcgtcaccataacatggtctacgccacaacatcccgcagcgcaagtcagcggcagaagaaggtcacctttgacagactgcaagtcctggacgaccactaccgggacgtgctcaaggagatgaaggcgaaggcgtccacagttaaggctaaactcctatccatagaagaggcctgcaaactgacgcccccacattcagccaaatccaaatttggctatggggcaaaggatgtccggaacctatccagtaaggccgttaaccacatccactccgtgtggaaggacttgctggaagacactgaaacaccaattgacaccaccatcatggcaaaaaacgaggtcttctgtgttcaaccagagaaaggaggtcgcaagccagctcgccttatcgtattcccagacttgggggtccgtgtgtgcgagaaaatggccctttacgacgtagtctccactcttcctcaggccgtgatgggctcctcatacggattccagtattctcctgggcagcgggtcgagttcctggtgaacgcctggaaatcaaagaaaaaccctatgggctttgcatatgacacccgctgttttgactcaacggtcactgaaaatgacatccgtgtcgaggagtcaatctaccaatgttgtgaattggcccccgaggccagacaggtgataaggtcgctcacagagcggctttatatcgggggccccctgactaattcaaaagggcagaactgcggttatcgccggtgccgcgctagcggcgtgctgacgaccagctgcggcaacacccttacatgttacttgaaggcctctgcagcctgtcgagctgcgaagctccgggactgcacgatgctcgtgtgtggagacgaccttgtcgttatctgtgaaagcgcgggaaccgaggaggacgcggcgagcctacgagtcttcacggaggctatgactaggtactctgccccccccggggacccgccccgaccggaatacgacttggagttgataacatcatgctcctccaacgtgtcggtcgcacacgacgcctctggcaaacgggtgtattacctcacccgtgaccccaccaccccccttgcgcgggctgcgtgggagacagctagacacactccaatcaactcctggctaggcaacatcatcatgtatgctcccaccttatgggcaaggatgattctgatgactcacttctcctccatcctcctacctcaggagcagcttgaaaaagccctggattgtcagatctacggggcctgttactccattgaaccacttgacctacctcagatcattcagcgactccatggtcttagcgcattctcactccatagttactctccaggtgagatcaatagggtggcttcatgcctcaggaaacttggggtaccgcccttgcgagtctggagacatcgggccagaagtgtccgcgctaagctactgtcccagggggggagggctgccacttgtggcaagtatctcttcaactgggcagtaaggaccaagcttaaactcactccaatcccggccgcatcccagttggacttgtccggctggttcattgctggctacagcgggggagacatatatcacagcctgtctcgtgcccgaccccgctggtttatgtggtgcctactcctactttctgtaggggtaggcatctacctgctccccaatcgg---------------------------------------------------------------------------------------------------------------------------------------------------------------------------------------------------------------------------------------------------------------------------------------------------------------------------------------------------------------------------------------------------------------------------------------------------------------------------------------------------------------------------------------------------------------------------------------------------------------------------------------------------------------------------------------------------------------------------------------------------------------------------------------------------------------------------------------------------------------------------------------------------------------------------------------------------------------------------------------------------------------------------------------------------------------------------------------------------------------------------------------------------------------------------------------------------------------------------------------------------------------------------------------------------------------------------------------------------------------------------------------------------------------------------------------------------------------------------------------------------------------------------------------------------------------------------------------------------------------------------------------------------------------------------------------------------------------------------------------------------------------------------------------------------------------------------------------------
>gnl|euhcvdb|AF207765_NS5B_C1b_NS5B_protein_coding_sequence_(ns5b_sequence)
tcaatgtcctacacatggacaggggccctgatcacgccatgcgctgcggaggaaagcgagctgcccatcaacccgttgagcaactctttgctgcgtcaccacaacatggtctacgctacaacatcccgcagcgcaggcctacggcagaagaaggtcacctttgacagactgcaagtcctggacgaccactaccgggacgtgctcaaggagatgaaggcgaaggcgtccacagtcaaggctaaacttctatctgtagaagaagcctgcaaactgacgcccccacattcggccaaatccaaatttggctatggggcgaaggacgtccggaacctatccagcaaggccgttaaccacatccactccgtgtggaaggacttgctggaagacactgagacaccaatcaataccaccatcatggcaaaaagtgaggttttctgcgtccaaccagagaaaggaggccgcaagccagctcgccttatcgtattcccagacctgggggttcgtgtatgcgagaaaatggctctttatgatgtggtctccacccttcctcgagccgtgatgggctcctcatacgggtgtcagtactcccctggacagcgggtcgagttcctggtgaaagcatggaaatcaaagaaaagccctatgggcttctcatatgacacccgctgttttgactcaacggtcactgaaagtgatatccgtgttgaggagtcaatttaccaatgttgtgacttggcccccgatgccagacaggccataaagtcgctcacagagcggctctatatcgggggtcccctgaccaattcaaaagggcagaactgcggttatcgccggtgccgcgcgagcggcgtgctgacgaccagctgcggtaataccctcacatgttacttgaaggcctctgcagcctgtcgagctgcaaagctccaggactgcacgatgctcgtgaacggagacgaccttgtcgttatctgtgaaagcgcggggacccaagaggatgaggcgaacctacgagtcttcacggaggctatgactaggtattctgccccccccggggacccgccccggccagaatacgacttggagctgataacatcatgttcctccaatgtgtcggtcgcgcacgatgcatctggcaaaagggtgtactatctcacccgtgaccccaccacccccctcgcacgggctgcgtgggagacagcaagacacactccagtcaactcctggctaggcaatatcatcatgtatgcgcccaccttatgggcaaggatggttctgatgactcacttcttctccatcctcctagctcaggagcaacttgaaaaagccctggattgtcatatctacagggcctgttactccattgagccacttgacctacctcagatcattgaacgactccatggtcttagcgcattttcactccatagttactctccaggtgagatcaatagggtggcttcatgcctcaggaaacttggggtaccacccttgcgagtctggagacatcgggccagaagtgtccgcgctaagctactgtcccagggggggagggctgccacttgtggcaagtacctcttcaactgggcagtaaagaccaagctcaaactcactccaattccggccgcgtcccagttggacttgtccaactggttcgttgctggttacaacgggggagacatatatcacagcctgtctcgtgcccgaccccgttggttcatgttgtgcctactcctactttctgtaggggtaggcatctacctgctccccaatcga---------------------------------------------------------------------------------------------------------------------------------------------------------------------------------------------------------------------------------------------------------------------------------------------------------------------------------------------------------------------------------------------------------------------------------------------------------------------------------------------------------------------------------------------------------------------------------------------------------------------------------------------------------------------------------------------------------------------------------------------------------------------------------------------------------------------------------------------------------------------------------------------------------------------------------------------------------------------------------------------------------------------------------------------------------------------------------------------------------------------------------------------------------------------------------------------------------------------------------------------------------------------------------------------------------------------------------------------------------------------------------------------------------------------------------------------------------------------------------------------------------------------------------------------------------------------------------------------------------------------------------------------------------------------------------------------------------------------------------------------------------------------------------------------------------------------------------------------
>gnl|euhcvdb|AF207766_NS5B_C1b_NS5B_protein_coding_sequence_(ns5b_sequence)
tcgatgtcctacacatggacgggcgctctgatcacgccatgcgccgcggaggaaagcaagctgcccatcaacgcgttgagcaactctttgttgcgtcaccacaacatggtttacgccacaacatcccgcagcgcaagccagcggcagaaaaaggtcacctttgacagactgcaagtcctggacgaccactaccggggcgtgcttaaggagataaaggcgaaggcgtccacagttaaggctaaacttctatccgtagaggaagcctgtaagctgacgcccccacattcggccaggtccaaatttggctatggggcaaaggacgtccggaacctatccggcaaggccgtcaaccacatccgctccgtgtggaaggacttgctggaagacactgagacaccaattgacaccaccatcatggcaaaaaatgaggttttctgcgtccaaccagagaaaggaggccgcaagccagctcgccttatcgtgttcccagacttgggggttcgtgtgtgcgagaaaatggccctttacgatgtggtctccacccttcctcaggccgtgatgggctcctcatacggattccagtactctcctgggcagcgggtcgagttcctggtgaatgcctggaaatcaaagagatgccccatgggcttctcatatgacacccgctgctttgactcaacggtcaccgagaatgacatccgtactgaggagtcaatttaccaatgttgtgacttggcccccgaagccaggcaggccataaggtcgctcacagagcggctttatgtcgggggtcccctgactaattcaaaggggcagaactgcggctatcgccggtgccgcgcaagcggcgtgctgacgaccagctgcggcaataccctcacatgttacttgaaagcctctgcggcctgtcgagctgcaaagctccaggactgcacgatgctcgtgtgcggagacgaccttgtcgttatctgtgaaagcgcgggaacccaggaggatgcggcgagcctacgagtcttcacggaggctatgactaggtactctgccccccccggggacccgccccaaccagaatacgacttggagctgataacatcgtgctcctccaatgtgtcagtcgcacacgacgcatctggcaaaagggtgtattacctcacccgtgaccccaccaccccccttgcgcgggctgcgtgggaaacagctagaagcactccagtcaactcctggctaggcaacatcatcatgtatgcgcccactttatgggcaaggatgattctgatgactcacttcttctccatcctcctagcccaggagcagcttgaaaaagccctagattgtcagatctacggggcctgttactccattgagccacttgacctacctcagatcattcaacgactccatggtcttagcgcattttcactccacagttactctccaggtgagatcaatagggtggcttcatgcctcaggaaacttggggtaccacctttgagagtctggagacttcgggccagaagtgtccgcgccaagctactgtcccagggggggagggccgccacttgtggcaagtacctcttcaactgggcagtaaagaccaaactcaaactcactccaatcccggctgcgtcccagttggacttgtccaactggttcgttgctggttacagcgggggagacatatatcacagcttgtctcgtgcccgaccccgctggttcatgttgtgcctactcctactttctgtgggggtaggcatctacctgctccccaatcgg---------------------------------------------------------------------------------------------------------------------------------------------------------------------------------------------------------------------------------------------------------------------------------------------------------------------------------------------------------------------------------------------------------------------------------------------------------------------------------------------------------------------------------------------------------------------------------------------------------------------------------------------------------------------------------------------------------------------------------------------------------------------------------------------------------------------------------------------------------------------------------------------------------------------------------------------------------------------------------------------------------------------------------------------------------------------------------------------------------------------------------------------------------------------------------------------------------------------------------------------------------------------------------------------------------------------------------------------------------------------------------------------------------------------------------------------------------------------------------------------------------------------------------------------------------------------------------------------------------------------------------------------------------------------------------------------------------------------------------------------------------------------------------------------------------------------------------------------
>gnl|euhcvdb|AF207767_NS5B_C1b_NS5B_protein_coding_sequence_(ns5b_sequence)
tcaatgtcatacacgtggacaggcgccctgatcacgccatgcgctgcggaggaaagcaagttgcccatcattccgttgagctactccttgctgcgtcaccacaacatggtctacgccacaacatcccgtagcgcaagcctgcggcagaagaaggtcacctttgacagactgcaagtcctggacgaccactaccgggacgtgctcaaggagatgaaggcgaaggcgtccacagttaaggctaaacttctatccgtagaagaagcctgcaagctgacgcccccacactcggccaaatccaaatatggctatggggcaaaggacgtccggaacctatccagcaaggccgtcaaccacatccgctccgtgtgggaggacttgctggaagacactgagacaccaataaataccaccatcatggcaaaaagtgaggttttctgcgtccaaccagagaaaggaggccgcaagccagctcgccttatcgtattcccagacctgggagttcgtgtatgcgagaaaatggccctctacgacgtggtctcaacccttcctcaggccgtgatgggctcctcatacggattccagtactctcctaagcagcgggttgagttcctggtgaacacctggaaatcaaagaaatgccctatgggcttctcatatgacacccgctgttttgactcaacggtcaccgagagtgacatccgtactgaggagtcaatttaccaatgttgtgacttggcccccgaagccagactggccataaggtcgctcacagagcggctctatgtcgggggccccctgactaattcaaaagggcagaactgcggttatcgccggtgccgcgcgagcggcgtgctgacgactagctgcggtaataccctcacatgttacttgaaagccactgcggcctgtcgagctgcgaagctccaggactgcacgatgctcgtgaatggagacgaccttgtcgttatctgtgaaagcgcgggaaccgaagaggatgcggcgagcctacgagtcttcacggaggctatgactaggtactctgccccccccggggacccgcctcaaccagaatacgacttggagttgataacatcatgctcctccaacgtgtcggtcgcacacgatgcatctggcaaaagggtgtactacctcacccgcgaccccactaccccccttgcacgggctgcgtgggagacagctagacacactccagttaactcctggctaggcaacatcatcatgtatgcgcccaccttatgggcaaggatgattctgatgactcacttcttctccatccttctagcccaggagcaacttgaaaaggcccaggattgtcagatctacggggcctgttactccattgagccacttgacctacctcagatcattgaacgactccatggtcttagcgcattttcactccatagttactctccaggtgagatcaatagggtggcttcatgcctcaggaaacttggggttccacccttgcgagtctggagacatcgggccagaagtgtccgcgctaagctactgtcccagggggggagggctgccacttgtggcaagtacctcttcaactgggcagtaaggaccaagctcaaactcactccaatcccggctgcgtcccggctggacttgtccggctggttcgtcgctggttacagcgggggagacatatatcacagcctgtctcgtgcccgaccccgctggttcatgtggtgcctactcctactttccgtaggggtaggcatctacctgctccccaaccga---------------------------------------------------------------------------------------------------------------------------------------------------------------------------------------------------------------------------------------------------------------------------------------------------------------------------------------------------------------------------------------------------------------------------------------------------------------------------------------------------------------------------------------------------------------------------------------------------------------------------------------------------------------------------------------------------------------------------------------------------------------------------------------------------------------------------------------------------------------------------------------------------------------------------------------------------------------------------------------------------------------------------------------------------------------------------------------------------------------------------------------------------------------------------------------------------------------------------------------------------------------------------------------------------------------------------------------------------------------------------------------------------------------------------------------------------------------------------------------------------------------------------------------------------------------------------------------------------------------------------------------------------------------------------------------------------------------------------------------------------------------------------------------------------------------------------------------------
>gnl|euhcvdb|AF207768_NS5B_C1b_NS5B_protein_coding_sequence_(ns5b_sequence)
tcgatgtcctacacatggacaggcgccttaattacgccatgcgccgcagaggagagcaagctgcccattaacgcgctgagcaattctttgctgcgtcatcacaacatggtctatgccacaacatcccgcagcgcaagccaacggcagaagaaggttacctttgacagactgcaagtcctggacgaccactaccgggacgtgctcaaggagatgaaggcgaaggcgtccacagtcaaggctaagcttctatccatagaggaagcctgcaggctgacgcccccacattcagccaaatccaagtttggctacggggcaaaggacgtccggagcctatccagcaaggccgttaaccacatccactccgtgtggaaggacttgttggaagacactgaaacaccaattgacaccaccatcatggcgaaaaatgaggtcttctgtgtccaaccagagaagggaggccgcaaggcagctcgccttatcgtgttcccagacttgggggttcgtgtgtgcgagaaaatggccctttacgacgtggtctccactcttccccaggccgtgatgggcccctcatacggattccagtactcccctgggcaccgggttgaattcctggtgaatgcttggaaatcaaagaaaaaccctatgggcttcgcatatgatacccgctgttttgactcaacggtcactgagagtgacatccgtgttgaggagtcaatttaccaatgttgtgacttagcccccgaggccagacaggtcataaggtcgctcacagagcggctttacgttgggggccccctgactaattcaaaagggcagaactgcggctatcgccggtgccgcgccagcggcgtactgacgaccagctgcggtaatacccttacatgttacttgaaggcttctgcggcctgtcgagctgcgaagctccaggactgcacgatgctcgtgtgcggagacgaccttgtcgttatctgtgaaagcgcgggaacccaggaggatgaggcgagcctacgagtcttcacggaggctatgactaggtattctgccccccccggggacccgccccgaccagaatacgacctggagctgataacatcatgctcctccaacgtgtcggtcgcgcacgacgcatctggcaaacgggtgtactacctcacccgagaccccaccaccccccttgcgcgggctgcgtgggagacagccagacacactccagttaactcctggctaggcaacatcatcatgtacgcgcccactttgtgggcaaggatgattctgatgacccacttcttctccatccttctagctcaggagcaacttgaaaaagccctagattgtcagatctatggggctacttactccattgaaccacttgacctacctcaaatcattcagcgactccatggtcttagcgcgttttcactccatagttactctccgggtgagatcaatagggtggcttcatgcctcaggaaacttggggtaccacccttgcgagtctggagacatcgggccagaagtgtccgtgctaagctactgtcccagggggggagggccgccacttgcggcaaatacctcttcaattgggcagtaaggaccaagcttaaactcactccgatcccggctgcgtcccagttggacttgtccggctggttcgttgccggttacagcgggggagacatatatcacagcctgtctcacgcccgaccccgctggttcctgtggtgcctactcctactctctgtaggggtaggcatctatctgctccccaaccgg---------------------------------------------------------------------------------------------------------------------------------------------------------------------------------------------------------------------------------------------------------------------------------------------------------------------------------------------------------------------------------------------------------------------------------------------------------------------------------------------------------------------------------------------------------------------------------------------------------------------------------------------------------------------------------------------------------------------------------------------------------------------------------------------------------------------------------------------------------------------------------------------------------------------------------------------------------------------------------------------------------------------------------------------------------------------------------------------------------------------------------------------------------------------------------------------------------------------------------------------------------------------------------------------------------------------------------------------------------------------------------------------------------------------------------------------------------------------------------------------------------------------------------------------------------------------------------------------------------------------------------------------------------------------------------------------------------------------------------------------------------------------------------------------------------------------------------------------
>gnl|euhcvdb|AF207769_NS5B_C1b_NS5B_protein_coding_sequence_(ns5b_sequence)
tcaatgtcctacacatggacgggtgccctgatcacgccgtgcgctgcggaggaaagcaagctgcccatcaacgcgctgagcaactccttactgcgtcgccacaacatggtctacgctacaacatcacgcagtgcaagccagcggcagaagaaggtcacctttgacaggctgcaagtcctggacgaccactaccgggacgtgcttaaggagatgaaggcgaaggcgtccacagttaaagctaagcttctatctgttgaggaagcttgcaagctgacgcccccacactcagccaaatccaagtttggctatggggcaaaggacgtccggaacctatccagcagggccgttaaccacatccgctccgtgtggaaggacctgctggaagacactgagacaccaattgacaccaccatcatggccaaaagtgaggttttctgcgtccaaccagaaaaaggaggccgcaagccagctcgccttatcgtattcccagacctgggagttcgtgtgtgcgaaaagatggccctttacgacgtggtctccacccttcctcaggccgtgatgggctcctcgtacggattccagtactctcccaagcagcgggtcgagttcctggtgaatgcctggaaatcaaagaaatgccccatgggcttctcatatgacacccgctgttttgactcaacggtcactgagagcgacatccgcactgaggagtcaatttaccaatgttgtgacttggcccccgaagccaggcaggctataaggtcgctcacggagcgactttatatcgggggtcccctgaccaattcaaaagggcagagctgcggctatcgccggtgccgcgcgagcggtgtgctgacgaccagctgcggtaataccctcacatgttacttgaaggcctctgcagcctgtcgagctgcgaagctccgggactgcacgatgctcgtgaacggggacgaccttgtcgttatctgtgagagcgcggggacccaagaggatgcggcaaacctacgagtcttcacggaggctatgactaggtactctgccccccccggggacctgccccaaccagaatacgacctggagttgataacatcatgctcctccaatgtgtcggtcgcgcacgacgcatcaggcaaaagggtgtactacctcacccgcaatcccgccaccccccttgcacgggctgcgtgggagacagctagacacactccagtcaactcctggctaggcaatatcatcatgtatgcgcccactctatgggcaaggatgatcctgatgactcatttcttctccatccttctagctcaggagcaacttgaaaaggccctggattgccaaatctacggggcctgttactccattgaaccacttgacctacctcagatcattgaacgactccatggtcttagcgcattttcactccacagttactctccgggtgaaatcaatagggtggcttcatgcctcaggcaacttggggtaccacccttgcgagtctggagacatcgggccagaagtgtccgcgctaagctactgtcccagggggggagagctgccacttgtggcaagtacctcttcaactgggcagtaaagaccaaactcaaactcactccaattccggctgcgtcccggctggacttatccggctggttcgtcgctggttacagcgggggagacatatatcacagcgtgtctcgtgcccgaccccgctggttcatgttgtgcctactcctactttctgtaggggtaggcatctacctgctccccaaccgg---------------------------------------------------------------------------------------------------------------------------------------------------------------------------------------------------------------------------------------------------------------------------------------------------------------------------------------------------------------------------------------------------------------------------------------------------------------------------------------------------------------------------------------------------------------------------------------------------------------------------------------------------------------------------------------------------------------------------------------------------------------------------------------------------------------------------------------------------------------------------------------------------------------------------------------------------------------------------------------------------------------------------------------------------------------------------------------------------------------------------------------------------------------------------------------------------------------------------------------------------------------------------------------------------------------------------------------------------------------------------------------------------------------------------------------------------------------------------------------------------------------------------------------------------------------------------------------------------------------------------------------------------------------------------------------------------------------------------------------------------------------------------------------------------------------------------------------------
>gnl|euhcvdb|AF207770_NS5B_C1b_NS5B_protein_coding_sequence_(ns5b_sequence)
tcaatgtcctacacatggacaggcgccctggtcacgccatgcgctgcggaggagagcaagttgcccatcaacccgttgagcaactccttgctgcgtcaccataacatggtctacgcgacaacatcccgcagcgcaagcctacggcagaagaaggtcacttttgacagactgcaagtcctggacgaccactaccgggacgtgcttaaggagatgaaggcgaaggcgtccacagtcaaagctaaacttctatctgtagaagaagcctgtaagctgacgcccccacattcagccagatccaaatttggctatggggcaaaggacgtccggaacctaaccggcaaggccgttaaccacatccgctccgtgtggaaggacttgctggaagacactgagacaccaattgacaccaccatcatggcaaaaagtgaggttttctgcgtccaaccagagaaaggaggccgcaagccagctcgctttatcgtattcccagacttgggagttcgtgtatgcgagaagatggccctttatgacgtggtctccacccttcctaaggccgtgatgggctcctcatacggatttcagtactcccctggacagcgggtcgagttcctggtgaaagcctggaaatcaaagaaatgccctatgggcttctcatatgacacccgctgttttgactcaacggtcactgagaacgacatccgcactgaggagtcaatttaccaatgttgtgacttggcccccgaagccagacaggctataaagtcgctcacagagcgactctatatcgggggtcccctgactaattcaaagggccaaaactgcggctatcgccggtgccgcgcgagcggcgtgctgacgaccagctgcggtaataccctcacatgttacttgaaggcctctgcagcctgtcgagctgcgaagctccaggactgcacgatgctcgtgaacggagacgaccttgtcgttatctgtgaaagcgcgggaacccaagaggatgcggcgaacctacgagtcttcacggaggctatgactaggtactctgccccccccggggacccgccccaaccagaatacgacttggagctgataacatcatgctcctccaatgtgtcggtcgcgcacgatgcatctggcaaaagagtgtactacctcacccgtgacccatccaccccccttgcacgggcggcatgggagacagctagacacactccagtcaactcctggctaggcaacatcatcatgtatgcgcccaccttatgggcaaggatgattctgatgactcacttcttctccatccttctagctcaggagcagcttgaaaaagccctggattgccaaatctacggggcctgttactccattgagccacttgacctacctcagatcattgaacgactccatggccttagcgcattttcactccatagttactctccaggtgagatcaatagggtggcttcatgcctcaggaaacttggggtaccacccttgcgagtctggagacatcgggccagaagtgtccgcgctaagttactgtcccagggggggagggccgccacttgtggcaagtacctcttcaactgggcagtaaggaccaaacttaaactcactccaatcccggctgcgtcccagttggacttgtccgactggttcgttgcaggttacagcgggggagacatatatcacagcgtgtctcgtgcccgaccccgctggttcatgttgtgcctactcctactttctgtaggggtaggcatctacctgctccccaaccga---------------------------------------------------------------------------------------------------------------------------------------------------------------------------------------------------------------------------------------------------------------------------------------------------------------------------------------------------------------------------------------------------------------------------------------------------------------------------------------------------------------------------------------------------------------------------------------------------------------------------------------------------------------------------------------------------------------------------------------------------------------------------------------------------------------------------------------------------------------------------------------------------------------------------------------------------------------------------------------------------------------------------------------------------------------------------------------------------------------------------------------------------------------------------------------------------------------------------------------------------------------------------------------------------------------------------------------------------------------------------------------------------------------------------------------------------------------------------------------------------------------------------------------------------------------------------------------------------------------------------------------------------------------------------------------------------------------------------------------------------------------------------------------------------------------------------------------------
>gnl|euhcvdb|AF207771_NS5B_C1b_NS5B_protein_coding_sequence_(ns5b_sequence)
tcgatgtcctacacatggacaggcgccttaatcacgccatgcgccgcggaggagagcaagctgcccatcaacgcgttgagcaactccttgctgcgtcaccataacatggtctacgccacaacatcccgcatcgcaagccagcggcagaggaaggtcacttttgacagactgcaagtcctggacgaccactaccgggacgtgctcaaggagatgaaggcgaaggcgtccacagttaaggctaaacttttatccgtagaagaagcctgcaagctgacgcccccacattcggccaaatccaaattcggctatggggcgaaggacgtccggaacctatccagcaaggccgttaaccacatccgctccgtgtggaaggacttgctggaagacactgaaacaccatttgacaccaccatcatggcaaaaaatgaggtcttttgtgttcagccagagaagggaggccgcaagccagctcgtcttatcgtattcccagacttgggggttcgtgtgtgcgagaaaatggccctttacgacgtggtctccactcttcctcaggccgtgatgggctcctcgtacggatttcagtactctcctgggcagcgggtcgagttcctggtgaatgcctggaaatcaaagaaaaaccctatgggtttcgcatatgacacccgctgctttgactcaacggtcactgagaatgacatccgtgttgaggagtcaatttaccaaagttgtgacttggcccccgaggccagacaggctataaggtcgctcacggagcggctttatatcgggggccccctgactaattcaaaagggcagcactgcggttaccgtcggtgccgcgccagcggcgtgctgacgactagctgcggtaatacccttacatgttacttgaaggcctctgcagcctgtcgagctgcgaagctccaggactgcacgatgctcgtgtgcggagacgaccttgtcgttatctgtgaaagtgcggggacccaggaggacgcggcgaacctacgagtcttcacggaggctatgactaggtactctgccccccccggggacccaccccaaccggaatacgacttggagttgataacatcatgctcctccaacgtgtcagtcgcgcacgacgcatctggcaaacgggtgtactatctcacccgtgaccccaccacccccattgcgcgggccgcgtgggagacagctagacacactccagtcaactcctggctaggcaacatcatcatgtatgcgcccaccctatgggcaaggatgattctgatgactcacttcttctccatcctgctagcccaggagcagcttgaaaaggccctagattgtcagatctacggggccacttactccattgaaccacttgacctacctcagatcattcagcgactccatggtcttagcgcgttttcactccatagctactctccaggtgagatcaatagggtggcttcatgcctcaggaaacttggggtaccgcccttgcgagtctggagacatcgggccaggagcgtccgcgctagactactgtcccagggggggagggccgccacttgtggcaagtacctcttcaactgggcagtaaagaccaagctcaaactcactccaattccggctgcgtcccagttggacttgtccggctggttcactgctgggtacggcgggggagacatatatcacagcctgtctcgtgcccgaccccgctggttcatgtggtgcctactcctactttctgtaggggtaggcatctatctgctccccaaccgg---------------------------------------------------------------------------------------------------------------------------------------------------------------------------------------------------------------------------------------------------------------------------------------------------------------------------------------------------------------------------------------------------------------------------------------------------------------------------------------------------------------------------------------------------------------------------------------------------------------------------------------------------------------------------------------------------------------------------------------------------------------------------------------------------------------------------------------------------------------------------------------------------------------------------------------------------------------------------------------------------------------------------------------------------------------------------------------------------------------------------------------------------------------------------------------------------------------------------------------------------------------------------------------------------------------------------------------------------------------------------------------------------------------------------------------------------------------------------------------------------------------------------------------------------------------------------------------------------------------------------------------------------------------------------------------------------------------------------------------------------------------------------------------------------------------------------------------------
>gnl|euhcvdb|AF207772_NS5B_C1b_NS5B_protein_coding_sequence_(ns5b_sequence)
tcaatgtcctacacatggacaggcgccctgatcacaccatgcgctgcggaggaaagcaagctgcccatcaacgcgctgagcaactctttgctgcgtcaccataacatggtctattccacaacctcccgcagtgcaggcctgcggcagaagaaggtcacctttgacagactgcaagtcctggacgaccactaccgggacgtgctcaaggagatgaaggcgaaggcgtccaaagttaaggccaaactactatctatagaagaagcttgtaagctgacgcccccacattcggccaaatccaaatttggctatggggcaaaggacgtccggaacctatccagcaaggccgttaaccacattcgctccgtgtgggaggacttgctggaagacactgagacaccaattgacaccaccatcatggcgaaaaatgaggttttctgcgtcgaaccagaaaaaggaggccgtaagccagctcgccttatcgtattcccagacctgggagttcgtgtgtgcgagaagatggccctgtatgacgtggtctccacccttcctcaggccgtgatgggctcctcatacggattccagtactctcccggacagcgggtcgaattcctggtgaatgcctggaaatcaaagaaatgccctatgggcttctcatatgacacccgctgttttgactcaacggtcactgagagcgacatccgtactgaggagtcaatttaccaatgttgtgacttggcccccgaagccaggcaggccataaggtcgctcacagagcggctctatatcgggggccccctgaccaattcaaaggggcagaactgcggttatcgccggtgccgcgccagcggcgtgctgacgactagctgcggcaataccctcacatgttacttgaaggcctctgcggcctgtcgagctgcgaagctccaggactgcacgatgctcgtgaacggagacgaccttgtcgtcatctgtgaaagtgcgggaacccaagaggatgcggcgcgcctacgagtcttcacggaggctatgactaggtactctgctccccccggggacctgccccaaccagaatacgacttggagttgataacatcatgctcctccaatgtgtcggtcgcgcacgatgcatccggcaaaagggtgtactacctcacccgcaaccccacgacccccctcgcgcgggctgcgtgggaaacagctagacacactccagtcaactcctggctaggcaacatcatcatgtatgcgcccactttgtgggcgaggatgattctgatgactcacttcttctccatccttctagcacaggagcaacttgaaaaagccctagattgtcagatctacggggcctgttactccattgagccacttgatctacctctgatcattgagcgactccacggtcttagcgcattttcactccatagttactctccaggtgagatcaatagggtggcttcatgcctcaggaaacttggggtaccacccttgcgcgtctggagacatcgggccagaagtgtccgcgctaagctactgtcccagggggggagggctgccacttgtggcaagtacctcttcaactgggcagtaaggaccaagcttaaactcactccaaacccggctgcgtcccggttggacttgtccggctggttcgtagctggttacagcgggggagacatatatcacagcctgtctcgtgcccgaccccgctggttcatgttgtgcctactcctactttctgtaggggtaggcatctacctgctccccaaccgg---------------------------------------------------------------------------------------------------------------------------------------------------------------------------------------------------------------------------------------------------------------------------------------------------------------------------------------------------------------------------------------------------------------------------------------------------------------------------------------------------------------------------------------------------------------------------------------------------------------------------------------------------------------------------------------------------------------------------------------------------------------------------------------------------------------------------------------------------------------------------------------------------------------------------------------------------------------------------------------------------------------------------------------------------------------------------------------------------------------------------------------------------------------------------------------------------------------------------------------------------------------------------------------------------------------------------------------------------------------------------------------------------------------------------------------------------------------------------------------------------------------------------------------------------------------------------------------------------------------------------------------------------------------------------------------------------------------------------------------------------------------------------------------------------------------------------------------------
>gnl|euhcvdb|AF207773_NS5B_C1b_NS5B_protein_coding_sequence_(ns5b_sequence)
tcgatgtcctacacatggacaggcgccttgatcacgccatgcgccgcggaggagagcaagctgcccatcaatgcgctgagcaactctttgttgcgtcaccacaacatggtctatgccacaacatcccgcagtgcatgccagcggcagaaaaaagtcacctttgacagactgcaagtcctggacgaccactaccgggacgtgctcaaggagatgaaggcgaaggcgtctacagttaaggctaggcttctatccgtggaagaagcctgcaagctgacgcccccacattcagccagatccaaatttggctatggggcgaaggacgtccggaacctatccagcaaggccgttaaccacatccactccgtgtggaaggacttgctggaagacaccgaaacaccaattgacaccaccgtcatggcaaagaatgaggtgatagatgttcaaccagagaagggaggccgcaagccagctcgccttatcgtattcccagacttgggggttcgtgtgtgcgagaagatggccctttacgacgtagtctccacccttcctcaggccgtgatgggctcctcatacgggttccaatactctcctgggcagcgggtcgagttcctggtcaatgcctggaaatcaaagaaaaaacctatgggctttgcatatgacacccgctgttttgactccacggtcaccgagaatgacatccgggttgaggagtcaatttaccagtgttgtgacttggcccccgaggctagacaggccataaggtcgctcacagagcggctttatgtcgggggccccctgactaattcaaaagggcagaactgcggctatcgccggtgccgcgccagtggcgtgctgacgaccagctgcggtaatacccttacatgctacctcaaggcctctgcagcctgtcgagctgcgaagctccaggactgcacgatgctcgtgtgcggagacgaccttgtcgttatctgtgaaagcgcgggaacccaggaggacgcggcgagcctacgagtcttcacggaggctatgactaggtattctgccccccccggggacccgcctcaaccggaatacgacttggagtcaataacatcatgctcctccaacgtgtcggtcgcgcacgatgcatccggcaaacgggtgtactacctcacccgtgaccccaccaccccccttgcgcgggctgcgtgggagacagccagacacactccagttaactcctggctaggcaacatcatcatgtatgcgcccaccttatgggcaaggatgattctgatgactcacttcttctccatccttctagctcaggagcaacttgaaaaagccctagattgtcaaatctacggggccacttactccattgaaccacttgacctacctcagatcattcagcgactccacggtcttagcgcattctcactccatagttactctccaggtgagatcaatagggtggcttcgtgcctcaggaaacttggggtaccgcccttgcgagtctggagacatcgggccagaagtgtccgcgctaagctactgtcccagggggggagggctgccacttgtggcagatacctcttcaactgggcagtaaggaccaagcttaaactcactccaatcccggctgcgtcccagttggacttgtccggctggttcgttgcgggttacagcgggggagacatatatcacagcctgtctcgtgcccgaccccgctggttcatgtggtgcctactcctactttctgtaggggtaggcatctacctgctccccaaccga---------------------------------------------------------------------------------------------------------------------------------------------------------------------------------------------------------------------------------------------------------------------------------------------------------------------------------------------------------------------------------------------------------------------------------------------------------------------------------------------------------------------------------------------------------------------------------------------------------------------------------------------------------------------------------------------------------------------------------------------------------------------------------------------------------------------------------------------------------------------------------------------------------------------------------------------------------------------------------------------------------------------------------------------------------------------------------------------------------------------------------------------------------------------------------------------------------------------------------------------------------------------------------------------------------------------------------------------------------------------------------------------------------------------------------------------------------------------------------------------------------------------------------------------------------------------------------------------------------------------------------------------------------------------------------------------------------------------------------------------------------------------------------------------------------------------------------------------
>gnl|euhcvdb|AF207774_NS5B_C1b_NS5B_protein_coding_sequence_(ns5b_sequence)
tcaatgtcctacacgtggacaggtgccctgatcacgccatgcgctgcggaggaaagcaagctgcccatcaacgcgttgagcaactctttgctgcgccaccataacatggtctatgccacaacatcccgcagcgcaagcctgcggcagaagaaggtcacctttgacagactgcaagtcctggacgaccactaccgggacgtgcttaaggagatgaaggcgaaggcgtccacagttaaggctaagcttctatctgtagaagaagcctgcaagctgacgcccccacactcggccaaatccaaatttggctatggggcaaaggacgtccggaacctatccagcagggccgttaaccacatccactccgtgtggaaggacttgttggaagacagtgtgacacctattagcactaccatcatggcaaaaaatgaggttttctgcatccaaccagagaaaggaggtcgcaagccagcccgccttatcgtattcccagatctgggagttcgtgtatgcgagaagatggctctttacgatgtggtctccacccttcctcaggccgtgatgggctcctcatacggattccagtactctcccaagcagcgggtcgagttcctggtcaatacctggaaatcaaagaaaaaccccatgggcttttcatatgacacccgctgttttgactcaacggtcactgagaacgacatccgtgttgaggagtcaatttaccaaagttgtgacttggcccccgaagccagacaggctataaaatcgctcacagagcggctttatatcgggggtcccctgactaattcaaaagggcagaactgtggctatcgccggtgccgcgcgagcggcgtgctgacgaccagctgcggtaataccctcacatgttacttgaaagcctctgcggcctgtcgagctgcgaagctccaggactgcacgatgctcgtgaacggggacgaccttgtcgttatctgtgaaagtgcgggaacccaggaggatgcggcgagcctacgagtcttcacggaggctatgactaggtactctgccccccccggggacccgcctcaaccagaatacgacttggagctgataacatcatgctcctccaatgtgtcggtcgcgcacgatgcatctggcaagagggtgtactacctcacccgtgaccccaccacccccctcgcgcgggctgcgtgggagacagctagacacactccagttaactcctggctaggcaacatcatcatgtatgcgcctaccttatgggcgaggatgattctgatgacccatttcttctccatcctcctagcccaggagcaacttgaaaaagccctggattgccagatctacggggcttattactccattgagccacttgacctacctcagatcattgaacgactccatggtcttagcgcattttcactccatagttactctccaggtgagatcaatagggtggcttcctgcctcagaaaacttggggtaccacccttgcgggtctggagacatcgggccaggagcgtccgcgctaagctactgtcccagggggggagggccgccacttgtggcaaatacctcttcaactgggcagtaaagaccaagctcaaactcactccaatcccggctgcgtcccggctggacttgtccggctggttcgtcgccggctacagcgggggagacatatatcacagcctgtctcgtgcccgaccccgctggttcatgttgtgcctactcctactttccgtaggggtaggcatctacctgctccccaaccga---------------------------------------------------------------------------------------------------------------------------------------------------------------------------------------------------------------------------------------------------------------------------------------------------------------------------------------------------------------------------------------------------------------------------------------------------------------------------------------------------------------------------------------------------------------------------------------------------------------------------------------------------------------------------------------------------------------------------------------------------------------------------------------------------------------------------------------------------------------------------------------------------------------------------------------------------------------------------------------------------------------------------------------------------------------------------------------------------------------------------------------------------------------------------------------------------------------------------------------------------------------------------------------------------------------------------------------------------------------------------------------------------------------------------------------------------------------------------------------------------------------------------------------------------------------------------------------------------------------------------------------------------------------------------------------------------------------------------------------------------------------------------------------------------------------------------------------------
>gnl|euhcvdb|AF208024_NS5B_C1b_NS5B_protein_coding_sequence_(ns5b_sequence)
tcgatgtcatacacatggacaggcgccctgatcacgccgtgcgctgcggagggaagcaagctgcccatcaatgcgttgagcaactctttgctgcgtcaccacaacatggtctatgccacaacatcccgcagcgcgagccaacggcagaagaaggtcacctttgacagactgcaagtcctggacgaccactaccgggacgtgctcaaggagatgaaggcgaaggcgtccacagttaaggctaagcttctatccgtagaggaagcctgcaagctgacgcccccacattcggccagatctaaatttggctatggggcaaaggacgtccggaacctatccggcaaggccgtcaaccacatccgctccgtgtggaaggacttgctggaagacactgagacaccaattgacaccaccatcatggcaaaaaatgagattttctgcgtccaaccagagaaaggaggccgcaagccagctcgccttatcgtgttcccagacttgggggttcgtgtgtgcgagaaaatggccctctacgatgtggtctccacccttcctcaggccgtgatgggctcctcatacggattccagtactctcctggacagcgggttgagttcctggtggatgcctggaaatcaaagaagtgtcctatgggcttcgcatatgacacccgctgttttgactcaacggtcaccgagagtgacatccgtgtcgaggagtcaatctaccaatgttgtgacttggcccccgaagccagacaggccataaggtcgctcacagaacggctttatgtcgggggtcccttgactaattcaaaagggcagaactgcggttatcgccggtgccgcgcgagcggcgtgctgacgaccagctgcggcaacaccctcacatgttacttgaaagcctctgcggcctgtcgagctgcgaagctccgggactgcacgatgctcgtgtgcggagacgacctcgtcgttatctgtgaaagcgcggggacccaagaggatgcggcgagcctacgagtcttcacggaggctatgactaggtactctgccccccctggggacccgcctcaaccggaatacgacttggagttgataacatcatgctcctccaacgtgtcagtcgcacacgatgcatctggcaaaagggtgtactatctcacccgtgaccccactaccccccttgcgcgggctgcgtgggagacagctagaagcactccagtcaactcctggctaggcaacatcatcatgtatgcgcccaccttatgggcaaggatgattctgatgactcacttcttctccatccttctagcccaggagcagcttgaaaaagccctagattgtcagatctacggggcctgttactccattgagccacttgacctacctcagatcattcagcgactccatggtcttagcgcattttcactccatagttactctccaggtgagatcaatagggtggcttcatgcctcagaaaacttggggtaccacccttgcgagtctggagacatcgggccagaagtgtccgcgctaagctactgtcccagggggggagggccgccacttgtggcaagtacctcttcaactgggcagtgaggaccaagcttaaactcactccaatcccagctgcgtcccagctggatttgtccaactggttcgttgctggttacagcgggggagacatatatcacagcctgtctcgtgcccgaccccgctggttcatgttgtgcctactcctgctttctgtgggggtaggcatctacctgctccccaaccgg---------------------------------------------------------------------------------------------------------------------------------------------------------------------------------------------------------------------------------------------------------------------------------------------------------------------------------------------------------------------------------------------------------------------------------------------------------------------------------------------------------------------------------------------------------------------------------------------------------------------------------------------------------------------------------------------------------------------------------------------------------------------------------------------------------------------------------------------------------------------------------------------------------------------------------------------------------------------------------------------------------------------------------------------------------------------------------------------------------------------------------------------------------------------------------------------------------------------------------------------------------------------------------------------------------------------------------------------------------------------------------------------------------------------------------------------------------------------------------------------------------------------------------------------------------------------------------------------------------------------------------------------------------------------------------------------------------------------------------------------------------------------------------------------------------------------------------------------
>gnl|euhcvdb|AF271632_NS5B_C1a_NS5B_protein_coding_sequence_(ns5b_sequence)
tcaatgtcttactcttggacaggcgcactcgtcaccccgtgcgccgcggaagaacagaaactgcccatcaatgcactgagcaactcgttgctacgtcaccacaacttggtgtattccaccacctcacgcagtgcttgccaaaggcagaagaaagtcacatttgacagactgcaagttctggacagccattaccaggacgtgctcaaggaggttaaagcagcggcgtcaaaagtgaaggctaacttgctatccgtagaggaagcttgcagcctgacgcccccacactcagccaaatccaagtttggttatggggcaaaggacgtccgttgccatgccagaaaggccgtaacccacatcaactccgtgtggaaagaccttctggaagacaatgtaacaccaatagacactaccatcatggctaagaacgaggttttctgcgttcagcctgagaaggggggtcgtaagccagctcgtctcatcgtgttccccgatctgggcgtgcgcgtgtgcgaaaagatggctttgtacgacgtggttaccaagctccccttggccgtgatgggaagctcctacggattccaatactcaccaggacagcgggttgaattcctcgtgcaagcgtggaagtccaagaaaaccccaatggggttctcgtatgatacccgctgctttgactccacagtcactgagagcgacatccgtacggaggaggcaatctaccaatgttgtgacctcgacccccaagcccgcgtggccatcaagtccctcaccgagaggctttatgttgggggccctcttaccaattcaaggggggagaactgcggctatcgcaggtgccgcgcgagcggcgtactgacaactagctgtggtaacaccctcacttgctacatcaaggcccgggcagcctgtcgagccgcagggctccaggactgcaccatgctcgtgtgtggcgacgacttagtcgttatctgtgaaagcgcgggggtccaggaggacgcggcgagcctgagagccttcacggaagctatgaccaggtactccgccccccccggggaccccccacaaccagaatacgacttggagctcataacatcatgctcctccaacgtgtcagtcgcccacgacggcgctggaaagagggtctactacctcacccgtgaccctacaacccccctcgcgagagctgcgtgggagacagcaagacacactccagtcaattcctggctaggcaacataatcatgtttgcccccacactgtgggcgaggatgatactgatgacccatttctttagcgtccttatagccagggaccagcttgaacaggccctcgattgcgagatctacggggcctgctactccatagaaccactggatctacctccaatcattcaaagactccatggcctcagcgcattttcactccacagttactctccaggtgaaatcaatagggtggccgcatgcctcagaaaacttggggtaccgcccttgcgagcttggagacaccgggcccggagcgtccgcgctaggcttctggccagaggaggcagggctgccatatgtggcaagtacctcttcaactgggcagtaagaacaaagctcaaactcactccaatagcggccgctggccagctggacttgtccggctggttcacggctggctacagcgggggagacatttatcacagcgtgtctcatgcccggccccgctggttttggttttgcctactcctgcttgctgcaggggtaggcatctacctcctccccaaccga---------------------------------------------------------------------------------------------------------------------------------------------------------------------------------------------------------------------------------------------------------------------------------------------------------------------------------------------------------------------------------------------------------------------------------------------------------------------------------------------------------------------------------------------------------------------------------------------------------------------------------------------------------------------------------------------------------------------------------------------------------------------------------------------------------------------------------------------------------------------------------------------------------------------------------------------------------------------------------------------------------------------------------------------------------------------------------------------------------------------------------------------------------------------------------------------------------------------------------------------------------------------------------------------------------------------------------------------------------------------------------------------------------------------------------------------------------------------------------------------------------------------------------------------------------------------------------------------------------------------------------------------------------------------------------------------------------------------------------------------------------------------------------------------------------------------------------------------
>gnl|euhcvdb|AF313916_NS5B_C1b_NS5B_protein_coding_sequence_(ns5b_sequence)
tcgatgtcctacacatggacaggcgccctgatcacgccatgctccgcggaggaaagcaagctgcccatcaacgcgttgagcaactctttgctgcgtcaccacaacatggtctatgccacaacatctcgcagcgcaagccagcggcagaagaaggtcacctttgacagactgcaggtcctggacgaccattaccgggacgtgctcaaggagatgaaggcgaaggcgtccacggttaaggctaaacttctacccgtagaagaagcctgcaagctgacgcccccacactcggccaaatccaaatttggctatggggcaaaggacgtccggaacctatccagcaaggccgttaaccacatcctctccgtgtggaaggacttgctggaagacactgagacaccaattgacaccaccatcatggcaaaaaatgaggttttctgcgtccaaccagagaaaggaggccgcaagccagctcgccttatcgtattcccagacttgggggttcgtgtgtgcgagaaaatggccctttatgacgtngtctccacccttcctcaggccgtgatgggctcctcatacgggttccagtactctcctggacagcgggtcgagttcctggtgaatgcctggaaaaaaaagaaaaaccctatgggcttcgcatatgacacccgctgttttgactcaacggtcaccgagagtgacatccgtgttgaggagtcaatctaccaatgttgtgacttggcccccgaagccagacaggccataaggtcgctcacagagcggctttatatcgggggtcccctgactaactcaaaggggcagaactgcggttatcgccggtgccgcgcgagcggcgtgctgacgaccagctgcggtaataccctcacatgttacttgaaggcctctgcagcctgtcgagctgccaagctccaggactgcacgatgctcgtgtgcggagacgacctcgtcgttatctgtgaaagcgcgggaacccangaggacgcggcgagcctacgagtcttcacggaggctatgactaggtactctgccccccccggggacccgcccaaaccagaatacgacttggagttgataacatcatgctcctccaatgtgtcggtcgcgcacgatgcatctggcaaaagggtgtactacctcacccgtgaccccaccaccccacttgcgcgggctgcgtgggagacagctagacacactccagtcaactcctggctaggcaacatcatcatgtatgcgcccaccttatgggcaaggatgatcctgatgactcacttcttctccatccttctagctcaggaacaacttgaaaaggctctagattgtcagatctacggggcctgttactccattgagccacttgacctacctcagatcattcagcgactccatggtcttagcgcattttcactccatagttactctccaggtgaaatcaatagggtggctgcntgcctcagaaaacttggggtaccacccttgcgagtctggagacatcgggccagaagtgtccgcgctaagctactgtcccagggggggagggctgccaactgtggcaaatacctcttcaactgggcagtaaggaccaagcttaaactcactccaattccggctgcgtcccagttggacttgtccagctggttcgttgctggttacagcgggggagacatatatcacagcctgtctcgtgcccgaccccgctggttcatgttgtgcctactcctactttccgtaggggtaggcatctacctgctccccaaccga---------------------------------------------------------------------------------------------------------------------------------------------------------------------------------------------------------------------------------------------------------------------------------------------------------------------------------------------------------------------------------------------------------------------------------------------------------------------------------------------------------------------------------------------------------------------------------------------------------------------------------------------------------------------------------------------------------------------------------------------------------------------------------------------------------------------------------------------------------------------------------------------------------------------------------------------------------------------------------------------------------------------------------------------------------------------------------------------------------------------------------------------------------------------------------------------------------------------------------------------------------------------------------------------------------------------------------------------------------------------------------------------------------------------------------------------------------------------------------------------------------------------------------------------------------------------------------------------------------------------------------------------------------------------------------------------------------------------------------------------------------------------------------------------------------------------------------------------
>gnl|euhcvdb|AF333324_NS5B_C1b_NS5B_protein_coding_sequence_(ns5b_sequence)
tcaatgtcctacacatggacaggcgccttgatcacgccatgcgctgcggaggaaagcaagctgcccatcaacgcgttgagcaactctttgctgcgccaccataacatggtttatgccacaacatctcgcagcgcaggcctgcggcagaagaaggtcacctttgacagactgcaagtcctggacgaccactaccgggacgtgctcaaggagatgaaggcgaaggcgtccacagttaaggctaaactcctatccgtagaggaagcctgcaagctgacgcccccacattcggccaaatccaagtttggctatggggcaaaggacgtccggaacctatccagcaaggccgttaaccacatccactccgtgtggaaggacttgctggaagacactgtgacaccaattgacaccaccatcatggcaaaaaatgaggttttctgtgtccaaccagagaaaggaggccgtaagccagcccgccttatcgtattcccagatctgggagtccgtgtatgcgagaagatggccctctatgatgtggtctccacccttcctcaggtcgtgatgggctcctcatacggattccagtactctcctgggcagcgagtcgagttcctggtgaatacctggaaatcaaagaaaaaccccatgggcttttcatatgacactcgctgtttcgactcaacggtcaccgagaacgacatccgtgttgaggagtcaatttaccaatgttgtgacttggcccccgaagccagacaggccataaaatcgctcacagagcggctttatatcgggggtcctctgactaattcaaaagggcagaactgcggttatcgccggtgccgcgcgagcggcgtgctgacgactagctgcggtaacaccctcacatgttacttgaaggcctctgcagcctgtcgagctgcgaagctccaggactgcacgatgctcgtgaacggagacgaccttgtcgttatctgtgaaagcgcgggaacccaagaggacgcggcgagcctacgagtcttcacggaggctatgactaggtactctgccccccccggggacccgccccaaccagaatacgacttggagctgataacatcatgttcctccaatgtgtcggtcgcccacgatgcatcaggcaaaagggtgtactacctcacccgtgatcccaccacccccctcgcacgggctgcgtgggaaacagctagacacactccagttaactcctggctaggcaacattatcatgtatgcgcccactttgtgggcaaggatgattctgatgactcacttcttctccatccttctagcacaggagcaacttgaaaaagccctggactgccagatctacggggcctgttactccattgagccacttgacctacctcagatcattgaacgactccatggccttagcgcattttcactccatagttactctccaggtgagatcaatagggtggcttcatgcctcaggaaacttggggtaccacccttgcgagtctggagacatcgggccaggagcgtccgcgctaggctactgtcccagggggggagggccgccacttgtggcaagtacctcttcaactgggcagtgaagaccaaactcaaactcactccaatcccggctgcgtcccagctggacttgtccggctggttcgttgctggttacagcgggggagacatatatcacagcctgtctcgtgcccgaccccgctggttcatgctgtgcctactcctactttctgtaggggtaggcatctacctgctccccaaccga---------------------------------------------------------------------------------------------------------------------------------------------------------------------------------------------------------------------------------------------------------------------------------------------------------------------------------------------------------------------------------------------------------------------------------------------------------------------------------------------------------------------------------------------------------------------------------------------------------------------------------------------------------------------------------------------------------------------------------------------------------------------------------------------------------------------------------------------------------------------------------------------------------------------------------------------------------------------------------------------------------------------------------------------------------------------------------------------------------------------------------------------------------------------------------------------------------------------------------------------------------------------------------------------------------------------------------------------------------------------------------------------------------------------------------------------------------------------------------------------------------------------------------------------------------------------------------------------------------------------------------------------------------------------------------------------------------------------------------------------------------------------------------------------------------------------------------------------
>gnl|euhcvdb|AF356827_NS5B_C1b_NS5B_protein_coding_sequence_(ns5b_sequence)
[truncated: 717,241 more chars]
