# Supplementary material for: Genetic Barrier to Direct Acting Antivirals in HCV Sequences Deposited in the European Databank
Source: PLoS One. 2016 Aug 9;11(8):e0159924. doi: 10.1371/journal.pone.0159924 (PMC4978475; doi:10.1371/journal.pone.0159924)
Supplement: S13 File — (FAS) [file pone.0159924.s013.fas]

>gnl|euhcvdb|D00944_NS5B_C2a NS5B protein coding sequence (ns5b sequence)
tccatgtcatactcctggaccggggctctaataactccttgtagccccgaagaggaaaagttgccaattaaccccttgagcaactccctgttgcgatatcacaacaaggtgtactgtaccacatcaaagagcgcctcattaagggctaaaaaggtaacttttgataggatgcaagcgctcgacgctcattatgactcagtcttgaaggacattaagctagcggcctccaaggtcaccgcaaggcttctcactttagaggaggcctgccagttaactccaccccactctgcaagatccaagtatgggtttggggctaaggaggtccgcagcttgtccgggagagccgttaaccacatcaagtccgtgtggaaggacctcctggaagacacacaaacaccaattcctacaaccatcatggccaaaaatgaggtgttctgcgtggaccccaccaaggggggtaagaaagcagctcgccttatcgtttaccctgacctcggcgtcagggtctgcgagaaaatggccctttatgatatcacacaaaagcttcctcaggcggtgatgggggcttcttatggattccagtactcccccgctcagcgggtggagtttctcttgaaggcatgggcggaaaagaaagaccctatgggtttttcgtatgatacccgatgctttgactcaaccgtcactgagagagacatcaggactgaggagtccatatatcgggcttgttccttgcccgaggaggcccacactgccatacactcactgactgagagactttacgtgggagggcccatgttcaacagcaagggccagacctgcgggtacaggcgttgccgcgccagcggggtgcttaccactagcatggggaacaccatcacatgctatgtgaaagccttagcggcctgtaaggctgcagggataattgcgcccacaatgctggtatgcggcgatgacttggttgtcatctcagagagccaggggaccgaggaggacgagcggaacctgagagccttcacggaggctatgaccaggtattctgcccctcctggtgacccccccagaccggaatatgacctggagctgataacatcttgctcctcaaatgtgtctgtggcgttgggcccacaaggccgccgcagatactacctgaccagagaccctaccactccaatcgcccgggctgcctgggaaacagttagacactcccctgtcaattcatggctaggaaacatcatccagtacgccccaaccatatgggctcgcatggtcctgatgacacacttcttctccattctcatggcccaagatactctggaccagaacctcaactttgagatgtacggagcggtgtactccgtgagtcccttggacctcccagccataattgaaaggttacacgggcttgacgctttctctctgcacacatacactccccacgaactgacacgggtggcttcagccctcagaaaacttggggcgccacccctcagagcgtggaagagccgggcacgtgcagtcagggcgtccctcatctcccgtggggggagagcggccgtttgcggccgatatctcttcaactgggcggtgaagaccaagctcaaactcactccattgccggaagcgcgcctcctggatttatccagctggttcactgtcggcgccggcgggggcgacatttatcacagcgtgtcgcgtgcccgaccccgcttattactccttggcctactcctactttttgtaggggtaggccttttcctactccccgctcgg
>gnl|euhcvdb|AB047642_NS5B_C2a_NS5B_protein_coding_sequence_(ns5b_sequence)
tccatgtcatactcctggaccggggctctaataactcccagtagccccgaagaggagaagttgccaattaaccccttgagcaactcactgttgcgataccacaacaaggtgtactgtaccacatcaaagagcgcctcacagagggctaaaaaggtaacttttgataggatgcaagtgcccgacgcccattatgactcagtcttaaaggacatcaagctagcggcctccaaggtcaacgcaaggctcctcacactggaggaggcctgccaattgacccaaccccactctgcaagatccaaatacggatttggggctaaggaggttcgcggcctggccgggagggccgttaaccacatcaagtccgtgtggaaggacctcctggaagactcacagacaccaattcctacgaccatcatggccaaaaacgaggtgttctgcgtggaccccaccaaggggggtaagaaagcagctcgtctcatcgtttaccctgaccttggcgtcagggtttgcgagaagatggccctttatgatgtcacacaaaagcttcctcaggcggtgatgggggcttcttatgggttccaatactcccccgctcaacgggtggagtttctcttgaaggcatgggcggagaagaaagaccccatgggtttttcgtatgatacccgatgctttgactcaaccgtcactgagcgagacatcagaactgaggagtccatataccaggcctgctccctgcaggaggaggcccgcaccgccatacgctcgctgactgagagactttacgtgggagggcccatgttcaacagcaagggccaggcctgcgggtacaggcgctgccgcgccagcggggtgctcaccactagcatggggaataccatcacatgctatgtgaaagccctagcggcttgcaaagctgcggggatagttgcgcccacaatgctggtatgcggcgacgacttggttgtcatctcagaaagccagggaactgaggaggatgaccggaacctgagagccttcacggaggctatgaccagatattctgcccctcccggtgacccccccagaccggaatatgacctggagctgataacatcttgctcctcaaatgtgtctgtagcgcttggcccacaaggccgccgcagatactacctgacaagagaccctaccactccaatcgcccgggctgcctgggaaacagttagacactcccctgtcaattcatggctgggaaacatcatccagtacgctccaaccatatgggttcgcatggtcctgatgacacatttcttttccattctcatggcccaagacaccctggaccagaacctcaactttgaaatgtacggatcggtgtactccgtgagtcctttggacctcccagccataattgaaaggttacacgggcttgacgccttttctctgcacacatactctccccacgagctgacgcgagtggcttcagccctcagaaaacttggggcgccacccctcagagcgtggaagagtcgggcgcgtgcagttagggcgtccctcatctcccggggggggagagcggccgtttgcggtcggtatctcttcaactgggcggtgaaaaccaagctcaaactcactccattgccggaggcacgcctcctggatttatccagctggtttaccgtcggcgccggcgggggcgacatttatcacaacgtgtcgcgcgcccgaccccgcttcttactccttagcctactcctactttctgtaggggtaggcctctttttactccccgctcgg
>gnl|euhcvdb|AB047643_NS5B_C2a_NS5B_protein_coding_sequence_(ns5b_sequence)
tccatgtcatactcctggaccggggctctaataactccttgtagccctgaagaggaaaagttgccaattaaccccttgagcaactcgctgttgcgatatcacaacaaggtgtactgcactacatcaaagagcgcctcacagagagctaaaaaggtaacttttgataggatgcaagtgctcgacgctcactatgactcagtcttaaaggacatcaagctggcggcctccaaggtcagtgcaaggctcctcactttggaggaggcttgccagttaactccaccccactctgcaagatccaagtatgggtttggagccaaggaggtccgcagcttgtccgggagggccgctaaccacgccaagtccgtgtggaaggacctcctggaagactcacaaacaccaattcctacaaccatcatggccaaaaataaggtgttctgcatagaccccaccaaggggggcaaaaagccagctcgccttatcgtttaccctgacctcggcgtcagggtttgcgagaagatggccctttatgatgtcacacaaaaacttcctcaggcagtgatggggccttcttatggattccagtactcccccgcccagcgggtggagttcctcttaaaggcatgggctgaaaagaaagaccctatgggtttttcgtatgatacccgatgctttgactcaaccgtcactgagagagacactagaactgaggagcccatataccaggcctgctctctgcccgaggaggcccgcactgccatacactcgctaactgagagactttacgtaggagggcccatgtttaacagcaagggccaggcctgcggatacaggcgttgccgcgctagcggggtgctcaccactagcatggggaacactatcacatgctacgtaaaagccctagcggcacgcaaggctgcagggatagttgcgcccacaatgctggtatgcggcgacgacttggttgtcatctcggaaagccagggggctgaggaggatgggcggaacctgagagtcttcacggaggctatgaccaggtattccgcccctccgggtgacccccccagaccggaatatgacctggagctgataacatcttgttcctcaaatgtgtctgtagcgctgggcccacagggccgccgcagatactatctgaccagagaccctaccactccaattgcccgggctgcctgggaaacagttagacactccccagtcaattcatggctgggaaacatcatccagtacgccccaaccatatgggttcgcatggtcctgatgacacacttctattccatccttatggcccaagacaccctggaccagagccttaactttgagatgtacggagcggtgtactcagtgagtcctttggacctcccagccataattgaaaggctacacgggcttgacgccttttctctgcacacatacactccccacgaactgacgcgggtggctgcagctctcagaaaacttggggcaccacccctcagagcgtggaagagtcgggcgcgcgcagttagggcgtccctcatctcccgtggagggagagcggccgtttgtggtcggtatctcttcaactgggcggtgaagaccaagctcaaactcactccattgccggaggcacgccgcctggatttatccagttggttcaccgtcggcgctggcgggggcgacatttatcacagcgtgtcgcgtgcccgaccccgcttattactccttagcctacccctactttgtgtaggggtaggcatctttctactccccgctcgg
>gnl|euhcvdb|AF238481_NS5B_C2a_NS5B_protein_coding_sequence_(ns5b_sequence)
tccatgtcatactcttggaccggggctctaataactccttgtagccccgaagaggaaaagttgccaattaaccccttgagcaactcgctgttgcgataccacaacaaggtgtactgtactacagcaaagagcgcctcattgagggctaaaaaggtaacttttgataggatgcaagtgctcgacgcccattatcactcagtcttaaaggacatcaagctggcggcctccaaggtcagcgcaaggctcctcaccttggaggaggcatgccaattgaccccaccccattctgcaagatccaagtatgggtttggggctaaggaggtccgcagcttgtccgggagggccgtcaaccacatcaagtccgtgtggaaggaccttctggaagactcacaaacaccaattcctacgaccatcatggccaaaaatgaggtgttctgcgtggaccccaccaaggggggtaagaaagcagctcgccttatcgtttaccctgacctcggtgtcagggtctgcgagaaaatggccctttatgatgtcacacaaaagcttcctcaggcggtgatgggggcttcttatggcttccagtactcccccgctcaacgggtggagtttctcttgaaggcatgggcggaaaagaaagaccctatgggtttttcgtatgatacccgatgcttcgactcaaccgtcactgagagagatatcagaactgaggaatccatatatctggcctgctccctgcccgaggaggcccgcactgccatacattcgctgactgagagactttacgtgggagggcccatgttcaacagcaagggccagacctgcgggtacaggcgttgtcgcgccagcggggtgctcactactagcatgggtaacaccataacatgctatgtaaaagccctagcggcttgcaaggccgcggggatagttgcacccacaatgctggtgtgcggcgacgacttggttgtcatctcagaaagccaggggactgaggaggacgagcggaacctgagagccttcacggaggctatgaccaggtattctgcccctcctggtgacccccccagaccggaatatgacctggagctgataacatcttgctcctcaaatgtgtctgtggcactcggcccacagggccgccgcagatactacctgaccagagaccctaccactccaatcgcccgggctgcctgggaaacagttagacactcccctgtcaactcatggctgggaaacatcatccagtacgctccaaccatatgggttcgaatggtcctgatgacacatttcttctccattctcatggcccaagacactctggaccagaaccttaactttgaaatgtacggatcggtgtattccgtgagccctttggacctcccagccataattgaaaggctacacgggcttgacgccttctctctgcacacatacactccccacgaactaacgcgggtggcttcagccctcagaaaacttggggcgccacccctcaggacgtggaagagtcgggcgcgtgcagttagggcgtccctcatctcccatggggggagagcggccatttgcggtcggtatctcttcaactgggcggtgaaaaccaagctcaaactcactccattgccggaggcacgcctcctggatctatccagttggtttaccgtcggcgccggcgggggcgacatttatcacagcgtgtcgcgtgcccgaccccgcttgttactctttagcctactcctactttccgtaggggtaggcctcttcctactccccgctcga
>gnl|euhcvdb|AF238482_NS5B_C2a_NS5B_protein_coding_sequence_(ns5b_sequence)
tccatttcatactcctggaccgggggtctaataactccttgtatccccgaaaaagaaaagttgccatttaaccccttaagcaactccctgttgcgatacgacaacaaggtgtactgtactacatcaaagagcgcctcactgagggctaaaaaggtaacttttgataggatgcaagtgctcgacgcctattatgactcagtcttaaaggacatcaagctagcggcctccaaagtcagcgcaaggctcctcaccttggaggaggcgtgccaattgactccaccccattccgcaagatccaagtatgggtttggggctaaggaggttcgcagcttgtccgggagggccgttaaccacatcaagtccgtgtggaaggacctcctggaagactcacaaacaccaattcccacgaccatcatggccaaaaatgaggtgttctgcgtggaccccaacaaggggggtaagaaagcagctcgccttatcgtttaccctgacctcggtgtcagagtttgcgagaagatggccctttatgatgtcacacaaaagcttcctcaggcagtgatgggggcctcttatggcttccagtactcccccgctcaacgggtggagtttctcttgaaggcatgggcggaaaaaaaagaccctatggggttttcgtatgatacccgatgctttgactcaaccgtcactgagagagacatcagaactgaggagtccatataccggccttgttccttgcccgaggaggcccacactgccatacactcgctgactgagagactttacgtgggagggcccatgtttaacagcaagggccaggcctgcgggtacaggcgttgccgcgccagcggggtgctcaccactagcatggggaacaccatcacatgctatgtgaaagccctagcggcctgtaaggctgcggggatagttgcgcccacaatgctggtatgcggcgacgacttggttgtcatctcagaaagccaggggactgaggaggacgagcggaacctgagagccttcacggaggctatgaccaggtactctgcccctcctggtgaccctcccagaccggaatatgacctggagctgataacatcttgttcctcaaatgtgtctgtgcacttgggcccacaaggccgccgcagatactacctgaccagagaccctaccactccaatcgcccgggctgcctgggaaacagttagacactcccctgtcaattcatggctgggaaacatcatccagtacgctccaaccgtatgggttcgcatggtcctgatgacacacttcttctccattctcatggcccaagacaccctggaccagaacctcaactttgaaatgtacggatcagtgtactctgtgagtcctttggacctcccagccataattgaaaggttacacgggcttgacgctttctctctgcacacatactctccccacgaactgacgcgggtggctgcagccctcagaaaacttggggcgccacccctcagagcgtggaagagtcgggcgcgtgcagttagggcgtccctcatctcccatggagggagggcggccgtttgcggtcggtatctcttcaactgggcggtgaagaccaagctcaaactcactccattgccggaagcacgccacctggatttatccagttggtttactgtcggcgccggcgggggccacatttatcacagcgtgtcgcgtgcccgaccccgcttattactccttggcctactcctacttttcgtaggggtaggcctcttcctactccccgctcgg
>gnl|euhcvdb|AF238484_NS5B_C2a_NS5B_protein_coding_sequence_(ns5b_sequence)
tccatgtcatactcctggaccggggctctaataactccttgtagccccgaagaggaaaagttaccaattaaccccttgagcaactcactgttgcgatatcacaacaaggtgtactgtactacatcaaagagcgcctcattgagggctaaaaaggtaacttttgataggacgcaagtgctcgacgctcattatgactcagtcttaaaggacatcaagctggcggcctccaaagtcaacgcgaggctcctcaccgtggaggaggcgtgtcagttgactccaccccattctgcaagatccaagtatgggtttggggctaaggaggtccgcagcttgtccgggagggccgttaaccacatcaagtccgtgtggaaggacctcctggaagactcacaaacaccaattcctacgaccatcatggccaaaaatgaggtgttctgcgtggaccccaccaaggggggtaagaaagcagctcgcctcatcgtttaccctgacctcggcgttagggtttgcgagaagatggccctttatgatgtcacacaaaagcttcctcaggcggtgatgggggcttcttatggcttccagtactcccccgctcaacgggtggatttcctcttgaaggcatgggcggaaaagagagaccctatgggtttttcgtatgatacccgatgctttgactcaactgtcactgagagagacatcagaactgaggagtccatataccaagcttgttccttgcccgaggaggcccgcactgccatacattcgctgactgagagactttacgtgggaggccccatgtttaacagcaagggccagacctgcggttacaggcgttgccgcgccagcggggtgctcactactagcatggggaacaccatcacatgctatgtgaaagccctagcggcttgcaaggctgcggggatagttgcgcccacaatgctggtatgcggcgacgacttggttatcatctcagaaagccaggggactgaggaggacgagcggaacttgagagccttcacggaggctatgaccaggtattctgcccctcctggtgacccccccagaccggaatatgacttggagctgataacatcctgttcctcaaatgtgtctgtggcgttgggcccacagggccgccgcagatactacctgaccagagaccctaccactccaatcgcccgggctgcctgggaaacagtcagacactcccctgtcaattcatggctgggaaacatcatccagtacgccccaaccgtgtgggctcgcatggtcctgatgacacactttttctccattctcatggcccaagacaccctggaccagaatctcaactttgagatgtacggatcggtgtactccgtgagtcctttggacctcccagccataattgaaaggttacacgggcttgacgctttctccctgcacacatacactccccacgaactgacgcgggtggcatcagccctcagaaaacttggggcgccacccctcagagcgtggaagagtcgggcgcgtgcagtcagagcgtccctcatctcccgtggagggagggcggccgtttgcggtcggtatctcttcaactgggcggtgaagaccaagctcaaactcactccattgccggaggcacgcctcctggatttatccagttggtttaccgtcggcgccggcgggggcgacatttatcacagcgtgtcgcgtgcccgaccccgcttattactccttagcctactcctactttccgtaggggtaggcctcttcctactccccgctcga
>gnl|euhcvdb|AF169002_NS5B_C2a_NS5B_protein_coding_sequence_(ns5b_sequence)
tccatgtcatactcctggaccggggctctaataactccttccggccccgaagaggagaagttgccaatcaaccccttgagcaactcgctgttgcgataccacaacaaggtgtactgtactacatcaaggaccgcctcactgagggctaaaaaggtaacttttgataggacgcaagtgctcgacgcctattatgactcaaccttaaaggacatcaagctagcggcctccagggtcagcgcaaggctccttaccttggaggaggcgtgtcagctaactccgccccactctgcaagatccaggtacgggtttggggctaaggaggtccgcagcttgtccgggagggccgtcaaccacatcaagtccgtgtggaaggacctcctggaagactcacaaacaccaattcccacgaccatcatggccaaaaatgaggtgttctgcgtggaacccaccaaggggggtaagaaagcagctcgcctcatcgtttaccctgacctcagcgtcagggtttgcgagaagatggccctttatgatgtcacacaaaagcttcctcaggcggtgatgggggcttcttatggattccagtactcccccgctcagcgggtggagtttcttttgaaagcatgggcggaaaagaaagaccctatggggttttcgtatgatacccgatgctttgactcaacagtcactgagagagacatcagaactgaggagtccatataccaggcctgctccctgcccgaggaggcccgcactgccatacactcgctgactgagagactttacgtaggtgggcccatgctgaatagcaagggccaagcctgcgggtacaggcgttgccgcgccagcggggtgctcaccactagcatggggaacaccatcacatgctacataaaagccctagcggcttgcaaggctgcggggatagttgcgcccacaatgctggtatgcggcgacgacttggtcgtcatctcagaaagccaggggactgaggaggacgagcggaacctgagagccttcacggaggctatgaccaggtattctgcccctcctggtgacccccccagaccggaatatgacctggagctaataacatcttgttcctcaaatgtgtctgtggcgctgggcccgcagggccgccgcagatactayctgaccagagaccctaccactccaytcgcccgggctgcctgggaaacagttagacactcccccgtcaattcatggctgggaaacatcatccagtacgccccaaccatatgggttcgcatggtcctgatgacacacttttactccattctcatggcccaagacaccctggaccagaaccttaactttgagatgtacggagcggtgtactccgtgagtcccttggacctcccagccataattgaaaggttacacgggcttgacgctttttcactgcacacatatactccccacgaactgacgcgggtggctgcagccctcagaaaacttggggcaccacccctcagagcgtggaagagtcgggcgcgtgcggttagggcgtccctcatctcccgtggagggagagcggccgtctgcggtcggtatctcttcaactgggcggtgaagaccaagctcaaactcactccattgccggaggcacgccacctggatttatccagttggttcaccgtcggcgccggcgggggcgacatttatcacagcgtgttgcgcgcccgaccccgcttattactccttggcctactcctacttttcgtaggggtaggcctcttcctactccccgctcgg
>gnl|euhcvdb|AF169004_NS5B_C2a_NS5B_protein_coding_sequence_(ns5b_sequence)
tccatgtcatactcctggaccggggctctaataactccttgtagccccgaggaggaaaagttgccaattaaccccwtgagcaactcgctgttgcgataccacaacaaggtgtactgtactacatcaaagagcgcctcactgagggctaaaaaggtaacttttgataggatgcaagtgctcgacgcccattatgactcagtyttaaaggacatcaagctagcggcttccaaggttagtgcaaggctcctcaccgtggaggaggcgtgccagcttactccaccccattctgcaaaatccaagtatgggtttggagctaaggaggtccgcagcttgtccaggagggccgtcaaccacatcaagtccgtgtggaaggacctcctggaagactcaggaacaccaattcctacgaccataatggccaaaaatgaggtgttctgcgtggaacccaccaaggggggtaagaaagcagctcgccttatcgtttaccctgacctcggcgtcagggtctgcgagaagatggccctttatgatgtcacacaaaagcttcctcaggcggtgatgggggcttcttatggcttccagtactcccctgcccaacgggtggagttcctcttgaaggcatgggcggataagaaagaccctatgggtttttcgtatgatacccgatgctttgactcaactgtcactgagagggacatcagaactgaggagtccatataccaggcctgctccctgcccgaggaggcccgcactgccatacactcgctgactgagagactttacgtgggagggcccatgtttaacagcaagggtcagacctgcgggtacaggcgttgccgcgccagcggggtgctcactactagcatggggaacaccatcacatgctacgtgaaagccctggcggcttgtaaggctgcggggatagttgcgcccacaatgctggtatgcggcgacgacttggttgtcatctcggaaagccagggggctgaggaggacgagcggaacttgagagtcttcacggaggctatgaccaggtattctgccccttccggcgacccccccagaccggaatatgacctggagctgataacatcttgctcttcaaatgtgtctgtggcacgggacccacagggccgccgcagatactacctgaccagagaccctaccactccaatcgcccgggctgcctgggaaacagtcagacacttccctgtcaattcatggctgggaaacatcatccagtacgctccaactatatgggttcgtatggtcctgatgacacacttcttctccattctcatggcccaagacaccctggaccagaacctcaactttgaaatgtacggatcggtgtactccgtgagtccttcggacctcccagccataattgaaaggttacacgggcttgacgccttctctctgcacacatacactccccacgaactgacgcgggtggcttcagccctcagaaaacttggggcgccacccctcagagcgtggaagagtcgggcgcgtgcagtcagggcgtccctcatctcccatggagggagggcggccgtttgcggccggtatctcttcaactgggcggtgaagaccaagctcaaactcactccattgccggaggcacgcctcctggatttatccagctggtttaccgtcggcgccggcgggggcgacatttatctctgcgtgttgcgtgcccgaccccgcttattactccttagcctactcctactttccgtgggactaggccttttcctactccccgctcga
>gnl|euhcvdb|AF169005_NS5B_C2a_NS5B_protein_coding_sequence_(ns5b_sequence)
tccatgtcatattcctggaccggggctctaataactccttgtagccccgaagaggaaaagttgccaattaaccccttgagtaactcgctattgcgatatcacaataaggtgtactgtactacatcaaagagcgcctcattgagggccaagaaggtaacttttgacaggatgcaagtgctcgacgcccattatgactcagtcttaaaggacatcaagctagcggcctccaaggtcagcgcaaggctcctcaccttggaggaggcgtgccagttgactccaccccattccgcaagatccaagtatgggtttggggctaaggaggtccgcagcttgtccgggagggccgtcaaccacatcaagtccgtgtggaaggacctcctggaagactcacaaacaccaattcctacgaccatcatggccaaaaatgaggtgttctgcgtggaccctgccaaggggggcaagaaagcagctcgccttatcgtctaccctgacctcggcgtcagggtttgcgagaagatggccctttatgatgtcacacaaaagcttcctcaggcggtgatgggggcttcctacggcttccagtactcccccgctcaacgggtggagtttctcttaaaggcatgggcggaaaagaaagaccctatgggtttttcgtatgatacccgatgctttgattcaaccgtcactgagagagacattagaactgaggagtccatataccgggcctgctccctgcccgaggaggcccacactgccatacactcgctaactgagagactctacgtgggagggcccatgctcaacagcaagggtcagacctgcggatacaggcgttgccgcgccagcggggtgctcaccactagcatggggaacaccatcacatgctacataaaagccctagcggcttgcaaggctgcggggatagttgcgcctaccatgctggtatgcggcgacgacttggttgttatctcagaaagccaggggactgaggaggacgagcgaaacctgagagccttcacggaggctatgaccaggtattctgcccctcctggtgacccccccagaccggaatatgacctggagctgataacatcttgttcctcaaatgtatccgtggcartcggcccacagggccgccgcagatactacctgaccagagaccctaccactccactctcccgggctgcctgggaaacagttagacactcccctgtcaattcatggctgggaaacatcatccagtacgccccaaccatatgggtkcgcatggtcctgatgacacacttcttctccattctcatggctcaagacaccctagaccagaacctcaactttgagatgtacgggkcggtctactccgtgagtcctttggacctcccagccataattgaaaggttacacgggcttgacgctttttctctgcacacatactctccccacgagctgacgcgggtggcttcrgccctcagaaaacttggggcgccacccctcagagcgtggaagagtcgggcgcgtgcagttagggcgtccctcatctcccgtggagggagagcggccatttgcggtcggtatctcttcaactgggcggtgaagaccaagctcaaactcactccattgccggaggcacgcctcctggatttatccagttggtttaccgtcggcgccggcgggggcgacatttatcacagcgtgtcgcgcgcccgaccccgcttattactccttagcctactcctacttcttgtaggggtaggccttttcctactccccgctcgg
>gnl|euhcvdb|AY746460_NS5B_C2a_NS5B_protein_coding_sequence_(ns5b_sequence)
tccatgtcatactcctggacaggggctctgataactccttgtagccccgaagaggaaaagttgccggtcaaccccttgagcaactcgttgttgcgataccacaacaaggtgtacagtaccacatcaaagaccgcctcactgagggccaaaaaggtaacttttgataggatgcaagtgctcgacgctcattacgactcagtcttaaaggacatcaagctagcggcctccaaggtctccgcgaggctcctcaccctggaggaggcatgccagctaactccaccccattctgcaagatccaaatatgggtttggggctaaggaggtgcgcagcttgtccgggagggccgttaaccacatcaagtccgtgtggaaggacctcctggaagactcacaaacaccaattcccacaaccatcatggccaaaaatgaagtgttctgcgtggaccccaccaaggggggtaagaaagcagctcgcctcatcgtttaccctgacctcggcgtcagggtctgcgagaagatggccctttatgatgtcacacaaaagcttcctcaggcggtgatgggggcttcttatggattccagtactcccccgctcagcgggtggagtttctcttgaaggcatgggcggataagagagaccctatgggtttttcgtatgatacccgatgctttgactcaaccgtcactgagagagacattaggactgaggagtccatataccgggcctgctccctgcccgaggaggcccacactgccatacactcgctaactgagagactttacgtgggagggcccatgttcaacagcaagggccaggcctgcgggtaccggcgttgtcgcgccagcggggtgctcaccaccagcatgggaaacaccatcacatgctacgtgaaagccctagcggcctgtaaggccgccgggttagttgcacccacgatgctggtatgcggcgacgacctggttgtcatctcggaaagccagggggttgaggaggacgagcggaacctgagagccttcgcgcaggctatgaccaggtactccgcccctcctggtgaccctcccagaccggaatacgacctggagctaataacatcttgttcctcaaatgtgtccgtggcgatgaaccctcaaggccgccgcaaatattacctgaccagagaccctaccactccaatcgcccgggctgcctgggaaacagttagacactcccctgtcaattcatggctgggaaatatcatccagtacgctccaaccatatgggctcgcatggtcctgatgacacacttcttctccatcctcatggcccaagacactctggaccagaacctcaattttgagatgtacggagcggtgtactccgtgagtcccttggacctcccagccataattgaaaggctacacgggcttgacgctttctctctgcacacatactctccccacgaactgacgcgggtggcagcagccctcagaaaacttggggcgccacccctcagagcgtggaagagtcgggcgcgtgcagttagggcgtccctcatctcccgtggagggagagcggccatttgcggtcgatatctcttcaactgggcggtgaagaccaagctcaaactcactccattgccggaagcgcgcctcctggatttatccagctggttcactgtcggcgccggcgggggcgacatttatcacagcgtgccgcgtgcccgaccccgcttattactccttggcctactcctactttttgtaggggtaggccttttcctactccccgctcgg
>gnl|euhcvdb|AB047639_NS5B_C2a_NS5B_protein_coding_sequence_(ns5b_sequence)
tccatgtcatactcctggaccggggctctaataactccctgtagccccgaagaggaaaagttgccaatcaaccctttgagtaactcgctgttgcgataccataacaaggtgtactgtacaacatcaaagagcgcctcacagagggctaaaaaggtaacttttgacaggacgcaagtgctcgacgcccattatgactcagtcttaaaggacatcaagctagcggcttccaaggtcagcgcaaggctcctcaccttggaggaggcgtgccagttgactccaccccattctgcaagatccaagtatggattcggggccaaggaggtccgcagcttgtccgggagggccgttaaccacatcaagtccgtgtggaaggacctcctggaagacccacaaacaccaattcccacaaccatcatggccaaaaatgaggtgttctgcgtggaccccgccaaggggggtaagaaaccagctcgcctcatcgtttaccctgacctcggcgtccgggtctgcgagaaaatggccctctatgacattacacaaaagcttcctcaggcggtaatgggagcttcctatggcttccagtactcccctgcccaacgggtggagtatctcttgaaagcatgggcggaaaagaaggaccccatgggtttttcgtatgatacccgatgcttcgactcaaccgtcactgagagagacatcaggaccgaggagtccatataccaggcctgctccctgcccgaggaggcccgcactgccatacactcgctgactgagagactttacgtaggagggcccatgttcaacagcaagggtcaaacctgcggttacagacgttgccgcgccagcggggtgctaaccactagcatgggtaacaccatcacatgctatgtgaaagccctagcggcctgcaaggctgcggggatagttgcgcccacaatgctggtatgcggcgatgacctagtagtcatctcagaaagccaggggactgaggaggacgagcggaacctgagagccttcacggaggccatgaccaggtactctgcccctcctggtgatccccccagaccggaatatgacctggagctaataacatcctgttcctcaaatgtgtctgtggcgttgggcccgcggggccgccgcagatactacctgaccagagacccaaccactccactcgcccgggctgcctgggaaacagttagacactcccctatcaattcatggctgggaaacatcatccagtatgctccaaccatatgggttcgcatggtcctaatgacacacttcttctccattctcatggtccaagacaccctggaccagaacctcaactttgagatgtatggatcagtatactccgtgaatcctttggaccttccagccataattgagaggttacacgggcttgacgccttttctatgcacacatactctcaccacgaactgacgcgggtggcttcagccctcagaaaacttggggcgccacccctcagggtgtggaagagtcgggctcgcgcagtcagggcgtccctcatctcccgtggagggaaagcggccgtttgcggccgatatctcttcaattgggcggtgaagaccaagctcaaactcactccattgccggaggcgcgcctactggacttatccagttggttcaccgtcggcgccggcgggggcgacatttttcacagcgtgtcgcgcgcccgaccccgctcattactcttcggcctactcctacttttcgtaggggtaggcctcttcctactccccgctcgg
>gnl|euhcvdb|AB047640_NS5B_C2a_NS5B_protein_coding_sequence_(ns5b_sequence)
tccatgtcatattcctggaccggggctctaataactccttgtagccccgaagaggaaaagttgccaattaactccttgagcaactcgctgttgcgataccataacaaggtatactgtactacatcaaagagtgcctcactaagggctaaaaaggtaacttttgataggatgcaagtgctcgacgcctattatgattcagtcttaaaggacatcaagctagcggcctccaaggtcagcgcaaggctcctcaccttagaggaggcgtgccaattgaccccaccccactctgcaagatccaagtatgggtttggggctaaggaggtccgcagcttgtccgggagggccgtcaaccacatcaagtccgtgtggaaggacctcttggaagactcacaaacaccaattcctacaaccatcatggccaaaaatgaggtgttctgcgtggaccccgccaaggggggtaaaaaaccagctcgccttatcgtttaccctgacctcggcgtcagggtctgcgagaagatggccctttatgatgtcacacaaaagcttcctcaggcggtgatgggggcttcttatggcttccagtactcccccgctcagcgggtggagtttctcttgaaggcatgggcggaaaagagagaccctatgggtttttcgtatgatacccgatgctttgactcaaccgtcactgagagagacatcaggactgaggagtccatataccaggcctgctccttacccgaggaggcccgaactgccatacactcgctgactgagagactctatgtgggagggcccatgttcaacagcaagggccagtcctgcgggtacaggcgttgccgcgccagcggggtgcttaccactagtatggggaacaccatcacatgctatgtaaaagccctagcggcttgcaaggctgcggggataattgcgcccacgatgctggtatgcggcgacgacttggtcgtcatctcagaaagccaggggactgaggaggacgagcggaacctgagagccttcacggaggctatgaccaggtattctgcccctcctggtgacccccccagaccggaatatgacctggagctaataacatcttgttcctcaaacgtgtctgtggcacttggcccacagggccgccgcagatactacctgaccagagaccccaccacttcaattgcccgggctgcctgggaaacagttagacactcccctgtcaattcatggctgggaaacatcatccagtacgctccaaccatatgggttcgcatggtcctgatgacacacttcttctccattctcatggcccaggacaccctagaccagaaccttaactttgaaatgtacggatcggtgtactccgtgagtcctctggacctcccagccataattgaaaggttacacgggcttgacgccttctctctgcacacatacactccccacgaactgacgcgggtggcttcagccctcagaaaacttggggcgccacccctcagagcgtggaagagtcgggcgcgtgcagttagggcgtccctcatctcccgtggggggagggcggccgtttgcggtcggtacctcttcaactgggcggtgaagaccaagctcaaactcactcctttgccggaggcacgcctcctggatttgtccagttggtttaccgtcggcgccggcgggggcgacatttatcacagcgtgtcgcgtgcccgaccccgcctattactccttagcctactcctactttctgtaggggtaggcctcttcctactccccgctcga
>gnl|euhcvdb|AB047641_NS5B_C2a_NS5B_protein_coding_sequence_(ns5b_sequence)
tccatgtcatactcctggaccggggctctaataactccttgtagccccgaagaggaaaagttaccgattaaccctttgagcaactcgctgttgcgataccacaacaaggtgtactgtaccacatcaaagagcgcctcactgagggctaaaaaggtaacttttgataggatgcaagtgctcgacgcctattacgactcagtcttaaaggacatcaagctagcggcctccaaggtcactgcaaagctcctcaccttggaggaggcatgccagttaaccccaccccactctgcaagatccaagtacgggtttggggctaaggaggtccgcagcttgtccgggagggccgttaaccacatcaagtccgtgtggaaggacctcctggaggactcacaaacaccaattcccacaaccatcatggccaaaaatgaggtgttctgcgtggaccccaccaaagggggtaagaaagcagctcgccttatcgtttaccctgacctcggcgtcagggtctgcgagaagatggccctttatgatgtcacacaaaaactccctcaggcggtaatgggggcttcttatggattccagtactcccccgcccagcgggtggagtttctcttgaaggcatgggcggaaaagaaagaccctatgggtttttcgtatgatacccgatgctttgacacaaccgtcaccgagagagacatcaggactgaggagtccatataccgggcctgttccctgcccgaggaggcccacactgccatacactcgctaactgagagactttacgtgggagggcctatgtttaacagcaagggccagtcctgcgggtacaggcgttgccgcgccagtggggtgctcaccactagcatggggaacaccatcacgtgctacgcaaaagccctagcggcctgcaaggctgcagggatagttgcgcccacaatgctggtatgcggcgacgacttggttgtcatctcagaaagccaggggaccgaggaggatgagcggaacctgagagccttcacggaggctatgaccaggtattctgcccctcctggcgacccccccagaccggaatatgacttggagctgataacatcttgttcctcaaatgtgtctgtggcgttgggcccacaaggccgccgcagatactacctgaccagagaccctaccactccaatcgcccgggctgcctgggaaacagttagacactcccctgccaattcatggctgggaaacatcatccagtacgccccgaccatatgggctcgcatggtcctgatgacacacttcttctccatcctcatggcccaagacactctggaccagaacctcaattttgagatgtatggagcggtgtactccgtaagtcctttggacctcccagccataattgaaaggttacacgggctcgacgctttctctctgcacacatactctccccacgaactgacgcgggtggcttcagccctcagaaaacttggggcgccacctctcagagcgtggaagagtcgggcgcgtgcagtcagagcgtccctcatctcccgtggagggagagcggccgtttgcggtcggtatctcttcaattgggcggtgaaaaccaagctcaaactcactccattgccggaggcgcgcctcctggatttatccagctggttcaccgtcggcgccggcgggggcgacatttatcacagcgtgtcgcgtgcccgaccccgcttattactccttagcctactcctactttccgtaggggtaggcctcttcctactccccgctcgg
>gnl|euhcvdb|AB047644_NS5B_C2a_NS5B_protein_coding_sequence_(ns5b_sequence)
cccatgtcatactcctggaccggggctctaataactccttgcagccccgaagaggagaagttaccaattaaccccttgagcaactcgctgttgcgataccacaacaaggtgtactgtactacatcaaagagcgcctcactgagggctaaaaaggtaacttttgataggatgcaggtgctcgacgcctattatgactcagtcttaaaggacatcaagctagcggcctcgaaggttagcgcaaggctcctcactttggaggaggcgtgccaattgactccaccccattctgcaagatccaaatatgggtttggggcaaaggaggttcgcagcttgtccgggagggccgtcaaccacatcaagtccgtgtggaaggacctcctggaagactcacaaacaccaattcctacgaccatcatggccaaaaatgaggtgttctgcgtggaccccactaaggggggcaagaaagcagctcgccttatcgtttaccccgacctcggcgtcagggtctgcgagaagatggccctttatgatgtcacacaaaagcttcctcaggcggtgatgggggcttcttatggcttccagtactcccccgctcaacgggtggagtttctcttgaaggcatgggcggataagagagaacccatgggtttctcgtatgatacccgatgctttgactcaactgtcaccgagagagacattagaactgaggagtcgatataccaggcctgctccctgcccgaggaggctcacactgccatacactcgctgactgagagactctacgtgggagggcccatgctcaacagcaagggccaggcctgcgggtacaggcgttgccgcgccagcggggtgcttaccactagcatggggaataccatcacatgctatgtgaaagccctagcggcttgcaaagctgcggggatagttgcacctacaatgctggtatgcggcgatgacttggttgtcatctcagaaagccaggggactgaggaggacgagcggaacctgagagctttcacggaggctatgaccaggtattctgcccctcctggtgatccccccagaccggaatatgacttggagctgataacatcttgttcctcaaatgtgtctgtggcactcggcccacagggccgccgcagatactacctgaccagagatcctaccactccaatcgcccgggctgcctgggaaacagtcagacactcccctgtcaattcatggctgggaaacatcatccagtacgccccaaccatatgggttcggatggtcctgatgacacacttcttctccattcttatggcccaagacaccctggaccagaacctcaactttgaaatgtacggatcggtgtactccgtgagtcctttggacctcccagccataattgaaaggttacacgggcttgacgccttctctctgcacacatactctccccacgaactgacgcgggtggcttcggccctcagaaaacttggggcgccaccactcagagcgtggaagagtcgggcgcgtgcagttagggcgtccctcatctcccgaggggggagagcggccatttgtggccggtatctcttcaactgggcggtgaagactaagctcaaactcactccattgccggaggcacgccttctggatctatccagttggtttaccgtcggcgccggcgggggcgacatttatcacagcgtgtcgcgcgcccgaccccgcttattactccttagcctactcctacttttcgtaggggtaggcctccttctactccccgctcgg
>gnl|euhcvdb|AB047645_NS5B_C2a_NS5B_protein_coding_sequence_(ns5b_sequence)
tccatgtcatactcctggaccggggctctaataactccttgtagccccgaagaggaaaagttgccaattaaccccttgagcaactcgctgttgcgataccacaacaaggtgtactgtaccacatcaaagagcgcctcattgagggctaaaaaggtaacttttgataggatgcaagtgctcgacacctattatgactcagtcttaaaggacatcaagctagcggcctccaaggtcagcgcaaggctcctcaccttggaggaggcgtgccaattgactccgccccattccgcaagatccaagtatgggtttggggctaaggaggtccgcagcttgaccaggagggccgttaaccacatcaagtccgtgtgggaggacctcctggaagactcacaaacaccaattcctacaaccatcatggccaaaaatgaggtgttctgcgtagaccccaccaaggggggcaagaaagcagctcgccttatcgtttaccctgacctcggcgtcagggtctgcgagaagatggccctttatgatgtcacacagaaacttcctcaggcggtgatgggggcttcttatggtttccagtactccccctctcagcgggtggagtttctcttgaaggcatgggcggaaaagaaaggccctatgggtttttcgtatgatacccgatgctttgactcaaccgtcaccgagagagacatcaaaactgaggagtccatataccaggcctgctccctgcccgaggaggcccgcactgccatacactcgctgactgagagactctacgtgggagggcccatgttcaacagcaagggccagtcctgcgggtacaggcgttgccgcgccagcggggtgctcaccactagcatggggaacaccatcacatgctatgtaaaagccctagcggcttgcaaggctgcagggatagtagcgcccacaatgctggtatgcggcgacgacttggttgtcatctcagaaagccaggggactgaggaggacgagcgaaacctgagagccttcacggaggctatgaccaggtattctgcccctcctggtgacccccccagaccggaatatgacctggagctgataacatcttgttcctcaaatgtgtctgtggcactcggcccgcagggccgccgcagatactacctgaccagagaccctgccactccaattgcccgggctgccagggaaacagttagacactcccctgtcaattcatggctgggaaacatcatccagtacgctccaaccatatgggttcgcatggtcctgatgacacacttcttctccattcttatggctcaagacaccctggaccagaacctcaattttgagatgtacggatcggtgtactccgtgagtcctttggacctcccagccataattgaaaggttacacgggcttggcgccttttctctgcacacatacactccccacgaactgacgcgggtggcttcagccctcagaaaacttggggcgccacccctcagaacgtggaagagtcgggcgcgtgcagtaagggcgtccctcatctcccgcggggggagagcggccgtttgcggtcggtatctcttcaactgggcggtgaggaccaagctcaaactcactccattgccggaggcacgcctcctggatttatccagttggtttaccgtcggcgccggcgggggcgacatttatcacagcgtgtcgcgtgcccgaccccgcttattactccttagcctactcctacttttcgtaggggtaggcctctttttactccccgctcgg
>gnl|euhcvdb|AF238483_NS5B_C2a_NS5B_protein_coding_sequence_(ns5b_sequence)
tccatgtcgtactcctggaccggggctctaataactccttgtagccccgaagaagagaagttaccaattaaccccttgagcaactcgttgttgcgatatcacaacaaggtatactgtactacatcaaagagtgcctcactgagggctaaaaaggtaacctttgacaggatgcaagtgctcgacgcccattacgactcagtcttaaaggacatcaagctagcggcctctaaggtcagtgcaaggctcctcaccttagaggaggcctgccagttgaccccaccccattctgcaagatccaaatatggatttggggctaaagaggtccgcagcttgtccgggagagccgtcaaccacatcaagtccgtgtggaaggacctcctggaagactcacaaacaccaattcctacgaccatcatggccaaaaatgaggtgttctgcgtcgaccccaccaaggggggtaagaaagcagctcgccttatcgtttaccctgacctcggcgtcagggtatgcgagaaaatggccctttatgatatcacacaaaagcttcctcaggcggtgatgggggcttcttatggcttccagtactcccctgcacaacgggtggagtttctcttgaaggcatgggcggaaaagaaagacccattgggtttttcgtatgatacccgatgctttgactcaaccgtcactgagagagacatcagaactgaggagtccatataccgggcctgctccctgcccgaggaagctcacactgccatacattcgctgactgagagactttacgtgggggggcctatgctcaacagcaaaggccaatcctgcgggtacaggcgttgccgcgccagcggagtgctcaccactagcatggggaacaccatcacatgctatgtgaaagccctagcagcttgtaaggctgcggggatagttgcgcccacaatgctggtatgcggcgacgacttggttgtcatctcagaaagccaggggactgaggaggacgagcggaacctgagagccttcacggaggctatgaccaggtattctgcccctcctggtgaccctcccagaccggaatatgacctggagctgataacatcttgttcctcaaatgtgtccgtggcgctgaacccactgggccgccgcagatactacctgaccagagaccccaccactccaattgcccgggctgcctgggaaacagttagacactcccctgtcaattcatggctgggaaacatcatccagtacgccccaacaatatgggctcgcatggtcctgatgacacacttcttctccattctcatggctcaagacaccctggaccagaatctcaactttgagatgtacggatcggtgtactccgtgagtcctttggacctcccagccataattgaaaggctacacgggcttgacgctttctctctgcacacatactctccccacgaactgacgcgggtggcttcaaccctcagaaaacttggggcgccacccctcagagcgtggaagagtcgggcgcgtgcagttagggcgtccctcatctcncgtggagggagagcggccgtttgcggtcggtatctcttcaactgggcggtgaagaccaagctcaaactcactccattgccggaggcacgcctcctggatttatccagttggttcaccgtcggcgccggcgggggcgacatttatcacagcgtgtcgcgtgcccgaccccgcttattactccttggcctactcctactttctgtaggggtaggcctctttctactccccgctcgg
>gnl|euhcvdb|AF238485_NS5B_C2a_NS5B_protein_coding_sequence_(ns5b_sequence)
tccatgtcatactcctggaccggggccctaataactccttgttgccccgaagaagaaaagttaccaatcaaccccttgagcaactccctgttgcgataccacaacaaggtgtacagtactacatcaaagagcgcctcattaagggctaaaaaggtaacttttgatagggtgcaagtgctcgacgcccactatgactcagtcttaaaggacatcaagctagcggcctccaaggtcagcgcaaagctcctcaccttggaggaggcgtgccaattgactccaccccattctgcaagatccaaatatggatatggggccaaggaggttcgcagcttgtccgggagggccgttaaccacatcaagtccgtgtggaaggacctcctggaagactcacaaacaccaattcctacgaccatcatggccaaaaatgaggtgttctgcgtggaccccaccaaggggggtaagaaagcagctcgccttatcgtttaccctgacctcagtgttagggtctgcgagaagatggccctttatgatgtcacacaaaagcttcctcaggcagtgatgggggcatcttatggattccagtactcccccgcccagcgggtggagtttctcttgaaagcatgggcggataagaaagaccctatgggtttttcgtatgacacccgatgctttgactctaccgtcactgagagagacattagaactgaggaggccatataccaggcttgctccttgcctgaggaggcccgtactgccatacactcgctgactgagagactctacgtgggagggcctatgttcaacagcaagggccagacctgcgggtacaggcgttgccgcgccagcggggtgctcaccactagcatggggaacaccatcacatgctatgtgaaggccctagcggcttgcaaagctgcggggatagttgcgcccacaatgctggtatgcggcgatgacttggttgtcatctcagaaagccaggggactgaggaggacgagcggaacctgagagccttcacggaggctatgaccaggtattccgcccctcctggtgacccccccagaccggaatatgacctggagctgataacatcctgttcctcgaatgtgtctgtggcactcggcctacagggccgccgcagatactacctgaccagagaccctaccactccaatcgcccgggctgcctgggaaacagttagacactcccctgtcaattcatggttgggaaacatcatccagtatgctccaactatatgggtccgcatggtcctgatgacacattttttctccatccttatggcccaagacactctggaccaggaccttaattttgaaatgtacggatcggtgtactccgtgagtcctctggacctcccagccataattgaaaggttacacgggcttgacgccttccttctgcacacatacactccccacgaactgacgcgggtggcttcagccctcagaaaacttggggcgccgcccctcagagcgtggaagagtcgggcacgtgcagttagagcgtccctcatctcccgtggggggagggcggccgtttgcggtcggtatctcttcaactgggcggtgaagaccaagctcaaactcactccattgccggaagcgcgcctcctggatttatccagttggttcaccgtcggcgccggcgggggcgacatttatcacagcgtgtcgcgtgcccgaccccgcttattactccttggcctactcctactttccgtaggggtaggcctcttcctactccccgctcgg
>gnl|euhcvdb|AF177036_NS5B_C2a_NS5B_protein_coding_sequence_(ns5b_sequence)
tccatgtcatactcctggaccggggctctaataactccttgtagtcccgaagaggagaagttaccgattaaccccttgagcaactccctgttgcgatatcacaacaaggtgtactgtaccacaacaaagagcgcctcactaagggctaaaaaggtaacttttgataggatgcaagtgctcgactcctactacgactcagtcttaaaggacattaagctagcggcctccaaggtcaccgcaaggctcctcaccatggaggaggcttgccagttaaccccaccccattctgcaagatctaaatatgggtttggggctaaggaggtccgcagcttgtccgggagggccgttaaccacatcaagtccgtgtggaaggacctcctggaggactcagaaacaccaattcccacaaccattatggccaaaaatgaggtgttctgcgtggaccccaccaaggggggcaagaaagcagctcgccttatcgtttaccctgacctcggcgtcagggtctgcgagaagatggccctttatgacattacacaaaaacttcctcaggcggtgatgggggcttcttatggattccagtattcccccgctcagcgggtagagtttctcttgaaagcatgggcggaaaagaaggaccctatgggtttttcgtatgatacccgatgctttgactcaaccgtcactgagagagacatcaggactgaggagtccatatatcgggcctgctccttgcccgaggaggcccacactgccatacactcgctaactgagagactttacgtgggagggcctatgttcaacagcaagggccaaacctgcgggtacaggcgttgccgcgccagcggggtgctcaccactagcatggggaacaccatcacatgctacgtgaaagccttagcggcttgtaaagctgcagggataatcgcgcccacaatgctggtatgcggcgatgacttggttgtcatctcagaaagccaggggaccgaggaggacgagcggaacctgagagccttcacggaggctatgaccaggtattctgcccctcctggtgacccccccagaccggagtatgatctggagctgataacatcttgctcctcaaatgtgtctgtggcgctgggcccacaaggccgccgcagatactacctgaccagagaccctaccactccaatcgcccgggctgcctgggaaacagttagacactcccctgtcaattcatggctgggaaacatcatccagtacgccccgaccatatgggctcgcatggtcctgatgacacacttcttctccattctcatggctcaagacacgctggaccagaacctcaactttgagatgtacggagcggtgtactccgtgagtcccttggacctcccagctataattgaaaggttacatgggcttgacgctttttctctgcacacatacactccccacgaactgacacgggtggcttcagccctcagaaaacttggggcgccacccctcagagcgtggaagagccgggcacgtgcagtcagggcgtccctcatctcccgtggggggagagcggccgtttgcggtcgatatctcttcaattgggcggtgaagaccaagctcaaactcactccattgccggaagcgcgcctcctggatttatccagctggttcaccgtcggcgccggcgggggcgacatttatcacagcgtgtcgcgtgcccgaccccgcttattgctctttggcctactcctactttttgtaggggtaggccttttcctactccccgctcgg
>gnl|euhcvdb|AF169003_NS5B_C2a_NS5B_protein_coding_sequence_(ns5b_sequence)
tccatgtcatactcttggaccggggctctaataactccttgtagccccgaagaggagaagttaccaattaaccccttgagcaactcgctgttgcggtaccacaacaaggtgtactgtactacatcaaagagcgcctcactgcgggctaaaaaggtaacttttgataggatgcaagtgctcgacgcctattatgattcagtcttaaaggacatcaagctagcggcctccaaggtcagcgcgaggctcctcaccttggaggaggcatgccaattgactccaccccattctgcaagatctaagtatggatttggggccaaggaggtccgcagcttgtccgggagggccgtcaaccacatcaagtccgtgtggaaggacctcctggaagactcacaaacaccaattcctacgaccatcatggccaaaaatgaggtgttctgcgtcgaccccaccaaggggggtaagaaagcagctcgccttatcgtctaccctgacctcggtgtcagggtctgcgagaagatgcccctttatgatgtcacacaaaagcttcctcaggcggtgatgggggcttcttatggcttccagtactcccccgctcaacgggtggagttcctcttgaaggcatgggcggaaaagaaagaccctatgggtttttcgtatgatacccgatgctttgactcaaccgtcactgagagagacatyagaactgaagagtccatataccgggcctgctccctgyccgaggaggcccacactgccatacattcgctgactgagagactttacgtgggggggcccatgttcaacagcaagggccagacctgcgggtacaggcgttgccgcgccagcggggtgctcaccactagcatggggaacaccatcacatgctacgtraaagccctagcggcttgcaaggctgcggggatagttgcacccacaatgctggtatgcggcgacgacttggtcgtcatctcagaaagccaggggactgaggaggacgagcggaacttgagagycttcacggaggctatgaccaggtattctgccccttccggcgacccccccagaccggaatatgacctggagctgataacatcttgctcttcaaatgtgtctgtggcacgggacccacagggccgccgcagatactacctgaccagagaccctaccactccaatcgcccgggctgcctgggaaacagtcagacacttccctgtcaattcatggctgggaaacatcatccagtacgctccaactatatgggttcgtatggtcctgatgacacacttcttctccattctcatggcccaagacaccctggaccagaacctcaactttgaaatgtacggatcggtgtactccgtgagtccttcggacctcccagccataattgaaaggttacacgggcttgacgccttctctctgcacacatacactccccacgaactgacgcgggtggcttcagccctcagaaaacttggggcgccacccctcagagcgtggaagagtcgggcgcgtgcagtcagggcgtccctcatctcccatggagggagggcggccgtttgcggccggtatctcttcaactgggcggtgaakaccaagctcaaactcactccattgccggaggcacgcctcctggatttatccagctggtttaccgtcggcgccggcgggggcgacatttatctctgcgtgttgcgtgcccgaccccgcttattactccttagcctactcctactttccgtgggactaggccttttcctactccccgctcgg
>gnl|euhcvdb|D00944_NS5B_C2a_NS5B_protein_coding_sequence_(ns5b_sequence)
tccatgtcatactcctggaccggggctctaataactccttgtagccccgaagaggaaaagttgccaattaaccccttgagcaactccctgttgcgatatcacaacaaggtgtactgtaccacatcaaagagcgcctcattaagggctaaaaaggtaacttttgataggatgcaagcgctcgacgctcattatgactcagtcttgaaggacattaagctagcggcctccaaggtcaccgcaaggcttctcactttagaggaggcctgccagttaactccaccccactctgcaagatccaagtatgggtttggggctaaggaggtccgcagcttgtccgggagagccgttaaccacatcaagtccgtgtggaaggacctcctggaagacacacaaacaccaattcctacaaccatcatggccaaaaatgaggtgttctgcgtggaccccaccaaggggggtaagaaagcagctcgccttatcgtttaccctgacctcggcgtcagggtctgcgagaaaatggccctttatgatatcacacaaaagcttcctcaggcggtgatgggggcttcttatggattccagtactcccccgctcagcgggtggagtttctcttgaaggcatgggcggaaaagaaagaccctatgggtttttcgtatgatacccgatgctttgactcaaccgtcactgagagagacatcaggactgaggagtccatatatcgggcttgttccttgcccgaggaggcccacactgccatacactcactgactgagagactttacgtgggagggcccatgttcaacagcaagggccagacctgcgggtacaggcgttgccgcgccagcggggtgcttaccactagcatggggaacaccatcacatgctatgtgaaagccttagcggcctgtaaggctgcagggataattgcgcccacaatgctggtatgcggcgatgacttggttgtcatctcagagagccaggggaccgaggaggacgagcggaacctgagagccttcacggaggctatgaccaggtattctgcccctcctggtgacccccccagaccggaatatgacctggagctgataacatcttgctcctcaaatgtgtctgtggcgttgggcccacaaggccgccgcagatactacctgaccagagaccctaccactccaatcgcccgggctgcctgggaaacagttagacactcccctgtcaattcatggctaggaaacatcatccagtacgccccaaccatatgggctcgcatggtcctgatgacacacttcttctccattctcatggcccaagatactctggaccagaacctcaactttgagatgtacggagcggtgtactccgtgagtcccttggacctcccagccataattgaaaggttacacgggcttgacgctttctctctgcacacatacactccccacgaactgacacgggtggcttcagccctcagaaaacttggggcgccacccctcagagcgtggaagagccgggcacgtgcagtcagggcgtccctcatctcccgtggggggagagcggccgtttgcggccgatatctcttcaactgggcggtgaagaccaagctcaaactcactccattgccggaagcgcgcctcctggatttatccagctggttcactgtcggcgccggcgggggcgacatttatcacagcgtgtcgcgtgcccgaccccgcttattactccttggcctactcctactttttgtaggggtaggccttttcctactccccgctcgg
