# Supplementary material for: Genetic Barrier to Direct Acting Antivirals in HCV Sequences Deposited in the European Databank
Source: PLoS One. 2016 Aug 9;11(8):e0159924. doi: 10.1371/journal.pone.0159924 (PMC4978475; doi:10.1371/journal.pone.0159924)
Supplement: S14 File — (FAS) [file pone.0159924.s014.fas]

>gnl|euhcvdb|D10988_NS5B_C2b NS5B protein coding sequence (ns5b sequence)
tctatgtcatactcctggacgggggccctcataacaccatgtgggcccgaagaggagaagttaccgatcaaccctctgagtaattcgctcatgcggttccataataaggtgtactccacaacctcgaggagtgcctctctgagggcaaagaaggtgacttttgacagggtgcaggtgctggacgcacactatgactcagtcttgcaggacgttaagcgggccgcctctaaggttagtgcgaggctcctcacagtagaggaagcctgcgcgctgaccccgccccactccgccaaatcgcgatacggatttggggcaaaagaggtgcgcagcttatccaggagggccgttaaccacatccggtccgtgtgggaggacctcctggaagaccaacataccccaattgacacaactatcatggctaaaaatgaggtgttctgcattgatccaactaaaggtgggaaaaagccagctcgcctcatcgtataccccgaccttggggtcagggtgtgcgaaaagatggccctctatgacatcgcacaaaagcttcccaaagcgataatggggccatcctatgggttccaatactctcccgcagaacgggtcgatttcctcctcaaagcttggggaagtaagaaggacccaatggggttctcgtatgacacccgctgctttgactcaaccgtcacggagagggacataagaacagaagaatccatatatcaggcttgttctctgcctcaagaagccagaactgtcatacactcgctcactgagagactttacgtaggagggcccatgacaaacagcaaagggcaatcctgcggctacaggcgttgccgcgcaagcggtgttttcaccaccagcatggggaataccatgacatgttacatcaaagcccttgcagcgtgtaaggctgcagggatcgtggaccctgttatgttggtgtgtggagacgacctggtcgtcatctcagagagccaaggtaacgaggaggacgagcgaaacctgagagctttcacggaggctatgaccaggtattccgcccctcccggtgaccttcccagaccggaatatgacttggagcttataacatcctgctcctcaaacgtatcggtagcgctggactctcggggtcgccgccggtacttcctaaccagagaccctaccactccaatcacccgagctgcttgggaaacagtaagacactcccctgtcaattcttggctgggcaacatcatccagtacgcccccacaatctgggtccggatggtcataatgactcacttcttctccatactattggcccaggacactctgaaccaaaatctcaattttgagatgtacggggcagtatactcggtcaatccattagacctaccggccataattgaaaggctacatgggcttgaagccttttcactgcacacatactctccccacgaactctcacgggtggcagcaactctcagaaaacttggagcgcctccccttagagcgtggaagagtcgggcgcgtgccgtgagagcttcactcatcgcccaaggagcgagggcggccatttgtggccgctacctcttcaactgggcggtgaaaacaaagctcaaactcactccattgcccgaggcgagccgcctggatttatccgggtggttcaccgtgggcgccggcgggggcgacatttatcacagcgtgtcgcatgcccgaccccgcctattactcctttgcctactcctacttagcgtaggagtaggcatctttttactccccgctcgg
>gnl|euhcvdb|AB559564_NS5B_C2b_NS5B_protein_coding_sequence_(ns5b_sequence)
tctatgtcatactcctggacaggggccctcataacaccatgtggacccgaggaggagaagttgccaattaaccctctgagcaattcgctcatgcggtttcacaacaaggtgtactccacaacctcaaggagcgcttctctgagggcaaagaaggtgacctttgacagggtgcaggtgctggacgcgcactacgactcagtcttgcaggacgttaagcgggccgcctctaaggttagtgcgaggctcctctcagtagaggaagcctgcgcgctgaccccgccccactccgccaaatcaaagtacggatatggggcaaaagaggtgcgcagcttatccaggagggccattaaccacatccggtccgtgtgggaggacctcctggaagaccaacatactccaattgacacaactatcatggccaaaaatgaggtgttctgtatcgaccccgccaaaggcgggaagaaggcagctcgcctcatcgtgtaccctgaccttggagtccgggtgtgcgaaaagatggccctctatgacattgcacaaaagcttcccaaggcaataatggggccatcctatgggttccaatactctcctgcagaacgggtcgattttctcctcaaggcttggggaagtaagaaggacccaatggggttctcgtatgacacccgctgctttgactcaaccgtcacggagagagacataagaacagaagaatccatatatcaggcttgctccttgcctcaagaggccagaactgtcatacactcgctcactgagagactttacgtaggagggcccatgacaaacagcaaagggcaatcctgcggctacaggcgttgccgcgcaagcggtgttttcaccaccagcatggggaatactatgacatgttacatcaaagcccttgcagcgtgcaaagctgcagggatcttgaaccctaccatgctggtgtgtggagacgacctggttgtcatctcagagagccaaggcaacgaggaggatgagcgaaacctgagagctttcacggaggctatgaccaggtattcagccccccccggtgaccttcccagacctgaatatgacttggagcttataacatcctgctcctcaaatgtatcggtagcgctggaccctcggggtcgccgccggtactacctaactagagaccctaccactccaatttcccgagccgcttgggaaacagtaagacactcccctgtcaattcttggctgggcaacatcattcaatacgcccccacaatctgggtccggatggtcataatgacccatttcttctccatactgttggcccaggacactctgaaccaaaatctcaattttgagctgtacggggcagtatattcggtcaatccattagacctaccagccataattgaaaggctacatgggcttgacgccttttcactgcacacatactctccccacgaactctcgcgggtggcagcgactctcagaaaacttggagcgccaccccttagagcgtggaagagccgggcacgtgctgtgagggcttcactcatcgtccagggagggagagcggccatttgtggccgctacctcttcaactgggcggtgaagacaaagctcaaactcactccattgcccgaggcggcccgcctggatttatccgggtggttcaccgtgggcgccggcgggggcgacatctttcacagcgtgtcgcatgcccgaccccgcttattactcctgtgcctactcctacttagcgtaggagtaggcatctttttactccccgctcgg
>gnl|euhcvdb|AY232743_NS5B_C2b_NS5B_protein_coding_sequence_(ns5b_sequence)
tccatgtcatactcctggacgggggcccttataacaccatgtgggcccgaggaggagaagttgccaatcaaccctctgagtaattcgcttatgcggttccataacaaggtgtactccacaacttcgaggagcgcctctctgagggctaagaaggtgacctttgacagggtgcaggtgctggacgcacactatgactcagtcttgcaggacgttaagcgtgccgcctctaaggttagtgcgaggctcctctcaatagaggaagcctgtgcgctgaccccgccccactccgccaaatcacgatatggctttggggcaaaggaggtgcgcagcttatccaggagggccgtcaaccacatccggtccgtgtgggaggacctcctggaggaccaacatactccaattgacacaactgtcatggccaaaaatgaggtgttctgtgttgatcccgctaaaggcgggaaaaagccagctcgtctcatcgtataccccgaccttggggtcagggtgtgcgaaaagatggccctatatgacattgcacaaaagcttcccaaggcaataatggggccatcctatgggttccaatactctcctgcagaacgggtcgactttctcctcaaggcttggagaagtaagaaggacccaatggggttctcgtatgacacccgctgctttgactcaaccgtcacggagagggacataagaacagaagaatccatataccaggcttgctccctgcctgaagaggccagaactgtcatacactcgctcactgagagactctacgtaggagggcccatgacgaacagcaaaggacaatcctgcggttacaggcgttgccgcgcaagcggtgttttcactaccagcatggggaacaccatgacatgctacatcaaagccctcgcagcatgtaaagctgcagggatcatggaccccatgatgctggtgtgtggagacgacctggtcgtcatctcagagagccaaggcaacgaggaggacgagcgaaacctgagagctttcacggaggctatgaccaggtattctgcccctcccggtgaccttcccagacctgaatatgacttggagcttataacatcctgctcctcaaacgtatcggtagcgctggactctcggggtcgccgccggtacttcctaaccagagaccctaccactccaatcacccgagctgcttgggaaacagtaagacactcccctgtcaattcttggctgggcaacatcatccaatacgcccctacaatctgggtccggatggtcataatgacccatttcttctccatactattggcccaggacactctgaaccagaatctcaattttgagatgtacggggcagtatattcggtcaatccattagacctaccagccataattgaaaggctacatgggcttgatgccttttcactgcacacatactctccccacgaactctcacgggtggcagcaactctcagaaaacttggagcgcctccccttagagcgtggaagagtcgggcgcgtgctgtgagggcctcactcatcgcccagggagggagggcggccatttgtggccgatacctcttcaactgggctgtgaagacaaagctcaaactcactccattgcctgaggcgagccgcctggatttatccgggtggttcaccgtgggcgccggcgggggcgacatttatcacagcgtgtcgcatgcccgaccccgccttttactcctttgcctactcctacttagcgtaggagtaggcatctttctactccccgctcgt
>gnl|euhcvdb|AY232744_NS5B_C2b_NS5B_protein_coding_sequence_(ns5b_sequence)
tccatgtcatactcctggacaggagccctcataacaccgtgtgggcccgaggaggagaagttgccgatcaaccctctgagtaactcgctcatgcggttccacaacaaggtgtactccacaacctcgaggagtgcctctctgagggcaaagaaggtgacttttgacagggtgcaggtgctggacacacattatgattcagtcttgcaggacgttaagcgggccgcctccaaggttagtgcgaggctcctctcaatagaggaagcctgcgcgctgaccccgccccactccgccaaatcacgatacggatttggggcaaaggaggtgcgcagcttatccaggagggccgtcaaccacatccggtccgtgtgggaggacctcctggaagaccaacatactccaattgacacaactatcatggccaaaaatgaggtgttctgtgtcgatcccaccaaaggcgggaaaaagccagctcgcctcatcgtataccccgaccttggggtcagggtgtgtgaaaagatggccctctatgacatcgcacaaaagcttcccaaggcaataatggggccatcctatgggttccaatactctcctgcagaacgggtcgattttctccttaaagcttggagaagtaagaaggacccaatggggttctcatatgacacccgctgctttgactcaactgtcacggagagggacataagaacagaagaatccatatatcaggcttgttccctgcctcaagaggccagaactgtcatacactcgctcactgagagactctacgtaggagggcccatgacaaacagcaaagggcaatcctgcggttacaggcgttgccgcgcaagcggtgttttcactaccagcatggggaataccatgacatgctacatcaaagcccttgcggcgtgtaaagctgcagggatcgtggaccctatcatgctggtgtgtggagacgacctggtcgtcatctcagagagccaaggtaacgaggaggacgagcgaaacctgagagctttcacggaggctatgaccaggtattccgcccctcctggtgaccttcccagaccggaatatgacttggagcttataacatcctgctcctcaaacgtatcggtagcgctggaccctcggggtcgccgccggtacttcctaaccagagaccctaccactccaatcacccgagctgcttgggaaacagtaagacactcccctgtcaattcttggctgggcaacatcattcaatacgcccctacaatctgggtccggatggtcataatgacccacttcttctccatactattggcccaggacactttgaaccaaaatctcaattttgagatgtatggggcagtatattcggtcaatccattagacctaccggccataattgaaaggctgcatgggcttgatgccttttcactgcacacatactctccccacgaactctcacgggtggcagcgactctcagaaaacttggagcgcctcccctcagagcgtggaagagtcgggcgcgtgctgtgagggcctcactcatcgcccagggagggagggcggccatttgcggtcgctacctcttcaactgggcggtgaagacaaagctcaaactcactccattgcccgaggcgagccgcctggatttatccgggtggttcaccgtgggcgccggcgggggcgacatttttcacagcgtgtcgcgcgcccgaccccgcctattactcctttgcctactcctacttagcgtaggagtaggcatctttttactccccgctcgg
>gnl|euhcvdb|AY232745_NS5B_C2b_NS5B_protein_coding_sequence_(ns5b_sequence)
tccatgtcatactcctggacaggagccctcataacaccgtgtgggcccgaggaggagaagttgccgatcaaccctctgagtaactcgctcatgcggttccacaacaaggtgtactccacaacctcgaggagtgcctctctgagggcaaagaaggtgacttttgacagggtgcaggtgctggacacacattatgattcagtcttgcaggacgttaagcgggccgcctccaaggttagtgcgaggctcctctcaatagaggaagcctgcgcgctgaccccgccccactccgccaaatcacgatacggatttggggcaaaggaggtgcgcagcttatccaggagggccgtcaaccacatccggtccgtgtgggaggacctcctggaagaccaacatactccaattgacacaactatcatggccaaaaatgaggtgttctgtgtcgatcccaccaaaggcgggaaaaagccagctcgcctcatcgtataccccgaccttggggtcagggtgtgtgaaaagatggccctctatgacatcgcacaaaagcttcccaaggcaataatggggccatcctatgggttccaatactctcctgcagaacgggtcgattttctccttaaagcttggagaagtaagaaggacccaatggggttctcatatgacacccgctgctttgactcaactgtcacggagagggacataagaacagaagaatccatatatcaggcttgttccctgcctcaagaggccagaactgtcatacactcgctcactgagagactctacgtaggagggcccatgacaaacagcaaagggcaatcctgcggttacaggcgttgccgcgcaagcggtgttttcactaccagcatggggaataccatgacatgctacatcaaagcccttgcggcgtgtaaagctgcagggatcgtggaccctatcatgctggtgtgtggagacgacctggtcgtcatctcagagagccaaggtaacgaggaggacgagcgaaacctgagagctttcacggaggctatgaccaggtattccgcccctcctggtgaccttcccagaccggaatatgacttggagcttataacatcctgctcctcaaacgtatcggtagcgctggaccctcggggtcgccgccggtacttcctaaccagagaccctaccactccaatcacccgagctgcttgggaaacagtaagacactcccctgtcaattcttggctgggcaacatcattcaatacgcccctacaatctgggtccggatggtcataatgacccacttcttctccatactattggcccaggacactttgaaccaaaatctcaattttgagatgtatggggcagtatattcggtcaatccattagacctaccggccataattgaaaggctgcatgggcttgatgccttttcactgcacacatactctccccacgaactctcacgggtggcagcgactctcagaaaacttggagcgcctcccctcagagcgtggaagagtcgggcgcgtgccgtgagggcctcactcatcgcccagggagggagggcggccatttgcggtcgctacctctttaactgggcggtgaagacaaagctcaaactcactccattgcccgaggcgagccgcctggatttatccgggtggttcaccgtgggcgccggcgggggcgacatttttcacagcgtgtcgcgcgcccgaccccgcctattactcctttgcctactcctacttagcgtaggagtaggcatctttttactccccgctcgg
>gnl|euhcvdb|AY232749_NS5B_C2b_NS5B_protein_coding_sequence_(ns5b_sequence)
tccatgtcatactcctggacaggggccctcataacaccatgtgggcccgaggaggagaagttgccgatcaaccctctgagtaactcgctcatgcggttccataacaaggtgtactccacaacctcgaggagtgcctctctgagggcaaagaaggtgacctttgacagggtgcaggtgctggacgcacactatgacttagtcttgcaggacgttaagcgagccgcctctaaggttagtgcgaggctcctctcagtagaggaagcctgcgcgctgaccccgccccactccgccagatcacggtacggatttggggcaaaggaggtgcgtagcttatccaggagggccgtcaaccacatccggtccgtgtgggaggacctcctggaagaccaacatactccaattgatacaactatcatggccaagaatgaggtgttctgtgttgatcccactaaaggtgggaaaaagccagctcgcctcatcgtataccctgaccttggggtcagggtgtgcgaaaagatggccctttatgacattgcacaaaagcttcccaaagcagtaatggggccatcctatgggttccaatactctcctgcagagcgggtcgatttcctcctcaaagcttggggaagtaagaaggacccaatggggttctcatatgacacccgctgctttgactcaacagtcacggagagggacataagaacagaagaatccatataccaggcctgttctctgcctcaagaggctaaaactgtcatacactcgctcactgagagactctacgtaggagggcccatgacgaacagcaagggacagtcctgcggttacaggcgttgccgcgcaagcggtgtcttcactactagcatggggaacaccatgacatgctacatcaaggcccttgcagcatgcaaagctgcagggatcgtggaccccactatgctggtgtgtggagacgacctggtcgtcatctcagagagccaaggtaacgaggaggacgagcgaaacctgagagctttcacagaagctatgaccaggtattccgcccctcccggtgaccttcccagaccggaatatgacttggagcttataacatcctgctcctcaaacgtatcggtagcgctggactctcggggtcgccgccggtacttcctaaccagagaccctaccactccaatcacccgagctgcttgggaaacagtaagacactcccctgtcaattcttggctgggcaacatcgtccaatacgcccctacaatctgggtccggatggtcataatgacccacttcttctccatactattggcccaggacactctgaaccaaaatctcaattttgagatgtacggggcagtatattcggtcaatccattagacctaccggccataattgaaaggctacatgggcttgaggccttttcactgcacacatactctccccacgaactctcgcgggtggcagcgactctcagaaaacttggagcgcctccccttagagcgtggaagagtcgggcgcgtgctgtgagagcctcactcatcgcccagggagggagggcggccatttgtggccgctacctcttcaactgggcggtgaagacaaagcttaaactcactccattgcccgaagcgagccgcctggatttatccgggtggttcactgtgggcgccggcgggggcgacatctttcacagcgtgtcgcatgcccgaccccgcctattactcctctgcctactcctacttagcgtaggggtaggcatctttttactccccgctcgg
>gnl|euhcvdb|AY232732_NS5B_C2b_NS5B_protein_coding_sequence_(ns5b_sequence)
tctatgtcatactcctggacgggggccctcataacaccatgtgggcccgaggaggagaagttgccaatcaaccctctgagtaattcgctcatgcggtttcataacaaggtgtactccacaacatcgaggagcgcctctcagagagcaaagaaggtgaccttcgacagagtgcaggtgctggacgcacactatgactcagtcttgcaggacgttaagcgggccgcctctacggttagtgcgaggctcctctcagtagaggaagcctgtgcgctgaccccgccccactccgccaaatcacggtacggatttggggcaaaagaggtgcgcagcttatccaggagggccgttaaccatatccggtccgtatgggaggacctcctggaagaccaacatactccaattgacacaactatcatggccaaaaatgaggtgttctgtattgatcccgctaaaggcgggaaaaagccagctcgcctcatcgtatacccggaccttggggtcagggtgtgcgagaagatggccctttatgacattgcacagaagcttcccaaggcagtaatggggccgtcatataggttgcaaaactctcctgcagcacgggtcgatttcctcctcaaagcttcaggaagtaagaaggacccaaccgggttctcgtatgacacccgctgctctgactcaaccgtcacggagagggacataagaacagaagaatccatatatcaggcttgttccctgcctcaagaggccagaactgtcatacactcgctcactgagagactttacgtaggagggcccatgacaaacagcaaagggcaatcctgcggttacaggcgttgccgcgcaagcggtgttttcactaccagcatggggaataccatgacgtgctacatcaaagcccttgccgcttgcaaagctgcagggatcgtggaccccgttatgctggtatgtggagacgacctggttgtcatctcagagagccaaggaaacgaggaggatgagcggaacctgagagctttcacggaggctatgaccaggtattcggcccctcccggtgaccttcccagaccggaatatgacttggagcttataacatcctgctcctcaaacgtatcggtagcgctggaccctcggggtcgccgccggtactacctaaccagagaccctaccactccaatctcccgagctgcttgggaaacagtaagacactcccctgtcaattcttggctgggcaacatcatccaatacgcccctacaatctgggtccggatggtcataatgacccacttcttctccatacttttggcccaggacactctgaaccaaaatctcaattttgagatgtacggggcagtgtattcggtcaatccattagacctaccggccataattgaaaggctacacgggcttgacgctttctcactgcacacatactctccccacgaactctcacgggtggcagcgactctcagaaaacttggagcacctcccctcagagcgtggaagagtcgggcgcgtgctgtgagagcatcactcatcgcccaaggagggaaggcagccatttgtggccgctacctcttcaactgggcggtgaagacaaagctcaaactcactccattgcccgaggcgggccgcctggatttatccgggtggttcactgtgggcgccggcgggggcgacatctttcacagcgtgtcgcatgcccgaccccgcctattactcctttgcctactcctactcagtgtaggagtaggcatctttttactccccgctcgg
>gnl|euhcvdb|AY232736_NS5B_C2b_NS5B_protein_coding_sequence_(ns5b_sequence)
tccatgtcatactcctggacgggagccctcataacaccatgtgggcccgaggaggagaagttgccgatcaaccctctgagtaactcgctcatgcggttccataacaaggtgtactccacaacctcaaggagtgcctctctgagggcaaagaaggtgacctttgacagggtgcaggtgctggacgcacactatgactcagtcttgcaggacgttaagcaggccgcctctaaggttagtgcgaggctcctctctgtagaggaagcctgcgcgctgaccccgccccactccgccaaatcacgatacggatttggggcaaaggaggtgcgcagcttatccaggagggccgttaaccacatccggtccgtgtgggaggacctcctggaagaccaacatactccaattgacacaactatcatggccaaaaatgaggtgttctgtgttgatcccactaaaggcgggaaaaagccagctcgcctcatcgtataccccgacctcggggtcagggtgtgcgaaaagatggccctctatgacattgcacaaaagcttcccaaggcaataatggggccatcctatgggttccaatactctcctgcagaacgggtcgattttctcctcaaagcttggagaagtaagaaggacccaatggggttctcatatgacacccgctgctttgactcaaccgtcacggagagggacataagaacagaagaatccatatatcaggcttgttccctgcctcaagaggccagagttgccatacactcgctcactgagagactctacgtaggagggcccatgacaaacagcaaagggcaatcctgcggttacaggcgttgccgcgcaagcggtgttttcactaccagcatggggaataccatgacatgctacatcaaagcccttgcagcatgcaaagctgcagggatcgtggaccctgttatgctggtgtgtggagacgacctggtcgtcatctcagagagccaaggtaacgaggaggacgagcggaacctgagagctttcacggaggctatgaccaggtattccgcccctcccggtgaccttcccagaccggaatatgacttggagcttataacatcctgctcctcaaacgtatcggttgcgctggactctcgaggtcgccgccggtacttcctaaccagagaccctaccactccaatcacccgagctgcttgggaaacagtaagacactcccctgtcaattcttggctgggcaacatcatccaatacgcccctacaatctgggtccggatggtcataatgacccatttcttttccatactattggcccaggatactctgaaccaaaatctcaattttgagatgtacggggcagtatattcggtcaatccattagacctaccggccataattgaaaggctacacgggcttgatgctttttcactgcacacatactctcccaacgaactctcaagggtggcagcaactctcagaaaacttggagcgcctccccttagagcgtggaagagtcgggcgcgtgctgtgagggcctcactcatcgcccagggagggagggcggccatttgtggccgctacctcttcaactgggcggtgaagacaaagctcaaactcactccattgcccgaggcgagccgcctggatttatccgggtggttcaccgtgggcgccggcgggggcgacgtttttcacagcgtgtcgcatgcccgaccccgcctattactcctttgcctactcctacttagcgtaggagtaggcatctttttactccccgctcgg
>gnl|euhcvdb|AY232737_NS5B_C2b_NS5B_protein_coding_sequence_(ns5b_sequence)
tccatgtcatactcctggacgggagccctcataacaccatgtgggcccgaggaggagaagttgccgatcaaccctctgagtaactcgctcatgcggttccataacaaggtgtactccacaacctcaaggagtgcctctctgagggcaaagaaggtgacctttgacagggtgcaggtgctggacgcacactatgactcagtcttgcaggacgttaagcaggccgcctctaaggttagtgcgaggctcctctctgtagaggaagcctgcgcgctgaccccgccccactccgccaaatcacgatacggatttggggcaaaggaggtgcgcagcttatccaggagggccgttaaccacatccggtccgtgtgggaggacctcctggaagaccaacatactccaattgacacaactatcatggccaaaaatgaggtgttctgtgttgatcccactaaaggcgggaaaaagccagctcgcctcatcgtataccccgacctcggggtcagggtgtgcgaaaagatggccctctatgacattgcacaaaagcttcccaaggcaataatggggccatcctatgggtttcagtactcttctgcagaacgggtcgattttctcctcaaagcttggagaagtaagaaggacccaatggggttctcatatgacacccgctggtttgactcaaccgtcacggagagggacataagaacagaagaatccatatatcaggcttgttccctgcctcaagaggccagaactgtcatacactcgctcactgagagactctacgtaggagggcccatgacaaacagcaaagggcaatcctgcggttacaggcgttgccgcgcaagcggtgttttcactaccagcatggggaataccatgacatgctacatcaaagcccttgcagcatgcaaagccgcagggatcgtggaccctattatgctggtgtgtggagacgacctggtagtcatctcagagagccaaggtaacgaggaggacgagcggaacctgagagctttcacggaggctatgaccaggtattctgcccctcccggtgaccttcccagaccggaatatgacttggagcttataacatcctgctcctcaaacgtatcggttgcgctggactctcgaggtcgccgccggtacttcctaaccagagaccctaccactccaatcacccgagctgcttgggaaacagtaagacactcccctgtcaattcttggctgggcaacatcatccaatacgcccctacaatctgggtccggatggtcataatgacccatttcttttccatactattggcccaggatactctgaaccaaaatctcaattttgagatgtacggggcagtatattcggtcaatccattagacctaccggccataattgaaaggctacacgggcttgatgctttttcactgcacacatactctcccaacgaactctcaagggtggcagcaactctcagaaaacttggagcgcctccccttagagcgtggaagagtcgggcgcgtgctgtgagggcctcactcatcgcccagggagggagggcggccatttgtggccgctacctcttcaactgggcggtgaagacaaagctcaaactcactccattgcccgaggcgagccgcctggatttatccgggtggttcaccgtgggcgccggcgggggcgacgtttttcacagcgtgtcgcatgcccgaccccgcctattactcctttgcctactcctacttagcgtaggagtaggcatctttttactccccgctcgg
>gnl|euhcvdb|AY232738_NS5B_C2b_NS5B_protein_coding_sequence_(ns5b_sequence)
tccatgtcatactcctggacaggggccctcataacaccatgtgggcccgaggaggagaagttgccaatcaaccctctgagtaattcgctcatgcgattccacaacaaggtgtactccacaacatcgaggagtgcttctctgagggcaaagaaggtgacctttgacagggtgcaggtgctggacgcacactatgactcagtcttgcaggacgttaagcaggccgcctctaaggttagtgcgaggctcctctcagtagaggaagcctgcgcgctgaccccgccccactccgccaagtcacggtacggatttggggcaaaggaggtgcgcagcttatccaggagggccgtcaaccacatccggtccgtgtgggaggacctcctggaagaccaacatactccaattgacacaactatcatggccaaaaatgaggtgttctgtgttgatcccacaaaaggcgggaaaaagccagcccgcctcatcgtataccccgaccttggggtcagggtgtgcgaaaagatggccctctatgacatcgcacaaaagcttccccaggcaataatggggccatcatatgggttccagtactctcctgcagaacgggtcgattttctcctcaaagcttggggaagtaagaaagacccaatggggttttcatatgacacccgctgctttgactcaaccgtcacggagagggacataagaacagaagaatccatatatcaggcttgttccctgcctcaagaggccagaactgtcatacactcgctcactgagagactctacgtaggagggcccatgacaaacagcaaagggcaatcctgcggttacaggcgttgccgcgcaagcggtgttttcactaccagcatggggaataccatgacatgttacatcaaagcccttgcagcatgcaaagctgcagggatcgtggaccccgttatgctggtgtgtggagacgacctggttgtcatctcagagagccaaggcaacgaggaggacgagcggaacctgagagctttcacggaggctatgaccaggtattctgccccccccggtgaccttcccagaccggaatatgacttggagcttataacatcttgctcctcaaacgtatcggtagcgctggactctcggggtcgccgccggtacttcctaaccagagaccctaccactccaatcacccgagccgcttgggaaacagtaagacactcccccgtcaattcttggctgggcaacatcatccaatacgcccctacaatctgggtccggatggtcataatgacccacttcttctccatactattggcccaggatactctgaaccaaaatctcaattttgagatgtatggggcagtatattcggtcaatccattagacctaccagccattattgagaggctacatgggcttgaggccttttcactgcacacatactctccccacgaactctcacgggtggcagcaactctcagaaaacttggagcgcctccccttagagcgtggaagagtcgggcacgtgccgtgagggcctcactcatcgcccagggggggagggcggccatctgtggtcgctacctcttcaactgggcggtgaagacaaagctcaaactcactccattgcccgaggcgcgccgcctagatttatctgggtggttcaccgtgggcgccggcgggggcgacatctttcacagcgtgtcgcatgcccgaccccgcctattactcctttgcctactcctacttagcgtaggagtaggcatctttttactccccgctcgg
>gnl|euhcvdb|AY232739_NS5B_C2b_NS5B_protein_coding_sequence_(ns5b_sequence)
tccatgtcatactcctggacgggggccctcataacaccatgtgggcccgaggaggagaagttgccaatcaaccctctgagtaattcgctcatgcgattccataacaaggtgtactccacaacatcgaggagtgcttctctgagggcaaagaaggtgacctttgacagggtgcaggtgctggacgcacactatgattcagtcttgcaggacgttaagcaggccgcctctaaggttagtgcgaggctcctctcagtagaggaagcctgcgcgttgaccccgccccactccgccaagtcacggtacggatttggggcaaaggaggtgcgcagcttatccaggagggccgtcaaccacatccggtccgtgtgggaggacctcctggaagaccaacaaactccaattgacacaactatcatggccaaaaatgaggtgttctgtgttgatcccacaaaaggcgggaaaaagccagcccgcctcatcgtgtaccccgaccttggggtcagggtgtgcgaaaagatggccctctatgacatcgcacaaaagcttccccaggcaataatggggccatcatatgggttccagtactctcctgcagaacgggttgattttctcctcaaagcttggggaagtaagaaagacccaatggggttttcatatgacacccgctgctttgactcaaccgtcacggagagggacataagaacagaagaatccatatatcaggcttgttccttgcctcaagaggctagaactgtcatacactcgctcactgagagactctacgtaggagggcccatgacaaacagcaaagggcaatcctgcggttacaggcgttgccgcgcaagcggtgttttcactaccagcatggggaataccatgacatgctacatcaaagcccttgcagcatgcaaagccgcagggatcgtggaccctattatgctggtgtgtggagacgacctggtcgtcatctcagagagccaaggcaacgaggaggacgagcggaacctgagagctttcacggaggctatgaccaggtattctgccccccccggtgaccttcccagaccagaatatgacttggagcttataacatcttgctcctcaaacgtatcggtagcgctggactctcggggtcgccgccggtacttcctaaccagagaccctaccactccaatcacccgagccgcttgggaaacagtaagacactcccccgtcaattcttggctgggcaacatcatccaatacgcccctacaatctgggtccggatggtcataatgacccacttcttctccatactattggcccaggacactctgaaccaaaatctcaattttgagatgtatggggcagtatattcggtcaatccattagacctaccagccattattgagaggctacatgggcttgaggccttttcactgcacacatactctccccacgaactctcacgggtggcagcgactctcagaaaacttggagcgcctccccttagagcgtggaagagtcgggcacgtgctgtgagggcctcactcatcgcccaaggggggagggcggccatctgtggccgctacctcttcaactgggcggtgaagacaaagctcaaactcactccattgcccgaggcgcgccgcctggatttatctgggtggttcaccgtgggcgccggcgggggcgacatctttcacagcgtgtcgcatgcccgaccccgcctattactcctttgcctactcctactcagcgtaggagtaggcatctttttactccccgctcgg
>gnl|euhcvdb|AY232741_NS5B_C2b_NS5B_protein_coding_sequence_(ns5b_sequence)
tccatgtcatactcctggacgggggccctcataacaccatgtgggcccgaggaggagaagttgccgattaaccctctgagtaattcgctcatgcggttccacaacaaggtgtactccactacctcgaggagtgccactctgagggcaaagaaggtgacctttgacagggtgcaggtgctggacgcacactatgactcagtcttgcaggacgttaagcgggccgcctctaaggttagtgcgaggctcctctcagtagaggaagcctgcgcgctgaccccgccccactccgccaagtcacggtacggatttggggcaaaggaggtgcgcagcttatccaggagggccgttaaccacatccggtccgtgtgggaggacctcctggaagaccaacatactccaattgacacaaccatcatggccaaaaatgaggtgttctgtgttgatcccactaagggtgggaaaaagccagctcgcctcatcgtataccctgacctaggggtcagggtgtgcgaaaagatggccctctatgacattgcacaaaagcttcccaaggcagtgatggggccatcctatgggttccaatactctcccgcagaacgggtcgatttcctcctcaaagcttggggaagtaagaaggacccaatggggttctcgtatgacacccgctgctttgactcaaccgtcacggagagggacataagaccagaagaatccatataccaggcttgttccctgcctcaagaggccagaactgtcatacattcgctcactgagagactttacgtaggagggcccatgataaacagcaaagggcaatcctgcggttacaggcgttgccgcgcaagcggcgttttcactaccagcatggggaacaccatgacatgttacatcaaagcccttgcagcatgcaaagctgcagggatcgtgaaccccgatatgttggtgtgtggagacgacctagtcgtcatctcagagagccaaggcaacgaggaggacgagcgaaacctgagagctttcacggaggctatgaccaggtattcagcccctcccggtgaccttcccagaccagaatatgacttggagcttataacatcctgctcctcaaacgtatcggttgcgctggactctcggggtcgccgccggtacttcctaaccagagaccctaccactccaatcacccgagctgcttgggaaacagtaagacactcccctgtcaattcttggctgggcaacatcatccaatacgcccctacaatctgggtccggatggtcataatgacccattttttctccatactattggcccaggacactctgaaccaaaatctcaattttgagatgtacggggcagtatactcggtcaatccattagacctaccggccataattgaaaggctacatgggctcgaggccttttcactgcacacatactctccccacgaactctcgcgggtggcagcgactctcagaaaacttggagcgcctccccttagagcgtggaagagtcgggcgcgtgctgtgagggcctcactcatcgcccagggagggagggcggccatttgtggccgctacctcttcaactgggcggtgaagacaaagctcaaactcactccattgcccgaggcgagccgcctggatttatccgggtggttcaccgtgggcgccggcgggggcgacatctttcacagcgtgtcgcacgcccgaccccgcttattactcctttgcctactcctactcagcgtaggggtaggcatctttttactccccgctcgg
>gnl|euhcvdb|AB030907_NS5B_C2b_NS5B_protein_coding_sequence_(ns5b_sequence)
tccatgtcatactcctggacaggagccctcataacaccatgtgggcccgaggaggagaagttgccaatcagccctctgagtaactcgcttatgcggttccataacaaggtgtactccacaacctcgaggagtgcttctctgagggcaaagaaggtgacctttgacagggtgcaggtgctggacgcacactatgactcagtcttgcaggacgttaagcgggctgcctctaaggttagtgcgaggctcctctcagtagaggaagcctgcgcgttgaccccgccccactccgccaaatcacgatacggatttggggcaaaggaggtgcgcagcttatccaggggggccgttaaccacatccggtccgtgtgggaggacctcctggaagaccaacatactccaattgacacaactgccatggccaaaaatgaggtgttctgtattgatcccgccaagggcggaaaaaagccagctcgcctcatcgtataccctgaccttggggtcagggtgtgcgaaaagatggccctttatgacattgcacaaaagcttcccaaggcaataatggggccgtcctatgggttccaatactctcctgcagaacgggtcgattttctcctcaaagcttggggaagtaagaaggacccaatggggttctcatatgacacccgctgcttcgactcaaccgtcacggagagggacataagaacagaagaatccatatatcaggcttgctccctgcctcaagaggctaggactgtcatacactcgatcactgagagactctacgtaggagggcccatgacaaacagcaaagggcaatcctgcggttacaggcgttgccgcgcaagcggtgtcttcactaccagcatggggaacaccatgacatgctacattaaagctcttgcagcatgtaaagctgcagggatcgtagatcctactatgctggtgtgtggagacgacctggttgtcatctcggagagccaaggcaatgaggaggacgagcgaaacctgagagctttcacggaagctatgaccaggtattccgcccctcccggtgaccttcccagaccggaatatgacttggagcttataacatcctgctcctcaaacgtatcggtagcgctggactctcggggtcgccgccggtacttcttaaccagagaccctaccactccaatcacccgagctgcttgggaaacagtaagacactcccctgtcaattcttggctgggcaacatcatccaatacgcccctacaatctgggtccggatggtcataatgacccactttttctccatactactggcccaggacactctgaaccagaatctcaatttcgagatgtacggggcagtatactcggtcaatccactagacctgccggccataattgaaaggctacatgggcttgacgccttctcattgcacacatactctccccacgaactctcacgggtggcagcgactctcaggaaacttggagcgcctccccttagagcgtggaagagtcgggcgcgtgctgtgagggcctcactcatcatccagggagggagggcggccacttgtggacgctacctcttcaactgggcggtgaagacaaagctcaaactcactccattgcccgaggcgagccgcctagatttatccgggtggttcaccgtgggcgccggcgggggcgacatctttcacagcgtgtcgcatgcccgaccccgcctattactcctttgcctactcctacttagcgtaggagtaggcatctttttactccccgctcgg
>gnl|euhcvdb|AF238486_NS5B_C2b_NS5B_protein_coding_sequence_(ns5b_sequence)
tccatgtcatactcctggacaggggccctcataacaccatgtgggcccgaggaggagaagttgcctattaaccctctgagcaattcgctcatgcggttccataacaaggtgtactccacaacctcgaggagtgcctctctgagggcaaagaaggtgacctttgacagggtgcaggtgctggacacacactatgactcagtcttgcaggacgttaagcgggccgcctccaaggttagtgcgaggctcctctcagtagaggaagcttgcgcgctgaccccgccccattccgccaaatcacgctacggatttggggcaaaggaggtgcgcagcttatccaggagggccgtcaaccacatccggtccgtgtgggaggacctcctggaagaccaacatactccaattgacacaattgtcatggccaaaaatgaggtgttttgcgtcgatcccactaaaggcgggaaaaagccagctcgcctgatcgtataccccgaccttggggtcagggtgtgcgaaaagatggccctctatgacatcgcacagaagcttcccaaagcaataatggggccatcctatgggttccaatactctcctgcagaacgggtcgattttctcctcaaagcttggagaagtaagaaggacccaatggggttctcatatgacacccgctgctttgactcaaccgtcacggagagggatataagaacagaagaatccatatatcaggcttgttccctgcctcaagaggccagaactgtgatacactcgctcactgagagactctacgtaggagggcccatgacaaacagcaagggacaatcctgcggttacaggcgttgccgcgcgagcggcgttttcactaccagcatggggaataccatgacatgttacatcaaagctctcgcagcatgtaaggctgcagggatcatggaccctatcatgctggtgtgtggagacgacctggtcgtcatctcagagagccaaggtaacgaggaggacgagcgaaacctgagagtcttcacggaggctatgaccaggtattccgcccctcccggtgaccttcccagaccagaatatgacttggagcttataacatcctgctcctcaaacgtatcggtagcgctggaccctcggggtcgccgccggtacttcctaactagagaccctaccactccaatcacccgagctgcttgggaaacagtaagacactcccctgtcaattcttggctgggcaacatcatccagtacgcccctacaatctgggtccggatggtcataatgacccacttcttttccatactattggcccaggacactctgaaccaaaatctcaattttgagatgtatggggcagtatattcggtcaatccattagacctaccggccataattgaaaggctacatgggcttgatgccttctcactgcacacatactctccccacgaactctcacgggtggcagcaactctcagaaaacttggagcgcctccccttagagcgtggaagagtcgggcgcgtgctgtgagggcctcactcatcgcccagggagggagggcggccacttgtggccgctatctcttcaactgggcggtgaagacaaagctcaaactcactccattgcccgaggcgagccgcctggatttatccgggtggttcaccgtgggcgccggcgggggcgacatctttcacagcgtgtcgcatgcccgaccccgcctgttactcctttgcctactcctactcagcgtaggagtaggcatctttttactccccgctcgg
>gnl|euhcvdb|AY232742_NS5B_C2b_NS5B_protein_coding_sequence_(ns5b_sequence)
tccatgtcatactcctggacgggggcccttataacaccatgtgggcccgaggaggagaagttgccaatcaaccctctgagtaattcgcttatgcggttccataacaaggtgtactccacaacttcgaggagcgcctctctgagggctaagaaggtgacctttgacagggtgcaggtgctggacgcacactatgactcagtcttgcaggacgttaagcgtgccgcctctaaggttagtgcgaggctcctctcaatagaggaagcctgtgcgctgaccccgccccactccgccaaatcacgatatggctttggggcaaaggaggtgcgcagcttatccaggagggccgtcaaccacatccggtccgtgtgggaggacctcctggaggaccaacatactccaattgacacaactgtcatggccaaaaatgaggtgttctgtgttgatcccgctaaaggcgggaaaaagccagctcgtctcatcgtataccccgacctcggggtcagggtgtgcgaaaagatggccctatatgacattgcacaaaagcttcccaaggcaataatgggaccatcctatgggttccaatactctcctgcagaacgggtcgactttctcctcaaggcttggagaagtaagaaggacccaatggggttctcgtatgacacccgctgctttgactcaaccgtcacggagagggacataagaacagaagaatccatataccaggcttgctccctgcctgaagaggccagaactgtcatacactcgctcactgagagactctacgtaggagggcccatgacgaacagcaaaggacaatcctgcggttacaggcgttgccgcgcaagcggtgttttcactaccagcatggggaacaccatgacatgctacatcaaagccctcgcagcatgtaaagctgcagggatcatggaccccatgatgctggtgtgtggagacgacctggtcgtcatctcagagagccaaggcaacgaggaggacgagcgaaacctgagagctttcacggaggctatgaccaggtattctgcccctcccggtgaccttcccagacctgaatatgacttggagcttataacatcctgctcctcaaacgtatcggtagcgctggactctcggggtcgccgccggtacttcctaaccagagaccctaccactccaatcacccgagctgcttgggaaacagtaagacactcccctgtcaattcttggctgggcaacatcatccaatacgcccctacaatctgggtccggatggtcataatgacccatttcttctccatactattggcccaggacactctgaaccagaatctcaattttgagatgtacggggcagtatattcggtcaatccattagacctaccagccataattgaaaggctacatgggcttgatgccttttcactgcacacatactctccccacgaactctcacgggtggcagcaactctcagaaaacttggagcgcctccccttagagcgtggaagagtcgggcgcgtgctgtgagggcctcactcatcgcccagggagggagggcggccatttgtggccgatacctcttcaactgggctgtgaagacaaagctcaaactcactccattgcctgaggcgagccgcctggatttatccgggtggttcaccgtgggcgccggcgggggcgacatttatcacagcgtgtcgcatgcccgaccccgccttttactcctttgcctactcctacttagcgtaggagtaggcatctttctactccccgctcgt
>gnl|euhcvdb|AY232746_NS5B_C2b_NS5B_protein_coding_sequence_(ns5b_sequence)
tctatgtcatactcctggacgggagccctcataacaccatgtgggcccgaggaggagaagttgccaatcaaccctctgagcaattcgctcatgcgatttcataacaaggtgtactccacaacctcaaggagtgcctctctgagggcaaagaaggtgaccttcgacagggtgcaggtgctggacgcacactatgactcagtcttgcaggacgttaagcaggccgcctctaaagttagtgcgaggctcctctcagtagaggaagcctgcgcgctgaccccgccccattccgccagatcacgatacggatttggggcaaaagaggtgcgcagcttatccaggagggccgtcaaccacattcggtccgtgtgggaggacctcctggaagaccaacatactccaattgacacaactatcatggccaaaaatgaggtgttttgtattgatcccgctaaaggcgggaagaaggcagctcgccttatcgtgtaccctgaccttggggtcagggtgtgcgagaagatggccctctatgacattgcacaaaaacttcccaaggcaataatgggaccatcctatgggttccaatactctcctgcagagcgggtcgattttctcctcaaggcatggggaagtaaaaaggacccaatggggttctcgtatgacacccgctgctttgactcaaccgtcacggagagggacataagaacagaagaatccatataccaggcttgttccctgcctcaagaggccagaactgtcatacattcgctcactgagagactttacgtaggagggcccatgataaacagcaaagggcaatcctgtggttacaggcgttgccgcgcaagcggcgttttcactaccagcatggggaacaccatgacatgttacatcaaagcccttgcagcgtgcaaagctgcagggatcgtgaaccccgatatgttggtgtgtggagacgacctggtcgtcatctcagagagccaaggcaacgaggaggacgagcgaaacctgagagctttcacggaggctatgaccaggtattcagcccctcccggtgaccttcccagaccagaatatgacttggagctcataacatcctgctcctcaaatgtatcggtagcgctggaccctcggggtcgccgccggtactacctaaccagagaccctaccactccaatctcccgagctgcttgggaaacagtaagacactcccctgtcaattcttggctgggtaatatcatccaatacgcccctacaatctgggtccggatggtcataatgacccacttcttctccatactattggcccaggacactctgaaccagaatctcaattttgagatgtatggggcagtatattcggtcaatccattagacctaccagccataattgaaaggctacatgggctcgatgccttttcactgcacacatactctccccacgaactctcacgggtggcagcaactctcagaaagcttggagcgcctccccttagagcgtggaagagtcgggcgcgtgctgtgagggcctcactcattgcccagggagggagagcggccatttgtggacgctacctcttcaactgggcggtgaagacaaagctcaaactcactccattgcccgaggcgagccgcctggatttatccgggtggttcaccgtgggcgccggcgggggcgacatctttcacagcgtgtcgcatgcccggccccgcctattactcctttgcctactcctacttagcgtaggagtaggcatctttttactccccgctcgg
>gnl|euhcvdb|AY232747_NS5B_C2b_NS5B_protein_coding_sequence_(ns5b_sequence)
tctatgtcgtactcctggacaggagccctcataacaccatgtgggcccgaggaggagaagttgccaatcaaccctctgagcaattcgctcatgcgatttcataacaaggtgtactccacaacctcaaggagtgcctctctgagggcaaagaaggtgaccttcgacagggtgcaggtgctggacgcacactatgactcagtcttgcaggacgttaagcaggccgcctctaaagttagtgcgaggctcctctcagtagaggaagcctgcgcgctgaccccgccccattccgccagatcacgatacggatttggggcaaaagaggtgcgcagcttatccaggagggccgtcaaccacattcggtccgtgtgggaggacctcctggaagaccaacatactccaattgacacaactatcatggccaaaaatgaggtgttttgtattgatcccgctaaaggcgggaaaaaggcagctcgcctcatcgtgtaccctgaccttggggtcagggtgtgcgagaagatggccctctatgacattgcacaaaagcttcccaaggcaataatgggaccatcctatgggttccaatactctcctgcagagcgggtcgatttcctcctcaaggcatggggaagtaaaaaggacccaatggggttctcgtatgacacccgctgctttgactcaactgtcacggagagggacataagaacagaagaatccatatatcaggcctgttctctgcctcaagaggctagaactgtcatacactcgctcactgagagactctacgtaggagggcccatgacaaacagcaagggacaatcctgcggttacaggagatgccgcgcaagcggtgttttcactaccagcatggggaacaccatgacatgctacatcaaagcccttgcggcatgtaaagctgcagggattgtggaccccattatgctggtgtgtggagacgacctggtcgtcatctcagagagccaaggtaacgaggaggacgagcgaaacctgagagctttcacggaggctatgaccaggtactccgcccctcccggtgaccttcccagaccagaatatgacttggagctcataacatcctgctcctcaaatgtatcggtagcgctggaccctcggggtcgccgccggtactacctaaccagagaccctaccactccaatctcccgagctgcttgggaaacagtaagacactcccctgtcaattcttggctgggtaacatcatccaatacgcccctacgatctgggtccggatggtcataatgacccacttcttctccatactattggcccaggacactctgaaccagaatctcaattttgagatgtatggggcagtatattcggtcaatccattagacctaccagccataattgaaaggctacatgggctcgatgccttttcactgcacacatactctccccacgaactctcacgggtggcagcaactctcagaaaacttggagcgcctccccttagagcgtggaagagtcgggcgcgtgctgtgagggcctcactcattgcccagggagggagggcggccatttgtggacgctacctcttcaactgggcggtgaagacaaagctcaaactcactccattgcccgaggcgagccgcctggatttatccgggtggttcaccgtgggcgccggcgggggcgacatctttcacagcgtgtcgcatgcccggccccgcctattactcctttgcctactcctacttagcgtaggagtaggcatctttttactccccgctcgg
>gnl|euhcvdb|AY232748_NS5B_C2b_NS5B_protein_coding_sequence_(ns5b_sequence)
tccatgtcatactcctggacaggggccctcataacaccatgtgggcccgaggaggagaagttgccgatcaaccctctgagtaactcgctcatgcggttccataacaaggtgtactccacaacctcgaggagtgcctctctgagggcaaagaaggtgacctttgacagggtgcaggtgctggacgcacactatgacttagtcttgcaggacgttaagcgagccgcctctaaggttagtgcgaggctcctctcagtagaggaagcctgcgcgctgaccccgccccactccgccagatcacgatacggatttggggcaaaggaggtgcgtagcttatccaggagggccgtcaaccacatccggtccgtgtgggaggacctcctggaagaccaacatactccaattgatacaactatcatggccaagaatgaggtgttctgtgttgatcccactaaaggtgggaaaaagccagctcgcctcatcgtataccctgaccttggggtcagggtgtgcgaaaagatggccctttatgacattgcacaaaagcttcccaaagcagtaatggggccatcctatgggttccaatactctcctgcagagcgggtcgatttcctcctcaaagcttggggaagtacgaaggacccaatggggttttcatatgacacccgctgctttgactcaacagtcacggagagggccataagaacagaagaatccatataccaggcctgttctctgcctcaagaggctaaaactgtcatacactcgctcactgagagactctacgtaggagggcccatgacgaacagcaagggacagtcctgcggttacaggcgttgccgcgcaagcggtgtcttcactaccagcatggggaacaccatgacatgctacatcaaggcccttgcagcatgcaaagctgcagggatcgtggaccccactatgctggtgtgtggagacgacctggtcgtcatctcagagagccaaggtaacgaggaggacgagcgaaacctgagagctttcacagaagctatgaccaggtattccgcccctcccggtgaccttcccagaccggaatatgacttggagcttataacatcctgctcctcaaacgtatcggtagcgctggactctcggggtcgccgccggtacttcctaaccagagaccctaccactccaatcacccgagctgcttgggaaacagtaagacactcccctgtcaattcttggctgggcaacatcgtccaatacgcccctacaatctgggtccggatggtcataatgacccacttcttctccatactattggcccaggacactctgaaccaaaatctcaattttgagatgtacggggcagtatattcggtcaatccattagacctaccggccataattgaaaggctacatgggcttgaggccttttcactgcacacatactctccccacgaactctcgcgggtggcagcgactctcagaaaacttggagcgcctccccttagagcgtggaagagtcgggcgcgtgctgtgagggcttcactcatcgcccagggagggagggcggccatttgtggccgctacctcttcaactgggcggtgaagacaaagctcaaactcactccattgcccgaggcgagccgcctggatttatccgggtggttcactgtgggcgccggcgggggcgacatctttcacagcgtgtcgcatgcccgaccccgcctattactcctctgcctactcctacttagcgtaggggtaggcatctttttactccccgctcgg
>gnl|euhcvdb|AY232730_NS5B_C2b_NS5B_protein_coding_sequence_(ns5b_sequence)
tccatgtcatactcctggacgggagcccttataacaccatgtggccccgaggaggagaagttgccgatcaaccctctgagcaattcgctcatgcgattccataacaaggtgtactccacaacctcgaggagtgcctctctgagggcaaagaaggtgacttttgacagggtgcaggtgctggacacacactatgactcagtcttgcaggacgttaagcgggccgcctccaaggtcagtgcaaggctcctctcagtagaggaagcctgcgcgttgaccccgccccactctgccaaatcacgatacggatttggggcaaaggaggtgcgcagcttatccaggagggccgttaaccacatccggtccgtgtgggaggacctcctggaagaccaacatactccaattgacacaactatcatggccaaaaatgaggtgttctgtgttgatcccactaagggcgggaaaaaaccagctcgcctcatcgtataccccgacctcggggtcagggtgtgcgaaaagatggccctctatgacattgcacaaaagctccccaaggcagtaatggggccatcttatgggttccaatactctccagcagaacgggtcgattttctccctaaagcttggggaagtaagaaggacccaatggggttctcatatgacacccgctgctttgactcaaccgtcacggagagggacataagaacagaagaatccatatatcaggcttgttctctgcctcaagaggccaaaactgtcatacactcgctcactgagagactctacgtaggagggcccatgacaaacagcaaagggcaatcctgcggttacaggcgttgccgcgcaagcggtgttttcactaccagcatggggaataccatgacatgctacatcaaggcccttgcagcgtgcaaagctgcagggatcatggaccccactatgctggtgtgtggagacgacctggtcgtcatctcagagagccagggcaacgaggaggacgagcggaacctgagagctttcacggaggctatgaccaggtattctgcccctcccggtgacattcccagaccggaatatgacttggagcttataacatcctgctcctcaaacgtatcggtagcgctggactctcggggtcgccgccggtacttcctaaccagagaccctaccactccaatcacccgagctgcttgggaaacagtaagacactcccctgtcaattcttggctgggtaacatcattcaatacgcccctacaatctgggtccggatggtcataatgacccatttcttctccatactattggcccaggatactctgaaccaaaatctcaattttgagatgtacggggcagtatattcggtcaatccattagacctaccggccataattgaaaggatacatgggcttgacgccttttcactgcacacatactctccccacgaactctcacgggtggcagcgactctcagaaaacttggagcgcctccccttagagcgtggaagagtcgggcgcgtgctgtgagggcctcgctcatcgcccaaggagggagagcggccatttgcggccgctacctcttcaactgggcggtgaagacaaagctcaaactcactccattgcccgaggcaagccgcctggatctatccgggtggtttaccgtgggcgccggcgggggcgacatttatcacagcgtgtcgcatgcccgaccccgcctattactcctttgcctactcctacttagcgtaggggtaggcatctttttactccccgctcgg
>gnl|euhcvdb|AY232731_NS5B_C2b_NS5B_protein_coding_sequence_(ns5b_sequence)
tccatgtcatactcctggacgggagcccttataacaccatgtggccccgaggaggagaagttgccgatcaaccctctgagcaattcgctcatgcgattccataacaaggtgtactccacaacctcgaggagtgcctctctgagggcaaagaaggtgacttttgacagggtgcaggtgctggacacacactatgactcagtcttgcaggacgttaagcgagccgcctccaaggtcagtgcaaggctcctctccgtagaggaagcctgcgcgttgaccccgccccactctgccaaatcacgatacggatttggggcaaaggaggtgcgcagcttatccaggagggccgttaaccacatccggtccgtgtgggaggacctcctggaagaccaacatactccaattgacacaactatcatggccaaaaatgaggtgttctgtgttgatcccactaagggcgggaaaaaaccagctcgcctcatcgtataccccgacctcggggtcagggtgtgcgaaaagatggccctctatgacattgcacaaaagctccccaaggcagtaatggggccatcttatgggttccaatactctccagcagaacgggtcgattttctcctcaaagcttggggaagtaagaaggacccaatggggttctcatatgacacccgctgctttgactcaaccgtcacggagagggacataagaacagaagaatccatatatcaggcttgttctctgcctcaagaggccaaaactgtcatacactcgctcactgagagactctacgtaggagggcccatgacaaacagcaaagggcaatcctgcggttacaggcgttgccgcgcaagcggtgttttcactaccagcatggggaataccatgacatgctacatcaaggccctcgcagcgtgcaaagctgcagggatcatggaccccactatgctggtgtgtggagacgacctggtcgtcatctcagagagccagggcaacgaggaggacgagcggaacctgagagctttcacggaggctatgaccaggtattctgcccctcccggtgacattcccagaccggaatatgacttggagcttataacatcctgctcctcaaacgtatcggtagcgctggactctcggggtcgccgccggtacttcctaaccagagaccctaccactccaatcacccgagccgcttgggaaacagtaagacactcccctgtcaattcttggctgggtaacatcattcaatacgcccctacaatctgggtccggatggtcataatgacccatttcttctccatactattggcccaggatactctgaaccaaaatctcaattttgagatgtacggggcagtatattcggtcaatccattagacctaccggccataattgaaaggatacatgggcttgacgccttttcactgcacacatactctccccacgaactctcacgggtggcagcgactctcagaaaacttggagcgcctccccttagagcgtggaagagtcgggcgcgtgctgtgagggcctcgctcatcgcccaaggagggagagcggccatttgcggccgctacctcttcaactgggcggtgaagacaaagctcaaactcactccattgcccgaggcaagccgcctggatctatccgggtggtttaccgtgggcgccggcgggggcgacatttatcacagcgtgtcgcatgcccgaccccgcctattactcctttgcctactcctacttagcgtaggggtaggcatctttttactccccgctcgg
>gnl|euhcvdb|AY232733_NS5B_C2b_NS5B_protein_coding_sequence_(ns5b_sequence)
tctatgtcatactcctggacgggggccctcataacaccatgtgggcccgaggaggagaagttgccaatcaaccctctgagtaattcgctcatgcggtttcataacaaggtgtactccacaacatcgaggagcgcctctcagagagcgaagaaggtgaccttcgacagagtgcaggtgctggactcacactatgactcagtcttgcaggacgttaagcgggccgcctctacggttagtgcgaggctcctctcagtagaggaagcctgcgcgctgaccccgccccactccgccaaatcacggtacggatttggggcaaaagaggtgcgcagcttatccaggagggccgttaaccacatccggtccgtgtgggaggacctcctggaagaccaacatactccaattgacacaactatcatggccaaaaatgaggtgttctgtattgatcccgctaaaggcgggaaaaaggcagctcgcctcatcgtatacccggaccttggggtcagggtgtgcgagaagatggccctttatgacattgcacagaagcttcccaaggcagtaatggggccgtcatatgggttccaatactctcctgcagaacgggtcgatttcctcctcaaagcttggggaagtaagaaggacccaatggggttctcgtatgacacccgctgctttgactcaaccgtcacggagagggacataagaacagaagaatccatatatcaggcttgttccctgcctcaagaggccagaactgtcatacactcgctcactgagagactttacgtaggagggcccatgacaaacagcaaagggcaatcctgcggttacaggcgttgccgcgcaagcggtgttttcactaccagcatggggaataccatgacgtgctacatcaaagcccttgccgcttgcaaagctgcagggatcgtggaccccgttatgctggtatgtggagacgacctggttgtcatctcagagagccaaggaaacgaggaggatgagcgaaacctgagagctttcacggaggctatgaccaggtattcggcccctcccggtgaccttcccagaccggaatatgacttggagcttataacatcctgctcctcaaacgtatcggtagcgctggaccctcggggtcgccgccggtactacctaaccagagaccctaccactccaatctcccgagctgcttgggaaacagtaagacactcccctgtcaattcttggctgggcaacatcatccaatacgcccctacaatctgggtccggatggtcataatgacccacttcttctccatacttttggcccaggacactctgaaccaaaatctcaattttgagatgtacggggcagtgtattcggtcaatccattagacctaccggccataattgaaaggctacacgggcttgacgccttctcactgcacacatactctccccacgaactctcacgggtggcagcgactctcagaaaacttggagcacctcccctcagagcgtggaagagtcgggcgcgtgctgtgagagcgtcactcatcgcccaaggagggaaggcagccatttgtggccgctacctcttcaactgggcggtgaagacaaagctcaaactcactccattgcccgaggcgagccgcctggatttatccgggtggttcaccgtgggcgccggcgggggcgacatctttcacagcgtgtcgcatgcccgaccccgcctattactcctttgcctactcctactcagtgtaggagtaggcatctttttactccccgctcgg
>gnl|euhcvdb|AY232734_NS5B_C2b_NS5B_protein_coding_sequence_(ns5b_sequence)
tccatgtcttactcctggacgggggccctcataacaccatgtgggcccgaggaggagaagttgccgatcaaccctctgagtaattcgcttatgcggttccataacaaggtgtactccacaacctcgaggagtgccactctgagggcaaagaaggtgacctttgacagggtgcaggtgctggacgcacactatgactcagtcttgcaggacgttaagcgggccgcctccaaggttagtgcgaggctcctctcaatagaggaagcctgcgcgctgacgccgccccactccgccaaatcacggtacggatttggggcaaaagaggtgcgcagcttatccaggagggccgtcaaccacatccggtccgtgtgggaggacctcctggaagaccaacataccccaattgacacaactatcatggccaaaaacgaggtgttctgtcttgatcccactaaaggcgggaaaaagccagctcgcctcatcgtataccccgaccttggggtcagggtgtgcgagaagatggccctatatgacattgcacaaaagcttcccaaggcagtaatggggccatcccaagggtttcagtactctcctgcagaacgggtcgattttctcctcaaagcttggggaagtaagaaagacccaatggggccctcatatgacacccgctgctttgactcaaccgtcacggagagggacataagaacagaggaatccatatatcaggcttgttccctgcctcaagaggccagaactgtcatacactcgctcactgagagactctacgtaggagggcccatgacaaacagcaaagggcaatcctgcggttacaggcgttgccgcgcaagcggtgttttcactaccagcatggggaataccatgacatgctacatcaaagcccttgcagcatgcaaagccgcagggatcgtggaccccattatgctggtgtgtggagacgacctggtagtcatctcagagagccaaggcaacgaggaggacgagcggaacctgagagctttcacggaggctatgaccaggtattctgccccccccggtgaccttcccagaccggaatatgacttggagcttataacatcctgctcctcaaacgtatcggtagcgctggactctcggggtcgccgccggtacttcctaaccagagaccctaccactccaatcacccgagctgcttgggaaacagtaagacactcccctgtcaattcttggctgggtaacatcatccaatacgcccctacaatctgggtccggatggtcataatgacccacttcttcgccatactattggcccaggacactctgaaccaaaatctcaattttgagatgtatggggcagtatattcggtcaatccattggacctaccggccataattgaaaggctacatgggctcgaggccttttcactgcacacatactctccccacgaactctcacgggtggcagcgactctcagaaaacttggagcgcctcccctcagagcgtggaagagtcgggcgcgtgctgtgagggcctcactcatcgcccagggagggagagcggccacttgtggccgctacctcttcaactgggcggtgaggacgaagctcaaactcactccattgcccgaggcgagccgcctggatttatccgggtggttcaccgtgggcgccggcgggggcgacatatttcacagcgtgtcgcatgcccgaccccgcctattactcctttgcctactcctacttagcgtaggggtaggcatctttttactccccgctcga
>gnl|euhcvdb|AY232735_NS5B_C2b_NS5B_protein_coding_sequence_(ns5b_sequence)
tccatgtcttactcctggacgggggccctcataacaccatgtgggcccgaggaggagaagttgccgatcaaccctctgagtaattcgcttatgcggttccataacaaggtgtactccacaacctcgaggagtgccactctgagggcaaagaaggtgacctttgacagggtgcaggtgctggacgcacactatgactcagtcttgcaggacgttaagcgggccgcctccaaggttagtgcgaggctcctctcaatagaggaagcctgcgcgctgacgccgccccactccgccaaatcacggtacggatttggggcaaaagaggtgcgcagcttatccaggagggccgtcaaccacatccggtccgtgtgggaggacctcctggaagaccaacataccccaattgacacaactatcatggccaaaaacgaggtgttctgtcttgatcccactaaaggcgggaaaaagccagctcgcctcatcgtataccccgaccttggggtcagggtgtgcgagaagatggccctatatgacattgcacaaaagcttcccaaggcagtaatggggccatcccaagggtttcagtactctcctgcagaacgggtcgattttctcctcaaagcttggggaagtaagaaagacccaatggggccctcatatgacacccgctgctttgactcaaccgtcacggagagggacataagaacagaggaatccatatatctggcttgttccctgcctcaggaggccaaaactgccatacactcgctcactgagagactctacgtaggagggcccatgactaacagcaaagggcaatcctgcggttacaggcgttgccgcgcaagcggtgttttcaccaccagcatggggaataccatgacatgctacatcaaagccctcgcggcatgtaaagctgcagggatcgtggaccctattatgctggtgtgtggagacgacctggttgtcatctcagagagccaaggtaacgaggaggacgagcgaaacctgagagccttcacggaggctatgaccaggtattccgcccctcccggtgaccttcccagaccggaatatgacttggagcttataacatcctgctcctcaaacgtatcggtagcgctggactctcggggtcgccgccggtactacctaaccagagaccctaccactccaatcacccgagctgcttgggaaacagtaagacactcccctgtcaattcttggctgggtaacatcatccaatacgcccctacaatctgggtccggatggtcataatgacccacttcttcgccatactattggcccaggacactctgaaccaaaatctcaattttgagatgtatggggcagtatattcggtcaatccattggacctaccggccataattgaaaggctacatgggctcgaggccttttcactgcacacatactctccccacgaactctcacgggtggcagcgactctcagaaaacttggagcgcctcccctcagagcgtggaagagtcgggcgcgtgctgtgagggcctcactcatcgcccagggagggagagcggccacttgtggccgctacctcttcaactgggcggtgaggacgaagctcaaactcactccattgcccgaggcgagccgcctggatttatccgggtggttcaccgtgggcgccggcgggggcgacatatttcacagcgtgtcgcatgcccgaccccgcctattactcctttgcctactcctacttagcgtaggggtaggcatctttttactccccgctcga
>gnl|euhcvdb|AY232740_NS5B_C2b_NS5B_protein_coding_sequence_(ns5b_sequence)
tccatgtcgtactcctggacgggggccctcataacaccatgtgggcccgaggaggagaagttgccgatcaaccctctgagtaattcgctcatgcggttccataacaaggtgtactccactacctcgaggagtgccactctgagggcaaagaaggtgacctttgacagggtgcaggtgctggacgcacactatgactcagtcttgcaggacgttaagcgggccgcctctaaggttagtgcgaggctcctctcagtagaggaagcctgcgcgctgaccccgccccactccgccaaatcacggtacggatttggggcaaaggaggtgcgcagcttatccaggagggccgttaaccacatccggtccgtgtgggaggacctcctggaagaccaacatactccaattgacacaaccatcatggccaaaaatgaggtgttctgtgttgatcccactaagggtgggaaaaagccagctcgcctcatcgtataccccgaccttggggtcagggtgtgcgaaaagatggccctctatgacattgcacaaaagcttcccaaggcagtgatggggccatcctatgggttccaatactctcccgcagaacgggtcgatttcctcctcaaagcttggggaagtaagaaggacccaatggggttctcgtatgacacccgctgctttgactcaaccgtcacggagagggacataagaccagaagaatccatatatcaggcctgttctctgcctcaagaggctagaactgtcatacactcgctcactgagagactctacgtaggagggcccatgacaaacagcaagggacaatcctgcggttacaggcgttgccgcgcaagcggtgttttcactaccagcatggggaacaccatgacatgctacatcaaagcccttgcagcgtgtaaagctgcagggattgtggaccccattatgctggtgtgtggagacgacctggtcgtcatctcagagagccaaggtaacgaggaggacgagcgaaacctgagagctttcacggaggctatgaccaggtattccgcccctcccggtgaccttcccagaccagaatatgacttggagcttataacatcctgctcctcaaacgtatcggtagcgctggactctcggggtcgccgccggtacttcctaaccagagaccctaccactccaatcacccgagctgcttgggaaacagtaagacactcccctgtcaattcttggctgggtaacatcatccaatacgcccctacaatctgggtccggatggtcataatgacccacttcttctccatactattggcccaggacaccctgaaccagaatctcaattttgagatgtacggggcagtatactcggtcaatccattagacctaccggccataattgaaaggctacatgggcttgaggccttttcactgcacacatactctccccacgaactctcgcgggtggcagcgactctcagaaaacttggagcgcctccccttagagcgtggaagagtcgggcgcgtgctgtgagggcctcactcatcgcccagggagggagggcggccatttgtggccgctacctcttcaactgggcggtgaagacaaagctcaaactcactccattgcccgaggcgagccgcctggatttatccggatggttcaccgtgggcgccggcgggggcgacatctttcacagcgtgtcgcatgcccgaccccgcctattactcctttgcctactcctactcagcgtaggggtaggcatctttttactccccgctcgg
