# Supplementary material for: Genetic Barrier to Direct Acting Antivirals in HCV Sequences Deposited in the European Databank
Source: PLoS One. 2016 Aug 9;11(8):e0159924. doi: 10.1371/journal.pone.0159924 (PMC4978475; doi:10.1371/journal.pone.0159924)
Supplement: S15 File — (FAS) [file pone.0159924.s015.fas]

>gnl|euhcvdb|DQ899730_NS5B_P3a_NS5B_protein_coding_sequence_(ns5b_sequence)
tctatgtcgtattcttggaccggcgccctgataacaccatgtagtgctgaggaggagaaactacccatcagcccactcagcaactcgttgctgagacatcataacttagtctattcaacgtcgtctagaagcgcttctcagcgtcagaagaaggtcaccttcgacagactgcaggtgctcgacgaccattacaagactgcattaaaggaggtaaaggagcgagcgtccanggtaaaggctcgcatgcttactatcgaggaagcgtgcgcgctcgtccctccccactctgcccggtcgatgttcgggtatagtgcaaaggacgttcgctccttgtccagcaaggccgttaaccagatccgctccgtctgggaggacttgctggaagacnctacaactccaattccaactaccatcatggcgaagaacgaggtgttcagtgtggaccccctcaaggggggccgcaagcccgctcgcctcattgtgtatnctgacctgggggtgcgtgtctgtgaaaaacgcgccctgtatgacgtgatacanaagttgtcaactgcgacgatgggtgacgtgatacanaagttgtcaactgcgacgatgggttccgcctatggattccaatactcgccgcagcagcgggtcgaacgtctgctgaagatgtggacctcaaagaaaacccccttgggg------ttctcatatgacaccgctgttttgact---caactgtcactgaacaggacatcagggtggaagaggagatatcaatgttgtgaccttgagccggaggccaggaaagtgatttcctccctcacggaacgg------ctttactgcgggggccctatgttcaacagcaaggggctccagtgtggttatcgccgctgccgtgctagtggagttttgcctaccagctttggcaacacaatcacttgttacatcaaggccayggcggctgcgaaggccgcaggcctccggaaccctgacttccttgtctgcggagacgatctagtcgtggtggctgagagtgacggcgtcnaagaggatagagcagccctgagagccttcacggaggctatgaccagg---------------tattctgctccacccggagatgccccacag---------------cccacctatgaccttgagctcattacatcttgctcctccaacgtctccgtggcacgggacgacaaggggaggaggtactattacctcacccgtgatgccactacccccctggcccgtgcggcttgggagacagctcgtcacactcca---------gttaactcctggttgggcaacatcatcatgtacgcgcctaccatctgggtgcgcatggtaatgatgacacacttcttctccatactccagtcccaggagatacttgaccgaccccttgactttgagatgtacggggccacttactctgtcactccgctggatttaccagcaatcattgaaagactccatggtctaggcgcgtttacactccacagttactctccagtagagctcaacagggtcgcggggacactcaggaagcttgggtgcccccccctacgagcttggaggcatcgggcacgagcagtgcgcgccaagcttatcgcccagggagggaaggccagaacatgyggtctctatctctttaattgggcggtacgcaccaagatcaacctcactccactgccagccgctagccagttggatttatccagctggntcacggttggcgtcggcgggaacgacatttatcacagcgtgtcgcgtgcccgaacccgccatttgctgctttgcctactcctactaacagtaggggtaggcatctttctcttgccagctcga
>gnl|euhcvdb|GU294484_NS5B_C3a_NS5B_protein_coding_sequence_(ns5b_sequence)
tctatgtcgtattcttggaccgacgccctgataacaccatgtagtgctgagggagagaactgccca---tcagcccactcagcaatcttggagagacatcacaacctaatctattcaacgtcgtctagaatcgcttctcaacgtcagaagaaggtcaccttcgacaggctgcaggtgctcgacgaccattacaaaactgcattaaaggagataaaggagcgagcgtcaagggtaaaggctcgcatgctcaccatcgaggaagcgtgcgcgctcgtccctcctcactctgctcggtcaaagttcgggtatagtgcgaaggacgctcgctccctgtccagcaaggccattaaccagatccgctccgtctgggaggacttgctggaagacaccacaactccaattccaaccaccatcatggcgaagagcgaggttttttgtgtggatcctactaaaggaggccgttttttgctcgtctcattgtctaccctgacctgggggtgcgcatctgtgagaacgtgccctatatggcgtgataca---------------------------------------gaagtggggagtggggacgatgggtcctgcctatggattccaatactcgcctcaacagcgggtcgaacgtctgctgaagatgtggacctcaaagaaagcccagttggggttctcgtatggtacccgctgctttggctcgactgccactggacaggacatcagggtggaagaggagatatacca------------atgctggagccttggaccggaggccaggaaagtgatctcctccctcacggagcggctttactgcggaggccctatgttcaacagcaagggggcccagtgtggttatcgccgttgccgtgccagtggagttctgcctaccagcttcggcaacacgatcacttgttacatcaaggccacagcggctgcaaaggccgcaaacctccggaagcctggcttcttgtttggggaggatggatcctggtcgtattacctgaggaccgaatggggttcgaatggagatacgggcagtcctgggagagccttcaccggaggctatggaccaggtatttcttgcttccacccggagatggcccccacaggccaaccctacgacctttgggctcattacatctggctcctccaacgtctccgtggcgcgggacgatacggggaagaggtattattacctcactcgtggtgccaccacccccctggcccgtgctgcttgggagacagctcgtcacactccagttacctcctggctggggaacatcatcatgtacgcgcctactatttgggtgcgcatggtggtggtggcacactttttctccatactccaatcccaggagatacttggtcgcccccttggctttggaatgtacggggccacttactctgtcactccgctggatttaccagcaatcattggaagactccatggtctacgcgcgtttacgc------tccatatttactctccagcagagctca---atacggtcgcggggacactcaggaagcttg------------tgcccccccctacgagcttggagacatcgggcacgagcagtgcgcgctatgcttatcgcccagggagggaaggccaggatttgtgggctttatcacttcaattgggcggtacgcaccaagaccaccctcactccactgccagccgctggccagttggatttatccatctggtttacggttggtgtcggcgggaacgacattctcgcagcgtgtcacgcgcccgaacccgccatttgctgctttgcctactccctactaacagtaggggtaggcatctttctcttgccagctcga
>gnl|euhcvdb|AM423018_NS5B_P3a_NS5B_protein_coding_sequence_(ns5b_sequence)
tctatgtcgtactcttggaccggcgccctgataacaccatgtagtgctgaggaggagaaactgcccatcagcccactcagcaactccctgttgagacatcataacctagtctattcaacgtcgtctagaagcgcttctcagcgtcagaagaaagttaccttcgacagactgcaggtgctcgacgaccattacaagaatgcattaaaggaggtaaaggagcgagcgtctggggtaaaagctcgcatgctcaccatcgaggaagcttgcgcgctcgtccccccccactctgcccggtcaaagttcgggtatagtgcgaaggacgttcgctccttgtccagcagggccattgaccagatccgctccgtctgggaggacttgctggaagacaccacaactccaattccaaccaccatcatggcgaaaaacgaggtgttttgtgtggaccctgctaaagggggccgcaagcccgctcgcctcattgtgtaccctgacctgggggtgcgtgtctgtgagaaacgcgccctatatgacgtgata------------------------------------cagaagttgtcaattgcgacgatgggtcctgcttatggattccagtactcgcctcaacagcgggtcgaacgtctgctgaagatgtggaccgcaaagaaaacccctttgggg------ttctcgtatgacacccgctgctttgactcaactgtcactgaacaggacatcagggtggaagaggagatataccaatgctgcagccttgaaccggaggccaggaaagtgatctcctccctcacggagcgg------ctttactgcgggggccctatgttcaacagcaagggggcccagtgtggttatcgccgttgccgtgccagtggagttctgcccactagctttggcaacacaatcacttgttacatcaaggccacggcagctgcgaaggctgcaggcctccggaacccggactttctcgtctgcggagatgatctggttgtggtggctgagagtgatggcgtcgacgaggatagagcaaccctgagagccttcacggaggctatgaccagg---------------tattctgctccacccggagatgttccacag---------------cccacctacgaccttgagctcattacatcttgctcctccaacgtctccgtggcacaggacaacaaggggaggaggtactattacctcacccgtgatgccaccactcccctagcccgtgcggcttgggaaacagctcttcacactcca---------gttaactcctggttaggtaacatcatcatgtacgcgcctaccatctgggtgcgcatggtgttgatgacacactttttctccatactccaatcccaggagatacttgatcgaccccttgactttgaaatgtacggggccacttactctgtcactccgctggacttgccagcaatcattgaaagactccatggtgtaagcgcgttcacgctccacagttactctccagtagagctcaatagggttgcggggacactcaggaagcttgggtgcccccccctacgagcttggagacatcgggcacgagcggtgcgcgccaagcttatcgcccagggagggaaggccaaaacatgcggcctttatctctttaattgggcggtacgcaccaagaccaatctcactccattgccagccgctggccagttggacttgtccagctggtttacggttggtgtcggcgggaacgacatttatcacagcatgtcacgtgcccgaacccgctatttgctgctttgcctactcctactaacggtaggggtaggcatctttctcctgccagctcgg
>gnl|euhcvdb|AM423012_NS5B_P3a_NS5B_protein_coding_sequence_(ns5b_sequence)
tctatgtcatactcttggactggcgccctgataacaccatgtagtgctgaggaggaaaaactgcccatcagcccactcagcaactccttgttgagacatcataacctagtctattcaacgtcgtctagaagcgcttgtcagcgtcagaaaaaggttaccttcgacagactgcaggtgctcgacgaccattataagactgcattgaaggaggtaaaggagcgagcgtctagggtaaaagctcgcatgctcaccatcgaggaagcgtgcgcgctcgtccctcctcactctgcccggtcgaagttcgggtatagtgcgaaagacgttcgctccttgtctagcaaggccattaaccagatccgctccgtctgggaggacttgctggaagacaccacaactccaattccaaccaccatcatggcgaagaacgaggtgttttgcgtggaccccactaaagggggtcgcaagcccgctcgcctcattgtgtaccctgacctgggggtgcgtgtctgtgagaaacgcgccctatatgacgtgata------------------------------------cagaaactgtcaattgagacgatgggttccgcttatggattccaatactcgcctcaacagcgggtcgaacgtctgctgaagatgtggacttcaaagagaacccccttgggg------ttctcgtatgacacccgctgtttcgactcaactgtcactgaacaggacatcagggtggaagaggaggtataccaatgctgcaaccttgaaccggaggccaggaaagtgatctcctccctcacggagcgg------ctttactgcggaggccctatgttcaacagcaagggggcccagtgtggttatcgccgttgtcgtgccagtggagttctgcctaccagctttggcaacacaatcacttgttacatcaaggctacagcggctgcgagggccgcaggcctccggaacccggactttcttgtctgcggagatgatttggtcgtggtggctgagagtgatggcgtcgatgaggatagggcagccctgagagccttcacggaggctatgaccagg---------------tattctgccccacccggagatgccccacag---------------cccacctacgaccttgagcttattacatcttgctcttccaacgtctccgtggcacgggacgacaaggggaggaggtactattacctcactcgtgatgctactactcccctagcccgtgcggcttgggaaacagctcgtcacactcca---------gtcaactcctggttaggaaacatcatcatgtacgcgcctactatctgggtgcgcatggtaatgatgacacactttttctccatactccaatcccaggagatacttgatcgcccccttgactttgaaatgtacggggccacttactctgtcactccgctggatttaccggcaatcattgaaagactccatggtctaagcgcgttcacgctccatagttactctccagtagagctcaatagggttgcggggacactcaggaagcttgggtgcccccccctacgagcgtggagacatcgggcacgagcagtgcgcgccaagcttatcgcccagggagggagggccaaaatatgcggcctttatctctttaattgggcggtacgcaccaagaccaatctcactccactgccagccgctggccagttggatttgtccagctggttcacggttggtgtcggcgggaacgacatttatcacagcgtgtcacgcgcccgaacccgctatttgctgctttgcctactcctactaacggtaggggtaggcatctttctcctgccagctcgg
>gnl|euhcvdb|GU814263_NS5B_C3a_NS5B_protein_coding_sequence_(ns5b_sequence)
tctatgtcgtactcttggaccggtgccctgataacaccatgtagtgctgaggaggagaaactgcccatcagcccactcagcaattctttgttgagacatcataacctagtctattcaacgtcgtctagaagcgcttctcagcgtcagaggaaggttaccttcgacagactgcaggtgctcgacgaccattataagactgcattaaaggaggtgaaggagcgagcgtctagggtgaaggcccgcatgctcaccatcgaggaagcgtgcgcgctcgtccctcctcactctgcccggtcgaagttcgggtatagtgcgaaggacgttcgctccttgtccagcagggccattgaccagatccgctccgtctgggaggacctgctggaagacaccacaactccaattccaaccaccatcatggcgaagaacgaggtgttttgtgtggaccccgctaaagggggccgcaagcccgctcgcctcattgtgtaccctgatctgggggtgcgtgtctgtgagaaacgcgccctatatgacgtgata------------------------------------cagaagttgtcaattgagacgatgggttccgcttatggattccaatactcgcctcaacagcgggtcgaacgtctactgaagatgtggacctcaaagaaaacccccttgggg------ttctcatatgacacccgctgctttgactcaactgtcactgaacaggacatcagggtagaagaggagatatatcaatgctgtaaccttgaaccggaggccaggaaagtgatctcctccctcacggagcgg------ctttactgcgggggccctatgttcaacagcaagggggcccagtgtggttatcgccgttgccgtgccagtggagttctgcctaccagctttggcaatacaatcacttgttacatcaaggccacagcggccgcgaaggccgcaggcctccggaacccggactttcttgtctgcggagatgatttggtcgtggtggctgagagtgatggcgtcgatgaggatagagcagccctgagagccttcacggaggctatgaccagg---------------tactctgctccacccggagatgccccacag---------------cccacctatgaccttgagctcattacatcttgctcctctaacgtctccgtggcacgggacgacaaggggaggaggtattattacctcacccgtgatgccactactcccctagcccgcgcggcttgggaaacagcccgtcacactcca---------gtcaactcctggttaggtaacatcatcatgtacgcgcctaccatctgggtgcgcatggtaatgatgacacactttttctccatactccaatcccaggagatacttgatcgaccccttgactttgaaatgtacggggccacttactctgtcactccgctggatttaccagcaatcattgaaagactccatggtctaagcgcattcacgctccacagttactctccagtagagctcaatagggtcgcggggacactcaggaagcttgggtgcccccccctacgagcttggagacatcgggcacgagcagtgcgcgccaagcttatcgcccagggagggaaggccaaaatatgcggcctttatctcttcaattgggcggtacgcaccaagaccaatctcactccactgccagccactggccagttggatttgtccagctggtttacggttggtgtcggcgggaacgacatttatcacagcgtgtcacgtgcccgaacccgccatttgctgctttgcctactcctactaacggtaggggtaggcatctttctcctgccagctcgg
>gnl|euhcvdb|AM423017_NS5B_P3a_NS5B_protein_coding_sequence_(ns5b_sequence)
tctatgtcgtactcctggaccggcgccctgataacaccatgtagtgctgaggaggagaaactacccatcagtccactcagcaactccttgttgagacatcacaacctagtctattcaacgtcgtctagaagcgcttctcagcgtcagaagaaggttaccttcgacaggctgcaggtgctcgacgaccattacaagactgcactaaaggaggtaaaggagcgagcgtctaaggtgaaggctcgcatgctcaccatcgaggaagcgtgcgcgctcgtccctccccactctgcccgttcgaagttcgggtatagtgcgaaggacgttcgctccttgtccagcagggccattaaccagatccgctccgtctgggaggacttgctggaagacaccacaactccaattccaaccactattatggcgaagaacgaggtgttttgtgtagaccctgctagagggggccgcaagcccgctcgcctcattgtgtaccctgacctgggagtgcgtgtctgtgagaaacgcgctctatatgacgtgata------------------------------------cagaagttgtcaattgcgacgatgggtcctgcttatggattccaatactcgccccagcagcgggtcgaacgtctattagagatgtggacctcaaagaaaacccccttgggg------ttctcgtatgacacccgctgctttgactcgactgtcactgaacaggacatcagggtggaagaggagatataccaatgctgtgaccttgaaccggaggccaggaaagtgatttcctccctcacggagcgg------ctttactgcgggggccctatgttcaacagcaagggggcccagtgtggttatcgccgttgccgtgctagtggagttctgcctaccagctttggcaacacagtcacttgttacatcaaggccacggcggctgcgaaggccgcaggcctccggaacccggacttccttgtctgcggggatgatctggtcgtagtggctgagagtgatggcgtcgacgaggatagagcagccctgagagccttcacggaggctatgaccagg---------------tattctgctccacccggagattctccgcag---------------cctacttacgaccttgagctcattacatcctgctcctctaacgtctccgtggcacaagacaacaaggggaagaggtactattacctcacccgtgatgccactactcccctagcccgtgcggcttgggaaacagctcgtcacactcca---------gtcaactcctggttgggcaacatcatcatgtatgcgcctaccatctgggtgcgcatggtgatgatgacacactttttctccatactccagtcccaggagatacttgaccgaccccttgattttgaaatgtacggggccacttactctgtcactccgctggatttaccagcaatcattgaaagactccatggtctaagcgcgttcacgctccacagttactctccggtagagctcaatagggtggcggggacactcaggaagcttgggtgcccccccctacgagcttggagacatcgggcacgagcagtgcgcgccaagctaatcgcccagggagggaaggccaaaatatgtggcctttatctctttaattgggcggtacgcaccaagaccaatctcactccattgccagccgctggccagctggacttgtccagttggtttacggttggcgtcggcgggaacgacatttatcacagcgtgtcacgtgcccggacccgccatttgctgctttgcctactcctactaacagtaggggtaggcatctttctcctgccagctcgg
>gnl|euhcvdb|AM423016_NS5B_P3a_NS5B_protein_coding_sequence_(ns5b_sequence)
tctatgtcgtactcttggaccggcgccttgattacaccatgtagtgctgaggaggagaaactgcctatcagcccactcagcaactccttgctgagacaccataatttagtctattcaacgtcgtctagaagcgcttctctgcgtcagaagaaggtcaccttcgacagactgcaggtgctcgacgaccattacaagaatgcattaaaggaggtaaaggagcgagcgtctagggtaaaggctcgcatgctcaccatcgaggaagcgtgcgcgctcgtccctcctcactctgcccgatcgaagttcgggtatagtgcgaaggacgttcgctccttgtctagcaaggccattaaccagatccgctccgtctgggaggacttgctggaagacaccacaactccaattccaaccaccatcatggcgaagaacgaggtgttttgtgtggaccccgttaaggggggtcgcaagcccgctcgcctcattgtgtaccctgacctgggggtgcgtgtctgtgagaaacgcgccctatatgacgtgata------------------------------------cagaagttgtcaattgagacgatgggttccgcttacggattccaatactcgcctcaacagcgggtcgaacgtctgctgcagatgtggacctcaaagaaaacccccttgggg------ttctcgtatgacacccgctgctttgactcaactgtcactgaacaggacatcagggtggaagaggagatataccaatgctgcaaccttgaaccggaggccaggaaagtgatctcctccctcacggagcgg------ctttactgcgggggccctatgtttaacagcaagggggcccagtgtggttatcgccgttgccgtgccagtggagttttgcctaccagctttggcaacacgatcacttgctacatcaaggccacagcggccgcaaaggccgcaggcctccggaacccggactttcttgtctgcggagatgatctggtcgtggtggctgagagtgatggcgtcgatgaggatagagcagccctgagagccttcacggaggctatgaccagg---------------tattctgctccacctggagatgctccacag---------------cccacctatgaccttgagctaataacatcttgctcctccaacgtctccgtggcacgggacgataaggggaagaggtactattacctcactcgtgatgccaccactcccctagcccgtgcggcttgggaaacagcccgtcacactcca---------gttaactcctggttaggcaacatcatcatgtacgcgcctaccatctgggtgcgcatggtaatgatgacacactttttctccatactccaatcccaggagatacttgatcgaccccttgactttgaaatgtacggggccacttactctgtcactccgctggatttaccagcaatcattgaaagactccatggtctaagcgcgttcacgctccacagttactctccggtagagctcaatagggtcgcggggacactcaggaagcttgggtgcccccccctacgagcttggagacatcgggcacgagcagtgcgcgccaagcttatcgcccagggagggaaggccaagatatgcggcctttatctctttaattgggcggtacgcaccaagaccaaactcactccactgccagccgctggccagttggatttgtccagctggttcacggttggtgtcggcgggaacgacatttatcacagcgtgtcgcgtgcccgaacccgctacttgctgctttgcctactcctactaacggtaggggtaggcatctttctcctgccagctcgg
>gnl|euhcvdb|GQ356206_NS5B_C3a_NS5B_protein_coding_sequence_(ns5b_sequence)
tctatgtcgtactcttggaccggcgctttggtaacaccatgtagtgctgaagaggagaaactgcccattagcccactcagcaactccttgctgagacatcataacttagtctattccacgtcgtctagaagcgcttctcagcgtcagaagaaggtcaccttcgacaggctgcaggtgctcgacgaccattacaagactgtactaaaggaggtaaaggagcgagcgtctagggtgaaagctcgcatgctcaccatcgaggaagcgtgcgcgctagtcccccctcactctgcccgttcgaagttcgggtatagtgcgaaggacgttcgctccttgtccagcagggccattaaccagatccgctccgtctgggaggacttgctggaagacactacaactccaattccaaccaccatcatggcgaagaacgaggtgttttgtgtggaccctgtcaaagggggccgcaagcccgctcgcctcattgtataccctgacctgggagtgcgtgtctgtgagaaacgcgctctatatgacgtgata------------------------------------cagaagttgtcaattgagacgatgggttccgcttatggattccaatactcgcctcagcagcgggtcgaacgtctactgaagatgtggacctcaaagaaaacccccttgggg------ttctcgtatgacacccgctgctttgactcgactgtcactgaacaggacatcagggtggaagaggagatataccaatgctgtaaccttgaaccggaggccaggaaagtgatttcctccctcacggagcgg------ctttactgcgggggccctatgttcaacagcaagggggcccagtgtggttatcgccgctgccgtgccagtggagttctgcctaccagcttcggcaacacaatcacttgttacatcaaggccacagcggctgcgagggccgcaggcctccggaacccggactttcttgtctgcggagacgatctagtcgtggtggctgagagtgacggcgtcgacgaggataaagcagccctgagagctttcacggaagctatgaccagg---------------tattctgctccacccggagatgctccgcag---------------cctacctacgaccttgagctcatcacatcttgctcctccaacgtctccgtggcactggacaacaaggggaagaggtattactacctcacccgtgatgccaccactcccctggcccgtgcggcttgggaaacagctcgtcacactcca---------gttaactcctggttgggtaacatcatcatgtacgcgcccaccatctgggtgcgcatggtaatgatgacccacttcttctccatactccaatcccaggagatacttgaccgaccccttgactttgaaatgtacggggccacttactctgtcactccgctggatttaccagcaatcattgaaagactccatggcttaagcgcgttcacgctccacagttactctccagtagagctcaatagggttgcggggacactcaggaagcttgggtgcccccccctacgagcttggagacatcgggcacgagcagtgcgcgccaagcttatcgcccagggagggaaggccaaaatatgtggcctttacctctttaattgggcggtacgcaccaagaccaaactcactccattgccagccgctagccagttggatttatccagctggtttacggttggcgtcggcgggaacgacatttatcacagcgtgtcacgtgcccgaacccgctatttgctgctttgcctactcctactaacggtaggggtaggcatctttctcctgccggctcga
>gnl|euhcvdb|AY821685_NS5B_P3b_NS5B_protein_coding_sequence_(ns5b_sequence)
tctatgtcgtactcttggactggcgctataataacaccgtgtagtgccgaggaggaaaaactacccatcagtccactcagcaattcattgctgaggcaccacaatcttgtttactcaacgtcatctcgcagcgctgccgcacgtcagaagaaagtcaccttcgacagactacaagtgctcgatgaccattacaaaaatgtactcaaggaggtgaaggaacgagcgtctggggtgaagggccgcctgctctctttcgaggaagcaagctcccttgtccccccacactccgcccgatcaaaatacgggtacagtgcaaaagatgtccgttccttgtccagcaaggccatgaaccagatccgctccgtctgggaggacttgttggaagacaatgctaccccaatccccaccaccattatggcgaagaacaaggtgtttagcgtgaaccccgcaaaggggggccgcaaacctgcccgtctcatcgtctatcctggtctgggggtgcgggtctgtgagaaacgcgccctgtatgacgtgcta------------------------------------cagaagttgtcaatcacaacaatggggtccgcctacgggttccagtactcgcccaaacagcgagtggaacatcttctcaagatgtggacgtcgaagaagacccccatggga------ttttcgtatgacacccgttgttttgactctactgtcactgaacatgacatcaggacggaggaggagatataccaatgctgtgaccttgagccagaggctcggaaggcaatcagcgcgctcacagagcgg------ctgtacatcggaggccccatgtataacagcaagggaatccagtgcggctaccgccgctgccgcgctagcggcgtcctgcctaccagcttcggcaatacaataacctgtcacatcaaggccactgcagccagcagggccgcgggtctcaaaaacccatccttcctcgtctgcggagacgatttggtggtgatagcagaaagctgcggcgtcgaggaggacggaatggctctgcgagccttcacggaggctatgaccaga---------------tattccgcccctcccggggatgccccacag---------------cccacctacgacttggagctaatttcatcttgctcctcaaacgtctccgtagcatgtgacggagcgggtaagaggtactattacctcacccgagacccagagactcccttagcccgcgcggcttgggagactgctcgccacactcca---------gttaactcctggttggggaacatcatcatgttcgcccccaccatttgggtgcgtatggtggtgatgacccacttcttttccatactgcaagcccaggagcagcttgaaaaagccctggatttcgaaatgtacggggctacttactcagtcactccactggacttaccagctatcattgaaagactccatggtttgagcgcgttctcgctccacagttactctccaaatgagctcaacagagtggcgggggctctcaggaaacttgggatcccccccctacgagcatggagacatcgggcacgagcagcgcgcgccaagctcatcgcccaggggggaaaggccagaatatgtggtctatacctcttcaattgggcggtacgtaccaagaccagactcactccattaccggctgcgggtcgactagatctctctagttggtttacggtcggtgtcggcgggaacgacatttatcacagcgtgtcgcgtgcccgaacccgccatttactcctttgcctactcctacttacagtaggggtaggcattttcctcctgcccgctcgg
>gnl|euhcvdb|D17763_NS5B_C3a_NS5B_protein_coding_sequence_(ns5b_sequence)
tctatgtcgtattcttggaccggcgccctgataacaccatgtagtgctgaggaagagaaactgcccatcagcccactcagcaactccctgttgagacatcataacctagtctattcaacgtcgtctagaagcgcttctcagcgtcagaagaaggttaccttcgatagactgcaggtgctcgacgaccattacaagactgcattaaaggaggtaaaggagcgagcgtctagggtaaaggctcgcatgctcaccatcgaggaagcgtgcgcgctcgtccctcctcactctgcccgatcgaagttcgggtatagtgcgaaggacgttcgctccttgtccagcagggccattaaccagatccgctccgtctgggaggacttgctggaagacaccacaactccaattccaaccaccatcatggcgaagaacgaggtgttttgcgtggaccccgctaaagggggccgcaagcccgctcgcctcattgtgtaccctgacctgggggtgcgtgtctgtgagaaacgcgccctgtatgacgtgata------------------------------------cagaagttgtcaattgagacgatgggtcctgcctatggattccaatactcgcctcaacagcgggtcgaacgtctgctgaagatgtggacctcaaagaaaacccccttgggg------ttctcatatgacacccgctgctttgactcaactgtcactgaacaggacatcagggtggaagaggagatataccaatgctgtaaccttgaaccggaggccaggaaagtgatctcctccctcacggagcgg------ctttactgcggaggccctatgttcaacagcaagggggcccagtgtggttatcgccgttgccgtgccagtggagttctgcctaccagcttcggcaacacaatcacttgttacatcaaggccacagcggctgcaaaggccgcaaacctccggaacccggactttcttgtctgcggagatgatttggtcgtggtggctgagagtgatggcgtcgatgaggatagagcagccctgagagccttcacggaggctatgaccagg---------------tattctgctccacccggagatgctccacag---------------gccacttacgaccttgagcttatcacatcttgctcctccaacgtctccgtggcacgggacgacaaggggaggaggtactattacctcacccgtgatgccactactcccctagcccgtgcggcttgggaaacagctcgtcacactcca---------gttaactcctggttaggcaacatcatcatgtacgcgcctaccatctgggtgcgcatggtgatgatgacacactttttctccatactccaatcccaggagatacttgatcgcccccttgactttgaaatgtacggggccacttattctgtcactccgctggatttaccagcaatcattgaaagactccatggtctaagcgcgttcacgctccacagttactctccagtagagctcaatagggtcgcggggacactcaggaagcttgggtgcccccccctacgggcttggagacatcgggcacgagcagtgcgcgccaagcttatcgcccagggaggaaaggctaaaatatgcggcctttatctctttaattgggcggtacgcaccaagaccaacctcactccattgccagccgctggccagttggatttgtccagctggtttacggttggtgtcggcgggaacgacatttatcacagcgtgtcgcgtgcccgaacccgccatttgctgctttgcctactcctactaacagtaggggtaggcatctttctcttgccagctcga
>gnl|euhcvdb|X76918_NS5B_C3a_NS5B_protein_coding_sequence_(ns5b_sequence)
tctatgtcgtactcttggaccggcgccttgataacaccatgtagtgctgaggaggagaaactgcccatcagcccactcagcaactccttgttgagacatcataacctagtctattcaacgtcgtctagaagcgcttctcagcgtcagaagaaggttaccttcgacagactgcaagtgctcgacgaccactacaagactgcattaaaggaggtaaaggagcgagcgtctagggtaaaggctcgcatgctcaccatcgaggaagcgtgcgcgctcgtccctcctcactctgcccggtcgaagttcgggtatagtgcgaaggatgttcgctccttgtctagcagggccattgaccagatccgctccgtctgggaggacttgctggaagacaccacaactccaattccaaccaccatcatggcaaagaacgaggtgttttgtgtggaccccgctagagggggccgcaagcgcgctcgcctcattgtgtaccctgacctgggggtgcgtgtctgtgagaaacgcgtcctatatgatgtgata------------------------------------cagaagttgtcaattgagacgatgggtaccgcttacgggttccaatactcgcctcaacagcgggtcgaacgtctgctgaagatgtggacctcaaagaaaacccccttgggg------ttctcgtatgacacccgctgctttgactcaactgtcactgaacaggacttcagggtggaagaggagatatatcaatgctgcaaccttgaaccggaggccaggaaagtgatctcctccctcacggagcgg------ctttactgcgggggccctatgtttaacagcaaaggggcccagtgtggttatcgccgttgccgagccagtggagttctgcctaccagcttcggcaacacgatcacttgttacatcaaggccacagcggctgcgaaggccgcaggcctccggaacccggactttcttgtctgcggagatgatctagtcgtggtggctgagagtgacggcgtcgacgaggatagaacagccctgagagccttcacggaggctatgaccagg---------------tactctgctccacccggagatgccccacag---------------cccacctacgaccttgagctgattacatcttgctcctccaacgtctccgtagcactggacaacaaggggaagaggtactattacctcacccgtgatgctactactcccctagcccgtgcggcttgggaaacagctcgtcacactcca---------gttaactcctggttaggcaacatcatcatgtacgcgcctaccatctgggtgcgcatggtgatgatgacacactttttctccatactccaatcccaggagatacttgatcgaccccttgactttgaaatgtacggggccacttactctgtcactccgctggatttaccagcaatcattgaaagactccatggtctaagcgcgttcacgctccacagttactctccagtagagctcaatagagtcgcggggacactcaggaaacttgggtgcccccccctacgagcttggagacatcgggcacgagcagtgcgcgccaagcttatcgcccagggagggaaggccaaaatatgcggcctttacctcttcaattgggcggtacgcaccaagaccaatctcactccactgccagccactggccagttggatttgtccagctggtttacggttggtgtcggcgggaacgacatttatcacagcgtgtcacgtgcccgaacccgctatttgctgctttgcctactcctactaacggtgggggtaggcatctttctcctgccagctcgg
>gnl|euhcvdb|HM135520_NS5B_P3a_NS5B_protein_coding_sequence_(ns5b_sequence)
tctatgtcgtattcttggaccggtgccttgataacaccatgtagtgttgaggaggagaaactgcccatcagcccactcagcaactcgttgctgagacatcacaacttggtctattcaacgtcgtctagaagcgcttctcagcgtcagaagaaggtcaccttcgacaggctgcaggtgctcgacgaccattacaagactgcattaaaggaggtaaaggagcgggcgtccggggtaagggctcgcatgctctccatcgaggaagcgtgcaagctcatccctcctcactctgcccgatcgaagttcgggtacagtgcgaaagacgttcgctccttgtccggcaaggccgttcaccagatccgctccgtctgggaggacttgctgggagacaacacaactccaattccaaccaccatcatggcgaagaacgaggtgtttactgtggaccccgccaaggggggccgcaagcccgctcgcctcatcgtgtaccctgacctgggggtgcgcgtctgtgagaaacgtgccctttatgatgtgata------------------------------------cagaagttgtcaactgcgacgatgggttccgcctacggattccaatactcgccgcagcagcgggtcgaacgtctactagagatgtggacctcaaagaaaacccctctgggg------ttctcgtatgacacccgctgctttgactcgactgtcactgaacaggacatcagggtggaagaggagatataccaatgctgtaatcttgagccggaggccaggaaagtgatctcctccctcacggagcgg------ctttactgcgggggccctatgtttaacagcaagggggaccagtgcggttatcgccgctgccgtgccagtggagttttgcctaccagctttggcaacacgatcacctgttacatcaaagccacagcggctgcgagggccgcgggcctccggaaccctgactttcttgtctgcggagatgatcaggtcgtggtggcggagagcgatggcgtcgatgaggataaagcagccctgagaaccttcacggaggctatgaccagg---------------tattctgctccacccggagatgctccgcaa---------------cccacctacgaccttgagcttattacatcctgctcctccaacgtctccgtggcaaaagacgacaagggaaagaggtactactacctcacccgtgatgccactacccccctggcccgtgcggcttgggagacagctcgtcacactcca---------gttaactcctggttgggtaacatcatcatgtacgcccctaccatctgggtgcgcatggtaatgatgacacactttttctccatactccaatcccaggagatacttgatcggtccctcgactttgagatgtacagagacacttactctgtcactccgctggatctaccggcaatcattgaaagactccatggactaagcgcgttcacgctccacagttattctccagtagagctcaatagggtctcggggacgctcaggaagcttgggtgtccccccctacgagcttggagacatcgggcacgagcagtgcgcgccaagcttatcgcccaaggggggaaggccaaaatatgcggtctctatctctttaattgggcggtacgcaccaagtccaaactcactccactgccagccgctggtcagttggatttatccagctggtttacggttggcgtcggcgggaacgacatttatcacagcgtgtcacgtgcccgaacccgccagttgctgctttgcctactcctactaacagtgggggtaggcatctttctcttgccagctcgg
>gnl|euhcvdb|AM423015_NS5B_P3a_NS5B_protein_coding_sequence_(ns5b_sequence)
tctatgtcgtattcttggaccggcgctctgataacaccatgtagtgctgaggaggaaaaactgcccatcagcccactcagcaactcgttgctgagacatcataacctagtctattcaacgtcgtctagaagcgcatctcagcgtcagaagaaggttaccttcgacagactgcaagtgctcgacgaccattacaggactgtattaaaggaggtgaaggagcgagcgtctagggtaaaggctcgcatgctcaccgttgaggaagcgtgcttgctcgtccctcctcactctgcccggtcgaagttcgggtatagtgcaaaggacgttcgctccttgtccagcagggccattaaccagatccgctccgtctgggaggacctgctggaagacactacaactccaattccaaccactatcatggcgaagaacgaggtgttttgcgtggaccctgctaaagggggccgcaagcccgctcgcctcattgtgtaccctgacctgggggtgcgtgtctgtgagaaacgcgccctatatgacgtgata------------------------------------cagaagttgtcaattgagacgatgggtcctgcttatggattccaatactcgcctcaacagcgggtcgaacgtctgctgaagatgtggacctcaaagaagacccctttgggg------ttttcgtatgacacccgctgttttgactcgactgtcactgaacaggacatcagggtggaagaggagatataccaatgctgtaaccttgaaccggaggccaggagagtgatctcctccctcacggatcgg------ctttactgcgggggccccatgttcaacagcaagggggcccagtgtggttatcgccgctgccgtgccagtggagttctgcctaccagcttcggcaacactatcacttgttacatcaaggccacagcggccgcgaaggccgcaggcctccggagcccggactttcttgtctgcggagatgacttggtcgtggtggccgagagtgatggcgtcgatgaggatagagcagccctgagagccttcacggaggctatgaccagg---------------tattctgctccacccggagatgccccacag---------------cccacctacgaccttgagctcattacatcttgttcctccaatgtctccgtggcacaggacggtaaggggaagaggtactattacctcacccgtgatgccactactcccctaggccgtgcggcttgggaaacagctcgacacactcca---------gttaactcctggttaggcaacatcatcatgtacgcgcctaccatctgggtgcgcatggtaatgatgacacactttttctccatactccaatcccaggagatacttgatcgaccccttgactttgaaatgtacggggccacttactctgtcactccgctggatttaccagcaatcattgaaagactccatggtctgagcgcgttcacgctccacagttactctccagtagagctcaatagggtcgcggggacactcaggaagcttggatgcccccccctacgagcttggagacatcgggcacgagcagtgcgcgccaagcttatcgcccagggagggaaggccaaaatatgtggcctttatctcttcaattgggcggtacgcaccaagaccaatctcactccactgccggccgctggccagttggatttgtccagctggttcacggttggtgtcggcgggaacgacatttatcacagcgtgtcgcgtgcccgaacccgccatttgctgctttgcctactcctactaacggtaggggtaggcatctttctcctgccagctcgg
>gnl|euhcvdb|AM423014_NS5B_P3a_NS5B_protein_coding_sequence_(ns5b_sequence)
tctatgtcgtactcttggaccggcgccctgataacaccatgtagcgctgaggaggaaaaactgcccatcagcccactcagcaactccttgttgagacatcataacttagtttattcaacgtcgtctagaagcgcttctcagcgtcagaagaaggttaccttcgacaggctgcaggtgctcgacgaccattacaagactgcactaaaggaggtaaaggagcgagcgtctaaggtaaaggctcgcatgctcaccattgaggaggcgtgcgcgctcgtccctcctcactctgcccggtcgaagttcgggtatagtgcgaaggacgttcgctccttgtccagcagggccattaaccagatccgctccgtctgggaggacttgctggaagacactacaactccaattccaaccaccatcatggcgaagaacgaggtgttttgtgtggaccccgccaaagggggtcgcaagcccgctcgcctcattgtgtaccctgacctgggggtgcgtgtctgtgagaaacgcgccctatatgacgtgata------------------------------------cagaagttgtcaattgagacgatgggttctgcttatggattccaatattcgcctcaacagcgggtcgaacgtctgctgaagatgtggacagcaaagaaaacccccttgggg------ttctcgtatgacacccgctgctttgactcaactgtcactgaacaggacatcagggtggaagaggagatataccaatgctgtaaccttgaaccggaggccaggaaagtgatctcctccctcacggaacgg------ctttactgcgggggccctatgttcaacagcaagggggcccagtgcggttaccgccgttgccgtgccagtggagttctgcctaccagctttggcaacacaatcacttgttacatcaaggccacagcggctgcgaaggccgcaggcctccggaacccggacttccttgtttgcggagatgatctggtcgtggtggccgagagtgatggcgtcgatgaggatagagcaaccctgagagccttcacggaggctatgaccagg---------------tattctgctccacccggagatgctccacag---------------cccacctacgaccttgagctcattacatcttgctcttccaacgtctccgtggcacgggacggcaaggggaggaggtactattacctcacccgtgatcccactactcccctagctcgtgcggcttgggaaacagctcgtcacactcca---------gttaactcctggttaggcaacatcatcatgtacgcgcctaccatctgggtgcgcatggtaatgatgacacactttttctccatactccaatcccaggaaatacttgatcgaccccttgactttgaaatgtacggggccacttactctgtcactccgctggatttaccagcaatcattgaaagactccatggtttaagcgcgttcacgctccacagttactctccagtagagctcaatagggtcgcggggacactcagaaagcttgggtgcccccccctacgagcttggagacatcgggcacgagcagtgcgcgccaagcttatcgcccagggagggaaggccaaaatatgtggcctttatctcttcaattgggcggtacgcaccaagaccaatctcactccactgccagccgctggccagttggatttgtccagctggtttacggttggcgtcggcgggaacgacatttatcacagcgtgtcacgtgcccgaacccgctatttgctgctttgcctactcctactaacggtaggggtaggcatctttctcctgccagctcgg
>gnl|euhcvdb|DQ437509_NS5B_C3a_NS5B_protein_coding_sequence_(ns5b_sequence)
tctatgtcgtactcttggaccggcgctttgataacaccatgtagcgccgaggaggagaaactgcccgtcagcccactcagcaactccttgttgagacatcacaacttagtctattcaacgtcgtctagaagcgcctctcagcgtcagaagaaggttaccttcgacaggctgcaggtgctcgacgaccattacaaggctgcattaaaggaggtaaaggagcgagcgtctaaggtaaaggctcgcatgctcaccatcgaggaagcgtgcgcgctcgtccctcctcactctgcccgttcaaggttcgggtatagtgcgaaggacgttcgctccttgtccagcagggccattaaccagatccgctccgtctgggaggacttgctggaagacaacacaactccgattccaaccaccatcatggcgaagaacgaggttttttgtgtggaccccgttaaagggggccgcaagcccgctcgcctcattgtataccctgacctgggggtgcgtgtctgtgagaaacgcgccctatatgatgtgata------------------------------------cagaagttgtcaattgagacgatgggttccgcttatggattccaatactcgcctcagcagcgggtcgaacgtctgttgaagatgtggacctcaaagaaaacccctttgggg------ttctcgtatgacacccgctgctttgactcgactgtcactgaacaggacatcagggtggaagaggagatataccaatgctgtaaccttgaaccggaggccaggaaagtgatctcctccctcacggagcgg------ctttactgcgggggccctatgttcaacagcaaaggggcccagtgtggttatcgccgttgccgtgctagcggagttctgcctaccagcttcggcaacacaatcacttgttacatcaaggccacagcggctgcgaaggccgcaggcctccggagcccggactttctcgtctgcggagatgatctagtcgtggtggctgagagtaatggcgtcgacgaggataaagctgccctgagagccttcacggaggctatgaccagg---------------tattctgctccacccggagatgctccccag---------------cccacctacgaccttgagctcattacatcttgctcttctaacgtctccgtggcactggacaacaaagggaagaggtactattacctcacccgtgatgccactactcccctggcccgtgcggcttgggaaacagctcgtcacactcca---------gttaactcctggttgggcaacatcatcatgtacgcgcctgccatctgggtgcgcatggtgatgatgacacacttcttctccatactccaatcccaggagatacttgatcggccccttgactttgaaatgtacggggccacttactctgtcactccgctggatttaccagcaatcattgaaagactccatggtctaagcgcgttcacactccatagttactctccagtagagctcaatagggtcgcggggacactcaggaaacttgggtgcccccccctacgggcttggagacatcgggcacgagcagtgcgcgccaagcttatcgctcagggaggaaaggccaaaatatgtggcctttatctcttcaattgggcggtacgcaccaagaccaaactcactccattgccagccgctggccagttggatttatccagttggtttacggttggtgtcggcgggaacgacatttatcacagcgtgtcacgtgcccgaacccgccatttgctgctttgcctactcctactaacggtaggggtaggcatctttctcctgccagctcga
>gnl|euhcvdb|AF046866_NS5B_C3a_NS5B_protein_coding_sequence_(ns5b_sequence)
tctatgtcgtactcttggaccggcgccctgataacaccgtgtagtgctgaggaggagaaactgcccatcagcccactcagcaactccttgctgagacatcataacctagtctattcaacgtcgtctagaagcgcttctcagcgtcagaggaaggttaccttcgacagactgcaggtgctcgacgaccattacaagactgtattaaaggaggtaaaggagcgagcgtctagggtaaaggctcgcatgctcaccatcgaggaagcgtgcgcgctcgtccctcctcactctgcccggtcgaaattcgggtatagtgcgaaggacgttcgctccttgtctagcagggccattaaccagatccgctccgtctgggaggacttgctagaagacaccacaactccaattccaaccaccatcatggcgaagaacgaggtgttttgtgtggaccccgctaaagggggccgcaagcccgctcgccttatcgtgtaccctgacctgggggttcgtgtctgcgagaaacgcgccctatatgacgtgata------------------------------------cagaagttggcaattgagacgattggttctgcttacggattccaatactcgcctcaacagcgggtcgaacgtctgctcaagatgtggacctcaaagaaaacccccttgggg------ttctcgtatgacacccgctgctttgactcaactgtcactgaacaggacatcagggtggaagaggagatataccaatgctgcaaccttgaaccggaggccaggaaagtgatctcctccctcacggagcgg------ctttactgcgggggccctatgttcaacagcaagggggctcagtgtggtgaccgtcgttgccgtgccagtggagttttgcctaccagctttggcaatacaatcacttgttacatcaaagccacagcggctgcgaacggcgcaggcctccgggacccggactttcttgtctgcggagatgatctggtcgtggtggccgagagtgacggcgtcgatgaggatggggcagccctgagagccttcacggaggctatgaccagg---------------tattctgctccacccggagatgctccacag---------------cccacctacgaccttgagctcatcacatcttgctcctccaacgtctccgtggcacgggacgacaaggggaggaggtactattacctcacccgtgatgccaccactcccctagcccgtgcggcttgggaaacagctcgtcacactcca---------gttaactcctggttaggtaacatcatcatgtacgcgcctaccatctgggtgcgcatggtaatgatgacacactttttctccatactccaatcccaggagatacttgatcgaccccttgacttcgaaatgtacggggccacttactcggtcacgccgctggatttaccagcaatcattgaaagactccatggtctaagcgcgttcacgctccacagttactctccagtagagctcaatagggtcgcggggacactcaggaagctggggtgcccccccctacgagcttggagacatcgggcacgagcagggcgcgctaagcttatcgcccagggagggaaggccaaaatatgcggcctttatctctttaattgggcggtacgcaccaagaccaaactcactccgctgccacgcgctggccagttggatttatccatctggtttacggttggcgtcggcgggaacgacatttatcacagcgtgtcgcgtgcccgaacccgctatttgctgctttgcctactcctactaacggtaggggtaggcatctttctcctgccagctcgg
>gnl|euhcvdb|D49374_NS5B_C3b_NS5B_protein_coding_sequence_(ns5b_sequence)
tctatgtcatactcctggactggcgccataataacaccatgcagcgccgaggaggaaaaactacctatcagtccactcagcaactcgttgctgagacaccacaatcttgtctactctacgtcatctcgaagcgccgccgcacgtcagaagaaggttaccttcgacagactgcaagtgctcgatgaccattacaaaaatgtactcaaggaggtgaaggagcgagcatctggggtgaagggtcgcctgctctctttcgaggaagcatgctctcttgtccccccccactccggccggtcgaagtacgggtatagtgcaaaggatgttcgttccttgtccagcaaagccatgaaccagatccgttccgtctgggaggacttgttggaggacaatagtaccccaattcccaccaccattatggcgaagaacgaggtgtttagcgtgaaccccgcgaaggggggccgcaaacctgcccgtctcatcgtctatcctgatctgggggtgcgggtctgtgagaaacgcgccctatatgacgtgata------------------------------------cagaagttgtcaattgcaacgatggggcctgcctacgggttccaatactcgcccaaacagcgagtggagcatcttcttaagatgtggacgtcgaagaagacccccttaggg------ttttcatacgacactcgttgctttgactctactgtcaccgaacatgacatcaggacggaggaggggatataccaatgttgtgaccttgaaccagaggctcggaaggcaatcagcgctctcacagagcga------ctgtacatcgggggtcccatgtataacagcaaaggactccaatgcggttatcgccgctgccgcgctagcggcgtcttgcctaccagctttggcaacacaataacctgttacatcaaggccaccgcagccagcagagctgcgggtctcaaaaacccgtctttccttgtctgtggagacgatttggtggtgatatctgagagttgcggtgtcgaggaagacagaacagccctgcgagccttcacggaggccatgaccaga---------------tattctgctccccctggagacgccccacag---------------cccacctacgacttggagctgatttcatcttgctcctcaaacgtctccgtggcatgcgacggagcgggtaagaggtactattacctcacccgggacccagagactcccttagcccgtgcggcttgggagactgctcgccacactcca---------gttaactcctggttgggaaatatcatcatgttcgcccctaccatttgggtccgcatggtgttgataacccacttcttttccatactgcaagcccaggagcagcttgaaagagccctagactttgaaatgtacggggctacctactcagtcactccactggacttaccagctatcattgaaagactccatggtttgagcgcgttctcgcttcacggttactctccaactgagctcaacagagtggcgggggctctcagaaagcttgggatcccccccctacgagcgtggagacatcgggcacgagcagtacgcgccaaactcattgcccaaggaggaaaggccagaatatgcggtctatacctctttaactgggcagtgcgcaccaaaaccaaactcactccattgccgactgcgggccagctagatctttctagttggtttacggtcggtgtcggcgggaacgacatttatcacagcgtgtcgcgtgcccgaacccgccatttgctgctttgcctactcctacttaccgtaggggtaggcattttcctcctacctgctcgg
>gnl|euhcvdb|D28917_NS5B_C3a_NS5B_protein_coding_sequence_(ns5b_sequence)
tctatgtcgtactcttggaccggcgccctgataacaccatgtagtgctgaggaggagaaactgcccatcagtcccctcagcaactctttgttgaggcatcataacctagtctattcaacgtcgtctagaagcgcttctcagcgtcagaagaaggttaccttcgacaggctgcaggtgctcgacgaccattacaagactgcattacaggaggtaaaggagcgagcgtctagggtaaaggctcgcatgctatccatcgaggaggcctgcgcgctcgtccctcctcactctgcccggtcgaagttcgggtatagtgcgaaggacgttcgctctttgtccagcaaggccattaaccagatccgctccgtctgggaggacttgctggaagacaccacaactccaattccaaccaccatcatggcgaagaacgaggtgttttgtgtggaccccgctaaagggggccgcaaagccgctcgcctcattgtgtaccctgacctgggggtgcgtgtctgtgagaaacgcgccctatatgacgtgata------------------------------------cagaggctgtcaattgagacgatgggttctgcttatggattccagtactcgcctcggcaacgggtcgaacgtctgctgaagatgtggacctcgaagaaaacccccttgggg------ttctcgtatgatacccgttgctttgactcaactgtcactggacaggacatcagggtggaagaggcggtttaccaatgttgtaatcttgagccggagccaggacaggccatctcctccctcacggagcgg------ctttactgcgggggccctatgaacaacagcaagggggcccagtgtggttatctccgttgccgtgccagtggcgttctgcctaccagcttcggcaacacaatcacttgttacatcaaggccacagcggctgcgagggccgcaggcctccggaacccggactttcttgtctgcggagatgatctggtcgtggtggccgagagtgatggcgtcgatgaggatagagcaaccctgagagccttcacggaggctatgaccagg---------------tattctgctccacccggagatgctccacag---------------cccacctacgaccttgagctcattacatcttgctcctccaacgtctccgtggcacgggacgataaggggaagaggtactactacctcacccgtgatgccactactcccctggcccgtgcggcttgggaaacagctcgtcacactcca---------gttaactcctggttgggcagcatcatcatgtacgcgcctactatctgggtgcgcatggtaatgatgacgcattttttctccatactccaatcccaggagatacttgatcgaccccttgactttgaaatgtacggggccacttactctgtcactccgctggatctaccagcaatcattgaaagactccatggtctaagcgcgttctcagtccacagttactctccagtagagctcaatagggtcgcggggacactcaggaagcttgggtgcccccccctacgagcttggagacatcgggcacgagcggtgcgcgctaagcttatcgcccagggagggagggccaaaatatgcggcctttatctctttaattgggcggtacgcaccaagaccaaactcactccactgccagccgctggccagttggatttatccagctggtttacggttggcgtcggcgggaacgacatttatcacagcgtgtcacgtgcccgaacccgctatttgctgctttgcctactcctactaacagtaggggtaggcatcttcctcctgccagcacgg
>gnl|euhcvdb|AM423013_NS5B_P3a_NS5B_protein_coding_sequence_(ns5b_sequence)
tctatgtcgtactcttggaccggcgccttgataacaccatgtagtgctgaggaggagaaactacccatcagcccactcagcaactccttgttgagacatcataacctagtctattcaacgtcgtctagaagcgcttctcagcgtcagaagaaggttaccttcgacaggctgcaggtgctcgacgaccattacaagactgcattgaaggaggtgaaggatcgagcgtctggggtaaaggctcgcatgctcactatcgaggaagcgtgcgcgctcgtccctcctcactctgcccgttcgaaattcgggtatagtgcgaaggacgttcgctccttgtccagcaaggccactaaccagatccgctccgtctgggaggacttgctggaagacactacaactccaattccaaccaccatcatggcgaagaacgaggtgttttgcgtggaccccgttaaggggggccgcaagcccgctcgcctcattgtataccctgacctgggggtgcgtgtctgtgagaaacgcgccctatatgacgtgata------------------------------------cagcagttgtcaattgctacgatgggtcctgcttacggattccaatactcgcctcagcagcgggtcgaacgtctgttgaagatgtggacctcaaagaaaacccccttgggg------ttctcgtatgacacccgctgctttgactcgactgtcactgaacaggacatcagggtggaagaggagatataccaatgctgcaaccttgaaccggaggccaggaaggtgatctcctccctcacggagcgg------ctttactgcgggggccctatgtttaacagcaaaggggcccagtgtggttatcgccgttgccgtgccagtggagttctgcctaccagcttcggcaacactatcacctgctacatcaaggccacagcggctgcgagggccgcaggcctccagaacccggactttcttgtctgcggagatgatttagtcgtggtggctgagagtgatggcgtcgacgaggatagagcagccctgagagccttcacggaggctatgaccagg---------------tattctgctcctcccggagatgctccgcag---------------cctacctacgaccttgagctcatcacatcatgctcctccaacgtctccgtagcacgggacaacaaggggaagaggtactattacctcacccgtgatgccactactcccctggcccgtgcggcttgggaaacagctcgtcacactcca---------gttaactcctggttgggcaacatcatcatgtacgcgcctaccatctgggtgcgcatggtaatgatgacacactttttctccatactccaatcccaggagatacttgatcgaccccttgactttgaaatgtacggggccacttactctgtcactccgctggatttaccagcaatcatcgaaagactccatggtctaagcgcgttcacgctccacagttactctccagtagagctcaatagggtcgcggggacactcaggaagcttgggtgcccccccctacgagcttggagacatcgggcacgagcggtgcgcgccaagcttatcgcccagggagggaaggccaaaacatgtggcctttatctctttaattgggcggtacgcaccaagaccaatctcactccactgccggccgctggccaattggatttatccagttggtttacggttggcgttggcgggaacgacatttatcacagcgtgtcacgtgctcgaacccgccatttgctgctttgcctactcctactaacggtaggggtaggcatctttctcctgccagctcgg
>gnl|euhcvdb|AM423011_NS5B_P3a_NS5B_protein_coding_sequence_(ns5b_sequence)
tctatgtcgtactcttggaccggcgccttgataacaccatgtagtgctgaggaggagaaactgcccattagcccactcagcaactccttgttgagacatcataacctagtttattcaacgtcgtctagaagcgcttctcagcgtcagaagaaggttaccttcgacaggctgcaggtgctcgacgaccattacaggactgctttaaaggaggtaaaggagcgagcgtctggggtgacggctcgcatgctcaccattgaggaagcgtgcgcgctcgtccctcctcactctgcccgttcgaagttcgggtatagtgcgaaggacgttcgctccttgtccagcagggccattaaccagatccgctccgtctgggaggacctgatggaagacaccacaactccaattccaaccaccatcatggcgaagaacgaggtgttttgtgtggaccccactaaagggggccgcaagccagctcgcctcattgtgtaccctgacctgggggtgcgtgtctgtgagaaacgcgctctatatgacgtgata------------------------------------cagaagttgtcaattgcgacgatgggtcccgcttacggattccaatactcgcctcagcagcgggtcgaacgtctgctaaagatgtggacctcaaagaaaacccccttgggg------ttctcgtacgacacccgctgctttgactcgactgtcactgaacaggacatcagggtggaagaggagatataccaatgctgtaaccttgaaccggaggccaggaaagtgatctcctccctcacggagcgg------ctttactgcgggggccctatgtttaacagcaagggggcccagtgtggttatcgccgctgccgtgccagtggagttctgcctaccagcttcggcaacacaatcacttgttacatcaaggccacagcggctgcgagggccgcaggcctccggaacccggactttcttgtctgcggagacgatctggttgtggtagccgagagtgacggcgtcgacgaggacagggcagccctgagagccttcacggaggctatgaccagg---------------tattctgctccacccggagacgctccacaa---------------cctacctacgaccttgagctcattacatcttgctcctctaacgtctccgtagcactagacaataaggggaagaggtactattacctcacccgtgatgctactactcccctggcccgtgcggcttgggaaacagctcgtcacactcca---------gttaactcctggttaggcaacatcatcatgtacgcgcctaccatctgggtgcgcatggtaatgatgacgcattttttctccatactccaatcccaggagatacttgatcgaccccttaactttgaaatgtacggggccacttactctgtcactccgctggatttaccagcaatcattgaaagactccatggtctaagcgcgttcacgctccacagttactctccaacagagctcaatagggtcgcggggacactcaggaaacttgggtgcccccccctacgagcttggagacatcgggcacgagcagtgcgcgccaagcttatcgcccaaggagggaaggccaagatatgcggcctttatctctttaattgggcggtacgtaccaagaccaatctcactccactgccagccgctggccagttggatttatccagttggtttacggttggcgtcggcgggagcgacatttatcacagcgtgtcgtatgcccgaacccgctatttgctgctttgcctactcctactaacggtaggggtaggcatctttctcctgccagctcgg
